# Supplementary material for: In silico prediction and characterization of secondary metabolite biosynthetic gene clusters in the wheat pathogen Zymoseptoria tritici
Source: BMC Genomics. 2017 Aug 17;18:631. doi: 10.1186/s12864-017-3969-y (PMC5561558; doi:10.1186/s12864-017-3969-y)
Supplement: Supplementary file 1 — MultiGeneBLAST analysis of putative secondary metabolite clusters. All encoded amino acid sequences from genes residing in clusters predicted by AntiSMASH are given as FASTA file format. All output data from MultiGeneBLASTs are also provided. (ZIP 42911 kb) [file 12864_2017_3969_MOESM1_ESM.zip › Cluster MultiGene BLAST/in/Clusters_1_34/Cluster_1.fasta]

>Mycgr3G52686|Mycgr3T52686
MAFQPYTPKPVTDIFTHDTDINRRECRRVVPMRVLALGLGRTGTASLRTALKELGFDDCY
HMMSASVENPPDCLMWSDALAAKYDGKGQFGREQWDQLTGHCQAICDWPAVAFAKELIEA
YPNAKVILTTRDVDSWHASTLKTVHWRATEPELKLVSKFDWGAGLYQPMLSKFWTEFWNG
DFEKNGKARFNEYYDEVRSLVPADNLLEYKMGEGWKPLADFLEVPVPEGKKFPRTNDTDG
FVDRCRRRNRMQMMNVLFRATVVGGGLAAIVLGTTMTVRRFFGRRA*
>Mycgr3G102281|Mycgr3T102281
MGAHKYLEELQKKKQSDVMRFLLRVRCWELRQLNVVHRASRPSRPDKARRLGYKAKQGYV
IYRVRVRRGGRKRPVPKGATYGKPTNQGVNQLKYQRSLKATAEERVGRRCANLRVLNSYW
INQDSTYKYYEVILVDPQHKAIRRDARINWIVNPVHKHREMRGLTATGKKSRGLNKGHRY
NNTKAGRRHTWKRQNTLSLWRYR*
>Mycgr3G89185|Mycgr3T89185
MSATIILCNTPIYIMTTGSRPPSDPIPARRFTTSAALHAHLRSHKRFVLSWTVFRQHLTD
HCAFDSATDAVVYAKEPAFEAKMVRNEAELNEAFREMRNGRGGVGFWVVRGDVFANGFLA
SAKQVEFWS*
>Mycgr3G65725|Mycgr3T65725
MYEKHEQDDVEKADLDTRRNTLSSISSSDSQHDEIDVDAIQRSTSRTEPGEKSVRPSTDL
KRTASNVLSRVASRITTRSITNPPPPPNGGLHAWTQVACGGLVIMCTWGWVNSYGTFQSY
YIRELGLSSSTVSWIGSIQNFLTFVIGAFSGRLLDAGWFVPCFAVGSLIQVLGIFCMSLS
TKYWQLLLTQGIMTGIGGGIIFTPTMGLIGSYFSTRRALAVGCATLGNSIGGMIYPVIVQ
QLLPKVGFAWTARVLGFVNLACLGLALVYLRPRLPPRKSGPMVDLSAFKEPTYALLVAGL
FMFMWPNYYTFYNITAYGTQRLNLPFTSATTLTIVLNGVGLPFRIIPPLCADRFGQFNVV
VPILACFAIVQFTWLAVTSIPGLYVFTTFYGIASASFQCLIPSTMASITPEMNRFGTRLG
MMFSTVSIAALTGPPLGGAIQGAMDGRWWGAQTWAGIGLALCFALMLGARVSKAGWKLGP
HC*
>Mycgr3G102276|Mycgr3T102276
MSSYKFEGWLGEDKDSVKGNMRWGEFEPKKWTEDDVDIEISHCGVCGSDLHQLSSGWGET
PYPCVVGHEIVGKAVKVGSNVKHIKQGDRVGVGAQARSCLQKDCPDCTNNLENHCAIGTV
NTYGSVYPGDEGKSYGGYADYNRTHNRFVFNIPEGLSSAAAAPMLCGGITIFSPLKNYGC
GPGKTVGIVGVGGIGHFGVLFAKALGADRVIGISRKSDKRDDALKLGADEYIATDEDKDW
QTKHRRSIDLIVGTVSSAKMPLEGYLGLLKTKGTYIQIGAPDAGELPAINAFTLLTNGIK
VGGSAIGSPKEIEEMLQFAADKKIEPWLNERPMKEANDVVQDMTAGKARYRYVLVNEKHA
KA*
>Mycgr3G89189|Mycgr3T89189
MDNTTATSRVVTAPSLLRLRFSYCDRLPHQSHPPTHTQTDHQLRFRSLYLHEIDGRWLLV
TQHPFTERFLNLHIRLLPEARDHISRSRIASITSGDLPQRQHAHSSFGVACTAAVVRRPR
DTISIATSPNKISLTRSHITAIKHGSTDLESRSDHKKTASTNTFHLERLNDGQHIGRRLS
ATGEIAAQSRYRLKGKRNPCEEAENGTPTPCDCRRILLLL*
>Mycgr3G52682|Mycgr3T52682
MPSSSWSSRLLPSGSASNTTPPRAGSSSHPRDKPLPPRPSPAEYTDPPTLNPDRLVPLPS
RPRAPSARQHAHNRSASNPLPKIFGRKKSANFNDTDVPLDDSLIPVAGNGAEATVPRTIS
GKKGKQSEDGKATRKCMCCDSKVNVPKELPRFRCLCCLTINDLRPVEEQLEDDKGRPSNQ
RADNFPGEVPNGRRPPISLDRTRTVIERCVVTYLEERCQHERDAVQQLFAGTRMETPPLN
APESSRSPRKPVPTPSRPTRQAPPPPIGIAGRRPSQPSSRRPPTAGPHSPLPAPSPRHPP
EGMDHVDRSDRAKSIFKPLEDYIVANFGDFRCLNASFSTVRPAMAGRARSESNIPTPPPE
AEASHVLSPMDGLSGMDAKTLLIGDIGENGSWWTGKSDRNRNDKNLKRKKVGEGSKKPVS
SRSPNINWADLDAWYSLIHSAGTDWQKQAKLLKADSVAYSTSPLEGQSNMHNIEEDLADA
REHAVRTLLKTTENLLKRPSRPLKEPEDSRFLLIILANPSLYPSRSSNRPPTSSDRRPLR
RTASDEPSGRRQDSATKTSGREGSQHNGLLKRIFGLVSCSSENCHRYMVGWLARFDEEHL
VKLIDLVASFVTYRIGRRPGRARGKDTVNDGGLIPDLSGSTMNTSAQLHSAMGLSGSVKK
GPDDPNAEPDWSNDWQIKAAAKVMSLLFAANNIWQGSPRDGGHSSSIPHAKARRSGQLLP
TSSFYNTLLDYQDLIADFKIWETRRDKFAFCQYPLFLSMGAKIKILEHDARRQMEIKARE
AYFDQVIRQRAIDGHFTLRVRRECMVDDSLRQISAAVGAGQEELKKGLRVQFSGEEGVDA
GGPRKEWFLMLVRDIFDPNHGMFVYDEDSQTCYFNANSFETSDQYYLVGALLGLAIYNST
ILDISLPSFAFRKLLAAAPTSSNPSSNITSLTGTKNQMTYTLSDLAEFRPSLASGLQQLL
DFDGDVEATYCRDFVAPIDRYGSLTYVPLISNGENIPVTNSNRHDFVDAYVRYLLDTAVA
RQFEPFKRGFFTVCAGNALSLFRAEEIELLIRGSDESLDVDSLRAVAVYENWRLPTPPHS
LVVRPAEHVDVIRWFWEVFRSATPERQRMLLTFITGTDRIPAVGATSLVLRIMAGGDGWG
GGGREERERFPVARTCFNMLVLWRYESKEVLKGKLWRAVEESEGFALK*
>Mycgr3G107072|Mycgr3T107072
MSKIDTTKDLAALFRAQVSATPNAVALEDENTTYTYAELGSTVNNLANRLQQLGVVRDAQ
VGVLLPRSADYVIACLAALEAGGAFLVLELAYPPDLLADAIDDARPVVVVTNSAEAGKIK
EGIPIIKVDEEERVSEGLVSRVKSVVKDAVNGGESHTNGKADSTKPAATASTNVSNGHSD
DGDLDRLCFVAYSSGTTGKPKGIANPHRAAVLSYNLRFGISDVSAGDRVACNVFFVWEII
RPLLRGATVITVPDETSYDPSSLVDLLKSKHVTETLMTPTLLATVLARYPDLGSRLSELK
TLWLNGEVVTSDLARAALKALPNTRLLNCYSACETHEVACGDIGEMLAGFGDNVPTNAPV
GRPLEPQHIHILDEEGKEVEAGVTGELFVGGPMLARGYLNRPEVTAEVFLPDRFSPEGES
RMYRTGDLATLLPSGLLEISGRIAGMIKLRGYSVVPAKVERVVEDNLAVKKCVVTSFGDG
LDRQLVAYIVRDLDASSKPVVEIDRDGHSPEARKVISPLLAQYMLPTIWMEVDSIPTHPV
SGKADFKALPKPVPSKSRAESPAKQDPIGISDVAEVWAAVLDKPKSAFKPEHGFFDLGGH
SLSLADLAGKLSRKFGFRIPVGRLASPATLQSHLLTVREVRDGQIAAVQSDLPAALRRDT
TLDRDIEPSGAKVCALKDAKTVLMTGVTGFLGAFLLNDLLLATSAKIICIVRSPDPSKED
EPRAVAAMRRNLIGFGLWHDSIMERVQVLPADLNRKRFGLSQDVFDDLSSQVQVIVHAAA
SVNLVYPYAALRAANVEGTREILRLACKGNASLLYVSTNGVLPHSPSGNGWPEDSMLYVD
AVPEKIPDGYGQSKWAAEQLVLEAGRRGLPVRILRAGTISGHSTTGAANAWDLLTALFVE
SIRLGYHPDVEGWRAEMTPVDFVSRAIVHLGDQAHAKQLVFHLGDPNPIDASQVFKHFGE
LGYPTEPLPFDEWVTMWTEKRGSVKGGEGAAPVDILRSGMPSVEFLRDIVVLNNAQTRPY
RAVVERPKVDEQLLETYSRHWFARGWLPHPPTRHSAPGGAPLLPSGIRRSMLEGRVAVIT
GASSGIGAAVATALAREGCHLVLAARRVKALEDLKIRLAQREGKVLIHATDVTKKSDVDA
LFRETEAKLGPVDILVSCAGVMYFTMMANTQTEEWERTVDVNCKGLLNCLSNVVPSMLER
GTGHIVAISSDAGRKCFPGLGVYSASKAFVEFTLQAVRLETAGKGLRVTSIQPGNTETEL
LGISTDQEALEKFGTPTGAKVLDPSDVAGSIVYALKQPDCVAVNEILIEPRDEPI*
>Mycgr3G34982|Mycgr3T34982
MFTHTAPAILLGVLSTANLVAANPPGPPYFSTFQYQFAPAIDFEPSYDFCIVGGGTAGLV
LANRLTESGKHNVIVFEGGPTPDTNPTSLTGGANPYLLNGARSLVDYNFVTQPQRNLNNR
SLPYHRGRCLGGSSATNGFFYGLGSKAVYDQWELDGNPGWNWANISAAAKRGTMFVGNPN
NTNDNTYMTWDPENYGTEGPLKVGFQGFVPASNPAFMNATSAIGVGVVHDQNGGSPTDSG
EQEATGLTFVEGAIWHNISCSKEVILSAGAFHSPYLLKQSGIGPRDELEEHEIPVRVENE
HVGHHMQDHTAFSVIYSIKPEFAHIASTTEKNNDLTLLNEQQRSFYNTSDPHERAKSRWS
AVSGTNAFQEICSEDLKEFGAGAVIDAGLVSQAHNEIMYEGGWYPFFSNKYGKPRRNTSY
VSLTVSNMAALSQGSVTVGNNMPLGDPVIDPNYLNHTADIAMAIQGLKYVRKIGQHPDWQ
KWVAEEVAPGPGVQTDEEILEYVKTVMIPNWHAASTCRMLPKEKGGVVDSHLRVYGTKRL
RVCDVSTLGRLPDINLQGSVYAVAEHGARIIREEYGDL*
>Mycgr3G107069|Mycgr3T107069
MDDIAAMSGLERRHIQDHNAANVKYWAYPARVLPCTKDQGTCEYLEAVYSGHVTSMLYTF
IMWGVILGVLASWATLRVWRTGKPSHGIGSLVSSACDRAARLKRHFLPDAPMRSIFGRVS
RLQVAVLAVVSGYLLIFSLVGIVYKTWVTPIAKTDLFNTRTGIGPWSDRIGALAYALTPF
TIMLCMRESVLSIVTGIPYQHFNFLHRWLGRIIFVQSFLHTLGWTLVEARFYQPQPKVYV
AFITQQYAMFGVVAMFFITWLTLFSTQWAIRKFGYEFFKASHWIIAVLYIAACWGHWDKL
WCWMVPSLALIAIDQAVRFGRTLYIHMGGKRGTGTGFQCAQAEMTVLTDDNGTVIRLDFD
HEHAAWEAGQHFFLTFPSLSIWQAHPFTVSSVPEPNSRIQHHTYLLRVRDGQTKKLAAMG
NTTVPTILSGPYGHGFPRYECQHMLAISGGTGVTFTMPIILEAVKQSVSKRAVLDFVWIV
RKAEDLLWLSDELSQLKNLLKEAIGLRISIYVSRDSERDAHKSEKRLNVEKTDSSDSSLS
TSSDVVLQELLAIRDSRFAVHFLKDHHPSVAEILADFQERVIDHGGSAEIIGSGPEALGS
DLRAAVAASDIGEEGPWSLQRVIVSN*
>Mycgr3G32432|Mycgr3T32432
QQRPDLHAPILTIDLIKPELVTPGYIFLAPYRNLDPAPYIYDNYGNLVWSGAGSGGPKTA
HAPRVCTYKGTDHLCFFQGEQQKGFARGHGVIMDQTYRVVKTVESTGAGASSDMHEFKLT
PFSNGTTALMTVYQPRRYDLTANPRFNIRNGLGWIVEGVFQEVDIETGALIFEWRSLDHV
DPSAAWTLPGTTDTSGDGLTQQTPWDYFHLNSIDKNADGDYLLSARHVSAVYKVSGEDGH
IIWQLGGNCPSFEQTNFAFSYQHHARWISENATHTLLSLFDNASNNYNWTGPESSGIILS
INHIDLTATKIQSYAPPSPNLISSSQGSFQILPDNGGALIVWGEHAHFTEHTSTGEIVLS
GKLADRLSDVMIYRSHKFPWVGRPLTSPALYAFSRDGEEEKARTTFWASWNGATEVVRWE
LWTADERGGPWGNYGSADREGRFETEFFIERFERWGFVVARDGGGRELGRSAVVKTFVPS
AGLRQYCDERDCAAARGLEEGEEVVPYEAEDSTREGERTTDRGYDTAHYYDVAGFEVEEV
EGRRRRRREEKWVVALGVVIGIGVVWGALAVWRVGGWRRVLARKGGAVDWSVWWRWNRYA
RLKQEDWWEGKGVL*
>Mycgr3G98385|Mycgr3T98385
MSAVGIRSEARALGCVLGIGRQASPIFRRYLATPAEQPRLRLGSEAPNFQAKTTQGDIDF
HQWLGGKWAILFSHPADFTPVCTTELGAFSKLKDEFEKRDVKMIGLSANDLGSHGRWIQD
INEISKTKLSFPIIADADRKVAFQYDMVDQQDLDNIDEKGIAFTIRSVFVIDPSKKIRLT
MMYPASTGRNTTEVLRVIDSLQTGDKKGVTTPIDWKVGEDVIVPPSVSTEAAKKKFGEVR
EVKPYLRYTKI*
