# Supplementary material for: In silico prediction and characterization of secondary metabolite biosynthetic gene clusters in the wheat pathogen Zymoseptoria tritici
Source: BMC Genomics. 2017 Aug 17;18:631. doi: 10.1186/s12864-017-3969-y (PMC5561558; doi:10.1186/s12864-017-3969-y)
Supplement: Supplementary file 1 — MultiGeneBLAST analysis of putative secondary metabolite clusters. All encoded amino acid sequences from genes residing in clusters predicted by AntiSMASH are given as FASTA file format. All output data from MultiGeneBLASTs are also provided. (ZIP 42911 kb) [file 12864_2017_3969_MOESM1_ESM.zip › Cluster MultiGene BLAST/in/Clusters_1_34/Cluster_10.fasta]

>Mycgr3G67791|Mycgr3T67791
MAGATETRSLWYSPKPPADPEKASSTTQLPMHSSQRRSRPDHWISNETGQTTPVHKGHVH
HLHFKERIRHFTWTWFTMTMATGGVANVLYYVPYRFNGIYAIGVFFFLLNIVLFIFNVAM
ISLRFYFYPSTFLHSILHPTESLFIPASVISIGTILMNISQYGLTKGSTGEWLLSTMVIL
FWVYCVLAVVFSCGIYLILWSTQTFTISQMTPIWIFPCYPLLVIGPHAGALAAALTHRPL
EALSIIVGGFVFQGIGFLLSLMIYAAFIYRLMTEKLPQENLRPGMFVSVGPSGFTIAGIV
TMGQTLPRVVPPDFMGNGELAGEVSKIVSIWVGLWLWGLAIWFFLVSVGAHWSCVRKGTL
GFAMTFYSYVFPNTALTTATFAIANALSNRGISIVGCIMSIIVVLTWITVFTMMIRAVIV
KDILWPQKQEDREEGGWKDGSAETLPSAGQRSSPLDEGNLRLRVNQAVLPEIIRSKADHD
NDIDEQAETVHDVPLGAATPETNPTKRSDGSMV*
>Mycgr3G90406|Mycgr3T90406
MANEEVPQEFPDVSQKLSAPKKLSAFERERQAQEEKRKRAAAENAAALKLFEDSFADEDK
DDNDDFDGFPAFNAPRGSRAGFGGSRSGLGGSSAGGALPPNLKRKRALEELREQQEARRE
QQAIADEYTLQGHANEEQDQYSRGAEREDVAPRPTVQLTSLPPATTLEDIKVLLRDHLQV
HSVQFHPAPLSNCKASLMAVAALSPETTTSQIDNAPFGAQKASNDQGRSNLRNAPPPTEF
APPDSYESQSRNGEYSIGSTVAVQPPLDTCTVRAIHVMVDRLLSEPDSKRALELEAMLMA
LPEVQADERFSFLYDSRSSAGVYYRYLLWNDDECIETLREQKRLGRGPERVYEDVIIDWA
PPNGDMPFVDLSALGEALEHPSYESSDDESDDGEGARRFNSNRGRKDGETLSMPTEAKRL
HPLQLARLAWYLSSMPSTHAKLRKCDVSAVTSFAINNAGAAAEEIVDMLVLNIEKPFTQS
GCAKMDTEELPSDDDDMYEPDEDLPVVEATSTPEHGDDNAEKKDQYDPSQAKLVALYLIN
DILHNSSTAGVRNAWKYRSLFEIAFRRQRTFEHLGRLEKDLGWGRIKSEQWRNRIRVLFE
IWEAGSVFAGDVFETLKRDFFEQPEAGDEGPAGEKSEPAAEPKRVPRFKRIDNTTSAEYA
RVEPSASSMGTDIRHGSSRGGDDGSHLPFEELDGMSSFVDEMRKDGSAGSMGGNAASAEN
AYVVDWNAMDVDTAPLSQPSKTGFSIKIGGGSQQALVDDSKRTKQAEDMFAASDED*
>Mycgr3G67785|Mycgr3T67785
MPQARSTEVSTPLQTVYRRLLGLNPFKTTYLNLYDSLDTVLDRSIAIGSAVFAVAAGVPL
PVIGYIFGQIINEFPPPEAALHDRLVQLLGVAVAYFVVTTIYCIGFGLTSETVSVKLRRK
LLECLLHLDQAYLDTHTIDVSGLLTEKMDTIQAGCSEKVGIFIQALSYFVAAFVVGFLLD
AELTGILLASVVPAVSICFFVLTPLVAKYNRAANEKNDQANDIAEGALGAVRIVQAFDMI
TGLCARHLELLNAATKTNAKKAILAALQAGAVYFIAYATNALAFYVGSRRTNGGNAGTVY
AVILLILDASFVVGQFAPFLEIFARAASAKDTIQDLIDARNDPNNASTFRKTDHKPSLHG
QDIQFKDVVFQYPARPTVRTLNEVSFTLNNGKFTAIVGTSGGGKSTLVALLLGIYDYSGH
ILVGDDDVQKIDSGYLRSQIAVLDQDTILFSGTIFDNVCYGIMGQSLTEDEKRSRCTQAL
KDANVDFLEQLPNGVNTRLGNELQLSGGQRQRICLARALIKNPAILVLDEPTSALDARSE
VAVVDAVKKVASKGTTVIMIAHRLSTTLDADHIIVMSDGKAVEQGSPRELSGEGTIFRGL
LDAQKTTFDQDREESPEKTEVLRKESSFSDLTKSEEKVTNAATSKTEELPPMGLLTVAKR
LGGIIRPDSILVASGLVASVISGGIMIGQAIVFGNLITVLNTGTASPSFYSDVNFYSLIF
FILALIALGSYVGSGSAFGITSSHVTGSVKARMLHKLLHLDIRWFSEPGHSTQELLSSFT
KDPSDLSALGGVALGAIFSIITSTIGGVVLSLVVAWKIAVVLLAAVPVMVLAGYARLRIL
TASENKHREAFSEATGLAAESCRNRRAVTALCLEAHLLEEYEEALRKPHREIQTFIYLSS
TLLSFCFSITYFVYALAYWWGARQVRNGTYSSTAFFIVLPALLFSAQSAGQFFSLSPEIA
RAKTAARSIFTLLDAKTQILLPSSLERLKERSSTTSSVSTDLVSQTAVNGVGSDGKIAKL
RFDGVSLTYPNSSQPSLNKIDLSIGAGESVAFVGPSGAGKSSTVALIERFYDTTAGSVLY
DGVNIREMDVRKLRSHMGLVSQDPDLFTGSVLYNVKLGAPSGETVSDEQVIAACKKCGLH
DFITSLPDGYNTDCGSSSSSQLSGGQKQRLAIARALVRDPDVLLLDEPTSALDAHSEAHV
QAALAEAAKGRTTVIVAHRLASIQHVDKIFVFESGRVIAHGTHAELVAEGGLYASMAKAQ
SLA*
>Mycgr3G67795|Mycgr3T67795
MASVYKEPLDAIFTDLKARGELTRQNAAARLLDNVNTAYRELAQGPFQTYYADVNSRMVN
MILGGNDTHERTGGLYALNALIDFKGDDAAQKVPKFSNYIKRTLEGNDTSAMVVAAKCLG
RLATPGGALTAELVEAEVKRALEWLTSERAENRRFAAVLILRELARNSSTLLYMYIPGIL
ASIWEGLRDQKVVIRETAAEVVSQCFKILSARDPQQRSTCLTRMFEGAQDGFRRGTVECI
HGSLLVYKELLIQGGMFMHGSKYKEASDRVLLQQYREHRDPTIRRTVVEIIPLIAAYAPK
DFCNHYLARSMQHLQTLLKDPKQRNMAFVAIGKVAHAVTSAIAPYLDTILLHIRDALSLK
NRTKHSDEAPIFECISMMAIAVGQTLSKYMEALLDPIFACGLSDSLTQALVDMAHYIPPV
KSTIQEKLLDLLSRTLCGQPFQTLGHPTQGKGLPPIYTRDYRDQRDPQHLEHKDQEIALA
LVTLGSFDFSGHVLNEFVRDVAIRYVEDDDATIRKAAALTCCQLFVKDPIVHQTSHHAIQ
VVSDVIEKLLTVGVADPQPDIRQTVLVSLDARFDRHLAKAENVRTLFLALNDEKFPIREA
AMTIIGRLTSVNPAYVFPSLRKVLIQLLTEIEYSNSSNNKRESAQLISHLVGASSKLIKP
YVDPMVTVLLPKAEDSNADVAATTLRALGDLATVGGDDMVKYIPDLMRIIIRSLQDLASP
KKREAALCTLGQLASNSGYVIDPYTDHPELLTILVSIVKNEAPGDLRRETIRLMGILGAL
DPYKHQQVIEESPESNLRAEAEAESDVTLIMKGITPSNEDYYPTVVINTLMSMLKEDTLK
QYHSSVVEAVMNIYATMGMKCVPFLSTVVPGIVGVLKDATSDNRLEGYFNQLSLLVKIVR
QHIRPHLSVILEAISDHWYKSTQLQATILTLIESIARSLEGEFKVYLANVLPLMLGVLDA
DNRTESGRAACQRVLHAFLVFGASAEEYMHLIIPVIVRMFDTADGRYRHRDVRKSAIETI
GRLSRQVNISEFSAKIIHPLSRVLQGNDNNLKTPAMETLCALIFQLGQDYMHFIPTIEKI
LVQQKVHHTHYNIIIGKLKKHEALPQDLSPEEKYHDEDEDTYPTEISTKKLAVNQQHLKN
AWEANQKSTREDWQEWMRRFSVELLRESPQQALRACTNLAGIYAPLARSLFNSAFVSCWT
ELYDQYQEELVRSIEVALTSPNIPPEILQILLNLAEFMEHDDKALPIDVRTLGMYAGKCH
AFAKALHYKELEFNAEQNASAVEALISINNQLQQTDAAFGILRKAQGYQDVDLKETWFEK
LQRWEEALLAYQAREEAEGGPEKASFEVVMGKMRCLHALGEWDTLSSIAQDKWMHASGEN
KRHIAPLAAAAAWGMGQWDIMDDYLSAMKQHTPDRSFFGAILAIHRNHFEEAHAHITKAR
DGLDTELSALLGESYTRAYSVIVRVQMLAELEEIITYKQHANDPDKRERMRATWTKRLKG
CQRQVEVWQRMLKVRALVITPQENTEMYIKFASICRKAQRGGLAEKSLNSLLGSTGPIGN
LLSDSESWSKVKNADYPVQYATFKFLWSNDQHDAALAALKDFTTRLRNDYEESNTAALSI
AGASANGGGLLNGANGVNGIHSTGPFGAANAQHISPRDKAELEEWKTLLARCYLKQGDWQ
VKLHNGDWQSEHVQDVLQSYYSATRYNENWYKAWHAWALANFEVVTSLTAGDRESADVPH
YIVSEHVVPAIKGFFKSIALSSSSSLQDTLRLLTMWFAHGSHQEVTHSVQQGISSVSVDT
WLEVIPQLIARINQPNRLVREGIHNLLVEIGRAHPQALVYPLTVSMKSDMGNRSRSAGRI
MEAMKQHSPKLVEQAGLVSHELIRIAVLWHEQWHEGLEEASRLYFGDHNIQGMLATLEPL
HEMLRKGPETLREISFIQSFGRDLNEAHDWCEAYKSTKEIGDLNQAWDLYYGVFKRIARQ
LPQLMSLELQYVSPELKNAHDLDLAVPGTYISGKPIIRIKSFDPVATVISSKQRPRKLGL
RGSDGNKHDFLIKGHEDIRQDERVMQLFGLVNTLLSTDPECLKRHLNIQRYAAIPLSTQA
GLIGWVPNSDTLHVLIREYRESRKILLNIEHRIMLQMAPDYDNLTLMQKVEVFGYALDNT
TGQDLYRVLWLKSKSSEAWLDRRTNYTRSLGVMSMVGYILGLGDRHPSNLMLDRVTGKIV
HIDFGDCFEVAMHREKYPERVPFRLTRMLTFAMEVSNIEGSYRTTCEHVMRLLRGNKESL
MAVLEAFIHDPLLTWRLGTRESPPEPSFPSERRTSIMGAPMPTEAAGGRRTSVMGGDPNA
PQGDRPNNSFRPRNRSIVQPNGIDPADREVQNVRALQVLARVKEKLTGRDFKKETELNVT
EQVERLLSEATNLENLCQHYIGWCSFW*
>Mycgr3G67775|Mycgr3T67775
MAPVHRVAVIQMWPKPMAIERNYKTACDFIRAAALQGATLAVLPEYHLLNWLPNDSKFKA
ACASWKTYLDGYVSLAKECNINIVPGTIVELHNAGRDDECLLNVAYFITNTGEIAGKYVK
KNLWGSIERLHLTSSSSDPHPVFDTPLGRVGMLICWDLAFPEAFREMISQGAKLIIIPTF
WTLSDCSKAGLAINPTSEALFLDSMLTARCFENTCAIVFANAGGPPGKGYAGLSQVCVPY
AGALTRLGSSAEGMAVVDVDMQIVEDAEENYQVRADLARSDWHYEYRHSKADAKL*
>Mycgr3G90404|Mycgr3T90404
MADIPGNYSDKAVHEKLSSAEKDGQWSISEQELYDAVFAENAEHQLGVWEAAKKQPVMEA
YDMFLNGKFVALPAFQKRFGDRLPNGKYSIDTKWQSGLNQAGQCGAFIGLFLAGPITNWI
GYRWNLIFGLILMNATIFAESASKTVANCADISPINVVVLILLGVCATVPQNHSTSLAQA
ALVFIGTLVFAGGIGPVSWTIIAETSSVRLRPLTTGVGRAAYYVAEIPLIYVNARLINPT
GWNLAGKCGYVWGATALVCWVIAYLFLPEMKHRSYRELDILFEREVPARQFKYTVIDVKD
NE*
>Mycgr3G36951|Mycgr3T36951
MAPHLSISNPNPRRLQGPSLLHELIPLESQHGSAAIEHTDADGNLTSLSYAEFHTKANAL
ARRIISHLGHRRSDRLIIPLLIPQSPDLYISQLATLKAGGAFCPIVLDAPEERLRFILQD
IDATILLTTADHKSKLLDLEGVRILAVDQHSPAVDDDQDDLDVSITPQDAAYIMYTSGST
GQPKGVILSHSAATQALLAHDLHIPSFSRFLQFASPTFDVSVFEIFFPWFRNCTLVSCDR
RRLLNDLPSAINNLKIDACELTPSVASSLLQGRESVPSLKVLLTIGEMLKPSVVEAFGGD
DETPAILHGMYGPTEATIHCTLQTNFPKSMSCSSIGIPLDTVSAFVVRIPADDDVAPSNL
EIMPLGEEGELAVGGHQLADGYLNRDEKTREVFVEHPDHGLLYRTGDRVRMLPDGKLECL
GRISSGQVKLRGQRIELGEIEHAASKTPGCRDVAAEVISGILVIFCVRGTDSLTDSLILE
TCRKWLPEFMIPGNVVIIPSLPYLASGKCDRKTLRAEYEKSQEEGEGDDAVLDEQTEKTI
AVLGEVLGQEVTASTTLPSIGVDSLSAIRLASALRKNGFPQLDAARILAARTPHDIVKAL
KRASAERATSGQTGEFDASYRARLDTAVEKALPSMQSDIETAFPCTPVQVAMLTETERDS
QAYCNWIELFAVVVWKSLAPDQLRENADLRPSLRIGSSQDLLRPITFSSRLCDGGVRLLV
ELHHALFDQWAMDVFRSDLLAILHNRERQQPGSFKSVSDYYISYQDDTKSAAVIDFWQDH
LRDVIPSPMPILRAGSVPDSVQRTSWHDFTIITEDVRSKAAALGCSVPAVFQAAMAFLLG
SYAGTTDVTLGSVFSGRTIPVADVDSVFGPCLATLPFRMDFGAVATCKDLLRAVTDRNRA
MQKYVATSPTFIRRAAGIMPGTKLFDSLFIWQESTVTGGPDEIQVLDSSEDRLEFGLILE
FEPTPSNVKARATYKESLVGEDQIEMMLRQIESIAAYLIEQPTGLVDALGSCLSDETLST
YRRYGAIYDGAVEGPTATFVLSLDGDERILSCGAFGEIAHSDEQNEKDDSDASRVINHPK
HGRLYRSGETGRLLADGTLLIAGRVDDLVTFKGTQVDVAKISAAIAQHSGVVECATLLCG
KQSSKPTLVSFWVPASQGRACTTTATVSKAEPQAISSIFEQLEDMLQDYMIPATVVPMSK
LPETQEGKLDKQCLQSIFNGLGSEDRDQFSRPHNASGADEVISTQEQIVAEFLAGYLEIP
ILDIPSTRISRNSSFLSLGLNSLNAIQLVRSLKKRLDMDISISTILSQPSITRLCRTISD
DRKVAEEQEAVKIREVIAGDFTREIEESYVADGHTIEAILPCTPLQQAMLSATSSADGGA
YCDTLKLKPFADMQKFEDCWREMVKRHPILRTCFVETPLAAYPFAQVVLKDQPSSWVHFG
NESNGSLTNGHANGDLEGNISARVPLRFDAQGSDLYLRMHHALYDGVSVSILFSELTRLY
NGEQLPSPVSFEPFLQVVLAQNGPHALKFWSTQMKDFNPQRFPTHGADAQQQVEKTIGRK
LSVRPAVLKAFGERHSCTTSIMFQAAWAKTLACLQDGTDVCFGNVVSGRTVAVPDVERLV
APCFNTVPLRTRMHELRTNMDLIAHLQRINVDTMPHQLTAVGKIQGLTLDPSRRLFESIM
LVQPPSIESDDVFTEEGEMDMGIPLVVEIIPGEDDFNLKVHFLIDRVAEAIIPSLMDAFE
AALASCVRYSSSSLDQFVEFDSAQIAGKLKAPLAPSEVNGNDENLSNGDTAGSWSSAEQT
IRQIFAELADVDPARISKRTSLYRIGLDSLNAVQVASKMRSSGMEVDAADVMQHQHPEAL
AAFLASRTTEPKAEVGQEFNLENFDSDHRQGIMDSLGIAEDSLEAIRPCTAAQSGMLSQF
IQSAGEHYLNHTVYEVPSEYSFENIRSAWMTVQRKHQVLRMGFAQLDEIAVPFAMVIYQP
GSFLETSVTSPDPCDRSEIQRQASHEILHALDVPAWRVAVMELQGTRQMCLSMHHALYDA
ESLQILLTDFAAALHSADVGTATTIDQTLRTQIEGAMYRQDDSEAFWRSTLQSAHLVKFP
NLTPNIIRESGSSVVGMPCSLEASELNACCSRKGVTVQAMGQTAWGRQLSAYTGESDVTF
GTVFSGISASTANPEAFPSISTVPVQFSSGKPLDEALNNMVSYNASAQRHRFTPLSEIQR
FAESAGEPLFDTVFIYQKSQKRSEESLEWPVLYQTLGIDYVASLEMELTGPEEISLRLHF
DTRIIPEAHAHLMLRQFDSILRHVAGDESDKINLNHDLLSISPPRERNLPSPAGLLHQFL
ERTAEQTPHKPALEFITSFDNESKGRKKWTYQDVNDRSNQVAQLISQHNVRPGGVVAVCM
SKSAEATFAFAGILKAGCAFLAMDPDLPLARRKFIIEDSGSQLLFVDPGRSDPEMQSVVD
QVELTEQHILEYTSQALSLPPADSQSTCYILYTSGTTGTPKGCELTHDNAVQAMMAFQRL
FADHWTETSRWLQFASYWFDVSVLEQFWSWSVGITVVGAPRDLVLEDLAGFINGAGITHI
DLTPSLARLVKPEEVPTLHNHVFITGGESLKQEIIDAWGPLNTIYNGYGPTEATIGVTMN
PHIGPDAKPSNIGPPFDNVGAFVFAPGTDEPVLRGAVGELCVSGRLVGKGYLNRPDLTDK
AFPYLERHKERVYRTGDLVRLLADGSVSFIGRQDSQAKLRGQRLEIDEVDAVIKQSAEGI
SDVASLVAKSNEGNREMLVSFIVDRKSHHRETHLVQSDGSRQLVLLADSACRGHLPGYMV
PTHIIPISRLPLTVNNKVDAKVLVALFKDMSNKDLQMLKVQQGESRKMSTAEKRIAKVLC
KLLSVNMDDIRPDSNLFSLGLSSVSAINFASLLKRSGFSRATVASVMQNTTVDRLATSLA
NEQDADKSNVNAIKQAQLSISAYGRRHLGFVAQALSLRVSRIQSLYPCTPLQEGLLMEST
KSSDRPYFNEFWFDVSELDSARLEGAIRRMHSLIPILRVSFVRTDEGYSQVVDAEQECPL
EFVTLEQKETDAFVAKRKAEWQSQVDDHVSKPFQALLIKTASKACLIFFAHHALYDGVSW
EVMLGKLQETYSTGQDVDCGPNFFEALPFGPLCSAQSDAKLFWNEHLDGIDFQPLERSAE
DSADGGSSTSVRFDHAQKLEATRRKLGVSHQALFQAAFAVALHQFAPQVQAYGLVLSGRS
IGVDRADEIIGPLFNTVPFGLNIHPDDTWYQYLQRCHASNADMLPFQHTSLRDIRKLSNR
QSSDPLFDTVFVFQQPSVIKSTPSGMTLKPIQKDSPPEFGLAVEVEMDPSGEASVTIAAQ
KDIATEAAITQLGCDFDKALRCIMESSGSQISDAFNVTRAKHKLSSRKAPEPDTAQRSDR
KFVWTAEARTVQEAIAQVADCDVDTVTEHSAIFTLGLDSIDAVKLASRLKRAGVSLPVSK
ILQAQTVANMMEAIDSHAGESQTAIQASQLSDQEKQLQSLREAFDSSLDNSVERILPVPP
GQEALVADMLRSELHQYYNSDVLKLREDVDETRLQRAWQTVVDAYPILRTSFIEVANPDL
DAVFAQLVHRPAPLEFAEFRAGQLSEIGDYVEKTRREVLKSYSRRSPLRLCIATISTERY
LVLSLAHAQYDGHSLGLLHQDVLQAYHHNFEARPPYDNLINQALDATGPAALDFWRGTLT
GARTARFCDASNVGESAATSHRVERASSISVADTRSLCQKLGISLPALAQASWGALLANH
VQEMDVIFGVVLACRDSEEAENVMFPTMNTVPMRMSLHGSGEEMLRDMQNAINQAGPFKR
TPLRAIQAACAGTVSHQTADNALIDTLFIYQQGPEATEGDPATLYESVDANSNVEFPVAV
EVEVVNEQFIIRAACKNYALNEEDAKTLLERYDDILKFFAYTSDRAMVEFSGREVSICGL
APFEQSTGLSTSHSVKDELTDSEDEPDENASLTGTICNAMAQVSRTPVEEISSNATIESI
GIDSISAIKVTALLRKLDVKISVSDMLKAQTARRMAEVARTTSDVPVTNGDTASKSVAGA
LEHLDLVAIQQKANVRNDDLETVLPATAGQLYMLAMWRRTNGQLFYPTFRYHLKTTVSAD
ELSSAWQEIVKRNPTLRTVLCSTGDKAIPVVQFVLRHNPRPENDTHRQPLVNVRLTSAND
GYDIELKIHHALYDAVSLPILMQELQTHLAGHGCEDSTVKFEEFIALSVRPSARQSRKDF
WTDYVRDVHPHRLPQSKGISNRKVEIFKPNILSPGADLDRCARTAQVTVQAILFASYARI
YARHAVQEAAGKDVVLGIYIANRAHLPDLDRLTSPTLNLVPLVVRSPLETDLLSSAKKID
RDLRLIGAVENATVSLADVLDWSHGAIKIDSFVNFLRLPANEEGVQSEEVLVQTSNGWEE
GVSRVTEPAEDDKSSVPEELETLEPGEAYGVSALLVDAVRTRLICFNSTLSILSFRNREM
LWPWGCSAEKTWCR*
>Mycgr3G103034|Mycgr3T103034
MAPKDFAAGIVDEVAKFPRPAEVEKFTYGTAGFRLKGDYLDHVMFGMGLLAGLRSRKLNG
QTIGVMITASHNPAEDNGVKLVDPMGEMLEQEWEQWATYIVNGKTPEETMNAYSHVVQKF
GIDQEKPARVIYARDTRPSGIRLVKALQAGLNVTGVESKDFGILTTPQLHYLVRSTNTQN
DKNPYGEVSEAGYYKKLAAAFKAVMKNTKASSPVTVDCANGVGAPKLQEALKYLPSEDET
GLKITVKNDRIEDAAVLNKDCGADFVKTQQKVPAGFNGKPHDRWCAFDGDADRILYFFNE
EGSIFRLLDGDRIATLAASFLGELVDKCGLSDKIQLGIVQTAYANGASTKFIEDRLKLKA
EFTPTGVKHLHHAAARYDIGVYFEANGHGTILFSNHAIKTIYKQEPESPAQLESLETLRA
LTELINQTVGDAISDFLLIEAILAHKEYTVKEWLATYTDMPNKLAKQVVQRRDDYTTVPG
TAEQKLESPPGLQEQIDAEVAKYKNGRCFVRASGTEDAVRIYGEASEAYDVDHMVHSVGN
LIKSRSGQGA*
>Mycgr3G31119|Mycgr3T31119
QSYVRITLPPLTDAESSFLKDSYGNEFKFLRAYGLSIYDNEKRAEGRSILKGFI
>Mycgr3G28587|Mycgr3T28587
LQTQSTQQNSLFSSTTPAQARKKGAPKKDPRITAIRYHLYHPKTPRPLHFSRNRALRHWT
IHRAWQRHLDNQRRTRELDLERQYNAMASACEALRLIDDDGLTEQEAEHYGALQQRSEKE
VGRLYRQAMMKDNVWDGVPIEYARMQTETPGRDGWNYGWTR
>Mycgr3G98959|Mycgr3T98959
MSGRPAPQAQRPIDDDSDAEEEALANDYREQVGYEDGQEYDLDRSSSLGGAQDLQAQLAA
AATPLEYGASIELKTQSYDSYCNLFHYILNSEGPVDIEVPSRQYYWAWDVIDEFIYQFNS
FCSYRQRVAFQQGQPNASASDDEVAMLRDNPNTWGCYSVLNVLYSLIQRSQISEQLAARK
RGEDPAPYAGDYGNRPLYQMLGYFSIIGLLRVHCLLGDFSLALKTLDDIELNKKAMFARV
MAANFTTYYYVGFSYMMMHRYADALRAFNHILIYVSRTKNFQKGAQYDSISKKNDQMYAL
VAICVAFHPTRLDDTIHTALREKYGEQLTRMQRGGPEALPIFEELFRTACPKFISPTPPD
FENPHLNPDPIEHHLSIFMNEVKNNIFAPTVRSYLKLYTTMDLTKLAGFLEVDPDTLRSW
LLVNKQRSRQVRHTDGGLLEGEVVNSSDLDYSMEGDLIHVSEAKVGRRLVDWYLRNLART
Y*
>Mycgr3G35447|Mycgr3T35447
MAKRRVKKRTHVGAQIATGVKTGHAASKPGTRAPKSMVIRVGASEVGPSVTQLVKDVRGM
MEPDTASRLKERRSNKLRDYTTMAGPLGVTHLMLFSRSSTGNTNLRLALTPRGPTLHFRV
EKYSLCKDIFQSMKRPKSGGTEYLTAPLLVMNNFNSKDDDDATNNTKIPKHLESLATSVF
QSLFPPINPAATPLNSIKRVLLLDREPQDPNSDSATYILNLRHYAIETRTAKSVPKPLRR
LDAAEKSAHAGQKRKRGALPNLGKLNDVSDYLLDPHAADGFTSGSESEPDTDAEIEIEMT
NARKVQRNRSQKEGSDRKERVNVQKKAVKMHELGPRMRLRLTKVEEGVCNGKIMWHEYIH
KTKEEISKMEKVHEQKRQVKERRKAEQKANVERKKAEKKASGKDAANEEDEDEDVEMLDS
DDEWDDEGLDNDDGE*
>Mycgr3G84402|Mycgr3T84402
MSSVKRRKLDVNQEQLEGEEDIDDGIVAADDESTDKTFADLGVVDSLCEACTALGFTKPT
AIQREAIPIALEGKDIIGLAETGSGKTAAFALPILQELLDKPQPMFGLVLAPTRELAYQI
SQQFEALGSLISVRCAVIVGGMDMVPQAIALAKKPHIVVATPGRLLDHLENTKGFSLRQL
KYLVMDEADRLLDLDFGPILDKIFQVLPRERRTMLFSATMSTKLNNLTRAALQQPVKVSI
SSSSYQTVKNLMQRYIFIPHKFKDIYLVYLLNEFAGQTCIVFTRTINETARIAFLLRALG
RSAIPLHGQMNQSARLGALNKFRGGHRDILVATDVAARGLDIPSVDLVLNFDLPPDSKTY
VHRVGRTARAGKSGVAISVVTQYDIEIYQRIEKALGKKLEEHPTERDEVMVFAPRVGEAQ
RIAVTEMKNEHEKRGGATAPSSKSTA*
>Mycgr3G98961|Mycgr3T98961
MAPITEPSHLLNPLVTSLQLETSSSQLDGIPKDIEDSTRFATASLIQAAGILLHLPQEII
AQAIVVLSRFWVGPDGGSILDHDAEEVAAAALYLVAKPSAFPITPRQTLTTIKYLSSLPL
AGLTSLDMSTKLGFSDWHLPESQYEAARNRLFEIEGHILRVLGFQTHVALPHTLCINYLQ
TIDAFQSSTGSLVAKAAFAHLNSALLSPQLLYLTHQPSALAVAAIYLASREVDVKLPEVE
WWEVFDVDREELGFLVVAFRSIAGFALKEQGKWSERKAPMTVVEVRAEVERYRTRGLGD*
