# Supplementary material for: In silico prediction and characterization of secondary metabolite biosynthetic gene clusters in the wheat pathogen Zymoseptoria tritici
Source: BMC Genomics. 2017 Aug 17;18:631. doi: 10.1186/s12864-017-3969-y (PMC5561558; doi:10.1186/s12864-017-3969-y)
Supplement: Supplementary file 1 — MultiGeneBLAST analysis of putative secondary metabolite clusters. All encoded amino acid sequences from genes residing in clusters predicted by AntiSMASH are given as FASTA file format. All output data from MultiGeneBLASTs are also provided. (ZIP 42911 kb) [file 12864_2017_3969_MOESM1_ESM.zip › Cluster MultiGene BLAST/in/Clusters_1_34/Cluster_11.fasta]

>Mycgr3G36335|Mycgr3T36335
MATTFEGYQPLASFRKQIRVMIIHPYQVLETEIVACTLEKTDLVDANPFHALSYVWGPET
LVSPLLVNGRTVLIRRSLWLFLHTLRARFCSRSSGGPLTTIRVWADYICVNQSDDQERNH
QVSMMGEIYEAADSVYSWLGE
>Mycgr3G84494|Mycgr3T84494
MPAGTASPIASNTAPSSREQAALPEPIAYSAFTKRSAVLIVVLVSTAGFFSPFTAFVYFP
AIRSIAADYGISIELMNVTVTVYLIIQGLVPPILGDLSESIGRRPVYLLVFTIYCGASIG
LALQRNYAALLVLRMLQSAGSSGTIALAYGVIGDIAAPHERGAYVGLSHIGFNTAPALGP
VVGGVMADKVGWPWIFVFLATFSGTLLILLVLFLDETARSIVGNGSIPPRGINKTLLQHL
RNGRSPEEPRRSTFRAPNVVPCLKLIFHKNTFPVLLANATFYMMYSCLQASLAPLVQRLY
GLSPLQAGLCYLSYGVAGGTASYSLGLLTDHDYRVVARQHGFSIDRVRGDDLMRFPIEEA
RLRSMRIYLPLCATATVGYGWSLSAHTHLAVPLVLCFIIGFTVTGVFNVCNTLIVDVHPA
YPVTASASVSITRCLIAAAGVAVIELLLSEVGPGWTFTIIGALCWLMAPVLWLVHQYGWT
WRKRRAGREQESAAALAAAETVVEAKV*
>Mycgr3G90558|Mycgr3T90558
MAQTTNVHGVDLNDWQRIRTWSDKPVPLVDTSISDLFEERVRMHPSRQAVCSWDGAISYG
DLDRYAKLLANYLLSQDFPSETCIALCMEKSVWTVAAMLAIFQAGAVYVPIDPAEPAPRK
NAILGDCNAPIVFCSPLTAKSLELPESTSSVVIEKSWLDGLRLLERKHRSTVDPASAAFV
MYTSGTTSTPKGVVMEHRSFTTMAAALVQPFALGAHTRMLQFASYIWSPSMCEIFATFFA
GGTVFIPSEEQRINNPARYIQEHNINTGILTPTFLRSLAEEDVPTLKTLSLGGEPISPEL
VDKWTADRTLIIAYGSTETNMALLRVVAAENQHILGSYAIGCRSWIVDAENQNRLAKIGE
IGELLLQGWSLARHYLNNELQSSDKFVSWTTWQSQLDCPGPPRFCKTGDLARYNSDGSVQ
IIGRKDAAIKIRGQRVDPAEVECRMHHILNDSTELAVDATILAGSEAGCVLFAAICVHQP
PRLDGPADSPVAIERLGPEFRASMQGVKSRLIKDLPRFMVPELFIPLNFLPRLRNGKMDR
ELLRSAVSELGIKAFASSPNPAPPRTNDEFLLRAAWSAVLGLPKETIGIEDNFYSVGGDS
VQCTRIVSELRKQGRCLNAQHLLQSCNLEHAARQMSMLSPVSDRGEYTPETVLDRPMLAH
IQRQISNAPGADGSQILDAYRCTSLQEGMFSLTAVVDDAYIVRFSIYLARDLDMSRYREA
WDRVVARHPILRTVMVRTPEGSLMQAIVGRKITWSSHTDLDQYLVQDKAISMQCGDALAR
YCIVEALDGSRVMVWTAHHAIFDAWSSALLFEAIAREYEGLSAVPLVDFGDFVRYVDCQD
PAASETFWTQYLDGAPLMSFPRILPAQRVKADKILSHTFDLNLRGRSPVTVATILKASLA
LLLSQYCASEDVTFGSTVHGRTSSMPDIENVMGPTIATIPVRARVRLENTVLQFLLQIQA
DSISSIPYEQLGLPYIRKLSDSASQACSFGVLLIVYGREDRYNSRMLSSQIKMDTWGGFT
TYAMNIVCHNKPGKVKVQASFDSQILSGHCTYRFLRQLGHLAEGLAEAEAGQRIGDLDFC
AVHDKELIRSFNADIPRSLSACMHDLLAPSLQENHAAVAVTTTAGDLTYRDLDVASDSLA
HLLHQKYNIHPDSMVPICFEKHPWAAVAMLAVWKAGGAFVPLDPAHPQSWVNDVLKETAA
RVVVCSQTQLPRFEGIVPAVALDGHAFAGLLDNASHEGPPQTLVDPSHIAFVLYTSGTTG
RPKGIVHEHRTWATGLLHRSKSVDQDAQTRMAQIASFGFDTAIDDIWTTLLFGGTVCMPS
DEELNSDLAGFMNDMKVTHAATTPSLAHLLGSPSRMPHLRTLYLAGEPMSQSAIDTWSSC
VRLVNVYGPTEVACMSHATEPLSNRSSPSVVGRAHGCIGWVTLSQNHDKLAPFGAVGELL
IEGPTLARAYLNNEIETNLKFIQNPAWLPVEEFGIRRLYKTGDLVRLVDDGSVALLGRAD
TQVKIRGQRVEISHVENIVRKCLPDASAVVVELAKVDGANRNGDLTAFVAFARQPPYAED
ALSHARFELQARLCDLMDNLTKLLPRHMIPSAFIPVGELVRTTTGKTDRKHLRALAASMS
RDSVLFPYSDGYTGRRVSPSTSMEIRLSRLWHFVLGVDLASISRNDSFLEHGGDSISAMR
LVAAGRQPQYRIHLTGQDVLLKPRLADMALVARDWQPDGVQCLVPFALITKTVAANLSDL
LETAAEICGVAKHSISNMYPCTPLQEGIMALSMMNEGSYVAQHVFQLPSDVDLTRFKDAW
QTVARAAPILRTRIMQSPANMLQVVVDELIGWEAEEDLDSYLADGSMRQLALGTRLGRYC
IVTAGRTQTFVWTLHHAVYDGRSFQLVLDAVASVYKGLALEPQPMFDVFVHHISQISLDS
QRAFWTKMLATTEEYLFFPQQLPSYARPKSYKSHSFQLEIQSRTLPYATTRDIIWTAWAL
TSMAYTGTKDAVFGATLTGRTGTLARVENIMGPTFATVPVRVRVEAGDTVQRLLKRVHQQ
RIAMMPYEQTGLQHITKLDCSTQAACRFQTLLVIQADRSDAVPGDLFRSYNTVGTLHDFN
VYALMVQIVLSETAITLDCSFDEAQISYVELERAVRQLEHYLHQLVRRPQHTEIGDICKV
GPHDLEQLTAWHECGLSEPLSCIHDEIEHWALAQPDAEAISAWDGKLTYKGLLDMSRNLS
LRLISLGVHAEVVVALAFEKSKFAIVSALAVLQAGGCFVFLGPSNSPLRLQSILRQSQAK
ILLVSESLTAALDKLLPIVVTVGDTTSTGSETHLPKAKVGPANKACIVFTSGSTGSPKGI
ILQHSTICASVLAHGSALDINSASRVLNFADFVFDMAIYELFTTLMRGGCVCVPSEHDRV
NNLPMLFRQFEVNWAFFTPSTVQLLMPSDSPDLSVLVVGGEPMRQETIDTWASHVRLFQC
SGPAETTLSMAQEMKWNTPRTHLGRPLGGRAWIVDPNDWTALVPIGAVGELVMEGPIVAR
GYIGNDAGGFRNECPWSDQSSTRKFVCGDLVRYAPDGTLKFVARKDEQQVKIRGQRVEVT
EVEHHIKTQLPEDDVVVISVTLRSGSILAALVSPRSSTVSDELNIDDSRVDDVIDRWPGL
SRHLSRFLAPYMVPSVVVPLSHMPLSRSGKINRRQLVGLGPSLVSRIIERTAPHTSSPPR
PTTWMQCKLCSILARCLALEEKSIGMNDNFLQLGGDSILAMRVVALARGEGLLITVADLF
RCHDFSDLSLTVRDRTARTSEHTLEPLSLLPQPMIQEARLQAAAQCGSSVDLVENIYPCT
ALQEGLLALSIKHRNSYMAQQVFRLKRGVDVRGFQRAVEETVHSAAILRTRFFLSDTCGT
LQVVLQDAIKWETGHDLQQYLRSDAMLNVGLGKKLSRYAIIRIDGDERYFVWTLHHALYD
GNSLPKMVQMIEEAYQEPGCLVKREAALSRYDRFIKYLVDADSGSAASFWAHQLQSAKSS
VFPATTSRTYVPKPDSSLDRRFSFSRKEGSSVTLATVLISTWAILLSRYTDNEDIIFGLT
LSGRTSTVPFIDEVLGPTIATIPFRTRMASATTSVESCTSAVQKTVIDAIPHQHYGLQHI
RNIDDNSRSACNFNNLLVVQPSEIRGDSKIMEYQDMEWETTFRTYPLTIICEIGQDSVLI
RAKYDACLLPQAQMRRMLAHFEHLALAVCRESAATMLSDVSMLTIQDEQQIGIWNNEAPL
PVDNCIHKLIEWQAALRPSALAVHAWDGNFTYAELEAQACRVADLLVALGVKMEDTVLLC
FEKSKWAQVALLGVLKAGAAFFLLDAQHPISRLQCAASKSNACLLLHSASTAATAAVVLQ
DRLLIGGASDESLPTCKGWRTVALRPSSAAYLIATSGTSGSPKISVIEHRSYCSSAAGHI
RRIKLDQNSRVLQFSSYAFDTCIEDILSTLIVGGCICVPSEADRIGDLAGAITSLDVNWA
HLTPSVANVLQPSNVPGLRVLALGGEALTPAHVEKWQHAVSLINVYGPSECCVTATIHDE
VSSVTSASTIGRGSGCATWITDPNNHDRLAPIGTVGELLLEGPLIAREYRGDPAQTRASF
IRIPSWISQFSWPSREQARVYVTGDLVRYDTTGSLVYIGRKDAQVKLRGQRLELGEIEHH
IRRIIDATGFEVALDVAELRAGEVLIAYISFEVADQEVYLLSAHQCPEIWPPLKTKLETT
LPLELPAFMIPRFFLPLSRRPLTWSQKLDRRRLRDIFSKLPIQDLQAGIANSDQSRNEKP
STPIERLLQRAWSEVLNWPIDKINLHTTFSSLGGDSISSMQVLAFCRNFGYHNIASVVDV
FMMETIAQLSAGFRLVHVPDPDRITPLALQSECFDLSSSQEMHFLRYPAGNSDHQLVFMA
RLKESVVQSKLQNALTLLTEEHSMLRARFIRTEAQQWKQYISPGVDSSFEIQQLTCSEAI
RDESFKSLRSRINVQEGPVFVVQSHNSSAGQTLAFAFHHLIFDLYSWRIFASDLQQLLSD
VPQTQVFGHRSEEYSTWCQSSESKLRPSSGAPPLIEDVDDIFSYWGLPSGFTRSDAMITT
MITTHNLSKAVRPERAILAALLRSFGQTFADRHNIIIHSSGHGRLSKNGMDLMRTIGWFT
MFHPYQLKINPAACFEDAAHQVAKASELATLASSPATAPLEMAFNYTGRHQALETGPGML
HELSLPSDIYRSTTPSVRTAVFEIVAHASVDILNIHFTYDGSLKRQDAIKRWIRCFETDL
DAVATATRPPTLVPLELRRFTGTPKFEVHGETWRTFNDSAAWPENHRYVGTPSQAIDDAW
NELIGCRYISLSEEEAADTWGARHANYRDEGLGGYTAGNRAELHRLGSATCLPIIHDFAG
MD*
>Mycgr3G68036|Mycgr3T68036
MALERRDLLCFTDGNDEQRKRFAMDLVEDYRRTGFAVLINHGIIDEEIVQLFELSKAFFA
LPEGVKNSIAHVAGPDPQRGWSRVGAENAARLFAKEFGSGALSKNASDCREHFDMGAPND
AKFPNRWLDPGYIANFRPVMEEHFERFAEVTIKVLEALELGLDVPFGSLSRRLYNTASEF
RLLHYPATDVEVLKNGSTKRIWPHFDLGVITLLFQDMCGGLEIEDRATSNAFVPVLPETS
REMVTNISETLQRWTNNELSAGLHQVSIPPHLKDVEAGRVSDRYSIAFFCKADRESSVGP
LPHFLSPSRPALYKAMSAIEYHQQRLKAAYED*
>Mycgr3G90561|Mycgr3T90561
MYTKKILLVVASTVVTSQCLPIVKANISPSAMYPKRQQANYVPIANDEGDLQENHELPSI
QDYRRCSPSYTTLYVFFVFTSCAMELVGSVKKTLVYDRRFSSAPSNETEKAWMGLFPDGL
GFVQHPIVSPEISAIAVFHSLHCLHAIHGGYYKAVSMHLNKRQQGNHHDASDGVSASHED
HQDPAHLRHCFDYLRQSLMCRSWTELYMDERT*
>Mycgr3G35862|Mycgr3T35862
MEKAVLPLAHPHTQRKPGLDWKAKCLCFVATTALLILWASRSTYQLHNESTSLDPLDNFR
KCSIDAYRATGMDFLKTADPPSLDEYVLRRDNLAKALAADNIDAFAVEPGYTFSYYANIT
QPQWEVWEPEERPFLMIVRPVTLADGNVVANTSFLVPHFEEDRARLLNMPFRDDFHTITY
EEHWNYYTTLYQSDIWGETLAPKVMVDEEMRDFIQRGLASNGFTIVGLGGEVEAVRQIKT
DVELGILRAVNTGTVEAIRAMRTCLKPGLTENEVADVLDDTMRAAGMDPFFDIVEFGKSA
ALPHGGYDGSRKLEPGMFVLIDVGAHLYGYSSDVCRTFFPPFVANPPPEKYNVTEQLSVW
QVVLDAQTAAVNAMVPNATAASVDLAARGVIGKAGYGKYFTHRLGHGIGIKAHESPYLNK
GNFESRLRPGMVFTAEPGVYVLNEFGVRHEDILVVRENGIAENLSGGYATSPWEP*
>Mycgr3G68030|Mycgr3T68030
MAGVEDVIPDVGSNVELDPNVRKVLPHNSTIISSYTYGTAAWTRAARITILLEDGSEKSY
FLKCASEDQGKAMIEGEFASISEIAKYTPSLTPIPHAHGQFEDASIPTYFFLMEFLNIET
GAPEPATISKQLADLHARSVSPTGKFGYHMITCHGPHPQDTRWEESWAVFFARLLRQFHD
REVNTNGPSKDGRYETEMDKLITSAIPEILGPLQANGRTLKPALVHGDLWEENCGKDLET
GQPKIFDAAVFYGHNEYDLGMWRRELIRFGRPHIRQYLRHMPPSEPKEQWDDRSRLYCIK
FEIAHSIGWPASCESQREM*
>Mycgr3G36449|Mycgr3T36449
MTPCAEIALLTADLNITSSDQAVRIPAKLGYDCLTSIPFNSSAAVQLLDSMRPYIDWQTT
LAYVKDPPPDYEQKVQPPYDFWAVFEAMYSQARRGEYDSEYHFGWAIYTAFQAAHDGHFI
FLPDVISGIMTFGRSIPLVSVSLDGTALPAIYALQDISRIEEGATPPDRVVMINGRDATQ
FLLDWASYGGLQDKDALYNNVFFSAAQVSLGAKGSGNGTFCGGGRGRWVYPGPLTTLTFA
NGTTISSQNFASVHVSFNNIRSGEDIYRQHFIPNASNVQDAGQAAENRTKKAPTPTILGS
SSSVTANPTSIAPGYPVPVLCEMNNLNSGYFLKDEVYKDVAVLSVQSFVDPKEDELPFQA
VNTQFLALATAEGKTKLIIDLSANAGGTVLQGYDLFKQLFPSILPYGASRFRAHEAFDLI
GREVSEYANRVPRSLGSNATARQLLSSSLNYQTDVSQSYESFPDWATKYGPHVHNSDNFT
SVLRWNMTDILTPDNSGGIYVSGYLNRSNLTSGKTAPFRPENIVIVTDGYCASTCSIFVE
LMSTQGKVKTIALGGRPNMERIQAVGGVKGANDQTWLSIFHKAQIPFRFQFLHTADHYRS
TALGKYNNLWQFRTSLALMNVRDAILPGHDVPAHFVYQAADCRMFYTPQMMLDQSAIWQK
IADTAFGHARNNCVAENEPAWEKLVLP*
>Mycgr3G35528|Mycgr3T35528
MPSQPVETWYTDAVQPLNRENFLSLLRGNIPAIRISAFASLETSHRLAKEVTSMLTPYLH
ATGPAVEKVGVAQFEFQAQSAEDYNKRTGNEKDQYFSEVAKLKNLHDDLAKAVGENVWAK
AVATLAALVPEWDVGVATEGQNREYFSGIFRCINNGVPIHCDWCPYDCITEDWIINKITH
QAVFNLYITHVEGGRTTMYDVQWSPDALKYRDPETYGYFPKLVEHQKSCTFEPEIGDLFI
FNSRNMHTVRAVDDVKGPGRVAMASFMGLLPPSETGGRPKLIFWS*
>Mycgr3G35932|Mycgr3T35932
MDVEEEPALYSKRSIFFMVLFSGLAIGSDAYNSALMGQLGLLLTVIYPDTLSVAMQSQLT
NAFIIGLILGMLAFGFISDRLGRRSGAVLTTLFLSVGIVMSAASHGTSDNGLFWMLTISR
GIAGFGAGGEYPVSGAGTAESTDDSPRARKHRGFIFAMVSDVSASFGFIFSGLVPLLLLL
CFQEEEKQYGKVWRIAFALGVIPPISIFWFRYRLAMSSAERRSSARHAILPYHLAVKRYW
RPLLGSALAWFIYNYIAYPFGLFSSSILASVNAGDSLVKSYGWGTLINCFYLPGGFIGGY
LSDRIGRRRTMALGFGLQACLGFIIGGCFPQIQDRTALFIILYGLFLTLGEIGPGACIVA
TSSEFFPTSIRGQMMGLCSAIGKAGAAIGTSVFKPILASYGDNVLRGNQAVFLIGSGFAV
LGMLVAWFFIPSQPANLVQEDDQWKLYLREAGYDIHFGDDKTKDPPKVQFDGVRQKTMTI
D*
>Mycgr3G23761|Mycgr3T23761
HPLFSRRRRVLLILSASIFLADFGVVLAFAPNIAIYEAAICRQTHNHPSPTACKSSAVQS
ELALITGIKDTFGQVPGVLLALPYGFTADRIGRRPILLLCFTAMILEEAACRLIAASAGR
IPLRVLWAAPAMQVLGGGPQVLTSMSYAMLTDVFSPDERALVYYQLAAVVLIGEILAPIA
SAALMWRFGPWVPSLTGLSLIVLGASIAGLLPETMSVSSPSACPALATHIPEGEVSAPLG
TKSTWMNTVKSRIQNMRTSKSIPSNIICMLAAFALGHTAPQSVQLVVQYASLRFSWSIAQ
AGLLLTLKSIVTLIIMLLVLPQLSKIVVRRRSASARDYRVSQISVWTLFIGAGVMASAAH
ATVFALGLGILAAGWGYYSALRSFAVALVKPTQIATINTAIAMASSLGTMLAGPILAMAF
RRGIRSDGVAMGLPYAVEAVLLLAA
>Mycgr3G35535|Mycgr3T35535
MYAGESRPELEDAWDDLMRAEVFRATAEDLSLDDEAVNDAVTLEHGGYLASLSVYHALHC
IEWIKRNYARAHTIDELHGKEGHLDHCLYFIRESVTCRADVTINSFHWGEDSDVPLSLPG
KERPCVDLAAVREWILERALKPGERAVHTNGSLGAPHNKYRFEMPEG*
>Mycgr3G9942|Mycgr3T9942
RLTFAWVEPLLKCSGNDVRLEVSDLHALECGTAVSLLQLHLETIRSFAREPLWKSLFRSH
RPLFFLQWVLTAAMSVLSFLPQICIYNLLRLLEQGGSVGANKDLLWIWAISLGICSLSVQ
VLGPQMMYLTFAKIEIYVRAQLSALIFEKALRLDDEKGAAENTSPSLGDAPVLTSLDDSG
DEDEDGVSKTAQQVLNLVAVDTMRVAEIASRQHVFLGSFLTFVLALVFLVRLVGWVSFAL
GLLGPLVIIPLNMKASQAYGRAQGGLMRSRDVKLRTLSEILHGIKQIKFTATETRWETKM
TGLRDIELKEQRKTFVWATVLRFLFQSSPIVLAMITLSVYALLNGSLSASVAFTALGIFG
NLEFSISVLPMAVMQVSAGLVSGERIGTFLEMPEKKPSTVPGDCIRFQQATIKWPGGGHS
SFRLREIDATFPRHALSLVCGQSGSGKSLLLAALIGEAEVKRGSITMPQLETRTDNASMA
ANPEHWIQEGSVAYVSQIPWIENANIQSNILFGLPLDVNRYRAVLQGAALLPDLQNLPDG
DLTEIGAQGLNLSGGQRWRLTFARALYSRAEILVLDDIFSAVDAHVGAQLLETLMGELCL
ARTRILATHHAAQCLDKASCAIFLNPDGSVDRLAEQTMEPTKYVPRTKPQMKEEVSPVWG
ETSDGASKRPVLKFVQDEAREEGAVKWRTYYAYIKASGGVAAWVLATLLVALSQFTLLSR
VWWIKQWTSSQPPVGPSVASSSEQLKARPHGTAFYLAMYVGISLCAALMEAGKCAYVYTS
TLRGSRTLFRKMLHTVLRAKLRWLDTTPSGRIVNRFTADFALIDTKLPGDTHTLLSATFA
LTVVSTACLAVSAYVSICVVMISLLSLYWTRRYLPAAREIRQLEAIAKSPMLELCETSLI
GLGVIRAFGAPKRYLRQMCRLVDDYSSIGQSAHLLGQWLSLRIGVLGALYTLVVALVVAA
VPDIEVSLAGLALVFVGEFGKSTEEAVRRYSMLHLDMSSTERILEYADMDSEQDTATVHL
PSCWPSHGQISFQGVSASYAFGLPPVLRGLTFHVDPQQRIGIAGRTGAGKSSLALALFRF
MELSSGTISVDGIDVSRISLHDLRSSMFIVPQDPVLFVGNIRSNLDPLGDHTDDELLESL
RKVFLASSSDTRDGHHINIFNNLDSQLSERGLNISQGQRQLLCLARATLMQPRIMVLDEA
TSAVDHDTDRRIQMSIRASFPDTTLLVIAHRLSTVVDFDRILVMEDGQIVEHGEPKALYR
AGGLFRGLVDSSSDAERVRDIL
