# Supplementary material for: In silico prediction and characterization of secondary metabolite biosynthetic gene clusters in the wheat pathogen Zymoseptoria tritici
Source: BMC Genomics. 2017 Aug 17;18:631. doi: 10.1186/s12864-017-3969-y (PMC5561558; doi:10.1186/s12864-017-3969-y)
Supplement: Supplementary file 1 — MultiGeneBLAST analysis of putative secondary metabolite clusters. All encoded amino acid sequences from genes residing in clusters predicted by AntiSMASH are given as FASTA file format. All output data from MultiGeneBLASTs are also provided. (ZIP 42911 kb) [file 12864_2017_3969_MOESM1_ESM.zip › Cluster MultiGene BLAST/in/Clusters_1_34/Cluster_12.fasta]

>Mycgr3G90785|Mycgr3T90785
MPSTKRLFDETDVQRTPKKRRTLTPPTTPPTPTRTHPMRTRLSTLTITRAAVLSTPELLT
LILSHLPALHLLHSARLVSSTWHQLITTTSPTLRAATYLSSPRPKKREWYVFDQITSHLA
LFRSGDEVLLQYQLGYLAAKQWAERQLSSRPTEINALILRRTEQGGMLRPLAERAMVCEG
LSLLSPFEAGLSKDKAEGWIGLLKTDGVWSRMLVSQPPVRVVEAWVHYDVVPKKGTTSMA
LRSGLSSAPERKVWDFTRSGRGAGRERKPTGKMHIHVERRDGQGVTVGDVMGEIVKKARV
LQGKDDAEVEVRSGSGKWGSIVWLLGAVFVSEEEKKGMEGRRIGGVSG*
>Mycgr3G103262|Mycgr3T103262
MRYDFWQSEMLNSERSCFALRLRGSTGIRILLRGCIGYVWPESATYGTEATSGPKGGWEQ
IETTLGLRRLIGEAFTAKSM*
>Mycgr3G68458|Mycgr3T68458
MRTALPLARTCLSSLARPSLRPQVLRHIHYSAHSGGRRTSPSSLLHFLRANFRAPPSPVK
GGSVLLAALSPVAFVQIAEDDDNKDGLTHEERMLESSRKELAEQVPDRLKNSNKIRVGIY
RFVDEWIWEPLATGLRFLHLVVIFVPVLVSVPAIWFGARRPDRDNERGGTLWWYGFLVSS
MERAGAAFIKLGQWAASRTDIFPTEMCMIMSSLHSNAPAHSLKVTKKTIERAFGMPFEEI
FDEFHEQPLGVGAIAQVYKAKLKPDLAAAEDDAEDVPQTMRARALRTVDPLLKSTPHRVP
STYVAIKVLHPKIERIVRRDLKIMSFFASVINAIPTMEWLSFPDEVAQFGEMMRLQLDLR
IEAANLTLFRTKFRNRSTAWFPYPYTQYTSRQVLVEEFATGIPMEHFLDNGGGVFQKEIA
EEGLDAFLHMLLLDNFIHADLHPGNIMVRFYKPATLKHRAPHLPVPSLSGEEKPSTKTKE
VKESTDVTEEVLARLRPHRHDKPSWLNTLKEIDREGYRPQLIFIDTGLVTELNETNRANF
LELFKAVAEFDGYKAGHLMVERCRQPDAVLDKEVFALRMQHLVLGVKSRTFALGNIKIGD
ILNEVLDMVRSHHVRLEGDFVNVVLSILLLEGIGRNLDPEMDLFSGALPILRQLGAQSSK
SIFQSGDLSMVKVWAGLEARKFLQASVESVENCVKYDMLSPNF*
>Mycgr3G99145|Mycgr3T99145
MAGSRNYDFLIKLLLIGDSGVGKSCCLLRFSEDSFTPSFITTIGIDFKIRTIELDGKRVK
LQIWDTAGQERFRTITTAYYRGAMGILLVYDVTDERSFNNIRTWFSNVEQHATEGVNKIL
IGNKCDWEEKRAVSTEQGQALADELGIPFMEVSAKSNINVEKAFFSLAGDIKKRIVDTQA
PQGQQQQGGVQVGQGQGIAGGLGKNCC*
>Mycgr3G103274|Mycgr3T103274
MDINAIITCGLFSLTWAHELAAVDASFRVLFNMPRRAESTKIHHQRSISLQSSGIDTSTL
WFIHFLHDFPAALLDPRAAAPNSPSHDSSLSTTMPQSSPNTASAAPIAVLSACSSAFLRR
YSSRYACAALPSMAAKLPVALFFLLPALFAEAEPRVGKDEDEEMSMDDWREDVEAD*
>Mycgr3G103264|Mycgr3T103264
CSHVGDHLISYECCCTIDHNDAILDSPYTSAGSEEYATCEVPYRHAISHLTGTAIPRSKS
CVHLLQHRLVCLGTYTWRIRLCGGLFGEVAGIALAGNLAHNEERGASDFV*
>Mycgr3G37570|Mycgr3T37570
MSTIRTRSASDLDACVEVLKAVYDNDGYPVQGVEEAKSFLSGDSIRQAWICEQDDQIVGH
VAASSKTPESDVSVALWTQDHADDPSDIAVLERLFVDPYSRGLGVAGKLIDAAVAWSHEK
DMRLVLFALEKDRVAAKLYERLGWSHFGTTTYHYDNGKTMAALCFVSPKAG*
>Mycgr3G108094|Mycgr3T108094
MSMFRNIGKNFNLDFLDNKIAEEQEKQKQSQQGGSQSGSGRGGLRRNGSNAGGRGGSSSA
RRNGSKLRVAEGKDGQPATKGPDPDDFVIGDDASDLSISRTATPPVPAAEGGNAEKKAEE
SEKFDTDNGKGKQKAATTNEDTLPLEVTQKLARLETLTIRYQDLLRNYRTAHAHVAAIEP
FEAALRDHTPLTTIADPGALVEFLNQRSLQSDMVKEELKRVSLENRDVVKERDELKVKLD
EAEKKVKAAYDEAAGLKKDAEAKPPPPPKDESANDEFFSYEAEVSRGEADHKEQQIKIDG
LKVELAEQTDKVQKLTAENSTLAEDLKSTRLELDATANKITSKDDRIAEVEEQLQIHEVM
IEEILKRFEETGAVTGSGPAEDQEATALLAKTEGEVIKLQERLKEYQARLDASNKELQEK
AAAAEENLKKYQDEHAANLKNGTYADREVKKFEVLQKVVTTLKEQLKTADAEKKVLEVEV
RDLRFALQKMEKEADTSAAANAALRKENAGSKGSQDKLKTISAEYEKLKKSAKTQGASLA
SLQRKLTGYELEIDGLRKRLLDAESERDDAQRLAETKKGHEAAVASLRSQLKRAEGDRDA
AYQMIIDCGKCNTPDKEKKMELTVPKNGVSVGGSTPSSPSRRGSEATAKSTQPTDAGSEA
ATPDEQGNSVDGKKKPKNKKKPKKKKPATDESAPGTSEAPATPPPTVDELLRSPDNKPPA
VMLKKSFGDNPMVPLLAKFVETIKERAEMTISDNQELLSHHEDIIETLRQTVQDDKVILR
AKLDEIEALKESMAKNSASSEDASEKDQKIEDLQQEIARLEETISEKDGEMEKLNERLEG
EAKLRETIEGLEEEIETLKESMLEHGSTATDAKHELTELKERRDQLQREFDDLQKESDAD
RKKLKEAEAKNETLTEQQSSLNASIVELKKSAGDASSEKVTSLEREMDNLRSAKEAAEKE
VEALKKQSTASGTEKDAKLAELTKSLETAKSKATSLEKELAAANQLAQARYKDLTEIKEA
YNKLQPDLKRLREEAVELKTVKADLEKSITTLKRLEAKEKDLRSEISEYKAQAAAKASEA
ATLSEKSQKLEQRAAALEESYETARKEQEKHQSNLTEAQEARDKLRNEVSTLTSDLKSSK
SSITELKTQVRELNDELSSLKDELNVKSTQTASAQSLMDSMQDQTRELATQMKEIKDRNE
SLEEELGDAHRNLAERGREAETLRRIVKDVEGRSEDRIREMRERLDTAIEERERAEEEVG
VVGKRKGREVEDLRNKVRELEREGDSLRDARQVWERRETEIQRRNEEAERAALAARNELA
ETSAAMTTLREALDETERRVAELEKSRVELRKEVEDRERRAEKLTKSSKALSEELRALQA
TTSSAAKSRQGAAAAVASPSLQSSRSSLESTARVMSPRPGSSAGGSAAPVDYVYLKNVLL
QFMEQKEKKHQMQLVPVLGMLLHMDRAEEQKWMAVVSAGAGK*
>Mycgr3G90786|Mycgr3T90786
MAAPVTPETSHAILPSGKQPTSSSSMTPPPSTQARTSNRPKSPTPNTAVSHISTPPPTIE
TAPQPERMSNAIPRTLNSDELNNATPKMLRDKLVEVQAAYQEAKMTAAHYKLQHNMQLQE
SEAHIERLEVEARMQQSENEIIHRADRNRAAATPVQQDDLGLIQVHRDLYQRMCAEIQNL
GHVNRGLEAQCQHQHRVIERQETELASLNDRVTLMRERIRESRDALRRARSEAPVEHVRR
TPYSTYHPRQAMTQPPQQNPFAALVQASEMASQESARSAPGKGHKRNVHSLSSLPATPQR
MMPPTHTTPHGREAPARIPATAPVSRTTARPVNVYRQPLPVQDQATSYSARTQMEADAQQ
SDGTVSASDDDDSEAETEILEHDDDNVNESFASRAATQMLRQEHPEQRTTSRPSDGQMRQ
TTLFGAVRKNVPGRQQERPSKRAMEEDEAAGYAMGKKARVGASPVGLGIKGAAR*
>Mycgr3G68429|Mycgr3T68429
MLPTPPPSPKPLSVCHPEDRIGHLLAGTIQLTGILGVGAYGTVYKAHDIETDVQYAVKAL
NKVGLDPRQQKFQDREIQLHYAASQHPNVVSLVKILDSPECTYVVIEYCPEGDLFSKITE
EGHYVGDDFKAKQVFLQILAAVQHCHSRGIYHRDLKPENVLVMDNGWTVKLADFGLATQE
RVTSDFGCGSTFYMSPECQNSNPKPYSCYASAANDVWSLGVILVNLTCGRNPWKRASMED
STFRAFMRDRNFLQSILPISDDLNHLFQRIFEVDPTRRITLDELREYIIRMPRLTTQECS
APAAAPVTPPYSPLNKPVDSPPAVVISNPAYEPVPHLDLPAQQYPATDFYQQNSALYTPP
SSGPCTPQPTNLYTSTHHQQKPPVVYPSSPFFANLPDFRRCGHLLSSFQFPQHAWAATY*
>Mycgr3G68421|Mycgr3T68421
MDPFEKSTTVDPEVRAYISSLVNAVGGSSTYDNSYSIGDDAAAVLKDLQRWLRLYDEKTN
RLDVKRCLAEANLVQGDLLEILALWPEDGKENKLKSKLALACLELLVPLTWPVALEDDKA
TLNHHRHVPYLQLAQVGYKRAVLQYEYAKILRIAVRVALPSMAQPRRERTKRDDGIIKLM
LYFFRNVAMITQPQHLPSQGDENEVSRSATIEVFHDQEIFNALLTIGSGLGDDFQEQDVI
ILEIMFHLLKGVDARKLFLKKEEVSTEEVNELKMLMQKEKAMLNSYKKNAPTRHNRFGTM
LWVRREDMKMSTVSGQTSITDKDSTFHQMDASKKWNKPQYRGKLTQEFDEFSEFGMRVEL
TEKARAHLRRFVEDFLDSSFNPLFASLRKAIEREHDRVQAMHHKQYFYLISWFLSAEAAR
RDQARSQSAWHADRPSQINPEDNTFAYIAAVLDQETFVLLDRQMQIAFDNKSWQDLQATL
LCFTQILLTVQSMADSKDEEDQEIAENIQGRIFYEEATHDRIVQILRGYTHQGFAYLDAI
TECVHVFVRMLERYSKQNVDLQIRSKRRARKKRAQQDNLDEDGERPQDADDANDDEQEAH
RAVSERKFDFARFSAKFLSQPCVNTFISLTHYYRDLTPAQMKRAHRFFYRLAFKHELTVL
LFRADILQLFHKMIKGPEGLDSGMEGFRDWEQMVQQVFRRCIKWMERDTEGTGWKEASVV
EMLFSKIPATVFYLQNGYEKVVEKRAPRPPAELQVKPSVPQDQRLAVAVSIMIENAKADD
VEWVKKQVGNAADERQSWEDEDTARRAITSETDAVEPIAAPSIFIIPDNEERKLALFKDK
HLRLLLTTLGFLRLGLAEDVDAAWVIPSEISASTLIEALNQIEAAEFAPPTFENDKTASD
LIRTKPTGRNSGAFGDSDSESDADGDGGLIDDAMFPPNLKEARKAREDGEKPRKRRKRRS
SGPELTEARAKAKEKKEREKNSRIKSALYVVEDDTDEEADAEFFRLEAQRRKKTSGVIQS
AVMKAAKAAQTPATEGGGKGKKRKSAVGVKVSAKKRKTAIESEDEDEDVASAGALSAAAT
PLELSENSPSSSEDSDAMDEDDEEPVASRRGGKTKETPSTSPTPGKVSVSPKPLREVSAN
TTTAALLMNDDDDDDEDDMPVLKPMARRSVRAGFIIESDSE*
>Mycgr3G90801|Mycgr3T90801
MSTSMAATALSDQALITASPTLDMPAPRGSVGSLTAVPSDNKPISTIDGADSLITDGPDA
PSGQVSSADGLPGSPNGSPSKGLSFEDKLGLGLGLGLGVPVVFALLAFLILYVRRRRRHR
INQMQADLLPTRGLVCKVQSELPMVETPNARVSSVMPRSADGPKYEPVRVPFIGPRAGLS
DDDFEDRENDHGHAVSSPTIVRPPVIPRKPINSIVAPIESIEGPIHDIAIDQPGGDRRSR
ASLGKLDIPSPPILGHARVSPVSPVSPVSSRDDAESSAGRGRRDVSPGV*
>Mycgr3G84646|Mycgr3T84646
MSFITDTVRRIDAQLDRLQLTSSPPTSILEQALALNNPDEGSEGPPKTVQPSPRLLELQA
AIRALSPGGPSEKGSLLRLGTVQTWLGTLSGVKRKVQEDRVADLGVKEQEKKDEFEAELE
WLLVSKATTQVYGHVLRTILDEAVSLSEDLWYWDEVLWSQRYTALYGIQTSPERMWGWGT
MVWADVKTRTHERGLSMKGVGEDAGESFTARWKVFYGLVRQVVREKSVKEVHTRILSPVT
RLRAEVRQKQAALKKMRVRNANALGVLLGEGLANESSRGEGLGTPRTSSEEAGEARTKWK
TSVARNVALMEAVLAKINDLETPVEKFDSAIAEYTDEDPLYTADVRSSNGDGPAMEVEDV
AARLSRVLGLGLEQYAISTHTLKTEHGKPSRLVRYWLPITAGILSSSTILRMLVNRQTEI
LQWIQDLGSTIVDFWRNWVVEPTKKVIGTIRHDESSEISIMSKRSLTGDRESLERMVVDF
AIDNPAHTTGSSSALTESQIDDLRTAVREGDLTPVLKAYEKDLTSPVMGALKGNLVRALL
IQIQKTKVDVEVAMGGIDSLLKSQELLIGFISLTPGLLMVYGVTHWVRSSFITKRGSHAA
RKQGVMLRQLRNVDRILTGSTPTEYGELMYKDQGLLLCEVSVLREAARKVMPERIWREFG
TEVQELCDVRVGVERQMKVAERVRWAYGRWLS*
>Mycgr3G68456|Mycgr3T68456
MSVPDPGIPGAVAPSLDPTKGAITKDSNGSIHDDTLSDPPPIAPDQFDPAYETSRWEIWS
YYSYYIGNNGLTLFNFAPTAAQNLLNQYAQKIGGPDNTMVPFAGSNRTINSVILLCNGIS
FAIQIVIFLILGSYADFGTFRPNILIVLSLVAWGIGFGWLGVHTVDDWQTGLGLYIVGLI
AYQLCLTYWTAAFPGLARNTRELRDRAEEFEAGKITRKEYDHADSMKRNELSNVAFYVQS
VGEVVILAVIVGVLFGVDVNRSAERNNYGLSVLIAFATGVWLLLAIPWFVLEKRRPGQDP
GMNIVIAGLWQLTRAMKEIWQLRQSLFYLIGYFLLGDSLNTTVTVIATLQYEIVNYNTLQ
LTYLLIVGIVAQAVGIFAFWNIQKRYNLSTKTMFNAVAVGIILLDGWGMIGIWTQSFGFH
HKWEVWVYQTFYGLFVCPWYSYSQTMISEVTPRGKEFLFFSLFSIIGKTSSFIGPFISSA
IIDRTGNNSSPFYFLFALSLASAAFLFVFVDVEKSRVEQAEFLERERLAKERIKLGRMSA
ESLE*
>Mycgr3G103270|Mycgr3T103270
MGSIIADGLLLKLRGAMQIARRAEELGIEKETESKASSAFALLELEGASHVARSSSMRQS
QHEDEAGGAAVKVRSYSPADLSSSNPLILQANDI*
>Mycgr3G90803|Mycgr3T90803
MKSKASIDLVDSFQHKLDGVAPLPRGVDNIKLASLPTMRKAVRKLKKMDWSGQTYEDFAK
KTEKLNPDVEFTKDLMDDGCSPSWTSMSSTPSTDSGHSPDEALCFESSRTKSPALKGEAL
NMKLPTLPSKRLPSNEPYQLGCEFQTYEGFAKKTEKWNPEENFTKESMDEAFRSAISVTI
AHAGHKS*
>Mycgr3G36941|Mycgr3T36941
IPWHTTLPKCRQNRHWRIGLGMSSKILELYAHDPQISGAVRSNGVSLAKVAAHELKAKEE
DRFTKMGIYLFSEADEKRMELLIATIAHIVVFDDSWEMHSGEQLCMLATVKQTPLQDNID
WMVQGLKACDANGDTGGQEVVDRFIDFCNHVPPQKDFESLGEYLAYRYIDIGFPYMLACM
KFSLASSIRIDAPHLTAIYRLFSDHISLVNDLASFEKEKRALDEGKIVNLTNAVALMKRL
LSLPSYDDAKRLTFAMQLQVETEMYAELNRLVDGGLVTAEEKRFLEACVMMCAGNTFYSA
VGRRYGGEKARIPV*
>Mycgr3G25746|Mycgr3T25746
MPTELEELVEFLHHGNTEIRQIAAENLVGYSTAQPSLFKYNDSEPVRDLKLLIKDYPPIA
KNALTILINISEDTAVVEALISDDAFMEALLKRISDAKEPHADLQCMLLANLSKSDKIPS
LLTLSRPIPKPLSTSPLAIDQLLDCFVKGASNSYNPNATYDYLSYLFADMAKHESGRKHF
LTPRPESGAAQTTSTSTSTTTSESSEQVLPLSKLTVFTTHPTSPIRRRGVASTIKNICFD
IPSHPTLLSPSEEGGLDLLPYILLPLMGSEEYSDEDTDALPEACQLLPPDKEREGQNDII
VIHLETLLLLTTTAEGRKELRGKGVYAVIRALHEQVEEEGVREGCDRLVQVLMRGEEGD
>Mycgr3G90788|Mycgr3T90788
MLSLFRTLLLALAAATATLTTASPLPLPKQSSSIAPHSQSCTARAPGGIGGELLKYDVRI
GRVYDQNKCKAARKALRKSQELGAFSSAVSCVGVDSDQLLALTRDNYSKDQVLALSITSG
DSTRTIDVKNHPSLQAIRRLMRHARRATGIVSR*
>Mycgr3G103260|Mycgr3T103260
MDLREAIKKFGRDVGITMQAVKLYAYQMFQALVHMKSAEVLHADLKPDNILVSENKKYIK
VCDFGTATLHRDAELTPYLVSRFYRAPEVILGMDFDYAIDMWAIGCTLYELFTGRILFNG
ADNNGMLRSIQECRGKIPIRLIKRAQLAHKYFDDTFTFHALERDKLTGHIVPRPVQFSQG
AHGKDLKSKLSANLKLLPLSEVKEHNAFVDLLDKCLQLDPEKRIKPKDALHHPFFATPQM
KGNG
>Mycgr3G84644|Mycgr3T84644
MNSGSESLRKAAINKAKSVAGSTTTSSNGNGKKRRKQDLKPIITGSDQSTQNQQSPLNHQ
KAQYGQDLHNSPTDSDDSGDEPTENTADEEDSEDYCKGGYHPVQVGEEYKEGKYTIVRKL
GWGHFSTVWLSKDNTTGKHVALKVVRSAAHYTETALDEIKLLNKVVDANKDHPGRAHVVS
LLDSFNHKGPHGMHVCMVFEVLGENLLGLIKRWNHRGIPMPLVKQITKQVLLGLDYLHRE
CGIIHTDLKPENVLIEIGDVEQIVKTYVKEDTSKEDRDQRNGRRRRRTLITGSQPLPSPL
NASFSQNDMANFPGSTQSLNKSLGIKADAEGKDGSDPHKEREKTADILANNVSDMDLGKP
AGILKQPKEEKEETIDVISVKIADLGNACWVGHHFTNDIQTRQYRSPEVILGAKWGASTD
IWSMACMTFELITGDYLFDPQSGTKYGKDDDHIAQIIELLGTFPKSLCISGKWSQEIFNR
KGELRNIHRLRHWALPDVLREKYHFSVEEAKRIGEFLLPMLELLPAERANAGGMAGHRFL
EGVKGNQGKLDVEVGSKGEGIAGWSSEIKKGAK*
>Mycgr3G29227|Mycgr3T29227
VKGLLLEYVPGPTLTEMPDVIPKESWQGIVDQAVGVVRAYSHLGILNKDVRCSNFVINES
VPDGDERRVMMVDFGLCEFRPEGMKDEEWGRKKCTKDEEGAV
>Mycgr3G36271|Mycgr3T36271
MLPHTKNTYWHEFDQTAGFNVQLNYFERLWAAWYAYIGNDALATGIMSFVMHETFYFGRA
LPWMIIDQIPYFNKYKIQNQKIPSAKEQWDCAMLVLLSHFTVELPQIWLFHPMAQYFGLA
TSVPFPPWWKMAYQIAIFFVMEDTWHYWMHRAMHWGPLYKNIHKIHHQYSAPFGLAAEYA
SPIEVMVLGLGTVGSPILWCAVTKDLHILTMYIWIVCRVFQAIDAHSGYEFPWSLHHILP
FWAGAEHHDTHHEKFIGNYSSSFRWWDYVLDTESGPEASKRRREAKLAKLRAAKSQ*
>Mycgr3G68433|Mycgr3T68433
MDNRSSSALPRVQSRLPAPGKSKLPAPPSSTQGTSIRPPSPVKSAGSLKGPPQLQKRASL
LSVSRPSQNVSKAAPPPSKPVANKTNLPNAPRSLVRPTPAASSLSKPRPLPAKSRAIEDE
ETHDQLSSLDSFRSNSRQGFSNEPEYEEYDESPPEPIEDPPRKVSRPSLSDRTIESLNSV
PGTPKDRRRSSFFNPVESPMAMPPPPRPGSSSSRSASRNGSRPGTSDGSFGKPLASPALS
GKSYSSSAKPASRVTSRTSSIGSSASSRRSISGNLTSRLQEAKTPVPQRSASPAKSGITT
PGSGVPKPSGLSKPSTVSTPKSLKPPSIKPAGLKPPASRPQSLKPPAAKPATKPEPKRVI
SNSSSALRQQIAAAKAAARKAQLPQHDSPQDPHLNGDPAPEEDFHTDPFNQAPRDEKHIF
RNRVNTARMTGKLNIAAMSLKSIPDEVLKMYDSASMTESNVNWAEVVDLTRFVAADNYIE
EFDDAVFPDRSAEELADDEDAQGNQFGGLEYLDLHGNWIISLPMGLRRLERLTSLNVANN
KLGNGAFDIIAQIPALKELRLGHNNLDGNLTTSICELQHLEVLDLQHNRLLGLPDAIRSL
KHLRVLNVSNNQLTAIPMDAFQSISLVDLDASSNALIGSLFPMGGQNGHPTLQHLNLANN
SLAALAFSETLDMPRLEDLNITNNHMTILPSIASWSRLLTLTAGDNKLSDFPHGFTSLMK
LRNVNVSSNDIRILDPEVGRMEGLEVLLLAANPLRERKFLTMSAADIKRDLKSRLAPDPS
DDPPDSPITVVGAEDASPSSHWTLKGNGLLDLAAQSLTDDDLADHLESFLSHPSNADGLK
TLHLQYNRLTHFPPSLALATNLRSLDLSGNPLSSTYLVEPTTLPHLLDLTLSKCNLTTLH
PLLSSLSAPLLTTLNISVNRLSGSLPSLRHSFPSLTTLFASDNKFASMTAESLMGMHTVN
LASNELAGLDPEIGLLWEEGLRALEVGGNVFRVPGHVVLGKGTEGVLRWLRGRLPEGHSG
VIGREEEE*
>Mycgr3G79452|Mycgr3T79452
MEIRTVYTKLRQRSQQNWRLQEAERSWKANGEAGKLVKVEDNPGEQHGTLWRLYGECDVE
PGPSIWSSIIRYVAPATSRRRVAAP*
>Mycgr3G55345|Mycgr3T55345
MVEKVYVTYNDVHKLCQHAAPRILSSFKPNLIIAIGGGGYVPARILRSFLKTPGSPNIPI
QAIGLSLYEELPTSSDKEVEVPGTKVTRTQWLDLSSISEANLIGKNVLIVDEVDDTRTTL
EYAVKELEKDVAVAAKELGRTGESTKFSIFVLHNKDKGKRGTLPEELIGGGRYLAARTTG
DVWINYPWEATDIDEHDRLAAEQSQKAA*
>Mycgr3G103278|Mycgr3T103278
MRLHRRYARDKMEVADLSDANSGADDKEREQMTARRAERQAEREENQKLIAPTGGEASKP
VKKKAAKKVEEGRDNTDPVRMKRQQLRYEEARPWHLEDFEGKNVWVGSYEQALSENSIML
VLAEGGFQMVPVEKWYKFIQTNKVNAMDSEEVEKHMAKKFNMPRWALGTQLANEVARKEA
RSQMIQAHRAKSREADDDVPKREMDDGDFQADKDMLDLDVQDEFQDDDEGMLFQGEDGED
GDDIAKRIYLEMRDAGLGGTGVKKEDVDPVEEERRREMAERDEMVKHKRLRKQLRKKEHQ
NQYDSDDSNADPYASSSESVDSD
>Mycgr3G84654|Mycgr3T84654
MDLSGFDPSTMTYLATQMQHPNAGGSQQDPFQEMLLPSEFADHHSTYGGYAASEDLNLHS
LQQQPLKRFASAYEDPFSDVVSAFEAPAQNDAHDTETPSIDRDNKLLSFSPPTLDYTLLD
YTYRRTTISLSAQLHGMFFLAESPWASAGDAQPPPSELTCYRRNLFQITGEITLPRTLRY
IMTEQGEQIPIIGQELVISATESTEGNSVKIISVPWKTPTNPTSSVPEDKTEREPPSFPI
DLINVQEMNTDFASFPFQWKRLQFRIATANNGRRKELQQHFVVKLKLLATLATGGKIPIA
SVQSGAIIVRGRSPRNFQSRKDMPLNGGAPLTTPPTPYEQPRLNPNRPPSSTTMRPPPPA
PVNLSLLEDETPTPSPLDPTTRSTTNPSSTSPPIVHTSKRSRLPPPSADLLYEYFPLGLD
DWMPPVEAVYRPHVGGGEREQGAE*
>Mycgr3G108090|Mycgr3T108090
MSGTQALTTVLSMRTRKPAYVGVHDLYTESWHRAAVVKAGLMGVTYIVKLIVEGRSLQQH
DFIAIMKLINARTLKLESFHDERKLPQYAILSHVWGDKEVQHHHLVAHPSPADDDVNYAK
VLDTCRQALIDGIGYAWIDTCCIDKTSSVELSEAINSMWRYYEGSAVCYAYMADVSMRFS
DSAPSSVPNSFSPQKADGHAHRLSCGTTEQGRHSEGIVLGFRNIKWFTRGWTLQELLAPL
HVVFYTTDWQRIGDQHHTMVEIQGGTSIPEDVLLHAIPLEQIGVAM*
>Mycgr3G21922|Mycgr3T21922
LAAVEISKVDMPEAEKSAKESFRADLQKVCRQICQENRSLPAVSLECFGSFQSGFASAGS
DMDLVIVVQDANAMASCFSLLEHDLPRTLEKKLLESGFGARLLTRTRVPIIKVCQSPADD
FLGKLREEREKWNALPDEQKYPHLYPEDQVIGSETAVTNGAHPEKIDTPTSTMTREGAVT
TITKKVSDDAPAAPATPQEPTDADALKSQQVQKSKRDQPKSWLREKKPGPLDFPNEGVGI
QCDINFFNPLGLHNTQMLRCYSMCDPRVRPMVLFVKSWAKQRKINSSYSGTLSSYGYVLM
VLHYLMNVARPPVLPNLQMAWRPQGCTPSSVTRTEVDGWTVDFWRNEEEIQNAVRKGQMS
SNRDSLGSLLADFFQYYSSMGQGPQFRWTQQVLSLRTEHGILTKEAKGWVKAQTEEGEGK
KIQHRYLFCIEDPFELAHNVARTVTHNGIVAIRDEFRRAYRILQSIGNGHPANEGPLFAK
LVEDEP
>Mycgr3G99148|Mycgr3T99148
MAGNTKDVRPDPTSDLRWSDYRGAIHEIFAANALKHPDRSCVVETASSTSPERKFTYKTI
NESSNILAHHLVINGVQRGEVVMVYAHRGVDLVVAVMGVLKAGATFSVIDPAYPPDRQIT
YLEVAQPRALVNIEKATIDAGQLGPTVREYISNHLQLRTEVPALKLQDDGTIVGGSVAGG
SDVLQDQIPKKADLPGVPVGPDSTPTLSFTSGSEGRPKGVKGRHFSLAYYFPWMAERFNL
TENERFSMLSGIAHDPIQRDIFTPLFLGASLIVPPAEDITFDRLANWASVNAISVTHLTP
AMGQILLGSTEPKIETLRNAFFVGDVLLKRDCRRLQQLAPNCRIKNMYGTTETQRAVSFY
EIPALNEDAGYLEKMGDVIPAGTGMLNVQLLVVDREKKERQCEVGEIGEIYVRAGGLAEE
YLGDPAKNAEKFVANWFVDPQRWATEDKQRVAEGGEAEPWRECYFGPRDRMYRSGDLGRY
MPDGNVECVGRADDQVKIRGFRIELGEIDTHLSQHPLIRENVTLVKRDHNEEQILVSYYV
PDMQKWREWYSENVDQKQQQTGAGGIRRRVSAQETMGVAERMKIFELLTLNARQRLKEKL
PTYAVPTLFIPMLRLPLTPNGKVDKRALPFPEQADILGASSKADDIDARTETESALAEIW
ATHLKTRNQTSDTLPRDTSFYDLGGDSIMTVQIVPKINRRWQGANIPMSVMAGGQPTLKS
VARYIDRSLNPVDLRMDAGDDHDEQQTEHYSNDLPTQIAALPPTIASSPMRSSKDGINIL
LTGATGFLGAYILHDAFMRKTPNHVYAHVRASSVEAGTERIRQTCTAYGLWHDWWLTEGN
LEIIIGDLERPQLGMSPSDYTRVSNKADLIIHNGARVHWLHPYSTLKAANVLSSLECIRL
CATGKSKRLAFISSTSALDTEHFVKQSDAGTPVSESDTLATSAQGLGTGYGQTKWVSECL
IREACHRGLNAVIIRSGYVMGHSQSGVSNTDDFLVRMLKGCIQVRARPDVSNTINMVPVD
RVARLVNAVAFNAESGSLAHVDARPRLTFNEYLGLLEDFGYTVPLVPYAEWKAKVETYVE
TIPQTGTDELALLGLYHMVTGDLPSATKAPNLDDANAQSALKADEAEAEKGTPSAVDGES
VGKYLAFLARRGFMPLPEEEGRRKLPELVLGKEQVEALDRVGGRGGGKS*
