# Supplementary material for: In silico prediction and characterization of secondary metabolite biosynthetic gene clusters in the wheat pathogen Zymoseptoria tritici
Source: BMC Genomics. 2017 Aug 17;18:631. doi: 10.1186/s12864-017-3969-y (PMC5561558; doi:10.1186/s12864-017-3969-y)
Supplement: Supplementary file 1 — MultiGeneBLAST analysis of putative secondary metabolite clusters. All encoded amino acid sequences from genes residing in clusters predicted by AntiSMASH are given as FASTA file format. All output data from MultiGeneBLASTs are also provided. (ZIP 42911 kb) [file 12864_2017_3969_MOESM1_ESM.zip › Cluster MultiGene BLAST/in/Clusters_1_34/Cluster_13.fasta.txt]

>Mycgr3G70471
MSDSQVTLRTRKFIRNPLLGRKQMVVDVLHPSRANVSKDELREKLGQLYKTSKDQVSVFG
FRTQFGGGKSTGFALLYDSAEAMKKFEPHYRLVRYGQATKIEKASRQQRKQRKNRGKETR
GTAKTKAASKDKKK*
>Mycgr3G39149
MRRVVVTGLGAITPLAAGIKQTWRRLLDSHSGIVSTSTKGSPFDTLPSRVAGLVPLGSRE
SGKWQAKDWLHASDERQMALFAQYAIASAQEALDDAGWHPTEQADLEATGVTIGSGIGNL
DEAYNTSIAFHEHGYRKVSPLFVPRLLINLAAGHISIRYGFQGPNHAATTACTTGIHAIG
DASRLIAFGDANVMVAGGAESCIHPLAIAGFARARSLATEWNDDPKASSRPFDRHRAGFV
IGEGAGVVVLEELEHAKARKADIYAEIKGYGLSSDAYHMTAPKEDGAGAFLAMRQALKHA
QLKPGQIDYINAHATSTRLGDAAENNAIKRLLLGEGGKEKASEINVSSTKGAVGHLLGAA
GAVEAIFTMLAVHHNVLPPTLNLDNPGDPPEDYDCNYVPGVAQQHTVNAALTNSFGFGGT
NASLCIAKYE*
>Mycgr3G92130
MIAGSDRWFDSFLPQGNLTAAEDVAGLAVMDSLSQPHPSQSITTSAAAMSHAVEQLPAMP
PTSNTQQPMSWLYDGWDEFEDIFGPFEAGLPSKRSYSRLLRHYGYTEPKCIDARTIAWYH
NAIRALRKNEHCCGMPVHIASGGYRSALMQDVRLLGEASSAVTTC*
>Mycgr3G38483
MDPQLILFRRQYLQIFKPDFLAWPPKQLLRDAHIQAWLYTHLFDSEKNSMLPPQRYQLRV
LKPLLARIEQAIEDPEEDEISDDLMSHLSVLISANLPSETTAAQQKSYVTFVCLPPGSDQ
DMDYRNEPSITLLERRHLISGSLTTGFRTWEAALHLGSYLLSPEGQKVVNGRSVLELGAG
TGFLAILAAKHLQARHVTTTDGDEGVVEALQENLFLNGLDDSKNVINSVLRWGSGLKGSW
IEDDCEEFPYDVVVGADITYDKVAISALVATLRMLFDMRPKLEVLISGAIRNPETFETFR
HACCEYSYREIDARVWLTVLVRNKFDISEIEFQPRPIREQTSLFYATAVPLKILLIRRP*
>Mycgr3G108869
MCSNNESNTGRQLRRGSGKASTAASKNGTSADSKKRKRRSASDEELLIQANKRAKAQVEQ
TNAELDEIREDTVRVLEEVNAQFANRNAELEELYADAVVDRDAAESVVEKLEVSNKRLQT
RLSEVSGNYTFLQEDMEELEKQYDSLEASKTALGNRANLGLSQHKLGQFTMAEPKCAAGC
QKSPLPARAAQTARERADPQLKPSTPLPGKSSAISVSGAKKEGGFQWRPAAELILIRKYE
DAKAELEQSTAELEKADQRIRALVQANEMLLVEHKKALEQGGAETRKALQDLDEQKTTQE
KAKAEFETQLSGKNDLLETRRNRITKQKKEIGRLEQIEQEQAEEYEQLENKIEGLRVEIG
DWKSANATVRKWSVETKEESAKLQKAVAAIKERNTVLEDLVSDYREGLASSKKRQAKISL
LKDEKLVAVDAKLAPTGGPRTSSEDSQAIDGSDRQASLG*
>Mycgr3G103943
MDSNKEALPSYSPPATEVTEPIPTAPPPKYSPLKTFALTNTGTFTTRHLVLSQNGKPFLW
VNTSSGFLGPPQINIHTKSVNGPIVVATRLRMTSSGCRVKLGNPDAVGKWHDVESQSFGS
SQYGFSWKGKNYAWKRTHRTELGASDWRNGDYKLIDKSCSERVLAVYITNRSWFNSTDIA
RVEFMMELGLEVELIAFAGMLG
>Mycgr3G57362
MPNITSPRRPCDLPNPESTSSFWHREPDSVLVGHRTTRDLPETADVAIIGSGMTGTSTAY
SLLNGNDKPLKVVMLEAREACWGATGRNGGHCQPLLFTHPDEPEIGHFELANFHTLHALI
REKNIDCEFNVQPGVQAIYSDYHLARVTEALKTVQEKSPELAERMKLVTDPKELAALRVH
SAIGAVVTDIAARMWPYKFVAHILSELLTTPLPAGQSFNLQTLTPVTAVSPSHSQGVHIA
TARGTLLAKKVILATNGYTSHLLPAFADLIVPCRGQMSALHPPPSLATEDNRLKTSVGLL
GDGVDDYLIQRPIERGGELMFGGARHEGKQTMGVTDDSVVDEWSSKYLRQKLVDFLAIPK
GEVGKEGLEASHIWTGIMGYSRDDKPWVGRVPGDGNALFMAAGFTGHGMPNTWLCGKAVA
RMVMEDDGKDEEGLRSLVEREVGLPKSYWASQERVERSVREFKDVAISDWEDATRGL*
>Mycgr3G39086
MYFQHWTGQIRYKQLSPSGEWLGGDISEVVAVGAKNGTPLSAVSYVLNEASTWHVFYIDN
NNTIRQRSNSNKTNVWVDGPINALNIKTYDADMVGMQACWYGSDYGDTDYTHTPLPNENA
NTTAMSKDYGMHLWYASDETTFKQLGWREGQTTWAHQQDWPNMNGHAGVGCYSWGPGTTT
YVMFVNLQNAVEFWWKDTNTNLTSTESHPINVWTNSSISIPNVHPSTSLGYTNIFYAQSA
STHLFTGYNISWAAENTSLIAPSFDVGDQPGLPGTHLSVSALPNRSGGDDLVVFYQVEGD
EVREFTRDLVAGSWSEVGIEIPN*
>Mycgr3G103942
MQASSCSAKASGERVNESIVTNGKDFVMERETAKHDPFGASCSTERGSLELDALAIESDG
IEHEEFLVVENKSTALWGGMN*
>Mycgr3G108865
MESSPSSSSSSSKRPLLSTLKRRANNLHASTPYLRRLPAPALFIVLLLILTQLLVWTCVG
IVLSFHPLLVSTSILSYTLGLRHALDADHISAIDLMTRRLVASGQKPVTVGTFFSLGHST
IVIITSIVVAASSAAIESRFGAFGEVGSIIGSSISAAFLLILGGINIYILHRLLIHLRSA
IAAPTGQDFALDITFTGGTGCMTSLLQRCFNLIDRPWKMYPLGVLFGLGFDTSSEIALLG
LSSIQAAKGTSIWLILIFPILFTSGMCLLDTLDGAAMMSLYTSARLAKDAIAVLYYQCVL
TGITVAVAVAIGTLQLLTMIRNVRPEWEGGFWDGVDVAGEHYDVIGGAICGAFLVGGVLA
VGIYRPWRRRVEREREKRGLGGEDEAEGEGGEDGESAVGGRCEGGGHGVVEEVVGGTKTA
ATTAEEVAGKKGVRTERGFTGFSNREDFDMHFQESERIMWFLSTSYIMTLACRL*
>Mycgr3G70475
MADQEMQNPHHEEEEEEQEEDNVMLDPDEAEEVVEQGDDAAMDSGDDDEDDNMQTEEIQL
QNDSSAHFDHHKDSIFCIAQHPTRPELVATGAGDDVAYIWDCTPPDGPLLPASYETDPQP
RERKGQEIVATLDGQDESVNAICFTLPKGDYVATATLAGKLSVYTTPTPTTPSRLVGTSK
EVEEINWMLPCPSSTYANTIAFGATDGSVWVYTINAADASPLTIVQTFFLHQSPCTAGAW
TPDGKLLATVDEEGSLYVWDVFGEAAAAGITDPQGGQAVIALTAADERFKVEGGLYSAAV
SPGGGLVAVGGAGGNVRIVGLPRLSGPSAAAVGGTSKGGAGARGKILASLQAQGDGVETL
DFAQPPLTLLAAGSVDGSIALFDAAHNFAVRRLIKEAHEEEAVIKVEFVKTPLGTVNEKG
WTLTSAGNDGVVRRWDVRGGTAAAGQGFIGEWKGHRGGGEGGGILGFVQGGGGRRVVTAG
DDGVGLVFDMERS*
>Mycgr3G108866
MNTRHHARTGSKGTKVLPPHARPAKPPVLRRGTSYNKAESHHQHSHSSGTKAASRKVEEP
ADEDEESGMSSFLQYCATCERQIITPGSTILYCSEACRKKDISRPPSIPSLHAISPFTES
PYSPFDLPSGDIMPQRSPTVLRPLSIASSASDFDLSSLAGADSPLTSSPWRRESDDPALR
YLDQFSSDLALRRRSRTRESSSGLPSLVHSPSSSYGTVASSSTASSQHHHGHVHHHPAPP
PPPPTTTTTMNKRDMYSTSHHTSKSIDLVMPYNISCSSTTTSTTETTGNGPMSPTQLLKD
ASLKSSASTLTSFRTVEAGDLSYEKRKDRKSAIEVQDFTMAGEDENEGWAGRSFRRRRSQ
RV*
>Mycgr3G92136
MADPLSIISSIITLLQAAKTAYDTVQGAIRLPEAFGQIHSRIDLATETLVEIKRRYKGQT
NEENKIKGTLRECERDAENIKKIFVAVCSAASSDWLDRQRGYVSNIVHDHKGTPCTL*

Ensembl Genomes release 34 - December 2016 (c) EBI	
