# Supplementary material for: In silico prediction and characterization of secondary metabolite biosynthetic gene clusters in the wheat pathogen Zymoseptoria tritici
Source: BMC Genomics. 2017 Aug 17;18:631. doi: 10.1186/s12864-017-3969-y (PMC5561558; doi:10.1186/s12864-017-3969-y)
Supplement: Supplementary file 1 — MultiGeneBLAST analysis of putative secondary metabolite clusters. All encoded amino acid sequences from genes residing in clusters predicted by AntiSMASH are given as FASTA file format. All output data from MultiGeneBLASTs are also provided. (ZIP 42911 kb) [file 12864_2017_3969_MOESM1_ESM.zip › Cluster MultiGene BLAST/in/Clusters_1_34/Cluster_14.fasta]

>Mycgr3G41235|Mycgr3T41235
MSKSLAYPPRKWYRRVPFLSDKSSLTLLDSNGNRKITPEASASLWNWFFFSWLNPLIAIG
YSRPHIQSELYLLPPSSDVSVYAGKLDGHIEGLRERVPEGGGKRRRFNFHSPSWRLARAL
NASVLVWFWVGGAMKLFADVATITSPLLVRAIIRFLQTSEQNRKAGLPEPSIGQGFGMAI
GLALLLASGVMANVHGFYRSYTSGILLRSALIDSLFRRTSAFSPLERAKHNLETSRIISM
ISTDVSRIDFACGYFHATWTSVIQILICLGLTIASLGPAALTGFGLMAILVPSQNYIVKY
LFLLRKRSMPFTDARLSAISEALASIRLVKVYAWESALLSKISFLRRSELKLLRSRLLLR
AVNVALSFSVPTLAAVVSFVTYAALGNELDAAEVFSALTLFMLLRTPLLLLPVAFGAAAD
GANAIQRLAGAFDAPMPDHGLPIDGDIEAAVEVKDATVSYRVQDHSDEKSEKQTSSFQLT
NLTVHINRGELFMIVGPVGAGKSTFLGSLVGETRLETGHAVLGSRAAYAPQQAWLKSGSI
RENIVFGRPWNPDRYNSVLSACCLTQDLSTFPSGDETMIGENGISLSGGQRQRVALARTI
YEPSPLLLLDDVFSALDAHVQSEVVQKVVLERDPGTTLVLVTHSLHLLRHADRICCLNEG
RVEEMGSFAELMGKEGGQMRRVVEEFASKSSAEEEEVEDGDLKDGVPSTDGGDASQTTSN
KAMMQTEERFIGSVTARTYASYIRAGKPAFTLTFFILSMLIFQGGSILSPLWLQWWQEGR
FPTLSSGTYMGVYAALGVSQAIGLLAMSSIFGFFIFYSACQIHADAIRSVLYAPISFFDT
TPLGRITHRFSKDIDAIDNVIGEAFRMLLSTVAQVVGAVVLISIILPWFLLAVFVIVILY
ILTGMYYRPTARELRRLDALTRSPIYEHVSESLNGIMVIRSLGALQTTLDRNRENLNTEN
SPYWLSVACQRWLSVRLDLLGTCLVLLVGLIVVGSRSSISAAQGGVALSYIVTVQAVFGF
MIRQSAEIENNMNAIERLLYYSHDVPQEPPHKREGDVGLVEKKWPGQGAIEMRDVVFTHR
EGLEPSLRGVNLVIPAGCRLALVGRTGSGKSTMLAALVGMGEITAGTIMVDGVDVSTIGL
NLLRKRIAFMPQEAAVLSGTLRYNLDPFGEHDDADLWRVMHQVGLSSISAQSSAETLTSS
DQEKSSPDDAAISPSSHSHSQHLTLDTPIHAERSDLSSGQRSLISLARALIKDASIFVLD
EATASMDMELDHRLQRVLRENLRGKTTIVIAHRLDSVVGSSDLICVMDEGRVAQCGSPMD
LFGEEGGHFRSLCSDAGLGELDLVEARRRFVSS*
>Mycgr3G70577|Mycgr3T70577
MRTSSESHSRSDAFNGKNDASQVTVDSDSASKDHHDHDHHHKDTSINERQSQHVHQQAGV
SKVEAFNKALYQSGPSGRLLLYVLVASLALTMFAYALDQGITYQFNAIASSDFSQHASLG
AVNTASSIIRAISKPFLGKLSDITSRPTTYVVVLVVYAVGFAVAASSQGLAAYIVGASFT
AFGKSGLDLLSDIIVGDLTPLEWRAFWSGMLATPFLITTFINGFISDAFVPNNWRWGLGM
FAIMMPVLLTPAIWTLYGMQLKAAKMGMVSMGDSGLARKDGVKVQGMQQYLPMARSIAVE
MDLIGLLLLGLAFSLILLALNLAPASNGGWSNPSMIAMLVIGFVILGLFIAYEALLAPVP
ITPKRILTNKAFLCALTVDVFNQMASATRNNYWSSYIYIIKPWSNYVWTIFIGTTTLTLC
TMSPIGGLIHRATHRYKTLMVIGAIIKLIGYGVGLDGNSRSTLSTARLAVSQVMLGMGAW
TVIGARVGSQASVPHQDLSVVISVMSLWSTMASSIGSTIAATIWQDRMLNYMREECPPST
PEATLKKIYGSIKTLKTKYDWEDPVRMGAIRAYTRTNGIILAVSLVLAAVPVVFSCLMPN
YYLGKQQNAVTNTDVLGERTEVPRRVEEPTNGKPSLWQRVKRGYYKET*
>Mycgr3G40534|Mycgr3T40534
MVILEDLECRIVITRNHDIGLEIFGGNDQTKALSDDVQIVNASDFLDPKLLTEEPEIQHS
IRTCLSSADEDDLAYILYTSGTTGKPKGVQISHLSAACLVAADSAIVPIASSPNARPTRW
FQFCAPTFDPSIMEIFVTLSGGGTLCCAERQLTLNDIYSVLAQMDVDVMLATPSLATLLD
PLQLKGLWAMGEALNVKVTETFAALNPAASSDWSPDDGPRGLYNGYGPTEAAMNCSALLH
VLANNRGGIIGSPLPSVSLIVVDEQDPLRPLPYGCAGELLISGPQVSSRGYLNRPEETAK
AFLPVTPWGRAYRTGDRAR
>Mycgr3G85486|Mycgr3T85486
MTTTTTTTALTFTLPDGTSTVTIRPTQKAAPSEEPSQDTAPSKKDSNHEVYLNDHLIATW
VIDPSVKTRVSPAQVLDERAEFDSVRHLVLSSRRSNDNGHTWISIYALWLLHHDLDVIPI
SSPSNSAVTTYLINTGLAAPSPFEPADTDAGRTLLLAREAFWQGAGTPDNLSWLRSRPEA
SIPGFNSHLGAFASQMSFTRRGNVCTTHPLRPQKPAPGTVVYSRYIVEVGQHLQLVHIDA
SNPVHFSAYARWQNSDRVNHGWRERGPDEKHAAYLESQRIDPHTMSLIFLWDGEPAGYSE
VGWAKEDNTACFVSSNCGIHIGEFDQLSHILVGEEKFRGGKRYQAVATSIKHLCFLRDPR
TTQVIAEPRFDLPSVPIQARFLPQERKKRVQLPHKQAVLFALQRERFFQEGHFY*
>Mycgr3G92221|Mycgr3T92221
MKLSTIVAFLPFCTALAIPKGVNVALDHNLALVPRQASAAFDVAFEWFAEVEGELEGESI
TESAEVELTPSGGPMGRNSAVAVQAGDPTMKINTKLEGNFATRIFVHKLNQQTGFEGWAE
ALWNRLTRRFDEPFHMSPGLPPKIRGVTATSSSFKLIAPRVARVDFVDPSGAIRRFFAKR
YDFSRSDYSFERS*
>Mycgr3G39931|Mycgr3T39931
MLLETLLTNPNPQADATVSLPKYRSHKHSTDDGYILFTSGSTGKPKGVRVTNFNLCNFIE
SLGKRILDHSPQTGRLGGIGKYLNIASRSFDPHLTHMFMAWRFGLAATIGPRMMMLGNLE
QIINENSITHFGTVPSVLQQAQLTPARVPSVVLVTVGGEKVSNSVLDTWAGDSNGPSAGP
LVLNAYGPTECTIGCSSNVVDYDSNARNIGWAHDSATAIVFAQEVFGHIGKQVIAKRGQI
GELCIAGNMVSLGYLSRPEAQAEAFATTTLLRSEDNGKPLRFYRTGDL
>Mycgr3G99766|Mycgr3T99766
MSPQLILRGRWLHAAIWIEGLVAVTMFGYCAASAGGVLNMSSFQSQFEAIDVANAPESEK
QHTSTIQGIYTLFGIVGALVGGTFLGDLLGRRKSIFLAATLQLLGAILMGTSYSLAQLII
GRVFTGLGVGAIVAAVPVWQSELSEAENRGWQIASISISSGIGLMAAQWLAFAMSFVDGS
IAWRLTLSGSGLISIFVMATIFVLPESPRWLKLKGRGDEARQILEMLLEEPEDVDKSIAD
IEQALRISASQAGLKDLFSMGPQRNLHRMLLACGVQVMLQFTGVNALIFYTQTIYETNLG
FSPVKAGILSATSPVFMVLGGLATAGAVDKYGRRALMMFSAAGMAVCFAFVIGLIALGTP
TALIASVAFLYIYYLVYTIGFIGIPFMYASEIAPVQLRAAICGVSVAVSWICSYIVVQIT
PLGIAAMKSNFFIVWLILNASFVPIVYYFYPETAGRSLEEIDAIFEQSKSCLDSVRIAKT
MPLMRSSTPDPEMAVHVTKHVVEKV*
