# Supplementary material for: In silico prediction and characterization of secondary metabolite biosynthetic gene clusters in the wheat pathogen Zymoseptoria tritici
Source: BMC Genomics. 2017 Aug 17;18:631. doi: 10.1186/s12864-017-3969-y (PMC5561558; doi:10.1186/s12864-017-3969-y)
Supplement: Supplementary file 1 — MultiGeneBLAST analysis of putative secondary metabolite clusters. All encoded amino acid sequences from genes residing in clusters predicted by AntiSMASH are given as FASTA file format. All output data from MultiGeneBLASTs are also provided. (ZIP 42911 kb) [file 12864_2017_3969_MOESM1_ESM.zip › Cluster MultiGene BLAST/in/Clusters_1_34/Cluster_15.fasta]

>Mycgr3G85918|Mycgr3T85918
MPAPPATDQDEARLAAQQATGIDFFPGTELMKDINNLHLKRTGTETLVPQPSSDPADPVN
WSRTWKWLTMSSMVLSTFNWVFSPLALGPQVPYYMESFNSTLPEVINFTGVSILVLGFTN
LIWIPFARGFGRRPMAILTTAITTVSCIWRARATSYNSFLGAAILCGVGASPGETLGPVL
IADIGPIIAGVTADLYGWQSFWWIATAISVFTNVWIVFFLPETKWDRRTLDASTANAGQL
ESPSYNAGTEKMPTSNSEQSVVDAAHVEHSSHAPVEEVRASLHGRPNRRQFMPIVGWRAH
ESIVDAVVLPFKLIRFPIVLWGACQFNCACSCYLMISLTQSQALSAAPFNFTAAQVGYTN
LAMFAGTSIALLTAGPLGDWMSRRATSRNNGVREPEMRLPALVPFAVCFLVGCVIVSVGF
QKGWKWEVIVVVGFGLVGVQVAAISGIAINYVVDCYQPAAGEFLVGATVIKNVWGYGMSK
FINNWIVQVGYIGPLMTITAMNAALLVFGALPLWVLGKRVRGWSAKSSVHRAG*
>Mycgr3G42010|Mycgr3T42010
MADGAQRGGTSSRSEKVARLLHAFITGLRPVRTTRDCQQFIDAICDQPGRADCIEKLGCS
TSGLDVLHQSLRFDPSVAFLNGPLHRLLLYLAVPEVKRLCNGEYLRRVLKGMVSPTSLWD
KFVQAQQRNHLTAEAQRSFAWLLLEILLWSSDQPPGAEAVASEITAQRTFLDSSDRHLRA
IGYRIEHILKAKKTGTNIPTASGPGGRHDNDFIDFRHVAIYPTKDELTTKDPPYYNPAHT
LYQVPSEERVAHHLSNQFRLLREDFLAELRLDLNPVPGKGARRPRTKLSNLQFRGVFNGG
EKNRSSTAIVVSAKKGFGELANSTNPRAYLKHNHTFLKHSSFGYFIDRGDVVAFGTIHRE
EDLLCQKPPAIAIRTPGSGAMRRTLLALAESTTVQFVIIDTAVFAYEPVLKCLQAKHELP
LWEHLLCSEDSSKRLGLSQPSEALSEVTNAIQSKQDLQAVLGLAKSITLDDSQTESLLAG
LRQSVSLIQGPPGTGKSFVGALLAKALHDNTSENILVVCYTNHALDQFLEDLMDIGIPNS
SIVRLGSKSTARTQPLTLYEQAPAKFRTRENWDAINRLGEETTSHAATLDQASTTLRSLK
ASGPQLLQYLELSEHDYEFFEAFEVPESEEGFTTVGQDGREIDESYLLQRWIHGDDAGVF
GQEMSPWHHEIWSMDPYARQAKVGEWQYAMLVEAVDDVVDRAHACDASQYTLSQALSRKA
TEMIQQKRIVACTTTGAAMYSSQIQSAAPGIVLVEEAGEILESHVLTAMTPDTKQLILIG
DHKQLRPKVNNYSLTVEKGDGFDLNRSLFERLVMAGFPHTTLTQQHRMCPEISNLVRQLT
YPDILDAPSTLQREALRGLQNRVVFIEHTKLELLSPVADRRDHGASVSKQNEHEVEMVKK
IVKYMAQQGYGTSSQVVLTPYLGQLSLLRRKLAEDNDPVLNDLDSFDLIQAGLLTPASAS
QIKRPLQISTVDNYQGNEADIVIVSLTRSNPDGDIGFLISPERLNVLLSRARKALIIIGN
SATFKASKKGGELWSSFFNLLAETNSMQEGLPVQCSQHPDRKMLLTCPDDFDQQCPDGGC
SAPCGVLLNCGKHACERKCHQLADHSKIACSFPIQGLCAKGHRLRWTCATGHPVSCRTCD
IEAAALRAQQERNAKLDQERQARQAAYALQLAAAQEELDRLRQTAKDRRTEEEQAAELAQ
RQLDLVNARTLAAQREAAEKKKASDSARAKPTKAQVDRISTTSSDDNAENSESEAQLDWN
RQKATEGASNKAIDSLMAMIGLEAVKDQFLEIKSQIDLLVRQDLSVEKERFGAVLMGNPG
TGKTTVARIYAKFLCSIGALPGDVFVESTGAKLASEGVAGCKKMIEDLLDQGGGAFFIDE
AYQLASGSNFGGSAVLDFLLPEAENLTGKVVFILAGYNKQMEKFFQHNPGLPSRFPRRLQ
FADYEDHELLAIMNYNINKRYNGRMELKDGAAGLFARIVARRIGRGRGKEGFGNAREVEN
VVSKIAARQAKRVRKERRKVKGKRQDTNDLLFTDRDLIGPEPTNALLTNQSWKKLQQLTG
LRDVKEAIQSLLDSIKLNYERELAEEPLVEYSLNKVFLGNPGTGKTTVAKLYGQILADLG
MLSSGEVVIKTPTDFVGAVIGASEANTKGILDAAVGKVLVIDEAYGLFGGHSGATDPYRT
GVIDTIVAEVQSVPGEDRCVLLLGYKEQMEEMMQHVNPGLARRFPMDSGFIFQEFDDEDM
EAILEMKLKAQAFKITDRAKDVALGMLQRARNRPHFGNAGEVDIILNDAKLRQQKRISRD
SSVAKGIFEAEDFDPDFERGERANTNLAALFKDSVACDGIVKQLQGYQNVVARMREHNLD
PREEIPFTFLFRGPPGTGKTTTARKMGKVYYDMGFLSKAEVVTCSASDLVGEYVGHSGPK
TRKLLESALGKVLFIDEAYRLAGGHFAQEAVDELVDGITNERFSRKLIIVLAGYNDQINQ
LLRTNPGLNSRFPESIVFVSFPPKECLNLLIKNLRKKKLLDIACITSMSPSEEGQILQRF
QTLASLQNFGNARDVETMARTIFGSLLKSAPSKTASMSVTRDLVLSVLDEMVTERSRREI
DSTVAGAAFPPAPFRAQESTTHATKAETYTATNTQHICAPEVAADPGAVEESPANPADAV
DEPPSSPPFTSSVRRDVGVSDAIWEQLQLDQATADREEQDFRRLQEEERKLAEWLKACED
AKQREELRELERKRKAVEEERRRQILAKEKLKQMGCCPVGYHWIKQASGYRCAGGSHFMS
DDAVDAML*
>Mycgr3G29582|Mycgr3T29582
SSARLSTVPTSASKSRQLSHLHAQLAQLTANMSDLENLLRMTAVQAESMRGLGGYAGGMN
RFMAASKVLGEETVSGGSGGAG
>Mycgr3G31170|Mycgr3T31170
RRKIEIKFIQDKSRRHITFSKRKAGIMKKAYELSVLTGTQVLLLVVSETGLVYTFTTPKL
QPLVTKPEGKNLIQACLNAP
>Mycgr3G85924|Mycgr3T85924
MSKAERATKRQKFLEEESDESDAGVPLLQVNEEYARRFEHNKKREELSRLEEKFKDNKRK
RDDDSENDSSSGSDEDDVAELATADLDEEIFATLQAIKNKDPRVYDPEVKFYREFDAEAA
ENGAGAAVKSEKPMYLQDYHRQNYLAGKTGAEEDDEDEDDGPPAQTYQQEQDQLKRELVG
HEDLPGITKKKEKKAKKLTDTDIREADKDPETFLSNFMAARAWLPSDGARFQPLESDDSD
EDARADEYEEAYNLRFEDPAKANEKLASFSRDVGKYGVRREEKTGRAKARDRERELKEAM
KREREEDKARLRKLKIEQAEEKVKRIKEAAGLRADDVLDLAEWKEVIDGDFDDDKWEEEM
TRRFGEDYYAAGEGEEDSEGEAADKKKKRKAKKPKWDDDIDIGDLVPDFDPGDKPTVSLS
DLEASDDDGEKGVALDGSDGSDAEEEETRKKPKSKKDRAKEKSEAKRAARKQRQQIESLV
DSKLPITMATSSTQPTSAPTGFRYRETSPTTFGLTPRDILFASDAALNNFAGLKKLAAFR
DEERKKKERKKLSKKGRVKMWRRETFGREEPPEGALEDAVVAEDEKGEEVDGVVDGEREG
KKKKKRSKGGKGKATAALEV*
>Mycgr3G71676|Mycgr3T71676
MAPFSGVLEVKPFKAAVSDSALEDFKQLLRLSKVGPATLENSSQADSAYGLSRDWTEKAK
DYWLNKYDWRKTEERINSFENYKATITGEDGENLDIHFLALRSSKPDAVPVVLLHGWPGS
VLEFLGMLDLARNKYKSEDLPYTFIVPSLPGYAYSSGPSMKSESTCETMAYFVDKLMVGL
GFGSGYIAQGGDIGSFVSRILGAQYESCKAVHVNFNIMQPPEGEASKDITAMEMKGLERA
GQFNEQGSSYAMEHGQRPATIGLVLSTSPLALLIWIGEKYLEWVDDHLSLDHILDSVSLY
WFTDSFPRAIYPYRQFFGPKPKAITKAYYIGKPMGYSWFPREIAPMPLGWVRTTGNLVWH
KSHEKGGHFAALERPQDLLDDVEEFVKAVWK*
>Mycgr3G11468|Mycgr3T11468
AFTGHCVAVYYSTAYTQYQLILVAGILSWKFAYRAAATEDHLDREAMEESSQMCRAALET
ALSRLPLHMLPTLETLQALLVGATYAIEAAKPSRAWEMISKATEISQALEYHQMPPPDRR
TGTTEHITFGIFAMTYILDKGLSLRLGRCSNLRDHDISSFAHLNQGLVSTRSIFQRYMTL
SISVARLQGETYDQLYSASAVALQDKMRHSRAQELLASLWKLRDEMRSLRVDGDALNQED
SVMLMAEDVTILSLATLILRTVRRSQDAVEATAYRCIDVAREALEGHRRCITAIEPHNSG
TLELYINWSLLYTPFAPAIVVFCNVLETGDVSDLANLKIFVANLRHRCDAHPS
>Mycgr3G58567|Mycgr3T58567
MAPVSTLSFTLALITGGAGGLGRAMAESLIAQGKSVIIAGRTESTLKQTAREIGAKDYFV
IDVSDISSIKAFVTDITTKYPDLDCVINNAGVQRPFQILGPDYDFDLTKADQEIDTNIRA
PLHLCVQLVPHLNSRPNGGVIMNISSILGYNPTSLINPVYNGSKAWVAFFTTNLRSQLKQ
AGSNIKVVEIVPPSVETALHRERQDPDDNKRAKGNQSALTIEEFMKDVELGWREDRDRVS
AGPGKELVEMW
>Mycgr3G100089|Mycgr3T100089
MADDIAIVGYACRLPGHVSTPDDLWELCTRGRNGWSEIPEERFSSGAFHHPNPLKPGTFN
PKGGFFLKDDISKFDAPFFNLTKKEAISLDPQQRLLLECTYEALENAGFPRESYAGRKVG
VYVGGNFADYELMNVRDLETAPVFQATGCAPAMQANRISHFFDFRGPSMTIDTACSGSLV
ALHHAVQSLARGETSEGIVAGCRLNILPDYFVTMSMSQLLNDHGKTFAFDDRADGGFAKG
EGAGVLVLKPLKDAIRDKDSIRAVITKTGVNQDGKTIGITNPNGDAQQSLVQQMYSDANI
DPAECAFAECHGTGTKVGDPIEARAIHQSLSHLRSPEDPLYIGSVKSNVGHLEGASGVIS
MIKASLMLEKELLLPNANFRVANPAIPMDDWNMKVLKSTRPWPKGKHYVDVSNYGFGGTN
AHAILQMAPRETRRPPQADNSQPADPTVKLFLTSANDQEALKKRMNDLTVYIEQRPEVFE
KSLCPNVAYTLGARRSHLRYRLAVPATCLAELSNSMTTNSIRLTRSLDAPKLGFVFTGQG
AQWPQMGMGLMREYPIFASAINRADAHLRSLGADFSLSAELLLPKKMSHINNPEISQPAC
TAVQIGLVELFRSWGVQPSSVVGHSSGEIAAAYTAGAFDADTAMGLAYFRGLMTLKLKAA
YPDLEGGMIAIGLGPDGVAPYLEKISKGYATIACINSPTSVTVSGDRTAIAELHEILQAE
NIFNRQLPIDVAYHSNHMAKIADLYLVSISAARPSTTLTCSFVSSVYGRHLEGSQIEPQY
WVDNLISPVRFADAVALMCSDSERPDMLIEFGPHSALKGPILDSMKAQGLTPEDISYSAC
LIRNEDALTSVLTAAGAVYMRGVTLDTLAINFPHSQAQSCALLTDLPRYPWQHSTSYWHS
SRLAQKHIARSGERNDVLGALAAYSNDLEPTWRNIIRLDDIPWLRHHKMQGLPVFPFAGY
IAMAIEAAKQESQFQKLEFDGFELHEIVVSAAMVLDDASDTEATITLRPHNEASRGYSKT
WKEFRICSWGEGPGWTENCRGLVRATNSRAREHQAFASCQQLEAKVLGSREEIITARATQ
EVCQKLIYEDLDRVGAGYGTSFQGLRNCFSGAEHSRGDIFVQDTKNLMPKAFEPELVIHP
SLLDIFLHLTWPILGAGQGSFENLYMPTSVQSVKIQMDSVKQTGEHLQVWCSGTPDLAAP
KPTTFDMHATKPGEQGRPVIEFKGFVMTPLGNADSTSAPIEKICYKMVAEPFEPYDHHHV
NGTNGHLTQLNGTNGVNGAAVNGDHAAETSEITVVHFGNCDKLSSDVSESIHYNSGLEAP
IDALGSVDCSGKRVVLLQASGTSLADVSSADFDSLKQVLLTGAQVIWVYAKDEPETGMSV
GLARTIRAENMSKIYTLGVDSSELQGSWSVMAIEQAMQCLWFSPPEEAVRDAEFTASRGH
LSILRIVDDDQLNDFMRSQTGTAVFQKQDFAQPDRRLRMKIESAGALDTLYWEDEPVEVL
QDDAIEIEVRATGVNFKDIVVSMGQVSQPYIGVECSGVVASIGKNVTNVQVGQRVMAMTT
GAYSTYARCLATSAFPIADSVSFEEAATIPVIFATAYYALFDCARLEEGETILIHAAAGG
VGQAAIMLAKTIGAKILATVGSADKKQFLMEQYSIPEENIFYSRDASFGPMVRHATGQAG
VDVVLNSLAGELLRESWDCLAPFGRFIEIGKADITQNGRLDMLKFEYNCTFSSVDLTKVA
AYKPKLMQRLLSDVHKLIASGTISPISPVKTFPISETEAAFRALQSGRIFGKLVVVPREG
DQVRATTRKVGDSLLRSDATYVIIGGTGGLGRSMARWMSMKGARNIVLTSRSASMNDRVQ
ALADDLSPHGTKLVVKACDVSDMVSVKQLVEQDLNGLPQIRGIVHGAMVLEDMLYEQMSI
DSFRKVTACKVQGAQNLHQVLAGQELDFFVALSSVAGVVGNRGQAAYAAANVFLDSFMEW
RRSQGLPGASIDLAAISNVGYLADGSDARREEVLKNIGGQTLDESQVLALLAAAVTGKLQ
SCGGQCITGLGNATKESFWISDSKFAILKEIVDSQDGGAGADAANVPLLKLIRTASTPEE
ASTALYEALAIKIANVLVLPEDAIKPSQTLKALGLDSLVAIEIRNYIARETEVNLQVLEL
LSSGSILNLVHLILKKMGIEV*
>Mycgr3G42698|Mycgr3T42698
RGNLSKQEKLDFISAIKCMQTLPSQMEPDFYPDAKNRWDDFTVAHLLNTPDIHWSGLLLP
WHRHFTWVVETALREECNYPGYMPYWDYSKYLDRPFEQNPLFDGSETSIGGNGTGPNYCI
EDGPFVDFQVNIPPPDDTASIQPNPRCIKRNVVADAAGKYLTYSNVSDLLTNHDDIVSFH
YELEKNNGYHVVPHSYIGGLQGNIYRSSQDMFFFFHHACLDRLWSIWQALDFESRTYTLD
SDTYFPTREVFNLTGVPEARLDMTLYMSPIFQNYTVRDAMSATGGPYCYQYE*
>Mycgr3G71681|Mycgr3T71681
MLLFPLLTLLASTLFKQALAFPNTPLTSSNRDILDTAGNKIVYKGVNWPGAADVMIPEGL
QYQSIANIVSGIKSLGLNVVRLTFAIEMVDDIFSNSASSTLSNALNNALGSTNGPTVLAQ
ILKKNPQFTASTTRLQVFDAVAAELANQGIWVHLDNHMSKGKWCCNGNDGNTWFGDSEFD
VSKWQRGLAYMADHGKQWSSFASIGLRNELRHHDSSSPAQPYDWAHWYEAMVPAAEAVYK
TNPNILIFFSGLDYDKDITALVNKQHLGSGHYFDPRSFDFGNRVVMELHNYQNNAKTCDS
ITSGLNHAGFNAMDVNNSGYYHVPVVLTEFGFDQNGKDYNSVYAQCIKTFMTGQPGGPGG
WMQWALGGSYYIREGTQDFDETWGLYNHDWSAWRDANAIAYTKAFAQAS*
>Mycgr3G109328|Mycgr3T109328
MAAQYNNDMANGGGDFGAHMERIRTAGSVNISTELFEKLYLSPQNAVSGEFRQTFGNPTP
IALAGFLLSLTPLSMALLEWCGAGGLGAAMNEAFFMTFGAFSFNFGATPTPYYNASAAYS
PDPEMPWEGAVAPEFMATFAFFLISMDLLCFVHPIASILTNLVFFFIFSLIVPAFGCLAG
SFWPGAQGDTALSLALQHADTGLALALSLLGWYILTALILAGVKS*
>Mycgr3G104334|Mycgr3T104334
MHRGPIAQLANHKSRFNLRQLGLGSVRSLDRQIVRILIKVKQLCRLHRTMPGWELETLQI
ALRSYPASSGSAHRV*
>Mycgr3G42715|Mycgr3T42715
MASQIQADYLIIGAGAMGMAFADTLLSDTQATFAIVDRYARPGGHWTTAYPYVRLHQPSQ
FYGVNSRNLGEDRLDQVGWNKGLSELASVDEVTAYYGIVMDQTFLPSGRVQYFPLHEYTG
EGQWRSNVTGKSYQVGKQTIIVDATFMKVKVPSMGPPPYKVGEGVELVTPNDLPKATRPY
AAYTVVGAGKTGIDASSINAINGSVMEASSPEDLFLRLEKHKQLIRMTDQVWPSMFRCAT
VSLAELEQVQKIGNVIRQGRVVSLEANKVTMENGDYQPGPDTLYIDCSADALAKLEPVPV
FRGKQITLQSVRYCQQVFSAAFIAHVEATYDDEKLKNDLCHVVPHPDESIDWFIVTLQSH
RNGPKWSAQPKTAAWLAQARLDWFGKLLPPAPSDPEQVPAFWAAFGAQVQALCEKLEILI
GQLPEKDAARAKAQIAR*
>Mycgr3G92934|Mycgr3T92934
MEPPSKRRRLSQDVSESSGEEDFTPAAVPEATSRIQPKQNTTSTAKPLISRSEDDISALP
TAIQATLDAKSSFKSIGVDPWLIASLSHLSIKFPTRIQKACIPEILAGRDCIGGSRTGSG
KTIAFGLPILQQWARQPSGIFALVLTPTRELALQIYEQFQAIGGGQGIKCVLVTGGAHMR
NQALELAKRPHIVIATPGRLADHISSSGEDTIYGLRKCKFVVLDEADRLLASSKKGSMLP
DVETCMSILPPASSRQTCLFTATITPEVRALKSAPRSPSRPPVFISEVDVDSLAIPDTLT
QTYQLVNVLHKEKYLHILLLTPENVTKTTIIFTNRTETANLLEHTLRLLTHRVTALHSAL
PHEQRTSNLARFRAGAARILVATDVASRGLDVPDVGLVINYDIPRNPDDYIHRVGRTARA
GRKGLSISLVGQRDVELVQGIEARVGRKMEVFEEEGVSVEGRVVRSEVLNEVGGKKREAM
LAIEEGRDVKGNRSKGMGKKRKG*
>Mycgr3G41969|Mycgr3T41969
MVVSHSFVLLLALVCATFAHSIGLSSREATEPFPYAPKPGLCPSTPLVRIAQGLSSSEQA
WYNNKKPKADAALRSWLRQFGSFNVNSMPTIGSALAGGFLRASLLSAGIHQQLDGTEGSG
PMAGLLQAITYETTLSGSTAFQGGLIQNNWPSISSLSNNIWQPKYQYGLNTLKDPDRPNS
GAELASDVGSKSNAGYPATLIDMYGRLISYANLYGDHGGIRALISDGRSQSKFTNGEVPM
PIFTSIGSSTADGGGTCGPGSNGTQYEITPFEFGSWDPAVKAFMDIKYLGTRMYAGRPVA
FQCTTGFDNLGFMMGTSANVIVNACKDAGGAFAGTPLAPIFQTIGEGITYPLNRQYFSAI
PNPFFGMRSSPQVAQQQELALIDGGNSGQVIPIWPLLKRNNVDVLFVWDVYYDLNGVQST
GGQLYNTYQASKPANLNRMPTIPPPDEFQAKKLNTKPTIFGCNDPSKNTLIYVPVQQYLP
QTSSTFNLTTTPEQTRDFITNGNRMATNNNNSNWPRCVACFIMKKKASSLPDFCNACFSQ
YCYN*
>Mycgr3G80635|Mycgr3T80635
MNTISSGFYGTQRIPPQPVVAPAGTCAHYWMSGGGKRVSRWSVRRSGLYACSGCARAGRV
CLRWMRTGVWRVLPLPEDVRAEGVGYKDDAFWIQNLDSSMFGPRTDCTIWERTELQTKKR
KAVGGLEAAA*
>Mycgr3G41426|Mycgr3T41426
ELTALDQDIHWFCPRSTSDDFNIYYDEDHCNVHTGETPSDRVVREGKIEEATQRREKVML
AMQILAYDGADAVAFQKSLTACLTKQLSRCDICIREYHRSRTSLRQSLEEDYPEEDVQSF
LKKYDDMNAARIISGLNSMTEALVGLPEEQRKITSAGDEAMYAMFEALQSVPFLRNEEAL
QQYFDRPFAMAQSKRKFTLPAIAPGMVAFLFSKNPMRLSWATRNFGRVKRPMLANEFEYS
VRPFLEPAMNRVHVVSLELEFLPTFWSAVKLIVSKLTPTLVAQNLRKMNGNLLTLSLDHF
QIDANHFSDLIAVYVNIIELSPQDFWAAMGAVNPQNVIENICRAPRLEQILTRNAESMHN
PVAEINAIMAWVDSFVRSIKPGILVPPLRTMLNQLMLHYQGDQYSHWASSVAWHKGLTSI
LEAIRRISETVDGGPVYAHLIEAVSKDHIANILHELSETEHKEEFQLTVTQGLDLEVVEN
ILALDLKSLARDRRVILRNRELDHEISQSNLNVWNLSTRHVKPGRPHLVIHILTGVQGIL
TLEMMPPNAAKDGKNNIDHKVLNIVSIELLERIDSFGAEQLTDLFQEFDGARGLMALLFS
GDDRVHQSALSVLKSLSGEDGRRGSLRHLLLAFFAPALGAVSHALKLISDAKVFGPCPTA
LKLIRDIYGSLCDSEDGILRSRAFTDEQDLDALRKFWFQTWTTLETIFEQTELWSAAGFP
KAIMSEFCRETMDFADFAFHQYSLIAATFEHGGKQKSSMPVGKTLLQFPSKAFKFIAKWL
RLRDEYLIEKAVGLISNMLVRLQENDLKISSESLKYIEDIILSTEKDMRVKTKLTPNHKA
ELQQALEKHIGHALAPAEPEIKLEKKQKTLDGKKPKNAIDLEQWKSAAAKQEKRPDLAKK
LPARPNAAAKLAAQKANIGKDFLEKRKAAKAEAERTRLANLAKANGLGAGSGVAGLGDFG
KDHAVKGQNVMVSSDESEDEDDDSDDLDDDLFGPSIKKQQRPGLDLTGAIGLKAEAKKGP
TKIKRTARSLRDMRARLAPDLGSLHRMILGWDYFHQGDYPPGSNPHEFSQVSDSFSDPVT
YQQTFEPLLLLEAWQGLVQSRLQDNSKPYEIKVGNRNNVDQFVEINSVLGQKENRDLQIM
EGDIILFSKSPRPAGDSTTPNCLARVYRIKREKGQLQVVYQFTPGSSLASQITPQTIIHG
VKVQSITPLEREYGALKALQYYDLCNQIVRARPSQRIEYSEKQISNFQDVYDVNRAQSEA
INAALENEGFSLIQGPPGSGKTKTIVAIVGGLLTHTLSSAYKGATRISMPNGNANADGAV
KKLLVCAPSNAAVDEIVMRLKEGVKTKDGRSHDINVVRIGRSERINAMVGDVTMEELVQK
KLGGNQMDEQKRKATAELFKEHQQVSHQLQEMYTQRNANEKMEESERKKLDDNIGHVRRR
KAELGSRIDQTKDRELAAGREQELNRKRAQQAVLDEAHVICATLSGSGHDMFQSLNIEFE
TVIIDEAAQCVEMSSLIPLKYGCVKCIMVGDPKQLPPTVFSKEAARFQYEQSLFVRMQNN
FPNEVHLLDTQYRMHPDISAFPSATFYDHKLKDGSNMAALRKKSWHASNLLAPYRFYDVK
GQHSAAPKGFSLVNHAEVEVAMALYSRLTTDFGSTYDFSNRIGIITPYKSQLELLRKKFS
TAFGLEILEKVEFNTTDAFQGREAEIIIFSCVRASDKGGVGFLQDIRRMNVGLTRAKCSL
WVLGNSESLSRGQYWRLLIEDVERKGAMVKGDLMGMLR
>Mycgr3G104337|Mycgr3T104337
MKFLCLHGAIGNTENFSIQLQPLEKELAAHNVASFQYINGPCVVDPPEGFEQYFGAGPHY
RWFDDGGAAEQSMITRIRKLPNGETPEDVIRASASSSNMTTMEWRNKTQLLDLIYETLEN
DPEIQGVIGYSEGAGFAASLVLDEMDRFQREGRPRRLKCAMFITGWPPIGPSGGIVLSDE
TDLKLDIPTLHVIGASDPYKVGAIALFNVCNPDTAMLFDTGKGHTIPRAGLVLQEWREAF
EETIAIAERN*
>Mycgr3G71679|Mycgr3T71679
MKAIQFHGKEDIRLNEVSVPAVQPGNVKIRPAFVGICGTDVHEYTRGATLIPEEQHTLTG
RCAPLTIGHEISGVVDEIGPDVTDVHIGDRVAIQPILSDGSCYACQLKRPNCCVRQGFYG
LRLTLGVVYSGTDGGLAEYLVVEAKNARKVPANVSLEVAALVEPLSVAWHAVNNSVTDLT
TSALVVGAGPIGLCVMQSLKAKGISRIIAVETNDARQTLTTQAGATHFINPLTENVASVC
ASLCADTGGVHVAYDTAGKQVTLDQCISVLCVGGTVVNIAVWGGEAKILPNSFLFGEKRY
MGTAVYTPEDFDEVIEAIGSGRMDPEFLITARIGLSQLVSHGILKLRDNPGSDIKILVDM
SKE*
>Mycgr3G92938|Mycgr3T92938
MHSSRGRYSNNRGGRGRWYGSTVQRGGMELPEKALPFGTVISTLTHEEVKTSLSSGRATS
ITGCHEADEQRLTSEVDTTQTASSTGRRFRRLLPRYQRRTIPKHPIEPAVRAVLSQNPDF
IPDEIDLFACGSTMGHLLRFARKSDKKFRFVVEVVDGTVFFIRRENSPDEKIPDLRGYGH
TMPEAYTTLDSCIRGSVSHQRMIRYEIGGIECVVRCESDGYLADKGTASTTANVCAGKFE
TLQMLAGGKVVPQAAIFDIKTRSVRKKGENILAAEITRLWLRQIPNFIMAYHRSGVFEDI
EVLDIRKQILQWETEHADEISVFSAILERVITFARSQAGIAFEVCSQLPHVLEFRQVGGQ
IGSVLPDELKKVWTDCNLDADEESTDGASDEHIGSDAGGGVSIDSGGEDDSDGEPDYTAC
TERCDYCGRCKY*
>Mycgr3G92941|Mycgr3T92941
MSRGLDGIKGGFVSIPSAFEGVPESSKHAFKLELVPKLIETRNLEKVDISTNVDVVTHRA
LIDFADFDVDDVDYDQLGRDCDLLKEAFKSRRKELNAAMKAVSNPGSTVEEIRKVAQMLD
AAGLSERAFLENDGGIIPLLVIGAALLLSGARKPRNSHFDFQIVFQTCNGVRNTVEPPGG
ALDFRPSCRQSRCMTASLTVLTDGPRSELDIMSAHSLRTLETAALTGSLSTSQLGKDTSS
FMTLSISTTSTNFTFNTCPINPGMTSPKMPEIQPSRASIFNLDSVLRSHIMTTALCLRPS
VGSITMNGLRTQGQCAARRLSSQRQPVSRRYASSASPSPRPSFLRRHPRVILTTIALGLG
VGVGTFAVHLISPPPMPQPGTHEDNILITDLNKRIDEEFKVKVLRGKCLGVAKQLKGEEG
GWVEVLPRLHPTHLEGLPENKLPFHDRLTDHLQGARGLGVERIFWDRSEKKLVAIVWFGG
AMSGWPGVTHGGLLATALEEKIALAAALSNPSSESSVSAAATPQRLPGTGNHATMTMPLD
TPAEPAQVSIDYRKPTYANSFYTIRVTPAFSADDDAGNVRYAIKGAEYQATLETMDAQIC
VKAAAKFAPRSTAEQVEEKVAEAAKWSLDEFKQWMWPSRQQQIR*
