# Supplementary material for: In silico prediction and characterization of secondary metabolite biosynthetic gene clusters in the wheat pathogen Zymoseptoria tritici
Source: BMC Genomics. 2017 Aug 17;18:631. doi: 10.1186/s12864-017-3969-y (PMC5561558; doi:10.1186/s12864-017-3969-y)
Supplement: Supplementary file 1 — MultiGeneBLAST analysis of putative secondary metabolite clusters. All encoded amino acid sequences from genes residing in clusters predicted by AntiSMASH are given as FASTA file format. All output data from MultiGeneBLASTs are also provided. (ZIP 42911 kb) [file 12864_2017_3969_MOESM1_ESM.zip › Cluster MultiGene BLAST/in/Clusters_1_34/Cluster_16.fasta]

>Mycgr3G93233|Mycgr3T93233
MPYLNRRGAGRLLRTVGGREHATEKDHEPDDCMRDGSHSTEAPMPTPPDSARSSRPKRKN
GSAPLKPAKVEVEDDEREPESSSSEVESDKSGARGGSTSGFRKAATIDFTEPVEESRSSF
RIPKNVLPPQSPERKLWSDKELDEGQSESEPELFGEIKRKKSKRPRLERPDNIHAKPAKG
KVEPLVKKKQTFGNRGRTEREKEQAKKKDFVKPKTILEPAETKARFVRHDVPARQFGAII
SSQTSAGDFQTTGGAAGDRQAESSSPLSSLEASPEPDSLTFDCETCTRPVNKLLREEYED
EYVKGRQWTMKRQEQFCEWHRKQTAHEMWKDRGYPAIDWTGLAKRMRKHDSFLIDVLNDE
AISHYRSNFKKQSRSKGMKGGFKGNAKPGASVGYYGPKGEKMIDHIIQQLSTNIRERATK
DQLVATSGFQGGVSGFVQAVLVPHLAELLVKDDMKLAGDWEVKAREIISDSVEVGELMHP
EVEDLIVEVEYDE*
>Mycgr3G109512|Mycgr3T109512
MPIPTPQQSPHVINEQEDQSSSCSSDSSTSTSSLASIATELYLPHETSTHKATYHVHLTP
PTDPKTGPLFICHHGAGASSLSFALFAHHLRQTLPTAGILSLSARNHGSTVLDPTTSLPI
HDYTLPTLTIDALTMISLTATSQSWPSIPPCILIGHSLGGAIVTSLATTHFRSFNSNLVG
YAVLDVVEGSAIEALGHMKTYLASRPSSFANISEAIQWHIRTRTLRSPQSADISVPSLLV
PDTTNPDRLVWRTDLSLMSSFWPEWFTGMSSSFLTGRGAKLLILAGTDRLDKELMIGQMQ
GKFQLVVLPEAGHFVHEDRAEKVAGLVAEFWKRNDRSAMVLPPKVTQKRTTTTSVTTFVL
YA*
>Mycgr3G93246|Mycgr3T93246
MQISKLAFILSMALATVADGPPPTFECSSTPGGNGVCHYDPTNQAQADCVDCSPDAGTGA
CVVNGQSFACTVRDMLETACRRWADDRLPSQYAGTAMEPSSSATVRSARGLAGLPSLATT
YTSSTMPATGLHRAGVNMTTRHNFTIASERRRTPRAPRTVVLHDQFRHWGCRPMSKALVR
MVSREAETG*
>Mycgr3G93231|Mycgr3T93231
MYTSITFVALATLALARTDLTGCTSTDVSSPAGASLAYYVPGTGELCEFLDCGGGRAPPK
TTVPGCPQYSGTLTYSPSFLPGYGSATAAPSVTSGASAESTTTASMSESSISSETMSDSA
VSSASSSTSMSLSSSPGSTTSSSMSTITSVAVAPANGTITNPATSGRNNGTVATTRSPSA
SSVTDSGAMETARVWASGAGLMGLGALMMAL*
>Mycgr3G41913|Mycgr3T41913
MSRPEDIGYDFEVKEQDRWLPIANVARIMKTALPENAKIAKEAKECMQECVSEFISFITS
EASEKCQQEKRKTVNGEDILFAMTSLGFENYGEALKIYLARYRE
>Mycgr3G104522|Mycgr3T104522
MPVPSAHLAGVGVSSAGDTGLDKRAVSAGTKALLDAGLTYSDVDHGVACFLGEERVSRSV
FTMFGTEGAPVSEVDNPSGLCKAVQSIRGGQATCVLVIGLRPRQVQQCRIQGDSGTRTHI
GKIPDIACLS
>Mycgr3G59030|Mycgr3T59030
MVSFATPTLAGAMLPPPTPISQRPTMGLKRDSSYLDTDDEFGLTSSTNKRLKVAFDDNVD
VRIMDDWSDKSLELVKEEIRVGIQRHLAPAEQKDDTQYARLLLLLGQDSFSGDAPSTKLL
KRYIMALSAHIGSLGECSKLVLAALDLSWLGRDQEFVEVYMKFLIILASTHSKFISPIMD
KAIAQFERLPASSGRLPSEEPVSRASMFDRLHDFIQTLLRRVPSASSVLVRMLKNQFPND
LATVKGHVQYQRHILRLVGELPELKSEMMALIAQRLVEIDVQIQQDLDELEDEEEDKLIR
RPQAVQNHADGDESDDSDVESVSESELTTTDEEQRLRELRLKVDKMDATQDLLFTYYAPS
FEPGSTPYNNTAYKEMLSHFDNFIMTNRSRHAQFLLFHFAQTSPMYARHFTSHCLRIACD
RNIASNNRLTACAYVASFTARASRISTKLVREITQTLCVYLDDMRHTYEPNCRGPDRKAY
SMYYATAQALFYIFCFRWRDLIEEPSSVGSDDEGMSAEDILAEGRDLSWISGLKETLNKN
MHSIMNPLKVCSAPIVGEFAKISNHLRFLYVFSLLERNKRIRLGQMSSSVSHAGGIDIGR
RETAWDRKTGDVHHQLEPYFPFDPYNLSQSRRWLEGEYNTWKLPRGMKQEEDEEEEDEDD
SDDTEDEYDSDAESIPED
>Mycgr3G100227|Mycgr3T100227
MSTSSENEAPFQISEVSSKDERLPSIVYGPATPVPLKMTFAELLDYNAEVRGDRPAVISD
PQNLTLSFRQLRERSIRLARAMANDGIGKGDLVAISLGSRVEYFETYFACARLGAALVLL
NYAYTESEMLTLLKDVRPRMMVASPGFSYYDNTKTLPKLASEIPQIEKFVIMDDIDQRYH
LSGSLDRSVRYEDYIKQFDATSGALPKVSISPYDMTNVQFTSGSTGLPKSVALSHYNIMN
CGRYIWQQTRMTDRDRVCLPVPLFHSFGMIVGISSSTVAGSALVLPSEIYNSRKTLQCIE
KYQCTAIYGVPTMFVTAMAVKDFESIDRSTIKFGIIAGAAMPPELLRRIVNVFPVPRLYT
CWGMTELSSFVSMMHETDPYEKRIRTAGRLFPHFVAKIVEPDTGEALPWGEKGEIIASGY
GQMSEYLNNKEKTDETLRIHQEDLEPGGVGPLGDGKSLRKWMHTGDEGFLDPEGYFVISG
RIKDLVIRGGENISPMEIEDRLIEHEAIAQASIVGVPDEKYGEELGAFVELRAGNPRPSD
DDLRAFVREKLARFKAPRYFWWLGGHNDKVPSEWPKTTSGKISKPHLRNMVEDLI*
>Mycgr3G28863|Mycgr3T28863
DMQAAAKTFMSAKHIAVAGASSIPSKFGHQIFAWYLDHGIPAIPMNPTLSSVTVQKKEYD
TIASPSKLASPKDTSLSVITPPAVTAKILKEAKEVGVKAVWLQPGSFDDEILNYALEAFP
GAAVGGYAEGSTAHEGWCVLVDGDDALAAAGR
>Mycgr3G93237|Mycgr3T93237
MTAFPGRTIKFGTFNVTSQVFHLTKHSFALVNLKPLLPGHILVSPLRVKPRLSDLTKDEI
SDLFLTVTRIQRTLKRVYKADAFNVAVQDGEAAGQSVPHVHCHVIPRTKGDPGGDDKVHE
WLEGEEGNVGNHQKEAEHGASREWPRDEERKPRTKEEMDKEAAWLREELDKDFNEDGSVK
P*
>Mycgr3G59052|Mycgr3T59052
MAAPRVSFSDKDLENGEGGPERSRKWSQAPGNIEDLDEYTALQKYISTYRDPKLAQQDEV
ANAHAESQKKKPWQFWKKAPKAEDDGDAMVVPEDWLNADIRQGITNADVESRRKKFGWNE
ISTDKENLFIKFLTFFTGPILYVMELAVLLAAGLRSWIDFGVIIAILLLNAAVGWYQEKQ
AADVVASLKGDIAMKATVVRDGQEQDIKARELVPGDIVVIEEGQSVPADSRLICDYEHPE
DFEKYKELREQHALNPEEDPAGSEDAEGEEGEGIQHQGHSIIAADQSSITGESLAVDKYM
GDTVYYTTGCKRGKAYGVVLTSAKFSFIGRTATLVQGAKDQGHFKAIMNSIGTALLVLVM
FWILVAWIGGFFRGINLATPEASSNTLLHYVLILFIIGVPVGLPVVTTTTLAVGAAYLAK
QQAIVQKLTAIESLAGVDVLCSDKTGTLTANQLSIREPYVAEGEDVNWMMACAALASSHN
IKSLDPIDKVTILTLKRYPKARDILKDDWKTEKFTPFDPVSKRITTICTLRGDRFTCAKG
APKAVLNLTECSKETADMFKDKATEFARRGFRSLGVAYQKNNDPWVLLGMLSMFDPPRED
TAQTIIEAQQLGVPVKMLTGDAIAIAKETCKMLALGTKVYNSQKLIHGGLSGTTQHDLVE
RADGFAEVFPEHKYQVVEMLQQRGHLTAMTGDGVNDAPSLKKADCGIAVEGSSEAAQAAA
DIVFLAPGLSTIVFAIKTARQIFQRMKAYIQYRIALCLHLEIYLVTSIIIIREVIASELI
VFIALFADLATVAIAYDNAHSEQRPVEWQLPKIWIISVILGIELAIATWIARGTFFMPGG
GLIQNYGNFEEILFLEIALTENWLIFITRGAQTLPSWQLVGAILGVDILATLFCIFGWLN
SSIYQRPLPSPMSTFQQTANGHTDVVTVVVVWMFSIGVMIVIAITYYLLNKIPGLADLGR
QNRSLHDTQMENIIGHLSKLALKHERDENGDARWTLATKATDDEDDD*
>Mycgr3G17138|Mycgr3T17138
MRGKRSKQYRKLMQQYQLNFSFREPYQVLLDSGIITSGSAFKMSLGHMLSSTLHGEIKPM
ITQCSIRHLYNAPASPTKDQCIEVAKQAERRRCGHHELEQPLSEFECIMSVVDPKGSGTN
RHRYVVASQLDEVRKALRKVVGTPLVYVKRSVMVLEPMAQATEEVREREEKSKIRAGLVG
RRETGGGEKRKRGEDDEADGEERQEKVEAKKRKVKGPKGPNPLSAKKAK
>Mycgr3G72169|Mycgr3T72169
MLLYYSLAIGLSAFSFSSAQTYPADLVGTWSTKSNMTVTGPNFYDAAKDELIEPARTGIS
YSFTADGHFEEAYYRAISNPSNPKCPSGIMQWQHGSWVMNANGSLSLTPIAVDGRQLLSD
PCAGDHGVYTRYNQTELFKQYQVLTDPYHKVPRLNLFEFDGTPMQPMYRISVTPTMLPTT
TLHALTTATATAGSKLKRGLGADVPLSWRSNGKQNEHMIHQINSDRVFWVGLTFTGIGGL
LFFGPRRLGIRL*
>Mycgr3G20279|Mycgr3T20279
ETEANDVAAKDKQPAPAQLHDAADQASKAKEDDESTASPPRSIAKHAQKPSIASVSEFSH
QPIPERLSTDDSKPDEEDEWQEMPALATHRIYDDWGKVLAKEYGEVEDETVKYGTLGGAG
KGYSRVQMEEDAKSATSLDDHTAYLFKDGYSRNVLVEEDDDDGRDLLSQMQTTKELLTEG
QRIAYVGVVRLSLAQMAKQIAELEHTKGTKKELETALEAMRMWSQKIMLRLYNHMEIDAR
EQIMVEQLADHGVLPEDLTPALMQNARVKNPKMEEEDEASQPGSARQSVSSPLPSRPTIE
SKPATPAAEDAPPPAYHEHTADELTIQDPDDLQDEKNLDLDIRWTVLCDLFLLLIADSTY
DARSRQLLEHVGKALSVEWQDICRFEKRVTDALEMQEQGDKENWNEDEHLDARRKAARNR
RLMVMGMCTVGGGLVIGLSAGLLAPVIGAGLAAGFTTIGVAGTGGFLGGTGAAALIGTTG
TLIGGKIGLTTSHRRTGAVKTYEYKPLFNNKRVNLIVTVAGWMTGKVDDVRLPFSTIDPV
MGDIYSVNWEPEMLQSTGQTIQILGTEALTQTIQQVLGATILTTLMAGLSTPMILAKMSY
LIDNPWTVSLARADATGLILADSIIDRNLGVRPITLVGFSLGSRVIFSCLKELARRGAFG
LIQNVYMFGSPVVVKKDEYIRARSVVHGRFVNGYATNDWILGYLFRATSGGIMRVAGLAS
VDVTGIENINVTEHVPGHMAYRAMMPTLLSNAGWAVESLEYTEIEDPDPDNHDKRQRELL
NEIEEARRQLDEQPEKKGFKAFFSRKKATQKKVWETYDERNARVLEGDEKAAEQLAQESL
AKEANVMFDVDAIRKEALALAIQRPSDIEEIKQHLSVREIKSTMPALKVDLNSSP
>Mycgr3G41440|Mycgr3T41440
MQPQTGPQRSRRRQASGSDHVKHRRTRSGCYTCRQRRVKCDETHPICERCRKGKRECNYP
GTTSSSKASKAGSRSRSSPGGSSQSGSEEDTDEHEPLSAIPDDEEEEDANVELYSATSDY
RRPFGSPLTKAGSGSPPLDESSRASTTRSSILQPVRRSSKSTAKSELSSSRRWASLPKDV
RFYLKYHRETLTHHHYAFKYDGGDFLRTTFLEIAINDASEALLYAVVAFSAHHHAVAQND
NRISTFLNYYNKAIINLQQHLKGKRHNVATLLTILQLATIEEFLGDWVNLLGHQKAAYQI
LTDLFTPQTIMQDETRRKIIVWYIRFDLFAGMMSGGETSLDREWFAASADFYKRQTTDKP
HDIGARLEEYFATSRLLATDVALLFAGRTKNAIDDEQFSAEVERLTKDFADFSHTIKTAF
TDPSYFQKTFPRAPKRAADDLFNFRDPNALYAGELSAMNFVIMDFMAIELMFKYQLAMAS
GQQPPAELGKIAMKKCKLLEAIEYGDDSPTALLGCQASLGIMTLFLPKTPEYTTWCRRKF
ALVEQLGYMYPVTLRLRMSELWGEDVSTWWLPNDEGFHGVIRIIRDFIDYRATRPTDEW*
>Mycgr3G42966|Mycgr3T42966
MDSSRLSAPAASTLEDQKDKARRVKEAREVYQSIVRKAEKSGSSAPPYDFLELIGKGAYG
RVYKCRDQRSGNLVAVKITNIDDQDWDAKFDVGESRDGTIREFTKEVSILQQLKDNNVEN
VNVIHDAFDWHSQLWIVAAYCTGGSVRTLMRPFEKNGRPTGLPLEYIIPIARELAIAVRG
IHAMHVIHRDIKCANVYITEDGQIQLGDFGIVGVMNDSLSKRMTVIGTPHWLPSEIVTPL
TNEEETTAVGYGTEIDIWSYGCTVFEMATGNPPFANKFMEDIPAAIAEAAPSLGAGDYPQ
ELRDFITFCLIRDPKARPTAEMILKHPFIANTNEKYPTAGLIRLIERFKIWEHGGGSRAS
LWIASPADPRASRQVVDELPEEEEDLSSWNFSTSESFDQEF
>Mycgr3G41948|Mycgr3T41948
MKADTYRLTAVEALQAFETGSLTVEEYARSLLRRIEERDHIVKAWAYLNPSQVLQQAKAL
DKVPKDQRGPLHGVAVGIKDVIYTKGMPTQHNSPIYTDSQPEVDAASVAMLRQAGALILG
KTTTTQFAAITVGTKTSNAHDPERTPGGSSSGSGAAVADFQVPLALGTQTGGSMIRPGSF
NGIFALKPTWNAISREGQKIYSLILDTLGLYGRSVDDLKLLADVFGIRDDEPPAPLSKGV
CGLKFAFLKTMVWKHAGPGTRNAWEEGKELLRNAGAEVIDIDFPSEFDKLPEWHTCVLFK
DGSVAFRPEYKVAKDQLDSSLVDFVDEKHGYSRKDYLQAFDGISALRPKWDDIAEQYAAV
VVPSVPDEAPKGLESTGSAVFQGIWTALHAPIVNIPGFKGENGLPVGLSLTTARFKDQAL
LSVSKQVGEVWVRQS*
>Mycgr3G93245|Mycgr3T93245
MNAISIPWDPTPIPASPPSKKRRTYSSHSSSSSIQDTQQVVTMASLMLAPGQQHHQPQID
LKYLDQSFANSKSFTFTSQPPHFHQPGTSRSRQSSARTTSSCSSERDCKPTLASLQSSVS
PANSTAASTPPSSVSPLSPTSPTSSSSSDHDSFSHWNALGAMFSTGATFGFGSGGMEEAR
GAECLACGYRYEDLGVLAEHQRMEHGLVDVIF*
>Mycgr3G100224|Mycgr3T100224
MATTATTNGAQQAFAPVLSALATMSSNADRSQKSQAHTFLEQFQKSSEAWTSTFAILQST
GSTDEAKLFAATTLKGKIVFDFHQLPKESLAQLRDTLVSVLATYAKGPKPIRTQLCVCLA
NLAILMLEWKDVLSTVVAALGSDPTGTACILEFLHVLPEEVTEGRKINLTEDDLRSRQEE
LLEQNGQYVLRLLVQYAQSSPEASKNPQLMECITSWIREVPLNDIVNSPLMDVVMAAIHS
DTSFDAAVETLCAIFKETRDVDENMNTIKVLYPRLATLGARIKTCAEEEDWETYKGVTRV
FAEAGEAWVILIARQPKDFRGLVEAVLECCIHDKEREALSQTFNFWFELKQYITLERYME
ARLQFVDVYSKLVDIMIHHLQYPLPENGNDADLFDGDREAEDRFREFRHQLGDVLKDCCE
VIGVTDCLQKSFVLIEAWVTQYGGQASTGNVPNWQSLEAPLFSMRAMGRQVPPDENIMLP
RLIPLIVQIPDQEKVRFQAVMALGRYTEWTSQHPETLQDQLNFIMAAFQHPSKEVVRAAA
LSFKFFCNDCADLLKGFMPQLQQFYQANLDALPSTSQEEITEGVASVLAKQPLDTLHQSM
KLCCDPIMNKLIAMAQAATDKEQKIAIADHLNLLTIVVQWVTPYVEPSKPHPAVQYIQEA
FPILAQLCEAFIDFVPIVERVCRCWRYIVLSYRIHTAPLLPQLAEKLAAGFTASRQGCFL
WATDSIVREFSDVSDYVSRETTDHIYVFYEQQATAFLRILNELAPEELPDVIEDFFRLST
DVILYHPNKIVASPLMAPILNAASTSLTLLKEEPLIATLHFLRDFLAYGGEDGPSPDFDA
NDGTYKNQPNPPQIQAAAKALIATEGENLVQRCMTGMMYTFPPDCFPDASGVLLAMFQVM
PSEVAQWVAKTVQMLPQGSIAPQEQERLLRNIQQRIESDELRKIRSLLQDFTNSYRRRNV
APREGLGRLEATKFKFTG*
>Mycgr3G100220|Mycgr3T100220
MAAVQNPGRTDWADDGDEPDLATAIPAPQITKNKDGTETVITIFINEDGKRVKRTQRIRR
TVVKKRENPRVAERRGWAKIGGEAGKPPGPRPDTTTLGENIIFKPQAGYKSGQQQEEKPD
EAKKNDKLRTMQIKCRICSGDHFTTKCPFKDTMAPEGEAAGAPADMESVNGTAEGGLGLG
GGGYVPPHLRKGGAAREGERMGGKFERDDLATLRVTNVSEFAEEGDLREIFERHGRVTRV
FLAKDRETGRAKGFAFVSYADRADAARAAERVDGYGFGHLILRVEFAKKATT*
>Mycgr3G104513|Mycgr3T104513
MLTKYLTSVTTTFSPFNPRSGKTARNFLALLPPNARSTMAISITMLPKAQAATPASLAIK
FKDGKEMQLDLEKLRIKDIETEVDRHSRSLRRAEDLAGN*
>Mycgr3G100226|Mycgr3T100226
MTYGAKIIAQALHDLGVRVLFGLPGLPVTDIGQEGLYLGIRFIGFRNEQAAAYAATAYGY
LTGKPGVCICVGGPGVFHVLAGIPHANANSWPLLVLAGSSETHNAGRGAFQEVDAITLLS
PIAKLAVRPPSPELIPTFIKDAYRAAWFGRPGAAFVDLPANLILGHHDVPRNQLPALTEV
PLSMAPEAKIRDIVNALKYAQAPLIVIGKGAAYARSEAQLRRLVESTGIPFVPTPMGKGV
VPDSSTYNVSAARSTALKEADVVLVLGARLNWILSFGLPPKWNPTAKIIQVDICPDELGK
NGGHPTLSVAGDIALVVDQIQAQLGSWQWQGKPSQFQRSLQAARSKNEDKAAKKAAITKL
PMPYERAYDIIKKTLNGLSKPENGDIVYVSEGANAMDISRSIFGLEHPRTKLDAGTYATM
GVGLGYAVAAYAAYNFPDPEGSAGSKERKKIVCIEGDSAFGFSGMEVETMARFQMDVLIF
VMNNSGLYRGDTDSADKWEEKRRNTVTGTTTTGAGLTAWALGYETKYHKMAEMAGGIGYE
VRTPEELRKATERGFKAKVPVVVNVIIDPQADLPMERFVRETSAVADR*
>Mycgr3G29670|Mycgr3T29670
LGDSAAGQGCFAQYKPSSVMPPTHGTIWTQQTAQGLQPAGILLALLMLGF
>Mycgr3G86102|Mycgr3T86102
MATAAKKELRSRMRETLSRLSDEDIASQSAEAQRTIITLPQFQQADRIGIYLSMPNSEAQ
TDTLVKASLLSGKSVFVPYIYSVGVEKPKRKVMDMLRLESLDEYYVLDRDAWGIPKLPKE
GRESRENAMGGAGLSIAADGSEREFGDEKRGLDMIVVPAVAFDRSMNRTGHGAGFYDRFL
TRFCKSKARNKPFLVGLCLAEQALCAGEELPMEQWDWKVDAVAVGNGTGGALLTCDSSQ*
>Mycgr3G109515|Mycgr3T109515
MAPANAFRIILGALVSLHLLASSVTAQNCYYPNGDLSKVDAPCSSDGGMCCAVGWECLSN
GLCYLEAEDYTERRSCTDQSWGDDCSQFCITGASVIGNEAIQQCSDGHWCCDADRHQSTP
YCCDSKNASLVIDVPDGRQIGFISSLSPPSSTAPSSRSTRQSSTATSDSSSASTSSPPST
STTPTPTTITRLDTTSDSNGQATTITSLITSVPSPTSTSAISPSSKASSSSGPKTLTIII
AVIVPVVVLSLLALAYILYRRHKRNKPAQLALAPPEMVNMYRDPDATPELNGDFPTTGAG
GGAIDNKIERKSELYGSTPAGEGGRGGYAIHQHSPAVSSLTNSNGTNRNSAATDPPLYSP
VSGIQQSPPLGGAGVGNAGNTPMLPQVQEEQAHELWGGDWPGRMMYAPSPPPQVLQPGYT
AYRATLPTEDGPKANLVGGQGGEVAGKGEPVGQGDESEEVKPKDY*
>Mycgr3G86108|Mycgr3T86108
MTLFHGVALVTGAASGIGQAIATSFAQEGCRTIVVADRNADGLLATERLVQAAAGSDGVT
VLRITMDVLQEDQITNLISRAVEAFGRIDYAVNAAGILSNNERSHETTTPDFDRINGVNY
RGCWLTSRAEIQQMLKQEPLPTHDGRPGSRGSIVNIASQLGIVGRPAAAAYCASKAAVIS
MTRCDAIDYSKDDIRVNCVCPGVIDTPMTRPNMDVLGPAIAIAPMCRAGSAQEVADAVLF
LSSSKASFIQGTAMVVDGGYTIN*
>Mycgr3G104520|Mycgr3T104520
MGDRRGGGQRKVLLPPINFIFKLLQQHSTVQIWLYEQLGIRIEGKIRGFDEFMNLVIDEA
VEVKQPGKGQTEADVKDQRRELGQILLKGDNVCLIQSLT*
>Mycgr3G23163|Mycgr3T23163
RNSDDRMRPEPTERDRLLPDTRHRPHGDGYLDPDDPAVSPYNLWTVRFLRYLSILFLAIS
FLWWVLLLVSIFVSPPGLNTRGSGFFDFAFTCLTLGILLNTLMFFSGPSLAMRITQGVLA
LILLVDVIIIVSVPRLRAEESAPGVASAVWTTLMATFCIITDRTVAWGKKEEEERLTGRP
ETKRTLVEWLAVLASTVINVVFILITILMTCTLVIRSLDAGLKMDGKRYAVDSHKYEVHF
SCYGNATTDSSGHRTPTVLIESAEDPVEYDFEHWAYNAVKNGTIDRYCYWDRPGYAWSDN
APSPHSAGMAADNLAEVLAITGEEGPWILVSAGYGSIVSRIFSARKPRDIAGIMMVDPLH
EDLLYRMASPTRGFLLWGYGIISPLGIRRIIGSLFGGQTKEDRVYGKNNQQSGKRLKAML
QENLVANSFTRADINTARTIQAEDTPLVVVSSGYHVSKDDEWANKQRDLTKITGKLISWD
VVKKAPHYVWRTMEGRDTMEKRLGDLV
>Mycgr3G93235|Mycgr3T93235
MIRGLRVRRRSRWSSVLLLLPLLYFLHFHLRPAVYHSFFSVRGPRYGASANEQFLPPGSR
YKDISTDLVIASVAANDVSWTAKLKNNIPNLNIIRYVSDSTATQYRPPVPKGREALMYFT
YIYDNYDKLPDISIFVHAEEDPWHIDPALRQSMTFALTQLDLKQVQNRGYFNLRISWEKG
CPNYINTTKTFDESPPNTEEPYMATAFRANFGEDIEVPKILAGPCCSQFAVTRKAIQSRP
REQYKHHMKWLMDSDWPDQLTGRTWEHMWPWLFKQEAVDCEVPWRSYCQMYGVCFPGTPG
LVGYNEMWEERESIHRSLTFWRELWDPKRVQSLRDWNVRLTGVLDQQLQWVLQKGHLCNS
MHSRGVHDGIEAGGRGWDTLRSVLSLAFTFFDGHWIRMECNSWTACPKSSVADRGAPASV
QIRASTPRRKSGKVIMNDNLQTTSLDSMATETTTLTVPEAAQSFSLKLAHHDKSYLPIDR
FTTIDGLLKSHAAESEQKPLICYPRTGAADFEEHTAADIDRYTDAAVDFYVANGLQPADP
NAAKAPVAALLATSSFEFVITIFALNRLGWTVLFLSTRLTAPAYARLLELADCQTLVVPE
AKQHIIGDICIDRPGCLAVPILQRHDYRQTPRSRAFRREGLNLVREGSRMAWILHSSGST
GFPKPIFLSNLACLANFRKSFGLRAFCVSPLFHSHGLMELFRAFYTQAPMYLGNHSMAVT
AQNLVDAIKVAKPRLIPAIPQVLQLLAEKEEGVQLLAKATLVLFGGSSCPDELGDRLVAQ
GVNLVGNYGCTETGQIMTTFRPPGDKEWQYFRLMRPVADHTLMDEIAPGVFECVGLDGLP
SKGPSNSNPPYSTTNPENSFRTADLFTRHPDPKKSNYYKYLSRLDDRITLVNGEKVLPLP
IEGQIRQDELVHEAAVFGYQRTVPGVLIFRSPERGTDLSEREFIDAIWPSIETANRQAET
FSRIPKELIVVIPADVVYPKTDKGTFIRAQVYQHFAEEIANAYEAFDRGVETGGGSLQLD
EAALESWLVEKFSLEFDVRLPSAETDIFSAGVDSLQTTRLWRIIKRDLDLAGQSLSQNIV
FEKANVRQLAKHLYQLRTGGNIDAIEDEIETMRELIDRYSNFIDRDVTAIQSRAEHETEV
VAVTGATGNLGAFIVFEMAQRPNVSEVWALVRAPDATAAEARLKQSLATRGIDLTDQEKA
KLRAVSSDLSQPDLGLKEADLERLLGSLTCVVHSAWAVNFNLGVRSFEAQHIRGTHNLIN
LCLRSRLPNPANFFFCSSVSTTSSTPKPATIRETAVEDLSHAQHTGYGRSKLVTEHIVCN
AMRQTDIYARVLRVGQLSGDTKTAYWNDTEAIALMVRSALTTGALPSLHERPSWLPVDLC
AKAIAEISMSPSVGGDAAEPKVDLVYHILNPQTFSFERDLLPALQRCAALPPFEIVSTAE
WLDRLENSEPDVERNPSMKLVDFWRAKYGNMKNAVAVGITTPDEEPAGLTFDTARTVQDS
PLLGTVNDPVSDGLIERQDATTSRHPLASRLVIAASELQTQYSNYKDTLQAIAQKIGDVE
QEAEEHKLVLETLTPLPAERKCFRMINGVLAERTVSDVLPALQTNADGLKKVLDDLVKQY
QAKQADLEKWKKKNNIQVVQQLRDGVKSARMSRPFQVPGRLRAGVLL*
>Mycgr3G104515|Mycgr3T104515
MSNPRAKPIPPPTKTSNRSPAPKNPPTKKPAPKPPAKSPSGPTKPVPAGVRSNPTKNPTA
KPAEPAPTGNWINRTVQNSVAGVGNYAGSLITGVGNSVNKVGMGVGERISDTTRGWGQGV
AGYGNDIKDSVGVGGPRVATGGNPLGLAGQGSSKNMPLPASKTKSAAEKNKAANNPKTSA
VNPLGI*
>Mycgr3G93251|Mycgr3T93251
MTTTRPEPIRMKDSDDYITARHANPKTGAISPSLGPRTPGSNLSTFTPASPGEALKLRSL
GQESPTANARDRHAYSRANESRNLSGAHIKHSVEPQTWHYNTVGQARGGAAVPYVRRDVK
RKDIPHSPHPPEPDKLVHMPSAEEPQPFAYPGYSSEQIDALEHYRCKSPRVSSDGYDQRL
LLKTKDVGVPHVCTCRTAEIEHCTNSDISSVCACPKYFRPYQGAPSQHAAGEVPPIKVRK
RRGGSGGNYRVDAGRGPPPSGMPNGTVEEVTIISSPLATRNGKGQPSRTLPGAFPNCSAK
TPCCELHAVSAKLLSSIDLAPRTKYGEHAPLHDQDVCRGASSELMQMLPPVDLVRPELAA
VLGARDARRADYHRTNKSVGRSCSLGCQRDGSTGQCTGRRDTSQTSAAPEEQASLPKIPP
QYLEQAEEFVISIITSILCYLRDIQLPKSDLAETLTSPTATVKEKAKALKAALSLAGHVL
AIGMTLGILIIHNSLFSDSRASTDSIVSASF*
