# Supplementary material for: In silico prediction and characterization of secondary metabolite biosynthetic gene clusters in the wheat pathogen Zymoseptoria tritici
Source: BMC Genomics. 2017 Aug 17;18:631. doi: 10.1186/s12864-017-3969-y (PMC5561558; doi:10.1186/s12864-017-3969-y)
Supplement: Supplementary file 1 — MultiGeneBLAST analysis of putative secondary metabolite clusters. All encoded amino acid sequences from genes residing in clusters predicted by AntiSMASH are given as FASTA file format. All output data from MultiGeneBLASTs are also provided. (ZIP 42911 kb) [file 12864_2017_3969_MOESM1_ESM.zip › Cluster MultiGene BLAST/in/Clusters_1_34/Cluster_17.fasta]

>Mycgr3G44386|Mycgr3T44386
MSTERLHPCSVCQRTYERADHLIRHQKTHDNERAYKCTVCGKGFNRVDLLNRHRASHDSA
EHGERSIRRRTERACQACIRSKTKCEEERPCQRCKTRNIECIETQERQQERQSDSVQDAA
AAEFENAPAINNNDFSGDAGIDCMTFESTFPEFFEQVMIPLESGSSTFDNVVRPPDVSNF
TQDFSFNASEFDFSLLEDPAAWTETQLQHPLNKQTTTSAEVSRSMAESRSEALKRSPWSW
NHWVPPSGVGAFAEHNELNVDEDLFSTSTLANSSDSRRSMPSFPTLQLLEDLINVCLLED
SHAIDSHIHIPTLDTQNTRTELLLAMVARGAAFISFPPIWKMGMMLQDVVRYAIGEEFEK
DNSVTRELQAVQVSLMWVTTGVWSGFRRTVEISASFLQPPVTMLGWSNAFSRSQYSDILP
TPEDSSEVLDQKWLAWSEQETRKRLVFHTFLHDSQVMLVHMRPPLISPAQMQLPIPASRD
LWLASNAHAWRSAFLAETPAEGKTMPSTINIFSDPELLSRLERPTDKSLCYMLIVHSMAH
EVFEYRQQAQMLQHAGKRRQRDKGLSHMSKLRDLYDDLTTLLTSVETDSSSPTEISFVLE
FLMMLLHVSLDDIQVFAGRSGEDEARKVYPQVRTWTQDAESRRAIRHAGQVFQYAKKFEK
TRLRDFYAVALYHSTLVLWVWGMVTSGISRQSGVSESSKAQARVLLDGPESRSTKAFVQL
GHGTPGLEVTPNPPNDTSAIPRTNDNVEGFYSLSNSRCVMATAAAVLRGNFPHPKGGLPP
LVGNLASLLDDLGTLPT*
>Mycgr3G72704|Mycgr3T72704
MAPHANDPIPDSGVDLIQHDGKKHGDWRDDFHRDGFAIIKNVVDSERAGYYRQKQIEWLQ
SFGLGFDPNDESTWTSEHLPVSFKGGMYFSYCSSHEKFVWEARLEPKVQQVFQQLWGTDE
LLSSFDGMNITLPRQKDLTWSPWPHCDQSPERKGMQCVQGLLNYQPNGPNDGGLIVMKGS
SKLFDQFFAEKREQDDHEDKPPEEANFKDLFIFREQDVQWFKDHGCELVKVNMEPGDMAV
WDSRTMHYACFPQGDLIRHVQYVCMTPAKFAKPDDLKLKGELFKRWQGTTHWPHCNIRET
GLPMRNGEVDPLNRTEPLEKPEINKRMLQLAAVEAY*
>Mycgr3G109704|Mycgr3T109704
MTQSTTSTGSQAYTSTAEFEAAYNTLHATYATHKTKDIRWRKWQLKQLWWLIVDNTDAIC
AALHADLGRTEAEARMYDIADVKKAIKECLDNIDVWARGHAAEGAGFLMGRLGGAWVRRD
PLGVCLIIGAWNFPIMTLLSPLCPAIAAGNCVMLKPSELAGATAELMVELLPKYMDNSAI
RIATGGPKETGLILERKWNHIFYTGGSRVGRIIATAAAKHLTPTVLELGGQAPAIICKSA
NVDLAAKRIANFKIANLGQICVNVNHIIADPEIYDAFLARLQHWLEHFLKEEAENPWLAR
IISPGHYDRIHSILSSTKGRILTTGPHEPSRNFVHPTIIADVALDDSVITSGELFAPLIP
VIKADLSTALATLAPGSKMADPLALYIFSNSQPEIDSILNQTSSGGVSINDLAVQYGVPG
APFGGVGESGMGAYHGKWGFDSFSHARPVVNLPLWLEGGMQWRYGRPTIEKLSNFDTAKA
TWKRGETLEQQSSGQKGWFGWLW*
>Mycgr3G43263|Mycgr3T43263
MPVPVQIAYKPIGKPELGVNNYQGFKPGKTEVLPKGWNGYGAKALESDIRVHHDVKIVVR
DGARLYVDIYRPEGSAEKIPAIVGWSCYGKKYSALEMLPMTVWGCCVEKDRLSGIEKFEG
LDPRIWCPRGYAIVSVDSRGTGNSDGAIPLMGSQDAEDAYDVVEALAKMDWCSGKVGMAG
NSALAIVQWATAALQPPSLAAIAPWEGSGDLFREQFCRGGVFSMSNFDLITREIIKGHVG
VEDMAEMYRRSPLANAYWNDKRPDMKKIICPTFISGSDFSSIHTMGAVRAWLEVQGKKWI
RWSSHQEWYELYCDDHADAELHQYFDRFLKDIQNDFEEKMPKVRWSALQFGDREAIDNIE
YSDFPVPNTEYREYFLHNKTLNLEPAGSSAVATYNSEDGKDVADFTFSFQERTRLIGLPK
AILYMSCEDHDDMNVFVQLRKRDKDGNLLYHLCFPFDATPVKSIAEIPEKQRQSTNLHNG
SVGVLRASHRASDPERSIHPQFPFHPHEIEEKIPPGEIVRLDIGIWCMGVDFDAGESISV
QISGQFPAIAEYHAWSEPRPDHELNKGRHNIHMSPDHPSSIILPFVPL*
>Mycgr3G93619|Mycgr3T93619
MSSGGNQLQPAPNPTAATRRTGAALDGFNSPNAEAYLAYCAAFFQEDDSEEQQYINGFDY
DNENWPLYQNTVEVIPADGVGSVYEVTAEEVNKPDVGAGLWNLDDCTLSSTSV*
>Mycgr3G93617|Mycgr3T93617
MAEAKFRLTQEARREVARRCGAEDMTFETPLYLGEYSADPITAMTQMIDLGSFAQSTKEA
LLKLGHTDLAELIHDLLTPAYDESMRRADLRLCAKAFKLGVSLAINGDISEFFPSAYPQQ
LKTDCNNFKVDLFRLLLDLSTDKDVPGPQGKGKQRAISLSVDEQIDEATPEHSSEDEEDA
PLPTSKRSKSSLSTASKGKAAKKSTKDWTATHPKLDAVGFDTAVKEVLRIGRQFKSKGIT
EVAYSRHKAAPDWFDKNSKIYARRADDLLSAIDKNGLYLLPKSEVKNFGDPEKLNRDRLD
KSNNAKGVPRKR*
>Mycgr3G72701|Mycgr3T72701
MGGIHDDQPDAESKPLHILIAGAGIGGLTAAIALRQQGHHVEIFEQSKLSQETGAAIHLA
TNCNGLLRRLGFMAEDIGGVECTNVVEYLPHNGQVKYQVPVKKLGASLWAHPWYLVHRAH
LHTALWEMAVNPDGKGPPAKLHLATRVQRIDAANGTIVLTDGTEFQGDLVIGADGVHSKT
RASISGGDLKAFDSGKSAFRFMVPTQKLESDPKTAPLVKPGALSMWIGDDRRVIMYPCMN
NTMMNFVLIHPSVESQADVGDEAGWQQTGSKDRMLAIYQSFHESVRAVIEKAEEDIKVWK
LLDMDKMPTFVHERLGLLGDAAHPFLPHQGQGGGQAIEDAIALATLLPLGTSRQDIPERL
SLYNECRYERSHKIQDFTRTAGKDAAELAAEGKKLDMMEYQKYNFGHDAYDFARGKLRAL
LNSKEKTLRFRSPLGFGASPGPRRPLGMSNIPLLQQANLETFQTLFVRFKSSRTYLENLL
PPNFAFTRPGTLATASISCTTLDGMAWLARGGYSHCGLYIHGIYFTQHDGSKVYGSYLAV
LFENSADPIITGRDELGMPKIYCDIDAGIVGNNASVSLAWRGTRFCQFNISGLATPEPTS
SPPEPAPQTPPSPPPESGHFWHRYIPSVGEPGNADADYIVFNPHSDSSTQGDATSTTTLA
SKNASLAFDKGNWKTLPTLYHVATGLSEMPIYGIEEARFVKGVGVDDFSGARRIE*
>Mycgr3G43851|Mycgr3T43851
MASSPAFQIIIVGGGIAGTSAAIALRAPGRQITILEQSRLHAEIGATISLQPNASRILEE
GWKLGGLLTTTARGMVDRGFRIFNVDGEKVGEIPLKTKSKYGADRVMFHRQDLHECLKQA
AMAEERDGPAVEIRVSSRVVSCDCEAGIAVLENGEELKADLIVAADGIHSVLRRCILDED
VAPIPTGLSLYRFMLLTEQLEKEAPDFCSKIHSREPYTSMLFAHDCRLISGPARDASVYS
IVGLVPDERMNEDADGKQSWRSTGDLDKALQSFKDFPDWVKQPFRLAKDLGLWQLRDLPP
LRTWTKGRVILIGDAAHAMLPTQGQGASQAVEDAEALGAFFEGVRDIPSMEEVNSLLLQV
FKCRYERATLIQKYSRDAARPPTEKGSNEVKMRPDEFMDYNCLYRGAKEWQSRRVQAA*
>Mycgr3G44018|Mycgr3T44018
MANYFVNLTCTEVGPYCPVEDTIYGYYPSLPLNAFFTAIFAAFAIFHIIAGVLTKTWFLA
WVLTVGSIAEAIGYGGRIMLHENPYGNTAFSIQVSTLIFAPSFVAAAVYITLKDIVNTFG
SETSVLKPAYYTWIFISCDIVCLVLQSVGGGMAGGAGFNRQRRQTGTDMMIAGVVLQVVV
LLVFAALVWLYAVRTRKNWANVAQPAKALLQERKFRSFLIAVAVAYSAIFLRCLYRIPEL
VGGWANPIMQHESSFAVLEGGMIVIAVLAFTVCHPGFCFPQTAKSKDSAESAASAEASAE
KGDRVPSHES*
>Mycgr3G86345|Mycgr3T86345
MASPTPPKTLHTTTYAAISPLLPSLSSSGKNILITGGGSGIGAEIAKAFALSGAASIALL
GRTAASLERTAHEISSTYPKTTVTAYVANITDLPALESSIAAHTRVYGPFHVLVANAGYL
PAVSSLLTTPPDDWFQGFEVNVKGNFNLVRAFLPHATRNAVVLSTSTVVAHLPYVPGMSS
YAASKLAAGKVFEYLHHEHPELFVLSVHPGMIRTGMADKALADGVVVTVPYDDVSLPASF
MVWAASGEAKFLNGKSVWAAWDVEELKAEAEAIRGSERFTLGLVGGEW*
>Mycgr3G93616|Mycgr3T93616
MRVLCLHGQGASPAIMESQTSTFRAYLPPTWSFDYLEAPCDSEPGPGLKGIYPPPHFCFF
DKYNPEELEEAVEYVREVVEADGPYDAIMGFSQGASVAAAFIAQSPTSIKFGIFICAALI
PPITALSEELVKTIGTFGHIDLPTLHCVGQHDTCYPQSVELSKSCESSLGQVLVLPGGHD
VPRDDVTSRNIAHAIEKCARRALAMC*
>Mycgr3G109703|Mycgr3T109703
MPLITEKPSSTQPNGTTQSLRSRSSTTPSRETTSMQTSAIAEPVRGPAEVKAVPAWRFAC
LSFGLGIGLFMSFMDGSITSTAIYSIGAEFGSMTKITWIALAYTLADVGLAIVFTSVANI
LGRFNTYLVAQFMFFAFSFGSGFAQTEDQLIICRTFQGIGGSGLYTIALIIWQEVSTLQT
RKFIGGAIGMCIASGGVMGPILGGIITQNASWRWIFWINPPIMVLSTTLFIVAYPHGCGR
LRPASFASVYKVDWLGTLLLIGGCVLPCFALMHAAEVPGSWNTGSFIGSMVGGLISWILL
VVWGVYHTTKMPGRLDAAFPPHLFRNRRYAATTAGSLLIGLGYVACLFSIPLRVQTVHGK
GPLIAGLTLLPLLCCSAVGSIMGSVLSPTKDRFGPTIMVGSAIMALGTGLLAILDDSAAI
DPKIYGFQCLVGLGFGMTASASTLVANIESKMKDHAVAQGITAAARVFGGAVGLAASTTI
RGDDVRIKLASISSAALQNLHLSYKNGDLTDEQILLVRKVYSDSYSKIFIMAAGIAAAGF
LCSLFAWNGSTEPLGDRLLHKAELQEAWASEDAAAEKESEKSSEDVSDGSVLPSKV*
>Mycgr3G43486|Mycgr3T43486
MLTLNPALTPVHFFSHGSTMMLGEESTSATYWKACGDAALANNIKGVIMMGAHWDSTGEN
SIEVATNPTPAKSPVAYVHPSKYVDYRLTPDLPTASRVIDLLNTAGFNAKGNPTFDWIHD
TYLILIRMFPAGCPPTTIISMNARFDPHLHMRVGSAVRSLREEGYLLIGTGGAVHNLYRN
RWGPMLKYRDSFAQETPPEGWALEFRQSVEDCFRNCRGPALRRAVTRLMKHPMFRGAHAT
DDHFMAACFVAGAAGDWEDEKEMEGRLGAETWELTNMCNSQFTIGSWGGKEIVV*
>Mycgr3G44411|Mycgr3T44411
MANSPKEFICQLCHRTYERVDHLNRHLDGHRNERSFKCSKCPRSFNRRDLLLRH
>Mycgr3G27161|Mycgr3T27161
TISLEARIPFNATGVDFDNGLLPFNPTSVHGKDQTFADVLQFPLVPPSLNDRPTDKAVEV
TLNDKSIFAPSATNVQTGFRRTELIPTNKDASATASTEGVQKWHLSIRQDDTRPLNFSHE
YYFFWLERADYSSNPFTLGTGTLFGDGDNKTSAQEAEQLWLRSSDASKQETLWQVPFTTG
VWHNVAILLDFNQNLLQVEYSIDNQEPVKRTGLIPNDLSGNGQFHIGLLKKSTGLNLTDI
TKQGYQESGIDEGIVFGGAFEE
>Mycgr3G93613|Mycgr3T93613
MKSPIPDYLNRVLDNARADESGAPAGYIDVLRQADTSRLAVAIAMVDGNVYSAGDDEVEF
SIQSISKAFVYALAIEDAGLTQVLKKIGVEPSGDAFNELSLHEGSNRPMNPMINAGAIAA
HSLVVGPDATSEQRTDRILKVMSKLAGRQLHVCEEVFEAEMKDWDRNMGLAHMLKAAGIL
RGDPREVVRGYIRQCSINVTVRDLALMAATLSNAGYHPVTSERIFPHASVRQVLSVMTTC
GMYDAAGDWVSHVGIPAKSGVAGGILGALPGQVGLAAFSPKLDDKGNSVRGVAICEQLSR
DMGLHLMDVSQIARSTVSTSIANLNTADDHANCRRRVAIFHMRGAVRFAGSEILTRALVQ
KLGDADPSDPESGAYADACAVVLSFGEVFSLNKVARRIVHENINRLLAEGRRVVVIDPTD
VLRWETEGKDMHPEVVGNQDQARESIGGAGCSATVEQSW*
>Mycgr3G72709|Mycgr3T72709
MKLLVCHGYGMSSEIFKEMCGSLTNGIGAHHEYVFVDGEVKVNRSSMADFIPGRHLAYWD
AWSADGIQAANELMEETLAEHGPFDGALAYSQGGAFVLGYCLQHLIDRPGVPLPFKFVCF
FGTAAALSADPEYKTKEIMAALNQLTDEEKDELHEGFISQREIFIALIDMVQASLGARNF
FGIDESDETNAIDDDSYNLEDFPRFFNAVYTTQKINIPTVHVRGLRDDPAPLKLAELAQE
MCDPTMTQLVRYDGVHEIPHKAEDVLRIRQAIDKAYDNSPHTPRHTRYFFSSFSVLHNRS
VNRFFCTSIYTMSPMIENAEMEPIAIVGMGMRFPGESHSSEEFWDLLQSGRDGWRTIPKD
RFSTEGYYHPDQARAGSIFVKGSHFLSGEYEKGAKIIDAPFFGMTSAEVEGSDPQQLHML
EVSYEALENAGISASSTAGTDTSVFVGCFTRDWEARGGRDPYTGPFYAATGNGMSMLANR
VSWFYDMRGPSMTVDTACSSSLYAVHLACQSLRTGESKMAIAGGTNMICDPCYMRDLTGM
GFLSPDGRCHSFDHRANGYGRGDGIGAVVLKKLSKALADGDTIRAVIRNSGLGQDGRTPG
ITMPSPEAQADLIRQVYKAAGLDMDQTAYFEAHGTGTPIGDPYELSALGATFGATRTEAN
PLYVGSVKANIGHLEGCAGLAGLIKTVLVVEQGQIPPIADFEKVNPRLKLDEWKVALPTS
LVPWPIAGVRRASVNCFGYGGANSHVIIDDAYHYLKSHGLTGHHQTLLGPLDTPEVSDGS
DSGFSSGASSPGDDVEKELLQPKLLVVSTVDQAGLQRNAAALAKYVQDNQEQVENIEFLQ
NLAYTLSSRRSTFDHRSFVVARSASDLSQQLQAPLTKLRRGAKNNNTFFLFTGQGAQWAT
MGKSLMAFKTYRDSLQRAQTELKRLGCTWNLIEELSASKETSRIDQPEFSQPLCTALQLA
LVDLLAEWSLTPKSVVGHSSGEIAAAYTAGFLAHEQAIKVSYCRGLFSADVERRMGTTKG
AMMAVALSEAEVQPYLAMVPPESVVVACVNSPDSVTLSGDETAIDVLEKKLQDLSIFARK
LRVKTAYHSPHMRCIADDYLAAMHDIEVATTTPKATMFSSVTGGTILSAADVDASYWVKN
MLGCVRFSDAVQALVTQPATTPGKAKTRRKLPVVYSAVVEIGPAEVLKGPLLQILNAVDG
KLATSVPYTALLSRNVDAAHSALTAVGKLWGHGITVDIHKLNFQTEPASPLQSLACLPPY
RWNHKYYEHTSAYAKTVLNREKPRTDLLGFVVDTASATEPRWHNYIRISEQPWLSDHRVQ
NNVLYPGAAMVVQAIEGARTLADPHKTLKAVEVRDIVFKKGLVIPSGDGFAETEIHLKPT
SSHSTTETAWTFEVYSRNGDDPWNTMCTGTVSLLYNGDDFGEGAREWQSESALYDDIRKR
ACRVIKPKTFYKLFDDKMGLQYGPLHRNVTKAVSGFGEGHGVLTVPDTKSAMPSEFEYPH
LIHPATLDAIFHLQALGYLHSLSGNETLVPISIDSIYVAADVTTAPGTELHGYSKGDQSG
SGDTVGDIVLSDDAWEAPKVVVRRFLSRDISATSAASSDSGSRKCTRMDYIPLHQGDVQV
TPEHSDDGEQAVIIEPETPLLKLDELVILHAFKESVELPLLVAELQARLASSCTTITTLH
PESINFESIKGKVVLSLLEIEECYVDGWTEKQFSWLRDLASNAECILWVTRGADVGTAEG
LRFASTTGLLRTIRVEKPQLRLFQLDLDGKEKISDDHSIDFIVDAFESSVLSSAKAVEQE
FVQIGDKLCVPRLATDESFHAELQQGVASVPVEQTLESLDYPVRAVVSPDTHALHFIKDE
GNDEPLADDGIEVQPSVVMLSSAEFTPGNTVGRDAVGIVTAIGAKVTEYSVGDKVIVCAK
NSLRSRLRVSEGFVRPQPSFIADAVAVNLPSAITTAYLSVIELGKIKKGDSILITTESGS
NTAAIILLSQYLGATLYASYNTAYERRWLVEHMGLEDDNVVQINRGDRFKQALFRRTGGR
GVDLVVSSVADGAAHYTVNCLAPFGRCVSLGSGAVLSSSAALAQGVIVTNLDLDYLRETT
PSEISRVYQTAWALAHQGIFHILPPKRNQDLSGFNGMTPLPENLSMPGGMAVNVDPKNVI
LAVPAPPPTLALDPEATYVLAGGLGGIGRSIAETMFAAGARNISFISRSGAKTEEAKTLL
NSLRLRGCNAKAYPCDVSSQAAVAGFVQASLDRGEKIKGVVQAAMVLEDSVFDNMTFDQW
TRSTQPKITGSWNLHTELPKDMDFFIMLSSMAGIIGNPGQANYSAAGTYQDALSVHRRKN
GFNATTIDLGIVSDVGYIAENPEQFERLRYLKPLFISERDLRLLLSAAMLGTTRNGLPVP
PQVVTGVGSELMQDGSIGSAMAADLKYTNLHGASGDDSANAGEDEQAQEALKACTSLAAA
ADVVEGVFAANIAKATGMEPEDVDMEKPMHSYGVDSLAAVEVRNMIFRKFRAEVSVFDLL
STMALRRLAIKVVASSKLPKSEVQMSAQEKAAESED*
>Mycgr3G100386|Mycgr3T100386
MSSTITETAQTIHVKSESQALKVDGTDPSYGDWRDDLARDGYAVIKGAIPRERADKYADA
MFSWLEGFNLGFDRNDLSTVHKDKLPHITEKGMCLQYAVTHEDFAWAMRGEPGVVGAFEK
VYDTEDLIVSFDAINFSFPNRKDIPENKPWPHQDQDPLKSGFRCLQGLVNVLPNGPKDGG
LIVCKGGHLASTEFHRVFADEPRIPAWTPEWFGFTPAGMEWLDQQGYRWEKVCAEPGDLL
VWDSRTPHYNLPSESTSPRFAVYTCYMPVEVATQEDLVRKKEALEKWAGTTHWPNARHVG
GNIAMRDGVEDPHNRPEPVNKPVFDQRTWKLTGVPYIKA*
>Mycgr3G72713|Mycgr3T72713
MTSNNHVGNWPNAAGFQVDAEQRSAIELPVKGTFPRALAGTLYRTGPAYAQVGDFKLSHW
FDGFTQLYRFQIIPDDDQDGATCKILFNSRRQVDGLMEKARKSKRLDGITFAQKRDPCEG
FFGKVMTLFTSAFAKREGPEDLMSGVTVHRAVHGGGGGNNLLETRTDQGAFKTVDATTLE
PKEVITQTKLHPDLTGPMSCAHAQFDPVTGDAFNFNLAFGRHATYKMYCTSAATGKTEIL
ATITEPDIPAAYLHAFFLTENYVILCVWSSHYAAGGLKTLWERNVLDALTPFDDAKPVHW
LVVDRKNGNASNGAVKRFTSKAMFAFHTVNAFEVKNENGTTDLLCDIVEYPTMEVLQGLY
YENLVSDGAGARDRGIKKSTLARYRLKNVTSPSKAPEPAESDFRIAFNGDLPTINPTLHT
KPYQYVYGIGDHGLSSFYDSIVKVDLKTQVMKRWSVAKHTPGEPIFVVDEARKDKEDGGW
LLSCVLDGEKSTSYLLCLDAETLQEVGKAEGDVPWGIGFHGDYHK*
>Mycgr3G93623|Mycgr3T93623
MIAFAYSNPATTLLTADFMSQALGIFRPVYPIEVDAIQAVLEPYLRPRGSKHGTRVQKGR
VAGAHRTFKHLPTITMPSLRVLTAVLLTSILATATPVPDLSTRQSCSNKISITAVMENWA
KIWKGDTSDALLKATIMPDILIQTDRLPYGPDYTKQKTEMLNVHNEEQLLAFVKESRKGY
SSYGAVNNYAFANSDGTRLVTRWTVNAVIGSDNPSPIRKAGDRISFDGTDLVAFDPCSGK
IQTVQTAQDTLNFAYQLGMNIFA*
>Mycgr3G15904|Mycgr3T15904
LVEQSPAEYGLVRISRRTTGGSTYTYDESAGAGSTVYVIDTGVNTAHEDFGGRAVVGASF
VLLEPKTDLNGHGTHCSGTVAGSTYGVAKKANIIGVKVLGALGTGLNSGVLAGIDWAIND
ARQKGRTARSVISMSLGGGFSQTTNDAVAAAVDAGVFTVVAAGNDGADASQTSPASEPFV
FTVGATDRNDNRASFSNFGPVVDIFAPGTATNTISGTSMACPHVAGLAAYIIGLEGTRTP
AALGERLIELATKDVIVAAGAGSPNALAYNG
>Mycgr3G93625|Mycgr3T93625
MSSAAGFQFRGACEPCHSGIACLFAPRRKPGRPKRLGSSNSAAAAEKQPSPTSRQWSSSE
SPPPVEMKHEAPPMPEMDNNPMPDMNNADSMNVFWSSLSSGDESYVNTASWGDAATQLSY
AHHDHSGMNCIPESMQYSLSQPVPGMQRSDSYSTFGSMPDMSHGSFQSRSIPSSTAATTD
NDVSFDTTMQLCKDLHEYRSHVSRRPSFSPSVHHNLFHDMLRMCTAATNMPPQNTSGPAC
PATALVLAAMLQFLDVCGLIISRLSDSSSMSTPASTHLENMFLLRKMDLVLLPTKLFLSD
KGHHAGVARAQALHHEIEAVISNEYPQLAWGDGQGMLTAGQGEMFQQQM*
>Mycgr3G44213|Mycgr3T44213
MKSTPGACLPGYASHFGIANIPFGIASSPLHPQPQCVSRFEDNVIFLADIQSLVDGLCST
VVFSQPTLNDFAALPRKIHQEVRRRIQQLLAQDPSQLPVNALEHISAVQMALPVRSGDFT
DFSCSADHVLNASEAMTGSRSHPPSFYHQPVGYAGRCSSLDISGSAQERPLGQFWAGKPG
NSEIVFGPSRCMDYELEVGALVGKPLGRRERLLAKDAAEHIFGFVLVNDWSARDIQGFEM
SPLGPLNGKNLGTSVSPWVIMPDALIPFNTAAMPRKAGVPVRAYLDGGQPRIIQLQVHIA
LTSEEATETVCRSNTAYMYWSLEQCMAQQALAGCGLQTGDLIATGTVSGPDEEEHGCLME
YMKAGTTPPRGYLDDGETIVLDGYCGEGVGFGECVGTLMSAKNISE*
>Mycgr3G43925|Mycgr3T43925
MEKKLRTTVDRYECVDDESGKGVHQESAAMGTVTITDTKEIFLVPAPSADPRDPLNLPRW
RKIVFVVLLTLFSSVGLTLVSGFGGLLNFYIPDYAEHGASYADITALMTYPSMFMGIGNL
ILMPIAMSIGRRPVYLFSCALLVVSGIGAAYVKNYNQHLAVRMILGLAAGQSEALVPMMI
QEVHFLHERSTFLMWQSAGQTIVTAVFSVFASPIAGAIGPGNWYIMGAGVCAIVLILSIF
LVPESKYDRSLAAYGQRTADDPLNSVNDHTTPSRPVRMADRPALDFVNYQARTLRSDMVV
FSVKPDWAEGYWTFVHTFQIMLFPNVMWAFLLNGVTLGINIAMGTTYGKIITDAPYSFGD
NQASYVTVSQIVTALVALPMLGNGSDWIMRWKARRNGGIHEPESRILPLGIPIVVGVISA
VLYGQAGAHPNDYHWFAIVFAYAGYYFGFVGANIVGITYLLDSYPARAAPVLVVITAFRG
FISFGTSYGVAKFIETNGYDGSFGTYAGLTALFGLIGIPAYIYGKRIRQYTGKYAMSKTE
GRPSMAH*
>Mycgr3G86328|Mycgr3T86328
MAAWRHAFSITKEELRDRKPPGTIRLFVYDDDIIRLVPSPSTSSADPLNWPRSRRYAILF
TMCFYALAVDFAAGAVAPALSIMEYQFMPHQDISTLSQLVAVSTLLLGTSNIFWVPLGNI
FGRRPILIISLILLLLTTVWCGLAEGFPSLLAARALQGASSGPVYTFAPEITGDVFFHHE
RGRAMIAYTMCLAAGPYIAGVSGGYIAARLGYRWLFWISAVLVGFTLILEVLIVPETLFD
REAELLREGRGDMVDVQHGFPTTSTKEAIHTKEDTAGSERVPTQQRPWTYIQSLKCGIYK
GDIIRHFLAPWKSLVFPGTWVVMLLYGGLVAAIVSTSTIGPIFLSQPPYLWGPNVGLINL
GGVLGVVVGGAITFVAADWLVTKRAKDDDNGLSEPESRLPALFPGVFLATTGLWTFGFCA
ANPSENAWAGLAVGIGMISAATATVPSIGFNYIIDSYHPLHGNCFVMTTIVRSVIAFAWT
YFISDWVIADGPALPFGIFGMIMAIFGLLAVPLWAFGKRMRIATTSFLPPVKD*
>Mycgr3G44328|Mycgr3T44328
MDAAGQLLFHAAHLIARQVASETASPTSTSPSATSASTTASATSTSAADKSGRPASYKLI
GILLAVASGLFIGVSFVVKKIGLLKANVKYNEEAGEGYGYLKNLWWWSGMTLMIVGEICN
FAAYMFVDAILVTPLGALSVVVTTVLSWYFLKERLSFVGWVSCFLCIIGSVLIALNAPEQ
SAVSNIQEMQHYVIAPGFLVFAGLIILGCAFVAWWVAPRYGKKSMMVYLTICSLIGGLSV
VATQGLGAAIIAQIGGQAQFNKWFTYVLLVFVICTLLTEIIYLNKALNIFNAALVTPTYY
VFFTSSTIITSAVLFRGFHGTSTQIINVVFGFLTICSGVVLLQLAKSAKDVPDSKVFSGD
LDQMRTVAEVQEPEYEPRADAIRGGAGILRAMSSKVRRKREAEEIHRIHEDRMEPIGEGE
QVEWDGLRRRKTVSSVGGSGSIVRRKTVHPPLGMSQFPTEDDDTISEPDSEVHPGFFGRI
GRNLTQRTRNRGHSPVPLDHVPSDNLKSGEDNKEDTSYCSPSTAGHVQWAGPDRPDSSSS
NSLAPPRPPPHVSSGGNQARRQFSFQNVFSRSRGESDADRPLSRGALSFVSRRPASRPGN
YPGANSPGTTEEERLGLVHGDSRDTMVPPSHTASAGGEDGVEDEVDERSSDEWDRVTQRG
SEGSPEIVSGGRPVAHGRRRRRRDELSDESSDDDEEEGMYDQPVRRPSLGDEDGRRFV*
>Mycgr3G93624|Mycgr3T93624
MATVMQHTATAITEATKLTTVDFATVKPLRSSRAANGIERSCIARDAMNLYGYIMAVGTY
TRPWSSSECISHATIFKALKHCITQHHALCTIVEDADTEAPQLRQASLMDLTKHVVTFDA
VDDDGPENTLQFLRNAHDLPLHSGHPQWRVIQLPIRSKTEDRILLAFVCSHAFIDGRSTF
SFHQTFLQALQDIENIGFDSTPEFATPSNYTVPVAINDSGKLSISKELLQAAKQGPDTDT
PFWKGSSTRPEYPGPKFPLYKLELFTISHALIQKSVLACRQQGSKLSALLDHVIARAISR
ALHRRGQHHTQFACFTPVDLRNTLQYDSNEWGNIVSSNLEVIEVGSTTLDREPLLGSEDW
EKIKNTTDLLLQRSKTFVDHVTHLLSYLPSVQNWLLGCLKMPRNESFTLSNVGSFDAPKA
TDPSAWSIDDMRFSQHSYPAGPVFLFNFASTKNGPLNLTLTWWPGAIGVGDDSQELAFVR
EMCTDIVLFLESVARDWDDLEQ*
>Mycgr3G104703|Mycgr3T104703
MASFTLAYRHAAISRTLAAGTHGFIAARPPPSPAFFAASRGAFKSALLPLRVSGFSTTGT
QRKEKEKWTPWFHDQAMKVWETEFEMTRNTIKDPENQEREIALIRRSVK*
>Mycgr3G43418|Mycgr3T43418
LSSDNMEGTNLPPINRFITTHNEKGKAIFSDQTPEALDWSRLPNGAGFALGYTTEQFPAN
LNNDNDVSTYQSYLSTPPGLVIPGGTVLRFVDCPPDSISPMHRTVSLDYGVVLEGEVELV
LDSGETRSMRRGDVAIQRGTNHAWKNSSSTKWARMMYVLQESKPILLGEDKVLGEDYGSM
EGVPASGKK*
>Mycgr3G104706|Mycgr3T104706
MRSSALGPCMSRNSMIARPSYRQHTCPLRILAHGLLIAATISTGRPLLSHQQKRGNGPSK
DDLTRRLLRQDIKNSKLLRTNMRINEERLFHARNTIKDPAKLEREMIRLLTERDLLGAFQ
EASHTAYQGTRADSTAGLGAALSKLMRAVMFFLKLCFIEGPWNEVGSRRWILATKMITLP
LFFAGAMYVVGWLAVLVVRTALWI*
>Mycgr3G93618|Mycgr3T93618
MPGNGPESPTLHGMSLEANATPDPTGAVAPDYEDLDPKDLLTPEQRAKKLIRSLAARIIL
VDTEVSSYLAFKERTGKLSRYILQEDVASTLIKLYDICGHFSDRITQQRAVGKYYWPSRF
HDIVKHCRETAGRALHPGRSRLLHSIPIRTTLGADITPEDQVRVQSILDKMKTDLSALLL
ASLAEEHHAVRLARLDEIRTSTLDRRLRYQMKLAEDDKKRGPALKAGDAVLVRRLQQDQE
HGHKFEVKYDSLYILEKITSSGQAGILKSMHGESPLQGKKYYLNDLRLFVPDSEGRWKKT
SKANRAIQLKLRGEVNQRRKFKKHNKERVAQGLPELPNPDRRHHPAIDDPLGPRDVSWNP
SIGIGEPAKADETSTAYWDRKSVALSDLLK*
>Mycgr3G43059|Mycgr3T43059
MLPFPPFFEQIMAPDFVASQSQAIPDIFSLMPDQDWLSEGTDIFGVDFTPTIDQAIQSRV
GHLPLPTAQGEHTEPDMPRPKDNAKERFAMFERSPWLWKPEANSNAFSEHEVLPLDERQV
DMAKSPHQRFLPALALPDELSSQSRDRIFQLVLKTAKSQVKIPTFPSTTCLNMLLKVGLA
KRMEVDPWIHPYTFNSETSRTELLVALIAAGCICFGIPSVSKTGLILFEIARVALHRLAE
EDNSVIRDLQYLQAYMLWVEVTAFCGFKRKMEIGEHSLQPLVTGLRRAGKLDRAAYTRIE
PMADDDEQVLKSKWEAWIEAESYKRLVHHLFDHDMYTTHAKFRNPLISYAEVSLPLPACR
DLWLARSAETWRSAFFSVSPQANSEPLALRDLLADCHLLKCLPKCFDARLARNAQLCGLA
AQTWEYDQQSTMLGSKHAGSNLEAQLYLQLQHKRLYQSLEEARRALKEDLTVTLLLSEFL
MMSLHANIDTIARFAGKCGEVEARRAFQDLQSWRDTKSARTAICHAAQVVRVAREVPPFQ
LRGCDSFLLYHSIMVLWTYSMLHRGSSAQTQSGLQAGAEHENHVLLDDNDNEQRTAFVHM
GVGSPCVRLIDRLERSSRANRIDADYCDLRYPQAVMAMGVKVFEGNLPNETRQNMPQLIK
SLCALLSGLGSLTDV*
>Mycgr3G93609|Mycgr3T93609
MQFSEALLFLASALPAVVLAEVQGSLHVPPAVIEHGKRSLSPLHRRHYTFTPKPCTPGDD
TPCIPKGVIPHTPKTCNIPVTNDDRFISTDAILRNGYPFCDPDFALCNCSVQGLSQDVII
EVCREIISRHDPSLHIVDGCLNGNDGYCDYAGASFADFSGTDVKDVPSVWDCVKGKYVGD
YTPGSPPS*
>Mycgr3G86340|Mycgr3T86340
MEIVEQPLFTKRKLRVVAIGAGFSNLTLAYKHKHTGDHSYIDLQIYEKNPEIGGTWYENR
YPGAACDVPAHVYCFPFASNPNWSSFYVSGGEIFEYIKKTADDFGLRECIRLNSRVIAAV
WSDERGKWDITIETSSGETIQDEADILVNGSGFLNSWKWPDIPGIKDYKGELIHSANWRD
VDLSGKKVGLIGNGSTGVQILPQIQQKAASVHSYMRTPTWIIPNFLGDHTPEGKNFAYTE
QQKQRWRAHPEELEEVRRTLEHAFNQSYPLFLKDSPQQIGGREWFAGMMKERLGGDEELI
KRLVPDYEVGCRRITPGEGYLEALQSDNVHKHFEPIVRFTESGIISQPAPDSEPQTTELD
VVICATGFDVSFKPAWTMKGLHGADLKEIWKDDSEAFLGIFAPEMPNYFTATGPNTPTGV
GSIFGMIDATAEYILKWCSKIAGEGIKSVTVKPDVLREFNDYSQAFLQRTVWSGGCKSWY
RNAAAGDKVRAMYPGSLIHFRQMLDAFRTEDFDIVPWNPKNRFTFMGNGFTELEAKGGNL
AYYLDG*
>Mycgr3G43638|Mycgr3T43638
MGKLMIYGATGYTGTLITQHAKATGMHAVLAGRSGEKLLSLAATLDFPYQHFDLTDPSTI
DANLADISVLLNCAGPFAATAEPLIKACIRNGVHYLDTSAEPDTYTLAAQSDLEAQASKT
MILPGCGGSVALFGCLVSRALENIPPTDVQSVDLALHVSGSMSRGSAITAAAGSASPTLQ
RHGGKLVTHEPSATTQLDFNDGRGPVPCFPVTLPDLITIHKFFNIENIRTFANVSGTAFP
DGDLYDLPDGPAAEERERSPYHAVVVVTLKDGTVERTSVRTVNGYDLVARASVEAVRRVM
GGEVLMGFQTSATVFGEGFVLGGASRLVR*
>Mycgr3G93631|Mycgr3T93631
MAVDAPVSSSSHGSIYSAASVDEIRAALQDLSHREACVTSRLDNLLASQKDLSRQLNRLD
LARTQLGSSVIATRTISNGMLDTAASTASRISNAVKKLDQEQLAVKSTLEVVEQVADLKS
CVLGVHGSMGAPQDWETAATYLHRASQIPDSVIDGAFAEEIVPTAEVPDPPRQTLNSAAE
SLCGLFLREFEKAAREGDGSKVTRFFKLFPLIGRRDVGLDAYGRYVCGGIASRARSNMSS
TQPKDGMFYAGALTKLFEHIAQIVDGHEPLVERHYGPGSMVKVIERIQVEADAQGGLILD
TWAEERRVSRKLTDVKSYPFNFLVSSFLPTQKPSSHLRTGSPAPGSGRASEDESVDMKEV
DALLNESAVMLGRWSLYTRFLASKTAPTQEDDAKLHLPAFILHSTLQKRINDLLIEPFNL
MTTFFFRRSVEKSFQQDESPAGDLTLSPNKPLNSNPPFITSAVDDVMYIVNQVLQRTLST
SQRPIVSNVLPSIARVLGSDFFGMIQRKMRDESYPKAVIQGALPPETLILQFLVLINNLD
VSTDYVHRIVTQCLGDNTSTSLSDSFPFGNEFTQVQKSLQTLSQSFAAKTSDLITEALEV
LQKQVMRPRLRPVLVDTFRDVDYNLSSSDINPRDDTDDPPQDDLVLQRFSRGWASFTLPV
KRILTPNLYDRLMTGVLAYLADRLEKRMLSLHGRVSELGAVRLERDIAGIVNVAVKGAKW
EVRDVFSRCLQMGMVMSMEAEEWEEVGKVGDEKVEREVGVKWVLTGEERRKVRGIVGGRE
G*
