# Supplementary material for: In silico prediction and characterization of secondary metabolite biosynthetic gene clusters in the wheat pathogen Zymoseptoria tritici
Source: BMC Genomics. 2017 Aug 17;18:631. doi: 10.1186/s12864-017-3969-y (PMC5561558; doi:10.1186/s12864-017-3969-y)
Supplement: Supplementary file 1 — MultiGeneBLAST analysis of putative secondary metabolite clusters. All encoded amino acid sequences from genes residing in clusters predicted by AntiSMASH are given as FASTA file format. All output data from MultiGeneBLASTs are also provided. (ZIP 42911 kb) [file 12864_2017_3969_MOESM1_ESM.zip › Cluster MultiGene BLAST/in/Clusters_1_34/Cluster_18.fasta]

>Mycgr3G43805|Mycgr3T43805
VNGHVQSIWTSETSCWSVPTFVQDPLLCIHGLSSGLNYGQQVFEGLKAFRHSNDDVHVFR
PQAHAARFAQSASLAAIPPVPHELFMRAISMAIELNSEYVPPSSMRQAALYIRPLALASS
PALNLRRATQFHFAVYVIPVAAAQKARLEGARALVVEDFDRAAPQGTGRAKIGGNYAPMT
VVMERAREQQYDLTLHLDSATHTMIEEFSVSGFVGVRRDGPVTTLLVADGPTVLKSITAD
SLCQLASSFGWEVDRRQIQFDEVRGFHEAFAVGTAFVLTPIQSITRRSTSETIRFPGRYQ
DAESSYHRLCEAFKGIQTGERPDTWTWMEKVPIVV*
>Mycgr3G72776|Mycgr3T72776
MSGRKDFLSQQAPENYVAGLGRGATGFTTRSDLGPAREGPSEEQIKEALAKRAAALGNAP
PTAYGVKKKDGDDAEVEEQFRDAENEEGLFATGNYDRDDDEADRIYQDVDERMSKRRKIS
REERERQEREEFERKNPKIQQQFADLKRALGTITDEDWASIPEVGDLTGKNRRNKQNMRQ
RFYAVPDSVLAGARDSTQLGTEIQDDGMATDAPGGSNEQQADGTMTNFAAVGAARDKVLK
VRLDQAAQSQGGTETSGTSTAIDPKGYLTSLTKSEQKAGEIQVGDIKRARVLLESVIKTN
PRHGPGWIAAARLEEYAGKIVAARNVIRRGCEMCPKSEDVWLESMRLNDNSNAKIIAAKA
IEHNNRSVNLWIEASKLETIPTSKKRVLRKALDHIPQSVAIWREAVNLEDDPSDAKLLLA
KATEIIPLSVELWLALARLETPEQAQVVLNKARKAIPSSFEIWVAAARLQEQTGNEAMVF
KVMNRAVKALARESAMLKREEWIAQAELCEDEGALVTCRAIIQETIGWGLDKDDDRKKLW
LDDAKSSVNRGQYETARAIYAVAMKEFYHRKSVWLSAADLERSHGSKENLWKILESAVNS
IPNSSELWMQFAREKWLAGDVEGARRVLGEAFSKNPDNEDIYLAAVKLEADNGQSDQARR
LLAQAREEARTDRVFIRSVAFERQINDKDRALELANEGLGIFPKADKLWMMKGQIYESKN
MLPQAREAYSAGTRNCPKSVPLWLLASRLEEKMGVTVKARSILDRARLAVPKNPQLWTET
IRLELRAKNVPAANQKLAQALQECPKSGLIWSERIWNLEARTQRKPRILEAIQKAENDPI
LFITAARIFWSERKLDKADSWFQKAVLLDPDYGDTWAWWYKFLLQHGTDEKRAEVVEKCV
QNEPKHGEYWQGVRKAPENAGKGIEEVLKIVARGLE*
>Mycgr3G86368|Mycgr3T86368
MAQGGYQQPQYGAQGGYEAPAAGYPAPGAPVGAQGLSQQFGQMNMGGQQPMQPPQPQQQG
VQMKLNSLQPVDVSMQGQPFHVSDLDQPPPPIILPPNSSVTPSPFANCPPKYVRSTLNAM
PATNSLLKKSKLPFALIIQPYAALHDAEDDVPVQHDQVIARCRRCRTYMNPFASFLDHSH
RWRCNMCNLTNDVPQSFDWDSVKQTSVDRWQRPELNYAVSEFVAPQEYMVRAPQPLIYLF
LFDVSFAGVTSGLLATAARCILESLDRIPNTDRRTRLGFMAVDSSLHYFSIPRDGGENNE
AKMLVVSDLDEPFLPTPEDLLVNLSECRANIEGFLTKLQSMFANTQNPSSAMGSALRAGH
KLISHVGGKVVVLSATLPNIGYGKLEMREDKKLLGTSKENPLLQTANAFYKSFAVECSKT
QVSIDMFLFSAQYQDVASLSNLPRYTGGQTYFYPAWNAARTEDAIKFATEFSDYLSSEIG
LEAVLRVRTTTGLRPSAFYGNFFNRSSDLCAFPAMPRDQAYVVEIAIDESITKAFACLQV
GVLHTTCNGERRIRVMTLSIPVTQNMADVYASADQQAITAYFSHKAVERALSSGLDAARD
ALQAKMIELLQTYKKELGGGNMGGGGLQFPANLRALPMLFLGLMKNLGLRKSAQIPTDLR
SAALCLLSTLPLPLLIQYIYPRLYSLHDMPDDAGLPNPETGAITMPPPLNLTSGNIVPFG
LYLIDDGQTQFLWLGRDAVPALINDVFGTEDKNQLKQGKTSLPVLESEMNERVRAVVEKS
RDHRGKGCGSIVVPPLYLIREDGEPSLRLWAQTMLVEDRADQGVSGAMFIGMLREKVVA*
>Mycgr3G86363|Mycgr3T86363
MTLAQKILAHHAHSVPRASGVRPGDFLRVSVDWIIASELSWQGMSNSIQSLDAPFQPWRN
DRFWLSGDHTVDPRNYQEPTPQKLLEGIRKAKYEYKMTENQGANHTIMHTEFCRERAQPG
MLVLGSDSHTCSAGCVSSLAIGLGAADVSAALGTGETWIKVPESIRINFVGKPQWYIGGK
DVILYVLQQLRRNTFAAERVVEFGGAGSEWLSFDARFGICNMCTELGAITGIFTPDGITK
RFVEGRRGRMYRSECTYFAPDEHAEYISTFDIDLGSVEPFIAIYPSPDNVHPITEHLDML
FDGCFIGACTTTEEDLVLAALILQVGLDRGLTLAPGKRIVVPGSRPILHNLEHLGLLEIY
SKCGYTVTAPGCSLCLGIGADVAEAGSKWLSSQNRNFKNRMGKGAIGHICSAATVASSSF
SMSLTDPRDLLRDVSQPFAPEEQHTGGRLTDTILGRIYRLGDFVDTDAIIPGPACSTCIT
DDDLAAHCFELVDPLFRDAVRTSDQKIVVAGKAFGCGSSREEAVRALKGLGVTCVIAESF
SFIFGRNMATLGLLGIALQDADFFEKAKHQGSIRISISERRIDLDNDSFEFKLDAMEVRL
LQEGGLVTSWKKHGTKVFAKLCQERSERSEMEVLRGLEW*
>Mycgr3G11027|Mycgr3T11027
VSDSDRQTLLTWNSGSSVDCETSLVHLIKWQATTRPNAQAVSAHDGRLLYAELYFHAERL
AAQLMAVGVKPRDYVPILLEKTVWAPVAMLAVLVAGAAFVPLSPQYPTQRLELICNQVNA
TVAISSSNLKHALQTSVSQTVIYAPCHAPGVALRQESQPSLTSADDVAYVLFTSGSTGQP
KGAMTDHRAIIATARGFIAKTKMGTYSRMLQFGNFIFGAAMIETWTTFVAGGCLCIPSEQ
TQLTHLDMFIAEHGVDTAFMTPSFARLQSPNSLPGLQTLTTGGEAVTPDLLERWAPYVKF
YTVYGSAEQAHIIAMDGPMRGDHNGASIGRLFEGSSAWVVKPDNPDQLVPLGCLGELITE
GPQTAQGYVKDTKRTEEAFRQQYAWRAKYPVQAHGASRFYRTGDFVRYTLNGCYEFVSRR
EGYVKLHGQRLELGEVEYLARQILPATCAMCVEVVTPKGETADQLVLMMFVGVGHAYMDG
PEDSKSLPSENTLQRTAALFRDVRAHLTRTLPAYMVPEYYFPMYALPMTISGKTARKQLQ
ELGGTLDRHQLQTLSMASTGKMPVQTSTERYLQQLWSRLLVLPEATIHADDTFFGLGGNS
LKAVELLQALRHDGMDISMRDILVEPRLSYMA
>Mycgr3G72768|Mycgr3T72768
MADNTLTVLFCATPSGISYQVCYRDDQDGVLHTGVWVRRYLGLLVHLTRQLGEVSKDCRV
VDVIRAPSPQDLLEIWTMNQSVAKPPQTTLHELFSTQAHLRPTATAIDAWDGVLSYERLD
QLSTRLADLILASGAQHGSSIALYLRRSMWLIVGMLAVMKAGCAFVPFDPDWPIARRNRV
MQLTQSRIVLTCKDFVYTPAETEEAPPGITILRLPDCLELVQFEVRSVTLPSVDSSAAAY
VLFTSGSTGEPKGVVIEHRSIIISLQANGAQLGAGEHTRILQFATPTFDISVAEIWGTLI
LGGAVLVPSEADRKTNLPEYIVAKQVNHAALTPTVARLFTPDDVSCLRTLVLGGEAVLPA
DVKRWRSVPNLFNGFGPTECSVCCALHRIGENETAPAIGRLRGVPLWVVDPEDHERIMPM
GAVGELVVEGWSVGRGYWGDNLSTQAAFLADPVWLTAGCKDNFPGRRGRIYKTGDLVRYD
PFGNLLYVGRKADDLQVKIRGQRLGLGDVESHLRDCLPTGAEAIVVDVADMSSTILVAVL
CFHSKYYGKVPDGPVLTVMSPAEAAAIQAQLAEQVPAYAVPTIFLRIAAIPSTTSDKADR
RRIRALAKDSLPTLRDQVISRSTGIRLPTTPESRSLAAIWARILQIPMDRIGLDDNFLKL
GGDSVKAVALVRDARLRLGLQLTMEQVFQSATLEDLAAASTIASNAEEGAPIEPFSLLPA
QDIDVPELRHDLAISCGLQEHTSVRDAYPCTPLQEVLLSLSAQYVGAYTIQRVLRLQNEV
NLTRFIEAWEEVVRHTAILTTRITQHPKYGLMNVVSGEPIHWTHLSSADLESFLQRDRET
ALSTDQPLMRCAVVHADPDTPRYFVCTMHHALYDAWSMPLLWERLLQAFRGEQLIPSTFA
PFVKWCKYGRDEPSRRSYWEEVMHDSDSTTLFPPVPTSISKVREDSCSEYQWSMLERSAS
GITRANRLAAAWALVAGHYSGSQDVLFGVTTSGRSAPVVGISQIMGPTIATAPQRVRFRL
DQPVSEFLQAVQDAAIGRIPFEQTGIEQISGYSSETRKIRAIQTFLVVQPEEYGGHEMGE
VGEWVTGAGNFRYDVSALTLEVFLKPQGEIRCVAYYDSRVIENRIVKRCVSQLAHVTWQL
DAASPDATVGSIEILTMTDIKEILALQDEPLRPVTEALPHRDIAMQEHTRPMAPAVQAHD
RVLNYTQLWTESGRLAQRLIVLGVGPGHQIPLFLPPSSSVVVSMIAVLRTGASFAPISPD
LPDARVQQLLLKLEYPVYVTSPSMNSRDVSFGKTAQIILQPDSEVEITDVAIPEAVEPDS
AAWVIFTSGSTGTPKGVVISHSAAHTSFRKLGETFELGRHSRMLQFSSLAFDACVLEIIG
TLMHGGCICIPAPDSQQSTTDLPLALQKMHVNTAILTPSIARQVEPKEVSCLDTLILTGE
ALVQNDLDRWQDVPRLFNAYGPAECSNMCAVRRIRPGDSDPECIGSLSGVENWVVNPEMP
GQLSPVGGVGELVVGGATVGSGYLRDPEKTAAAFIQDLPWLARGPQRGTIGKPMRMYRTG
DLVRVKPDGTLSYCGRKDSQVKIRGQRVELGDIEHHAMRLDGTPEAVAEVVEVGEQAQQL
LVVFLRENGDVDIPVLCASHALIPQLENTLPRHMVPSYVICIPVMPCSLSGKTNRSQLRK
TARELIETQWRDTMQASVAEQRSATTWEERVLAQAWKEALGARVASRQIGLDDDFVQLGG
SSIDALKVVSACRRLGFSLTVATVLRFRCLEAQARQGTRVVKGHSDVNGMHQESYAPFSL
LTTKTTIDTQQLRADVASECGIPVETVQDAYPCVPLQIGLLSLSMQGVADRAYLLQHTFD
VPREFDMARIKRAWAEVVRTTDVLRTRIVHHQTAGFLQVVVHEEMCWQEHNDERSPTRMG
LGERLSTFDMIRSTSSHPDRAVKEDCRKLVWTVHHAVADGWTLELILDKVRRLYDGVSSA
PAPSDTFRPFVRWFHKHWSDDQAVQYWRENLAGIQTSTFPPLQAAAVDGIVADTSIEHCC
SIPVAEDATFASIARAAWALVQSRHAMSRDVVFAEVRSGRTVDLPQAETIIGPMLTTLPF
RARVEAGTTVGGFLEDIQKTALSSIAHEHLGLRRIAGIDNDCAAACAAVKTLIAIQPSPR
PKSDSPVEQLFREAPRYRLVDYALCIEITPGEQADDGQMGVRLHAGFDPRIVGEAYVCRL
LRHLASALVQLASLPRNAALARASTLPSEEIEQIWAWSTSSSSTPGASELLLHERILQNA
QSRPHALAVQAWDGDLTYSQLAGLSLALARRLRRYHGVGRTCQFVPWYVEKSRWSVVAFL
AVLCTGAAIVPLEPAHPFARTEQCLSSLPDASAAGRIAIVSASLAYRWASRLDTQLIELC
DDLFHHLEGEDAGGDDDDTAAAMLSNVAPAAPCWVLFTSGTSGRPKGVVLEHRAPAASFP
QIAHMLGLGQHTRMLQFTSHAFDAFTWEISTSLLVGGTLLVPSEEQRMHSLPAFCAQFHP
NAACLTPGLIRAYSPQALSTLQVLLVGGAAPSKQDFRAWSHVPSLWNAYGPTEASVISAL
ACASKAHPELISGCLGRIPGTSLWVCDPEDSCVLAPIGTVGELVIESPTLARGYLDADQT
AASFKEDPEWLVEGVRGLRPGKHAKVYRTGDLVRLDEQGQLHYLGRRDKQVKIRGQRVEL
ADVEHNIVECLDDVASTVVVMQRDGLQKMVAFVRMGHPLSSGEVSPHLTAHALSPAAEIR
LKDRLPAYMLPKTWISIGEIPLTTSGKTDEDTLQRWIKAFHDHELDRRRTAIKRMPTTSL
EKALHRSWAQALNLEGDAIDMESNFFAIGGDSISALELVAGLRRTGIELAVTDIYRKPAL
GDLSKWLECSAAPSPPIRSEADKILPFSLLPSEVEVEQLRGEVAGLCGTSPESVEDVFPC
TALQTGMLAVSAQSTGAYVLRYVLEFGPGHDLTRFRTAWQDLLGMMPILRTRILNHWSAG
FLQVVLRSEHAEETGPAERQELASCTGSLVEAREDSPARFILQIHHALYDAVTLQLLVDT
LSSLYQGAHTHGLADYRLFIKHLASNGSTASEQFWRSTLDDFHAPVFPSLPSSVSEVIEN
RTTVIQCTFPVVPAHVTRASILRAAWALAVSWYTGHEDVVFGDVRSGRDADLVGIERMPG
PTIATVPLSIRATGSLSVPEYLQQVQHRISSISPHEQLGLHKIQGLSSACANACRFQTLF
NIHIGQAWTPADNANGTNELHAWTADSDFKLRSFALVVEATIERQKPDYTVTASFDSRVI
SDCTLERVLHQFSSLVTRLATSASDDTQRLSQLGTISDADRQLINIADYGHLGRGKWLVL
PHDQTRLAPAGAVGELVLEHKDDLHQDRPSFEVAVASDVQWLDKRPTTTLWSNGEYVRYE
HGHGLIHVGWKDRADSEDVNVSSDAPGKDESNETSKLQTETEIVVASLWAEVLGQDFHQI
TRADSFSLLGGNSVSCVSLISKCRARGFLVSVPDLLRHPRLQDFAAIAAISRSSVRDETD
APFSLLFHGETQSKQLEAFLTAKVMPGVGCDRQEIEDVLPCTYMQVEFLQMDGGLQHHLR
LDFGLRDIHAAALEQAVFGLVTRHSILRTVFCLDDDHGYIQVVLRSVRSQIYTNIHFGEC
EALDSAAARLIEMARTSLHTSSEQKLRFVLLSRDSEAAKEHSLLILNLSHAQFDGFSLPV
IVRDLAALYQVAEDELAARSQVNTTALRMPASQFSEVIYGRSHTSTSKVRMHWARLLAGA
SAVPPFTENYLQASYQNFECELLDGTQPRSCSKVEKTVSLATWNRISEPAQKSYADVGTG
IVVSAEDVLTAAWAVATAFVGRSDDVLFGLVVNGRRALPGNVANGESIVGPLMNIIPVRV
KVPLYNDPVEPANRLQTGRHALLRDLVSALATQNAQSAAHEQTDLDEIATEFAPSGVWPE
LPKPSAGARRRFRWGSIVAWQDYRRLQAVDEPSRATDAGEDSADIARGYLSPFASLSQIS
FAGRPCSVTSHVPSPDLANVTLVGRVEDNDQGDVRLSLEHLPGAITSETARLLVDAVVAT
IEIMATEPDVLLHELVARLG*
>Mycgr3G29667|Mycgr3T29667
MQLLTTLRAKIDIYKLEQRYTRREKRTTFCSNAQYVDGEYIYANNTGGSSSS
>Mycgr3G44262|Mycgr3T44262
MSPPAAMFQEPASIPVMPTKGTKPTATIEQMANNWSSFKFAPIRESQVSRAMTRRYFSDL
DTYAESDIVIVGAGSCGLSAAYCLAKARPDLKIAIIEAGVAPGGGAWLGGQLFSAMVMRK
PADAFLREIGVPYEDEGPDSNFVVVKHAALFTSTVLSKVLQFDNVKLFNATTVEDLITRA
DDQGKLRIAGVVTNWTLVSMHHDDQSCMDPNTINAPIIISTTGHDGPFGAFCAKRLVATG
MLSQLGGMRGLDMNTAEDAIVKNTREVAPGLIIGGMELSEVDGANRMGPTFGAMALSGVK
AAEECLKVYEERKKQNAF*
>Mycgr3G109725|Mycgr3T109725
MTHFNVEIVSDTVCPWCYVGKNRFEVAMRQHLSSNPSDTFSTTWLPFYLNPDAPASVDKQ
AYYESKFGAARTKMMQGHLSKLGADVGINFAYGGNTGNTRDSHRLIQLGKTKGPEMQTRV
VEQLFNSYFEENEDITTQEVLIQRGVKAGLEEKEVREWMESGKGGPEVDKEVQDARRKFI
SGVPNFTINGKYELQGAEEPAAFLQVFKEIKGDGGSNEGVASGGNAC*
>Mycgr3G43113|Mycgr3T43113
MAEAIKSITSRILDLPPSCIAFVPTHPRLFVVGTYYLHPREEQETLPSESKVDPENDAGQ
SSNDADDEEERDEDDEVQRKDPQPQKRSGSLILFDLDPETSQVTLLQTLPISSAVLDIQW
RPSLSSSTVSSPPLLATATSTGSVHFHTLASSSSEAPAELQPISTHQLTDSTAELCLYFA
WHPTRPDIFGATFNDGNAKVYSTSYTSSPAPRNELTIHHIATLPSHSLETWFLSFSPTPA
SDNSSSVYTGGDDGLLLVSSLPLSHEPVLEAINLHTRIQDRKSHQAGVTSILPLPASFSP
TASQRRELVLTGSYDDHIRLLSLPVPGQTGRVQVLAEMDLGGGVWRLSFLSSSTTKDGEG
EDVVILASCMHAGTRIVRLHRPRQGGVGVGEEGDWEFEVLARFEEHQSMNYGSDVQPVVG
VGDGKGRRRRKIVSTSFYDRLLCVWDVEL*
>Mycgr3G86361|Mycgr3T86361
MAHYHSPQLTRPQSFNFATDVVDYWAAHPPPGNIAMHWISQDRLSERKLSFSHFSRQSHR
LAILFREKLGVQKGEKMLVIMPRVAEWWEIATACIRSGIVLCPATTLLVASDIQYRINRS
HASVFLGDSVAVAKLLRVREKCPSIRHIFQLDGVAPPGVTLLSEALKSIPPDAIYKGPKP
DVKDPAMIYFTSGTTGPPKMVQHNQVSYPLAQTITGKYFHRLQPGDVNWVLTEQGWAKAG
WAFFGSWNCGAALFIHDDRLPFNPQTTLEILHSYPITTFCAPPTVYRQLVLDASRKYFSA
HLPKALKHCTGAGEPLNPEVIRLWLEMSGLQICDGFGQTETVLVCGNFEGSEIRAGSMGK
PSPGVPLFVIDERGNETRDGEEGDIALEVDLTERGDFFGVFDGYLEDGRLDRKLREGKEE
GMAWYCTGDRARRDEDGYLWFVGRNDDVINSSGYRIGPFEVESTLKQHPAVVESAVISSP
DESRGEVVKAFVVLTAEAEGKDEDALRKELQDFCKEHAAPYKYPRKVQFVKPDFLPKTIS
GKIQRKKLKAMEWEEGEGGVKAKL*
>Mycgr3G43729|Mycgr3T43729
MHHIKESTEGVLKPRTHRILVLEGDYSGPEVMAEGLKILTVVQEYCSNTVHFELEHELIG
GASFDAVGENVSAQVLTQAAEASAVLLGAVGGPKWMDHPVPVEMGLGRLRRSMQAFANVR
PIRLTSPVLAECSSLKTDVCTGTDVVVVRELTGGMYFGRKEEAFDNNGLRASDVDEYTRA
EIERVVRMAGTMASTHSPALQVTSVDKANALACCGRFWRSVASDVLAREFPAVPVQHMLV
DSAAMVLAMTPRRLNGVVVTSNMFGDILSDVASAVPGSIGLLPSASLCDIPRGDHTPVRG
LYEPIHGSAPDLAGKGIVNPLGMILSVAMMCRYSLALPRVADDIETAVGSVLDRRILTAD
LGGTTSTSRMGDAVAAALREVWSTT*
>Mycgr3G43578|Mycgr3T43578
MNSTNGSSGGNDITQQPPLNLRPYHHLAFSNGFVYAPDTVEPFSPVSSPNVACFLSGVRT
GSPSQQPDTGEIGDGPAPDSDSAFWFNLYSMYLGCDSPGPDPCIFEVTGLQWDAKAANET
TKFAQNFTIPACPGFKDCKLNQVVLNETGMGLSGLEIQAVSAGKPRMWFMDDVQMAWNDT
SCEAGLKRQRSR*
>Mycgr3G23069|Mycgr3T23069
VDEHSATDLLNPRHWPLWKKWTIIFCVSLLNFVDAIGSSASATAVPALLADFGHENVGRV
AVILVVSVYVLGVAVGPVIVAPLSEKYGRLWLYNGCSVLFVVFNIGCARSTSIGALIALR
ALCGVVSAVPPTLGAGSIADLMDVKDRTMAIAVWALGAIIGRTSRPTIGPVAGAFIAEAA
GWRWIFWALVIVGGAAALSSLLFMRETHHPTILRKAAKIPRNVYDTDQAESQLPSDGENI
SAALLLRPLVLLFTNSSILALSAYSALAVAYLYIFLTTLAETYTTIYGFSVGVAGLVYLS
MGLGAIVGQLVYSALTDRTVRLHTARGDYKPEHRLLWAPIGSIVMPLALLWFGWSVEERA
HWMVSVVALFPLGFGLVMEMVAPLAYLIDAFPDCAASAVAATVISRAVSGAFMPLISVPL
YDALGQGWGNSLLALVAFLLVPV
>Mycgr3G43304|Mycgr3T43304
MSLGDSEADRVLVLIQAAPRSALRRNPPLLLSHDGSGTIFNYYLLDPLERDVFGFQDPRA
ACGNGWEGGIHQMARLYYDCMKTAVKPGPVLLGGWSFGGLLSLEISSLIIADPTTGFAVA
GIVLIDTVCPTSSVTPPRLSDTKPGTPPQVLATHDSRKLAASSMRRAEELGRSWQFPAWN
TTTGNGLMTSGPIPTVLLCAKDEPRSVTAAQSQLLGWEQYQQYLTMSAIQISGTHFSIFH
LEHVRDESGHLFLFPASAFD*
>Mycgr3G43786|Mycgr3T43786
YLEAHHLPSPFFAANAPVMEENSLPPHVAASRLAVIDATLELRDLSLGPKEVLIDMVCSK
RKSTRRPSIALMSRSMFRWENGRGIAYAELARQLGVSDRAVTQLLRAAIAHRVFLESRPG
YVAHSAASQMLAKDWMGAVVLDISPFFELHLARTADHGGKLETFYNTIDREPERARRFAA
VMSHFQQGDGYYVHHVVEGYDWAALSRGAVVVDVGGSHGDTSVAIAERWPHLQFVVQDLT
MLALFNAGDREAED*
>Mycgr3G44453|Mycgr3T44453
MKEDPSIETSAERIAVERGTDKSPLSEISTVTHDGEKDTSAEKEGGLAAILTVIGSGLVY
FASFGFMNSYGYFQDYYQTDYLANYSSSTIAFIGTLQISLMYFVGPVVGAAFDRWGLKWL
YPIGLVGCCGSMLGLSFSQRGQIYQQFLSQGILFGLSVSFGVQPALAVIGQHFKKHRAMA
MGLAAGGSSIGGVCLPIMFARMVPRIGFAWTIRLATLIFFCCFMGAMLLSRTKVPPSGSA
DVVRKPLRLGTLFDFAGYKDPRYLVLAIGCFTASLGLYVPYYYVESYTLLQYPDSSIHSY
LLPLINGLSFFGRIMGGFVADRIGRLNLLYPMAFVSGVFSLAMWLPANNVATIIAFVCLY
GFSSGIFISVMPAVVAQISPDDKIGARIGALFTLAGVATLIGTPIAGSLVDRDAVDGYRS
LILF
>Mycgr3G44154|Mycgr3T44154
MHAASHVLIVTGASRGIGYSVANHLLSRRAGHRLVLVARTEAPLLDLQARYPERVAFLVG
DMTDRNMGTQAVEMALDKFHSVDSLILNHATLGPVKPVSDGSVSEWKTAFDTNFFSGLQI
IQAALPALRKRRGRIVWVSSSTSTKPYGSLGAYGATKAAVNNLVMMLGEEEEEVVTVAVR
PGEVDTELQRQMREVHAHGGAMRVQDAMRFIDLAETGRLLAPDVPGRVIAEMGLSASREL
SGKFVDWDAGFRAAWDCKTEE*
>Mycgr3G12048|Mycgr3T12048
ERKWPNRTIDEAPVLLSCDLRDGNQSLGSPMTFDQKMEMFLLLVALGFKEIEVGFPCANT
TEFDFVRYLVDTPGLIPDDVWIQVLSPCREDAIRTTIDSVRGARQVLIFTYLPSSDLARQ
TVLGLTEAQWIDQAVRGARWIRSLTEDDVEGKGKSKTRWRFGFGFEDFASARAEAVIACA
DAISAAWQPSREEWIYLGVASSVEVSQPNVFADQVEHFSNSIARRDCIRLAVHAHNDRGT
AVASAELACLAGAQRVEGCLFGNGERAGNLDLVTFALNLLARGIDPTLDLRRLDDVRGHC
ERLTGIPVHLRAPYAGDYSFRAFSGGHQDAISKGMHRRAAGASSVNGGSSPVWPQWRIPY
LPIDPADVGRSIYSVMGITSQSGKAGVAMAVRTGLELDVPVELARAFSRSVKQRSLDVAA
ELSVEETCACFLSTFRVREAVKLAAEQFNEHTDNATTVA
>Mycgr3G43977|Mycgr3T43977
MPVASRLLWTLPATRPRRLPATASRYAEALRRHNHEWLVILPDQEGALQRRVQHRSTHLA
ELSKYPSDFILVGGPYLGGPVQDDAPMDMLGSVILVRASTREEALGELRKDIFARKAVWD
FDQALVLPFKSTIRKGM*
>Mycgr3G93658|Mycgr3T93658
MPTATMTTRQSDQYLQVPKRLHNRKARSKSRERASEIMTGHVDIPSDSQVIVSPQKLSFR
SRSPPLPIRPEPFRRAASYNNLGTPAHNNGVESPLAVQSIYTPPTPLRVTTLTPPPSKSP
YQPFSPPPLSPPLTPPPTSSQRQSPSAPTLRSLLIGTWTLESYIAYPTPSSPLQRPTFPM
TRSVTGFILYTPDGYMSATMLIPGQKPFQRGSGGNDEAQWAEAGKRCFGYCGPYYISLSP
AEGDVDEDGKQREVLRHTFQCCSLPGWVGDVQVRTHRFEEEGEVLVLGSEGPTEIKGDKR
IPVLKWRRARDNSTASPPAPTPQIKISGPGEP*
>Mycgr3G72759|Mycgr3T72759
MQADRNGAMPMPVGNGHAQQRHFGGGNGGIMGGNMRGPASPPKNKNTQHVPCKFFLQGQC
QAGSMCPFSHDVESTTRPTPCKYFAKGGCKFGRKCALLHITPEGQIVNRPYPQHQQPYMP
QAQTSFAQPPPPGLLSMQAQGLEQRPNGEQYDNYAYSSRQQDANPQIDMTY
>Mycgr3G12465|Mycgr3T12465
LRAIVDMGSNGIRFSISSLQPPTQRIMPTLYQHRVGISLYDAQYSADGRRIPIDEKTMAA
VVSSYKQFKRTCEDFGVPQNNITVLATEATRTAVNSEEFRGRIKAKVGWDVTMLPKEEEG
RVGAMGVASSLPEVSGLVMDLGGGSTQLSWLVKNRDGGEVRMPGSGAVSMPYGAAAMSRR
LADAERSGTTAQLKDEIRTAVQNAYASLMVPKYLDDAAKANGGFTLYLSGGGFRGWGYVL
MSQHRVSPYPIPVINGFKASRNEFLSTDQVKAAAAASLEHGEGQDELFRISERRAGQVPA
VAFLVNVLAEALPHIKEVRFCQGGVREGFLFSSLSSDVKAQFPLVVATESVAKATSPLPV
VALLQAALPKDLDRDAAKAFAPDRLEAFANLIYYHSSHSKDLQASAALRCTTSGVLAGVH
GILHESRTLIALLLCARWGGSVPPTDEQFKPSLEQLVESPWTLWWINYIGAVAGLIASVY
PAGVVAGAERLKLSTKWDNDDKGKPLLVLRAVVSSDVDDEVFGVEAKAIEKVGKRKRWI
>Mycgr3G93663|Mycgr3T93663
MWRPLGGPGTRVFWLCSGYDRAARTQTFAYSTSPCSTGVNKFLVPALANDPYVQMFCKSL
PPRARYRPSDCPNSLKNLEYAKIQTFCECLKQRCAKPACPYGTSSCAKTCGGFCANFNTD
CRNCGGCNQKCATGKRCVRGSCVSPQPASTTKSTTTASSRTTASTTTKSTTTASTPSTTP
SSTTPAITNPPTTMPSTTTTAQQDMSYVDAFNDRFYDYTVHNSVHGHIDGDDDDLQLSS*
