# Supplementary material for: In silico prediction and characterization of secondary metabolite biosynthetic gene clusters in the wheat pathogen Zymoseptoria tritici
Source: BMC Genomics. 2017 Aug 17;18:631. doi: 10.1186/s12864-017-3969-y (PMC5561558; doi:10.1186/s12864-017-3969-y)
Supplement: Supplementary file 1 — MultiGeneBLAST analysis of putative secondary metabolite clusters. All encoded amino acid sequences from genes residing in clusters predicted by AntiSMASH are given as FASTA file format. All output data from MultiGeneBLASTs are also provided. (ZIP 42911 kb) [file 12864_2017_3969_MOESM1_ESM.zip › Cluster MultiGene BLAST/in/Clusters_1_34/Cluster_19.fasta]

>Mycgr3G26083|Mycgr3T26083
AFVAFTSGSTGTPKGIIQTHQGIVTVCQALANQLHVTSSSRVAQFHPYIFDVALMEIGMC
LGTGATLCISKKKDMMLPLPGEVGSQLTAFGITHVTMSPTMLETMDPGDVPTVEVLSVMG
ESLGRHAVEQWASTASRTFYQLWGCTEATILQSITTAITATHAPRDVGQAIGDTCRLWIV
DPANVNKLMAEAAAGELVVESRALARGYINQPEDTLRSFVERADWMDVASRGTLYKTGDL
AQKEADGSITFLGRLDSQMNYHGERIELGEINFHL
>EFMGRG00000000004|EFMGRT00000000004
Sequence unavailable
>Mycgr3G43642|Mycgr3T43642
TESVFATRNHQDHQFLRKRVFKTYSMSSILSMEHLIDEVVDLSLRQLHCHVMDNRPVRLD
RWTMFFAYEVVSNLALGHLKGFLERGEDVNNIIDSNHTGFWLNANVGYLPGQSRWFSNYY
FLWVMTKLGSNFSAISDWIDGAVANGRRGHSSISRGPDLLQHFLNMSDGGGKPVSDEEVA
SEIGNVLGAGADTTGILIMATIKYLIENQSDYCRLQREVDAEHRRLQLSAGQEIRYTDLA
KLPFLFAVVQESLRLHPSIVYQLPRESLKSGTTIRDQLIPPGVSISVSAAAVNRSVDVFG
SDADAWTPQRWMEQNAGGGGDSSFTLESSLMTFGRGSRGCIGKNLALVEAYKYTASFVRN
FDASFIDPKKNGTVISYWFAKIEGVDVALTSRLA*
>EFMGRG00000000003|EFMGRT00000000003
Sequence unavailable
>Mycgr3G100559|Mycgr3T100559
MANTGTMLLLSFFFLPVVSGATPAMFRPAVYSEAIRRVAGQDAFLYSNASNAVVDLGYAV
YQGSHNSSVNITAFKGIRYAEPPTGRLRWQAPQPPRVNRTETLPALEYAQQCPQSNRRMA
EFQVTNQTGASEDCLFLNVWAPTSATAGALPVFLWIHGGGYGEADSEPADMSYLINTNEN
AFIAVSIAYRLGAFGFLSSDEVHRKGVVNAGLLDQQLALVWLKQYIHLFGGDPDRITIGG
LSAGGGSAMLHGMAYGGSLGDQLFGNLFAASPYLPAQYRYNDWVPTQAYFAFAAQLGCDS
RQPVGTAAPIFECLIGQSMQAVINASATISQSGVPGEWAFAPVTDGAFVQDTPTRHLGRK
QMNGRNLLVGNNAEEGHDYTPQNIETESDLLDYLHLSFPMFSENDIAKVLHYYPSSNASV
DPHAQLFATNGDSGPTAINQSALATGQQQRANNIHAEAVFICPTYWMAEAYSPNGGETFK
YQFSVPPAVHAADASAYFSPLDAPPYRPSLRLAFQKILGNFIVNSNPSISGADYTNRNPN
AGPVHPAGSWPPYSIAEPYQLDINTTCGMGKTQNPFFPELEVCSGSGTYNDFRLVNAYTW
EGGRGTRCDFWRAMGDIVPC*
>Mycgr3G94011|Mycgr3T94011
MYSAVTALGLLSLLLRLAAGSPTSPAAHTTKLVTFEDAPVSTNPLSVLLPEVNPVGNYNG
LSWSGFVFAGGQGPIVTGVIPHSGSHFAGYGLGSGAQGLFGAAVLTPLPPYKTFSMTSLY
FGCVANTVVAVPGAVVGIPAPCQVAFIAYLPGDATPRYEVPESFGVMNSPTMKMTQAKFT
GEQLAGVERVEIVVYDNGLPDGSVVAALSALLVDDVAYTLNM*
>Mycgr3G44313|Mycgr3T44313
MSDRLKITAKSGHWDVEAEFSGSHASTFDQTFNNIYSQLCHSAQTKISQIETICEDDVRW
LLQYALHAIPEPTSTDAVTMFRHSVELWPHKTAIEAWDGWLTYLELEQESTRLAESLVSE
GVRPLTVVPIVLEFSKWALVSILAVWKTGAAYVFLDPSHPINRLQTLTKRVKASFVLSQD
SFRAQIRDIGTRVLIIDEIVHRSSSQETSFAELPTAIDIGSPAYVIFTSGSTGEPKAVVH
THYAFCSGALHQAELLGFSDQTRTLQNAPLIFAGAVPELLFTILQGGCLCISKQEERVKD
LSGCVRHHHSNMLIISSSSAAIQDPKDFKPRQTLLMGAEPLPAHTARKWAALHNNCNGYG
STETNTVATCCPFSTSVASQSVGPGAAHQYWIVDALNYDRLVPPGSLGEVVVEAYALASE
YLNNEEATAKSFPPAPLWYPGLELKRPSATRFFRSGDLGRIATDGTLEVHGRTDPLQIKL
RGQRIELGEIEAITIDALGRPTPLVAELILPQSQDRPSIAVFVAASASIDNLPAILLSEN
LELSSCQEKQLDHLREKLAPAWTNALPDFMRPAYLVPLTRLPRTATGKLDRQQLRKWCSK
YTAIELAVFSTTKSDRRVRALTSDTELKLGEAISTILRVPRQRIHGNSVFTVLGGDSLAA
IQLSQELRKHGLAASPADVVRSENLATLAEALDLTPPVNEPIVSIQGAERVIEDRNLNAE
IVLRYLKLTADQVETILPTTDSQSRAIELGIGPEKCFVYHFALRFQGDIEMSRLVSSLQS
LVDRHDILRTLFTRHEGRILQVILNELQCPLDSRAIEAGDLIDETVRQISTSDFQLDQVP
TKFWLLSVDGLPKAVVLRLSHAQFDGISLPLLWNSLSYIYAGQTLPTAPQYSTYARAVLL
PDMTPSIEYFKDLLHDCPFTDLAKRLSAVHKPQNRQLSRQITLNPAAGFTPAQLFQAAWG
YVSAKYLHMRAVSFDQIVSGRQIRPIEDYDYDTSQLLGPCLNDVPVVVRFPEQQTVRQML
AQIRDQHTATARHETLGFKTILGECKPAHWPQDARMTSSVQYRGFEDRTSFPLGPAECKV
EMMERNMDLEDLTVFVKPLRDVDGGPKFDVGFLFSDEVVEETQANSWFDELIGAVIAFSA
DDAMDEVVESLLGQI*
>Mycgr3G73324|Mycgr3T73324
MYAQNRARRSYGAANVRLEGKRVSPISEEDQASVNPSLNTVLERPAENVRTLSTVSTEST
GSSKTVKGSMPPTPAGQPLRTPSYPFPYVPGTPRTWSSTFHQPFTTLSPTVSNQPRNESE
TPRKMSFGVLSGDSTPAGNAMFLPPGGTEFGGLEDPRYPTPNLYDLVLQLNSEPGMEQWW
TTVTNILHDHFEADRASLVLPVDPTDIENVPWGQKSTFSMRGAEECAAGRTERTRPNTPG
LLQRPEFVIREPSSDAPADVRPQKLHPERLRPRLDQRHSYAGPGREARDIPSRDYEEYEQ
HPTSPWAQSPAPSPAIQADEETNPFFAQDDHQLEDSFNPAVSPKDYAQFAQVEAIGVDHA
STIIHIPLIHPTLSQPMQSLKVAARSKGQPHEMQRSNTVDVERKAPIAILSILTATVPYP
HNLTHTLKLLGPHLATSFAIAQQLSANINRTVSIRHRRTKSGHNATSSPMTIEPITSLNE
LAHADLEDPDSSISEPMTSPSEYSGRSRISPAGSIVGTPGWDPAAHGWTAGRSAAGTPAL
TGSEMVDNYFDSKKRSGNRSASNASITNTPAKSAKKSSSREGRASGHGVEDDASKTPRTP
SQQRPSMRPTMSHMPDMNQAKQHSLLHSYGADFQHSFGPLPATEQLDARKPGAGTHVRKG
SYPEDMPPPSERLLRTIIDSVPVQIFTAQPETGSLSWVNSKFLIYRGQEPRQVLQDPWQA
IHPDDRNEFLPAWHRSLRTNQQLQQKVRLQRFDGSYRWFYVRAAPLKDKRQKVVHWIGTM
MDFHEQQIAEINSARQQETAASEAKYRTLANSSPQIVFAVNRVKGITFCNTQWLHYSGQT
EAQALGVGFMDYVHPDDLAKCRLPLFDGDSNTPNNVPTSVPSEPKRTVSMSTTSDDSSET
EKGGGSRSDFTSSPVGHMPQRQLSELASVGILKVTRDADGRPSYSTEVRLKSRDNDYRWH
LVRVLRAEPTVLPNEEETWYGTCTDINDHKTLERDLKENMDEKSRFLSNMSHEIRTPLNG
ITGMVNFLIDSSLTAEQMEHVNIIRASTEGLRGLINDILDLSKAEAGMIQLSMDWLYVRA
LIEEVNDLTSAMAIDKGLELNYVVEEDVPPQIKGDRFRIRQILLNIVGNAIKFTQTGEVF
IRCCLQTGTDDLEENEAFINFEIVDTGRGFTDQEAEYLFKRFSQIDGSSTRQHGGTGLGL
VISKQLAQLHGGDMSARGVPGKGSTFTIAIKTTLPSKIDAPPPPTPGITRVTSIDASPGA
FISSTMPQMTKVPSIPELPIAKQWAKFAPEVTQSPPIYLQSPGKESPSYSREATVRHIDM
TLPGNIPHQITARESFEECRAMLGGEDPVIFTHIVVVLQEIDEIIALMNEVFAPKTSSTA
IVLITDLAQRRKIMEQAPNYDYEALVANRRLRFIFKPLKPSRFGLIFDPQQEREQSLDRN
QDSAQQVAVNQKQVFEELSARLGNQDKRVLLVEDNKVNQMVILKFLAKVSIKADTALDGV
QCTDKVFAKPHGTYSIILCDLHMPNKDGYQTCKEIRKWERKNKHPHLPIIALSANVLGDV
YQKCVDAGFNSYMTKPVDFKELSQVLMSFMDPKDPSKPHELMRLKREKSTIGAAR*
>Mycgr3G73331|Mycgr3T73331
MVSSTTLFLRTASNLSRTSPKSRYLARTFASSSRRYEINKVVPSASEAIKDMKSNSTLLC
GGFGLCGVPDTLINAVESRSDITGLTAVSNNAGVPGSGLGKLLESKQIKKMIASYVGENK
VFEKMYLNGSIELELSPQGTLAERCAAGGKGIPAFYTPAAFGTVVQTGELPLKHNSDGSV
AQYSTPKDVKVFDGKSYVMEESIKGDYAFVKAWKADRLGNVMFRFAAHNFNGAMARNAKN
TIVEAEHIVEPGEIDPAAVHVPGIYVSKVVQSTTEKNIEKIVNAKSPEEQKAGALGSGDT
ASKRERIVRRAAKEFKNGQYANLGIGMPMLAPSFVDESVEVQLQSENGILGLGPYPAKGR
EDPDLINAGKETVTLRPGAAVFGSEESFGMIRAGRIDLTILGAMQVSAKGDLANWALPGK
IKGFGGAMDLVSNPDKTKVVVTMEHTDKKGGAKILNQCQFPLTGKACVSLIITELAVFEV
DFTSGLTLIEHAEGVTVDEIKSKTEAPFKVSENLRVMQQ*
>Mycgr3G13483|Mycgr3T13483
EYWSQANADIKPACIFFPGSAQEVSFAVKVLNNYTSVPWTVKGAGHNPNVQFSSVQDGIL
ISLEANMKYTTLDRRNIAHVGAGCRWTDVAKVLDISSRAVVSGRLGVVGVPGLTMGGGLS
FLSAERGMTADNVESYQVVTAAGEIVEASKTENSDLWYAMKGGGGQFGIVTEFRMATYPI
GLVWGGYKIFSMSQKEKVINATHNLVGNYYDTKAAVIVTYTSTLDSLLDIFVVFFFYNAP
DGPGEILNEFNSIPALVDGTKPRQTYGQLLDSNSQFSLPGQRYLIRTGTLPNLPGSQGID
LYTQAFDSYFAAGKKAQLETIDNFIFSMAFQPIPHQLQANSVNNPNGVNLLGFNPDHGDK
VIMEYDVSWLSALTDKKAAAYLTAATEPAQQYAKSKYAGVKPTNYKSGDLNTIPYNPIFM
NDAMYNQDPLRSYGAATYDRLKQIQRERDPNGLFSKRAGGFKF
>Mycgr3G86584|Mycgr3T86584
MISKAAATEPRIAIVGAGVGGLVTALHLHAHGFTAIDIFEAAGQLVSLGVGINVQPHAVL
VLRNLGLLPRLEAIGVETQELNYYDRHGNPIISEPRGKFAGYKVPQFSIHRGELQLMLLD
AVKERLGDDKVHLNHSIDSFEHQENGQVKLSFVQKRSGENAAIPEVVVRLCVAADGINST
VRRILYPKEGPPNFSGRMLWRGCVERKPYLTSASMVWTGHANQKFIAYPIRNYGEDAGSK
SLVNWIAELRVRDDDDPDTTPPEKTDWLNDVPKERFAGQFEKWTFGFLDIPQLIAETEKV
FEYPMCDRDPAPRWSFGGLTLLGDSAHPMYPIGSNGASQAILDAACLTQCLLKWQSGEIA
SIPAALQAYQDERLPVTAKIVMANRGNGPDHVLQIAHERAPEGFKHVNDIIPQKELEDIG
LAYKAIAGFEVDKVNALASQSEGTAERLGLNNSPNTKNVSL*
>Mycgr3G81286|Mycgr3T81286
MSLGVKVASSSFKTIPALIRVTWTQESPSINGKPLSSSPNHPIKSKISPKWCNG*
>Mycgr3G109942|Mycgr3T109942
MVLGVTNVDDGEVIHQTCLLLSGTCALDTSSASDHVTVTNVDPLRNTSATQAWLAAERKW
KALVLLHCGMNNIKIAHGFETISLNLTHHPYLQLPPLHLAILVARDSPLVINCPSEKYGA
FSSAHNSLDAAIAKLRMSAYMWQALTAERMRKAGLGRRAFRLEEEWQSDLTSLFGVMKGA
RGEQIMVPEDFHCGARHTMSDHCSLGQANFLRQVYSAFGAGVHNDASCCNAEVKTWAANF
IVAGPSTESDGDWNLVQSAGPYDGSLRNMLRLKLDPHFRLPHDGLPVRRESRSARIEMRV
SGPEEEREEGQVTISIFSTAGLASVFFDGGKQQQRRDIRHGGSCETFMYASLVEYDRTRP
LKIVAMDMVGKLRVVNNGWSLLQPIPFMSFSGSEQRLRLQSFPVIERADGEECEDHNRDT
SWTMLLHKRSSIGDLVRAVAIDLRVGGWFDGIVVHYADGSTHGSHSRGGHLSEKGSLAAD
SRIVKVELSYTHGDLRGIRMTLDGGTQWGALGEVYQDEYDEDDGDDGEYRDGYRYRSGYR
VVVLEPGANEKIIGFSGNGDPYVDRFGIITAPIDLEVADISVQMS*
>Mycgr3G73335|Mycgr3T73335
MASKFAPWALRSSVRALRSTVKPQRRTFQVSSVSRSTSLNVHRDTPENNPSIPFKFNPQN
EKLIEEVLSRYPSQYKKAAVMPLLDLGQRQHGFTSISVMNEVARILEMPPMRVYEVATFY
TMYNRNPVGRFHIQCCTTTPCQLNGSDGVMKAIEDHLGIHHGETTPDNIFTFTEVECLGA
CANAPMVQINDDYYEDLTPETTKALLTALKEAAEKTGASGWAPGLQGDSGKDQVSGESTG
QKLKLGGPGYTAQGVKIPAPGPLSSRTSCENSAGQTNLLSELPTPEQTLRKDGAL*
>Mycgr3G104930|Mycgr3T104930
MPTAAPMGIKSPHRTPSNKKTTAATTPNISNVVLGNLHIKPWYPSFYPEDLVGGRRPEWL
YVCQWCFKYTSEIMKFSAHCKVCPLKSSPPPGEVIYEHDEYVIHRVDGEESTLYSQNLSL
FAKLFLETKSVFFDASTFLYYTLVLRTPSHPYGQVAGFFSKEKMSWDNNNLACILVFPPW
QKRGLGQILIGASYVLG
>Mycgr3G94017|Mycgr3T94017
MQCIAFLSAVLTALSVGVSGLALPVNEGYAEPCEYTAIKQNQSSILGYQLAGIADSPRDN
DQTCNELKNSATARTFADSGLDLPNIQKPVCSASSSNTDAVAALPYIVNANTKVFTSQIT
SAIPASNQEGFAYLCDNIRFKQLSAFYLDDNTIVGAACDRGGPEAAISPQPFVSLAPPPA
DQVLKNYNVAASRQFAWNWCAKAKDTNELQSYCSMAGQAEFKQKLNSLQLDPETVRGIAC
SQQQVPNAQTLATKVKNAQSDQFATVVRNMSNAPNWRSKICGYLSCAEMDKVGLDGDRVW
NKVCQ*
