# Supplementary material for: In silico prediction and characterization of secondary metabolite biosynthetic gene clusters in the wheat pathogen Zymoseptoria tritici
Source: BMC Genomics. 2017 Aug 17;18:631. doi: 10.1186/s12864-017-3969-y (PMC5561558; doi:10.1186/s12864-017-3969-y)
Supplement: Supplementary file 1 — MultiGeneBLAST analysis of putative secondary metabolite clusters. All encoded amino acid sequences from genes residing in clusters predicted by AntiSMASH are given as FASTA file format. All output data from MultiGeneBLASTs are also provided. (ZIP 42911 kb) [file 12864_2017_3969_MOESM1_ESM.zip › Cluster MultiGene BLAST/in/Clusters_1_34/Cluster_20.fasta]

>Mycgr3G94100|Mycgr3T94100
MSPLTLHVCRIMSSPLRSNMSAANRGRNTQGGRKRGRDAEDDVPSSSAAPPSSPPASSPP
VFPANDDDIEEDDNLDPEEDLIHDLEDADEMAEDDAGIDLFGDNFDRDYDRQEQEGYQGA
DIDDEEDYDTLDPAARRALEARLNRRDREIARQRRAPAAFLPDDEEDVMDLTRQPRRRRH
RFDEDQDDIDMHEDIMNEEISVEALGDVKAANLTDWVSQPAVHRSIAREFKSFLTEYTDS
TGTSVYGVRIRTLGEVNAESLEVDWAHLAEFKPVLGYFLTNVPFEILPIFDAVALEVALY
HYPDYERIHSELHVRIAGLPISYTLRQLRQSHLNCLLRVSGVVTRRTGVFPQLKYVKFDC
TKCGVTLGPFPQDSNAEVKLSFCQNCQSRGPFTLNSEKTVYRNYQKLTLQESPGTVPAGR
LPRTREVILLWDLIDSAKPGEEVEISGIYRNNYDAQLNNKNGFPVFATILEANHVVKSHD
QLAGFRLTEEDERQIRALSKDPKIVDKVISSIAPSIYGHTDIKTAVALSLFGGVSKMAQG
KHSIRGDINILLLGDPGTAKSQVLKYIENTAHRAVFATGQGASAVGLTASVRRDPLTQEW
TLEGGALVLADKGVCLIDEFDKMNDQDRTSIHEAMEQQTISISKAGIVTTLQARCAVIAA
ANPIGGRYNATVPFSQNVELTEPILSRFDILVVVRDTVDPEEDERLANFVVNSHGRAHPV
ANSALGSQTQTTAIGEEDMDVDGDHPPPAAGPKTEIPQELLRKYILYAREHCRPKLYQID
QDKIARLFADMRRESLATGAYPITVRHLESILRISESFAKMRLSEYCSSIDIDRAIAVTI
DSFVGSQKVSCKKALARAFAKYTLGRPGAANNRNRGGRRGEAVSASA*
>Mycgr3G43227|Mycgr3T43227
YTAGTPNGQKISIALEELGLEYKVHHVDLERDEQKEEWFLKLNPNGRIPVLTDHSPPMHP
EKEVHLHEGLAILLYLAGTYPLKGKGSLTFPPESKEYWELLVWLSFAQSHLAPMQGQANH
FHRYAPEKIQYGIERYQTETKRLYGVLNTRLVEQESVGEGLWLVGGKFTVADICAFSWVN
WGEWAGVRLEDGGGEGWEGLRRWVDVIQGREGVKRGVDVPEKFVMKEKMKTKEGEEEFAR
YHGNWVVKGMEEDREKHK*
>Mycgr3G43818|Mycgr3T43818
MKQRFSSLDVKVIAHELSNTLVSLRLSNVYDLSSRIFLLKFAKPDHREQLLVDSGFRCHL
TSFARATAAAPTPFVARLRKFLKTRRVTAVRQVGTDRVIELEFSDGAYRLYLEFYAGGNI
VLTDKESTILALLRSVGEGAEHEQYRAGATYNLSLRQNFDGVPDLSTERLRDGLQAAIQK
QLIESQKPGKKIKKKAGDALRRALAITTTEFPPILLDHALHVSGIDRNVQPEQVLESDEL
LDKVLAALQQANIVIDDITQAEVATGYILAKRNGAVKESDGEATDERGLMYEDFHPFKPA
QLTAEETIVFREFSGFNKTVDEFFSSIEGQKLESKLQEREDHAKRRIEQAREEQAKRIDG
LQEVQELNIRKAQAIEANVERVEEATAAVNGLIAQGMDWVDIGKLIENEQKRHNAVAELI
KLPLKLHENTVTLLLSELDAADGGDDEANETDSEPDDSDDEDAAPAAKGGEDKRLTIDID
LAASGWANARQYYDQKRSAATKQEKTAQASQKALKSTEQRVMADLKKGLKQEKDVLRPVR
KQFWFEKFIYFLSSDGYLVLAGKDAQQNEILYRRYLKKGDVYVNADLQGAASVIIKNNPA
TPEAPIPPSTLSQAGNLAVCTSSAWESKAVMSAWWVNADQVSKTAPTGEYLTNGGFVIRG
KKNHLPPAQLLLGFGVMFQISEESKANHVKHRLQRTDANKSVAGSDGDDAAGSDGSDDDE
FPDAAAAPANDDDDDEFPDAQQPDDAESEEESPGPNQQDADAANEDDDDNERSHAQSNPL
QSGVKSGQDAEDDEGETTAGETDGDAATDNGDAEEDSPIHGDPKPKPSKGQRGKKFKAKK
IADKYADQDEDDRELAMKLLGSKAAEEKREAEAKAAAAKVESAEEARARRRAQHEKAQEE
GLRAEEMRRLKLAEGEAGDDEDDHDADIFTQLDALVGTPLPGDEILEAIPVCAPWAALAR
SKYKAKLQPGQQKKGKAVREILGKWTKGMSEPKNIDNSAQDSERIWPREAELVKGWKEAE
IMSVIPVKLVRVMMGGGGAGAEKGKGGKGKGGRGGRGKKR*
>Mycgr3G100592|Mycgr3T100592
MGLLEAALSLVTATNIILLIITAYVAQTYLASRSLAHIPGPFLSNYTTIPLLWKTYRGTL
YHDIGELIAKHGPLVRIAPGRVITGSAKTWAKITAARSPYLRSDWNDAMRFAPGQDNVLS
MRDEKAHSDLRMKMAAGYSGKENPDLEKTIDGVVMQFVKLIEEKYLSDAEHFKPMDLTEK
FHFFTLDTITALAFGESFGDLKDDNDKYDYLKEIEKSITSIIMLADVPWLWNFLERTNLM
SLLLPGEELGLGKATKIAKDLVDARFEGSSDGKPTIDRMDMMGSFLRHSLTRQQVESETV
LQLIAGSDTTATAISTVFLNVLTSPPIYQKLMREIDETCIPGLAIGDAKARTMIYLQACI
KESLRIAPPVSGVFPKLVPPGGETIDGYFVPEGTKIGWSSKAVTQNPELYGPDASCFRPE
RWILQTHGGDCESVDKLLQMERDNAMIFGAGRFKCLGQAVAVLELNKIVVELLRSMVFG*
>Mycgr3G94097|Mycgr3T94097
MPAIPSTSALLTSLSAPPPPPSQPNLLLRRQQNAVIAIPAQYAGLNSGPAPGAVAGIVLG
SVAAFLFIIWLLWIASTGGGFLRSSRLTEEEVVVRHRSRSPGTVHRSHRSTRARTEMTSR
SPRRERGDRVIRTERIVRDAGPAAPMGREPSRIRESVFVDETIASSSRLRLVGKETEKWT
SNTATTKTRRSTEADPGKRCEGYVGKETEEDCHGTSTSEDKGTEMSVFERRHRP*
>Mycgr3G60318|Mycgr3T60318
MSEDDYHFQMRDSPLHSRAASLHSNWTSAQPMMQDTGPYQASEFGDSTRQLVHLNNAYDQ
RYHDPAPSPTRNSFMSIDSPTRQAFLQKSQPSSGPPPNSYPNHSFSLAMPAHVARDSNHQ
STSSPLGYKEDYDHSSHDSLQPQNASPPPPGPPGGPPPDGGLTAWLQVLGGFFLFFNTWG
LINAFGTFQTYYKTSLLPTTSNSTIAWIGTLTSFLLCASPILLGPIFDTGSPRLLVLSGS
ISVVIGIMMTSLCTHYYQLMLAQGICCGLGGGCLFITATSILPSYFTTKRALVMGIAASG
ASCGGIIYPLIFTYTQPTLGFPWAVRIIGLIATCTLLIPIVVIRPRPRPSPLRPHTFSTY
LSTIHSILTTSSLPFNLLNLATFFGFVGQYIPYFFISQFATSHNLSFHQHLLLLLNLGSI
PGRILPSLLADRHFHPLTILTLTTTCATILAFSWIAIRTSTPGLIAWCLLYGFFSGAFVS
LQGAAVASMTTDMKTIGTRFGVNMFAGALGILIGSPVGGAIFPTSWAGAQVFTGGCLACA
TVFV
>Mycgr3G109986|Mycgr3T109986
MSAEPVGDFGLIGLAVMGQNLILNAADHGFTVVAFNRTVSKVDRFLNDEAKGKSIVGAHS
IKEFVSKLKKPRRMMLLVMAGKPVDDFIETLLTEGGVEEGDIIIDGGNSHYPDTNRRTKY
LAQKGIRFVGSGVSGGEEGARYGPSIMPGGNEEAWPYIKDVLQSISAKSDGEPCCQWVGD
EGAGHYVKMVHNGIEYGDMQLICEAYDIMKRGLGLSGKEMGDVFAQWNKGVLDSFLIEIT
RDILYYNDDDGTPLVEKILDSAGQKGTGKWTAINALDMGQPVTLIGEAVFARCLSSLKGE
RTRASEKLSGPKPEFTGDKKEFLANLEQALYASKIISYAQGFMLMQEAAKEYSWKLQKPE
IALMWRGGCIIRSVFLKDITNAYRSNPDLENLLFDDFFNKAIHKAQPGWRDIVSKGALWG
IPTPAFSTALSFFDGFRTKDLPANLLQAQRDYFGAHTFRIKPEHASEKYPEGKDIHVNWT
GRGGNISASTYTA*
>Mycgr3G109989|Mycgr3T109989
MSDTNLSLAYGPRVEDQNISHLQLWQDAVNARPNATALIAKHQSPFTFRWVGSQHSEKEY
VQWTFADLDRGARRLATALNRLAHIERRPIAALINNQAEWALFYWATAYLHSPFVPINPK
IASRAEELNHMLDLVGPVVLVTADLNIAAQVEQSLSEKLMASISTRITLSMSDIATANSW
SLLSNIMSGDPSPPDTPDVVSANDTIVILFTSGTTSLPKPCALTSYQCLNAALGYMDAQK
VTSAHRFVQHLPGFHSYGIGWSLGFWVMGGTVIFPSDSFEAQATLQCFDQFRATHMGLVP
TTAQAILAHPEFARTDLSSLVSIDISGAGVLPSLVDACTAALKVPSSTSYGMTESPGTMA
WSVDEGYVIRNGEVMSGRPVRATCVKVCEPGTREIVPRGQFGELHNGGPQVIPRYMDRRV
STDDFYTDEQGTRWIITGDQAIMDADGAVRISGRYKDMIIRGGENISPASIEDYLSKKQD
IFMVQVVGAPDEMAGEVPIAVITTVDGCEADLNELKLDTQRDLGPAFAPKMVLHLNKDLG
LDVFPCTASGKVRKVELAKVVREYLKQQHSAALDKSGSTIDSLISIWKMISGTDGLLPSS
VLESFADSLMMMQLSGTVKKELGRDITVEDYQTCITIQDQADLIEARPLKSAIVLAPQRA
GPPTLQDMPHARDEVEAFNQTQEAVESMLRPLNMSWDDVEDVVPLPDWDAIFAKQSRPSS
WNLRFVYNAAVDASSLAAAVKASLEFHPTMRALAFESQDEEMLLVTMRATDEWMKACMTT
GWEVETKEELNKLLLDDPVLDNASASGPLVRFHVANVRSDGTSGLVMIVSHAVNDMSMTK
VWLEDIVSLLTGEAPVIPHALFKDYATAFYDHKDGLEAENGVTYWATKHAGISSTAETSL
WPEQRAPEWFKGIDTNWTRSNGTKPRKNERTVSVPAKLAAQKGLRRKVLVEDIPLLKSAH
NVPSFMLVKSAIALLNISRTNGKEAIFGTINAARNWPFASDYTALEREAYTGNPLDISGC
TTEYVLDRIPVGRSKSVLDFMRQVTQDEERNSSFAHTPFFRIVDRLRDPLSSDDVRTFAE
RERDADSLLPLIRRQSFNWLPTAPTAQSSKGLQFQEMLTRMDNGLTITGFLADDKRSVVL
GFSWDAEHLTMREAESALDELVGLVGRMGREENWGLTVGELLRG*
>Mycgr3G94102|Mycgr3T94102
MQKLDNGTARLLLQLSTFELAAYSMSEPRAHIRSSSPPQGTPALTTKQQRQATLLLRRID
RALQQDSTHQYDVILRLNEHKRRLEALIPRCRLLELPAEIREGIFILAVTEWGPVPGDDF
IEMPPSEVSDARRRVPLLEKRAVRIDRLNRPAPPGLTCVSRQLREETLHLYYKHNTFELW
RPLYWLPDWTCSTFIDWLTMLEEKIHWLRDIVLLYKHDDEMEHDLEGALAYEGFQLRPGI
ITSTKEVSEYEIASAQFGLPKHFGSKKGTSRRIRWIASSGGG*
