# Supplementary material for: In silico prediction and characterization of secondary metabolite biosynthetic gene clusters in the wheat pathogen Zymoseptoria tritici
Source: BMC Genomics. 2017 Aug 17;18:631. doi: 10.1186/s12864-017-3969-y (PMC5561558; doi:10.1186/s12864-017-3969-y)
Supplement: Supplementary file 1 — MultiGeneBLAST analysis of putative secondary metabolite clusters. All encoded amino acid sequences from genes residing in clusters predicted by AntiSMASH are given as FASTA file format. All output data from MultiGeneBLASTs are also provided. (ZIP 42911 kb) [file 12864_2017_3969_MOESM1_ESM.zip › Cluster MultiGene BLAST/in/Clusters_1_34/Cluster_21.fasta]

>Mycgr3G16430|Mycgr3T16430
VKGSIYIYAPNKGAPVFFAVAFALSLAFHTWQCHRYKAWKMIGLQPLCALLFTLGYAMRE
WNAFNYIYVDKTTSSNVLLVYILSQVFVYIAPPLLELANYHVLGRILHYVPWLSPLRPSL
ITSLFGGIMLVVEILNSVGVSLSANPSATKATQNLGAILTKVAIALQLAVLLAFLALAGC
FHFRCRRHSVPDKRIKTPLLTLYCSTALILIRCIYRLVEHLGQTRVDFRDQDALRRLSPL
LRYEFWFYIFEATLMLLNSVLWNVFHPGRFLPAEQNVFVGRDGEETVDEVEVGDDRGVL
>Mycgr3G45348|Mycgr3T45348
MASEHRSSKEFKQEPLAIVGLACRLPGHCNSPRDFLNLLQAGRIASIEVPKSRFNRDGFY
AGPNQPGSIRSPGGMFIEDIDPKTFDATFFGINKQTAVAMDPQQRQLLEVVYEAMENAGI
RLEDVNKKPIGCFVGSYAVDYGDIQGRDPADRAPGVTVGVGRAILSNRISYFLNTQGPSM
TIDTACSGSLVGLDVAARYLSSGEIDGAIVAGANIYLSPEHAMDKGVINGAMSPTGKCHT
FDARADGYIKAEAVNAVIVKRLSDALRDGDPVRAIIRGSATNNDGRTGGITAPSPEAQAV
AIRAAYANAGITDFNATTYVECHGTGTQAGDPAEAQGVASVFAETRDPLHPLIIGSAKAN
IGHSEPAAGVTGLIKAILTLESDSIPGLPSLQTPNPQIDFEGLRLRVSRDAVPWPEVALR
RVSVNSFGYGGSNVHLVLDAPNNEQRRLFQFSYEGNDTGRLLQQERGPSRPTLLVLSAHD
EQAVRRNFLSLQKHLLNPSISTDLGSLSYTLSERRSRLFHRGFIVTDSSELDVGHLVTGK
RRGKPPNIGFIFTGQGAQWPRQGKALLEYYPQAKKVILDLDDVLARLPHPPAWKLIDELT
LSRTADEVQRPELSQALVTALQLALVHILKEWNVIPTAVLGHSSGEIAAAAATGIITNAQ
AITLAYYRGYAAERAAQVSGYGMLATGVGAVEVRPFLEGVEDGVEIACCNSPRSTTLSGR
VEQLHTVQSRLEAAGLFARPLRVNVAYHSQFIKEVADDYRKLIAPIVSDEESQGERPIMY
SSLTGRKRGLKVNADYWAKNMASVVRFDEALTELVQDTDASIDFLVEIGPSGALAGPVKQ
VLEQAQRHQEVSYTPAFARGKNAIRTLVECAGRAFIAGTDVDISRVNAIDSQHRPPVLVD
LPNYSWDRSQEYWYENESSADWRHRLHPHHELLGSKVLGTSWQEPTWKNTLRVEDLPWLA
DHKATQSSSLGSEILFPATAFLAMAIEAIQQQHEGLTGVVPQTSIHGVRLRDIKFHRALP
FQSESDVRIRLTLRPRTGDKSVWHEYNVASFVLERWQEHSSGLVRLAHAEEAAHAEGEEA
HPLERPVPGDLWYKAMRDVGYKFGPSFRTQKAISAYPGQRRSRSLVSLREPALQRPASRY
LIHPATFDGCIQSTAPAMWEGVRWDVNELLVPVSINDMFVSSHLTPSTDEARVEATADYS
GVGRPESAKSHVYHISAHDTSSGQLVLQVSGLSHSIIDRSPSIYDKHRYSQVQWKPDITF
ERQAYPAGSLSLTDEYISLVLHKHSRLSVLEIVHTPDADQSLWLGGSSKFREAASDFTLA
VSGFDELVKFQSKYPADATDGRFVVIERTTEALEAFALAQPESFQHDLVIYRSGLASDAE
LVQSARKYLKDGGYLLWSREQDTSSSEEHAGIDGHDDPVDSSHEEIAGGGNGIRRKANIE
GLCPKDLRRIQLDIPRTLLREDVTLWADFSHSNSAGAGGNVKLCSLTRPDEAVRALLGGI
AQAGWRMTHDGEPPAEVDSSAISLVIESGQPILPDISEKDWVSLQELLASGAPILWITEG
SQMRPSQPHKALIHGLRRTAKAEDPLLELITLDVECINGPNTVPAVLDVLQRLKAGKLKG
TGVDFEFAEREGVVYVPRVVPDTELNSAAAQRGRAGRSIPTTHRPLSSFDARVALHCEKP
GDLDSLTWQEEDVVETLQPGTVEVEIMAVSLAFKDVAVAMGLVPENEHVLGLDGAGIVRR
VASSGVVALRPGQRVVVSGHGVLANRVIKPACRVHELPAWMSFEQVATTPFITALHSLEG
LAKLRKGSRVLVHSASGALGAAVIQLCQVAQAEVFATVGSAEKKEFLVREYGIPEDHIFS
SRDTAFSHGIKKITGGRGVDIVLNSLTGELLEESWRCIAEGGTFIELGKRDLLDRGYLPL
QPFLRNTSYRCIDFGHREMPDELIGETLKKAITLLEQGVLKPIEPVTVFRFDQISAAFRA
MGGYHIGRVVVSRSAPPDVLIPVRPRARRLHLDPGAAYVLIGGLKGLNGGIAVQLALWGA
RTLVVLGRSGYDDDKSQAVLRELELLNTRVVLVQGDVARYEDVGRCLKAAGSPIRGIVHA
AMVLRDRVFASMTNQEYHQALRSKVQGAWNLHRAAEELGISLDFFTLFSSISGLIGQKGQ
ANYAAGNAFLDALAEHRKARGLPACSIDLGAIDDVGYMSEHVDLLRALDTDSWTPINQSL
LHEILQFSIEQQDKEAPINPASSAQLVTSISHHQKPGGALLSDARFGALGRGYIGEDDDS
ADEIEAGGAAEVRAFKTLVQNGANTASLQQGAVAAIKAHLAKILQSTQPIEEERSLIDYG
IDSLAGVELRNWIRSRFDVELSTLEVTQTPSLSALGSKVVKRKSSSEHDDERARKRVRKD
*
>Mycgr3G44980|Mycgr3T44980
MSDANGTRFSVEKISFRTMDGLQLCGNLYPAAQRGPAVIINPGMGCVKEMFVPDVAQYLQ
KAGITAFAYDPRNLGESEGSPRNEIDPHKQISDYSDALTFLKGQPIVDSTQIVFWGQSFA
GAAALCAAALDHRAKAVVAVCPNLKFDRDWTRYRAALAKSMQDRESQMAGNDPYYLPILD
INFESPGGMSNGVKSSEAEYMRTLKSLGAVNYENRLTVQSYYKILTWSPLSLIARLETPT
LVIIPELDTLSPFEEQMAMTESLQCPKKVHIAPGRNHMDVLTGDGFDALCQMQLDFIMES
VGAEEDRSLQ*
>Mycgr3G45271|Mycgr3T45271
MAFHISTFDYSNPDWAVPLAVSIFFFYIAWPVLYNLVLSPVASIPGPKLAGLTRWVETYH
ECFNKQGGRFQWAYRQWHDFYGPIIRIAPNEIHIRDSDFYDKLYSHKPQDKTHRLHNRFD
SKTSIFDTTHHQLHAKRRAVLEGFFSRKRISEQTPEMQVHLDRLCQIIRNQYLGTGAILS
TEDMWSCWTSDIIAAYSFGDDDNLIGLPGFKSPLRDSLNELLEPMHWIVQFPILKRILFS
LPQWFVLIINPSIRPVIAMKNGVLRRIQDVRNSVRQSPDGDHADTIFGTIITSDLPTSEG
SNERLKDEGIGLLGAGTETTMRTLSLALYYLCEQPAAKAKLLAELKEAIPDPNVIPHWDV
LAKLPYLAACLSEAMRLSYGASQRLIRVFDQPVMYGQYVIPAGIEVGMDIWDVCHDESKF
PQSHEYRPERWLEDEQLSRYLVVFGRGPRSCIGRQLAYAESCLGLATFVRRFDYELYRTT
RVNVAFERDRLAPRPFKGTPGIRMRITGAHE*
>Mycgr3G100851|Mycgr3T100851
MATDSSSRSASRSRFRDWDAIFLPDLSPTPTTVAFEGKLPKPNAMVPVPTVASAVLSTIT
LPWRVGQRLFRRTHETPRKPIFSLFVRPGEMVLVASAEPAECTQLLRAIVRHVSYPGVAV
FCSADDVHPHVLTVEQLLRFRLRARAVRSPSAEDDAVELLLRLFRIESIRNTLIGNAVVR
GISGGERRRLSVAEALLSGANVLCFDDLTRGLDAAIALHCVQCLRSVADAYRLTIFASLS
AASDTIYATFDQLVAIRDGHQVFGGPPTAVRPCGDDAQTQPAPPLASYFDHLHARIAPRA
SSPTAHDMADAFRRSAHYADTAVCLATYLAEEQASSGSSNQSPRHHQKRHAMNRKVVALL
QRQMLLAWKDRFALTVSWILFLVLGCTIGLACFQLQRTGAGAQARGGLLYTCVLGIAVSA
QVEVAKTTLGRPLLRKVFAYRFERPAAFWTAQIAVDTMLESMRVFIFAICVYFLTALHRT
APAFLYFLAVLLLLYMCNVLMNRAIGCMCRSFDSAIRTATFVFVFYMITAGYIVSQATQP
SWLKWTYYLNPLALAFSALMMNEFEHITIDCQSSVLSFPPTRPLPVNALQSGVTCGLATS
ADRTFLVAGGTYLQLDFDYDTHDKVRTILNLLALVGLFFIANLALAEILDWDSPASSVMV
SVPKNIQPPQQTRTACMTAFVPTPPTSEFVQSPAAWTRGVSRLTFCRLRYDIATERGQQS
RRLLDEVTGVLESGQLLAVMGASGAGKTTLLNLLSGREHSGVRGGTVSACTSRGLPPTIG
YAEQVDIHEPKSTVREAMLFSACLRQPKHVSFAEKRAWVDHLIPLLELTPIQNAIIGVVG
SGSELSARDRKRTTIAVELAAKPDILFLDEPTTGLGSEGALAIARLLRKLADHGQAIACS
IHQPSASTLENFDQVLFLHNGKMVYFGPLGSGLCRPAEYIARQTCSSCPVGRDPVEWMTT
QVIGSSPAHHETWSDAWASSEEADMLQASLKPTSYSETSRAESMRGHPCQASVWYQIHQL
TLRNSTALWRTPEYGFSRFINHVALAVTIRIVLPHAGHSIRDMVHRVLALWQTTMLPAFI
LTTVEYRFHASRRLSLRESATSTYSNTALAVSAMLVEIPYCFLCTAGFVLPLFSLVGPLV
LSQVTYFALAVFLVQIFCVTLAQAIATLSPYERISTLFNTPSITVFALFCGISVPRSELP
GFLRNWLYYLNPYTWLMSGLLTNSIHGFNVQCAGNELTDITVPLPQTCQQAMSLLSTLHD
PGYIAGNTSEVCHYCPLTTGDRYSESLGLSYAQRWKYLGVFSVFCVSNVGLILLAQQFRR
R*
>Mycgr3G110301|Mycgr3T110301
MSPSMSSTVLLRRTLTAATSTRSFSTTRRAPASLLFALGQLSNTRETQHFAKRSKLDHVE
HSPPLQLIRSSEVDPFAPPKKVRATKAKDATAGTRAASIKEEFERNMAQSDGSGVAPLTG
VRMNVDTSPCDAQLASVTQELTARLERSGRDIQDLEKGLAAVQKELGSLVKTLGIFMFLL
VGGVTGVAMWNFWPQEKSGRTGEELGKKVAQRTRAARPLPAAGSLRRDVGIQTGLGATNA
GLAEVMGEAAVLPVAASAVSAQPVAPGVQGVQSTQDEWRWYKNLFWKQR*
>Mycgr3G100850|Mycgr3T100850
MQIFISATTLLVLATNYDYIIVGGGTGGLAVAHRLAEDGRNSVAVIEAGGFYQESGNFSV
IPAYGEAAFTSISPDAINESPERDLTWPFVTVPQASAGGAQFRYARGKTLGGTSALNSQN
YQRPPVGYHKVWAEQVGDPSYEWSNMFRYYQKSTNLTQLTHLRAKNASFPPNNLAGETSG
PLQISYGTWATPIASWIQRAFRELGVADAPSQINGAILGAQYNPVTQNYDTQTRESSQTS
YLDASFKHGRTNLKVYKHSLAQKVIFNSKKEAVGVAVQGLESGHPFVLSADKEVIVSAGA
FQSPQLLMVSGVGPKATLQKHNIPVVADRPGVGRNLQDHTIFNVAQEVNVQTYTGLAGDH
FLAWENLPAKYRTAFTAQTKADLAQYPADWPEVEYIVASAPFGAAEFSTPKDPKNIFYFT
PCLNRPQSRGNIAISSSNMRDQPLINPNLLSTKTDEQVLVATFRRTRDFFNAKSFKPVLI
GEELLPGKENVPLDATDEEILTYLKASNSGWSWHASCTCKMGRRDDPMAVVDSEARVYGV
SRLRVVDASSFAVLSPGHPQSVVYALAEKISEDILKGR*
>Mycgr3G45489|Mycgr3T45489
MSGLLRRAGFKSNVDSDKPRATSATGSTTVTDGDLKFVGEQGGNSATVAYQEASGAPVET
DSPLGYNVGPITILFLNLSRMVGTGIFSTPSTILRGTGSVGLSLIFWALGYFISLSTLSV
YLEYAAYFPSRSGSEVAYLEQAYPRPKWFFPSTFAILNVLLSFRSSNAIVMAQYLFAIGG
HTPTEWQSKGLAVACYTLAVVFVLFNTKFSFAVSNAIGGIKLLTLIFVSILGLVVLGGHT
RVEDPGANFRNAFEGETTPYGLTSSLYKIIFSYVGFENAFNVVNEVKDPVKSIRNSGFGA
LTMTAVLYILCNIAFFAAIPKLQIEKGKQIVASYFFTSIFGSGNKAVRGFNILIALSSFG
NLIAVLLGSSRMLRECGRQGVLPFSRFWASTKPFGTPAGPYLVIWATTILVIVAVPSGDA
FSFIVDLAIYPAAVFAFAMGIGLILLRRKRARFNLPEPTFKVYTIVLYFNILVMVYTLVM
PWYPPGKGRGDVSFWYATYVVVSIALLITAGVYYVMWVNLIPKWKGYEIRPELLVLEGGA
QAHALVKVPVEKLAEWDREHDEAGARVKTDSDDNSAEKFYDAPDPKALGA*
>Mycgr3G45185|Mycgr3T45185
MSTIFGDVRVRLERLTLNGHDYACYIGLPQHCGPIATVFLLHGWPDLAFGWRHQMPMLLD
EGFRVVAPDMMGYGDTAFPPASNLRAYTYKSVADDLRQLACLLNCTTIVLGGHDWGAQVA
WRVAQWHPHLVSHLFSIAGPYRPPATHWIPLDDMVKRAPQFAYQKQIASGILEREFHTTE
GLTHFLNILDFSGDDENQASFDPTYGFHLEHLKGLGRGSLLTDEERDIYLSKYAQTGLHG
PCNWYRTRRENFEDDQLLPTTIIDVPVLYIAAERDRVFSASLAQDMEHFIPQLSRTSVDA
HHYAHMEKWQDVNRILSAWLHVQFPR*
>Mycgr3G44943|Mycgr3T44943
MADTNTSFESVINLSEHLDLSESFSDDWLNGRHVLITGGAGALGSNFVRRWAKAGATLVI
GDRDAEKGSQLVAELRQEFQRDHVAFFVECDIVQWESQVNLFQEAARLSLHGGIDAVIAN
AGAGGPDVLGLPNRELPRPHAPPDISTTMTNYVGLLYTVHLASYYLAHNPGSTPCSPKPP
VGTTRTSRDRHLLLVGSVASLTPVVGRPQYTGSKHAVLGIFRALRATSFLSGIRVTLLCP
YFVDSAMVAPHIKPLLEGTKLAEMHDVVEAATRLVADERISGRALVVGPPLQRSGSQGLL
VPGFDPGSIDDMRIWDCYADDYQKVQIFTRRLVNALRQQELANELK*
>Mycgr3G45256|Mycgr3T45256
MAVVHDAPDPAINGSPSRPPLQPTGILDGIHHVDLTPVIGREFPTARLADWIHAPNADEL
LKELAYIISSRGVVFFRSQDNLTNEMQKRLMQRLGELSGKPADSTLHIHPVLNTSSNVAQ
DRDPDQEISTISSSLIRQLGSYRSAESGLSGKKQTSTGSWHSDIGYEVVPADYTSLRLTQ
LPTTGGDTLWASGYEIYDRISPPYQKFLEGLTATFGRPDFLAAVQSHGYELYSQPRGSPQ
NVGGALTAVHPVVRTNPVTGWRSVYPVGQNARFINGVTAEESESLLQWFKALLIHNHDVQ
VRFRWQNVNDVAIWDNRCTFHTATYDFDGLGERSGNRAVGIGEEPYFDPASQSRREALAG
QAIGSPFKDGQDPGGLGMRVGV*
>Mycgr3G45561|Mycgr3T45561
MAPGQPQNRFRVDGLVAVITGGGTGLGRYAALALDAQGAAAVYIIGRRRDALDECARLGI
NGSIRPLVGDITNSDSLKAITEQILTERGFVNFVLANAGIAGPVHRRGDGTVADFAATCI
ASSAEDFTSTFDVQTTAVFFTAAVFLPLLHAGNQRQNVPQDAQILITSSKESYSRQLGHS
FAYSTSKAAVNHLAKMLARTFAQQHFRIRVNVVAPGFFPSEMTQPLTNSLPAYEDRHGAF
SGAFRLPEDRNPSERTGSEDDFAAAILFFASPAGAYLNGTELLLVCGNDMLYRRGKLLTY
ALRRMVGRTSSRVE*
