# Supplementary material for: In silico prediction and characterization of secondary metabolite biosynthetic gene clusters in the wheat pathogen Zymoseptoria tritici
Source: BMC Genomics. 2017 Aug 17;18:631. doi: 10.1186/s12864-017-3969-y (PMC5561558; doi:10.1186/s12864-017-3969-y)
Supplement: Supplementary file 1 — MultiGeneBLAST analysis of putative secondary metabolite clusters. All encoded amino acid sequences from genes residing in clusters predicted by AntiSMASH are given as FASTA file format. All output data from MultiGeneBLASTs are also provided. (ZIP 42911 kb) [file 12864_2017_3969_MOESM1_ESM.zip › Cluster MultiGene BLAST/in/Clusters_1_34/Cluster_22.fasta]

>Mycgr3G45976|Mycgr3T45976
LFQETLQTYNFTNIRYAQPPTGNLRFAKPQSPVGRNPIVQNGTQPVVCPQAGPVWNALTY
EYAEAYSQGNASLLSYEAGKTLATVTPDVPLNLLKASFPPGMTEDCLFLDVVVPQKIFEG
NVSDYSNGGADVVIYIHGGAYSLGDKAVVGATLKPDSFLLRAYEKQSPGFIWVSVNYRLG
ALGFLAGPTLQASGGVSNAGFYDQRLAIDWVYDNIDKFGGDPEKITLIGESAGGGSIFHQ
ITAQDGQSDAKFKKAIPLYSGFVPQPSRQIQEDRTQEFLHRLGTNSIEGARKASSAAVME
AQLRQIGLAKPGVFAFGPAVDGDLWPELPGELLLASRGKNISVLTSYNKNDGNAFTPPDL
TSDTGFAELIRRLEPQLQTSNVNKIVNELYPAAYNGTYPYTTPYERLSRFVRDFGFSCNA
YYLGKQPDAPTFVYEWAVPPALHGSDAPSMEYTGNVDAAGAPKWSRELQEYLVNFILHGD
PNGDGLPTWPDRRGGAFTNVFNEEKIGAQRVDGFEVEVCEFFQERVYDGSS*
>Mycgr3G75234|Mycgr3T75234
MDADQQDKIAQFSSVTSADPSVAQTALGAANWNLEQAVALFFAANENDSGDDNDDEPTAS
TTPAQPGPAASSSSSARKPASSGRSKQMKTLADLGGADDEDEKDPAQDMFAGGEKSGLAV
QNPDQAARPADHFRNIMNQARSNRERPEGEDGDTEEEQPRSSHFGGRAQTLGGDDVPSQV
VQDPAAAATSSRPRHPRVTRTLHLWADGVSIDDGPLLRFDDPANEHIMQEINQGRAPKAL
LDVQPDQEVDLNLEPHKGENYVAPKPKYKPFGGQGQRLGSPTPGLAPPATASAPTSSHAT
TNDSAAAATTAAPPTMLVDDSQPTLQLQIRLGDGTRLVSRFNTSHTIGDVYDFVNRAAPT
SQQRPWALMTTFPSKELEDKSQVLGDIGDFKRGGVVVQKWK*
>Mycgr3G45767|Mycgr3T45767
MKLLSGLSLLLASSSAQCFDPSPAFPVPSWGQNGQSLASVLESIESKISTIVSKQAFNAS
SFSIELTSASNTIWSMHHTAAHRNENRPGTETVDENSVFRISAVTKVFTVLALLQEHQAG
SLNLEDPISKHLPELTGEIAWANITLRALASHLSGIPREFAHSDLINSLEDPTSVGLPPA
TKDGCPTCDEYNHYLPCTAEDLLEAVRKLDPVFRPNDKSTYSNVAFELIGMAVEKSTGKD
FGTYLQKEVIDRLGMKSTSMNPPSTDKRAVLPIWSKGDNYWGIDAGVQNATAGMYATSSD
MSKLLQYILSNANQIVPGVNWLLPVSWATGFRTFYGMPWEILRTEKVLEARQRPVTFVTK
SGGMPGYYSRITLMPEYGLGLTILVGGETELLSELQELITTRLIREGDPILWSELADAYD
GRYLAKDSSLNSSLTISTTPTGGMRVTSFISNGTDALQKVFGREAHSERWHAQLIPTMRY
KDESRRRGNIWRLIIVPERLDQSDLVWDDLCGTDVDTSRYAGIPANEFVFWHDEQAVELP
AWKVKLERSRNDSNVDADALVVQGATRAHPDM*
>Mycgr3G18217|Mycgr3T18217
FWAELPDDGSNPAPRNKSTFSSDMPTFTTDGRTAKVAEILAGGGRPSHDHHEQVSGGGGS
GEAVWWARDSNRQWRIRGRVFVLGHDIAGDTEEASSVRRALLSRMRIVKEDDKHPWSWET
EMTAAFGQLPPAQRGRFLAPPPGQATDIPWDHDKYKLWAEVHDLHDPLARENFRVVVIVP
EEVEMLDM
>Mycgr3G75239|Mycgr3T75239
MSAPDLTESQTTFPSDSEIYDANHSNSNDSDEPASSSSSPMILYSPPTFWSLMRGAAINL
LLPFVNGLMLGFGELIAHEAAYRLGWGKTKVFPSHRTHSLGPGIEVKDDPVERTRRDGRE
LDMYTALE*
>Mycgr3G46937|Mycgr3T46937
MIDEKELLLAEDFNNDDVSNDIESQNEKSPEAEHEQEAGFQTTQVIALCCAAIVEPVACF
CIFPFIAEMIQKTGGTSGSDVGFWAGAIESLFSVVQMGVMMAYGRMSDKFGRKPVLVFSL
LGLSVTTMLFGLSRSLLQMVIFRCLSGLFAGSVVTARIMVSESCTASTEARTFAWFMFSR
NLGLLLGPIIGGLFANVQLFDQVPILKDYPYFPATFAAGATCLLGTILIAVLSKETLTKT
KAEKNGPAKDAMTTLQLLRSPGVSAALFSFGCTRFLSLANTAVLPVFLFTSIDKGGFGFS
PQSISYFLAGWAACQAIWTLVCFAPLKRRLGNARVMQLCSAGWPLLFASFAVLNELLRHG
HTTLFWTFLAVPLLLGGGIAMSFASAQLLVNDTCPSPQETALINAISQTLNSAIRAVTPA
IFTTVFALSTKYQILDGHLCWIALAAVALPLSL*
>Mycgr3G110642|Mycgr3T110642
MAADERDLDQIRRWNSKAFEAIENKCVHTLIAEKASEHPAKIAIDAWDGKLTYRELEDLS
SRVAYVLYARGFRPGESPSVLPLCFEKSKWTSIAMLGAMKAGGICVALDISQPSKRLRSI
VEQTRARWVICTTATLSIAKACSESNETIVDLEQALREDSKETTLPHVSPTQTVFVTFTS
GSTGRPKGACISHANVAAAVHYQGDLLGFRDARVLDFAPYSFDVAWSNVLHTLCAGSCLC
VPRANDMLNDVGRCIDVYEATLINITPTMLRTLEKKPASLQTILLSGEPPSPDLLSKWAG
QVDLKNTYGPAECTFKSTFADVHPDSDFIPASRRLGTAYGAKTWIVNAEDQSHLVRIGEV
GELWLEGPLVGQGYLHDAERTSTAFVNSPSWSPRSAGGLTSRLYRTGDLVRYEKDGSLVF
VGRKDRQVKIQGCRVELGEVEFHIRQCLACDASVEIVVEAVVCKAGDAASLLAFLTTSDS
SQLSQKLAKVLPSYMIPTAFVFIPGHLPRTGTGKTDRLRLREIGSSLSLRELAVLNRGRI
CQRSISSTLENRLRQCWAKTLSINDDDIGSDDSFFHLGGDSIRAVRLVGAAREEGLAFGV
ADIFKNPKLCDLAEVVRQDAVAEIDSVEPFSLLQSLDRIRIPELAAAACGTKASEIEDVF
PCTPFQAGLFALGVQRPGAYVSVRRFVLPSDIDIDRFRRAWETVINAASILRTRMVHLEG
EGMVQVVLRHQIQEWEGTEDLDMIDVRNRMRPGAPLVRFSIVPRGNKHIFSWTMHHVLLD
GFSRSIVMSMVTTAYTGGLVDSPPPFQRFVKHVAELNVSEASQAWNNHFSSSSASVFPDL
PSLTHKPESSAVITHTVKDLHWPAGDNITPATLVSTAWAILMAKYTSSSDVVIGTIAAGR
DAGVPGVEHMAGPTAATIPVRIVVHRGEETVQELLTRTQEQRLTMQQFEQFGLPQIRRVS
PEADLACNFQTLMVVHPVETCEPCPLFQDVLDEGRGAALNDAASTYALMLAFQLQPTGVH
ITINFDPAVLDSSSVKSLQGQFEAVLRQLCSKADRNKSVASISTLSSSDLKDIQTWNAHV
PEPVPNLVHDLLSQTIQQDPDATAIHAWDGDLTYGQLDDLSTRAAQALMSVVAVQPNDII
PICSGKSLWTSVAVLAVMKAGAASLTLDVSQPQQRLRKIVAQVTPKVILASPTYRKVAQS
LVADTEVIGLDTLLQKRSASEQVGPTSTKPSDALFVVFTSGSTGTPKGIVISHENFSSAL
VHQNKRLGFNRKRRVFDFASYAFDASYYSLLHTLYSGGCLCVPSEDDRLNDLSGSICRLE
ANFATLTPKLAAVLVEDALRVLDLVELCGETADVDVVARLRRQTSVRFAYGPAECTVLTT
VSAGDAAGSAIGRGVGVCCWVVDSSNPDLLAPVGCAGELWIEGPLVGKGYLADNEKTAAA
FIEDPIWLSQAVGRKGRVYRTGDLVRYAPDGSLHFIGRNDSQIKIRGQRVELTEVAYQVQ
QHLSAASPIDRLSVTVLAEVDKASSTLVAFVVPPDGPSMTAQELKKSVELLTADTQQRLS
SAMPSYMIPSSFIPLHKVALTATGKIDRQHLRILARQSRTEASHSAPSTILGKQLSETEL
YLRSLWARVLKISDHKINQNTPFWSVGDSITAMSLTVAIRKEFGVDLKLSSLARHQTTLG
SLSRMIEEATVATSAVEESSAHADLEEMLRHLDLSASTAPVLAPSAPVRSEVAFLTGGTG
YLGIQILHDLLSSNRFEKVVVLVRAHNADAGLTCVKRAAEAAGWWQDSAAQSIEVWCGDL
SKPRLGLETPHWNRLAGTSPSLDPINIVIHCGASVHWTSSYETLKPVNVSSTFQLLTSAL
QSPHLRRFVYISGGRNPQGPEHLNPEDEVSGYVRSKFMSEKMVLSMAEHPCQPRGKYTVV
KPGCIIGNAENGNANADDFLWRYVRTCIKLGAFPREDMSAWLPVAELSTVSRQILRQVDA
QVPGPFSVVDGGISIHSFWQAVQAGSGNPLAEMDEPTWTHMVRAQIEEDGETHPLWPVQQ
FLGPLGVRKLVNVDDEESQERVQIAARLQLAMAENVRHLRRVAQTMKRNGGPESRRPARH
MASQSNQLERNLGESEQGRGGSNAMSLD*
>Mycgr3G75240|Mycgr3T75240
MPSRGLRALRGRTSQLHLSQCRNLSSSTLPSRLNTAHRVASLRPSQSWRPIAIMPTVAAY
RHASTSQTPAPPTSTPPSDFPNLDTITLDTIEINPASDPATLLPEQIGYLHQLGIDYGWG
PSTLVQYAMEGIHVYGGLPWWAAILTTSLVARLLLFPAFVKSSDSMARTAALGEVLKPFD
QRMKEAQKEGDTQGVLLAMKRKGEVKKRAGIISMPKQLAPMLLQGVIAYCGIKLTRAMAA
LPVPGLHDGGFLWLEDLTLTDGYLLLPILMAGTIHVVARMGGETGAMTQLGPMMRPLMLY
IMPGLIAVFMAFQPAAVCVWFCGSGAIGMGQGLLLRNEAVRKALGMAPNFVPKPGMEPTN
TLTAMLEDRFPAMKEQRAALNGGAPPKPSGPYINPTYQPPRVQRTSSKTIDTTLVTGTKG
EDMVQPGTPPPKKPSIREKWSNFKAMSDEQLKKENEKKAFKRRAELYEQRAKEKGRR*
