# Supplementary material for: In silico prediction and characterization of secondary metabolite biosynthetic gene clusters in the wheat pathogen Zymoseptoria tritici
Source: BMC Genomics. 2017 Aug 17;18:631. doi: 10.1186/s12864-017-3969-y (PMC5561558; doi:10.1186/s12864-017-3969-y)
Supplement: Supplementary file 1 — MultiGeneBLAST analysis of putative secondary metabolite clusters. All encoded amino acid sequences from genes residing in clusters predicted by AntiSMASH are given as FASTA file format. All output data from MultiGeneBLASTs are also provided. (ZIP 42911 kb) [file 12864_2017_3969_MOESM1_ESM.zip › Cluster MultiGene BLAST/in/Clusters_1_34/Cluster_23.fasta]

>Mycgr3G95591|Mycgr3T95591
MPSLLDLPDELLSVILSHPPPPDSTLPSCLLPRSFSDHELLVASFSFYQSLAQTCKRMLF
VAQPLLYQSLALNSLRIDEWDDRSMDHYPDTHLLARTMCESPHLRTLVRKINIPKCAALE
TGRYFEDTPIEDGFRQVLRPILSGYGDFFDLLMYGLDQRCGAADAVVVMLLSPNLEKVTL
NWSGTRQCYHNARLGSDCQMAIVGEALRILSTTQVPGQIAPRPLLTLKHMSVDGWQENRH
SRHLADHASPDILTNIMQLPGLRSVEARYLEPKNFYPDIMQTLEPGSSDVRSLKLSNMSL
AAPWLKNIVRSCRGLEIFSYEAQKYDCTIDLDAVRDALVGQENTLRTLCVTNFTGGQQKW
TTRSSLGSLTSFVYLTRLEVEESVLVGQHGDMRAWSVVDMLPPTIKTLVLHTSRAASRLT
AIVTNLAPLQSNALDRLIISCPLYRVEYGQSNDLNNSVLWSDHMTVTFSGLQDVGCADLT
DLADGLAGGRLKALIREQMLKTWDREVALGEALLSVYDGKTAPGREVVEPEAEVDFGDAL
SSLFELVETGPEAYLNGSLADLEHGKNADE*
>Mycgr3G48164|Mycgr3T48164
RWEFYAQTFLIYLSGVIVNTTFRVMFSEMVPSRNEVRWFSLQYILSSSTVWINYVASAPL
QNATHELRFPLVLSLVFVFFACVMEVCRQYVSFFKRDRERWLAYDQRVGYAEERDGGSHS
EYASTEDDGDARHLVVLPAKM*
>Mycgr3G75392|Mycgr3T75392
MASIPSTMKGVIIEKNGGSDVLQYKTDLPVPEPKEGQILVKNDYIGINYIDTYFRTGLYP
APRMPLILGREAEGTVVSTGSGETYGLKEGDKVVWMAEGAYAEYTAAPAAKAVKVPSGVE
PKIAAAALLQGITALTLVRESHAVKKGDWVLVHAAAGGVGLWLCQLLKAIGANTIGTAST
QAKVDLATKAGATHMINYSEEKDVKGKIMELTGGKGVIAVFDGVGKDTFDLSLDVLARKG
SMVSFGNASGAVPPVTIARLSAKNARLMRPTLFNYIVEREEFEHYVKELFKFVVEDKLDV
RIHEVYPLSEVARAHDDIEGRRTTGKLLLDPSK*
>Mycgr3G47899|Mycgr3T47899
MTAISLASALLAFTGAASASHAFYVGKNLTADGSVLVGGTGEEVSSHWLEIFPAKDHALN
ETITVGVTEDAVLPGELIQIPQVAHTFRYMSMEYSDFEGFPAPLTNGGLNEKGITVRDVW
SDSRTELYDMTPNPQRGLQYSDLARRVLERASTAREGIEIMGDLIAEYGYADYGGNSHLV
ADHNEGWVMLQFSGGKGLWAAERLGENTVRVLYPGYIEDFPTDYMTNNTDYMGSPNLVSF
AVEQGWWDPKGSEPFNIFKVYGVQGNYTARDGGFKYMSQAALEEATLAMVPLTEEKLMER
VRDYRISDDEAGYGQIVSLRAGTDCDLLRMWNAPIGSVTAPFIPTWLGVTSVPPEYGQHR
YLTTGASSSFLNPDFELQEASLFAGRVFKRVLYYTCSDPENYLTRVQNILRGVENASRSD
IEVYEKAAAALITTGDREAAKQILTSFYHARAADALSAGQTLAEMLDLEIKMTGHWRSPI
GTQINDAGEGAETVNCLVGLDPDQPAWKQPPHPMRKRAAKKSRGAG*
>Mycgr3G105669|Mycgr3T105669
MRRRYTMVSLLSSVFRQPHCSLIGKQAGTGLLLRCQVHDIARGKQKVPAHSQRALDKGTG
FNKDAVVVVSLPSLHYHSPLLS*
>Mycgr3G75413|Mycgr3T75413
MDFAMNGVAGKPWPQTAVSSRTTNGANTGKPKQQRSRRKKDVEEDDPSKRRCVSTACIAC
RKRKSKCDGNLPACAACSQVYGTDCIYDPNSDHRRKGVYKNDADTLKTKESTLQTIIHAI
LNYAEEDVPDLVQEIRTCESLDAVADKIVAKENGEDNGDGGGGRSSMDSSERAPRMSTFE
SHLYGKMGDLRLDEGSVRYIGGTSHLIHAGQGSPTPPNMDEYLPQENAITSWTNVTDDPQ
LVLHLLNMYFTWHYTFFTLLSKQLFFRDFTLGRPPPGTRRKTQHCTPLLVNAILALGCHF
TSHAGARVDPEDSATAGDHFFREAKRLIMENDEHEKPSLTTVQALALMSVREAGCGREAK
GWVYSGMSFRMACDMGLNLDSSSLSASKEISGDDDEEDNRKVTFWGCYLIDKCWSNYMGR
LPQLPSAIVAASKYDVFPEEDSSQWSPYTDSGFTQAHAQPARTRAVALQISKLCDISNDL
MAHFYNPIDMEKTRGKAAELRKLSAIHTRLESWRRDLPKEFEPKEGVLSSVLVMHMFFQL
LFIHLFRPFLKYTQATSPLPSTVSPRKLCTQAAAMISKLMRLYKRSHGLRQICNIAVYIA
HSACTIHLLNLPDKNAKRDIVHGVKHLEEIAESWLCARRTLAIMSMLATKWKVDLPDEAA
AVLARTDAKFSSYHREIQSPASSQRRESDLMSVPEHLAMQPTQTPALVQPTTAHNSPLYN
TASPMFVPAAIGASGSAIVRSHEPQFPAPPADAYSLRASQFPSAATTPATPQNQARQHST
RAGASPSDMFGGVEQLLRDSHDWAYRDQAQFATGFGNWNSTPDADTAAWAANMTPNAPLA
GSVAPARQHSQASAVSIPMNAQPAGYVPTASATLNGANGVNVNGTGNVDGMMTNWLNSMT
AYNTMATTYNEDEWYQ*
>Mycgr3G95588|Mycgr3T95588
MDANASALGMSQSAAGVRSSALPAISPTTVPMTNSLLDLPPELIDYLIDTMTIDHPSQST
RSAFNALCLTCKDLLRVARPVLYSSVYLDRPNSHTTTSTRRLAHTLYTAPHLALLIRHIS
TAPASESTHKSRDMRRFIYRESTARQEELSGFEDALRSAVHGKAGSSAMEATIAQGYDFG
VLQVDLLYVLFMARHARSVAIPTSGLFWPALGRDWSEVDITMPLRLLWSKQNLQHLPAGS
LMNLRELSINAKEYMVSWANREAYDVFQPRGDVAMLSAVMELPALRRLCAKGFAAQRSPA
VWPLSKASSTVRSLSLLQSKLTPTMLTTVIDTCATLEEFFYEIERTDAERWTEEDQIGGT
LALHDALYQHRDTLHTLSITHLAIRDALWNQDPAEFPLHDLHNLTTVEIDMYLLLGIRRK
TCFSDAARDIPCSLRDMTVHTDCLLEHLVIFVNELGTLQHRGLEKLQITFRNTAVMKYSR
YTELRDTELNAPPAIPSSSKHRFRVGTGEIWGRLMLTFACWELQQWSVLEMNVLMSTVRS
RGLNGLMELQRPDVWQLDCVLGEALLSARDAEELEWDTAAKAMLIDFGDTLVNLFGGEAD
GGV*
>Mycgr3G26160|Mycgr3T26160
WNEFAYATYATDSDYLCNSLMLLETLHRLGSQPERLLLYPRTWESLPTDSIESRLLVQAR
DLYSAVLQPIDLQEVSSISAASTWMHSPTKLLAFNQTQFSRILALDSDSTLLQPLDELFH
LAEAPVAMPRAYWKPLTSDGRQIELTSAVTLLTPSSEAFASIQAALLTRGKEDFDMEILN
KLYGDSALVLPHRGNILLTGEFRESNHSGYLANAGEVWDAKKILRETKYVHFSDWPLPKP
WQPMSKPAWEQYRPSCGGGVAEAELGCAEREIWEGLHRDFRERR
>Mycgr3G62211|Mycgr3T62211
MASSTKYLRFILLAIVCLILIVLFSSSSSSIPGGHHIQSAADILRAQGIWKGTGDRVASS
NTFTQDVTDKEKIAIPQHNLPAFEDTTSPNPGAGKQLPVAAAPGERLNATFVTLARNSDV
WEISRSIRQVEDRFNKAYNYDWVFLNDAEFDDQFKKVTTALTSGKARYGKIDEKHWSFPA
FIDQDKAKRVREDMHERKIIYGDSISYRHMCRYESGFFFQHPLMLEYEWYWRVEPSIELY
CDISYDPFKFMADNKKKYSFVLSLYEYVETIPTLWDSVKKFMTKHPEHITEGNAMAWLSP
DGGETYNHCHFWSNFEIGNLNWLRSKAYTDYFNFLDTEGGFFYERWGDAPVHSIAAALML
KKEEIHFFNDIAYYHVPFTHCPTGEQIRIDNKCHCNPKDNFDWNGYSCTAKWYDVMNMPK
PAGYEKEQ*
>Mycgr3G95609|Mycgr3T95609
MAEYEDKLFVRLREMPQELFDQIEAYVKTPDPPSGRMINIDNTYTPPPFLQLNEYSRRKS
ASTYYSTNTFSFTDLQVCWKWLEALKKEHVEQIKTLRFYPSRHPTAQLLRLDAQEAERAV
KAALLSAHGKLKAGLQVWQPDDSEDRDKWFFEDKWFVFELVRAPPILSGGVPGSWWTPII
GASQVHALGGHTLAGLPTIPMPPFPSSLIGGQTSWEQSWAVPTEHMRS*
>Mycgr3G75416|Mycgr3T75416
MNPSKTYQCLSCRLKSTVTQSASNVRRSFSSTPIEQARKRTTRSRYPNIKAEDLGIASTR
QSEVDALADHLRPYTAREKKLLAMKYTPEQMAAIEAGEKAIDATDMMTQGRFRSDPMRID
YIDDFATVRPIVDKAPHGIDAEMHAELTPGAQPVTDAMSSQHREKSARSDKKQADEKTEE
DQHLLRLCQQTGLTPQEIRRIRVKNLVTHRVVNQTRMGKIASLYFLTIAGNQEGMLGIGE
GKAAEDEDGRRQAMMNAIRNMKPIPRYEERTIFGEVEAKVGASVVKLSARPPGFGNRCQS
LIFELARAAGIHDLAARTPRSRNKMNVVKAAFEALTNQRLPEDVARARGRKLVDVRGVYY
GGLVK*
>Mycgr3G95636|Mycgr3T95636
MFKAILLSGYVISLAAASTLPQRRASGTCAAHKDHEPGYNGNPDTHHIINTGDAPNEQRN
YSIWIPEDYNDQPAKLWPLIIDFHGHGGSPILQHNNSLYYKNSRGKEYIVAYPEGVIGKT
DEERAWFGPNYANTGKEEDFSFVTKLVSHLKDEYCIDPDRVYASGKSNGGGFVDTLACDD
NGDQFAAFAMAAAALYTDNEKGNCPKKRAILEAHGDKDGIIPYPGKDTSQGKTPRIGEWT
TWWKERTCSASTPRDTISSPPDNYDIRSYSCDSRSGVVQQYHGTELGHCWPIMEGSNTDS
GKKNCTDRSLDFTEKVIDFFEKWDLTTAPSNK*
>Mycgr3G110702|Mycgr3T110702
MPSMDYNPRMSMARSQQPPSSQQKQRKEPDEDAFMTLPDKEIAGCISDIGINFSIDDLRK
PNPQQIQKVFEWFAELLTMTTREIVAPAMRAAAEDMCGADDYERIFTADTRELMGFFITM
RKLLLECGIKDFTFSDVYRPTHPRLVKIFSYIINFIRFRESQTAVIDEHYNSSERTKNAI
EQLYHANQEKEDHLQEMQHNRANVEAALAEKERKASDLKTRLLELKKSQERVTERLERVK
ADQSRLKSLLEDKTSTVMQTRTEANKLRPYTEQSPANLEQSLRDLSANLNTDRNQIEVLD
RRSRALQTSCDTFSLLQTDIQSLNRLLTDLSTELAKEEDESRSAARNREALTEKSNNVRE
VERQEKMLRKQLQQWTDRTEKLRNDAEERAKNAKSKMEGLRKMHRELTSERREKGEEVEK
RRVRIEQTEKKMADLKEQIEHEVQAAREEYMKMESHIKLYITEMDQVIV*
>Mycgr3G47119|Mycgr3T47119
MKYLLFSALQCLLLPAALAQCSDQGETFQRDVVILGGGSSGLYSAVRLQQMGKSVAVVEK
QGRPGGNTNTYKDEATGKTFDYGVKVLVNTSLVYNFFTSLEIPLAPLGAVSPATKTVAAD
FAHGELGPQWPVVNANDSLAALERYKVQLAKYSPEFFRGYHLPDPVPEDLLIPWGEFLAK
YDLGPLAYDGFGQFQGMGNILAQPTLYMMKLFNPMQVEAREKKTKVSEANGNTQALWDSA
QRYLGEESLILNSKVTSIKRHNDGVEVVVSTPTGTKTIHASILIITVQPKLDLLSPFLDL
TDEENQLFGQFNNSYYSNAVIANTGLPENTTIINYDQHATYGLPPLPGIYSVDYQPIQGL
RSVQHSSPSPVTDEEIKADILDSVGRVRKALSLPNPEEETEIICFNNHSPSGLAVSVDAI
KAGFFKRYVALQGQTRTFWTGQAWTSGSSSTIWDFTEVEVLPAVISALGG*
>Mycgr3G75370|Mycgr3T75370
MDANNSSNIGKRLIPQILDDLATSDPDVPVYSLVSTPDCTQSRHVSAREFVKAVDKTAWW
LKSLIEDRATTAIRPLGYIGPHDLRHVLLTFACALFVSPKNNVEGTLAVLAATGCDIWVH
PGEQYQYLPVVAKILVQRPMRVLQLPELDMLMDVESVEPFPYTKTFDEASQDPFCILHTS
GTTGVPKPVVWTHALVGTMDAVRLLPPTQGDGGLQPWTSLFEARSSIYSSFPMSHGAGII
MDILLPALFNLRCVLGPATVPSNIDLINSLAKHEQIDIWSMVPSLVDELGESPDVLEQVK
RSKFICASGGPVSPDIAAKVNKSIRVLNLTGTTEGLFIGNLVVPREDWFWFAFHPYSGFE
FRETEPGVYEHWIHRNEHWSLFQGIFHTFPDKNSINMKDMYVRHPVKPDLWSFKGRSDDV
VVLSNGYKIPPLATEAYITTHPDIAGCLVIGDGKPQPGLLIELRDPTRTKDTALFDSLWK
TIEEAVQRSMYSVQLDRVYVAFSEPHKPFVRTDKNTVKRHATLLLYADFIERFYQSRDDE
TELVAIVATSEASVIQSLRRIISPSLPTIEDAPPDADFFQLGFDSIFVFRLIRSINTALA
LDDRVSPRHIYANPTLAKLAALIVRLASGKTKVMSSDPGPGIESDTVKLKAKIDQHRAHQ
SFRMNPFDYINPNHYMGINLYFALGEEQTFEGVFAKLQAGLRRTLDRIPSLDGKMMFCSD
QEIGHKKGDLRLTIPPVGYDEGHLAPRQLTFKDLSAELPSFRELQDGEFVPSAVRDDMVL
PCDPFPPYPADIIVSRANFVRGGCILATNFHHGCLDGLGVMVALKFWAESCRYLDGDSTA
TCSWYDPESSNHDLPEILYEMEGRARPLAEVDPGTWGFLPFLPLETPRSQPDEAPSQNFV
PRANEPALPPPAVFPHKLLWPPAIDPQGRRLKTTMFLITAAKLEALKQEVISDPESKGVI
TSLSDIVQAFFWRMAIRARHRVAKETHGQHFSPDEPAILELPIDGRPYFSALLPDTYMGS
MLILNRPHMSVEKLCADTTTIGHVAYVLREFAARVTPQLFHDAFTLLRTLPDYDRFTLAD
MGLDGVHSMISNMMLFQPTEIAFGDGVFDNGGSPLALRPQIERGGQRFRFLVIFPMRGDG
GVELVLGTLPEEREMLLADPEVKRYATLIDG*
>Mycgr3G105683|Mycgr3T105683
MYQLQKLSSLRSRWAGAGGRDGRRQSAPRKWTCRLDGLIEPGAVIDMEVLETFDVKRICV
GLLLAVLFSLAVALAYGFAVDKDFSTGFSIASWIITAAGFFAAIVALFGDDSSTSLRASL
NASPQEVPERFWEDR*
>Mycgr3G47978|Mycgr3T47978
MGLLSRIFATGEEGSDRKLNAYNLWMLLFVSIGSLSYGYTASIIGSTLGQPTFVSYFALA
TRPNGTQLIAATNGLFQAGGVIGTLTLPLFTDKWGRKAGIGVAAFIAMVSGAALAGSTHI
VVFLVFRFIAGASAFMILAAVPIWMSEVVPAHLRGALVNVHAISLVTGYAIQAWIGFGFY
WWSEGGNYTWRVPIMFQCLWPLMLLCGLYWVPESPRWLLMNDRPEEARAILLRLHDDASD
PHHSFARSEYVQIEKQLALDRTLDDRWMHIFRKPSLRKRLWLTLGTTAFIQCSGVLVINN
YGPLLYKRLGFSETKQLLYPAAWLTLAVGLNMMASFLVDHFSRNRFIAVGVFGCMVTLII
EAALLAQFANSSNEAALQAAVAMLFIFEIPYDWCLDGLQFTYIAEIWPAHLRAKGMSAGV
AMISLMNIMWLQAAPTAFENIGWKFYLAFIIPGTIGSVIIWFWFPDTKGKPLEEVAAIFG
DVGMSRI*
>Mycgr3G110699|Mycgr3T110699
MLSSHFVSSTIDEHQMEPQEEDDDLKLAKASAGLLNDLERDLPRVLWKASKPGSGTRKAH
TRVRKRDLQRITSYIEPFQGEPQLLDAKLKTILPPIVDAYLEFLTSQKSLDDTQSDHLDF
QTAVFALLYTLCKVRGQKIIAGFLNNEPRFLEPVLEAVERCTFDTNDREVQWQVPYVLLL
WLSHLLLTPFDLQSISTSVGPATSADNDSALLQGLPPLISRILRVGLHHLRMPTKAQDAA
AAMLVRLSTRPDVHKVRLADRLVNDRLPKLESKATDMPNMYEMLGSLRFVAGVASSAELS
HLIPSIYRTCEKTFDESDESTLSSNAVAKKVIVKIFRNVAILSLRSVATRGPLLSFLQTT
SVLENVIDYLLRSLGDKDTPVRYAAAKAMSLIVLELEPEMAHEVIQAVLDTFKEDMPKTI
QAADFSTANPLKWHGLTLALAHTLFKRSASPAQLPDILDALISALQFQQRTATGSTLGTN
VRDAANFGIWSLARRYTTAELLPVKANILHSSDDQRSDMPVVQLLAIQLILSACLDPAGN
IRRGSSAAFQELVGRHPDQIHEGIALVQVVDYQAVSLRHRAMVDVASKAAAMHNMYWSNL
LSGLLGWRGLGSADVSSRADAAESISQLSRMLHVCERLDVLGMIGRLLSDCSAKDVEQLH
GLTLAAAYMLEPSHSITSDQEVEPLQPDIISMWKHFASLQASIKEFHPRLLKSELPASLG
LYTTALCNATQRVPGEALQAEQVPFDVLDIVTDRLLARHEESILHIVPGLARSVHGLVKA
AGTSLPCLEPYHLAQKLAADSTKSTLTSAGRAMAFGVLSSSYTDDGAFDRQKNMLVVSLC
SLMSSKTVDWRVICARALQLAVNSVPHTATLDAATAQSICSAIHQGLNDYTIDERGDIGS
LVRLQSITCTSTILSHPAFKFHLDSLQLLSNDIHRLSLEKLDRVRLSAAHCRATHLDLTL
PITDIPSVSSKPYFRAALHPLTDPSTPSATTHALLTGIISSAGFSAESLLQSSRHVLATL
LSTTKPQHFESLLTSYTTILADLLTSPSASISIHPALCLLSYILSTLLPHFPHLASPVSK
FKWRTLLSTVQKAHHKSTDITRLMAAVGVYCAMAEVGVVRGEVLRKLVSMLKTNPFPRVR
VAVAEVSWMVTGEETLLPVDWARPVKENAGVVQGLQKVLLD*
>Mycgr3G105685|Mycgr3T105685
MPATTSTDLAVQEPPKVHPDAAEIIRQIEFYLSDDNLPGDAHLLARTGPTGDGWVSINEL
FGFKKMRNYKPRTLAKQALLMSDKLIVNGKFIRRKDPLTVPLHVTPAINDDRVKSKLVID
KPWLTKGMLKPTGFEEGATEGPLKPEEYAAQRKLFDPEMDFTIRIEYAVTKYLSKRKMHQ
KTANIFIKFLLFGGFDGGQNMFTGGLDEKAMEEYDKDEIMQMKVCW*
>Mycgr3G24569|Mycgr3T24569
CRQLPGADDVLVVMKTGASEVESKLAVHLRTTLTCYPNHVIFADVEEDLPSGEHLYDAFQ
YTTPSLRETHSEFALWRKLHAEGRAGLLPSELSGPESRQRLEDVRKKIPGWQLDKWKFLP
MANQTIHMYPDKRWYVFVEADTYLLWSSLLVDLAARPWTDDLYVGSEVIIEDLAFAHGGS
GFLLSRSALEKFAKTFNSDQSHWESVNEKLWVGDHIFAVALQEAGVHLQNGFPTWQGDPL
SFLDLRPDGGLWCSTAVTSHHQTPAEIEDIWNLEQTIISGRAKGRTKRESQVLRHRDIFE
QYVLPRIQESRTAWNNQPTVAGREDRSETVEVSSLLECEGMCERDKTCLQFAVHDNKECK
TTSKVVLGEEAEGFESGWMLGRI
>Mycgr3G101169|Mycgr3T101169
MPGLPASVDLDECIDRLYRKELLADSVIEAVCAKAKELLMKESNVVHIQAPVTVVGDIHG
QFFDMIEIFKIGGYCPDTNYLFLGDYVDRGLFSIETISLLICLKLRYPSRVHLLRGNHES
RGVTQSYGFYTECSRKYGNPAVWHHFTDMFDYLSLSCVIDDKIFCVHGGLSPSIHSIDQI
KIIDRFREIPHEGPMADLVWSDPDAERDEFSLSPRGAGYTFGAQVVKKFLAVNSMTHILR
AHQLCNEGYMVMFEDRLSTVWSAPNYCYRCGNLASVLEVGPGGERKWNVFDAAPENEVMR
VEQQAQQQAQGGGDPVRDYFL*
>Mycgr3G95596|Mycgr3T95596
MKSVAESLLGMLLTAVGSMTGMLLVFAIERHRPKKPLPVDEEVGVPETAPIEAEGEGQVK
DDGKHEAEQAADEEGVGREGGNKKDGDAENKVEGEEKPPRWWEVGWLGWLARKMRRSEGE
VEGPKHVVQVDAREVEGLVEGVEHVEGGGVVVEKPVEARVKREKGWRW*
>Mycgr3G87435|Mycgr3T87435
MSHTANYDKLEPSVPLEEETLRHYKAERYYPMNIGDVFQDRYSIIGKLGYGTSSTVWLCH
DLLTPQKYVALKVYVNSGKPLRELSIYEHINRVESKHGGRARIRALLDSFVVSGPHGEHT
CLVHEALGMNMEELKELLGEIPPDFIQQCLRDILRAIHFLHQEAHVIHTDVQPKNILMGV
LKTDTAFERYQQDEVEKPSPRKELPDRTIYVSRPMRYTLGLPSLSDFSEARFDEPQNSGL
IMPDVYRAPEVILGMPWGHSVDLWGYAMTIWDLFEPRKLFNTQDVDGRYSEAIHLAQMVA
IMGPPPLEFLKRSERSRLFWDAQGNWQCDVPIPDMTLHSKEQRLHGEEQKFFLEFMMKTL
RWDPDDRSALEHVFMDEFLLADLIAKGEVVHKE*
>Mycgr3G47515|Mycgr3T47515
MANLSPPPATRDDFETAIICALPEERDTVEALMTRDFKSEGKIYGKLENDDNTYTLGVLG
NKPVVLVAPRDMGTTNTRDLARGLKISFSKVTWAFVVGIAGGAPFVPDGPGWKKSGIQLG
DVVVSTQVIEYDFGREFENGFKRKTEVESVLSRAPQKVANFINQFKLGRSAAFRRILAKT
NADLTTGKGEDHEHPGANADHVYGLGYRHKHQDPEACTKCSQCTEWYHEVCATALTADCL
TLGCKPHHSNNDIKEAQIHFGRYASGNAVMKSGHRRDLLIRDEGVIAFEMEGAGAWEVFG
TIVVKGIVDYADSHKNKKWRGYPAARAALCAAAMIEEIELPEKPRPGQRLATLFLRLDNL
TVHFSPAYLAPCSGW*
>Mycgr3G95635|Mycgr3T95635
MAPKRERTLEGERPPRPHTTREPRMAEDSIVTGKSATIDRILGSHIQEALGKRLERSDLM
LEKPSPLPAHTSKKRRLAKDKIETVNTEFYGEELEGRAQALLAKRIQKLAQELQDIILDQ
LLAATLPSDSARVTILDRWCSPRKHFPEKRKTFNIPVALWINQKTRAKYAKQFYSRDQLL
CIETIGTIFHPSCINMAIDSWFELIDSEHRHHLGKILLKFVAQGYAVMPREVRHCFDVSD
VSDVSDVGFSMEKEYQSHHVSPSMSTLGVLSKPWGSLSHRKKQEYVSGIGLRTCIAKAEH
YSLFGHLPTNPARIAELVFRPEALLQLDLISTTPSPPLETVPKITITNMAPKQEHTGAEL
SSPHQQASTKRLKLTSEDALTPRPEKRARRLRARSDLAQNIQKLPQELQDDILDLVLAAS
LPSKPAQITIGREHNTFSTPLALRINRKTRAKFAELFYRQGQLLLIDTRGLPTEVLAKAI
DDWFEIVDPRHHEYIVSVNFQCQDRSIRQYDSDDSDDSGGGYDDRYEMQGYNMDGVSMSM
GEEYRGSSRVVGDGRLWIELSPHERRQWICGQGLKACLFGLAMYSVRSCHRFKYSDPTIA
TNMAPLQAPLQPRKTSPATAQILDPAMNEYHRLTEHMQALPQELQDSVLKEVLHASMEAP
DSVNGSVIAINANYKPPLALQVNRKQRDISATEYYNNTVFLVEYPGLRRCAKWLSTLTSA
HLQSIKTIEFPDLRYYSIIESGVDNAPFDTYRDSAFHEARLIVRLIEKYSGAYIGPGSKA
VVLRPNALKVELRFRQSDGSLRHRWYREGRLENEQWESEAYGRTSTTSPCKE*
>Mycgr3G47222|Mycgr3T47222
MADEAPTFRLFVASFTDFLVVAIHTILYERGIYPQTSFLSARRYNFAVRQSRHPKVCEWI
TDAVASVESELLKGTVDRISVVIYSKQNKPLERFMFDVSRFPTVPTSDLDVPLESADVEG
SSPSVLPLVDLEEQMRATMSRLSNCSASLDVLPKSCTFTIAVELKGEDDAPLTHPQPWIP
VQGSDESLGEVNGKRTLPLRAVRAGEMAFETWVEELSEKAAQDSNTSSLP*
>Mycgr3G48067|Mycgr3T48067
MESISRLSGLLEQARDLTLEAARDAGPRKTIRPLPAAQIKKLLDSRNERDTLEGLRRVVA
MQYATPPQPTLTFFPAVLKTLSTPFPSTRPLVYNYLIYHAEADPDTALLSINTIQKSLSD
SNPRIRAMALKTMSGIRVPVISQIVSLAIKKGASDLSPLVRKAAALACVKCVKLDPTTRP
QVEEYLATLLADNQYYVAGAAVQAFMEICPERLDMIHPVYRSLCKMAVDMDEWGQLSLIK
LLTNYSRRCFPQRTKRVKRAATQEQRAKEFYEDLDPQEENVDDYEEVNSIDADLDLFLKS
ISPLLSSRNSAVIVSVTRAYLYLSPTSYLPTAIGSLIALLRSPLDIQQIALHDILQICLH
SPTLFVPYTRHFLLRTSEPPRIQTLKLELLTLIFPHTSASQRTLLLAELEHFSLISYNPS
LTRASVRALGRCAQASSPATSRRCLTLLLKQIHSADQHLVGEAIEVIRHLIQRDPESHQK
TLVRLAKNLDTLTSPTARASIVWLIGEYDAGLDSGKSIAADVLRILVKGYADETDEVRAQ
IVLLGAKVYLHHLNVENEKRSAREALNSNHSPGDEDSGARPDDDTAHSITILYIHLLTLS
RYTPSFSLRSRTRFLQALLSNPTSTDLASLLLLAPKPIPKMPSSGQSRKDLGFVVGTSGL
VVGEQVKGNWTIEDWVKDGEEPVGVRDAEEFQAGGRNDGRRSETVAAGSKLDDVLRQEGG
PKKVVSLERWLDDSEEETESEDESEEEEGSDEDSGETESEEDDEETGSEFETDSEDERDE
RRGLVA*
>Mycgr3G95621|Mycgr3T95621
MASHLLKLGTALLVLGVSASSSTVHSKRQASPGLTDNERLLTNSISNSSISQYSFYYTQG
LHLAGTNQSQAQYTADLWAEAGFDSRLDVYNVFLNYPLDNSLNATWSNGSVYQPELEEAV
LKEDPVTGFPNRVPTFHAYSASGSVEAEYVYVGIGQIPDFERLLELGVELKGKIALSRYG
GPFRGLKVKNAQAYGMIGCIMFNDLADDRIKVSGGYLAYPDGPARNPTYVQRGTVLFLST
RPGDPTTPGYPSKAGVPRTGRDDVTPVIPSLPISYINAGPLLAALEGFGASGAEVNRSKW
IGDYDTGYYSGPAPGVTLGLSNLMNETYTDIWNAIGVINGTDPNEGAIIIGNHRDAWMIG
GAGDPNSGTAALNEVAKAFGGLLKTGWKPKRTIIFASWDAEEYGMVGSTEFVEEYLPWLN
ASAATYINFDSATIGPVPAFAGTPELHQIAIETMKKVQWPRTSGTMYEAWSKQPQVLGAG
SDYIAFVQNGFPTLDVGSVASPTSPIFMYHSNYDTYEWMRRFGDPGFQVHAAVAQYVSLL
LDLTALRSAIDTFRVHAEQADSLTADAVAARDTDLITAQNKKYQSFHRRFADTPGLPDRT
FYRHAIFAPGRDDGYAPVTFPGITESIVLDKNLKLAMEWVEITAGVIVAAGEVLKA*
>Mycgr3G95586|Mycgr3T95586
MAADKSDGSSRSAFLALCLTCKTLLRATRPLLYAEVHLDRPTAEGCALTSTRQLARTLCA
APHLGLLIRKITSSPLLESWDQLYDVRDAVHGERDSADLLQFEKVLTSKLHSEADVASLA
KAFATGFDEILGFRPDVLVVLMMSTQVESVAIHQVGVYWNSGREEMAVGVPLVMFWARKN
LLHLPSDAFSHLTELKIDGLQLCEDYASVPMCKFMSPEGSLRAVPAVMGLSSLQRLEVSG
VSWNMSHDKWPLAKGSSSIKSLDLLDCNLNSRTITALIETCSVLHEFSYAARSPRIQMER
IGQGPFDYQVGTLALHAALSPHKATLRDLTIINLEDEGRLWDANDEFSLSGFHSLTSLEI
DLQLLVGNQGQTNISTAVRSLPSTLRKLVIHVYSVSFPLEIFINELKTLQHRGLDRFEAT
LPPKDNWGGSTSDRQFFEIVYDHNSRYDPAFERYPVVLNVGDYRSCHRVIFRCRGLQQWS
EEEVEALADAFRRRDVSSMEVLP*
>Mycgr3G95610|Mycgr3T95610
MSYVAQNDVLIDEALHFLPTCVRGSAQRIQIACRLGSFRWRQSSHVNVLVTATNNNATKP
TSLTINSNTMEDGAAKLKLEDVHQKRTDGAEHHQVTVMEHQEGGERTADGDKSKSELKES
ERASVMWVTTMADDLQRLPQELYDEVYGLVVSDVPRASNIKIDNAYKSPMALQITSKSRK
QAFQVYYGTNTFTFASLDLFRQWMTALSLDCSLLLKTVHCNGPQRASTASPPATAIASRL
LKSMASMEEILGPLQEKLHPEFVLWQEFIGYEPIGTWLKTTVISIDGDGWSPEGCKFSIL
ARGRLIDV*
>Mycgr3G87428|Mycgr3T87428
MTSINVCKNRSRSNSTMEVPDDERRQSTDNLRRSTTTAKTTTAKTIDPAENAKYCSFYRR
LSREVNEKIQEAAYNDDVTVEQVKQESKRKTPPPVLDGPELHDFRKFRKEDFEKFKASKQ
VYKGAEVVTKKWE*
>Mycgr3G75360|Mycgr3T75360
MGQGYSAVTLPAGPSAIETSELTDLTYEKTLGGARFLRTVRAKHSSGIVVAKVITKSNPS
VSFKRYSALLREERQKLRGIPNVLPYARIRETAALGLLVRQFVHTSLYDRVSIRPFLEGV
EKKWIAFQLLCAVRDCHAQGVFHGDIKSENVLVTSWGWVYLTDFASQFKPVYLPEDNPAD
FSFYYDASARRTCYLAPERFLAAGEKPREGNVVQWNMDIFSLGCVLAELFTESPTFTLSQ
LYRYRKGEYDPTVTLLNKVDDEHVRSLISSMIRLDPTERWHANDYLDEYKEKVFPLYFYN
HLHTLMQEITDPMTGRKSGQTADKNNGISDERIDRIYNDFEILSVSLGYQDAATAEESAQ
SNPALRTGLFPMQVDLPNSRHTVQSAHHLTSENGTFVLLNVIASAMRTCARAASKVRACE
LLLAFAERLPDEGKLDRVLPYIIPLLEDPNDMVLVAALRTMTQILAMVTVVSPVNSFLFT
QYIFPKLQVFVKSTTFRKYSLVRATYAACLASLAETASRFLDAMQALKAEGSLPSAERGG
DTDEDYTVDPEAYDATRLEMLEQFEGQTKVFLTDTDTAVRRAFLTSVSSLCVFFGEARAS
DIILSHLNTYLNDPDWLLKRDFFKTIVGVAVYIGSANLEEYILPLMLQALTDPQELVVEQ
ALRSMASMAEMGLLQRSKIWELIDTVARFQMHPNFWIKEAACHLISATTTYLSMADVRIL
VAPLIQPYLKVPIGSLTESELLDALKKPLPRAVLDLAVQWAVRVEKSVFWKPARESKQLS
SPGVAQMPPQSSVAGLSSKSFAKVPKTDEDEQWLGRLRNAGMTTEDEMKLLAFREYIWRS
AQRSKRDDGNGQDGRYEQMISLSALKITPQTVIFENSLEAYEQHSQRQEEERTIVEAIEE
ASTVDARKKPDEEGGLGVRSADSGATAGMPIDQRRVSGLRSKNSGSLSSSPSSGIGLLGR
DVDRALRQKGAAAGLLGGADLRVKAQAEVATDDTTATGRLNSPHPASRKPSPSPNADSRP
STARTVSHRSVHNYAGNDPTVLKLLDAVYVDTFPIDAADFGPVVQLKSGLIPTNSNQPNT
GPWRPQGQLIAVLGEHTAKVTRILPAPSHLFFLTASDDGTVKVWDTARLERNITHRSRQT
YRLPSGVKVTSLCFVEGTHSFICTGSDGSIHAIRVDVTESSSTTRYGKLRTIKTWNIPPL
STSSSSAPEHALWSEHFLASPTSTLLITTSANRILAFSLKHTSLLYSLRVPSPHGSPSTF
CISRRKDWLLVGTTTGVLHLWDLRFHVRLRSWSFANPAPITRLQLHPSRKSSRRNMFCMT
GGTAVGEVSVWSLEKGVCFEVYRGAHGEGRERVDLREYELRNLEDEKGDKSLERAMEREG
EVRMGRAAFAVFGAQTSVKDPEVQSAFLVAGGPDGKVRFWDCERLEGCSVVSGNEGDQQP
TYSFSQLSLDTRVCTERDADAAAAAGQGVESSPVGGGGKGRAAAGSVSGDKGKTPSRYEV
IRTSARNLMRRHLDLVTDVAVVERPVGMVVSADRGGMVFVHL*
>Mycgr3G47929|Mycgr3T47929
MNASNSSLIASDPDGICEKILDVILEYALHKFGDTKQKLALGRPKFLETIAGFVVQGRCI
QMCLPAFPFKSSNKIDKVLGTLPDKAEELALGRLNTMCAKVQAIHAPGAALTIISDGLVY
NDLLSISDKDTWAYGEALRSMAIAHEFQHIRFARIRDLIKFPGSEVLNEITYVASATNFR
RSLLNEFGKDDIDIDHEIATSEDTKMTYLGYRRFLESDLKHIFPLGSDRSANSYKRNVKF
LAKEMIIRGYAFAGAVRAAFPEHLRLSIHQSTGEHKISISLLHTKTGFTTPWHCSVARLA
DGTWVSAQKADFELQDTMRMICENGRPSYFQEEEASEQHFVPTQAFGLGGAKMDGSHSLG
SATELSLYANETLSQSTSEFDFATLKEQVVVANTHAVGPTTEQLINTFLRHDYPPLDPKS
DSFEARSWLKNFEGLIEANRASNSKQIVGVSYRDLSVEAFWQPSDYQKTFWNQPIAIIDT
IAQKLTASRNVKRSILKKCDGLIRHGEMLLVLGQPGSGCSTLLKSIAGELDQLRLGNTTY
MNYQGVPGHVMHKEFRGEAVYQAETDVHFHQLTVKETLEFAARARAYTYVTHVRDAYIAM
FGLRHIADTKVGNAFLRGVSGGEVKRVSIAEAAVARSAIQCWDNSTRGLDSAAALDFVQT
LRTSADIAGTTIAVTLYQAPQSVYNLFDKVSVLYEGRQIFFGPASEAKEYFIDLGFEPKP
RQTTADFLTSVTSPAERRIRKDFVGRIPATPDDFFVVWQKSQQFKHLQDDIDKFNESNPI
GGPSLEEFRNARRSLQEKSQRSRSPFTLSLPSQIDLCVWRGFQRLKRDMGILISSIIFNS
ILSIVIGSVFYGLPNDNAALYSRGVLLYFSIMLAAFASALEVLFILVLYAQRPIVEKQAR
YAFCHPFAEAIASMLCDLPNKITTAIGSSLPLYFMTHLRRTPGHFFVFLVFTFACTLTMS
MYFRCIAALSRTLAQAMAPASVFSLALVIYTGFAIPTRYMRPWLRWLNYLNPFHDRSIPC
SEYVPHGEAYNDIQARERICATSGSTAGAEAIDGDVYLAVNFGYHASHLWRNLGIMLALM
ILGCSIYLLATEYVTEQKPKGETLLFQRGGIPRNRPQDEESVGNGNIETTSVLMAEPTCK
GRVDVTFRPEQESVFHWDDVSFDIGTKGSSKRILQGVDGWIRPGTLTALMGVSGAGKTTL
LDVLADRVSVGVVSGNMLVDGLPRGPDFRRQTGYAQQQDLHLASSTVREALNFSALLRQP
RTVPNDEKIAYVEEVIAILDMEAYSDAVVGVPGEGLNVEQRKRLTIAVELVAKPAVLLFL
DEPTSGLDSQTAWSICSLLRKLADNGQAILCTIHQPSAPLLGLFDRLLYLAMGGRTVYFG
ALGASCSAVIDYFQDKGARPCGGDENPAEWILDVTNTPRNIDGTAWADVWDTSEERQAVK
AELARMKPSITSPITAIDADRPYAAAFGTQLGHLLRRGFSHYWRTPSYLWSKVALCGTQN
QLFAVFLLLTIFTNFCQQMMPHAITRRELAEARELPSKVYSWQTFILSDIVVEVPWNSLM
AVLVFACWYYPIGLQQNAIDAGQTGERAILMFLFILAFFNFAGTFTSMAVALMSTAESAG
NITNLLFSLSLIFCGVLATPQALPGFWIFMYRISPLTYLVSGVLSVGLANTRIHCLDEEL
LHFSAPPSTNCSTYLAPYIQLEGGYLQEVPDSNPAQCVFCTGSQTNIFLKSVSAQYGDRW
RNLGIVWAYVAFNLVATVIFYWLARVPKKSRSK*
>Mycgr3G95589|Mycgr3T95589
MSSAIENIPPEVLDEIFSRLRPESGARCEDEFAAMETFKALCLSGKTLLPAARKQLYHSV
SLNSFELHQDSTRQLARTLCKAPQLALIIKEITVRWCARHTSLHRREMEKQKEGREYSRT
DHCHDEVGALEEHNPEDKEDFKKVLDSLPLDSKVRWKLQGDVSVTEQLPWFEGEFTELTG
SCGGLEAMVVLNLATRAKKVLIEPWGSKNCPWWKGCQDLLEALWSRTSLARRPAGSYAAL
EEIEIDGMKYVGEGGYSTSAPSGLSCTMLGVVELPGLQMLKMRGIVDVDHNPSPGLSFNG
KICTDLKRLTFTQSQVFASTVVNAVRSVSGLEDFRLEVDHWGDDAKPPVGPFLAIEALRG
ALLGHSDTLHTLTITNLPNHGYVFRRQPKIGFLAELSTLRCLEIEEHLLVGHGGSLAHNT
RDIPSILPRTLQKLVVHTYNDLQTLGRILLQLSPLRSRGLEFLKITFPVYWEEFMINGHY
QLNTMHAPMFCTFKRDPSCILRYSFGYGSYCGEERISMLFWDLNLWGASELERLAQRLIE
NRVADFIRDQRQGSQKSEPRRSDETVARSHISWNRRTSRLRLLPCSNRFVQQTSDRSSFA
HALDSQLRRAMIAQANVTVMDMQNTGEGDRLSSDGACRNPSAVPVTATNGLPGLPAELLE
SIADCFSAPYSSTIPEPQAHRTSTRDLYNLALTCKPLSLAARSCLYRNIVVRNWETTESA
SSSHLLACTLCESPWLGLLIRSIIALPCRERDFDAHYHVHEALEDMIMPLCEVSMAFQNI
LRAFHRRCAHADLVVIILKAPRLASLWIMNSHHRECQPPSTDRLVRSWNAPTKLLEDFLL
ALRLPQIGTIVGHGVLTRLKYLKFTGHGADFREKQMFTSGLLNAGSTLPAIQTLSARGVT
SDRIARWCSMARASTITDLSLIQSDIHENTLDELITGCKKLSRFAYAIEDPSTELESVSV
PILSLILLQHRESLVCLCLSNPSNRGEAWDTESGSTSWTEFRNLTTLEVDEQLLVGDVNL
AEHDLTRLLPASLRNLKIDTFGHISKLDSMLLRLDSLLPQGLDTLRISFPLYWKEYRGHR
RLNTEYMHMFRHAETMTCGHRPYFLVLEHRAGGKRIELQTWDLQEWQDGLTRLTVETRRH
GIKRLVELQLPNIWDSDSVLGEALMENFESTVLAVELAGSQRGDIIEDVGSAPAVREAP*
>Mycgr3G87434|Mycgr3T87434
MSTAMGKRLEGKTIVVTGASSGIGRSTVIEFARTSPNNLKLVLTARRIDTLKQIAEEITK
ELGSGVKVLPVQLDVSQPDQVRSFVENLPKEFQNIDVLVNNAGLVKGVDKAGDIKEEDIA
VMLNTNVTGLINMTQTVLKGMKSRGESGQGDIINVGSIAGREPYPGGSIYCASKAAVRSF
TDAMRRELIATRIRVIEIDPGQVETEFSVVRFYGDKAKADAVYAGCTPLTPEDIAETIVF
AAGRPENVVMADTLIFPNHQAAATVMHKKG*
>Mycgr3G105689|Mycgr3T105689
MRTVLLSICVAHPCRMISICLPLDALWSIICLQTFRCIHEWGGIHRCSGNRQSSPHGPAG
RLATSPNNTIHRQASHGRI*
>Mycgr3G95625|Mycgr3T95625
MPSSPYADLLLRCCQGELFALAPEGEENLLGMARNTEVAVPLEGREYGKRVRFVKILGFC
AIDCKTSAQREKRRRVERTMHVRTGTVRSREALGQSDPGAERQAMAIPCWTASVQQVIAP
FAATVLVWEADAIKAKLSNDKASGLTLRS*
>Mycgr3G105672|Mycgr3T105672
MSQSNVGSAGVYEAGDQRNSDVEEIRKLQEEERFHEGKKNSHNPDDPKDERSIANRLERE
AKRNEDDSAGKDLSTEDKLAQMDATAPAISHGNEPSKGAKIDQQLREEEEEILKKKGAYN
PQ*
>Mycgr3G28514|Mycgr3T28514
GDIFSASSRTLILHACNCEGSWGGGIALAFRKHYPQVFKIYADHCAKFKGRMGELVGTSL
LIPPAIKGVEAKKGHWIGCLFTSGFKGKKKDSPKKILESTETSIGDLVAQVKKLGGGGAG
WGEDSPITSVRMCKINSGLFNVEWERTVEVLE
>Mycgr3G105682|Mycgr3T105682
MLVLTAAAAALYGFAALPVALANPLALPATNPQCAAKLCHCCSGSIPLYDEHHRLIGFKR
FDNGFIHSRIYGCRCSVPNDDGTDNDGCAGRCIPE*
>Mycgr3G18277|Mycgr3T18277
STPVVLQVESAHDFVQYILDKHAPPTTLVVCSSKADFITALQSTELESSVWQVSTLRMLS
TSRTVKLAFCPDITHLRAYLASRSTDNSTSTDTGLRQSNAMPMLALLDPIQLHRPTSAFS
AQGLNRSFAIAVEAARHLGVKLVMAETDATAWDEELSMLNVTTKRLGELSVGRTVKVRVV
AERWCTFE
>Mycgr3G75376|Mycgr3T75376
MSLSTKAATSLVRHAARQQLPALRSSAAVNTRTYADASTSTHEYTSPFSRGVSGKQDTTH
IPSFQKYRSSGGETGNKLFQYFMVGAMGGVSALGAKNTVQDFLVNMSASADVLAQAKVEV
DLASIPEGKNVIIKWRGKPVFIRHRTGDEIKEAEAYDWKKLRDPQPDADRVKKPEWLIML
GVCTHLGCVPIGEAGDFGGWFCPCHGSHYDISGRIRKGPAPLNLEVPEYDFPEDGALVIG
*
>Mycgr3G75388|Mycgr3T75388
MFAQSTAEILEASVREALSRVGEEQSSWFWTSVVDGFVKMKNIGGIFSYLSSKWALTTFA
IAILLNRTQFYASSREHLRFRLHVRAAIYLVPISALIMQTIMILQGLRCQTSPNYSQLRY
GDPLKTLAIDFGGEGGFIYWLSSTLLFWQDDATCCNARSMSMIGMEDDKSELRGTMSLLY
WFFITLCTSQFFETLSCALQGKAPVPETGMTLFEHSLAFAECEAMISSILGFGFFGSKES
GPIQASGIALTRGDVLQRLNVPPEVLLVCLISCFSHLSSATLAVFGIRQKARLVNTGIWA
CCYMTTFVWSFLKIYFAPTDLATDLGVLRFPTVCIVGFVPHFLIVCGILLCGGIYLLAMI
FTAMSVPSGAAEGGSIRRRFAWAYHNLQANVQFSQSSTIRIKMSEDFYTTLLKIGFNVLT
AASEAVYLNEGRQIKIANMTWLEQKRVDELAAGVEKRRLLAIPTELLGEDIARGLSFVDH
QNAAIGQSPYARERKSKAVRTTQADKPNADRETGLGLAQRRSRMQLTGDFVAGIFWLVVG
LEAHILLNLLRTIGVRYRPNWLLKVAGLLDRPSPNPMPAEQAQKDFLGFYMIGRDGRLSL
ARDDNIDVEAESRRRLERAGTYQGEEQLDGELWRWFRNGGWFGELDASGDYQEQDDDNDD
TTSMISMSTNASTTDDQQEWEEESSGRRTPTQTDVYGTRNREGTPASDAGLDLGSLSRLL
NPQTQSDREDAHLLSFRLQFNHPMTRSQYRRTTERSRAELLSGLRPPTTTQPTSDEEEER
DLEEFLLKMRSKAKAATKRQSTWETGAEGMGESGPQCVVCQSTPRTVLVWPCGCLSMCDD
CRVGLAARNYTKCICCRTSIAAYSRLFVP*
>Mycgr3G101160|Mycgr3T101160
MSFFGFDSTLPRDRTQQSNSRGMFDSHDPFAGLSRGAEEDEDEVLDFEQTYDGLGQHLQE
SGDTFNDDTFGGDEPVTREAVGRDFDFAGKTANMRDSLLEEQVLHHAREPMQFSRAPSKP
ARTGYEAYKQPEYIPKLEADASIWGNAIGKRQAEPQQQQQQQASKMMSLDEVEAMMRAQS
RPTPPAQPQQFEQRAPQILQRPQQPPQQMPQQLPPHLRAPHQQQQGQQPPGNGNIRPLSQ
DFQGQPPQPMQQFQRPPGMPMGPPPPHMQQQQMGHQRGPSYNGPPVTRAQQLMQLSPEER
EAYLAEEAKRAKRNHKIHLLSKNNGLMTPQDKNFITRIQLQQLLTATGGVDNEPGSEEQL
AEDFYYQVYAQIRGPPRSGPGQPLNQFAQTYLFQTGSRYGYGRSRHHPRGGDNHVQRMEQ
QVARAVQAAKDRPKNKSLVVEGSLGKIAFSNSKTPRPLLNIKRPETDTRMRQPPKPADRK
TALRDIEHLYSTLMRLEDHERRSPPPPNEESPADVIEGHMRWRSGLQELNQQLWEAMKVM
EPIQSNPTAPHPFIQLLSHSKGKKVIPRTFRHLDDNQRLTMLTLIAIHLDVLDVIREAYP
PADNSSIPARVKEEVELFATMLMPALFSYVNEAPLNIIIGLLGLVLDRVNVQAIARTKIG
VSILTMLISRAELVRQQPAANEDWTQWADLYSRLFDTIEPVLPYVFPTDTNVSASEDVHV
WQFLAAMGVGATPDQQQRLVLGVKDRVMETVAVSKTLPEEMSRKRLGDVNLFMRAIGLDV
ELLG*
>Mycgr3G95631|Mycgr3T95631
MKVTTLAAALGALSVAKAAPQYGYPQDAPQYATSEEAPQYYTSEAAPSYAAPSEVHEAPS
YPTESSEQPVFPVSSTFTSTTTKRHSTKFITITKTIQSAISGMPSTVVITVPETVTVTDD
PVDATTSADSTSTDSDSSGSTSTESTSTDANSPESTSAESTSTDSATESTSDSTTETASA
TDSATSTVTDSTSSDSSSTSTSTSSAATPVPTDQSCDSLNNSNNGEVSSGDKNFSLQCGM
PVDGTPLETTSSADSFGECLNECGATDGCAAFTFNPTAATCTLLSSVSDGLPDDTNGDSG
VVIPGSSTTTSSSATASTTSDDSSSTTSDVSTTDSDSASSSQTASQTTGSASQTDTTTTD
SSSESGVTTASSASQTSQSESTTEPGAQSDTTGSASQTSDSSASQTSDSSASQTDTSATD
SQTSNSASTTTDSSASQTESSTSDSQTSGSASTTSAESSTSSATSASDSATSDSSSATSE
SASSQSTSTDFATSASQTSESTTSTDSTLTTLQTTVVSSTTIVIPSSTTSEQSSTTQSQT
TTSEQASTTSTITQSQTTTASTSQSSTSESTGTSSDSTTSSAGSTTSGSTTTSGSATTSG
SATTSSAPASSGACSSIGSGNTFGNGYTARCASDYHGFEDGSAAADSFAECAPLCDAKDS
CAGFSYNGEVCFFKSAQGTTRRSDPNVDAAFKEGPSGGTTTTTTTNVTNAKRQAYYTETK
PIYQIPSTYLAPVPTYQAPSTYGLSSPGYQVPTTYETSTPIYQAPSTYGLSTPGYQAPST
HEMSTPVYQVPSISETSTPVYQVPSTYVVSVPTYSAPAPYQTTVPGSYQPSYVASSTTYV
VSQATYQAQYKRAEEEHPALPETYACNPAHSYPNGQSCISTAGSLTLVSPSAHAAQYQTT
SEHHAVYTTKESHPTYIASPKSSPAYVASHPTYAASVKSAIPTYAASTKHHKTSSKISYH
SSPPASYQTKHTSPPASYQTKNSSPPASKPPTYQTTTKTYAVVPSVPVSKPTYAASSPVP
PPASKASSPPPAPPANTPVYSGGKPPVAPPAAPPIAPPAAPPAAPPVAPPAAPPAAPPTA
PPMAPPMAPPMSPPAAPPAAPPMAPPAAPPVAPPASPQAAPQAAPPAAPPVAPPAAPAYT
GAAERKEFSPTFALLPLAFVVFVL*
>Mycgr3G47930|Mycgr3T47930
MEQQLVTLLSDTQSAQETTRKNAEFQLKQLYQNVDFPLGLISVGSHADVPVDVRQAALLY
LKTFILACWSPQYDEFSGPLYADETKKAQVRQRLLELALSGQDERKIKSAASLVVSKIAT
SDFPDEWPELLPSVLSVVSTGANSQLHGALKVLNELVDDCFNEEQFFKVARDLVKVVFDV
AVNGNRKPTLRALGVSVFRSCFDTLEMVMEDHKIEVKAFAVESLSTWLPFFLETMKTPLP
PSPAQTQTADDASAAESYRGHVALKLQIVKVLMRVRSLFPSILSPQSPALFSATWQELLQ
VQGQYQQMYIEDDMQGRLEDADGLPYTLDFLVLEELDFMQACLRAPPVRKELEQQLQASN
GGPTWITEVMKIAVAYAQITAEEEGMWDFDVNVFLSEEVNVTANYTPRSACGDLIIKLGE
WLSSATVDGLSAYTRSLYTENAGWKAKEAALYLLTQLLGDFQDVEKHVGPESANSYVDLF
KHAMQEQDIFLRARGYLAAASLTRTSGDALQSVATSFMEASLQAISNDESEIVKVSCIRA
LQFYLASLPSAATVPRQAAIVASLSDFLSTQDFSDVVDSDDLLITIIETLRDTILLETRS
CLEGGGLDLLFTTASRGAANFQISMLVTETFEQITETVSEAGSEAYAQLSIKVLPSLMGA
FDVASLTEENALANLAAELLAVLAEHGSSPLPAGFVTTVMPRLNRLLLASQDDELLKSAT
AAVKHMLHHDSEQVFGFHDQDGKGGLEMLLIIIDRLLTPAVDDHGAAEVGGLAAELVEKA
GSEKLGPYLMQLLRAVAARLATATQAQFIQSLILVFARLSLISASDVVGFLADVQLDQGT
GLQVVISKWLENSVNFAGYEDIRQNVIALSKLFELGDPRITAVQVKGDMIVPTSDRIMTR
SRARNNPEQYTIISAQLKIIKVLVDELLSASGNARNIDANNAAELDDDDEDDDWEDDGGD
FLDLGSGMTKSQLMAYAAEDGPGTSRGRDDETQSYLVQFFQQAAQKPGFTDVFNALTADE
QEKLRTMSE*
>Mycgr3G75359|Mycgr3T75359
MEVPPPLQGPTAKEKKYDRQLRLWGANGQIALEETHVLLIQGSGPGVTGIETLKNLVLPG
IGHFTILDSAIVDEADLGVNFFLEDASLGKYRAEETVKYLVELNPDVAGHAITESWALKD
KIFTPYTLVLVAAPIDPTILKLIATHTEALQIPTFHFHSLGYYSHFSIGLPPVFPIVDTH
PDPTATTDLRLTKPWSELTGFAREKTANMENMNGEEFAHIPYVCLLLHYLERWQSEHNGS
LPDTYKEKTAFRDLVRSGSGSEENFDEAVAAVLKSLNPPTPPSAVREILSAPEATKLTAS
SPPFWLIANAVQTFYSKHSQLPLPGAVPDMKARSDTYIQLQNIYKQKARQDCAEVISSVR
ELEAQTDRAQHLSIPDAEIENFCKMAAHISLVRGQPLRVIHPDAPISFSGRAKFVVQELT
NPESLVGLYIAFLAWDEFVATHHAGNQTLTPPGLSDTSFEEDCSRLTGIAHKMIDTAINN
AGTRIEEPEYSQARSKVEKWCIELTRAGGGELHNIAALTGGLIAQEAIKVITRQYVPVQG
ACVFDGVGSRTWVGQL*
>Mycgr3G17219|Mycgr3T17219
SDDDKSLLNVDFEWFPPNESVDFHGLKTLLRQLFDVDNQLHELSSLTDLILSQTHIGSTV
KCDGEESDPYAFLTALPLSHLRAGNPALQTLATYFLSRSQSSTSPGLAETLTTLLDEDSK
ANIGLILTERFINMPHQIIPPLYTMLQSELSSAISSEPQFKFTHYLFLSKTYTEVASQLD
AKDAQPSKKSKKEKKAAGKEEVFYFHPEDEVLQRFAVVSGAFEYEKQGEEGASDAKRAFQ
DLGVRPQGLIMVIEAARFEKAVEAVVEYLS
>Mycgr3G95611|Mycgr3T95611
MSPMKSLHFLAGLPRSRRSATSADTSSKFVHMDSRMMSNHRSRRHQRNSKMVSQNKRRLR
RNDKRLRRMEWEDERRKEPERMELARQAKKDTEIKMLARNERDRVDRELWYNSDTDALSH
TARLLQRLPQELFDAIYEHVVSGVSESSIIKVEKHQYKPPMMLQITKPLRQKFMKTYYGT
NIFSFTDPEVCSEWLETLAQDCINNTNMATARKPKIESAESRKWSTIGEGTLEEKPSEPV
TYQLVEPIQALPQELYDIVRDCTVDEYIPFRTKIKIDKAYKPPMLLGLTERTRYLLSPKY
YVTNVFSFTDLEIGHKWLAALAPKYSSRIRQICYDTRSTDHKHRSASSMQLYSAINTTFM
DTFCNLNDGLVIWTPLQEHKGQSDDTWFRIQGSVGTYSIPDTVVSE*
>Mycgr3G47688|Mycgr3T47688
MPKSRGLTKLLNTIQVQNDYSVLPAGLEWRSNTVFIIATVAVGLFTDLFLYGIIVPVLPF
MLQDRVGVPEDQVQSYVSALLAGYAASSVIASPIAGYFADKTATRQAPFLFGLAALLAST
VLLFLGQTVVILALARVLQGISAAVVWTVGLAMCLETVGPENLGKTIGSIFGFISVGAFA
APLLGGVLYEKTGYIGVFGISAAMLVIDFIMRLLVIEKKIAMKYHAEDPDSVGDLTARQQ
EQDNNDGEQQDSNGNNNGQDHEQTPLLGSVPPPDEYYHLPPAGSMSGLFRKIPLLNCLSD
PMLLTALLISMVQALLLGSFDSTIPTFAKQAFGFAPLKAGLLFIPLGVFDFVFGPVIGWA
VDRYGTKVVAVFAYGFLGPVLICLRLVQPGGSDQIAIYVVLLCGCGLGLAGIGAPSIVEA
GAIVQKYYEANPKLFGQNGPYAQLYGLSSMVFNLGLGIGPELAGELKEKIGYGNMNAVLA
AICFFTCILSFAFIGGKPEVLVRNKWVRARGR*
>Mycgr3G95587|Mycgr3T95587
MAEPGLEASSSTALPPFLQLPDELITSIFQLIPKDILPANKPSAQHPHLANYQTFSSLAR
ICKRFSIVARPLLYTFITTEHVSWRVSERDWYTDESVDLHRLVRTLCEKPYLARFIRGLR
LPGCRSRRWEHTPVVVNGELFRETIVRVVGGGELCESIMHALEWGCEAAYVTILMMLAPN
VKSFDMDWQDDDRHRFHGGSVGRDCLNKTVSVLFRHLQAARAKESIPTIEDMGLQNLHTC
NLQDLSPAELASIISIPSLRTVKASFFHRDPKWHVVPEFTAGPSGVTSLELTDSMVDPRW
METIVRGCRNLQNFTYKIVQPPNLSQHHPQTVNPETIGAVLDGLQHSLMTLRIIDATEAG
YVFHASRGALGSLAEFHCLTDLEIDEEAFFGMPDNTYWMNRIGYIPPDLDFFPPNLKTLT
YHTYAWAHCVPDLLWDLGELADRGLDELIISCPTDKENRFRPDRILNMDYFKPVQELIGK
PDRGEDLLIKHRYGFDFNSGRDRMDFQLRSLQTRTYPNVRETADMLWDHGVWGVLTYQAE
LPQVWEDETVYGEALTSMFEETDGADEGETVAKIADVFNALTTVELDMHLLVGNNGQTVF
SEAVGDLPIKLKNLTIHTYLHVSELVIFTNQFNSLKAKGVESFEVTFPNIYMSSTGDFLY
RSSHAMFRNVENMSSKGRRFFLRYESYKGGMRVTFMCWELQQWSESEFNHLISSIAGGKL
LVWSTLNVLMSGRMRA*
>Mycgr3G110705|Mycgr3T110705
MVLPTTAAKNAACHCCRQWVLRSFIASIGGSGVLPTSQHAQRRTFSVSPNWRNPRQRVRR
DAKEDFALNDINDGFAAPVYGHDYAAQTPAIEEKPPSTEEAATEAPAVLEKEIAEPETSV
ASETASPQQEHVPWYLQVDPPIPTQENNISARQKLPDLPDHPPPILEPLLSQISIDLGLD
DLTILDLRTLDPPPALGANLLMLIGTARSEKHLHVSADKLCRWLRSQYKLSPFADGLLGR
QELKLKLRRKAKRSKLMSAVGVKSTAETELDEGIRTGWVCVNVGRVEGGDLPKTEEEIAR
EQNFIGFGERSTGSRIVVQMMTEEKRGDLDLEKLWATIQRKSDREKQALLAEDETANTEE
TLSETFPRNEIPKVDENPKETRLEPPPGNELFYLRGVNGQRGQVRSFHSYAPSFRQAFFS
ASKSEPAADDFSSLDVDWPTRATDEPSSHAAEGHRKDGQTVDVQDFLKTWRSYPQTFRPR
SRELYVSFFKALGEGTLTPLSAEDSSSGMELSEGVGKTDVDAGQHTSEVFEESFQAQAYL
EAREYLRDALNDMEAEDPIVTFDGSAQVGMRKWCDEDLHDASPPRMTEHATALRPTPSPA
AAKPILPSIEESISPSPTKSAVRLSASASKHHSAGELLPAIDFTTFNVPLAGKEAQSMQD
SPPTTERPAVHKVASGPSIWTALPENYPSSANAQSTTDETTLVAQASGSDHQSVVPASAP
SQAALPADESVVEALIQSLDFATSYFRQVIQRTVKTDLDTRIQNLPQELSDRILECYLNS
TMPSGDAAVNIDHTREPVKVPAALHIDRSLRSKYAKLYYGHGQFNIAEEFGWTPALFAAR
ILKWVSMVAPEHRRLIATVRVGVPDVPSAPEFRSIHTCMITLALRGHPLLKRLAMHEKLC
VYSDEGEYRVEDLGLPRAPKENDD*
>Mycgr3G101162|Mycgr3T101162
MASETNGTKLQGASLAHDLFQDMGSQVEGMNGPSSDQKVVDEIQSLCMNCHEDGITRLLL
TKIPFFREIVIMSFSCEKCGFHNNEIQSAGEIQPKGAKYAFRIDNGDDFQRQVVKSDICA
FRIEDIDLEIPPGKGQYTNLEGIISAVKADLESHQQARMEQMPEVGEKVAGVIDTLTEML
AGRKFPFMVSVDDPSGNSSIEPRPGDAAGKWAKSEYNRTAAQNGAPEYHSTGLVGADAQT
TTQGNNVDQEEDIVENQVYSFPASCPGCTRPCATNMKMVNIPYFKQVVLMSTVCEDCGYR
SNEVKTGGEVPEQGRKITLHVSTSEDLARDILKSESASLACPELQLRVEPGTMGGRFTTV
EGIMTQIRKDLRSQAFGLSDGDAEVPEGTGDGMEQGSKKQWEAFFGDLTEAIDGRKKFTL
VLEDPLAASYVQSLTAPEPDPKIEVLDYERTEEEMEDLGLNDIKTEGYEVKEGEGTSS*
>Mycgr3G95595|Mycgr3T95595
MNSHATIDLTQDSPLDGNGQDLLSSLPPELLDEVISYLYPAHFPDRILFPKQDESPCSHP
LDFLAATNHSLRSAVNAWAHSFLLQHAHITNYKPKTSLASSKTKSKSKMKTAPSPNLLRG
RSGLLTWSEKHCVFCGKNSVRRAILANGLRCCDACDRKEWPGKITKTQAQRDYLLKESDL
FIQMYPGGRTAAPGLLYGVYSCQGGHATMILEESLRRAARRKHGDGWEAEKDQRAAERQR
KSAGDPNPDAWSELTWTKEDGLQLSPE*
>Mycgr3G95627|Mycgr3T95627
MGGVGKSETVLQFVSKNEKALRQKFWAVLWVDNSSDISTRADFKRIGNLCGWPLDDTDAL
YGVKDRLASLTTSTLLILDNCDDTETDYSRYIPNGTQGQGRKLFHRLRGLDEESAVKLLL
DASEVQEPGQDDHEQAKQIGFALEFHPLALTIASSLIRSRMYSLEEYANALGSRLTQKEL
LDTKSEQARYQKLSATFEVSAECLQRMASTDPSAKRALALLDVLGFMHHKGVAEEIFVQA
WTYEEELLSKWIEDDGDDGDVLLSRYNNREWHDDDPNSISLHHTVHAWARERNSRPGETW
IAAASILALSTQEDVDWSLFDARLAPHLETSFAVLQNLGSQISSQLDVCALCYVYALTMY
WADSAHTVGVSEYILELSLKCKLPQANILRAQRLLGTAYGVDRRFPEAIEILERAERSHK
EACPEYHEVGASIRHARGQAYHDQGQISKALDKLEYTVKAQTKLQNLDLLAIQHELGRAY
LANGQTSAAIETLKHVVKSEEMLPESDPDRLSSQHALGSALYEKGQIPEAIEIGEHVVNV
RRESLPEDDQTRLASEHSLAVYYREDGQTSRAVEMLEHVVKVRDMLPESHPWRLDSRHEL
ARAFFKNGQISRAVEMLEHVVKVREMLPESHSDRLRSQHELAVAYLEDGQISKAVELLEH
VVKLRSMLPESHLDRLKAQHSLAVAHLDNGQISKAVEMLEHVVKLREMLPELHPDQLNSQ
RELALAYQSNGQINAAMAVWYMVYTVLEAAVPTNHLDLTAAEDRMIRTAHIHASTDAESH
HSEKMVCPGIASMLERARARIMSAESTSGHAGSMPSKDSLVEMALRKALMLEQARADSMS
AEGTSGRATLGPSARAAGSPIFRNLARRY*
>Mycgr3G95601|Mycgr3T95601
MASIRRWWTSDTALHTYIYAQTLISLPFSVFGTYTQYQLQAVGYAIGKDSVGGPCVDYCI
VPWLGTHMDLNSVLLYMNAFGIGLSGLITLFLAAYSDYWSHKHLLVTIGFVTYGCFTIPV
YWLQDTSSYDFNVLSALSIVFTIATNILVAVLNIYVPYCMRENAAAIKASTRSHGHPNVL
PSPPSPPSSSNAPIGNASVESSEKRTYGFKMTVIGSFANSIGALIMYIIVIIITETTKNV
NAPGLLVATTVGFITVAGASVVYFGLPRLPAKDAEELVGETAGPLIEFTPSTPTAPTPSP
P*
>Mycgr3G95590|Mycgr3T95590
MNTLDGLLDLPCLALLIRHVIATPCAADSPHGGHIWGPIDPISETLDSTEAKVFHAKLRT
GLHNTKIFNKLIDRARGEPCGGAEVMFLLVLATQLRSIVLQTTAMFVCRCPMHNGWGRAL
HAIWSDKKLAAGAFAQLKSVQLDGLDYRDRHMVKFGEPTPEGSLRDLASVMSLPGLSKLT
MRGVPECSSSDITRATRPFVKGPAALDSLEILQSQPSVQLMKKVLETCDALRDFRYEIRH
VHFWHRYESIQAADYMATQDLESALRIQKDSLRSISITYSDDQVDPMWRYRPFMSFSDFK
QLSHLEIDWTLLYLHTPGLRPPRDFLSKIMPASLTHIKIHSKSDLSPLPDLMLPLIPLRR
RGLQRLEISFPASKADKQVRDLLSRADEMPSMDRLFSIGWDKQHHDRKADYVTARISLAC
WDLQAWPELSLEHLSATIRLKGVETIIQTQLQDLFLEQSFSQRSEGL*
>Mycgr3G105677|Mycgr3T105677
MKSACAILFAAVAAALPSPVPNNNVLQGTPENPLKFSGQALRASSPIHFGTVNANGKAFW
IGKDAKTYNPLNNNTCVVDTNTTTFSYINGQGQVSLYTNVPGGQQVYVKDDGSLRFTGPH
SVATDGNATFTGFGIAYDAKLQFENQDWLACLGGSISPANFQIYAASRIPAAQIPKDCLG
FTWHDVYHQNATAAWQYE*
>Mycgr3G95592|Mycgr3T95592
MATITPNITTEGSLERDFSAVTVGIDILQQIVRAANLNPNDKILIVGSNNGPLGIFVRDA
LRRMGGSDREWQVSHRLITPAHVDDTTGAWVRDAKEICLRVEVAEANENRLPPPRATEGF
DAVFFTSNDPGVPADCDKLIQMFGAVTKVGGDEIVQTQAVERRFGSVSGRKVKQEVLLKE
QAGDGTGKLSLSDTHQDPVMSVEDGDNRDHSTAGAPSDIPLYVGGETVSTGQLLREIATG
DTQQHGDSPPPLVEAGHTPHKLDSSREQGPASSGEESSSAISTLALRNQDIRESSGAFAS
AGAKKRKAEALDADRQPTPSSNPSREAIAIAAKEDAEIDTHPADERNEVKVISKFEEWQM
AVEAETKEKVAKRLKGIK*
>Mycgr3G87430|Mycgr3T87430
MAQDYNEYLAVQVLNEQQFISYRNLSRALKVHSNLAKQMLFDFHRKQNSKKPGSVHATYI
LSGTKTIAQTSPVQSQSQQDGDDSILQSSPLLPSSSMQPQDHESEAIVRMHSVMLVREEH
LEEARKRFESISGIHIYSLQPSTVGDIQVLTDCNRRVAAEHAGEDPMKEWKQYGVIQNKE
VRRRAKGGVPPKVVAPAKPAAAKPASAKAAAPAASSRAATPSAEAKPAEKIVPASKFDTT
RKPAKKNDSSIFKSFAKGTANAKRKAEESQEAAAAAEKEDVAMGGFSDDDDDDAGSGLPE
ELAEVKEPTGESKNDRKARLEAMMDAEDEEMEDRRATPGTATPTEAKEEPTETLTVENGR
RRGRRRVMKKKTVKDEDGYLEAVWESFSEDEPAPKKAKVQVAASTKAVKKGGKPGQGNIM
SFFGKK*
>Mycgr3G95620|Mycgr3T95620
MQFRTITIALISVLATMVTADSEPTKANDAHPRCLDEKGQPADDRVVICCSGHRIVGAYC
ERCPGRTSYAESKRRRREEEERAIGGDVREWIDVFDISQERNGLSRLRRFELEVEESEVE
DTGE*
>Mycgr3G110701|Mycgr3T110701
MYPNQGGYQPHQPPPSYGQPSQYSGPPPAKKPRGNPVITRYPPPPGYRGPAQPHPQFQPP
PQTAWQQPPPPQGFAYGGYPGYQQPQFQQPPAQYPGYPYQQPQHPLPAYPPPQAYQAPQW
QAPPQISPNAQAGAFQPPQARNPRRTASQSQHRNASGSLLDGNGEVMPPLDDSLGSEESF
EEDFDGECYFARYPEEINPDLSLGIIEWKAPLPTRRALPSTFDEAELEALAPRKPPPVDE
QSVSDYFTIARREEAFLSVRQTDGWHEIKDSLIFREFPAVCRNLITLQELIAQYRNRFDA
AWASEDEDMSRSPTPDLSRGPTPSRTVSGHSMEVDHEHATAVPSKEMAEAPSQDPHGYLD
GLEQALHNNSRRNAHQNQHNNPRPNNKRSHSRASSVANHGRNGSISHFRANSVFSNHSRA
GSVNHHSRASSVSHSRALPKVRDQAQEDILASLGVEGSPSQVYETPGPAFGPPPTTAEKE
KERHSRANSIGSGQVGSVKSGSGHAPPFAIPPPPPGRPPFQSQSQYFNQQRRASRDPWAG
NGQYASHNGNRPTSRPTSASSHRTAAGSDFGDIMEEENEATPKAAEKKVGVIGQGRKRSY
SDLKKGGGRGRNEDGEETPRARKMGRKGGR*
>Mycgr3G75366|Mycgr3T75366
MTTTLSYTLTRFSFLFTGLIIIVLCYFGYENVAATVGDPSPLAKIAHTSNTQTHRVQSER
VQMDRVTPEPVQIKHSLLDDTMNATLGFEKIFIINLATRTDRRDAFTLAAAFVGLQVEAV
DAATKVDDKAWPPGPEEYRPNPGGAGAWRSHMNVLRDIVDKGISSAIIMEDDVDWDIRVK
SQMRTYARASRLLMQPLEGTTDEFLDPTYPHPSPGNEETKNFHLDEETVSEPTSSPYGDL
QYWDVLWLGHCGVRFPWKDDKSVPLGRVVIPNDPTVPAKKHIDVEFGSRQYVDEYPEHTR
VVSRAHTPTCTVAYAVSQAGARRILWEMGLKAMRGPYDLQLREACAGHGGRSQLLCFTSQ
PQIFGTHRPAGDTSRWSNISPQSDLPTEEVKDPYTTNVRWSTQSNFGKLVNGETDFVEYP
KPAKKPEKKPEEKPEEKKGEKKEGQ*
>Mycgr3G48237|Mycgr3T48237
MLTTATQLTWQLFFCMVGMCLAFVVAEVTPLFLATCFTIIAADLHALEHVIWILVGPYIA
TGAVAPFVGNLSDLLGRRVIILGSLVLTLVAFSMMAAAPTFAVFLTGAIFCGAAIGTLIM
SVISAASELVPMHKRGATIGYISLGIIPFAPGSMYGQLIAMHNWRYIFLMLGLIAVLAFI
FLFIFYSPPPRPNSAGLSKMDILKRIDYGGCFLSVSGIVVFLLGINWGGEYRWASTRVVS
CLIVGPVLMGLFVLYEIYGTKYPMFPMRLVQSKRHFAAVAVLCLTSGVNYVPITVFWTIQ
VYTVYGATFSDAGRWLLPLGFCIIGGAGISAILITVFKKHIHWVLMFFCILQTVGIASMA
AFDPHNINSVWAPMVVGLIGVGGVLLPSQVVFSVISPDDLIGTSVALSVVIRMIGQVIGK
SMFYNIFKTDVIKHAPKIIAIPAVQAGFTSVPRITAVVNQMTAGPLKYYIDRGLFPEITH
DPAKIQALIEAGKTLYGNSLGMIYLISLPWGILAIGSCFLLWGVDKYIDEHVAVHL*
>Mycgr3G95637|Mycgr3T95637
MYLGLEKKVILVTGGTKGIGRAIVRSFLKEGATVHFCSRTAKDVEAANERYAKEHPDAKA
IGAVVDDKLGEWVSSVAKESSRIDVVVANVSSLSIEDSVENWHSAFQTDIMGTYHLIQAA
LPHLEKTKGNIVTISSVSGRDVDFTAPGPYGTMKAGLVHYTAQLARTLAPKGVRANTLSP
GNIYIEDGVWGDVERNMPDLFSSQMAANPMGRMGKAEEIADTVVFLASERASFISGTNMT
VDGALCTGVQF*
