# Supplementary material for: In silico prediction and characterization of secondary metabolite biosynthetic gene clusters in the wheat pathogen Zymoseptoria tritici
Source: BMC Genomics. 2017 Aug 17;18:631. doi: 10.1186/s12864-017-3969-y (PMC5561558; doi:10.1186/s12864-017-3969-y)
Supplement: Supplementary file 1 — MultiGeneBLAST analysis of putative secondary metabolite clusters. All encoded amino acid sequences from genes residing in clusters predicted by AntiSMASH are given as FASTA file format. All output data from MultiGeneBLASTs are also provided. (ZIP 42911 kb) [file 12864_2017_3969_MOESM1_ESM.zip › Cluster MultiGene BLAST/in/Clusters_1_34/Cluster_24.fasta]

>Mycgr3G101270|Mycgr3T101270
MSPPTTTAANQYIRQILHHTDPPPPIAARFFYTSPIPIDDPLSPLPPPTTAATVNLKQEP
KAFSEYDNTALDRAWNELRRKILRFHEERGEKGEGERGSSAVGRREGEREGGVRGKGKGV
GSGLGKDDGLPQREEEEAEGSDHAGVGVSAAELSSSPATTGTPFLRAPSRRKVESSSVVP
GVEERPARPKVRQLDTYDWEDASHLVDHSPAPRKVSKAKKEEATPTMKVAVGVSRLHQVE
MPDLQMTPIYWTPVNDVAQVVRGTWFYQDTMLPVETPVANMLEAGYIDLQCWTETWKDEL
DSAVEVGAAGEMKIVHMLWPDKPPVKGAPETVEQRHERAVEAAADIIDISTGPGGSDNKA
SGVTTWGRAGAVRVYASCGVIYSNEREATILKPTLLPSAYYGRRPLANYIRKGRQIGIPV
VRGFDQAVWDKLHPPKTSAKKTQAERGTATSGANAARRSVEDPALAKSDRPQVSDLVLVI
HGIGQKLSQRMESFNFTHAINDFRREIQVECGKEDVKTHFRPDMGGMMVLPVNWRHQLSF
EEGGYRNDDGSKDQSSDDFTLNDITPDSLPSVRGIVSDVMLDIPYYMSQHQPQMIAAVIA
EANRVYQLWCQNNPGFAQHGRVHIIAHSLGSVMAIDILSNQPTILPPSLADPTSIDLKTT
TLDHLLFQTHSLFLAGSPAGFFLLLRRARLRPRIDFPSTSALADPTSNTPDICGPRGQYG
CIAVHNIYNIMNGYDPVAYQMNATVDRSLASSLRKAIIPSNTPGYWFAAGTSSTTRWFSG
RPPTSSTSSHPVLPRLPSQVEMEVHDFSKEEVAEKRMVLLNDNGQIDFYLRYGGGWLEIQ
YLTMLGAHSSYWGLRDFIRLVVVEVGRRGGREGTLAGLRGVKKKGGGGGR*
>Mycgr3G95850|Mycgr3T95850
MPTSPSQNTWLARLAVTALLCAWILTILPYLQNSPSHSPPRALHPRANDANLTSHTSSLP
ISYLDPLSAGSSNVTKRDFMQCDWATAALSAAVATLGDVNPDELDPCAKMVFRGTHLLCI
MNSQADRVQQSTWVDLALDISTYGWNRLDNYRSFDLYGLRSSFEALNINDDNAHRKEAMM
EQSSDSRPDPTGPEYEASGGEYVWSFNPSDGAMVALSSYSPDYMAATFQVEPPIVPLKRW
SDLTFLTWRALFANPEDARGLKHVFRHDVANEASQDGMKSILGRDEEVSETFPGPWPGVS
FSTGEAQGLAALTLPNTVGVVWLLAQHKLQLGIRVIEQVHIFTCPKPVDGREIQKWCLYL
HIVDGPIGPGL*
>Mycgr3G47599|Mycgr3T47599
MVPPQIGPEPAIVKIGGLNFAARDTLTHLVTSLSVGRRDRATAIVQRLSEKCARDAPELL
LAHTVYLEDSLRLVMAHGRDSPQSHVILKEMHRWFEVEMREKGIPLEASMIVTMLRAVIR
TLSGSRRDRSIRRYADLASQLGPEMLENVLESEEYDDNEFAILGRATVEYYEDFEEEAMP
SREEAEQAIEDGVATQHHEYVDLVNTPEVLATQQKGEGLKGIKRTMDVFKDFPPLPPTAT
TEEKENRAAQRQIALERTSVEVAVERWKKADEELRKKGISTAMQTKDMSSMMWQWHQQLL
PALKQELEEVQKEMADPGREHDRHLYGPFLELLPLEHIAATTIMVAMSSIAHGKKDTSGQ
YETDVKLSHLVSALGNTIESDCKAEKAGSQSRRGAKKARSAGRLKKSAANPALEAPDADK
TSASKGKPKKPSNKELLAELEWSNPVKFKLGAMLISKLVETAKLACRREHPRTKEMIEQM
QPALLHQMKWIRGKRQGTIAPNVELVKKLSSEPIPALIAKRMPMVVRPKPWKGWEDGGYL
RFPSPILRLPVGDKQGKSYFLAAAERNEGKDLETVYRGLTALSSVPWRVHPGVFKVQLDA
WNSGEEIANFAPLRPATDLPPEPESTDFAERRKWLAQCHEIRNKATGLHSKRCFQNFQLE
IARTIVNETIYFPHNLDFRGRAYPIPPYLNHMGADNVRGLLVFADGKELGEKGLRWLKTH
LATVAGHDKASMQERLDFTEAHLDDIYDSVRNPLTGRRWWLEADDAWQTLAACFELTAAL
DSPDPTKFVSHLPVQQDGTCNGLQHYAALGGDRAGAAQVNLEPSDRPADVYTAVADAVKA
EVDKDAAEGNLVAQVLQGRLTRKCVKQPVMTNVYGVTFYGAKEQVRKQLEVLFPEVGPYG
PVNMGNMSHYVATKIFKSLGDMFKGAQSIQAWLGQCADRISTSLTPAQVEELKEETSTAA
PTPAPSNPVLDTLASDVNKTKPLFKQTVVWTTPLKLPVVQPYRASKPRTVSTTMQTIAIQ
EQHVWDPVSKRKQLQAFPPNFIHSLDATHMLLSALKCTEEGMTFASIHDSFWTHACDVDD
MSRVLRDAFVTMHREDIVGRLREEFQARYKGFMYMASVVAQSPVGRKIAACRAKLRKDET
LKMSELALEAERMRLKGSEDAEERRRGEEMVTPGSIFESEGDGEAFLMPSEMAGQRLGEL
PGGGKKSKTAETNVDADVLAADLESHDLPDELPDGGDALEASADEASTEPATEKKKNKTP
TKRPTPRKIHVWLPLTFPEVPEKGDFDVRRLMESRYFFH*
>Mycgr3G110828|Mycgr3T110828
MIKKKPSRWLQTRLATTKHYYHPIFEGPAPTAVVFDIINSERRGSFARAFDRVRSVMKRK
RNATSPDLATPMEAPRRESVDLVLRPATAKAVARGEQTESSAQTSAPTTSSSTPKRTTMD
LPITVDPDYESEEALLPMVDSRSDIRDHHIQELFSRHGSHGSQFRPHYRDLSPDRPTKIR
RVEKPIRIRIHWTCHQCDRNFGREQTCVQCGHQRCKECPRQPPKQVRAMLDSARCSMERD
ERERLGLTSDEEEAVAVRPSSTASSPAILTSPIPFTSAPLDIDSSTDEQESTLDLSFYTR
PRSALRTSIRSTRQPPTVIHQMCHECEAPLLSTTTSCPHCNHTRCENCPAPASPNTAAAA
TQWIAARRALTSRSLSADNALAATSPPMLKAVRRVYRKPRQRVRYNCEHCGTMFIAGDPC
RECGHERCGDCLREPPRRTATSFDPELLALVNARLAAHAASLTQPVA*
>Mycgr3G101271|Mycgr3T101271
MALTSWKAFRFFDVSQVRIADGEGAISLDQANISSIGAGTNHIFVGTPDSYIHLLDQTFK
PARSWKAHDAGSLTRAVQIPETPYLLTLAETLSTEPELKVWNLDQSEKKTGIPKCLCTLT
IQNGRRSFPVTAFAVTSDLAQLAVGFGNGSVTVVRGDMIHDRGTKQRTVFESEEPITGLE
FREANTTALYISTTNRILALAISGKSQGTPARTLDENGCAVGCMTLDPQSNEIVVARDDA
IYTYGPRGKATSYAYEGSKKLVDVCKDYVLIVAPPSNNLGRATGLKAFAGSRADEIFNTS
TFSILNTDLKFIAQSESVSSQINHIFNVWGDIFLLTIDGKLWRYHEKTFQQKLEILYQYN
YYVLAINLSQKYKVDPVQQNVIFRRYGDWLYQKGDYDTAMQQYLRAIDNTEPSQIIRKFL
DNQRIRNLIEYLEELHEHHKATSDHTTLLLNCYAKLKDVDKLEEFIKQPGELKFDLDTAI
LMCRQGGYYDQAAFLARRHDEHSLVVDILIEDLKKYAEALAYIVRLEPKEASPNFMKYGT
VLLEHCPTEATQLFIDYFTGTFKPKKDAVVIQEVSVAQQQGGFGTMATSAAQNLAALIPL
PYMSTSAFQRSPSKDETQDTVSQAQVVESVTEGDFIEYDVPKPRVAFSAFIDHPDAFIIF
LEACISNPNVNPSNRADLHTTLFEMYLHKATTTSSSEKSTWEKKAKTLIEDQEENAAPID
PSTILLLSDLEKFRDGTILVSEKQGLRFDVFRSYTSAHDTAGAIKALHKYGPEEPQLYPA
ALAYFTSSPQILAEAGPTEVAAVLKKIDDDGLMAPLQVIQTLSTNAVATMGLIKSYLTTT
VSRERAEIAANRRLISTYRSDTATKLIEIDDLATKPASFSATRCSKCGTTLDLPTVHFLC
KHSFHQRCLNVPDHEGVQDRVEIECPICEAGNRIVRQTRRAQEESAGRHEVFMESLRGVE
RDRFGVVGEWFGRGVMSVGGVAAE*
>Mycgr3G47832|Mycgr3T47832
MADIAVIGMGCRFPGDAKSPTEFHEMLLAGRSGWSEVPKDRFNVDAYWHPSHDRKGATVS
RGGHFLSEDVGLFDAPFFSMTQAEANAMDPQHRMLLEVTYETLENAGVPMSTIVGSDMSC
YVGGFSREYHIVCSTDLNDTLPYTTTGNGLTMMSNRLSWFYDIRGPSMTLDTACSSSLVA
LSLAVQNIRDSKSTTRQSLVAGSNLILLPDQMTAMNPLNFLSPDSQCYSFDERANGYVRG
EGVGVVLLKHIDDARRDGDYIRGVIRNVVCNQDGRTPGITLPSSDAQVSLIRQAYESAGL
GLDETGYFEAHGTGTAAGDPLEVSAIAAAFQREKEGRKPLLIGSVKPNIGHLEGGAGMAG
LIKTILALESGIIPGNILFENANPRLGLESRNLKVVQGPTAWPRDGLRRASVNSFGYGGT
NAHCIVDDAEHYLAARGLSGNTQRSIHTDRITGAPTAGVPSADSGFVSESSDTESVHDLK
VKADCKVFIMSAPDQAALSRIVRGHADYLQACFNGNAVEAQQLLQRLAFTYSNRRTTFQW
RQAVIANSIEALVAKLQSNVVKPERAGKNPLVLFCFTGQGAQWYGMGRELLRYEVFRRSI
QTADDCLRSLGATWSALRILEAKEVIDADISAPGLAQPLCTVLQVALVDLLAHWNILPSA
VVGHSSGEIAAAYATGTLSAVSSWQVAFHRGRLAEELARQHPNLSGGMMAVGLSRTDTEM
YIQRLRPSDAQVVSVACCNSPESTTVSGDVGLLDQLEAKLKDAGVFVRRLRVKMAYHSKH
MQLLADDYRESLRHLAVSTKVNRNASVAMYSSVTGALVRPEDLGADYWVQNMVSPVLFDA
AVQSALQRAGSGRRRITQVVEIGPAAALAGPLRQILGTNTANATIAYHSILQRKENAQLS
ALTTAGALWSAGVFVDIARVNSRPQIVAPWAPVIELPRYPWNHETRYWQESTLSKSLRFR
HSPRTDLLGEPIREFSWAEPTWKNYIHVSEQPWIADHVVRGSDVFPAAAMICAAIEGVKQ
CAVPGKMIKSFDLRDVAIRRALVIPASDPGLEVFTKLRPQRRGTRGFSNWYDFSFESLEI
SHGPERRYKEHCSGQISIVYDDDNPASVSEYTATHAADKAVFEHAEGVCTRAMTAEEHYA
ATARIGLIYGPSFQGLRAVKTGDGYATFEIEVSDTKKTMPAHFEFPYVLHPNFLDSAMQS
AYQALTHGRHEGEGETIVPTEFKLMRISNNLSTASGEGFLGFVKSAWISQKSCAATIKVA
RKDWSETLLELSDCTFTGLGDSKQQNLEGRVERRLAAKNVWKPVVSLVDTAGSDMQKLIA
RDMESRTSVGMAEAVFTQAAFIFLKRAVEALTPEVEATLTGHWIPYTQWLKHKYEDGRAG
RLFGQARSTDNWCDMTAAQETEFLESAEQMHPHDMKLLVAVGRELSDLLTGRQQPLPIML
IDDTLSNFYADAMCSKSGLNMIRELFDLLGHENPGMKVLEIGAGTASVSVPVVTILGHDD
GRAPRFGSYTFTDISTGWFAKAQEHLKPYENYVKYQRLDIELDPLEQGFEAETYDVIVAS
NVLHATKRIDVTLSNCFKLLKPGGKLVIGELTARLDHFGVIFGTLPGWWLSEDGRTGGPL
MTQEEWSEVLLKAKFSGLDVAVAIEDDENTRILSTMVSTKPKDLVQPALDKAFIVKPYIP
SDMATSILHALEQQFGAKGVNTTSLALEEAALIAHRNELSAKNIAVVSLLEVETPVFHNP
SQELFEKVRTIILKSNLLLWCACNNDENGICPPEACAISGLMRVARSENPAVRPFEIRLQ
ARPQSELHVTASRLWATISELWAVEGSITNENELSEAHGYMTVPRIMDDEPLNGIMRNLG
GAPEPELQQMKQIGRPLKLQTTKNSRVETLFFSVDDDAATMLPATFVEVEAKAHGINYSD
VGAASGKEPSLMLGTDAAGIVSRVGSAVTKLEVGDRVALVIPNAFRTHIAVSQDIPQVIP
DSMSFEEAAATPFVFMAAYYGAVDSARLMHGEKILISQAASSLGQALVTIANHLGADIYA
TASSSAKRIVLERDFGFSPNRILDSSSAVFAQSVWRIAGGKGFDVVFNLFGGEDMASLCG
CVSPLGRIINFNLEDTKANAPLRLGSLGRNVSFKSIDMKYILQNEPQLASTLLTKVFALF
RLGMTPVSKPLVFNYTDLTAAFLAAQRSDVVGKVVLRLDETSQVLTMPHDQHPLKLTADA
TYVIAGGLGGVGRALACYLADCGARNFALLSRSTKVGDKAAQTIAYLESLDARVKVIGCD
ISNRENVESALESMADMPKVRGVVQAAMVLQDGLYENLTHEQWMSATRPKIAGSWNLHEV
LPKDVDFFIMLSSIAGLIGSPGQSNYSSGNTYQDALCHYRRKMGLKATTMNLGGIGSFGW
LEEHREASSIAEALGDLIIEPTELLTMFKSAVTGYTSKSNTCPTQLIMGIGSGGTNAAHI
ADGTRDPYFWLNAQSRFRYLRQLDLPTATVDNSSTPSANFKTLLAAATTIPDAAAIVQVA
LTAKLAKSLMMAPEDIDISLPTSSYGVDSLVAAELRNWCAAEVEAAMSVFELLDAKPIGQ
LAVDIARKSAVLSETVRRE*
>Mycgr3G47392|Mycgr3T47392
MVRILCLHGTGSSGAIFESQTAALRAMLPSHWEWFFINAELECGAHPELADFYPGPYYTP
VAVPTVKSIAHFHSWCLDLVAEEGPFDGCMGFSAGACQLLGLMLKLQKDQPCQQPLFRFL
ILIAGNIPFSGDEQEGIDVTDWISFHREPFPLLEECRTGEYARDRYLTRFLHPEVCKLRL
DLPTVHVHGQADHLYEGAKGMAELCAPAQREICTHAGGHEIPRTNNDMLRLKRMIEKAVM
RSQS*
>Mycgr3G110826|Mycgr3T110826
MEDDDDDFYGNGGGEEEAQDAMETEADGKDQKMESDSGSEEDSSDDDVQITLEKPDGAKA
EPPPGSKAAREKAASLKTAAASTTSPSKPSKSSKPQIKKDPSERRGSSAAPNTVKPTLTH
NNKEGKEFPALRSSAVDVNDTPIWPANGKPITAIDIDADLAEHSKPWRLPGTDQTDFFNY
GFDEYTWVQYSLRQQTMGNTIAGLKAEDAQLKAMFGEMGGPGSGGQGGGGGGGGGGMQGM
PPGMPGMPTPEQMQEMMAQGLVPPEFAAMLGMGGGGGMGQQQGGQFGVPAAAGTEWRATT
AMDAAAGE*
>Mycgr3G95845|Mycgr3T95845
MDADDAMVYFDFVKYDDEGHRHQTSQVCHRDSTPHLDGSDNQEPPSTDPFLSSDDDSQSM
QWDLAKAARHDYFSTDPMQGISLPLTPPGPEDALMDPFAKLPPTFEEEKWNVDRETAQFL
SSVMSLMSPSEDPEHDAHLGFRKFKVDEPLLSTDPIVDIQRLHERNVVSVTTAGMDFFVL
SKKKDERLTWDKKSLKLPDQVEKEIASEKVVVDSETANFLKEVFQDMEGPALLLEDCRTK
RKIRRLDELKISSPLLPLDPTEPPTKKAKTVAFSDDLASFLPSLESNDADEDPYEDAEDA
MQEVAEMIAPLADVTSDQANDEELIEVDTTMRVPVPAVDEIPPAAPWQVHVGTQHVLIQD
VKAGLDKTEKQWSGITSLERHLQWNAFPSRLGKPKPEGEFDDGSLARYLAELDVEGDPDI
SSIICKQEGLRILDPGEDDDDYLEPASGELDGHTIDLPSRPVSAVQPQLAPVLQELPQVE
RVLHATEGSTKESAAHAPGYQPQLTVPREPLEFSSLDALLKKRKDQLKPNPAGPTANTHT
QSLGQGHLSEFLSMQGITPVASFIKTVPVAADPEPTAQPPTAPPPAPQSTTTQAFPTPSI
THDDNPLPILISTTLLTNRPLIRSLNNHLPTLSLIERDYTTPQPPTPEADLTLSPSIGLT
LTTLQRLKQKPLPGTRPDPNNPTFRTQLAAQADRYETLLVFITHPTPSPDHPLSPRDAEA
MMDFTLFTTTSIPDTDVQVSLIPTPPGGDGTDVLAQWIAAAIIRYAPNLDPGMTVLQDET
LWERWLRRAGMNAFAAQVVLDLLKAGKGEEGGGGVGDGSGDSMMSDGGAEGRRGGTVTGL
AAFVMMSKEERMRRFAAVMGGTRVLERVGRVVDGRWRGGGGGEM*
>Mycgr3G62567|Mycgr3T62567
MAPATANGTNGVNGHDTNLSANDNIQRFAAPSRPLSPQANHTLFHPKTRCFVYGMQTKAV
QGMLDFDFICKRKTPSVAGIIYTFGGQFVSKMYWGTSETLLPVYQTVEQAMSKHSDVDCV
VNFASSRSVYTSTMELLEFPQIKSIAIIAEGVPERRAREILHVAKKKGVTIIGPATVGGI
KPGAFKIGNTGGMMDNIVASKLYRKGSVGYVSKSGGMSNELNNLVANYTDGVYEGVAIGG
DRYPGTTFIDHMLRYEADPNCKILLLLGEVGGVEEYRVIEAVKAGVIKKPIVAWAIGTVA
SMLKTEVQFGHAGSLANSLLETAATKNSSMREAGFYVPNTFEELPEMLSTVYQKLVKAGT
IVPAPEPGVPKIPIDYSWAQELGLIRKPAAFISTISDDRGQELLYAGLPISDVFRDNIGI
GGVMSLLWFRRRLPDYASKFLEMVLMLTADHGPAVSGAMNTIITTRAGKDLISALVAGLL
TIGSRFGGALDGAAEEFTRAFDKGLSPRDFVDTMRKENKLIPGIGHRVKSRNNPDLRVSL
VKEYCQANFPNTKLLDYALAVESVTTSKKDNLILNVDGCVAVCFVDLLRNSGAFSNEEAE
DYLKMGVLNGLFVLGRSIGLIAHFLDQKRLRTGLYRHPWDDITYLLPELGKGAPGNEGRV
EVDM
>Mycgr3G47151|Mycgr3T47151
IGLFLSFIDSSIVSTAIFTIGTEFNAATRVFWVASAYTLANVAFALPFTAVADVIGRFRA
YLLASVVYLVFSIACGFAQTLNQLVAFRALQGLGGSGLYALGQVIWPEMMTISQRRWLGA
AIGGILAIAGAVGPLLGGAITSGATWRCWKTVPIFPPDLMRTRRYTAAAINTLFTGFAYY
IVVYAIPLRLQGVNGRTPVQAGIALVPLLGAAAVGSFSTGGLSFKKDMLGWTSIAGSALM
AIGTGLLTTLEVHDTRAIPKSLYGFEVFAGLGFGLAVASASMLANFECELEHHAVAQGIV
SQARVLGGSLGIAAASAILGRELRIQASIAVRESKDASLSGTASDELSKSVQIAYSDAFS
TTLLVACVVCCVAFFSALGTWDRHKQGLRERNAAQEQRESDRIERLTAPTRVGPG*
>Mycgr3G95852|Mycgr3T95852
MDKNIWTDNAIEAARHAADQHIKEGLRVAYIPVVLLLVVFPLITWTLPSGIRRALANITP
RLVNYTLLVSCTTAFVVSGLIPDLMRILMYTGFQFGQRQMLPPVLPSSCELARQIEERND
VWPCAKEELHAAWRTGGLSAEVLWQNMLWWMLLQVVWVIGFGFAAAWMSETMSSKEGKAC
TLQSCSCHNPEQVERKESTVLGAKSEAQIDFPRPSA*
