# Supplementary material for: In silico prediction and characterization of secondary metabolite biosynthetic gene clusters in the wheat pathogen Zymoseptoria tritici
Source: BMC Genomics. 2017 Aug 17;18:631. doi: 10.1186/s12864-017-3969-y (PMC5561558; doi:10.1186/s12864-017-3969-y)
Supplement: Supplementary file 1 — MultiGeneBLAST analysis of putative secondary metabolite clusters. All encoded amino acid sequences from genes residing in clusters predicted by AntiSMASH are given as FASTA file format. All output data from MultiGeneBLASTs are also provided. (ZIP 42911 kb) [file 12864_2017_3969_MOESM1_ESM.zip › Cluster MultiGene BLAST/in/Clusters_1_34/Cluster_25.fasta]

>Mycgr3G96101|Mycgr3T96101
MQFFNYATTLLVALCAVAAQAQDCSCLCPGDLCACSVMLIEHRFQTTVSPPALVRDVSSL
GLVLKFRCHSIPGSHSISAGNPSSSLPDVGRGENFLDCADKVAMAFIPPVVLLLIKTPVS
VRFDLGRSGCLK*
>Mycgr3G96092|Mycgr3T96092
MVQTRSKTAAALALANNNANNAPNAAANTLPVNGIAAAPINAAPINAATVNAAPANAAPV
NVAPVNVAPVNAAPVNPAPLNVAPVNAAPVNAAPVNAAPVNAAPVNAAPANAAPPIAAPA
NTAATNTAATNTAATNAAATNAAAANAAAANATIVLNAASAPAPLPATAVQKRPSDSAGS
DISPKRTRHDPPEGSDEEVDQLDNEQIAPARRKRPADDGDDDDVNASAPRRATQQDRIPI
PPIKLAPRQSKRPKLATAADESYVSNSIAQFTKLKPAKSSLRKRHTSTILKILPKMSLPS
EDQIQMSIGGPGGDERDEIAAYSLNASEAKALLSSNRPITVPVFVSGGARTVFNGLPDSR
RPIEQALSDWFINPRERFAYPNTKKKISNYIEGQVTAEELRQHCFDPENNTLLYPWNLPD
IINPLGSRAVPEFLLSDQCRFLDDLMRMIIVPYEEDVCLPGCPSSGQLCKEHTITLSELT
LLNLMYEHWKGTLMIADPGAITLSHFDKWSLGTWISCYEGEIGLCWLDRPSDNERMACVN
DETKIPTSPLLKVLRAGDAVYMPPGTVHIVWRLSEGGQTLGMAGHVLRRDHVDSWLEMLQ
REMANKMQRNDAEAYGTVVPPLVRAVKSLIESLRDKADIERLGGARKLASAMETIKALEA
QIVALAASQPGAKAQDGTNDAGNSESDADAAGEQDTDNLGLTDTVSGAEGTQSQAGSQPV
TGEATL*
>Mycgr3G76119|Mycgr3T76119
MEHLPESNGAKGDPESTKSSLLETGASHLQSFSPPSRLCAHLHAFHVYTSDPTRHSSAHH
YCAHVNEDIRQCILYDSPGPNAKLIGVEYMVTPRIYETLDAEERKLWHSHVFEVKSGMLV
MPQSAVPEGMWEVAERKEMEEVVGLYGKVWMLWDVERGDRVPLGRPELMGSFTRKDQFDF
EKVVGDRDEKLGVDHKKKAESRKYIEEPKVHEDADAVWKSKSKE*
>Mycgr3G62954|Mycgr3T62954
MVFRALGRSTLYFIGSASTLIMLNDNFVEITVINGSSMSPTLSPDFATTAARDLVLWNKA
YPTRRLRRGDVVLFASSTDPEETVVKRVVALPGDLNPAARRWDIMYDQGRGKVQIPQGHL
WVEGDNWRMTRDSHMYGPVSRALVKGKAVGILWPAGRFG
>Mycgr3G87715|Mycgr3T87715
MIILALAAVAVHWSDRSSNPLLNAKGFFELSDRRIKIAFLGNARPMLSDWFGKHQNSPVS
IYSDTGVLMVLPGSMANEIRNDKRFHLRQQVERVSKALFSIYHSASLTLKKMMHGRLPGF
EVFRDDYNNHIVKTVINRDLTKQLGKRTSPLHLSTKYQWPYRSCLDPTQLVARTSSRVFL
GAELCHNPEWLKVSKEYAVLAFLAAQDLRLWSPWLRPIASLFLSKCRLSRAAIHKARATI
EPVLAERSKLVAKNTGGKATVFDDAIAWIECAAGTASYDPQIVQLSLSAVAVHTTTDLLS
QALADIAAHPEIIAPLREEMISIMNQDGVLQTASLGRMELLDSCIKESQRMKPLSIASMG
RIATERVTLSNGTVIPKGQSILVDSSRMWDAKVHPSSPKTWDGYRFLRMREDPMKRDMAP
LVSTSPDHIAFGYGVHACPGRFFAANEVKIALIYILLKYELRFEEGQMPRAFDHGFTCVS
DPSLKLSVRRRTEATVL*
>Mycgr3G101365|Mycgr3T101365
MLRFTQLFTAALVVVSTSAAAVVDLTPSNFDSIVLKSGKPALVEFFAPWCGHCKTLAPIY
EELAGSFASSTDKITIAKVDADEHKSLGTKYGIKGFPTIKYFDGSGKSEPEDYKKGRDID
SLTEFITEKIGVKPKGAKKVASSVEMLNDSTFDKQIGGDMDAIVAFTAPWCGHCKSLAPI
WETVAADFASEPSVLIAKVDADAPNGKKTAERYEVRSYPTILYFPKGSKDAVPYTGGRTE
ADLVTFMNEKAGTFRSPGGGLNALAGVIPSLDEAVAALKTGGEKAYKELAKQAGALQDKT
AEYYAKVASKAENNAGYLEKEYTRLQNLIGKGNLAPEKLDDLISRKNILSRFIGQEDDAK
SEL*
>Mycgr3G96095|Mycgr3T96095
MNNPSRRTKRGFAEIIGQGLEKIKPGTKRPRNENTEEDKNAPEQEKACFDKRRKTVIGTD
QRTRAGRRRTSEPSAGMECVIQVPQSQSQEPQEQGSPAEGPLGGGAQPAPTRAEAFSPES
PPFERFATSTPISRQLQSVPRYYTASAEKVGLGDHLANLYFANDETQKLPALVMSPELLA
KMQVSLVDARELDNKRLERQTRLKIMNKWWGNAERELADIPQRWQYIKDDPKRADEAEQQ
VRLFEKLRDGAKRMQDEKDAIERQWEQIQERAESSRVDAEVLLEVAFREAGIMIPERETF
DRSNEALAEEFAVVNTYAPPIFFPVDIDWDFPDRLDEYPALQQDPSFYEEAFSVEPEPAP
NSTARDEFWQCYDNWQRAQASFDRRNRETAADYFRRQGADITAIPQDLLDHDLAQLQQNR
KLTRNLIEAEQRFASAKRVAAEYNLDLAAPEQTSGFGLTDGDLPHARLSHTRDPTGFAWE
DPRIVTWLDAVLSDVEVQEQSREPFEGRRLVSVGPKDSNSQVDYGRDRERIDKVEANRHD
IRRKVMRDWGQRTTHETGDHLGARWHAAHKVEDIGVGSKNAK*
>Mycgr3G28547|Mycgr3T28547
PAKRRSKLAKDNDISAEEEAEIQEAFTLFAKPDEDDPSSKDHLIATSDDNAELAELIETV
DPDDAGWVGYEHFVAIAALKLRARDNDPDVVSEEVEKAYRLFTKGEDRAITLLDLKRVAR
ELREEVPDNVLKDMIREATGGGLGGVGMEDFEGVMRRAGV
>Mycgr3G48935|Mycgr3T48935
MSSLSTRDLAYGALFSLTWVVVVHVIWRIVHYRYYHPLRHYPGPWLASVTRMWLAWHHFW
GTELHAQWALIKKHGIPGCSVPTILAGPVIRITPTMLLVADSKEMPIIFHRRDTKSRFYL
QGYVGKSNSILLREPGAHAAHRRLIGAPYALANIQRTEPLLDKHILHWISTIDARYAALG
KPVDFSHWSHFLAYDTITDLGFRNPLGFVKAGSDVGNLIGGFRIGMLMFGVAGRLYPFTE
KLLNSWFKKWLVVRTEQQLGFAVVMEKAGAILAERRDRIKRGLKAEKGEGSYDLLQAFMD
ARTPDGDHLADDTIVSEIFVVLGAGSDAFGSASTAFMASILSRPTIFRRLMDELEDAIAD
GKLSYPVPSYAEVSQHLPYYAACIKETLRLDPSGATLLPREVCPGDPELILNGHVVPIGT
EVAMNPWIAHRDVNLYGPDAEEYNPDRWLSDPARTKIYEKYNLAWGYGARLCLGKPFAMM
ELYKGPLSLLLNFDVTIAEIGPNTPAPHSEMYATVKVWGDVWLQLQRSDRWSSWSSLGKS
HIPGEIEDRSGQDGETEVR*
>Mycgr3G96102|Mycgr3T96102
MAPVLPGLADSAPHTGWIETPHQRQYREHLEQRQHAARRYPKLIAEFTSMLLEVSASDPA
KSHNDREHDIRRAALMTALETPRQELARIDSNSDIPTVMGFQRAYRAAAKLRVQYVLLFP
PDPMLCRTILQARNDIELSGVTFRPPLSHEPGLGMDPEPHGFIGSFFWFIEKLLADAMPD
PYPNPPWPPGFSTGSLAAERNAQRIASVSTDAEAASVILVAAAPLIAEQSVVKETATHNE
EEACSGTPVGTPRDYMIECLPHFLLDQLNAENKLDDRRTLCAVLLSMLSRLLRKKFGDTP
AVLECLRELSSLVSEPRLINVTRTSARKNVPQPRAVVHPTAKLISHPTLDQPATVATEAR
PPTSPQAALTLTAVANPIPTTDEHGIRPESGASEDTAPPRIEVQVSATTVIKPTIQQPTP
RLPKPVQLANTAVIPWASMSKKNIHKTYKPAGIEVARQLLSLAHPSDYDDCSPEKMKTPV
FRQLARAVRTKFGPSSYSSDPRLMKLCANLAIAIEGRKEAMDRFPRSGLEYELHQSFYKT
LLEVRHELERS*
>Mycgr3G96096|Mycgr3T96096
MVFNTRDRMERPNQGQKRRREDEQDYRHDDYHTSYAGTMPKKLCSETRTGIRPPRSDGRS
MLPPPSRAPRSLDTQGSKQPLPARRFPDTLLIPPTNNQNDPSVAPAKPPTGAMLPQKPLL
PMSRCYTGLQPNGVRRFNRDDAYPGLIVTVPWHVTALDPNADPSKDANFVQARPAKISSK
RRMCVVIRAGRKSFFALPVTSHGDRGMGHLSAAARAEQIPLRESGDQLECHDSNQDFIEV
TTNGKGGVGRNSSVDLDGGAHVLYESHIRSVGDVTRRGTAYLMKKYDKLIEQDNIETLKR
DPVLAEYLEVKNPGDAERR*
>Mycgr3G101366|Mycgr3T101366
MAENGATQYGVSPPISTDPPKPQDLALSESLMEELKAQNNFESPDETKKRGDVLARLQKL
LHQLVQIVGKQKKLPNEILKESGGKIFTYGSYRLGVYGPGSDIDTLMVAPRHVTREDFFE
HMPTLLRQATTPDELTELTPVPGITVPIIKLELCGVSIDLIFSALDRASVPKNLELTDNN
LLRGLTEVDLRCVNGTRVTDRILQLVPQTRVFRVALRAVKLWAQRRAIYGNVVGFPGGVA
YAMMVARICQLYPRAAAPMIVQKFFFVISNWQWPRAITLQTREKGPLAEKEWDPTLNRWD
KMHLMPVITPAYPCMNSTMSIMPSTKAVLLTELKRGHDIMEEIYGGKKQWKDLFVKQKFF
SEAYQHYICVITAGKTKEAQQAWSGLVQSRLRRLIQGIEQSDADSVELVQPFNKGIDRVH
ECKTDEDRENTLAGSLDCQIGQTKTTEQSADVKVEAAAQGDASALEVPAAAQNAEQNADG
IQTIWTTTYYLGIKLVEGIYSLPDDVFADGEARPTKKKKKVKSKTAQPGEAVDKKRSVAN
AGLDDPWTFRPFESSIQYI*
>Mycgr3G76112|Mycgr3T76112
MSASLPGSRDLPASRHDLSTYLGRVKHSADISDPRTLFTSNAALENAKSLVTQYKQGTIR
SMTPELWTAKKIVDSTLHPDTGEPVFLPFRMSCFVLSNLVVTAGMLTPGMTNMGTVAWQV
ANQSLNVGINFSNANKSTPMSMSSIAQSYVMAVGASCGVAVGLNSILPRLKNISPATRIT
LGRLVPFAAVASAGVLNVFLMRGEEIRQGINVYPSESEEAKTKREQANQALEPLGKSKKA
ATLAVGETAVSRVLNATPIMVLPPLILVRLQRMEWLRSNPRLTLPVNLGLILTTSIFALP
VALAAFPQRQAVKATSLEKEFWEQGGEGGLVEFNRGI*
>Mycgr3G30635|Mycgr3T30635
SPLHMAARRGSQKIVQMLLQHGADINARDAQSMTPLTLAILQNHEAVASILLAHGADVLA
LDHQQRSALHLAVLHRRERLLRIIVRH
>Mycgr3G96094|Mycgr3T96094
MSQSSTPDDKHERLPASANNSNVRRAASETEPRPNGGRQDRPQNMGTTTGPPNSTVKRRR
TSVDESDSKRARPNNFDHETRYNQPAHHNSVSKPATDSYRPDYVLSHGETPTNQSQSFAI
SHNRPIRQPLGRRGRYGPPPRSGQNPYNPPSRLARTEGDESMMPPPPPQAARANGAAAGP
SRSRPVTGHQEDWKLKKDSDDWAHGDVFWGSHNAMAYDVKADPAKNSKFVQTPTGVVSSK
HRMFLYWFSTKDVGMQSFAIGTGTGGGIAGQPQWKRRFLIPLVEEGSDKIQTEHHASVEV
KMKEEEKGTLAPGAFIDISKSWPHGLFEKTRMVGRVPDSQADRVISAHREVIRRGEVSAK
RQLIQREADENPRGAAHRR*
>Mycgr3G76127|Mycgr3T76127
MDNPIHEITPIVHALTQGTPQQQKDTINQYFTPDASFVHPFCRTGTFDGSRVLIHAIFQW
YKVLSPRIEIEVESIAFDEKNLLLYLTIHQVFAIWFVPFYRVSARLTTILTLVRRKPHRN
PSAVGGHDHTPNKYYISQQEDLYQVSEFMKFVLPWGVGWAIAVVFGVVATAVCVVGAFLG
RPVTRWRQRQRRENGSGSGRVVNGAGRGWGGLVEGVKKVD*
>Mycgr3G105878|Mycgr3T105878
MAPLNESVIKYRTLLGQAQYPTRPRTGNWSIELDNALEAYASWPFDKRGQDGRYSNDESN
PRPRMRTLLHLPCAMGNLL
>Mycgr3G49226|Mycgr3T49226
MLRYTDNHHRSGKSSIQKVIFEKYSPAETLYLEPTTKIETATMDSFMTFEALELPSTTLT
APLSTHDSLFATAGSLIWVLDMQDEYFASISLLIQTAVHLLQYHPRINFEVFIHKTDGLS
EEYKYDTFRDVRQRVTDELADAGYGDRGIAFYQTSIFDHSVYEAMSKVVQKLVPQLPAME
ALLNKLCSACRIQKAYLFDTVSKIYLATDASPTFLKDYEACADYVDVVVDVKQIYGWRTG
GKGKSGQGEEKEVESGSVGESLITYDGSGNTYVYAREVNEYLSLICVMGQGSTADKRVLI
DYNASILHVALVKMFKL*
>Mycgr3G48650|Mycgr3T48650
RDAVTWYWKAVAVVSVFMILGGFLMLPASFERDNELRVPTQVIGIFAAALLTAGFSATLL
VCIVVPNPLFQVESIFQPALAACFVGVLTVTYDFLFFKRYHWNTPAFLTTVAAGVSSVVY
GILQIWSRRKINRIAKAKNQKSFRWQDTAYYDNYARNMFPSAMPPDSSTRSVFDPHTVPE
EELQRQQMLNLLLAREQAQLSPPLPAQDNATYHIDIPVPNENDSPATLASPRHYPSPGGP
SPMSVHARPSPGVVRPWNEDVLREVDRRR*
>Mycgr3G23780|Mycgr3T23780
SNDTEGSESDASRKRLKSSPSSVDSRPPRASLLSKEAFAEEAVIDIIHGADVTSGEHKDK
FKNPWEDEDFQTVSLQYPSRSQQERFELKFPIQAEDYKPMEDITETIKTICTYYFPAELA
TKYSHDEAGYARRFNRAWQRQSVEDFIEVINDFNTTLQDLLSDGSIQTRLSGHRNIDLEW
IQRIIDQIYARTVSWKVETLRRYENFSNNVYGELLPRFCSEIFQKTGLNHKQIFVDLGSG
VGNVVLQAALEIGCESWGIEMMDNPCELAALQAREFPARTRLWGLSVGEVHLLKGDFTKN
EEILEVLKRADVVLVNNQAFDPALNDTLRDMFLDLKDGCRVASLKPFVPVGHKMAMRNID
SVVNQFTQQKFEYWSDSVSWGADHGEYFVATKDPRPARAFM
>Mycgr3G76122|Mycgr3T76122
MVGTPNVNVPTDPKIKEKDVNAKLQLFGIYAAFANGKVPSNKQIDVAMNSALEWKGLKSP
SSKLSTEGQKLVGDLRKVIEQAKVLLLTKNQGDLLQDFIWQTQHLGSGDANKVSAPIDKD
TAQQHGQQALEGLRTLGQLIITNGQFRKLLKDASVLVRDIAGDAAQNAANKVNPGEEELS
RIDEPAQDNTWHDAPDLSKDNLKKQAQAKIPIGKKDLEKAAGDVNQAADPNNSRDPNQTA
DLAAREAQQGPKNTSIDPKAGAQQAKENAKKLYDERVDEEDKQKAREYREKTNEYFKKKM
PKERREQTIYRLKKMVVEIQGHSDYQQAIDTLLRLAEEYNGHAKSVADQTTGAVKGAHSQ
TSLQRAEADLKTLLERFANSTSFDDLFDSINQMYKNAEQDPELRNWFQRLNRFIRKCLKE
QGYILQDESNEEWNQIYDKGNFLLRERYRDDTNRIADEGKFLAEQFEKDPQNDAFGRSME
KLFKDLGNDENGKAEFKPHLVKDLTEVILPAFFTHVRYIPIPRIEVSDPQIDAIVENLVI
EGNNLAPNQLEFGSDNYWAWGRMGYKSTNKNKVLLSVAGVQCDLRDVAYYVKRKQGFPSI
TDKGVMDISLGGSGLSFKVAMETADKTDRAHFFKINKVTVDLQNLNIKLKQSNHKLLFGL
FKPLLLKVLKPVILKAVEKQIRDNVKQLDAKLYEVKQEVDRATEEAKNNPDPENLKNIYQ
RYFEAFQKQMTKADKKKEKLQEKKEKTDVNVAVTQHDSIFKNISLPGGISTKATEYRDLA
AKGEAWQSPVFSIGSASESKNLPSASNPSRKSRNTAAGGVRGGNVPSTSNNANGFSSQVN
DAFKPNQDTLGSGVGGTNLGSGVNTTLGSNNPVLQGNV*
>Mycgr3G96097|Mycgr3T96097
MNSISKVVKRGYTAVFGEDTQDDSPSKQRKIAVPTSMLPTHGERAIRRSDEPPVAQQNHE
GRHNSMRRTSSGTGSRDSQAAPEIAKASARQDDAPRIVPVGRGSKQNLALLMTDDLLAAW
KSTCEQTRKTEAFTQQADARRDVLNSFLRHARTEIEEMRYQRYTLRDRHADLDAMLRIER
REHEIMEKIDLANRRKAEDEDQIASLGWDLARESLTANMFIHYALIDRKMMVSDEDFEFE
LGPDPAFLETFKVPDVRERTPVDRSVERRFDGRLVYGPDPDFVPSEFVPSEAENEMDRPG
EHVLEQEFRGAYHDLRRAEAKFDRRERETARCEDHAAATALDIAHLERNNRLTRELVQAK
ERFALAKRAAAENNLDLLASEQSSGFGPIDGDVDRPERRLSYTPHPADLMVKDPRIIAWL
EDPLFCLDDPPGGQLQENVERSSGSPDDEDAEWKRTSLVSPEDSYSVRADGRQRERIDRD
NAHRDELRGQTLPQWEEHVRSQQDLGPEQPVPSWDEIHSRQEKAFWRKID*
>Mycgr3G110965|Mycgr3T110965
MPRMIGGYEFCYSDDEESTASESDDYEDILIGVNDFKKLQGEHAAPEMTSTDHGNNSAAN
GSEIVTDEETSRKDSAMDLDVSAACGGASSLAKELEDDDGSLFGDGEPLFGDSDNDSLFD
DESTMEPESAAVVVPALEPEGPAVPAHKSGLALPKKPAPHVGLALPNMAPVKSSHHGGLA
LPSKPIAKATEAPASTPAAPAQVTEQRPAQAKPFHTGGLALPSKKTTVTPASATAVSAQV
TEQGTSSGESTSPAGPSTPVSAAGSSTNVTPASSCPSTPTPAPKQGRKRKASTQRPDPRL
AFNDAARANGARLDAERAEKRRKRAEDEKAEKEAKRLADPHVQRDMLFHQQWKATNPGPE
HTPPAIPSADQRWMNPRREDRDLPIWVNPDGSRRQMPVSDALAAQQCQYSDVWSAHAAEK
QARRAEVQRQRRANHQAFSNFGPDLEVLAGIQAREQEVRVSRESAVAEAIIVIDDELEEV
PCIDLTGSGPAPRTPRRVSPPGLKRTQASSANLGARWGVKPEMAKQLAKEVAEKAEKAEK
AKKSAEKKSRKSSGVSKEPAVVLED*
>Mycgr3G87717|Mycgr3T87717
MTTYNIASIPGDGIGTEITEAAEAILLKLASVVGTFNFNFTTFDWSSKAYLERGWYMPED
GMQQLAKHDAIYFGAVGWPSVPDHISLWNLILPIRKYNNQYVNVRPTRILPGTTAPLAQC
QKRPQDLDWVIIRENSEGEYAGQGGTTHDNSPHTVATEVAIFTRVGIERIVRFAFETAKS
RPRKLLTMVTKSNAQRHGMVLWDKVFYEVAKEYEGIVKHDKMLVDAMTVRMVNKPESLDT
IVATNLHADILSDLAAALAGSIGIAPSSNVDPTRQYPSMFEPIHGSAPDIAGQGIANPVG
AFWSAAEMVRWLGKGELDQVADDLMQAIENVTSNPETRTKDMGGSASTQQVTDALLKQIE
VVFGKK*
>Mycgr3G76101|Mycgr3T76101
MATPSMPISPEATFDRSALAGKSVIITGGASGIGEASMRAFVAAGAFVTFGDIVIDLAVA
LVKELGSEKVAFVPCNVTVWTDQVKLFKTALEMSPSKTIDIVFANAGLAKHDDLYHQKDG
QDGDPVEPDLTTLNVNVIGVAYTAKLAMFYFPKQPEGEGRDRCFLVTSSISGYIDHPENP
QYNTSKWGVRGLMRSLRSTGARQGMRANLIAPWVTATRIMTDEQKAAALAYGVVFAEIED
IASAVLHLASDRTINGRALANVPRDMHPRGYIDLKKDDAEDDLLKELLKYAPIPPKP*
>Mycgr3G76111|Mycgr3T76111
MPPPPINTGGGHAYAPQHQQQLYHQPAPPGYPLNQQPQSAQPHGYGYGTGVQGPNSYNRL
AEVEGNNRNKAQLIVGIDFGTTFSGVAFAFATNTEAKEDIIVEWPGAGTQTKQKIPTVLY
YDQNQQVVGWGPDIAEALAPTGYPKPGVQKVEWFKLQLMLSGNTYIDPINLPPLPPGKSE
IDVAADYLFKLRQAMRNQLQKSLGEVFNREERNIKYFLTVPAIWNDAGKAATRAAAIQAG
FLRDENDNRLTLITEPEAAAMFCAKTGLLNLKVHDAILIVDCGGGTVDLIAYEVEEENPF
TVAECTAGSGDSCGSTALNRNFSNILRAKIRKMKLPDGSKTAGKVYAKCIMDFENRIKAD
FRNNGQKWAVDVGIEAEFPEAGIEEGYMTFTNEEILQCFEPVVNRILELVRNQIIAIQAQ
NRALQNVLVVGGFGASEYLFQQIKLHVPPQFQNKVVRPMDSVAAIVKGAVTAGITERVIT
SRVARRHYLMATLQPFKEGHHPEQYRVPSLDGKDRCKYTRQIFVQKGQRVKIGEPVKVSF
FRQVAPGATLMYEDVLYACDEDVCPEYTKDPRIKEIVTLTSDLSRKNLEKDFERMDTPQG
TFYRVYFDIYLTLDGSEFNAELVCQGEVMGRCSARFR*
>Mycgr3G76129|Mycgr3T76129
MHISTIKTAGSSGMSHMNEAYSSTTATEMVARGAGSEIIHTEIDSNGSKELAPNGAQSRV
QKPSEDAVRAPYDYIRTLPSKRIRETFIDALDSWLAVPAGSSTSIKSIIGMLHQSSLMLD
DIEDDSTLRRGKPTAHTLFGTAQTINSANWVFVCAFEELRQLRGVDAATVFVEELKNLHC
GQALDLHWKHHTYIPSVDEYLNMVDHKTGGLFRLCVRLMQGESSTSCHHIDAERFITLLG
RYFQIRDDYQNLVSDEYTNQKGFCEDLDEGKISLPLIYCLAGSDPTQIMIKGILQHKRTG
EMPLSMKKLILEKMRSGGALNATISLLKDLQDDILEELKSLELAFGSGNPMLELVLRRLW
I*
>Mycgr3G48377|Mycgr3T48377
MAEARRKADEKHEKKLASERENDRKGGKEVVDTKYKALEYLLSQSKLYSAIMLQQMTSQE
EAEEAKDEKSKKRAQKKEEKAEKAAEASQKRATRTAAAVESAGQDAAAQSPKRELPKRGK
AAKQTKGSGKISDYVKKDDVKAKSGETSISEALAAETKDAEVKPGDIGMQDLRSAKQPEL
VSGGLMRTYQLEGLDWLTSLYENGLNGILADEMGLGKTIQTISFIAFLRERGVNGPFLIA
APLSTTSNWVAEFKKWTPTIPVVLYHGSKQEREEIRNKQLKNPGSEEFPIICTSYEICMN
DRKFLAHYDWKFIIIDEGHRIKNLNCRLIRELQSYQSANRLLITGTPLQNNLTELWSLLH
FLMPSIFDKLESFESWFDFSALKEKNGYEQILSEDRKKNLVASLHAILKPFLLRRVKADV
ETSLPKKREYVLYAPLTQTQRELYHEILEGNSRAYLENKVVESLSGTTTPTSTRSRSLKR
KAIDGASTPNKSAKSSRASTPATNKSSGARSRKAKKSQTYEEVSDSQYFKQLEDVEPSSP
AEESLNDSEAEENERAKTLALAKREIAGKKLQNPIMQLRQCCNSPHNFYYPFDMDDHTPV
DETLVTESGKMLLLDRLMPELLRRGHKVLIFSQFKTQLDLLDTYCQDLRGWPTCRIDGTV
AQVDRQQQILEFNDPKSDLNIFLLSTRAGGQGINLAAADTVLLFDSDWNPQQDLQAQDRA
HRIGQTRPVIVYRFATKGTVEQMLLEKADSKRRLEKLVIQKGRFRSGPRGGEGAGEDFAE
LQKLLGRDDGERIDVEDGKGLLSDEELAVLTDRSEEAFERAEKGLEVGGGVFKSVKTEAG
GGGLLESLQK*
>Mycgr3G96103|Mycgr3T96103
MAAVHPAIGSHMMQSRLSPPISGVGALQRQPVDIPDDVRDAIRAYHEATAQFTAMLIRVP
HSTIHDTDNIHRDGLIAALASARRDLCRVDDNTHVALLLRYKRSYVAAADARARFARRIP
IDSNLITTIREAYFSRRTANEFYSSQAVGRDRTTEKHQELNEVFYQIAMRLRNSTPVTSQ
ILPSIDVTVTPAAAPLLMAPTQEVSPSITLESNLENTPTQIEADPTDLAAPSLTVTAEAH
IDTEGDTVVSVEETVSSITQQPELEVDASTIHIDATTPSLLTDIPAGPQDSPHSTNDKIT
NVPASIPSPATAADLPGSSTLSIAPLGAVITPPDRLLEGPRAFLEECVPQFLIIQLNTHP
QLRGHLETISAVLRHALPDLLRCRFGETSAVSECVEVVPSLLSENTVLEATTHSPEVQVV
QESERTTETVLQETTVGESIVPSSAVQATAHAINATLPEAVIVEQTASPVSALQVPPLPP
ARAVEPKNWAYMTLREANQLYHRASVVVGEQLRLWGNEDYYNHFLAEDMRTMPSSKFKEL
ARDSLALRRRQLAVTCKRRMELVTQLISTDARTTFSLKYPHYHLTHHFFCVVHIAAALLQ
RAICAWHDTVVEITAMLIDVPRDAWCPIARRALSNVLDPDRQLSGIDGTTFIATLLSYWE
TYVRAAKHRARNENSFPIDTKLLRTIRKVVACPIMTGRFFNSHRGPAVVHHVYNDGNIML
FEVAEILSAGRHGYSPEPSDTSPASNSDASASGSEQDWNAEAKHDSCLSPTRSGAESQMS
WSPASAAGGTLADAAASPPSRSWNDSTSSPQSQFWIDISELEAQAKLLRLQAAELDALLS
HQLSAAGAEHKDPPEQPTIFSQSEPPQGPDTMPFPADDEFLAYLNSLSPKDLHTEYKDAS
NEAGSQLRQWGDPIYARDFSALGEAQMPARKYPELALAVRTLYGPVIFEDPRFDALLENL
DDAILGRWVAMGRYQERNPRNNRPGSKGARHLEFYTTLLNARDHLWRD*
