# Supplementary material for: In silico prediction and characterization of secondary metabolite biosynthetic gene clusters in the wheat pathogen Zymoseptoria tritici
Source: BMC Genomics. 2017 Aug 17;18:631. doi: 10.1186/s12864-017-3969-y (PMC5561558; doi:10.1186/s12864-017-3969-y)
Supplement: Supplementary file 1 — MultiGeneBLAST analysis of putative secondary metabolite clusters. All encoded amino acid sequences from genes residing in clusters predicted by AntiSMASH are given as FASTA file format. All output data from MultiGeneBLASTs are also provided. (ZIP 42911 kb) [file 12864_2017_3969_MOESM1_ESM.zip › Cluster MultiGene BLAST/in/Clusters_1_34/Cluster_26.fasta]

>Mycgr3G76146|Mycgr3T76146
MSSFTSSGRSEFIDLVRPLHDRLSHYDPTAPPTSQPKNDAADPAKAVPQSFIDAMIVREE
VYVKEQNIALENELDEDDARSFHWVAYASLPSSAVTGAEKGGGEVKKASTKIPIGTIRLV
PPPHAPHHQSGTAGEGRDSPQAHGEPSEAYIKLGRLAVIKEFRGAGISKLLIETALSFAR
QNPHEVGPQMDLTEALQKGVASNFKGLVLVHSQVGVQKVWKRYGFEKDEAMGTWDEEGID
HVGMWRRVDVQGGRRASKLWTTTGHS*
>Mycgr3G105887|Mycgr3T105887
MSKPIKLYSHTLGPNPWKVAIILEELKVPYETEYMDMSVLKQEPFINVNVNGRVPAIEDP
NTGITLWESGAIIDYLIDTYDKSNTFSYSESPQKYYEKQWEHFQMSGQGPYFGQKAWFTH
FHSEKNITSAIDRYGNEIKRVLSVIDLHLKRTGQPYLVGDKVSYADLMFVPWNMMFGFIM
SEEFDQEWKSSYPKCYEWHQKLIARPAVKKVLDTKAAKLAESK*
>Mycgr3G96123|Mycgr3T96123
MDQWSEKDAERGEQEQEQQRAPSLDQQSVGITNTDPDRIEQIIEPSNFDELDQATSLKRQ
SLTYGTDREKHLSAELERDQYKRESVETSNYRFSQITANTGTSVGWGDDPEKKSEEGESG
DQVPPLREGEALQRPTHTRAAHSQATTVGLSSRRSLPSLRRRETKLAQKEAHPWQHLGIT
LGGPMIILFDLVVPCIVYYSWYDAHLRSRNRRCRNEHPNEDPCPIPRLQYDSDILGYAII
CFGFGELWILLSRVHRLYYHQDECAPLLSRHRWELDATSWVYAVAMILALIPFVIGSELE
LQHLYLYSPCFIMGFLGLLMFVTTCFSFTLPIGINSQARGTKLRPFIYYAAEDFIAVDGM
QDREFRVRYNERYETNRQFRRFFVILTIWWMCGIVIYIGCVSAVIWKCEFHTAFGLSLGV
LFSYIAIWAGTSAIMVHYEMKREHLAYENGEIEA*
>Mycgr3G62978|Mycgr3T62978
MATPPEPIAVIGVGCRFPGGCNTPSKLWDLICEQRDIQSKVPPERFNSDAFYDEDGSKPG
HTNVSHGYFLDEDIKVFDAAFFRMSPAEVEAVDPQQRMLLETVYEALESGGTTMDQLRGT
DTAVFVGCMTGDYSEMLMRDTLDLTGYVSSGVAKSILSNRISYFFDWHGPSMTIDTACSA
SLVAVHEAVQSLRSGMCRVACAAGSNVMLGPENFITESKVQLLSPTGRSRMWDAAADGYA
RGEGAAALIMKPLSHALADGDEVYCIIRETGVNSDGRTQGITMPSAEAQAALIRQTYARA
GLDPLKDGCQYFEAHGTGTQAGDPQEARAIHDVFFPELRDPAEILYVGSVKTVIGHLEGA
AGVAGVIKAAEAVRRAVVPPNMLLQKLNPAIEPFSTNLKVPMQSSPWPHLALGGPRRASV
NSFGFGGTNAHAIIESYECGAAMGRASQNLDVIPSPVLLSANSELSLRAQATALADFLES
HDSIPCFHDLLYTLQSRRSQHYVRLALSSNSREGLMRKIRATAQSTSNIGLNTAKLSSSF
RFLGVFTGQGAQWATMGSELLRTSSVAQKCFKELDASLSALPDAPAWTLSDQCLADGDTS
RLGEAAIAQPLCTAVQIMIVDLLKQAGVDLVSVVGHSSGEIAAAYSVGVISAQDAIRIAY
YRGLYASLARGQNGQKGAMMAVGLSYEEACELCEGEFAGRVDVAAWNSDTSNTLSGDEDA
ILEIKARLEDRDVFARLLKVDTAYHSHHMLACSGPYTKALQACSIKPNRPKRGCAWFSSV
YGGRIEGEDLIDKLSCEYWVENLLSPVMFHDAIETAAHGDLLCDAAIEVGAHPALKTPVT
QTYQRTIGHQLSYYGTLFRGRNDIEAVSETLGALWIQLGSKAVDFHQYNQAFFGTDSVPK
LVTLPGYKWDHSKRFWKEGRKSLVYRTRNEKSHPLLGKRAVDDIDEQKRWENCLRLQDLP
WLSGHVVQGQVVYPAAAYLVMALAASRTLVSAQQVAFYELVDVAIDNAILLGENDANVRT
LFTLNTVPFPESASDIQAEWACRSASADDNKAEWRVNAKGKVRLLLKSKFADGLPPRIAP
AETLLTRVSSDRLYDNIEALGMSYSGQFRRLEDVQRRSKYATALMTGIETTDLIHPAVLD
SAFQPLIAAMAYPGDGSMTSACVPTHIRSIRIAGSQQVSNSGRRLIVDAFATTSAARSFT
GDVDLYDVESGDALMQVDSITCTTLIQPGPGDYKELYTQEVWQLDIGSGVAISQDGRRPE
PRELDLKAFQERLAYSYLRRFYESFSRADVALMEPHYTKIFEWLERLFATISSGQHPSVK
AEWADDDHEMLLQEASKYSGSIELTLLQAVGENFASVARGETGMLEHMMKDNMLERTYTE
MVGVPFLMSCISEVMRQIAHRYPQMNILEIGAGTGALTKAVLKGLGSAFDAYTFTDISSG
FFERAEKRFQEFSHKMEYRPLNIEVDVGAQGYQHGAYDVVGAANVLHATKSIKNSLRNVR
QLLKPGGYLILVEWTGDNLGIFTSYAGLPGLWLSEDGRTDGPLLSKDEWDEHLRDTGFSG
IEYWMPDSSDASKHISSLMVVQAVDRDINVMRSPFTTSTNPLAGHAITIIGGGVTGINKA
VRDVLISGSPGTDVHLVDSLAKMVDEEISPSSLICLEDLDKPVLQDLSEATLVALQRILP
NCRYVVWAGCEGRYANLSLGLCRSLANEYGHMALQFLKIYDANNLGVSVPIAESMARLIY
SSTCSQAPSWLWTSESELVVDQQNRLHIPRVLPDIPLNDRHNANVLSTKESVRLDSQSVT
IEKTQDAFEICKVEMTDRPHIRITYALLRPIIISGQSYFVSYGHAAHREDENARVVLSPT
CSSSIPISANLTVSVGHHSDAGRILPRITSRMLVQRFLRNFDTSRRLAVNEPDHIIGAEL
LQECGKCGIKTICFSGQGKAGCTPVHALAPDRVLRNVLPSDVGTFLDFAPDQASRWTRVL
STRSTYTTVETLWNGDLSWEDFANITTQVFAESLSGMGMAHVVSINDLPSIAARDVSYSS
VVDFSAATHIDALLPPPDYSYVARNDGTYFMVGCAGGLGRAVCSWLADKGARYIALVSRN
VSSIDKAWLNEIEAKGTKVMLCQADVSSMDALRSVLSKVRTDMPPVIGVAHAAMVLKDKA
FGGCTVDDFATVFGPKVKGAENLHNLFIDEPLDFFIMFSSLASVLGSPGQSNYAASNMCM
PAIAAERRARGLSASVIHIGAVTGIGYVMGSDVQSKVLRNYDMPMSISEPVFLDIFAQTI
LIGRPDSNHSPEVMTGMPRYDRDTIDLSRYGRIPKLSHQIIEKATSQIEASATTVSVRQS
VDDAQSQDEAALIIQDAFCSKLEKTLQMPADEIDCAQPLMNLGVDSLIAVEIRSWFFKQL
DVSLPVLKILGGASVGEICQEAASKAFATSSQARPGPADHDKSVSPPTTLLKTPSDMRDS
SSSDSREDARSSPPSSVSQESDPERIDREGPLGYAQRMTWSAMENWRDPTVGNIAVMYKI
AGQLDLVKLEQASQQVVQRHEILRTRIARDPSTGEMRQYVLAQKTVRLDVSPGMTLQAAF
DAVRFHVFDLNAGETMKAIAVPRDGHLLLAIAWSHIFFDGYSPAPFLRDLNVAYFGGTLP
PLKYQYLEFVDDQVRKSAQAQDLAAYWTAEYSHLPSTLPLFSFSRIKARPTIPLHLPKAR
PTVEKTLPAQLCSAIKIVARKMGATPFHVYLAALQALFYRMLPVRDVCLAIATNNREAEY
DDSVGDFSDVLPLKFQSQDDFAQLVRHTRDKMQAGLRSNLPNPLIMAALQGPELDRHGSL
CQVSVNYMLHPEQDESPGGHAAEILKYARSVRYPFDLYFRYWDSGHDHVQVTVDAWHELY
DERSVQIILTIYERLLWTFVEDTAQSITEVTIPSTEEIESSLRKYCIHNKMSRSAN
>Mycgr3G48694|Mycgr3T48694
MYDAEKAIKRNPHPDFKKVEASRPDWDSAAEWHYTKTKNPSWKAGQGANDNGESLKKKHI
EIDPYEEGRPATFNYKLLISAIIPRPVGFLSTRSADGSSTNLAPFSYTQMVNHDPPVFIV
GFAGGMAQAKDTLKNLLESKECTINIISEHYLEAANATSVNAPFGVSEWALTGLTPAESS
QVKPSRVKEAVFSVEGKLMNTQEFESRATAGKKTGVLAVIEGVRFWAREDAINEEKNLID
PAVLRPIARLGGITYSRVLSGIEIPRPDWEEMKKDAEPAGLVQSKKEGQ*
>Mycgr3G87728|Mycgr3T87728
MIVFSICLSSFLSALDISILSPALQTIASTLHSRDLFIWAVNAFLVTCTITSLVSAHISD
LFGRRSVMMTSIMLFAIGSAVCGAAPSTALLILGRAIQGIGSGGILTMSNLIICDIVPLR
ERSLYGGFINLAWTVATLFGPLIGAAFTQHISWRWIFWINLPASAIALAIVIKFLRLEYP
DQGTVRQRLACIDWYGSFLLTGSTSSMLLALSWAGSQYDWSSWPVLLPLLLGVLGMIGFV
VLEAAMKTGDYALMPLRIFANRTSATIFALTFLHAMLIYWVIYFRSVYCQGALMVSPILY
AVLGLPTSILTAPAGVFAGVVVAKTGKYRLFHFAGFGLIMIGLGLHLLLDADSPYGYVVG
FQIPLALGFGVFLTSSLPAALASLAEEDAAVAVGFATSTRTFGYMWGIAIASAVFENRVE
TILSGSSDDVLKQALLHGQAFPNANKAFMSSLRGTPEVLTAVKDVYVASLRRVWEVALAF
AALALLLCFLVRSLPLRKTLNTKYGVESKKAIASSSDA*
>EFMGRG00000000115|EFMGRT00000000115
Sequence unavailable
>Mycgr3G49004|Mycgr3T49004
MPIRPATYADLVPAAKVLAKAFFNEPLYGQYMHPHREQYPDDVYLTFLHKLRLAWLGSMD
QVLVSYKSNPEDTSKEIITGCAHWNRISSSSGDGWLTTAKIAAMKTYSYLESFAYPNRAA
DPSRLPILSEAGPYCAHFWTGTRSEVWDLVLLGVDPSQGRQGFGKELVAWGFEKAKGEGV
GCSVTSSQGNEGWYQRCGFETLVGWVGEQGGMRNPIKREGIPGGAVLFWDNGRGTEGVEE
YVEK*
>Mycgr3G110974|Mycgr3T110974
MSAGNYAASSTGKTSSDSGPSPALDRWSQRRLQRLNTEQGFREQRQGGGSGSISTPPLPT
GGDHQQQQHAPPTSSHSSRSYSNSGGSYAGADLPPALPSAPPQAAQPGYQQLSRTGSQPS
AGLNNNNQTQSSRAPQYQDPQPQYSPTDHNARPGLTSTRSFTQQSVTAEESTSMSNHAPM
PAQKPAGRSTNGNNRQSVHSGMMSRDGQTQNYKTEQVGRGTPQPAQSGEEMSEEEVTQLV
KDHKELREKYTKVKKYYFEKEDQVKQLQNSLAHQRLSQSRTSLDDSEYTTRFNRLDGLIA
QLAFSIRKSWKSIPQWLVTSVNRDAVATGKQEMTAAGRAFISYWLVEEVFEKYFHPDLDP
AMSIQLRQIQRNMRRYAPLPQTAEEEEYLTSKVVNWRLATLEGLTDALRAPQCPENRQRL
TDTLKDSLVAAIATHLTEPTPSDLEGGVHMIVELVVSIAIHLPLESRDVVIEYYTPGHPI
MPDNMKLESGIPPLTTSVADEVAERSSLKSANSDVVDLNEGGGSGENHPSKKRSMLSALT
GSGGKNKIPSAQGKHTGAAGSSSSLGRPESASGHGKEPGPPRVRMAAGIAVSVRGRTVLV
KAPVFGTS*
>Mycgr3G105888|Mycgr3T105888
MVKVALAGGTGGLGREVIDALLAKNRHEIIVLTRQDPAQVTLPDGVQAVQLDYKEKSSIV
GALSGVFCVFSFIITGKDPGNVAQKNLIDACVEAKVKRFAPSEWVGASSTGTPWYAGKAA
ISAYLQEINAERKVLEYCRFMPGLALDYLVYPNQTCKHFPNLGSTVDFFNCRAILLKDTE
PGRFGMTLVEDMAAVAAEAVDYPGEWPVDGGMHSIMTSFPELVEIGERLRGKKFDIEYVT
LAQARSGRLPTSWVADFNHAAIPEQLRDSWSRTFNAKMMYSVHLGNYAVSDTWNRLLPDF
RFTTLEELLEKYY*
>Mycgr3G96127|Mycgr3T96127
MGSRRLAEDLLKIPEQQPDIDKNQKVRIFEGSLDDKQLLSHCIEGTRAVFVAIAVKGNQP
GLTIAQDTAHHVIAAIKMLQSSQGLPKLIILSSASTDHRLMTAVPHFLLDTLYCTCSYIY
DDLKAAEKIYRSEDAWLTAIFIKPGALSNDAQKGHKLSTEVAKSPVSFLDLAGGMLDIAS
QDGDRYDWKGVAVNAASDNVAFPWEAPFVLSKGFIIHFLPWAYKYIG*
>Mycgr3G110980|Mycgr3T110980
MSDNEHAILNLSSDEKRAFSFLFAQADKDQLGVVTGENAVTFFERTHVSPNVLGEIWQLA
DTENRGLLTKPGFCMVLRLIGHYQAGREPTTELAFKPGPIPKFEGLTIPGIGGPAGATGS
GLPSPSAAGFPPAALQPQASGNPPVRIPPLDPQKVQQYSGLFERSGAQNGQLDGATAKAI
FERAGLPNEVLGRIWMLADREQRGALDQTEFIVAMHMLTSMKTRTMTALPTTLPPGLYEA
AARRGGPPPARQPTMPTAIPRQISGSSAGAIPRTQSPLARSGYGPPPGQPPQATSAPWLI
TPADKSKFDQFFNSIDTQRRGVLTGEQAVTFFSDSRLPEETLAQIWDLADINSEGQLNKD
EFAVAMYLIRQQRAPNPGPLPAFLPPGLVPPSMRKQQQQTQSTAPAFDNAANSSNLPKSA
ADDLFGLDEPSSPTIKQAPVLQPQTTGMSASRDPFSGGSPATPSSPQRFQAPPSIQAQPT
GFKPFQPTSAFGASLASQNTGGSFASNQAATTRGAPPMPQSSGADDLLGDNDTSAAESGK
LTNETTELANMSNQIGNLRSQMEQTQAKKSASQAESTTMNTQKRDLEIRLQQFRGQYEQE
VRAVKELEQQLAASRESTKKLSQELAMLEGSYQDLQTQHQKVSQDLQTDQQENANLKQRI
SQINAEVTRLKPEIEKLKLDARQQKGMVSINKKQLATGEGERDRLQGEKADLEREATEHV
AQARSATFDYPEHTSNVVSPAASVMSANNPFFVKPSQSGDLSRSGTPITASQTSKGPNPS
AFDAIFGPSAAFAPNGQSSGTSTPPATSFVGRNISSSAGPHGMSDSLQSVSSRGEHTPSA
TPPLPDIPKEAPLQAEPPPPPEEQQFSASHLPVVGVKEAAPGSDTSSLGVLPPASRASGI
ETPREEVPMSSEPTLASFKEDSTTESAAHEAIPGAFPEATPFEKESQPDDFDSAFAGFGA
GDKAAETREVDEDPFAPSSSRAPTNGVASEFPEIKYLEPEDSDSDDDTDTGFGDDFAAPA
ASAAQAPVAADSVAPAAAALPPITAQTSPPTYEDSDKPSHGGTGEHTDENQFPPEFGGLL
PAREDPTGPTAHAAEPPAGTSVREVGLENEAQRTLHTPFSSGTHTFPAPPGQAISEIIAS
CFLRSNTTNTLPATSTQPHNPTFDDFDAFDDLSEAKEADKASDLDFSFSEPSGADFNPAF
DSPAASMSTTLASAQATPSASRTLPEPTNNGFSNFQPTASTTSVFASGGVTSPAVPATAQ
HDWDAIFSGLDSAKPVDTSLPASDPWGASPPGTSSAAPAVAGSSSALSKPKGPERGGAIT
PGTEHDDPILKRLTGMGYPRGEALDALEKYDYDINRAVDHLSGPP*
>Mycgr3G48997|Mycgr3T48997
MPSSSNLKSGQLTNDELQRCLQHLKSIHPRCTVDPLPAQGGCSFTVSIQHHDGPSEKTIA
QFRPFQFALSPNIMEQAMGVHGALVPRLLSCSTISAPSSDGRAIQLVEMSKLDGVSFSDL
QPKRQLEDEEEEGRLRNMIEGMAAFFTRSWLAAVEEDGGKRACNGKIGRSIPQRLQHLSL
HLPCPDLRRKATSVLTAVQAGGLNILPIVLTHGDLLPSNILVNPDDWRVSGIVDWAEGEW
LPFGIGLWGVEHLLGYMSKNGEHGRIGKAEVVYFSRADLLREHFWQGLKRRIPRLEEEVM
ARAVRLARDVGILLWHGFAWDDGRLDRVINAADDREELAFLEAMLDVAENESRCKL*
>Mycgr3G76141|Mycgr3T76141
MASDYETYSLGDFTLKNGGSIPDAHIAYKTFGDASLPAVIYPTWYSGVIENNEWLIGSDK
TLNPSKYFIIIVALFGNGQSSSPSNKANVRPWPQVLFFDNVRAQHELVTKKLGIKHARAV
LGWSMGAGQTFQWATQYPDFMDLIVPFCGAAKTALHNQSMLEGVKVAVLGGKGAASGGVC
KGEAGEKEYRAWSTEEREIGLKALGRVYSGWGFSQAFYREKLYESVLGFKDIEDFMVNFW
EAWALSKDPDNMVAMLYTWQAGDCSDQEPYNGDFSAAMKGIKAKALVLPCQTDLYFPPED
SEIEVADMRPGIGHCEAFPSIWGHWAGGPGDSKEDVKWLDDKLREFFAQVETEILKL*
>Mycgr3G96131|Mycgr3T96131
MIAVLLCLQSSAGPQIPRHLRSLLCLGKPANPTALNIASLLGSERNSTPDSSVNVGISYA
EDYGGDSGEKDARWKEIRSGAGAIDDRIVLEAERCTSTSDIVVLESGRGRLRKTLNERGQ
APPEICDCSIAHDQSDAAGNPCPAKHNGRPSIAKKATTIPVSNAMKMFAQIPNSDAAKTA
ADGKEIMSKTCDFCKKIKAPPSGKKLGLRLEGTQKVIKYIPLSDPAGFDTAHRQTSTDAV
ESRESPLDSDEDDDSVAAASEAAKSALSEDQEDDGEYNDGMSPDPDEDSTLVEDAAGEDG
MDADQETSANAQEQSTAVQDTVLPAPFDEQGESSVTAQEQSAVTQDATTPTPDNAQSAGP
ETADAPGPRAVSSPPDLRKRAGDCSLEEPPAKRLSVTSSSTARDEDDEEVDPPKPVIKVE
ESEIIAIEDDSGDEVSHKAKREQKVGGNSIKKARLQHRLRILAIEREEQRIAKETLQAEH
ELAALERLETVKQETVIKIED*
>Mycgr3G76149|Mycgr3T76149
MAQTDQKKNELVVQTIDDEAATKSLPSDDEITTKSRPSSTEQARVKVPWWSYIWDYEPGR
SKEEVAFVRRLDIFVLTILSLGYFVKNLDQTNIANAYVSGMKEDLSMNKNEINLIDVAWT
CGYVVGQIPSQILLTKIRPSIWIPSCELAWTVLTFSLAAVTSSQHVVAIRFFVGLFESIF
YPAAHTILGSWYKPSELAKRACIFHASSALAQMFSGYLQAGVYKGLNGAHGLPGWKWLFI
MDGIISLPIACAGFFLIPDLPENSRAFYLTSAQVTLGRERMESVGRAPRKHLGWCTWKRI
FGSWHVYLLTLLYIIFINGPSSSVNPFAIWLKSEKYPISLVNIIPTAQAAVQFVLTVSLA
IVSDYYRNRAGVMTIATAFGLAVSIVLAIWHVPKGAKWWAFIMFRAYVPYGPLAMAWANE
ICSSDAEERSIVIGMMNSFGYAVQAWLPYLTFPGVDSPRFLKGWIFSTCAFVAQGFVTWT
VWAMFRRDRRKKLGQA*
>Mycgr3G96134|Mycgr3T96134
MGMNPFFGGQPFLPQNMISPAFGFGGMGGFGNGGGLQGWGGGLGGGFGGGGQYDVYDMVA
LGLWDAYDLEEYLEQMSQEASMQGIQIGADMQQYRDLVQMARQQQQQQQQVNVFMPGGGH
GRGQGRARDQRYWKQLARGGGGGGMWGGMGGGWRGGWGGGWGGNGPRRGMGWNGVNRPGQ
LRVTGSPSPYNVPFNLRLTRNT*
>Mycgr3G28145|Mycgr3T28145
PTPSSSATSKTRDQQADADLEAFLKEIGASDQTATTTNTSQTAPQEPPKPHFPSRVRPDG
TLDISPQAIYPRTMSCRAAFDQAFYCQSIGGKFNDIYRYGHLRQCSEQWGAFWFCMRTRT
LPAHEKEKAISEHYAMRDVERKKVANSEDVWELRTTAVERAFARDY
>Mycgr3G76143|Mycgr3T76143
MSQRDPDLHNAISLRPMPFQHTYAADHHRSSSRIQTPEPAQSSSSPTKPGASSAVEPLPA
VSGAHERPAYHRNSSDSDRDDVERQNSLPGYEATNDPFKLRESIKNIEDEKKARANTKAK
RVCQPISSGQEKVKSHKIIKFYENQNDKIERLLKPVDDHVREAKEQEGADALQFKIAVNG
SFAANIILAILQIYGAAASGSLSLFTTMADAIFDPLSNLTLILCHRAVNRVDARRFPSGK
ARLETAGNIAFCFLMTAVSLVLIVMSIRELTDKNHDVKFHYPSVIAVGIAFCTKLALFLY
CFSLRNKYSQVRILWEDHRNDLLINGFGLMTSVLGSRVKWWIDPMGAIILSVLISYLWLR
TAYAEFQLLIGVSASTSFLQHVTYISMTHDPRITSLDTVRAWHSGPRIIIEVDVVMDKEL
TLGETHDVAEDLQMKLESLPDVERAYVHVDYETEHSPEHFLKKEL*
>Mycgr3G96135|Mycgr3T96135
MSTALRGRPAHAPGPTYFSYTPNGKKLVTAGLNGAVRIFDHGSDDEPAIIDVSSENHLAV
VATNDFFVIATEEGEVVKYSLVTKKMEEILTRCTGAVRDLAISPDGQWVAVASDELEVKI
VNTADQSRIMYLREQSRPAKHVSFDLSGATLAVSCTDGIIYMYSLSSEQPQLIKRVDGLI
GMQSTDSESSTLAVWHPDGRAFVVPTQSKDLQVVSRSDFSRQKTFAGGHKSDISALAWSP
NGALLITAGVDKSLVLWDARSQKLLKTYSDVRDTILDIQWHPKDNVLSYTNNNGELFIRE
DFLSDDHRRLARAEQQPSPLLNDPLSEVSGNARKQLLPNGMPKRTAEDDYLDDLLGPDAM
SEGGDAFIEDDDGAGYAEEPNHFGKRAAGPIAGPNPKRAAAGFSTWQPQVREAFQPGSTP
WKGNRRYLCLNLTGFVWTVNQDTHHTVTVEFYDRQEHRDFHFTDIYRYDKACLNNKGTLF
SCPSSRENPSTIFYRPHETWTSRTEWRTQLPAGEDVTSMSLSDSCIVVTTTAGYVRIYSL
FGLAMKVHRQKSTPAVTCASWRDYVMTVGNGPVGGDGTTRLLYTIENVKRDEICQNEDIL
ALAEGTELRSVFFSDKGDPCIYDSEGVLLVLQHWRTPGQTKWVPLLDTRTLARLASGRKE
ETYWPVAVAENRFHCIILKGGEKYPYFPRPLLSDFEFKIPISSGPADLEEEDPDDETVRQ
RDFEEQYVRFSVQHSLLHDLVDNTNATSTQRAEVSVMEREVDKVLLQLVAAECRQGEERG
MKALEVAALMRDKTGKMLEAAGKIAARFQLSTLGEKIMELAERRLVGLVGEED*
