# Supplementary material for: In silico prediction and characterization of secondary metabolite biosynthetic gene clusters in the wheat pathogen Zymoseptoria tritici
Source: BMC Genomics. 2017 Aug 17;18:631. doi: 10.1186/s12864-017-3969-y (PMC5561558; doi:10.1186/s12864-017-3969-y)
Supplement: Supplementary file 1 — MultiGeneBLAST analysis of putative secondary metabolite clusters. All encoded amino acid sequences from genes residing in clusters predicted by AntiSMASH are given as FASTA file format. All output data from MultiGeneBLASTs are also provided. (ZIP 42911 kb) [file 12864_2017_3969_MOESM1_ESM.zip › Cluster MultiGene BLAST/in/Clusters_1_34/Cluster_27.fasta]

>Mycgr3G96366|Mycgr3T96366
MTANTANIRDLWQNKTYSDLIIRAYGEEDLHCNQCIVYPRSKRIKDDVSKNGHAGAEIDQ
DEAGRIVIDYDGEEHTSMIIMVHAMYEGDESEVFRGQEPERIVGAIKLAVQDQQFEFAKA
AFRALLPSGPNADIHVNGDDMLTVIQTMRETTDKYILAMADKLEMAWMPMLLSNSWSRGH
LKRDAIQKFLASMKPREEEEDTSEATAGFVMQTTRDPTPPPPSPAPKPTPKKKATPKRKR
QATSDGFDADVPGFD*
>Mycgr3G76564|Mycgr3T76564
MSEEEPFPEIQGGGSLLLAWQIRNKKVLIVGGGEVAAGRILKCLNADAKVHVICPSSGLN
PEVAHRLAQNLITHTDRDFLPSDLDDPDLSLVMTAIDDPEASSEIWKLCKKLRINANIAD
VPPECDFYFGSEHRDGPLQIMVSTNGNGPKMANIVRRRIADTLPVNTGAAIQKVGEVRKK
LRVVAPGTGQIFQRMGWMSKVCLKWSLEDFCEMEESDVEGLVGFYERDEVPSLVEVRGPW
EWDGSFGWSCVI*
>Mycgr3G111127|Mycgr3T111127
MPEVSSWANLTLESVMDELAGGGGMLERATACLKVGARDSVHCAQRAPRSKRQLHSTFWN
HGAADIELPPWAVGTYSANDKVARHDNRRRQSRSTSLLKDPDQRTQVPNPQSNGIYLEFL
YPPQALAWMQRTNVQARERWEKGKARRLPDGFLQASRGFSSSRPARDVEPKGSSVEESFG
SRPISGLGEASARDATPSVESATNRPGNTRQMVSELNSQPLESQYELARSEIPILGIRDV
VEVTPDDPGDTIVPPEHEFTPVHNPLEILRRSIGGRPNSVHARDVRRIWFLYQSLDQSAK
DDSRLKHELLLYMARLRDDTAASHTVTLFYALPTEARSLSDYEAAIVVHLRSGDYDAAFQ
VHRQALQNIPNGYQITRGFFQYAMRDRAWQHAVTIKEDHDEILSDSASANKKELFWLHVM
EVPDLITKAFLFAAYCSRLETKEAEGDMMSDPRIGQGRMPSLEQSRATCTRLCQEAMRKV
LPTPYRGDDDPQKTKIYRALDHIRKWDVEAPRLFLEYLEDLLRRFQRPIHYKGVHLLVSY
MYSSYREIPGVKPPQKLLETLLARLLELAQTTRDPKYTTKNITYELIAADFKLYHGRLSG
SAARLLMTSHARLGALEEVRKDFAYLQEQYPLYADREDALWALIYVHARRGEWAQARDAF
EEVQQMAAAHGAKTQLKWWNVLLHAYSRANKIRASLELLERLIVETDLIPEVQTFHPVLE
LLALRGDVDGIENLFEQFEKLNGGPHQTSFVGSYMRALIRSGEIEEAEQVLRKAVPDVRA
HKITGSLTTCFNILLVAYARQRNIEATMQTYRWMKEERIRLDAQTFSALMLALVVYRQPD
SAVTIMNNTMWSENLRPTAIHYAIAMHGFIQTRRFPKAISLHKTMLNKQVKPSLATRRLY
LQAKARLEARSPTRYTSDRTPLPLSDVIAELRDAVGEADRADMANKDPFFNPGGGEDVLS
SFASIIRIHGDRSCVEAVKQLLAMYKDAAKDTNDEPLPMRIISALMNAHFEAGNHDAVRE
YWNLARAEADRTAPRVSLPDFTLLATLEDPLGSVTVSEENAHSTSDHEDISAEIGFSAQA
RPAPPAPTPAKTTAVAKPSAPSPGLDHILSTPLAYRMRSLSERNRIMDILDTFTSLVRQG
YVFDIIAWNTLIQALCTAQPPLVLLAFTLTERYLIDQFPGWTTSKGARNYAPRPEPKRSG
LQYIKGRYLPFDVIAPQYKTIVHLASALTRLKRIETMGGVRQGSDVARFVGNMKRVEESA
PRTLRAVETLPIVPSDRLQQRLLGRQEGSRGEMYT*
>Mycgr3G96372|Mycgr3T96372
MATNAVIAACINDPYHADVVVECGSPDARWEVDCHKAVICPQSTFLSNKCAASGDRPVET
KAKDRIVIDAPYDGKAVTAVLRSMYRSKEDTEWLQGFAWIDLLRMFQVAHLFERNDLEPM
ICSTASLKVDEIVDLDQIEGALDEYRKLGQPYLYGHFGNDLEKLHHRQFALQKKRKEDTK
RELVDTLAALRNPETRGDLSEEAYIKFLEAVQGSNWLH*
>Mycgr3G76546|Mycgr3T76546
MAWSSDNLVRRRKSVWELLFLACIIGIIVLGVRGSQQKLSQPIPLSEPAEVPERVEDDKP
TLVDAPKALWCRSVVHAEDFVFSIRTSAAEIATKLPPLLESTLRCPHNLLVFSDWQETIK
GQPVIDALEHIDTKIQTTHPDFDLWRRLREGGPDVLADEEMWESDKTTEKIDKWKILPML
NRTYHEYPTKKWYIFTDTSTFLFHTNLINWLNQYNVTLPHYIGLPSPSTPTLDPTLHGST
FILSAPALAALVSEYNTHPAAYHDLFAAYEARLKLDPYTQTPLVVNMPAWPILQPQSPAT
LDYRAMRDFKRLWCFPSVSYGNLSPPEIVEMHKFEAGWYVEHAGEIRDILHKDVFTDYIL
PRLVIRGGRADDWENFSDGGGSLFMGRKRAESVSECQGMCQANEGCLQYEFAEGLCRFGD
VPRMGRFQKGGQARWLLARVQGWVEGREKCSGLDGWFTV*
>Mycgr3G96370|Mycgr3T96370
MDTAGATTTLFNDPTYSDCIVMPEDGGRWHCHKRILFAASKLFHDEWSASEMCEGKDEIC
MDSCFSMRSVEVVLRFIYGSCEADLFEEEQKPDWYIAICITAWYAELPELLEMAIRGLRQ
ALNVEKSARTLVCRIRWMRREVPEMIALADEVESERMPWMLGDDEARAIMRGDTIRAYFD
RVLIMKKEDGAVKVPLR*
>Mycgr3G76570|Mycgr3T76570
MDDLTVQESTPSAGKSLRFKLAFIGLASIDFVFQFDATALGVALPTIAKALNGSTTLSLF
ASISYLLCVVVTTPIWTSTSDVLGRKPLLLVASAFFFAGSVVFAVAQDMPTLIVGRVLQG
LGGGGINVLVETIVADMTTLKERSFWLGMMGIPIATGNVLGTPLGGVLAIADWRWLGWIN
LPFICIGFPLVMFFLRLRSVSKGDVLWLRARSLDWIGMLLSSGGITAVILAISCAGEIFA
WNAWQTLLPLLLGVSVLILFVAYEKLPACPIVPHRIYRPRTAWVTLAGGFIQGMAMFSIL
QFLPLFYQSAALLSVLDMVVYFLPSAFAGIILSVASMLLVGPVGIGYRWFIWALWAIATL
GTGLLALLGPGSSTGMLIGIPIVWSAGVTALRLLMLPLQASVKNIDDTNLAIGQLLTLRL
LGGVFGQAIASSAFGTSFAASIRRLTELTGPLAPLNDSRNAIAFIPELRKLKATQDALFS
VLAAYTDAFHMVIYIMTGLAGLGLLISLLTEELEMQKEELGSQRFEERPSS*
>Mycgr3G101489|Mycgr3T101489
MYTASFAFFEALWDAGVTHVFVNLGSDHPSILEAIVKGQRETPHKFPKILTCPNEMVAMS
LADGFARLTNRPQAVIVHVDVGTQGLGAAVHNASCGRAPVLIFAGLSPVTCEGELRGSRT
EYIHWIQDVPDQRQIVGQYCRYSGEIKRGVNVKQLVNRALSFATSEPRGPVYLLGSREAM
EEEIEPYSINQAHWTSVTLGGLTPPQVSLIADALIEAERPLLITGYSGRNHSVPAALVDL
ATAVPGLRVLDTGGSDMCFPSNHPAWLGLRYGVHEAIPKADVILVLDCDVPWIPTQCAPS
PTAKIYHLDVDALKQQMPVFYIPALARFRVDAFTAISQLATYTTSTYSTRVQSAPYTDRA
AALQESHKSAITHLQSLAVPEPDNTFQTSYLASRLRALLPEDTIFAIEAVTNAPSIHDQL
RPHLPGTWINCGGGGLGWSGGGALGIKLAADEVAGGKGKGKFVCQIVGDGTFLFSVPGSV
YWIAERYKIPILTIVLNNQGWNAPRKSLLLVHPEGLGSKVDNEELNISFAPTPDYAGIAR
AASGGKCWAGRAADVEGLEVKLKEAIEVVKGGRTAVLDAQLGGTVGKYQGE*
>Mycgr3G96377|Mycgr3T96377
MHFLQSLVAVAALLSTSSFAVNIPSSPLEARDLSSRSNVDNCEADLRWHKASAFCSSFAA
IKDATTTVYNTKQPKTTCTTKTVACTTPGAHQSRGKREASAKPVAAAVAHAEAEAEAHYG
YQRCNQWGIPAYFLKYSCQDIKQACCRYVKPKTIYINDTHRRDHHNQDDRSRQYYRQGNV
QYNQKHSQHHYGQRRDYFELHTNIDQPRDDDDHHVGHHVFNDYIHHHIGCYHSSSQRQNR
QEWRGPSEDGSPHSGSYFARFRTNIDKSAASLSQAIDSDIQSREYSCWIHGLYGDDCREH
HHHSTGLNYESPLVQS*
>Mycgr3G96363|Mycgr3T96363
MAPTTPKVRRSTRVQEAPALKKQKEEEEALKLASPPPSTIKSKSVKSKTTPKAKSTTTPK
TKVLKSKPTPKPKTKFVGYPTINDVKFSDPPNGRTKPMPKFWTNADASAGIDAGYYWKNA
IGEVYLAMDCLNGVCRKLEEVNDGHKGNQGLYQARDLLREWRDWTIKDDTFTHPLAPKST
LPTDNSVTHEPSQPATPKKMFPYLYPPLEPDYEPKWQPMWGTWPTAPKQGPKACTFDKYY
YFSFLGDAPRAQRALESLCKTLEESGFGGDVEKANKPLFDARDVLREWTEWRDSIPPDEY
SY*
>Mycgr3G96371|Mycgr3T96371
MSSTKDYTWHFNNRHEFDLLLYYGPIDDREELFLKQSILCYQSKLFEKECANTPSVPRGH
SHARGVGPTLHVTIEAYYDARMVDGVIYALHRPMHKAKEWLGGMGWAALLRIFEFAEYLG
LHEFEPVVRDLLLQRVGEILDPAEVRRAIDVVGPLQSRYVAHGQFALDLDQVMARLLHQR
ERTRDRQREQTEATRRDLRRIMGMLCDPDARYQISEGEYERFAEAVKRSNWLL*
>Mycgr3G96368|Mycgr3T96368
MSLDFALREILQDDPESDLIVMFGAECWGCHKSVVFSAAPLLRNDCTCKETCGIEYNELD
LSGETYKAARLAILSMYDFDETRTLEGFSYRSCIDVLEIAERWGMEDLQQAARTALEKQA
MFSENSRRTAKVIAALRNLSEEEDLMLADRIEMKRMPELLLASRRGQLSYENVKTFLASV
GVATSGNVFSSKEVVLKDVVPMEVDAPPAREKTAPSSYKPIISHKATVKPEQTIASEKEA
TPRSGPPLKRRRFSDEESKGIFMTELPIRQSKVKFVAVDAAGAAKSAISPARPQMIVFAG
HLTTNTCALQPRLLGHSLPKVDLDGSGCTYTEPFGDESFVGDWAGRIVRAFLVSVHVTGA
GLDLPEESREYSKESEVFTSQDRYPAAMGLTADLPLLFNDETYSDLKVHYQGTGDCSHRC
IVLPKSKKLRDMCTREKDDLKGVPQYEIDMSSEAAGYAPVGAMLKSMYMSDETQIFEGCT
FGECVATFDLAERFGLADLKEATRRALGPANDNLRLGSDVGECMDLILNLKGAEVSALVD
QFLLERMPEFLCHKPTSQWLEGKDTLRYLSMLERRTRIDSTRITSGEDSVFEDSPDNSCV
TKAARAMVGPEPEPESEPESEPEPDADLAPPSKKRRRGRKLNSVDADTTALSNAVVNIAE
QASSVDAVILQDNFEESAALRSSWPPAEAPQPAVARRKSTRLKTIRKQATFCAGEADEMR
EVYAGEMEPEGANGKQRVALRRPGSYDGDDEEPDVELKREKWGLKEDTEEPVFRSKRIKR
SLKEGEDEPGG*
>Mycgr3G49054|Mycgr3T49054
MTQKPHLEGRDRSLSALSGSTQFSTLKVPKASYDATSSASSMFSEGGREDALRPDPGSEA
DFVVKDSPFAFSPGQLNKLLNPKSLPAYVALGGIRGIEKGLRTNLETGLSADEASLHGSF
ADRLRIYSNNALPEKKATSLWKLMWIAYNDKVLILLTVAAAISLALGLYETFGVEHQPGE
PMPVDWIEGLAICIAIVVVVLVGSLNDYQKERAFVKLNAKKEDRMVKVLRSGKSSMVNVV
DIMAGDILHLEPGDMIPVDGIFISGHGVKCDESSATGESDALKKVGGEQVMRMLEEGHQD
LKDMDCFIISGSKVLEGIGTYMATSVGVNSSYGKILMSMRVDMAPTPLQVKLDGLATAIA
KLGSSAALLLFFVLLFRFVATLSSNTGSPNQKASQFMDILIVAVTVIVVAVPEGLPLAVT
LALAFATTRLVKLNNLVRILKSCETMGNATTVCSDKTGTLTTNVMTVVTGQFGERSFDDK
NHTGSEVRSTEFASQLSSEERRRLVQAIAINSTAFEGEDGFIGSKTETALLSFARTLGMG
SLAEERANCPAHAFFPFDSGRKCMGAVQTLPDGTFRLVVKGASEILLGHSTSIATTSGPK
PLDGTTRETLEANIDSYAKQSLRTIALISREFPSWPPAGCTVENDPTEADFGAVLSNMTF
DGLVGIQDPVRPGVPEAVAKCAHAGVSVRMVTGDNVITAKAIATECGIYTGGVVMEGPVF
RTLSESQMNEVLPKLQVLARSSPEDKRILVTSLRALGEIVAVTGDGTNDGPALKAADIGF
SMGIAGTEVAKEASAIILMDDNFASILTALMWGRAVNDAVRKFLQFQLTVNITAVIITFV
SAVANEGMRSVLVAVQLLWINLIMDSMAALTLASDAPTEEILNRKPTLRSAPLISTTMWK
MIIGQAILQMAVIFTLYYAGPSILNYPFDGTEIRSVVFNAFVWLQIFNMFNSRRLDNKFN
VFAGVTRNWYFMIITLVMVGCQVMIMYVGGRAFQISRISGKDWGISIVIGLLSMPAAVFI
RLFPDHIFEKIARICGKPVVLVYRPLSRGMHAVGRKIRGLRRSKKESGEVAEIAEGQERE
EKRVGDVERGRAN*
>EFMGRG00000000132|EFMGRT00000000132
Sequence unavailable
>Mycgr3G96384|Mycgr3T96384
MHFKYLAATAFAVAVTAAPTAHQPGVAVEAKREAHNEGYGHNKNTWGSGGTWGDNANRPS
NYGGRADGYKAKREAHNEDYGHQKQDWNHGKNNGQGWNHGKAQGYGQGQGHHGNGWKEKR
DVDKRSAKPGWGGGGGGGGGGGGGGYGNDGYGDGNDGYGNDGYGNDGYGNDGHGNDNNEG
DCWGDNCGDNGGWNDDYYNSNNSNGGWKKE*
>Mycgr3G96361|Mycgr3T96361
MASIAQPIIRGDFHHDGYHLLVNVAGKLYSRACESDIRACLYGWQQDRAASWWEAQVVHY
NLLRTNLKDMCKSRLWEAIEQGGLKAQPANVAEMAEEMRKEFESAVREAGRLGFPGAGMS
VRPAKRGRCDEGAEDFNDFSRANIEEIVHALKYGWPARSKELNTMAGWKAQLIHYGLYDD
SKHERPGSKAKLQLAFHEAFPELKDQPKHLALMEQQMKEEYYATEPASNKEELSMVPVKD
RPAQQHAAPTEQPPTIHYAAPVYINNGPSTYNSQSSQQPQSQVPATTSPERTICSDIQPS
VTSVQWDTPTQSHPTTPAHPSIAPIQQDNPIQAQPALSVIAFTGQCSTSNPTGVPLSTDF
NMILQQDPVSNQVLAFFQTHLGRGAFAMPDFQPERWYAVDWIADHGDTNTSRVGQILVWF
AKDGAVHGEVVDLDDKYKRVDLSMQQAAEVPKNPVDLGVLRRACEDLRRLRAC*
>Mycgr3G96400|Mycgr3T96400
MARIKTPKPSEYVRVGTDPNDNKPSVGGSLPLEYLVVATVNDADTVQYYGIDTWTLPREI
QVGDYNTMDRIRSPYNSRLVADKVFQSRLTGGTLDQAVKDEVDPPQLKKGMKRAHDPAKP
PPLRPLQAAVQRQPRKVDKGNGDILAVITFVNTFIPKNLKLPRNFQVALDATETFATLMA
EIKAEAKTFCPGKDKNLGWLLESRSSPLGYWADLEIWVLPRGKTELIQWRKDTVGLVARD
FLGASDPQCETDGRVLFMEVRVVPDPEAKAKNVAFKARSKEIEDRVKKSSMGKDTAQEKK
RKRGASSTATKSRKKSKTGRQTQAEAEPDAEESEDELQLPDPVEDEEQPEEEPEQEPEEE
EDEEEALVEPESPRSKRRRLQETLEKAQRELAAMNTATAAKQSKKPQRQARGTGGRGRPA
TLTQNPADEDMIDEEEEEHGNPPAPGRAPEFYASELPPSQGPAPKIRCKTPASRSTRPSP
PAEMLPPARKAKKAASRRSATIAASPPVTKTSAKGRKAWR*
>Mycgr3G29567|Mycgr3T29567
SSPSSKPHAFNPKDVPLPPPSYSQVCVTPLLPTSRLITLAGMTGCDPASSSNPKTVPEQA
PTAYANIAKSLAAAGATPRDIVQ
>Mycgr3G96387|Mycgr3T96387
MSRFGGLRLSTTGDNEATRPAPAAQSSSGASSNSPSADEERLRDVVEDASREMSLDSDEQ
DEVGEDDSRQMALESEEEDDIREDASPAAPPESEQQDEIGEDDSRQMSLESEEEEEDSGG
HVRIGGLRPSTTGDAEATRPAPVAQSPIVLSSNSPSSSEEDSLDGAEGTVPAGPRVPEHQ
DDIGGHTRIGGLRALNIGDTEGTRLAPPAQSPILLSSNSPSSSDVESTDPGGEASREAGP
GSEDEHDHDGHSRNSGLRPSTTGDIEVTRLAPPAQSPIVLSSNSPSSSDVDSSAPSVSAG
QQEDDTRGHLRVGGLRPSISGGTEAARPAAHSTIVLSSNSPSSSDVESSAASASAVQELP
FGKENGENTGDDAAAVLPPPSSSSDASPEGEVNDSTFELVGGVYRELLAGSSIRQTTSER
EDEETTSNTAVAEQPPSLARVKGKGPAFPGLSAFDGAPPASTDSVPPPPPQQSIDDALDK
ANRALIASDGSQRLPFAFNTGVLTPIPWTPAERKAAEYAARNPSLSPVSKALLDRTAAVQ
AGMFKSAFDTGTRPSVLPSASGLDETGAAGDVPTSPVSVGAVSIPTSGDSTLSLPMQEND
EVTVYPPRPAPVSAPINSGIVSAGLYPPEPPAQETTPPVHNPSYIPQLPNSISSDSSSDS
REAGSVLSNANYNRRAQRDPDQAAESQSASLQPVWSISGSASAPHPATWPQQSEAISPMR
TPNTTEGYDSMWAALDARMGPPPTPMLSEHVLRAKKIQHEMAAVRRAERDRIEAQRKENS
MRVAAHQRIINEKIRMQNLERSQPPQPTTFIPAEIPLNIPTGPFFPFPGDPTLMPPPQPT
TLISSSTLLTIPSGPLFPFIPGDPTFPPLPPPSYQVYTANTPPPIAPPPASFTQPSSSGN
ATTGPSAPQAVGEGPTTRRWDITPVRTMALNASAASSSPPAFPGGSGHFTAGPSSSPDPG
EGPATTNKKGRGIGRTKASGTDPAQSEPPASSTQIEHDIVNRRRAKPGSLDRWGNLVGAQ
VPLQQDSTPLPSQPTVHFPNSGSLHPSGRIIRAGRHTWRETSPVPNPGQPMYTPQRRGQR
KKPEVEAAEAGSSSGQSAVASRLPKGQKPPRVRESKYWHTPMIVTGAGGAATVVSSTSDE
LALADEVALANLPTPEPQSLPFSQAIPGVASPRSRLAVLDGIAAQSKDAAMRLAVLAGHE
ATEVGSSSGQPAQAYQTAKARKSIPYSQADPGINWQAIFDDMAARERAQVERLAELERHK
AIVDRIMSGTNAVPASSVVSAASGQVQPLAGQTGLRPDQAASGVLDRTQDVPQAGSNPAF
HLATSVGFTSNLASTTSGPVGYLAGHAGLGTGQAASDGLAGSQDMLPPVYNFAPSLSNAR
RREKAPATATLNTINLSAPNVPSAGPSRLRTEVVTSPPHLGFVLQQPPPSRQSGGLDTAS
VTTSAAASAAVGS*
>Mycgr3G111130|Mycgr3T111130
MVQLKLSIFALASSLASTFAVDIIVSSAPGNKTGSQGHPYGYGFLHEDINNSGDGGIYAE
LIRNRAFQSSERYPVSLDGYSALNGAQLSIQNLTDPLSDALPSSMRVSVSNSTSPPSYGP
PKGRPGRPGRHDHHGKGMIGFQNDGYWGMDVKCQPYTGSFWVRGEYHGKFVASLQSNLTD
EVFGSVEVPSKSVNGEWVEHEFVLVPEKDAPSTNNTFAVTFDQRGTPDDFLDFNLISLFP
PTYKGRKNGLRIDLAEALEEINPTYFRFPGGNMLEGNTNETYWDWKDSLGPLRNRPGFEG
VWGYQQTHGLGLMEYLYWAEDMKMNSILGVWAGLALNGDITPEADLQYYIDDALNQIEFI
RGPASSPWGSKRAALGHPEPFVLQYVEIGNEDWLAGFPSGWDSYRAYRFPLFYAAITAAY
PDIQVIASSATSDPEEGEPLTYPSSAIGDYHPYREPDELVEEFSRFDNDIGHIVGEVAAV
HPNGGTAWDGGLQPLPWWQGTVGEAVSMIGYERNSDRIPGTFYAPVMRNTNRWQWAVTML
QNDAGSVTRSTSWYVWSLFAHHPISQTSAVEGEFGPVYYGAGVDEARGGARVWKGAVYNT
TDGVDVEVKVKFEGLKGGTNAALTVLTNLGEGGYAANDPATGVNVVGVNTTVLTADGEGT
YVFDLPELSVAVLDTEVEAKTIGRYPGDGK*
>Mycgr3G48687|Mycgr3T48687
MIPTSPSTFAIYLIPLSLGLWAITALTRNLYRSFCGPLSDIPGPKWRKFTNLPHLYSMWM
GREATDVAKLHQKYGDTVRLAPDLIAFLGEGDLWKDIYASKANGVCKFRKDRLYYDVPVN
NIPGPVSAQCEAAGRMRKTMAPAWSDQGLRQHETRFKGWCKALEYRLGIQASQDMPTDMV
KMFNCKGTTFDIMSDMLLSEPLHMLEKGEYAPLVSLVFWLLKYVTRLKTFRYFSRTYGPK
LRGLIMKIPAIGRIAREHHHSVTDRVDERMAKEPEQPDIWSLVTANTSTASLISTQERYS
IANELMMAGTETTATTLSGIMYNLLQNPQWMSTLCEHLRSQFADIESLNMAALQGDKLLN
AVIKEGLRMYPPIPVGFPREVPDEGCTIKGHFFPPGNRLAIYNYATYSSEKRFREPRVFH
PERWMGDEKFKDDRVDSFEPFSVGLRACSAQNFAWHEMRLILATVLLNFEFELRPESTNW
AEQKTYIVWEKVPLQVNVRKRV*
>Mycgr3G96401|Mycgr3T96401
MPPKASQTVAVPGYVRPTFRRIGHLTSGDRPNQPSGTRLEYMVVATVTSTDHVKFYGIDT
WKLPIGRVGAYKSMDYLPSVHVRPPIGPVRPDRYFRLPLEVRDVPAAVRGYNGLVSEGNA
GDAGVRARSTPLWPEDHTGEWNYTPNADTSGGDIAAVVTFVNEGAPQHMGLERNFNLWLD
ADETYASFRTFVEATAPTYDENRTLGPLMNDDDSPFNYWTDLEFWVLPRGETELVEWTRE
DDAAKMKARDWLRMWTVAPGAVVNRLLFIEVQIVPDPRHRAKDAAFKLRMQAANNARNNN
GS*
>Mycgr3G48331|Mycgr3T48331
MPKRLVLAIDGTWVNADNGYSPTITGPPANHTLATPSNVARLCRALKTRDGTDPSIEQIV
YYQGGLGSSANWYSYVFGGYLGDGIDAAIREAYGFLANNYEDGDEIFLFGFSRGAFTARS
VGGLIASIGLLTKEGMESFYPIFMDWEYQNDPSYVNGYSTPVWPQPNQERPKMDSKDTYF
NALKAAKLTQPTIPTIKAVAVFDTVGSLGVPDVKPLGIKLHHSSKAEYSFVNTQVAPNVE
NAYQALALDEQRSAFVPTVWESPKGGKETHPVFNELRQCWFPGVHTSIGGGYQDTSIANL
TLAWMMTQLSQYLDFDPEYLRRQIKQNQAFYTDKKVPENSPSRDYAMGLIKSSDVGLLNT
VLGRVTRTPGTYQLTDPNTGEPLPERLQKTCEFMHPSVRWRMQQRGPGLAQTKTDTIGQG
VYTPLALEKWKFFAAGEETPKGVAVEAMWAKKGKWVNEELSVYVVEDEVEQGSWEEILVG
AYGKEAVAFVTGAA*
>Mycgr3G76579|Mycgr3T76579
MNEGMPSTLTLATASGLIATFFIFILCRTIFHPLRSFPGPWLNATTELPSALRLAKGQQH
IYYHRLHQEYGPVLRTAPNELTFTSDQAWNDIYGLKNGVVLEKSPIFIGIASPMNGCVGV
GLAKGKEHTRQRRALAPGLSKTALYKQEEIIQRHVSALLDLLRENVERDEPSNIAEYFSF
TTFDAIGDLSFSEPFGCLEQNKTTEWASAMRQVVIFASYDQAIRRVAGVDTWLRDLLLKV
CMPAKAAHWRMLHVKKSLEKTAQRLEKPDSEKQDMIYHLLREKDPKKSLNHDEIKLNMML
YISAGSETTSITLTAWAYLIGTHPEAYRQLTDEICSSISSSADIKVDNVMSLPYLGATIN
EAMRLFPPGAVAMQRMVPPGGVTIDGHYVPGGTTVSVAPWAASRSPDNFHEPDNFRPERW
LQALDQYQSKEFANDRLGASRPFGYGPKRCIGEDLSYLEARLIISHLLFTFDMELVDGHS
PGAEANLRWGLRADSESIQLYQVLMKPDLWVRLSKRNNVS*
>Mycgr3G48290|Mycgr3T48290
MPKALVITKIDGKPGQVYYPLSTITQPTPTPSANDLIIHISAAALNHRDLFIRQALYGAI
GFGVPLLADGCGIVTSTGTSPSAKKWLGKRVILNPGHGWKDSPDGPESATGYAILGGTKL
NPLGTASEVVKVDAGEVEEAPGHLSDAEAAALPLAGLTAWRALVTKSGAAQPGRNVLVTG
IGGGVAVMALLYAVAAGANVYVSSSSEEKLRKAKELGAKGGVNYKEKGWEKKLLEMLPKD
RKKLDAIIDGAGGDVVEKGAKLLRDGGIISQYGMTVSPKMTWLMPAVLKNIELRGSTMGS
RKEFAELVKFVNEKKLKPLVHRTVKGIDNLKDIDSLFEDMKNGSQLGKLVIEIGGAKSRL
*
>Mycgr3G106026|Mycgr3T106026
MELRQYVQCWKRRRQNCADPANREHRDFHHRLLQMTLLLAVHHHHPALDHPLAHLVRRDH
HRHLLLLLALRLDSDAWYWIS*
>Mycgr3G96367|Mycgr3T96367
MDNTADISHLWESEEYSDLVIKCLGCTWTVHKCIVLPKSKLLRDAANRSDEVDSKGRLVI
DVDCFHWGGLDLILRSMYDSVGSENRLSACCRAQTLTAVHELARREGLIELQAQACRAML
RFSKDKTNMRNFKDVVDAMRKMGGPKMLAVADELELVWVPKALVDPKNREKLSAEAVQRY
INSVEPRKKGKRSAEDALEHNSPPPAYRTASDSHELEK*
>Mycgr3G49166|Mycgr3T49166
MEHTSSPAYTATLIDSGRWLAQQIVSTLRRASDGAVLARYIRASYQDDPVRSAFELLLFL
LLLRYLLASKYSPKKVGSHVVLSEKEIDEMVEDWEPEPLVQEQSEPLLQLDRNRPSLHRD
APCGPRTKLCDGKTVTNLANYNHYNLSTDPALVQSAVDTIRTYGVGPCSAPGFIGTFDVH
LKLEQDIASHFGTEGAVIYSQSFSTISSVISAFCKRGDIIVADRAVNFPIRKGIQASRGI
IRWFQHNDMEDLERVLASLVAEDRPLTRRFIITEGLSENVGDIVDLPRLLELKTKYKFRV
VLDETWSYGILGRTGRGVSELQNVDSANIDIIVGSLAGCLSSGGGFCTGRSIMVEHQRLN
SPAVTFSASLPTFLATTASAVITRLQSEDGANDIRTLQERITVLRLQLQESAWVYCTSAP
DNPVIHLVLKKEHVRKRCLTRLEQELLLQECVDECLVSHSILVTRLKTMPIMDGLHPRDV
AKEYQPDPAIKVCATTGLSKKETSKAGTAIRQAITTVMKRAKWQRGTA*
>Mycgr3G48855|Mycgr3T48855
MTFVTPLARIPAAALAHVRAVESGPGGAYILVTVLLLLCCYSTLIHPEFISPLRHIPKAK
YWLPQKLYYQLVLRRTPAEALSQLARETPNNGLLALREPTGVLLLVTKPSVLGELLVARA
ADFEKPTALQGFFKQLTLDGLLTVNGEKHKSLKKRSLSHFNFRAVKNLYPLMWRHALQFA
GAVEANFQKIENHQNGTYSGTVELTHLTTVMTINVIGTTVFGRAFEASDDGSFSQLGKLL
QYFLQPSTSTSVYLALTFFSPPWVSKYLTFPLYRAAAGTSAAMERLCLQIIQKKRLTLKA
DSKDADLTSLMIQSGHFTDYEIASQLLTYTIAGQETTAATMNWICYLLALDPARQRLLRE
EVSAATELLVDSGIEENIGKTLEGLPFLNGVINEALRLYPTVPLSQRVAVRDTALAGSHV
PKGTSIYLSPWLIQRSEEVWGPEANEFRPERWIRTEDGESKVDPSGGMSSNMDFLTFLHG
PRNCIGQNFAKAELRCLTTALTKHFEWALDQPRASVPVSGLVTINPEGGLSLRVTTVEGT
CK*
>Mycgr3G101493|Mycgr3T101493
MACRLPGGLTSPQEAWEFICNKMDGRIKVPMSRYNVDSYYNHGTTKPGTVSTEYGYFLDE
SVDLGALDTSLFSLPRTEVERADPQQRLMLEVARECFEDAGVTDWKGKTIGCYIGNFGED
WIEMYSKENQQWGLHRIVGTGDFVISNRLSYEFDINGPSMTIRTGCSAALVALNEACAAL
GRGDCEAAIVGGVNLIMGPGMTTAMTEQGILSKDGASKSFSAEANGYARGEAVTAIYVKP
LAAALRDGNPVRAVIRATSHNSDGRTPGLSQPSTDSQEALMRRAYSLAGITDFGETAMVE
CHGTGTQIGDPIEAKAVARVFGEKGVFIGSVKPNLGHTEAASGLVSLIKMVKALEHRTIP
PNIKFATPNPNIPFKEAKMVVPLEPTPWPEDRLERISVNSFGVGGANAHVILESAAFHNA
LPMATPTMSESPQLLLFTANTKNSLERLVEQYRTWVGQNPDSVCDLAYTLARRREHLRHR
AFAIVKNGALEPVSAPVDTKAGRKPSKVIMVFTGQGAQWPQMGRELLQSNKTFRSTIESL
DRYLQGVAEYSIAAELKKPSKTSRLSSAELAQPLCTAIQIALVDTLKEVGVHAHGVVGHS
SGEISAAYAAGALTAREAIMAAHYRGAVTVLQTRKGSMAAIGMGWKETEKYLVPHVRTAC
DNSPQSVTISGDTEAVEAMVASIQQSKPDVMARLLKIDKAYHSQHMSEVGDDYINLMGDN
VRGVTTSIPFFSSVHGKLVGSETTFSPAYWRSNLESPVRFREAVDAALSHDIGQDAVFLE
IGPHSALAGPLRQIFSHASLPAPYAAAMLRGQDCSASLLAAVGKLHSFGIPVGLKALFPT
GLCLPDLPRYPWNHEESYWYEARVSKEWRQRKFPLHDLLGLKSPDSSELEPVFRNMFHLS
NVPWVRDHRLGEDTVFPFAGYIALAGEAVRQITGIEDGFQIRNIGVATAFVVTEGKPTEM
VTTFKPQRLTTSLNSAWWEFTVSSHNGHAWVKHCAGEVAAVSKPPGPGSDPANLPRKLSA
KKYYETMQKGGLDLGPCFQTLESIQTSTGADSRATGKVLNGRQGDEGNYHIHPTTLDATI
QIMGAGAVNGSLRKTMTWLPTSIDNLTIWKCSTDMVVDISAVLSSNQSVVGSGRCTSNGT
VVVQASGVKLALADGALGVSALKDTHAAARYEWAPHIAFKDPAELIVPQCHSEEVLSDLN
ELGQLCLLVSKRRYAKLHIPLDKPHLTKYHTWMIDQAHDVVMSLAPNYDSLDNDTMTARI
NALMSHLERTVAAPLARVIRNITDHMEELLSGRALQDVVNDVDWQAVQAFVQQSHPADFI
RCLAHAKPNLRVLELSSANSPSPSSQVVEALRHANGQMLCSKYTLTSTGFISAKDQEKTF
ANLEVRTLDIRDDPDTQGFDDPEYDLIIASNMLRNSASVKQSMQYLTSMLSTDGHLVMQE
LCSSAHWITYVFGLDRGFFTLVARKSSPANPATKVISALCEEPVGKMALQIIESLEHEGY
QVTRCTLDSPIVKGQDVISLLDADKPFFAELNERRYEALKAFFDALEGAGMLWVTRSCEL
GCVEPAYGSIIGLARVLRSEQLVDISTVQVDDMEQPSSLKKLSQVLARYQSRHGDETLNP
DFEWAIRGGEVLVGRYHPFPLLNELLEENSSMWSKLDVETPGRINSLHWVQQPAEDLAPG
EVEVQVHAAGLNFRDILVALGIVELPIRQFGLEAGGIITKVAPDVDPRELKVGDRVFCLK
KQAYSTYLTTPTVFCVRIPDSLSFEDAGSMLMPYVTALHSLVNVARLEKGQSVLVHSACG
GVGLAAVQVCQMIGAELYVTVGNEEKINFLMEEFGIPRNRIFDSRSQSFVDGVKRETDGR
GIDVILNSLSGELLHATWSCVAEFGILVEIGKRDLIGHAKLDMNPFLANRTYSCVDIDQL
WKKPQLLRKLILNTLQYYVQGLTTPVRPNKVFPASQTQDAFRYMQKGQHIGRVCISISHS
PVSDNEKADLETTQSLAPIRFDGDASYLLIGGLGGLGRAISSWMVEHGVRELIYLSRSAG
TTSKDDAFIAELQSMGCATKLVAGDVACREDVERALNLASHPVRGVVQMSMVLRDQNFAK
MSFEDWTAVTRPKIQGTIALHEATSKLCSPLDFFVLFSSLSGAIGQPGQANYAAANTFLD
AFAQYRNSLGLSASVIDIGAVEEVGFISEQPGMINSMKATGFKGLSEQELLDAMTLAMLR
KPSAEPSDAPTGSTYCHPTAFVLGLGSSISLTASSNRAVWKRDRRMAAYHNLAADDAAAG
PSAETLKSHLALAKSDPSLLKSPETASLFAEEIGKKLFDMLLRPYDELNTASPLTDLGLD
SLVALELRAWWKQVFGVDITVLEMLGMGSLNALGQHAAESLLKLMSETAVAA*
>Mycgr3G96380|Mycgr3T96380
MSHASSTQRVKTGEELTPTRPDRTIGSRLKAVIGKRTYLPANPIPHYLQSSKVDVHLQHF
QQLYYRHLSEVSSKDSLQNAVWITGSGGAIQPETSSNTVADDLDSVQQKLIDSVSFSSTV
CGINAGMISIPMPWSLHFRSTKAIKPAITVEELLLKMIRTYWEDADAPIRRSLDEMRHPK
PLQWQPRFPSQSLAVTRALDFECRWLHQAPPLGRVLGSHDLSAFIAEPFAVRPVLNTNGT
YQDIIARRYPSTSQIQYLLHTQECHMSCAQACKKNAAKARSLFGDIELPASQYMYTIRDH
LHALAVDIEYLADTLESDIAQIDQVKQLAIDQMDFFDKRRNRVIGVLIAVYVPLAFATSF
FSMSIEDNSTQSYWTNSTARNEEWTANNYTSGQYPLLPDRVERFDPKYEGSIILPIVGGR
ILRFVAWLSFSYRRSSRAAASLVWMFIWVFVPLYDADIIQGTWDHHYYVGYISILGWFLI
GLSFLLAVWSIRVTFAMRKFWSCASRVVFTGILLIHALRPLFTPYEMAFDRPADGEGRTC
SAHERDDQQILHMILEVVDTYSSTQHKSFRARLWLLACVGNSHIYSDRAKW*
>Mycgr3G96389|Mycgr3T96389
MAPILAFSLYCLALLPTAFAENELYQASCQRKGKQDNGVTASICRQINKEQHFHNDWYWD
LVNNECRFHNGDDPKQFGGAGWRRFTVLCQQFGLVPSNPTSCTMVDGGC*
>Mycgr3G96369|Mycgr3T96369
MPSFSGSERWASQDLITFQVACLRMAGTLMDRDSTPAKLLEEFPVNGRLQRHDQRRSLRY
RKRNCNLHPTPRHAITIKFNNAKFDVPKSPVKGTAVDTSKLFNQQKNSDLVVHLDYDHWY
RHKCIVHEASGVESELSDLHAQTRGLVGLAHLAKEYNRIDLKSIVDKVLRQVIDEEKDIE
KFSRIILDLYCTGNSELERFAEELEIERTPELLENHKTRENIHVDTVKKWMDTMSFRKKV
VEPEEALAGDTQFGMEEAAAAGDTTIAKTEKISLKHESDSSKAIGEGGGRPSKIRRTS*
>Mycgr3G48390|Mycgr3T48390
MSSTTSQPLKVILRPHASRGHADHGWLYTFHTFSFASYYDPHFESLGPLRVINEDRVAAG
RGFGAHPHAEFGIWSYIVRGALGHKDSMGNFETLKRGEVQFTNAGTGIRHAEMNGSEEEE
VHFLQIWAKPNVRGTKPSYCTREYTDAQKEDKLVRIMEGKERHSGKDEPSEPIKILADLS
MDASILSPGKSVTHELVKEGEREVYVHLVMGGRTQPKVGGARIRVGGVELGEGDGAFVKG
AKGPGVIEVESVGDKPAEFLLFDMGRE*
>Mycgr3G63387|Mycgr3T63387
MWRIPKDTPQTATSNGHQELTELTSDTPLDTIFQHWNEDGAVVIKSLLTPEQVTQMQTEL
EPVLDAVQRGSIIAHEELQAFHGRKTKRAGDLINHSATFREKFVENDFLHSLLKTVFTEG
GHAGNYWLAAASTLNAAGPQPAQVLHRDVQQSPPYVLLGPDATEAVVNFIIALTDFTEEN
GATRVIPGSNKWSYDQRGSPDQTIPALLKAGDCLFFSGKVVHGMGENRTETERKCVQMST
LASFLTPTEAHPFTVKVETAAKMSRRAQRYLGFRSQYPRETSGLWLKDYAELGLHLGFDD
GESVKEDQQEILKAHMEAYMRDNGH*
>Mycgr3G96374|Mycgr3T96374
MATEDNEKAAEFASQQTLEDIKAYSALLEHCDVLLPPETHETPAATAAAKRARHSIRRLQ
SKINILTRDQENLSVFYKDPKDKKGGQVVIVNSQNTSHAKQTHSDEWQARRSPIEVSIQA
IGIPSDASHSKTSVGLLDFLFRRCGELSTGSHRNPFHIPFVEHLVIVRDLLLQCHSARTR
SNLDLARYTFDTYVVASSHSLMYRRLQIGQSSRGRDFYDMMTVEATLPQFDAQDIANLDV
FKRDPTQRQDLEFRMFAARFDRPDWMARSAVNPVYQIKSRRMIHVMLTTYLQALDKAFGA
LRGSVGLCTGTQKDATEIKACVEATRDRMVDLTRFMMLFEAILVEHFKWLDKFRTKLANT
EPPVPATSAKQSGSPAATPGDSNEHHADVDSGDDINSNTMTEAQDLDLVTKREGWAQGAI
KYLRLICLHTYSICQAINWHPRGQSARAKPEIRLLKESTFTFVDIRQHASGQTRKSFAEC
VREWCKQSPFRSEERLTKILTRQRSADNSVEDNDILTSTGFSGIYHAASVLAILEALVKS
PQFSDLTEARLEQHGIKATRSDLVRLFKRPFATDKKGICRACWTVCRNLTCSKDLTHRRS
TNFFAPTRAIVLPPFTPKEVAETCLKSITSKLDDKLESLECIASVIYSDSTPCQQIVDVD
EGPPDRPAIAMGMGPKFPNLRPDAYPLVIPKVPRHPDHKPSRLIEISATHPAMLDVSPAC
TSEPSLKRHREDHTEEKDRVRVEEQSGHNDGGLDVDDWPFCGGWSDGIAPNEPLPTILNP
GVEVDTGVVPWDDLQKD*
>Mycgr3G49158|Mycgr3T49158
MPTEFISLTFPNASTELAPIANASIDPTYLARYAKSLDDYAFNYTLVPYDSSSYDPFTIG
ATIAAHTKNLKIIIALRPNTLYPTVAAKALATLDQLSNGRAVVHFIAGGSDAEQAKEGDF
LDKNERYARLEEYIQILKRAWSSPDAFDWSGKYYQFKGFTNRVRPVNGTSIPVSVGGSSD
EAYRVGGSLADIFGLWGEPLKETRDQITRIYAEAEKAGRTDRPRIWVTFRPITAETDELA
WDKAHKTLDLLTANIAAGQGKVQPNAPPPQNEGSKRLLDIAKRGEVQDRALWYPTVTATN
ARGASTALVGSWETIAESILDYVDLGCELISIRGYDNLNDAIDYGRYVLPKVRAGVEQRS
KNRKVQDKQEEAKEQNGDVGAVGKDGT*
>EFMGRG00000000093|EFMGRT00000000093
Sequence unavailable
>Mycgr3G48517|Mycgr3T48517
MPKINVARLVEIGKPFEVGTADKPTPGPNDVLVKVEACCLVPNSSNIVSGGTDSDVFTLP
QLPTVFGLDAAGVVEAVGERFFNIRAGDRVYVDPHLTCGTCHQCRRGRTDICENTCLRAY
FAMCPGGVKMLTHYPLGALSEYLLSPDVNIAKLPDSIDLATASRFGYIGTSFGGLKTAQI
QPGKTLLINGVTGTLGYAAVAIALGLGCMRILGIGRNKERLAELENLCHKGRVRTICSED
GGIDAVTEWVSEQTDGLDPDALYDCLGNGGDAYTTSRLAGTVTRGGIAVLAAGGAEGELR
QTYLEAMSRDVAILGTMWFTSAEVDELIALIDAGVIDFSFLGHEFFPLKKVNEAFEMVGN
RPGGAVNVVVQPSKLDG*
>Mycgr3G96376|Mycgr3T96376
MVFSSFLTSVLLLSGSIVEAGLVHRQTQTTKPSKFLFIFGDSYTSTGFNVSNSPQPSVSN
PLGNGGYPGTRTSGGDGWVDVIMKNNSRPGTVVYNFAVVGDPVNATLVQPTVALPTPIAD
YRDQMRAFTSAIGSASSNKIGWNATNSLFISYFGINDVSIQVAAGRNTSTGQKVLLPDLV
DYFNIFGDQYKLGVRKFVLILVPPFFRAPVYSYGNSTSAPDVKNLTIWFNSQVKSRAASF
RSQYPLANLSIADPTPYFNAVLDNPARYGAPNSTCLSYPAGQPCLWHDFAHPGIAIQRTF
GQAMSTGLKSLGF*
>Mycgr3G96362|Mycgr3T96362
MEGADHCFKTESSAPVQTVHSEVRKALRLRLHVKSVSESIGNDITMAADVSQLASVAVLR
TMSRTTDLDVDKVLRMQGGELLASGDEISWYPREDMTAIKEILQGRSKNKPWDWWKAQAI
LHGVAHQSEYHKMGEQCAGGFQSALRQVMYGDEPPSPIFTTRDGRPRTGPHYHAPLPHRD
EPNVPLHQLFGDMTPMPISCPPSLPANFTNHTSNNEPGAQVQPYTATLSDPHPPLSVFEF
DLTLTLDNTTNKVYGVFRIAAIEGVFVIHKYVPNQDCTFGYWAKDFQINKSKTGLGVLTV
SGQDGIEGDFANFSEDGRMVTFRARMSSDIKVNESLEVLRREFTSLRDQTTLSSAFHCHV
AHDPLSPSTTGLPEHPLAFQASTSASCPSFAAELTSSSADFESTQGRHSQISLSIVRRRK
ICASDPTLAAMATNRERVIDGLLSFQGGEVLVQCGKTKLLGRDTLEKIKEHLKCNVVTMD
GKAVDECYYWMSQAILWGLHDYMPGKRKTKNDYKILFWESLHTLQDPRPELVKVERKMKK
KYYASPLLTITPEVLVTIKQEPLEIDSLESTLDVLEISSIKQKHDGAHLSSLSAQKSPHA
SQGSTTSRAGTSAAGSAASLPDKQQSSSTKHSLPGTIVVGTTVVCIEDSAIVHSNQRTHL
IDTHASSSDKGEAAEVRTPAFDPDRRSKP*
>Mycgr3G49046|Mycgr3T49046
MTFQQEFSSWLTPSNPPPSPVPTPGSAAPSTHLLSISPSRPTIITFLRHCGCPFAEKTFL
QIRDIAISNPDLDCVAVSHSDEAATQKWLESLPKDEAGDAKGKVRVVVDDKKEAYAAWGL
GVSSWAHVLDPRALASVFQLAKEGLKNRPTESGSRWQTAGSYAVKDGKVVWGGPSQRSDD
PAKFDEAVEVLRGKKQMERASM*
>Mycgr3G106023|Mycgr3T106023
MDALKRHFRQVHRTELTFPCFFDGCPESFTRRDMAARHLATHDSTAYMTCIGCRGKFRLG
YFLREHLQARCCGNYNTNFRAEMDASNPQPIPSPEVARDATDVFANETSHLASGSLQWEM
QATGVESQLGPEADDGSTIFWAERAARAGSQSYSPTPGETGHSTGFRGNAVEPKFSSQDE
NALSAAVVESGHHSEVG
>Mycgr3G48386|Mycgr3T48386
MASRRSLGGGRVLGSGKGLAPPAPAPAISIPPKQVQATRNTGLLSPSESSVSLNSQASST
PITDHEDLTSRIALDEQGSAQAAAAASSRMVCPICNEEMVTLLQLNRHIDDNHANLEVIE
QDEAKTWFKSQMTKAKKFQPLALINQKLRGLEVFESNDELLQAVTAVTGPPPVAEMRGGP
AAALPAKEEEPPNPDEVVTRTHWQRPRVNDACADPMCGRRLGAQNGQINCRHCGKLFCEE
HTMYQMKLSRSAQHEPVRGLWCRVCETCYKSRPGYLDNRGFERDHTEFLKSARRKTVDKK
YLETSRLETRLTRLTQLLANPPPAEQTTTSMLWSSFAGNKPQIRALEQSVVPWEDDATVA
ACPFCHQPFSQYTMRRHHCRICGRVVCGDPATSCSSEIGLDVDLKKAGSGEGKVSVDVRM
CKDCNRTIFSKADFARELSTQTPLQRAYQNLISFEHGIRLMLPKFQRILIPLQDPDNPPS
SNQIAEAGKIRKRLTDAFTQYDVAARRVRDMDTGGSPTQERLQKAIYLQATNFLHIHMLP
LKSLPKIMKHANPSTSSSLRPSTPTTPNGHLRPPHLTNGSSSSSPLRPDHSRTSSASSAA
ITALEAEEKELKERLMVLEEQQFFVKEMIADAGKRRKYDEVSALTRNAEDLGREVDALRG
ELEGMEGQWRGVYEEGLG*
>Mycgr3G48553|Mycgr3T48553
MLPQIAAAALLFADKALAQNVTFQDHTNTILRVDNGTYGPAIEEVHYYYKQWPIGIAVAS
DGRIFATYTRGDYEYTLGVCTNMTAEEPYPSADLNLPVSQLNTTYNGIDFGSSNSTGLIS
VQAIYITPQTSSRPETLWAIDTGRPTIHSSTGAASMPYAQPGGPKLIAISLSNNTIYRTY
TFPPDVHYPDSYLNDLRFDFNPNLSSTSGAGIAYLVDSSNEGRPGFIMVDLASGKSWRRL
TQDPSVLRDPNTVPTYFGHPFHFHTPGQPIIWPQEGLDGIQLSPDGSRLFYSPLVSTHLF
SIPTSNLREQSQLSEIHARANVSDHGQRGGQANGFEGDDAGNIYQLMPEQNAIYYFDPND
GLTKGFVRDPRILWPDGASVAEDGYIYMNINQLPFQADWNDGIEGRVFPGAVLRAKLPEG
KGKIRGLFDY*
>Mycgr3G76553|Mycgr3T76553
MGAVLALPLLAVPSIGTILTFGASCCGAATCSAVCSACGKCNNSIATRIAYAFLLLLNSL
LSWILLTPWAVKKLQAVLLDYVTINCAGHDCFGFAAVHRVNFALGLFHCILAGLLIGVKS
SKDTRAALQNGYWGPKIVVWLGLIVGSFLIPNRFFEVWGNYVAFGGAVLFLLLGLVLLVD
LAHTFAEFCIDKIEETDSGLWRGILIGSTLSMFLGSIAMTIVMYIFFAGSGCAMNQSAIT
ASLINLVLLLTIAVLSIHPTIQASNPRAGLAQAATVSIYCTYLTLSAVAMEPDDKNCNPL
IRATGTRKASIFIGAVVTFITCAYTTTRAATYGLALGSGKGSGAIALEEDDHAGGHGLVD
TQPESRREMRAEALRRAVESGALPASALDESDDDDDDDDPKTGKYKNDDEKARVQYNYTI
YHIIFMLATAWIATLLTQNIGGDKHITKPDDFVPVGRTYWASWVKIVCAWVCYGIFGWTL
VAPVVLPERFEY*
>Mycgr3G106021|Mycgr3T106021
MLGTTVLFGLAALWLNDLRGTSPRSPNSIASIVGFLAGSELCDGPHPLILEHALPPSKAQ
QDELFNG*
>Mycgr3G111124|Mycgr3T111124
MADLESLTASSLFTLTSWVCIVTGGGSGLGLMTARALAANGARVYITGRRADKLASAELS
STPAGGSIHAVSMDCTDKDSISAGVATIAAKEKYVNLLVNNAGQTSVNYGPKGMPTGSVE
EISKEMMGNQTFENWTDIYKINVASYYFTAAAFLPLLVAARENGFEEAGSILNISSISGI
TKESQNGQFSYNASKAATISLTEQLAVDFKRPGLEVRVNTLAPGYFPSEMTPIAREDGKD
KEVLRDLKGSWGIPFGRAGRPRDYAQAVLNFATNGYITGSTLVIDGGWLLAHA*
>Mycgr3G48965|Mycgr3T48965
MAGAEFISNWMKAQKPMAPQMKNAPAFYRGLEESLDVKRASHAMFPRVIAAWKSGESIDF
CSNDLLSMGKTGKMRVAFLAELAKHPDFAMYAGGTRIMDGNYEYLEQTEQEVADFHGAES
ALMVNSGWEANTAIYTAIPRPGDVIVYDELVHASTHDAMAHSLAASKVPFRHNDVDAYRE
ALASAYDSHPMIRDGSRCVIISVESVYSMDGDVCPLEEFIEISKEIFPKGNAIFVVDEAH
ATGILGPKGAGLVSKLGLEKEIAVRLHTCGKALASSGAFILGSQTVRRTLINYARCVIYT
TAPSFPSAAAVRSGYGLLRSGATEEAQARIQFLVKYFFKTITSNPVWEKASETGILAIPV
ADDWENTEWHAHIVPLWTRQRYNWFLVFHLQLAGISALPVDYPTVPKGQGRIRLMFHAAN
TEAEVDHLAKTVCDWAQEMIDIESGVTEVKIPVAAQQAYALMAM*
>Mycgr3G48520|Mycgr3T48520
LARQRLNRPIAPHLTTYRWRINMVLSSLNRITGVALSGAFYAFGAIYMIWHPSIETIAAG
FAAWPVVLQVAAKFGVALPFTFHCFNGASHLVWDAAKMITNRQVTRMAWGVVGLGVGSAM
GLAVLL*
>Mycgr3G48819|Mycgr3T48819
QVDEAFRGQSRVPDLLYCTAGGNHAENGFFADIPTTALQSCMSNNYFSSAFAAKSVLGIW
TEDDKRCSNVVGLVRRERKIVFISSAAAFACLPGSAAYSPAKCAQRSLADTLRIELLREC
CPQSQYSMHCAFPADFVSPGFIEEQKTKTLLTKQMQGLDKPLAELMTSFPSSEKVATLVI
AAVDRGDFIICEDSLSASALFTAMSGPSPKRGLGIADGLLSIIVNWIAWPYLRRKWQGMT
KRSGNQTPLRSPPSWKARLSWKLIGSLHRQSTEVRA*
>Mycgr3G76577|Mycgr3T76577
MQKPAYKWYYPADIENDLNGIDLPAAIKAEVLACAWEYSRSVIPQYTNWKRYVAFMRTII
IGTIAEFRGAMLDVTSDTPILGFDLDQVLADLFEGTPGHEDMAREYKTFLTVTSDKTSDR
RDHELFRRYKKAVSSSPQNWFRLRDCDALCRFAIAAALACNDMDDVWFTDEQFDALAEIG
DTMYDAIAFYKHRAEGETNNTFAYVPEDMRVDAFRTARETLWALDTAYADRPEMQVVVNF
LRAFGGPIHMIMRRYRFCEEGLVIGKAEDTSVIDAARKHEKLWHRLDQQEIVLQQGVERC
ELIFSMENRLLFRGFTDILLDADRSDSPLEFPSSPVEKNGFGGALAHQAAGQIWKSYALR
LPERVRRAFPEVCLNPCLPQAFAQPIEKFPRGKVVAEVVGAPTAITQASQKRSYGGDDGG
NGKQYKERRIDQRARSTLVEV*
>Mycgr3G76558|Mycgr3T76558
MGVNEKSPSIGQEGRSPSSHSDSLHSDPLAATWTAEEETRVRRKLDLQIVPMVTVLYLMC
FLDRSNIGNARIQGMSRDLKLDIKYRFNWALSVFYIVYLLVEVPSNILLKKVGPRFYIPA
LVVGFGFVSMCTAFVHTFEQLCVARAFLGLFEGGTMPGIAFFLSNFYKREELYFRVGIFV
SAASMAGAFGGLLAAGLSQIPKWGAAAAPIYEWRNIFFFEGILTMALGALAPLLLPQSPS
TSTFLTSREKHIATTRLLLESRSTATEKVTPTHIRRAILNINNTICALGFLLINITVQGL
SLFMPTVLRDMGYQGISAQFYSVPVYVSASIVAIGVAFLSDKTRQRGIYLATFTIFPIVG
FSLLRWQTSTSVRYASLYLCALGAFPGGPGFLSWGVNNSAGPAIRAVASGWIVSIGTLGG
IIATWSYLPTDGPLYPVGQTINLVSQILVGLLASGGIGYCVWENRVRKRGGRDGRLSGLG
EEERRGLGFRDPGFRYIT*
>Mycgr3G96402|Mycgr3T96402
MPPRRAPFVRPTYVRIGRMPAKDEDDVEGITLRYHVVATVNKNDVVEFYGIDTWWFPQAL
IGAYDCLDRIADIYAPPRALRADPYFAGPYNIDNLEDAVKAWLAAKADGTWKTLQPQAIE
APLWPLQRMGGWPVQKGRDRSDQPIGAVIKIINYSVPRSMGLPRNCQAWLDADESYDTFR
AFVETETETWLANRSLGWLLTDDDSPLRYWADLEFWVMPRGEQGLVHWSPTEGMVAGDFL
RMWQPAGAKSPRLLYIEVRIVRDTNWKVKDTQHKQRVGQANGAGRGGKSRRKR*
