# Supplementary material for: In silico prediction and characterization of secondary metabolite biosynthetic gene clusters in the wheat pathogen Zymoseptoria tritici
Source: BMC Genomics. 2017 Aug 17;18:631. doi: 10.1186/s12864-017-3969-y (PMC5561558; doi:10.1186/s12864-017-3969-y)
Supplement: Supplementary file 1 — MultiGeneBLAST analysis of putative secondary metabolite clusters. All encoded amino acid sequences from genes residing in clusters predicted by AntiSMASH are given as FASTA file format. All output data from MultiGeneBLASTs are also provided. (ZIP 42911 kb) [file 12864_2017_3969_MOESM1_ESM.zip › Cluster MultiGene BLAST/in/Clusters_1_34/Cluster_28.fasta]

>Mycgr3G63538|Mycgr3T63538
MVGSKVLSAALLLNGVVAFPHIAEMVAKQQLEERQELGTLVPFPQYPGSPSHALYNDFDP
STQLVSTSGDHEFRAPGDSDIRGPCAGLNAAANHGYIPRSGIMTAEAINTGLWEAFSLDK
TATIFLQTATMFFDGDPISGKWSIGRPPPNGLNSLGALGDVLGKSSGICGGAAHLKTEGD
ASITRGDYLAPTMNSNCRSYPQFAQELLDLAQKRENGNISPRVLAEHSYNRKKYSIANNP
NYYSPAYAGVAFTFGAHMFAHVLLANHSAEQPRGFLEPAVWKAWFSYTDGPNGELIQTAG
HERIPDNWYKRAPADAWTLSDIVTSTAQQCAAYPSNCQVGGNTGKVNSFSGVNLGDISGG
LVNSATDLSDPARMGCFIRQMIQANTPSFLANTFSGAILDQMNNLVKTMLDPALDLLGNC
PNLPAGKSVDTYDSKFPGAQNPAGGSAGRL*
>Mycgr3G49830|Mycgr3T49830
MSFTNGHSDDVPTVKQTVHNYIKDVKSQLERLPEDATVVKSFVSALLTEGVTDDRKYLLE
NLIKWAASYPKDSPTGALLTNTMLATLWDNLKHPPLSYLGDQWRYRTADGSHNNILYPDL
GKSGSYYARSVVPERSPPAALPDPGDIFDALFARKGLAKEHPTQFSSIAISLATIIIHDV
MRTDDLDPNKVASSSYLDLGPLYGHNQDMQNKVRTFKDGKLKPDTFAEPRILGQPPGVGA
LLVSFGRFHNYVVEQLAEINENGRFNGMTDYAAARGLSEEAVTKKRDNDLFQTGRLITCG
LYVNIILRDYVRVILNLNRADTAWTLDPRTDEFNPFDADGIPRGIGNQVSMEFNLIYRWH
ATVSNANEQWVNDFFAKIFPGKDPATITQAELVEGFKAWGHSLDADPSKWTFGGLQRNSA
GGFDDGALVDILARTTEDVAGAFGARNVPVALRAIEILGINQGRNWGAASLNEARKFFKL
KPHETFLEINPDPDVAAALQALYEHPDNVELYPGLVCEDTKPPMVPGSGLCAGLTMAKAI
LSDAVALVRGDRYYTIDNSPANLTSFGFAEIASDPNVGFGTTINKLLIRAYPGWYRSNSV
YALFPLTIPPENRAIFQARGIENDYTYDAPRFVPPPVPVTTWQGVVDVLENTKDFKVTAG
PHVYELIKHDWMLSGDKTWNAEQKKTCLHALYDVPNGLAQIRDFYGTVTDSLIKSKSIKL
RDRYQIDLVRDVAIPSHAIVTAHIFRIPLDNSGGTLTATELYEAMATVFQYTFLDIDTAK
TLAIKAAAKLAVTKLATAVSASCTEVSNGNLSFLESIFMKRDKGDVALPDYGTKLVQRLF
DAGMSLDEVIWTIVPTAAAAAPIQSQGIARLLDFYLSPEQEVHWAAIQELASSDSAESLE
KLRKYALEGFRLSPAAAGALRRVASTNATIHDGDKSLHPPSGSSVFADFNTAGLDPAVFP
DPEHIKLDRDDKLYIHHGWGGHQCLGRDVVMGAMAVQLRAFARLKNLRRANGPAGELKSK
VVNGAFRVYMNQDWSGWTPFPSTWKLYYDA*
>Mycgr3G49555|Mycgr3T49555
MSSNSGDANGDGPEDTYFTCTLGQATLYNEDLEFKNIPTFLDELVDHHGDKPAVGFWDDY
TIYSFAEAVSHSDSAARYITQLCGTSDARPAAMLVRSVPDFLFCFLGLIRLGRPVLLLAP
QLSGSAIATLCQQCEAELLYEGGAYDDLVKKATQAAESLEGFELKTHRLSFQTNKANLAT
TSEDFVCYSASSTDTAYLHHTSGTSTGLPKPIPQSHNAGCGVQPRLNGSDAATFTTTPLY
HGGVADLFRAWTSGAMMWLFPGDKLLITAKNVSRCLEVAASAVRSEEKEGVKVPKVKYFS
SVPYVLQGMADHALGLSQLQTMSIVGVGGAALPSEVGDELVKQGVPLISRFGSAECGFLM
SSYRSFATDTEWQYLRPGSRGSKYLRFEKREEDELCELIILPGWPHMAKTNREDGSFATS
DLFERHASIPDAWRYHSRADSQLTLVTGKKFDPAPLEAGIAASSSLIRDVLIFGNGKPYP
GALVFKAEEAKGVEDEVFEEEVWKVVEKFNREGQSHTRISRGMVVLIGGDEEGLEKSSKG
TVIRRVAEERFGQVIEGAYGKGEEVGGKEVDDEDVLGEVRRIVEGVMGSGTKDGEKLTDT
VDLFTYGADSVSCIQIRQKLVGLLGEGADPLPPTIVEDCGSIQILSQTILDLRNGRASTN
GAAADDQAKLMQEFVETYSTLSLPSLPSTPSETRPTSPSRGKAILLTGSTGSLGSHLLNQ
LLSTPSVSHIHLLLRASHGSSLESSRIRLLSLLASRHLTPPPHFDEKVTLHLYTLTAPRL
GLEDEVYLRLANEVDVIYDLAWSVNFLLPLRGFKSHFQALRGLLELAVAHAAFEERGKPA
RVVFCSSTASVASYPSLAGSQGKLVPEEMLGDVDVSGGIGYSRSKWVAENLIQRAVAIFP
VLKGCVSVVRVGQISGDTVHGVWNKSEAYPLMLGSARVTGCLPRLKGERVGWTGVDVAAG
GFVNLLDGVGDEEDVRVLHLLNSAKAVEWNDVVGWISEVEEGIEIVEVGVWLERLEGLRK
SEREEERSHACLKLLEFWKGAYGKTENGSVEDRPQAEGFDMSKSLEAMPGLKEAKAVDRE
YVLKLWRWIKENI*
>Mycgr3G106091|Mycgr3T106091
MTKGLVLARLFHLSGHRVIGADFEPNGALVPGRVSVAISKFYRLQKPKPTPNGSAPYIQG
LLDVITKEKVDLWVSCSGVASAVEDGEAKEIVESRTSCKAIQFDVRTTQTLHEKNSFIEY
TESIGLTVPETHSITSRDAVAAIFDKAPVGRKYILKPIGMDDSARADMTLLPKSSEKETS
AHISRLRISEKNPWIVQQFVRGEEFCTHALIIKGKVKAFVACPSAELLMHYVALPTNSAL
SQAMQLFTEKFAASWESDFTGHCSFDFLVEDATPNDPKNIVLYPIECNPRAHTAVALFNH
TPELADRYLEALSSSSSSTTKSDHITYPTSPRTYYWAAHDLVTLALLPALSLLRGQSSLQ
DLTQNLASLATQLLTWKDGTYELWDPLPWFFLYHVYWPMTFWKCLVGGKKWSRVNVSTLK
MFEC*
>Mycgr3G96536|Mycgr3T96536
MKTFFAIAASAAMTLAAPAVQDPAAPTCRDGGQLHCCQATFTGSAAPVTLAADLVCYDLT
PAVLNCIITKAPIDPEFGCVGEYACCQVNDLDPVLGLYCSKPPGDCIGREGGDPAYCTEV
LEGRFGNCTDNDVRNNQGLLGIATKPLKGLTGLVGGGKKGGLLKD*
>Mycgr3G96543|Mycgr3T96543
MQFIILALAALAAAAPGGAPSYGGSGSGMAGGMAGGHGGSGGYSGGSNNGGSNGGSNGGS
SNGGSNGGSNGGKFQCSAPLQSSPQCCAVNALGVASLPCNAPTRDIESREDFVKYCGQSG
ATAQCCVLPALGAGVACEEVKSN*
>Mycgr3G14773|Mycgr3T14773
CICYNKELQAALGTCVLSSGCSIADALVSQRVQAETCGFPVRDRSDTFRITQSVLFPLAT
LTVCLRMLSRSPMSGAGFGWDDWVVLLCVLPMTGLIVTSYMEVDSGLGQDIYRLSIPMIK
HCLMYFYIGNTFYSPVIFGTKISFCLLYLRIWRDAGLAFRRACQVTAVVLGMALISFEFS
TIFICTPPSYAWNALTGAKGHCIQRDAQLFTNSAFNIAADFVVLLLPIPKFLHLTMSRGK
KAGVLVTFLVGFAVTAVSITQLVYLVRNVGKISNPTWDYFPIGLWRCTEVYLSMICCCLP

>Mycgr3G111204|Mycgr3T111204
MEHQKDARLQDLKKDRSNAQGGDALHTQDAFNGQNSASQKAAANGQVTTSEATGLPTPPE
LDQSWRDGPDNKPMGVLIERLAQQCFTDLGTTLKTMAEIPESTQANGVVPHAVDTSVASL
TKKRTLMDFAHNQRDRFIKTLVLSDWARNEQDMARLVDIKVWQERQLGAQVQAISSIGNT
KHNMQGAKIPNPNLDGALELLATGTSRMPDLGYLPPKKLSAKQLLRTLQDMNVALATRLN
LHEELPYYFNDLSIANGRATFRVADEFEVDLSLGDEDPSTPFWFIDMRFLFSPTPDITDD
VSRMELEKRVNIALASESKLQGCYDLLHNFVLTHKINVLRDQASQLLREKWFDCLFVEMK
KRVLIVQYWSDLAGPKSWLEIGVSTGKQNRKGSKPANAQLSVRWFRRGQEVLDDSPSIDW
KTLNVEQVLGTLIAKHTSWDLRNTKNGLVKLAGSNSKLDMTLDACADTPEDCSLALGLPG
MRTPYIVRKEVVTGKWAISPPTMLAARAERLMNADLKADPAVQLAQMLCGTNQERIGKAA
DLAGWISVSSRTLAPQNNLKALFGADTVSRSIYKCKRGWSDSWALVATFGLSGDKWWAAR
LEPKLEARGTSTGSIFAEARRISIPSDLLALSGVARSLLIRIEKLAVAQISLAVVTQDLD
SKRIPYKIENTASLTPAERSRGERSSAASAEPAVVLDSASFFDDAKSDPLRKPFKDGSIR
LTHDRNITSPPATDGSRAEVTHCLRLTVRHGVLNHLQEYLLTKPRDADMFMNDRGALALR
VRVQFGQPCVSVLQARLRSCKRLDAYLVALARYSFVCTHLSLTRVTFTYPSNPDLSATVR
FSTNPNAPPSADLKLHPTDSNPHQRVRVIALRTFNLAPLDPKSFTALLYTLRTSVSLNIA
YSTISALPPLGSMHIHPHHLLAYLWTYSAPLPGAGAQFKIQWRPNVGEKKKGVWHIMTQL
SKPNKGSGELREEVRMGIAEVCLKKGSGRIGNGTSIVVEDGLVGEVIRELDRVCREGGEA
VDGKKEEEVKDVKVDTAAGSRPSVATQRTGSSTSVKTQGWQQKTAQMKSGGHAGLQQANG
SGNGNGHRGSVTNGNGNANGNGRLKQEIIELD*
>Mycgr3G76723|Mycgr3T76723
MTTSNDTDTTHTAPSYPEEDTRPTSKKELLGFYAYSFAAEVFVVCGVGAFIPITLEELAR
ASPSAVLALDRSKPCLATNGINDDSRKGAQCVFELPGGLVINTASFAMYTFSISVFIQAL
LVVTMSGAADHGSYRKSLMIGFAVTGSVATMLYLPITPSLYLLGALWAIIGNVCFGASFV
LLNSFLPLLVRWHPDARELKMTWSQDQGYSEQKPHPRSPAMQLSTRISSYGIGIGYIAAV
CVQLFSLLLLSTPALTPLFALRLVLCTIGLWWLLFTVPAALFLRPRPGPPLPSTQTRSRL
HDLLNYIAYSWRSLLATLSHARRLRDILTFLTAWFFLSDAIATISSTAILFAKTTLAMSP
SSLALINLTVTLSGIFAAFTWPHVSRYFQWTPLQTILICTALFELIPLYGLLGYIPFLRN
IGVFGLQQQWEMFPLSVVYGVVMGGLSSYCRSLFADLIPVGREAQFFALYAITDKGSSVV
GPAVVGWIVGRFGEIRPAFGFLSIVVAVGGGIMWKVDVERGRKEGKSLEEEGGDLSR*
>Mycgr3G76728|Mycgr3T76728
MSDMSATVAETPKGFHVEGYEKIEYDFTFLDYVFDVKKDDLAKCYERWGRVLAVMDANIF
EQYGEDLQQYCDHYKLDLSIHKTMIGEKAKSIDTFLSIVDSMTKFGIYRKEPVLVIGGGL
VTDVAGFACAAYRRNTNFIRIPTTVIGLIDASVSIKVGVNYGNYKNRLGAYHAPIHTFLD
FTFLRSLPTAQIRNGFAELIKISSCAHLPTFDLLDKYCEEIIKTGFGRTDDATAEVKEAC
DKINRAGIHEMLKLETPNLHEIGLDRVIAYGHTWSPLHELVPKVPLRHGHAISIDMAFSA
TLAHQRGNLPQADYERLLKLFSRCGLSMDHPDFNEEILAQATAAILKTRDGKLRAAVPSP
LGSCEFFNDVTEKEMNDALRKHKEVCKTYPRNGEGLEAFVDASDTGYTKNKAPVEKKLSN
GLKKLNVLNDDVSNGTNGFSPEKAEGLANGALNGSTKSINGNGHANGHANGNGHANGHAN
GDHGDCC*
>Mycgr3G96541|Mycgr3T96541
MKFLSVAATMLPFASAAMFTKEEYDSGAVMQLMMEAKESAWAAHRGAGDYERIGKKMKGF
GKKRPHSGKIPCRGGKVEAVKGDPSQTYKCKDIDMYDFQTHAELGSNGGEGSGSWGWTHR
GRDFIAIGQTDGASFSEVTKDGKLVYLGRLPPNADPVIWREIKVNGDYLIVGSEGVGHGV
QIFDMKKLLNIDPRSPKTFATTDVTGLFIDGLPAGRSHNVVVNEELNYVVAVGAAPRTTA
CKGGLIFINVDDPSKPYTTGCSPQDGYVHDAQCIVYRGPDKKYNGRDICYGYNEDTLTIY
DVTNKTGPNAGSIISRTPYVGASYSHQGWVLDANWQTHLLLDDELDEGFISPARTNPDSP
SKDGFPATYIFDISNLEKPVNTGYYKSKVRSVDHNQFVVDGLAYQSNYQAGLRVLDVSSI
PGTPDGSEVEEIAFFDVYPEDDENEGGGIADWSFGTWSHYSFESGWIVINTIDRGAFVVK
MAKFSGRGKGKKHGTRF*
>Mycgr3G96544|Mycgr3T96544
MSSNSPNGPPIQYYSSVFVCIYEPCGTYQAKPLGTFRLVNGFYQVPAPPLSNTPYMAGLM
PIGESTYTSTEQQQGGGMMRPPPIPSPHRSDSNASRLESVPNSTATSAGTRNTQPTRTSS
LPPPAGPSPSTPTRPSSGQSTQTSTAASTVPQDESSSNTQALAATQPNAQTQQTSATPIS
RTTRAAAAARTNQNTASSSHVAGPSFASNAPPAPRGQPSRDGLVGVAALNLVRLLERDFK
QFELSFVGRAVVGLGREGGDTDETKSKFDEQSEDARVWPHFKLAPTKDQAEFVRWAVGHW
LKASGIYNTTFLTFMSDCFEQYESLKINNARIMTHSGVHLSACRVKQRTHSVVRSSTMKM
KDEMDKDKDQSREIANGAIGVAQRTHTEVPSSVVRGGDVCKATAIVRLMMIINAWALRSR
YTTRNRDRDEIPGLQ*
