# Supplementary material for: In silico prediction and characterization of secondary metabolite biosynthetic gene clusters in the wheat pathogen Zymoseptoria tritici
Source: BMC Genomics. 2017 Aug 17;18:631. doi: 10.1186/s12864-017-3969-y (PMC5561558; doi:10.1186/s12864-017-3969-y)
Supplement: Supplementary file 1 — MultiGeneBLAST analysis of putative secondary metabolite clusters. All encoded amino acid sequences from genes residing in clusters predicted by AntiSMASH are given as FASTA file format. All output data from MultiGeneBLASTs are also provided. (ZIP 42911 kb) [file 12864_2017_3969_MOESM1_ESM.zip › Cluster MultiGene BLAST/in/Clusters_1_34/Cluster_29.fasta]

>Mycgr3G111231|Mycgr3T111231
MARLRRGSNDSGDFVPTSTRRDNRSSKTDATTKTTRRQPTRSTGFAATTDERTETSKLIP
RVAPTPEKKKRQVRLAPLNGVQASLGSLSISGASERESLAPKRRAPRPVLQKSRSITKEP
AQADVESQVDFEESICCGELQESEDDSDVELPSLGDLLGWSGRDQVARKPTLPGKLEALS
ISREVPEPIKPSVVDVFDEDDQPPFKPFSRMKAQPATSSRPTCEINHTTTTHHSSTIDDS
TA*
>Mycgr3G111233|Mycgr3T111233
MAFDEDSGLVYSETTMSTKSMHKQLLPVYSEAQPRPKPRPNRHGSGSRFLFDMTMRSLLR
NLDSLSASSLENVPNPVLECIWKAIQEKRCFWQDYLKLDGRMSQRSNKCSSRDYRSRAPH
LNEGPSDSSLNTFLSDWVPRTLEDEHSPMVRLRLSDPPLRSPEYGGREPPFLTTCTHHFR
KQMGKAIVPPPGNTATAASKKRRFRDSKSQSLNNVLAGM*
>Mycgr3G96592|Mycgr3T96592
MSNILLFGDQTAEQYPLLHRIVLRKDNVLLLSFVERCALALREETRTLSRSQREVMPDFL
TLSNLIEAYYQKGEKVLMLESAFLTIAQLGHYIGYFSENPSELPAVSDTRVLGLCTGLLA
ASAVVSAKTVEELAIVGVDFVRIAFRSGAVVDNVRSMLGQSSQDKSTWSTIISGPSEVDV
KDALTSFHEASGIPRSNQAYVSAVSTMALTVSGPPITVERFFQESSLIINHRVSIPIYGP
YHAGHLFGEAECERILSGEVGQELRKHMPASLVHSAATGKPIVSENAYELAKLALGEIHQ
YPVRWDYLLEETVAQIGHYPCGAKIFALGASNIATSLSSALKAGGQADVMIVDEASFVET
KKYTGRTQTDKIAIVGMAGRFPNSANHEALWDLLMKGLDVHRKVPADRFDADAHCDPSGK
GKNKSHTPFGCFIDEPGLFDPRFFNMSPREAAQTDPMGRLALVTAYEALEMSGYVPNRST
STKLNRIGTFYGQTSDDWREINAAENVDTYYITGGVRAFAPGRINYYFKFSGPSYSIDTA
CSSSLAAIQLACTSLWAGDCDTACAGGLNVLTNPDIFSGLSKGQFLSKTGGCKTYDNDAD
GYCRGDACGTVILKRYQDAVADKDNILGCILGAATNHSAEAVSITHPHAGAQEFLYKQVL
ANAGIDAHEISYVEMHGTGTQAGDGIEMTSVTNVFAPRRRQRKPEQTVHLGAIKANVGHA
EAASGINSLVKVLMMMKNNKIPANVGVKGELNKTFPADLKDRNVHISLKQVDWPRKTEAP
RKVFLNNFSAAGGNTALLIEDGPVHKMPNGVDPRSTLPITVTARSIGSLKRNLMNLQKYV
AENGSTTLPSFSYTLTARRIQHNYRVAFPLADISKVADALEAQAKDSYSPVPMVTTKTAF
CFTGQGSQYTGLGQKLYQDLKSFRDDIDQLDQMARIQGLPSFLELLDGTDVQTLSPVKVQ
LGMACIQVALSRMWASWGVTPTAVIGHSLGEYAALHVAGVISASDMVLLVGRRAELLVRE
CTPHTHGMLAVKGGVEAIRNALGINMTEIACINGPEETVLCGSSDVVAAANDTLGKNGFK
ATKLNVPFAFHSAQVDPILDEFRKVASSVTFNKPSVPILSPLVGIVIRDGGIITADYLAR
HARETVNFSSALLSGQKEAVFDEKTAWLEVGAHPVCSGMVKASIGTTITAPSLRRGEDAW
KTISTSICHLFTAGVNFNFDEFHREFNDAQELLTLPTYSFDNKKYWLDYHNNWTLTKGEV
QKTKEVIVEKEIVAPVIEVPAKRLSTSCQNVISEEFDGNRATVVIRSNLADSKLYPVVCG
HMVNNAALCPSSLYADMALTVGDYIYKELQPGVETPGMNVCNMEVPKPFIANIPQPAEGQ
HLEMEATADLDLGTVSLKFRSVHPDGKKIQDHAFCTIRYEDKAVWASEWTRYNYMVKAQI
DMLTARTMTGGAHKVQRGMAYKLFKALVNYDDKYRAMAEVVLDGANTEASAAIDFPTKPD
DGDFYCPPYHIDGACHISGFIVNASDLLDSEQNVYVSHGWGAMKFSRPLVAGMKLRNYVR
MVPQPNNISKGDVYIMEGDEIVAVCEGIKFQQIPRKVLNVFLPPNKGSAVQAKPSPIAQR
PAPVRASVAAPVKRMLAPAPVRKSAGPAKAAAAPSMPKPSKVAAKKPAGSMVDKVLTILS
KETEVDVAELVDDAHFENLGVDSLLSLTISAIFREDLSMEISPSLFTDYPTVGEMKKYFS
QFNNVESTTESEDDSDTDSLATTDVATPFDEMSTPASSAPSVPQSDAGKPSPDSPTGDSL
SDDVGDVSIARHIIAQEMGVDISEVTDDAELAEMGMDSLMSLTILGELREKTGIDLPGTF
LMTNPTLVDIENALGMRPKPKAVGPKLSKPSTKTDMNEVSSRLTAINKTDISQYPSATSV
LLQGNPKTATKKVFFLPDGSGSATSYVSIPNIGPHVAAFGLNCPFMKDPEQWQCGIEVSS
LIYLAEIRRRQPKGPYIIGGWSAGGVIAYAVAQALLAAGEKVEKLLLLDSPCPVNLAPLP
TRLHVFFNEIGLLGTGDPAKTPKWLLPHFSAAIRSLSAYDPKPTIAELPTYAVWCKDGVA
GNPGDPRPPPAEEEDPAPMKWLLNHRTDFSDNGWAQLCGQNMKFGVMGGHHFSMMKDPHA
SELGQLIKEGIEWKA*
>Mycgr3G96588|Mycgr3T96588
MVISLSSQETPPILSLQQSQRALSQVARGLLKLHYCTQRYDVRKSSHGHQYLRKDLRGTI
AVSALIQRPNKRQRTSSISSFEWDMSDYHFKPSSWSTPQESFAFSPALAPQEGSASQCYT
DFTSPLIDPLLEPHFSTEHIDPCQLPLPHDAYYVPPPQQQTWIPPLLPTTTHQYQQLLND
EYLECPTLFDIQCLPATGFSPIPLSYDHSGHERIARAGSLVSETSSSQSYAVSGSSRGAS
PSATEMSKWGKKNLSGTWSCAFPGCTSRSTFSRGCDLRKHYKRHSKTLFCRHDGCPQSTE
GGFSSKKDRSRHEAKHNPGVTKIMFGVCTCEVSRENVLPCYRGRGVMHIREFGRSPRSTN
LGESGTGELVQEFGAETAMRSHLGQKRDT*
>Mycgr3G87993|Mycgr3T87993
MVFCTYCGQSFTRDEHLERHILTHTNVKPFKCFTCHMSFARRDLLQRHYTVHGRDQNQNE
IPAVNGMIPKSAGRTPIACSNCAKTKTKCDKKFPCSRCAGRNLRCTLRPTRRASKNANRV
GATLESATDVPTEVTTVNVEATSKDTRAQENSSSPSSQKSGTPISIGPIMEETPDIAPPQ
PFTEQVNGGPTPPEFSPDLQESFMDHNLMSGFPGLTNPSKDSSDDGSSPRFLLDWSQMQM
PLGYDNMIQSDLMLDPELSFDPNSVPLAPHADGILSIMPELANGGMESLITPFETPKMSR
SFVELGLGNSNPAFHSHRHQSMPSVQSIPNSGNEMPAMIAAQDGWSAFRCTPTLPSSSCP
KTAKLNLEQLEETLRNHEGWVSWSPRWEDNDLAGGGDHLTVMQLHESTRDKLLAIMQSFL
HKALETHREGRGTSNGSHSPNPSGASNFVLLPPGRVLEYFLRSYSNSFERYFPLTSRSTL
DANELMHCYNDRAASILVLLMIAQGAANIPSPEARMLTGGLTEACRISLFDLIERNIIMS
GDPIVLHSALLFTVQAAWSGDKWQMDIAMGQRGMYFAMLRHSGVLDRSSHAASAQPQRTL
EQLWTDWIQNESRSRLIYSWVMVDQDLALFHDTAPLFSVTEFGAPMPDADRLWHAKSAEQ
WSSTFERVHEFSSGFSSVGSGARPLSLRDLFRHFLDDDLIPMGIEMTPLQLRLLLHPLQS
MVCQFSQLLSCFAPATYRTSISVHPNQAQPSSRNISQSSTRTRLAEVQALLQRWFDLAER
YLKANPLCALMQTNLILFHLISLNAVTNFPEIERLARRENVDGTYHQLLWLHKRCIPDVE
EAVFHCGQIFRLVRSMPRGVRPPWWAGAIYRVALILWTDSLTHKDALTSTSPQGNGMFPS
PIAGPSFAIDALPPDHALIVRYLTKREGVPCVTKLDGSQMGLERAYPVLRHCVEVIDEGC
STRFSDAIRGKLERLSRG*
>Mycgr3G49783|Mycgr3T49783
MIQTQMNLGQSIQTTCKQCGMEYVLSSAEDRNLHAKFHKQNSEGVEVGASFVDGTEAHKQ
FVGVAKRPADAVIVVDSSDKKTRQKKSQAVLEVVQRELGAVSIPEADVWEKPKDAASDSE
PQYHSYLYVREGKCIGYLLTQSIAEAYTVLAKEQAEETKRKRLEHAARQPICLSKTRVPV
VLGISRIWTSPMHRGQGIAMALLDTAVEGYNAHFGASRSKTQVAFSQPTESGAKLARKWT
GRLFGWSVYVD*
>Mycgr3G111234|Mycgr3T111234
MATPTKWTSSRLIHASSEITPVNFAQFGEVIENPLTAAHQSKHQSIVANQGSATKYLDIT
HIDNHYATLAPSRKPARAVMNMFVCKPRELTTSAATGKKVFKVEILERHPFTPQTFIPLG
VSTNDLTSRYLVIVAPTLPSTTRGPNDPLEKPYPAEAPRRAAKSLKSRLLGARPNPFTND
HTAVTTPPVPMTSERKPKGPGGPDLTNLQAFIVRGDQAVTYGPGTWHAPMVVLGDKDIPF
VVVQYANGVGLEDCQESAIGAIDGGEGVVVDVGEEKGDGEQLASGAGIMRAKL*
>Mycgr3G50126|Mycgr3T50126
MALQRQLCRPNAALNSRLAKSAIAPTQCRRNLQDIVITRTGKPIIRTPGGRHSLGGHTVT
VFGATGFVGRYIVNRLAQAGNTIVIPYREEMAKRHLKVTGDLGRVNFIEYDLRNTASIEE
SVRHSDIVFNLVGRDYPTKNFDLEDVHVEGTHRIATAVAKYDVDRFIQMSSHSVHPESPS
EFFRTKWRGEQVAREIFPETTIVRPSPVFGFEDRLLHRLARATNVLTSNNMTERFRPIHS
VDLGRALEAIAMDDSTAGQTFELYGPKEYSMGEISALVDREIFHKRRHINVPKAILGPAM
GVMNKLLWWSVGSKDEVEREHLDQFIDKNAKTFADLGMEPGDIANFTYKYLQGYRSSSYF
DLPPMTEKEKREEKKYLHVLDDQ*
>Mycgr3G49914|Mycgr3T49914
MHQDSSDDELEEDNLDEAHATQIVTKQMNQYNENLASEQGVIQEVYCRNFMCHSNLRVKF
GPLINFIIGHNGSGKSAVLTALQVCLGGRAVGTNRGKSMKDMIKEGQESATLAVKIKNEG
EDAYKPDIYGVSITVERHFSKSGSSGFRLKNDQDKIISNKKSDVDDMLDYFALQLDNPIN
VLTQDMARAFLSNSTPSEKYRFFIRGTQLEMLDQDYKLTEERLDNTQEKLRLRQDDIAVL
KSKAQKAEERKKQLDRAASIQTKIEETARVHAWAQVKEEENLLAGCEQDVSNKEAEVREL
EEAAQAVSDTHEAHVSAKEAAERAVEALREALPPLEEASTDAEAKFIKNKDDLTAAHRES
RTIRDSIKKAKADVRRLQGHVTDEEARLAGAAGDAHTARLNQLEELRENAQAAKREHKEH
CDRKADIDKACTLAQARYDAAQPVEQKARQALDSAKRGKEQLERGQGRPFAPYDRNMERL
LKEMDRETRWKVKPVGPMGFHISLLRPEWSPILEKVFGGALGGFVVANRSDQDLLSNIMR
RVGCGPIPIFICPKTEPLDMTDKEPPAGVETILRVLRIDNTMVLNQLIISNYIDTTCLVK
GLKEATAFMYPEHGPQRHHRVKATIALVKPGHGTRLDVSRSNQPKSTPVHPWNGPSRMKV
DQAEQLALQERNIRDAARELTEAQQNVTQLRDALTKAKQAVTAFKQQEAKLKTAAQKAED
AVEALESEIESNRPQDGKLQALQEQLTEAQNEQKAQEDAFEDSVIAKDKLDEVANELKPD
LEEKQMALQLQKERIAKAEKKLERCETLRTDALWVKNEAIAKVESAKGHVERLEAKRDKQ
KARVEEFVGYAEEVCARVPVTASVQELDERLETLKAQYKEEQKRAGGSREELTLAYVQAH
KAYSDAKNQTESLTETSRLLQKSLRERRRRWGLFRKYITVRARLNFSYLLQERAFRGHVL
MNHAEKKLDIVVEPDPTKSSMAGRQARTLSGGEKSFSTICLLLSIWEAMGSPIRCLDEFD
VFMDSVNRTQSMAMMIQAARRAVGRQFILITPQAMGNVEMGDDVKIHKYAPAPFACIMII
R*
>Mycgr3G96591|Mycgr3T96591
MAAVEKAGSTNPRGIPYAPFVDRVEDYVTTRADVEGALKKFQEMIQKYQFMSENNQRRVL
GLKDKLPDIQRTLDTIRFLKTRKTDAEPFEAMFELNDTLFAKANIHETDEVYLWLGANVM
LAYTLDEAETLLSDKLEAAQSSLENCQEDLDFLREQITTMEVATARVYNWDVGMRRKEKN
EGADDGGQGRKETTND*
>Mycgr3G87994|Mycgr3T87994
MAVTPYVDTSRLDGKVALVTGSGRGIGAAMAIHLANRGAKVVVNYANSVEAANKVVDEIK
SRGGEAIALQADVGEVSQTTKLMDDAVAHFGQLDIVCSNSGVVSFGHLKDVTEEEYDRVF
RINTRGQFFVAREAYKHLSVGGRIIMMGSITGQAKGVPKHAVYSASKGAIETFVRCMAID
CGDKKITVNAVAPGGIKTDMYHAVCKEYIPNGENLTDEEVDEYAKTWSPMDRVGQPMDIA
KVVGFLASEDGEWINGKVIGIDGAACM*
>Mycgr3G30084|Mycgr3T30084
PPKSPSKSRLQSPSKRKPRIPTPPLRPSLDAFWTAEAVNNWNDTYSPQKTLKSPAKKPPG
PFDTPPLSPTKRTKSEVAERKTFESTKEAIASSFLAELDSTITNNQISALAASVGGVQLI
WSKTLTTTAGRANWKRETTRTRSRPNSDKATGQDNTVTTITHKHHASIELSTKIIDNTDR
LLNVVAHEFCHLANFMISNITDQPHGKSFKNWGRLVSKAFGDRGVEVTTNHSYVIEYKYI
WKCEEGNGGCGREFGRHSKSVDPARHRCG
>Mycgr3G50123|Mycgr3T50123
MCPCRESTDVVSGSRQKLRVRSTDFPAAHIKNLLAAAGDKAIDGYTKLITTLQKEGNVTD
RITKGPSGISTCGHVTYLCLQCPTVSASKEKHRPGHNFAVESSNGFVLCYDCKDFVYDPT
FEEIRAPNTKKRKYSTSVADGDRKLMANNAVVTPCAATGLRGLYNMGQTCFMSVILQSLI
HNPFIRTFYLAEGHRSTDCEREACTSCALDDMFIDFYAQEKHEGYGAVHMLQGCWKGGGG
LAGYSQQDAHEYLGFILNSLHEANIDEDDERPAEQKEKDCECVIHQTFGGLLRSTVTCAT
CNNVTTSLDPFMDLSLDVKNAGFSIKKKKLAMINGTQTVKEALPMDLTECLERFTSVESL
STDSYFCRKCEASREAKKKLTIARLPPVVPIHLKRFSHSQKSSQSNKNKLKGDAEPQEPI
YELSSVIVHKGKIDNGHYISYSRQGAEWFRFDDSMVVQVDEKEVLGAEAYMLFYVVSEF*
>Mycgr3G96593|Mycgr3T96593
MQCSHIWTCRMLLNLEPLELSDAGESGASAVACQCWRVPQRKDESQRHPSVQYSLEEFTA
RLYVGQSTFDPKVCAFVHFPALLQLDQNDQNDFLSEKKWSAAHAL*
