# Supplementary material for: In silico prediction and characterization of secondary metabolite biosynthetic gene clusters in the wheat pathogen Zymoseptoria tritici
Source: BMC Genomics. 2017 Aug 17;18:631. doi: 10.1186/s12864-017-3969-y (PMC5561558; doi:10.1186/s12864-017-3969-y)
Supplement: Supplementary file 1 — MultiGeneBLAST analysis of putative secondary metabolite clusters. All encoded amino acid sequences from genes residing in clusters predicted by AntiSMASH are given as FASTA file format. All output data from MultiGeneBLASTs are also provided. (ZIP 42911 kb) [file 12864_2017_3969_MOESM1_ESM.zip › Cluster MultiGene BLAST/in/Clusters_1_34/Cluster_3.fasta]

>Mycgr3G102318|Mycgr3T102318
MGYTKTDELAINTIRTLAIDATFKANSGHPGAPMGCAPLAHVLFNKFMTFNPKNPSWLNR
DRFVLSNGHGCMLQYALLHLFGYGVSMDDLKAFRQLDSITPGHPEAHDTPGIEVTTGPLG
QGFANAVGLAIAQAHTAGVFNKPGFELVNNHTYVLFGDGCAMEGIASEAASTAGHLQLGN
LIAIYDDNHISIDGDTKCAFTEDVSKRFEAYGWNVIWVKDGDSDLEGIEKALSEAKAVKD
KPTMIRLTTTIGFGSKLQGTGGVHGNPLKEDDVKQVKEKWGFDPEKTFQVAQEVYDMYHK
HAAEGAAAEEEWNKLFEKYSSEHKDLAADLKRRQTKALPEGWQTKLPVYKPSDKAVASRK
LSESVLEAIYEAVPELLSGSADLTGSNNTRWKSAVDFQPPSLGIGEWSGRYLRYGVREHA
MAGIMNGISAYGTLIPAGGTFLNFVSYAAGSVRLSSLSHQRVIYIATHDSIGLGEDGPTH
QPIETLAHFRALPNMMVWRPADGNETSAAYYVALTSTGTPSILALTRQNLPQLENSTLEN
GIKGGYVALEDKSAQITLVATGSEVSLCLEAVKNLKDNKGVAARVVSMPCMEVFDAQPKE
YKLSVIPDGIPALSVEVMSTMGWEKYTHEQFGLNRFGASGPYKDVYAKFEFTPEGISKRA
VATIDFYKEVKPLRSPLNRAFQQLI*
>Mycgr3G89267|Mycgr3T89267
MDDQNASMYPPIPDAAGLMPQAYPMPPMQMPQQLLPHQLAPQQVVPPQSMGQQFRTSDSP
ASEPSRASAQASSKAGQQPKKNQYPCPMAKQVGCTDFFTTSGHAARHAKKHTGKKDAFCP
ECNKAFTRKDNMEQHRRTHQNGRGASRASNDDSKVKKPAKQPAKKTTAKPEPHLEMALEQ
QLAEQAQQVQTVAQAVREQDIQQAVTQQALADAMLVPAAGPYFLGGIDTGPIPALPMPLA
DMSIRPPLHRSSFANSLDFVPPVAPMVDPDTLHYSYPSPNGLTNGLNSLALAASEHSRRS
EHASSPSDSAQQTRSPSIETPQRETP*
>Mycgr3G89261|Mycgr3T89261
MPSRPRRQASESSADLRKRTTTDPSNFPRVLSNYVPTCAQSCLSTYINQQYDCTNGDVSC
LCSQYGNSGFTLGELALVCVSISCPSANQQDPDKAKAKAYDICAAQNDAAAATQQTLIPP
ATSSSRTSSSSIQTTTTATTSTIPEPTSTTRSTDTPFATTTSAPPEPTPERAAITSGQAI
GISVAAVGFVLIAVGMFYALGCIRRRKRKAAERGTKHHSYDFIDDASVHGSEFPRGFINH
ANPGGLDMSGAVYSSEKRNTNWPTLQVHQEPYYRHEKNSSQDTQTRRSDSPVSYRSASSM
RTTSQLLPEKPSGLLLRPPPRSPELDNMRTPATIFEEDRFSAHIAPPVPSLPKNPRQPQF
AHQFTKPAEHANQPSLTLDIPNQTTQCQAVQSSEASLLRAAPQSSMAHPPALMPGQSMPT
FPPPPAFQHAGPTFPPPPTSAARSIYERPTYGNSSNSVLDYYASPEYDSPTDLYSSTPIE
DETQVRKVAPAAIAISKPSYPPLAVRTSLASDASRRTSFESTDPDESTPPEEEDKRLTPV
KEAASPIAEIRYPKVPRSANQSVPRSPVYQSAYQFPIRQDSRSIANRRQERMPQTRDSET
RGREHGHNASSSGSSLAAKRRGDSAANKLHITTITPNRAPRTPPRQENVAAYTKETPLRG
YGRTATSAGVKTPDWPLKIEMKSPPGGLKSPLWEPKLTPRREGDDLYLSVSVATPQHAHF
PRR*
>Mycgr3G52792|Mycgr3T52792
MASDLMPVVPGQALGFITLGSSLQEVLSTIKEDKVTYPSIDISFSQSKPLAAPVIVSLPE
NGIRLRFDGSDQRLRLIEVLDFTRAQLGYKGSEIAKKQDEGRASFKRIYQLFGASYPGEY
IPPPTSSRYGTYVLSWPGVAFNFPLQHSAWAPEKDHVSMLGSQAAQPATHMALFEGNSWT
EARGELFVKEPSGPRTAAIMSQPRDALPAELDLASIPGSGRIVFVRRPPALSFELVIGQT
TPQDLLTELGPPDATHKRDTAVAAEPPIHDRRRSSNARSLGNGYHTTPPSSLSSTGTDTF
DTDFDSGDAEDDSAERAGREVFWCYFSHGLDILVGPPTDTTHSEDPEFPPTPVAASANLV
VLKVTLHGNIPGSYSFNRHRRLRWALELRGASTTLTSEHIFDDIKPDLLQAFHGIWPDNE
MSRGRVVNRTWGGSPTDSSFFLPDADEDLVESGGGSESWLGNTKLYSFPGLTFEVSSNGA
ISALTVS*
>Mycgr3G34630|Mycgr3T34630
MVWTTTNLFKGIDCPAGIKCTLTSCIYTHHTPAEPASNQHASPANLAKPSNTSHDAAEPA
TKRRKITYETLAEKPPSRADLIRDQLAAVKSAVKPADKQGVQSAVTPPVTLTKPISPPQA
NAKPTKLAATPTKAANSTSAMPIAATKAPANNVKPAVEETLNPRLIANDPAGHQKRLVFL
KALHVEMVRLNTKVRETVTADMAPTVVLTEQFMIKLALDEEEKCAREQPSVYSNVIKQRI
SGLRKMTIDDWMIYVKTLHAKPEPLPAKKQNPKAIVTGLEPDQEPLILPHLLADQKTLAA
YGYVPVPPSPEEAAQCAAAVEASGNYETCERCAARFRMFPDRNADGALTSGGSCRYHPNR
LVTPPSSKGDRELAPKEKFFPCCNEKAGYPGCTTSEDHVFKTTSAGRLAAILPFINTPDN
PAPAKDKHGRTPPAVTFDCEMGYTTYGLELIRLTAVSWPSGEQLLDILVRPLGAIIDLNS
RFSGVFPEHFQNAIPYEEWKESPPSNSDPTILPIVDHPRRARELLCSFLTPTTPLMGHAI
DNDLNTVRLCHPTIVDTIVCFPHPRGLPFRFGLRMLTQRHLGRSIQTGGDRGHDSLEDAR
ATGDLVRVKVGQKWKMMQSAGWTLSNSQLVPPVKKQEKTYDERLEDVVREENEATGETAT
SGAGQKRKKEVMAESESEGGRGHESRSEAVNPKRR*
>Mycgr3G29486|Mycgr3T29486
MKMTIKHYHAVAEWKWDHSSDEDKCSICSTELEGTCGCHFPGNDCPITIGQCTHIFHMHC
IDNWLGSSASQGRCPLCRQVFQ
>Mycgr3G33235|Mycgr3T33235
MSTNGNSNKALDPNQGGDATKKTYHKQPTGEAKKTADAHSKENELKLYGSCFCPFVHRVW
ISLELKGLDYEYVEVDVYRKPKLLLDINPRGLVPALRHGDWGMYESTVVMEYLEDLNEGK
ALLPRDPKLRAHSRLWVDHINRHIIPAFYKYLQAQEPADQVKFAGELKDHISKAVDAADE
EGPFFLGSEMGFVDVQLAPWVVRLEKVLKPYRGWPSPEPGSRWEKWVNAIEQSEPVKRTT
SNDELYLDSYERYAENRPNTSQVRDAINSGGGLP*
>Mycgr3G65863|Mycgr3T65863
MPTAVSPPTNPPDLSKKLPKLTPRRRPQSDETPSNPPPPTPNLAPPPNLKDHNFTRPSRR
ILSERDHDLFTSSASHDLIISFVFHLSDSVRDTTISSIQKSEAARDPAIVALLAVLDDAD
RLVKECPPLDTGSRFGNPAFRDFLTAVDNAKPQWHTQLGVTDTAAQQEISTYLSQSFGNG
SRIDYGSGHELNFLLWLLCLRQLSLLPTHLFPALTLLVFPKYLSVMRSIQSTYYLEPAGS
HGVWGLDDYQFLPFLFGASQLVDHKHIRPMSIHNELIIEECSKDYLYLDQIRWVNATKTV
QGLRWHSPMLDDISAAKGWAKVEGGMRKMFLAEVLGKLPVAQHFMFGSILPAAEGMSKDA
EEKVGEDEVGEVEVTVDGMRHVHNPTSWGDCCGIKVPSAVGARQEAQKMGQGNGLRRVPF
D*
>Mycgr3G65859|Mycgr3T65859
MWRSLCAAAIVSILSLPWTVHAGLQTNQYFTSNDDLLQRSDPFSLFERRPEDCPPCFNCN
LDDFVCQQYANCTKSSGKCTCPPGFGAEDCSVPLCGSLADGKDRLPREGDAPCKCKEGWG
GINCNVCEEDSACDAMMPGDTKGGVCYREGAVVKENYQMCDITNRKILDMLKEKKPQATF
SCNAEREDCNFQFWVDQKESFYCALDTCSWSLKTTEDRNTTKYECENIQCKCVPGRMLCG
AKNSIDISDFLDQDIKGPASFISVRTYTGSKEDNSIFSEPAMNGLISSVFGDPSIMLSCH
SGECMYKTEVPGYERPVKKINTPLIAGVIAGCALFVVAVVLLVFFLSRRSGQNKTGYIAL
GDEEEEENARLLADHKPAALSFENVSYKLKGKQILSGITGAVHPGELLAIMGASGAGKTS
FLDILARKNKRGTASGDFWLNGDKVDDDQFRNVIGFVDQDDTMLPTLTVHETILDSALLR
LPKQMSRASKEQKVEDVERQLGIYHIRHQVIGSEEGNGRGISGGEKRRVGIACELVTSPS
ILFLDEPTSGLDSFNAFNVVECLVNLVKTYNRTVVFTIHQPRSNIVALFDQLILLAQGRT
VYSGPFKDCQDYFDGIGYSCPPGFNIADYLIDLTMHASTPSDSDLMELSSDGGDGFATRA
SSTMAVKSIPSVSNISVGESVTSTAGESFLRPKSNRKSSIRQQQERQLFTRKNTADNAAP
SSVRSSGESAFSREQEASHQQWLKLAKQNGQPRPQILDDNHGGLTGEGDTGTDLDALIAA
YQSSDVAATLRDDIHGTVAHAAQMNGHAPGSPTGSARSKLYGYQKPWIHTQFLILSRRTW
RNIYRNPMLMLTHYAIAIVLAVFLGFLFYGLTDDLAGFQNRLGFFFFMLALFGFSTLTSL
TVFAPERLLFLRERAKGYYSPLAYYLSKVVFDIVPLRLVPPIIMGCIVYPMTGLIPSWPE
FLKFMLFLVLFNLASAMICLCIGICVRNQGVANLFGILVMLFSLLFSGFLLNHETIPGPV
RWLQRLSIFHFGFEGLIVNEVRYLSLVDKQYGLDIEVPGSAILSSFGFKVLAMWEDVIGL
GVFCGVFLVLGYVAIHFLLVEKR*
>Mycgr3G107116|Mycgr3T107116
MTPLLHFPPGHAGRADTDTTSPSDKDHSSIERRRLYIDTVHVTDKSRDTPILDLPRVNTK
SIPPPRPDAVRRCSTDPSPNTALLQSYFNTTTPTPLKSSSPHRNRSPYSRSHLRTRSSGA
ALVTAPLMTRAHSSPGPFDLANSISSISLAPSSPMRTPARQRSPFRPIEDSNGNPIRPRS
PSWREPSTSSGAIQSIQEDSELDITPRQPLAQFSPLPAPFGRSSSLRRRPASPLHSVLNA
ASTPPTYLHSDQPPSAGTSASGSPTLAPQRYLNETYPSLHSYASSSSFSSHPSTPTSTRS
RSPSISSLETIEDAPDLESEATEAERILRLKLAAERAERAENGEEEDGGRRRSSLDVPRG
FGFGSRGGSARERKRWSVCGAERRGDLDLETIWED*
>Mycgr3G102314|Mycgr3T102314
MSSNGPSSSSLALPSGSRPSTAAADVSFTPRNPQPVESRIPRWRRSRSSKSPSDSDNTSV
ASRSSYNGKRAGSSELPLPASEGRNGTVKSTPKRLMKSGGFLLDSAFANGHFHKKELNDS
AVRRNVPQVQVEKAKTAADRVSGDSSRRGSPLSRQVSNDDSTGYSGRSYASPSPSMDPAQ
LVQMALSLSESRKRH
>Mycgr3G89257|Mycgr3T89257
MNNCHWRQKNRIGPSWCQFVTASGRCIHYSKCLYPGPMSPSIAFSSSLKAVQAHNKTESA
SLVLSSAPKGVHNAGQKARASKAILADNHTRELQLSVQADKAVRRIDRTYSAAELCTLCQ
LRCFARTDQPRDRSQTKPERQSFNFANQDWDGYVKYRPAYPQEVYSTIFSYHDSHNGGYE
AGVDIGAGVGIVGAELTKKFAHVTITDPAKAYVEAAEKFFAQYPKDKVAFLQGKAEDIIV
DKLPKGQKVDIVTAAECLHWADVDVATPRIADILKSGGTFAGWLYGVLPLLDERDPVLAE
AREVFYDIYEKMIEEYGSKIEKQDEDSGGAAMNARLDNMPFDALTWTDVRRIHTNNGAPM
ASSNWPTRKSKVSEGESVEIFEDEHLISHDADYNYLEG*
>Mycgr3G65878|Mycgr3T65878
MAEITIKESPLKEVQIEALVVMRIIKHSSSTFPTPATGFLVGMDVNSQLQITNSFPYPTA
AQDASASTDPYHQQDAAALAAAAPRAKSNVAYQAEMIKFLREVNVDAQGVGWYISTSMGN
FVNQNFIENQVFFQRAADERTVALVFDVSRTSQGSLSLKAYRLSTSFLVAYQEGKFTSES
LQKSNLRYQDILVELPIQVHNSHLLTAFLHQIPQQPSKKTTLEFPSSLSELSHDPNISTN
PLAPNLDSLDLSIDPFLEKTCDLLLESIENHQTEQNNAQYYQRSLAREQAKIKTWQEKRK
AENTLRTQQKQPLLPEDEWQKLFKLPQEPSRLESLLVGRQVEQYARQVDGFSAVVSGKMF
GVKGNLLPGSEMA*
>Mycgr3G65866|Mycgr3T65866
MITPAPPPRTHALPPPFSESTEPFTLITQGAEALLYRTTFLTPTTPAALKVRPAKPWRHP
TLDARLTRQRILAEARVLVKCRKEGVAVPGVYALDWEAGWMMSEWIEGPTVKAAVRGRRV
GAEGEEEELKGLMRRIGTAVGRLHAIGVIHGDLTTSNMMLRRATTRDGEDQIEGGLEGEI
VLIDFGLATQAVQEEDRAVDLYVLERAFGSTHPREEGLFGEVLRAYGETSKSAKTTLKRL
EDVRMRGRKKSMLG*
>Mycgr3G98417|Mycgr3T98417
MPLAPFAVEQWMDENETKAKFNIAETCCASISVNDLVKLSDRKDIQAADLIDLSAPQDYG
EIRGSTELRNNLSRLYSTKVGTPLSAEQVLITPGAIAANHLVLYSLLRSGDHVVCHYPTY
QQLYSLPESLGAKVDLWKSDPNNAWAPDLEDLKALVKENTKLIILNNPQNPTGAVLKKSL
LHDLIEFAEAKNITILSDEVYRPLFHGITPMSNDFPPSIMSLGYKNTIVTGSLSKAYSLA
GLRTGWIASRNPDIIEKCAQTRDYTTISVSKIDQKIAAFALSPDTIHTLLARNIQLAKAN
LELLERWVIKHDEFCSWTKPVAGTTAFIKFERDGKRIDAVAFCNQVMEQTGVMVLPGDCF
GEDFKGYVRFGYVNKTEILKAALEELRKFMRKEFDDVPLCE*
>Mycgr3G23748|Mycgr3T23748
DLGRYAIPHKLYIHGDWSDSSKQQTRSLTSAVTDQVICDNVHWATGEDVDRAVDSAERGL
KAWQALSKRQRREALVKYGELLREHAQAIFWLEAVLTGKARSFSAYEVDAAAETFKCNSI
DTFHGQVISQEDECIKYTLHQPFGICAAVLPFNGPLVCFAMKAAPALAAGNALIVKASEL
NPFSTMLAISLSVEAGIPPGTINGLIGDGEAGNALASHMKIRKISFTGSLPTARLIQTAA
AQSNLKSVTLELGGKSPIIVFPDADLDRAAEGCCQFLMLNGQGCMLGTRVYLHKTISDQV
ISRIQATVQMYEANLQSDPFRDDTWSSPLFNARQRETVLRYIEHGKSEATLLPGGGEVID
GSGCYIRPAIFTNPSSAASILKSEIFGPVVVISTFEEEDVVIKAANDSELGLGAFVWTRD
IGRALRVSSQIEAGCVGVNGNPYVPWVANTTAGGWKQSGQGVENGFAALLDWTQTKSVKI
SG
>Mycgr3G32913|Mycgr3T32913
MPIITDFTLPTSPASLETPKDTLFLAFIASNEPSTGQSWCPDVRAALPVLQKEFSSADSQ
DLAFVEVGQRPEWRDPMNVFRQKWVVSSVPTLVKFEKENGGLREVGRLVEGEILDQQKLK
ALIDGDSA*
>Mycgr3G65875|Mycgr3T65875
MENLLSVAFDNLSSRDGQKIRKGCRQVENLLAQILLSKPNSRSPHKRKSSALNDTKQQGT
SKQLDELKQDPAFREFFRLQEGFQYNVASRLMSTLECLMGMGNPSSTDLLILAALDLLQG
VLLLHPPSKCLFHREIHMNMLLDLLDASNPPKIQSHALLVLVAALLGQPRNTRTFEAIDG
LLTVTSLFKSRSTTKEVKMRSLEFLYFYLMPEVPTLPFTSSSAPNTAVMGRNGAGKHDLR
ADHARTHSGDMDIDDNDLDTRSTDDKQMLLGRYLSNVAELVGDLEESAPFSAIAA*
>Mycgr3G33196|Mycgr3T33196
MGLEEFEKEIAGSKSRDSKEDRKRERDEERSSERRKHHHHHHRSHRKGEDDRADDRRHKR
HRDRDEDDRSHRHRSKRHRSDSPKRDKEAEKELKVKRDAWMQEPGALDVDYVQRKQKSPP
RGQFVSAKDTHDFKVHQSEVKSHLSDLQNDFESDGDDNGDAAEGKVEDEPAQHEVAYTFG
DNGSSWRMTKLKAVYRQAEDTGKSVDDIALERYGDLRDFDDAREEEREMDRRKMYGKDYV
GLEKPSGELFQERKMAAGIRREAQDAVDAEKERISLAQGETMAEEAPPARTVALDATALN
KLKAQMMKAKLRKAPNAAQLEEEYKLAETASLANTAQPDVLVLSNMENRMLAGDRSGEVT
AISGKRGIERGLVKENEDMSIEDMVKQEKRTRGANGGEGRAFAERIAKDGKFKNDLDYMD
DNAGNLSKKVIKSDSNLRNAAVGDFQKMQKILENCPLCYHEESNQPPTAPVVSLATRTYM
TLTTEPEVAKGGAVIVPIQHRLNLLECDDDEWEEIRNFMKSLTRFYHAQDKSVIFYENAA
FMSSRKGHAALIAVPLPHHLVENAPAYFKEAILASDEQWGQHKPIIDTLALVQRAGYGKA
AFRRAMVKEMPYFHVFYTLDGGMGHVIEDERRWPKGDLFAREIIGGMLDKGPETIKRQGR
WEKHDRRVEGFRKRWSAFDWTKALMEPQ*
>Mycgr3G65848|Mycgr3T65848
MRPPAPRPGPNRAQTATPTLTGRASPAESIASSKARTPKRKAPAEIVPEALEETNINVVV
RCRGRSDREVKENSGVVVSTDGIKGKKVDLSMGPSALSNKCYQFDKVFSPAADQGMLFDE
VVSPILDEVINGFNCTIFAYGQTGTGKTYTMSGDITDTLPIPEAAGIIPRVLHTLFDRLG
EDGAEKCEHSVKCSFIELYNEELRDLLSVDDHTKLKIFDEANKGGRTTTLVQGMEESHIK
SAAKGLKLLRDGSHKRQVAATKCNDLSSRSHTVFTITVYIKKTSEGGEDFVCAGKLNLVD
LAGSENIQRSGAENKRATEAGLINKSLLTLGRVINALVEKSSHIPYRESKLTRLLQDSLG
GRTKTCIIATVSPAKSNLEETISTLDYAFRAKNIRNKPQVNQMVSKNTLLREFTAEIEKL
KSELIATRQRNGVYLSAEAYEDLTTESESRRILSEEQRDKIETMESNLRNKVQELFIVTS
NFQTMKKDNEQTRLTLEGTKDVLARTEIVLEHAKQSLAEETQLRKAHAETEEKLAGLGGD
LLSTLETTTNHVDKLHSKLKRRSDLQSINRTRWADSQDRVATATLSVEERIDLLRSQQEG
LIAALSGRMQSFVADELNELKSSQDFLRDKATAFEVSKSEVNAQTSKAKDDMNGVLEEIG
TLREDVKQKVGVGLNDLSAAAQRISAGIASELDAFHSQLEDSYVSLGREFKTLFEDLIRR
MNEQQSEAQRLRQQIVEASDTFVEAGQSSHTHLSEAVQNEKETAAKEREALLSQIASLVN
NSAAAQEARMAGYLECANKRIKTSQDDYRIAQQTYGNGMDDWSVSGQSMIAASVKAREAI
KNKLKADWTSANHYTNKIAETTTAVHGETVRIVDDQMAQMDSQLVALDEIVSRVQSQNEE
HHDAHSASLGQLASNVQASYRNIGEHFDTSYSRTQSLGNDMQERADALTRTLPALGANGD
VRQPLHNLRSAMSAAEIAEYSATGETPARMQYTYPTVLPRTESHETLLDRMRGVPTAESL
QRSPQRRSPSKSKSSPTKLLLSPTKPNVFADSPPSLAFPVPIPRPAIASINASSLRELDV
NVAATGLATVAAGDPSVETGDESCKLSAPPLFKSHSANGHAMSQSDGASRLPMKQRTSRK
TVAGGLTAEMEKENINLSASVGPGTGRRMLRSRGSD*
>Mycgr3G98421|Mycgr3T98421
MADEDKEKAEKLAAAKKRYEQLKKEPAKKGKKGAKKKDAKAADAKADEGAEEGGEAGAPA
NEEAEAEPEDTPAADTEDAPEPAASESQQSRERSESFRHGSGPQAEVQELYRKQAAKIEE
LEKENKTLQEQNKDGATRLATAEEELEAMRESSSDVAELKSKAKEAERLSTELESVQRQL
AQAQQAAKGPARRASGPSPEISEQLASKTSTIESLELDISNLRNQVTNLQAKLSEREASA
KDLTDRASTAETATESVRKELEALKVSIAFPSDDTKAANEDPEALTKRITVLESDLRTAN
TNLEAAAQRAASLEQKIEALTKLHRDATTLSQSKDKELADARAQLKRRDRPSHVRDASEF
ELGEEETETGELQAKIRALEAENFDLRRGVWRDKRAELQPGLDEDGKEYEDVDLATPYSP
FGKRGSLPRQTSTFQDVITSGINAFTGRPPQGQGAGRERAPSVGLLSEDGFDEDAFLLAQ
EEEAKRRIERIKEVKRGLEQWRGWRVDVADLRRTGLGNGREVGEVFEV*
>Mycgr3G65881|Mycgr3T65881
MLDWMSVAPSGLSAFAGTVLLALIYSATTVGYNLYLHPLAKYPGPKVRAASGWPYFLDLI
RGNSPQYMLELHDQYGPVVRVAPNELIFNRPQAFKDIYGRKAGQKELRKDEMYASGMGEP
TLLYCDETYHSYIRKLMAPGFSESALRKQETVVQSRLALLICKLHEEGQDGHASIDLMKW
VNFFIFDVVGHLTYGDSFECITSSALHPWITKFTGLGRPMAYAQASQRLPRFLRLPFLAL
MLDRSLLSDRKFLYKTSEKAKVQARIAKESPIPDFMGTLIESHKDGKMTALQLNSNAVFL
MAAGTETLVTSVVHTIFRLLTNKHALLKLTQEIRSTFTTSEDITMTGVNKCRYLLACLDE
SLRIQAPSPVTHPRFTPTEGITIDGHFVPGNMAVGVPIHAACRSSVNFHDPDTYAPERWT
GEDRRYINDSKDAAMIFSVGPRDCLGRSIAMIGLKLVIARLIWHFDIEQCFPDDWAEQKV
YLVWEKSPLMVKLHPVKR*
>Mycgr3G83678|Mycgr3T83678
MATADHLAVLVHGFWGNPSHLKHLQETLQKRHSADRLHILVAKSNSNNHTYDGIEVGGER
IANEVEEKIAELEENGTTIKKISITGYSLGGLISRYAIGLMYNSGLFDRIQPMNFSTFAS
PHIGIRAHKGGIRSELWNYMGARVLSTSGQQMFLIDTFRDTGKPLLSIMADPDKVFIKGL
RMFKHKWVYANTLNDRSVPFYTALFSRTDPFVALDKIQVHYLKDQPAPGEVILDPSHYVS
PRLSKPEDSSLYNRFQLIDRKTFSNLPFYMFIIVAIPLALPVFMINSGYQTYQSAQRIRH
HESGGAFSLDRYRAKLFEQAQAVQDRTYERAATSQAEDYLPTPPPESARESSRSSSEDTK
DAELARRESSKKETDFPLLALTKEQFEMIDVLDSVGFVKYPVHIQKHRHTHAAIVVRINK
ASFDEGKVISEHWAGKFEI*
>Mycgr3G65850|Mycgr3T65850
MPSASSIAYYLVHVSELRAIIQWKVWHNPVHERDESKESHDLKECFRFLQLTSRSFAAVI
QELHPELLVPVCLFYLILRGLDTVEDDMTISIAAKEPLLRDFHNHIEDEAWNFDGNGPNE
KDRELLVKFDCVTREFNKCKDAYRAIIKDITKRMGNGMADYAKNADHLANGVQTIKDYEL
YCHYVAGLVGEGLTRLFVEAKLANPALLQRPELMESMGQLLQQTNIIRDIREDHDDKRYF
WPKEIWSKHVEKFNDLFEPQNREKALQCSSEMVLNALKKADECLFYMAGIKEQSVFNFVA
IPQSMAMATLELCFQNPTIFDRNVKITKGSACELMTQSTQNLQLVCEIFRKYARKIHKKN
KPSDPNFLEISVACAKIEKFIEGIFPSQTPPAGNNQARLEAEAATKAEEAEAKKDMMYLM
LAVGATLAIIAVSMIGIAWLFGARFDLALQSLKYSMMSKPSELSSAASQAIESGKSAAAS
ASVHASRGEL*
>Mycgr3G65854|Mycgr3T65854
MAARILRRQPFLAQSTFRKCAFTTRTRMEYSERSFSSYFVTPAELSKALEANAPSRLSTA
PRTIPVCGSWFLPNDPDKRTGIQVFKEGHIRKARFFDLDKIADTSSPYPHMLPSPEVFQN
AMINLGIKRDDTVVVYDTAELGIFSAPRVAWTFRVFGHDSVHILNNYKAWVEQGYPTEQG
EPQEFEKTNYPTPELDKSRVIAFEEVKELAQDFNKEGHEEVQILDARSEGRWRGKDPEPR
PGLSSGRIPGSTSVPVPSLLDPKTKAFLPPGELRKIFEQKGVDPTKPIVSSCGTGVTATV
IDAALIEAGYGDGSRRIYDGSWTEWAQRVQPGENLIEKDPK*
>Mycgr3G102326|Mycgr3T102326
MKKGVEFCFCAIYPGSLYGDEGTLSVPLWEFEARRHGYIIADICHSFVNSGKRDSLEGSS
SRTDAVHENAERP*
>Mycgr3G34236|Mycgr3T34236
MLDVRGSLPGQVNTGTISPYRRIDRSNDTIGTSDLAADEQVLLGPFNHLDARPGKEIRSQ
LIDAFDSWLQVPTASLAVIKNVVRMLHNASLLIDDIQDNSELRRGAPAAHHAFGTAQTIN
SANYVYFRALRELSTLHNPVMVQIYTAELLNLHHGQGMDLFWRETGTCPTESRYLEMVGN
KTGGLFRLAIRCMCVEGSPKQSSADYIRLATMIGILFQILDDFRNLTDGSYTSSKGFCED
LTEGKFSFPIVHAIRSNPGDSFLHDILRQHTDDPAVKKEAVSYLERCGSLIYTQGVIHQL
AGDVLTLADEVDAGQGRAQALKDIVQRLMVKL*
>Mycgr3G98423|Mycgr3T98423
MEDASQPPVAVVCVGMAGSGKTTFMQRINAHLHEQSTEAPPYVVNLDPAVRSVPFDSNID
IRDSVNYKEVMKQYNLGPNGAILTSLNLFSTKIDQVMDILEKRCLPQPNSQNKALPGHII
VDTPGQIEVFVWSASGNILLSSLASSFPTVLAYIIDTPRTTENTSTFMSNMLYAISILYK
TKLPMILVFNKTDVKSEEEAVDWMRDFEKFQEAVHAEEEHQREGGGYMGPLLNSMSLVLE
EFYNQLSVVGVSSMTGDGVDDFFAAVEEKRVEFEKDYKPELIRRRAEAEEQKSQIREQEV
NRMMKDMNDDDDDDEGLVDPDVEDEAEIDQAFEEGLKARYEAALRDGSAAAGPNSAAEYI
RNSQR*
