# Supplementary material for: In silico prediction and characterization of secondary metabolite biosynthetic gene clusters in the wheat pathogen Zymoseptoria tritici
Source: BMC Genomics. 2017 Aug 17;18:631. doi: 10.1186/s12864-017-3969-y (PMC5561558; doi:10.1186/s12864-017-3969-y)
Supplement: Supplementary file 1 — MultiGeneBLAST analysis of putative secondary metabolite clusters. All encoded amino acid sequences from genes residing in clusters predicted by AntiSMASH are given as FASTA file format. All output data from MultiGeneBLASTs are also provided. (ZIP 42911 kb) [file 12864_2017_3969_MOESM1_ESM.zip › Cluster MultiGene BLAST/in/Clusters_1_34/Cluster_30.fasta]

>Mycgr3G63693|Mycgr3T63693
MSSNYSSTKYGSVPSPSTPGYGNSAVTDFANPSSGPPQGGQFTEEFDASQRGSSLIDGPG
IGRSSSRASTAVGGVSRNNTLKKKTSVKRMGSLRRSGSKKSMTAGSIRGVSAHNEEDFHS
AFFTPVPTTGTPTEVLANRFQAWRSLLKSLITYFREIQSSYEARAKAVHKVQNTLANMSH
PSVFLSNNGLGEAARILEDYHKHSMLEAKKSEDIENDVIGALSGLRADLGQKIKEIKSLS
GDFKNSVEKEKENTRREVEKLKDALQHAGHEDAVGKNDPYVVRLGVERAIERQLDEENYL
HRAYLNLESSGRELEAIVVGEIQKAYNALAGILKREGDDAYAAVEGLRTGPIAMPKDEEW
HHFVTSDPHFVDPDLPLRRIENIEYPGRNHPQATEIRAGMLERKSKYLKSYTPGWYVLSA
THLHEFKSADKIYTQPPVMSLYLLDQKLGSHSDRGSSSHKFMLKGKQSGGVHKGHNWVFR
AESFETMMAWFEDIRVLTEKTGEERNAFVRKHARSVSGTSERGTVSSDGLEDDEADRAPY
SADVASLNPPEPKPQRPQPGGRFPSDL
>Mycgr3G50053|Mycgr3T50053
MRKRQLIEAERIEDGWAAKWKNAKSSKNHPFLKLMAQIVFGMHLLEQESPESTAEIVAIL
QAHVNETDSFLERTNEDFTIATKDIEERIRYLRMPMLHTDVFDVMLNDRKYRNELLLGNE
KVERIAERTVKAMDSAMMDLDCGIRSTAELRLYLDGLSTRLPVGNRKVSQILSAMSGNEQ
GWNKYLHDLRSQGKYLGERLLTLSSITDEISRRAGAASRRNV
>Mycgr3G101592|Mycgr3T101592
MASSLSVHQLNADSTFLLTWTSTLTINTTSTTTSLTILVDPWLDGTTTIFHPKFALTTHT
SPPAVRSLAELQDTVDMILISQGMEDHCHKETLCSLPPNTTIPIYATPKAARMISSWKHF
QNDIIQIMKPYNSTKTDTILRLPIHPEPTSQDTLPGELTLTNICPKLDLTGLHNAIGLTY
TPPSITSHTTQPHTLSALYTPHGTPLPSLQPYITSHLSPLPGALPLTALFHSLNNETNPW
FMGGEVCAGAPGAALLAREVGVKNWIGAHDEVKDTSGLGTRFIRSTIFAKEEAKRLVEKE
ECEIWVLGVGEKRTFS*
>Mycgr3G63707|Mycgr3T63707
MLGVRYEQFVQRLEHLGYDDIFPGKTLNAETSGMIAMEYNFDPTFDGTYREEEERDLKAK
PEIADKTSLPSRPPVVTIMGHVDHGKTTILDYLRKSSVAAGEAGGITQHIGAFSVPLSSS
GKTITFLDTPGHAAFLAMRQRGANVTDIVILVVAADDSVKPQTLEAIKHARDARVPMIVA
LNKVDKPEADIERCKQDLARHGVDIEDYGGETQVVCVSGKTGRGMDELEENVVTLSEILD
HRAETDVDVEGWVLEATTKLSGRVATVLVRQGTLRPGNIIVAGKTWARVRSLRNEAGVAV
QEVGPGMPVEVDGWRDQPVAGDEVLQAPSEQKANSVVDFRVEKADREKTAQDMEAINEAR
RLEQEKREKEKAAETAAKRLETPFIIKADVSGSAEAVAAYIMSVSSPLIAPTILSSGVGA
VHESDIELAYAAEGHIIAFNLPADQDIIGAAKAKGVKILENNIIYRVLDDVKAVLEEKLP
PIVTQRVLGEADISAAFDITVAGRKKVKIAGCKIRNGVVSKGSKVRIMRAGEKVYDGVID
SLKSVKKDVSEMRKGTECGIGFDGWETFEVGDSIQCYEEISEKRRL*
>Mycgr3G63697|Mycgr3T63697
MGIQGLLPLLKSIQKPTHLRNFAGQTLGVDAYGWLHRGTVACAIELAEGKPTRKHIDFAL
HRVRMLIHFGVTPYIVFDGDYLPSKSHTEKERAARRKESKRVGLELLRMGRTSQAHLELQ
KAVDVTPVMARELIEELKRMDVPYVVAPFEADSQLAYLEQQGKISGVLSEDSDLLVFGVK
CLLTKLDQYGECIMVNRADFTSCRDISLVGWADKEFRIMAMLSGCDYLPGIDKMGLKTAY
RYVRKHKTVERIVQAVQFEGKMKVPPGYLEAFLNAERTFLHQWVFCSDTRGLLNLTPLPS
GVDAESMPYIGKTVDAELAAGVACGDLDPNTKLPIVLPQRFQNRFQNPASRSTLIQTPDE
KHGKPISDFFKARRTPLAELDPNSFTLSPSQQQTSESQRNASWSASQAPSSRVFGGRRAS
QIPVPSSAPQVTRRVATAPTPLARLTSPKRQRLCSDSSALAAVMNPVETAASRFFAQQPT
QPSPSMRTKSNRSKKEEFDLWSDD
>Mycgr3G49627|Mycgr3T49627
MPDLPGTSGSNNAESSPENPPAAPRRSLVTIHETHPLVLEKDKSIIPEHGVIHYPFYYGG
LASCVSVCCTQPMGVGQSRPLRLRPYDTDEQQLVYLRLQTHDHSVARLGMMRIFGQLGAS
LTRTVIYSGLRFGIYEKLKELSTTPTHTPTAPAMAGLAAISGIAGSLSSNFADIVCLRMQ
NDLGLPIDQRRNYKNIGHGVVKMIRTEGWRSIWTGAGVGAGRAAVGTATQLAGYDIFKRE
LLKRTTLGDDIPVHITASCLAGFLSTLLCSPLDVFKARIMTQKKGGSIPGMIKLMFKTEG
PLWMYRGLTPALISRGPSTIITFVAFEQLKKAYRRTHGFEA*
>Mycgr3G18448|Mycgr3T18448
DTVPDRRMFVFRHLNENLLGFVQRDLSLKLIERILKCALQGLAALHEQDLVHNDTCIYAM
TQRLVLAVDESELLEGEDKLAIVLERQLSYFADESGFKAFMQYIGAESAWHEIFRVINSG
FGKDQPRKPFALWDGNGLDGDFKAFIGGLTNFDPAKRMTAQQALAHRWLENV
>Mycgr3G25825|Mycgr3T25825
STFQPLMSTFSYFADPVRYTVSGLVRRISIDDAPTPLAKALSANYNGSMHDPTSGYYNPP
KRRLSPFQPPPLTPLSLSGYRDNTPHKARLLRRSVAEEIRLLLPPRLQLQDTWHLTYSLE
QDGSTLSTLYSLCDQHRGKRGGFVVVVRDGTGGVFGAYLSDAPRPQSAYYGSGECFLWRA
FVLPALPDLMDLPPPPSADTTHAQRMTTIAVGTPRNGRHRNGGLAVPSEGIRFKAFPYTG
ENDFSIFCQQEYLSVGGGDGHYGLWLDRELRKGVSETCPTFGNEGLSEEGGKFEVLGVEV

>Mycgr3G76868|Mycgr3T76868
MVSSFTAPSFYPSSHVPSLQAEYIGKSLCDINPPAAILDAAVLRRNCKRMLTATQTLGVG
FRAHVKTHKTTQLAELQVGKDSKSVNLIASTVAEIENLAPWLLECQSQGKTTSILYGVPL
APSTIPRLASLARILGPGVLGIFVDHADHVKVLSEVDESTWPGRIPIWVNIDVGYHREGV
PSDSKQLADIAYALSASKRVTLGGIYAHMGHSYGVSSPGEALSFFGQELEGLEQGAISFL
KCTDAHATNDPNAEKIVLSLGATPTARAIQNLLSGEATESTKAYRSTLDRINRSFTVEIH
AGVYPVLDLQQMATRAASSGPGASETSYDDIAFRLLVEVNGAYPERSEKPEALIAGGCIL
LGREACKSYPGYGIVTPWPAQEGRFYDPAGSKTGWIVGKVAQEHGNLWWEGPAENVRPLE
IGQKLMLWPNHACIAGAHFGWYLVVDSEEEDPEVVRDVWVRWRGW*
>Mycgr3G96672|Mycgr3T96672
MPSAKQTAPMDVNARPPMSWCVDCANNGLEFCDRQINTPCTQCTQHNNKPETVNPRVCTQ
AHPRAWPHPTKWQARQMERRMMRNLDGTGRVIGNVGKVIVDTRPPPAPQPQQPLRIQQPL
RAQQTGNRRPALTRPLPSAHRPLPGSPYLPPATAPGYAGAPRYGYGHAPPPPPAQQQHRY
GYGPPPHLHPDWAHFQPDWARQQYGHVQQPAATPQYPPSPPPLLPASPPPTAAEMLIRQQ
VEIAKLKEEAAEWKRQANARNAPKEVKQCDADRLPVESVKVKREREPEDDSTFEPASKDR
RPNGVENRAASPKIKVEPGVEEQTDSRAHDDRR*
>Mycgr3G101591|Mycgr3T101591
MPPPPPPRRILIVGGGPAGAVAAYHLAKSGLQVLILERSPSPTTSTTRGQGIDITGPAIS
VIRRMELYDVVRANCTGEKGFSMLDDSGKVIGRLPAADQTDGGKGGLQLTQELEIMRGNI
TRILASAAQSLSSSQSSAGDGNGKGGVEYRYGSWLTSLSQSSSSVTATLSDLDGEETTVS
FLAVIGADGMNSTVRRLAFSPEVTRNCYRPIGSQWTAFFSIPAEERDGEDSVLQQGVGCR
TVLIRPIQGRMCSCYLVKTSHSPELAKSATKPRQQALQKEIFTRLFASFPGSLRSRVLSG
LRTTSDFYVAQTAQIHLPTWSSGRVALVGDAAYAPSPVTGQGTAIAIVGAYILAGEMAKT
PEDVEGAFERYETVFRGYVEKAQRIPGGARIPRLVNPETRWGIEVLRWVFWVVATTKVYR
LFGGWGGGKKEGWRLPEYDFAAVGHTSEEQETT*
>Mycgr3G101590|Mycgr3T101590
MASQPVVHKTAGGNAAFHNFHNDYAHIADPNERRRLALAEIDKAPFGWYHVRACAVAGIG
FFTDAYDIFAIGIVTTMLGVVYAQGGATPGKLPVSSDTAIKVATSGGTVLGQLGFGFLAD
VVGRKKMYGLELILIIFATLAQALTSDSPAITLTGTIIFWRVLMGIGIGGDYPLSSVITS
EFATTKWRGAMMGAVFAMQGLGQFGAGIVALIVTEGFRGSLSSAVGKTPVAVCDGVCLLA
VDKMWRIIIGFGAVPGCIALYFRLTIPETPRYTFDVSRDVVKGGSDIKAYLAGTPEGIPD
EWKYAKTLIGTAGSWFLLDVAFYGIGLNNSTILQAIGYANAKDAYNFFRDIAVGNLILVC
AGAIPGYWVTVALVDTVGRKPIQLMGFIILTIVFCIMGFAYHQIGTSGLLALYVIAQFFF
NFGPNSTTFIVPGECFPTRYRSTCHGISAASGKIGSIIAQAALAPLRTRGATKTNASPWL
NHVLQIYALFMLLGCFTTLLIPETKRKTLEQLAARADYALKTSIHMQTISTSSSSSPHTT
PHPLQP*
>Mycgr3G101589|Mycgr3T101589
MSYPKVKPSPLRSIIAGSTAGAVEIAITYPAEFAKTRTQLNSRLAAGQKLPFPPFGKQWY
AGCTTLIIGNSIKAGVRFVAFDQYKQLLGNGDGTISGPMTVVSGFLAGATESLLAVTPFE
SIKTQIIDDRKRAQPRMKGFLHGSALIFREQGIRGFFKGFVPTTARQAANSAVRFSAYTS
LKQAAQSYVAPGEKLGTLSTFAIGGVAGTITVYATQPIDTVKTRMQSLDAKGQYKNSVDC
AVKIFRNEGFFKLWSGAVPRLGRLVFSGGIVFAMYEKTMELLDQLDPGKKYV*
>Mycgr3G106133|Mycgr3T106133
MPSKLSKVQKAVGKKKGGAKVNKLHENSRDAQRLRKAGARDEKVSRVASHRKKENRLWLD
RLEFLKDNLPDTLHPLDLDSVKGLITQYLNRYDEELAQLRAERRAGRPPSTRQTLLEQQL
VIESQEYEGGFWMPNLQDAESLVKLDAWDGRWLGLGNLRFVRVPKEGTVKESSFPPRGSV
*
>Mycgr3G76893|Mycgr3T76893
METNMEEIRALEYPQLLGKTYLDHAGTTPWAKSLVDSFATDMMTDLYGNPHSEHAPSKLA
DTRVEATREKALGFFNADPAEWDLVFVANATAAIKLVHDCFRDHAIEKRQNWWYGYHKDA
HTSVVGVREGTRTHRCFRNDREVELWIESRGLGGANANDLALFAYPGQSNMTGRRLPLAW
PGRIQDRIRSKVYTLLDAAALVSTTQLDLSNTSTAPDFVALSFYKIFGFPNLGALLVKKS
SSQVLMNRKFFGGGTVEMVISVNDSWSSKKSHNVHSRLEDGTLPFTSIFALDLAIDTHRK
IYGPSPMKTISAHTSRLIKKLYDDLTSLRHSSGIPVIVVYKDAAAVYGQAKLQGATIAFN
IQSPKGDIVSFADVEKEADKNSISVRSGSLCNPGGIATYLKWSPKELRAAYDEGHRCSEP
LAQVFGKPIGVVRVSLGAMSSDEDVQRFVTFVRETYLDVALPETLKEPPAQIEQPRKPQQ
TVAGFIVEENTATSSTSLNGSTTIPVPASTPSLPVSTLQTSVADLGKDVLTPVESAAPTP
QAQADTKAPAVSLPTTQLNGSMPAAQMRLPHDKVGQLEDRIKDDPKGDTDAWLSLIKHYY
DKTQYQGARDVYKRFLAVFPTAVSTHSALLLRDHQAVRAYSSKLQANEYPRSPCG*
>Mycgr3G76890|Mycgr3T76890
MPAAQMRLPHDKVGQLEDRIKDDPKGDTDAWLSLIKHYYDKTQYQGARDVYKRFLAVFPT
AVSMWVKYIQMENELDERDNVVHILGESVMTVPSVELWKLYLDHVRRALPLINDAGGKNR
TEITKAFDVTLDNVGIDPDAGILWREYIDFVRDGPGMVGGQDWQDLQKVDQLRKAYQRAT
KLPHSESVKLWKEYENFEMGLHKATGRKHVQEQSPHYMQARTARMQLEQKLDGLDRRSIP
VLPPLYGCAGEDEFGNQVEKWRSWIEWEKNEDPLVFKGTEDDAWRRRVLYAYKQATLFLC
FYPPIWFEAASWCFSQGIDSFTTEGEQFLDKGMATNPESVLLAMSKADRVESSLETGNTE
EILIRNGDKLDVPYEQVHTALYAFRGRLKEKDDKTIAQINAHFASLSPEEEPTTVQEDDD
DDQPSNKPKTRAEQSKAAIDSVKQASAAHMDLLKRTISYVWVAKMRAFRRVQGQGKPPKK
GDTTSKVVKGFRGIFADARPRGQLSSDVYIASALLEWRCYKDPSAIKIFERGMKLFPLDE
VFILEYVKHLIALSDITNARVVFESTIPKIVNATDLSLEQKREKCRPLIAYMHDYESKYG
DLAQIHKIEKRMSELYPEEPEISRFSHRFSLPDFDAMHVQLVLSPTQARPRAFEPQQQAP
QQAPATSIENMHNSPRGAAPEILLGPNGPYVASPKRPLEDSDSEQPQRKFMRGESPLKGA
AGLRMQSKAGATSGGGFATKTFVPNSVSVPSGPPPLPPMIEYVLRLMPAARDYNQARFDA
VKIAYLVASTDVDSAKAAFSRGDLQRR*
>Mycgr3G50050|Mycgr3T50050
MTTTTTTPYLDPTPFLSPTFNPSAHANTLVHSTNNPTDTPLDLTTPLQKTLFDAQEISTA
IDTLTTTSALPLIAHTQLRTEAAERVLSGVEDGVGGLQRSYERLQKEVIARWEEAERVRL
AAERVVKTLRLGRKVGRVVGLGRTLEGEMGGLNIAQGGGGGMVRAARAIVEIKGEFAGEE
GKDLTRVQVANAVKTDVLSNAEKSVVSKAQSVVREWSMNSLLSSGQAPTPGATDMANNQT
FVQQESTKSRTLAALQTLYLLSPLNTPFEPTLMLTALTTYIHASLTSSLAALSRALATLP
TLDRTLLEISARSRNLIALENLLSSAKPPAHPLLPSTSTPEGNLLTPLLSSLDSPSSLAS
YFWRSLAGQLGGKVQVIVDRGGVAARTLRSQRERVKDSVRECVIRGYGGEVGGTAKGGWE
REVAVMVGSLTGALGR*
>Mycgr3G111263|Mycgr3T111263
MATDLDLDAKLEHHFKGDTELLAKTASARAEVRKALATLQQEVQKYSASSCQIQADIKFN
VLGPIAKEHLYSVNITDRKFDQDLFARTKTLAGKPAAKGTAGSPGAPAPRASHDDDEVVE
VRPFKRLRTDESNGQPSPRSRGLGSFSADITATERIEGTHKLMQTWHNEWTSQGGWLFDT
LTKAAATSTTNHTALLTKLDVHCRKTNADKVQSREEKWRSSSATFHDQNRRERETAEKRI
EEKLEKQRELLVKIAEANGVDVEDDDEEDKRSEVSLGAQLTAELNLEASRAARDGTDSRK
NSSITIDD*
>Mycgr3G49843|Mycgr3T49843
MFRAASVRKLIARSITTSRRAFSCTHNPASIDADHYTCNLDAEPLHRYRAGGYHPVRLGD
IFHHGRYKILHKLGWGSYSTVWAARDSRQVSPSFAPLGTHLRALTEAVSKRMLPSRFPAT
LPASLLDQFPLTGPNGVHHCLVLDIVGTSVQDVVENRFDMTRLPGQLARRIAQQVIRGVN
CLHDHGIGHGDLHIHNIALDVPPAHSLSTEDFVQIYGAPETMPVVRKDGQPIVEAGIPPY
LVAPGTRKDDLDVDTVNVKIVDFGGAFIQSTSALEIHTPLVVRAPEAIFRDEYVDTRVDL
WGLGCMIFELVAGQPPFDNILVTPPSLVRQMLTLTGDALPERWHAKWQAMSDRSTGRPTI
EEDEEEDLRTLQSWLEEVYLEGEGEAGLDRDDLRRVGGLVRSMLRLEPGERASTRLALRD
EWLA*
>Mycgr3G50095|Mycgr3T50095
MAESQQSNTLVEILDGLARDRPDATWWKVPKDVNLTQGWRDITYGELAQAVDGMAKWVVA
SIGMGTSSADIAAYVGVNDIRYAVVQLGLIKAGYMALLPSPRNSAEGQAALFSSTGCDCL
LHSEGAEPHVATIRAAVPNVRAFQIPAFDDLIQQGSLTTPYQGPYKNKESDRVMVLHTSG
SSGVPKPIYHTNGSIATFIRLGADPGPEARLETTVLLFEPGELMFTFAPFFHMMGTMVVW
LSILAPRPICTPPHEKLPTPEIIIKAIQQTKPRIVLTPPSTLEDIVETPGGLETLKEVKY
VYYGGGPLADETGVKVNQVSRVVSGMGSTEVGAIRSYVVEDPADWQYFEWAPGGGVCMVP
EGDDLYELVIRPDDLSIQAAWHTMPGIEEYRTRDLFVKHPTKENLWLCKGRKDDVLVLSN
GEKFGPANMEKKLEGHTTIRGAIVVGHARFQVGLLLEPDWERVGNDADPADLVDQFWPVI
QQANAGNPGHGQVWKSKIGIAKRDKPFVRTPKGTVIRKQTVALYANEIEALYSNEASDDA
VGRLSADASVSDTRQFLRKVFKAKGMASIEKMSDDEDIFNHGVDSLQTMAVASTLSHAMG
ISVSPRVIYSHPTIASLAEHFRGSDKVVNGDKPQPSREDMMAALVEKYTRDLRPRYSVVI
TGSTGSLGQHILQELIEAPHVEHIYALNRSTDAETRQRQSFETRGIIPDFRKVSFFSTDF
GQDRFGLDQDTYSLLLRTVNVFIHNAWSVDFNKTLPTYEDVHIAGTRRVVDFSIASQHHA
HIVFIATIATVMNWSGVYPDATSIPERLPDSYSAAGYGGYGEGKHVASMILAKAAETAQV
PVTIIRPGQLAGSAVSTAEWNRHEWFPSLVISSKALGMLPKSLGAQDVLDWMPMDAAATA
VREISEASLAGESALTNGAGPNKTRFRVAHIVNPRTTTWQELSPTVQRHLAKETGKDIQM
VEMKEWVKALSESPRTPEEIEKKPAIKLLEFFESLAGAEGKRLEMETRESQAMSERMRSM
QAVDSGLVEKWLKEWQR*
>Mycgr3G111265|Mycgr3T111265
MSAVRPFAIALLAGLAVTAHFALAKQSEWNGTVNLENVLANPVKILPGTNIPLSLPRTGL
DKLDNFFAFMAAFFHTTLDSRNVRAHWQGNHLLGTLSSIWIMMLSEAHGSTSTGFFFATY
FFEVMGELLGIGLFTPIWAITHLLMVRNPTKTVTKPTAAPSGHSKALGYALMIGHVVPSA
FMLRTQPDGQGILSQPLWAILRLFHPVWVYVAWKTITVLGGKSAASVSTEPAFFTRRKFY
VFSILASGFFHIISLAYLLSGHLASGWLKEDVVAALDARIVLIPTQFYPESVVQKVPFET
GVAIFLQWDYLCSSAAIVIWAATLSAEAISASKRKSGGSVLETYAQAGLVSILAGPGAAA
AFLLQERDAVLAAPVELVEKKRQ*
>Mycgr3G96676|Mycgr3T96676
MMSSRHAPDSAPTPPLDPTFGIEIECILLDVSSGNERHERAARQYLAQTAVHAALSRATT
AQCARCGEKYKYTLPLNEPTHYRLKVTPEHSRWTVSYDQSLRLSPDERIIMGASPIADDA
VWSPTPAELAIEINSRVLSWNVDTSEPEHEKHTHRISADDEVRLVYRLLNEDFVNNDSAA
YKMLTNPSCSTHVHIGNGKNGFRVPTVKNIVSTVLACERPLDTIHSVDRIGGRNGEGKVN
PSPYNNPWSAHMMELVLRPANPSRFPCIEFPKNAALEQAAKQFDVPSWLTIIGCTNGVDD
LKACQHQYGHHSTVNLDNLRDENNLQSSHHFLQTIEFRQHAGTLSADKIMAWVEVVVKMA
EFADSHTEQQITDLCNGDWAADDHNIHRLLLRIGVSQTTREHYASRANGGDSKKGTAEQQ
SDSPDPLTRRERVDAVLTHARGVENRNASPANILRRIREKFFSGCYGQFSRDLVEKLRAS
KTLTGDEEDQLEKLTIGWRPEGMTEDDS*
>Mycgr3G26999|Mycgr3T26999
QFNYLQWDSKFEDEKPYYLYTDPPPGEPNANFVTRPGEPEHVHDVRGREKEFNLDDHAFA
FGHQVYPNLRDLNDATIQAEYMPSLEKHIRDLLKQEAVIFWFDWRIRSSDEAKSKYPEGT
KISLGDRMTTLAPIKAVHVATDQTPAATLDRVHRHAPHMVDQLPDKRVRIINTVPDDKLI
EVDVVRRTFLGESYYPLEGGGYRWHFMDHQTSDELLFMKMSDS
>Mycgr3G106132|Mycgr3T106132
MLLRRPRPTALQHYFQLHDPGRRVRGLRWQARGGSGSGLTKRQCDFDAQGKQHCNPNPR*
>Mycgr3G49848|Mycgr3T49848
GLVHEPLPITNLSTSIVGWESQSDPAMPYNFKPSQKWTWVALLSAITLLGPFATSILSPA
IDILNLEFDNKNAILGSMTVTIYLFGYVVGPIFIGPLSEMYGRKLVLSLCNVFFCLWQIG
CALAPNIETLVVSRFFSGVGGAASLTLGGSIIGDMFRPEERGKAMGMWNMGPLLGPVIGP
FLGGFLAQYIGWRWDFWIVLAASAPVTLLIILCTKETCHKVLIQQKTASLRNTLAREDLT
SCYEPTFRTAKEAVRLSFSRPLKLMFISPIVFFLSLYIAFVFGVVYLLYTTIPTVFRDSY
GWSSGQTGYPYISLGIGNLIAWLFFTMYSDKMVVKLASANGGVFAPEMRLVISIPFGCLL
PVTLFWYGWSSSYRAHWASTIVSLVPFGIGIMGLFLPISTYIVDSYPTYAASATSANVIL
RSVVGALLPLAGPPLYDSLGLGWGNSLLGFISILMIPLPFIFYKYGAGLRKAERFAL*
>Mycgr3G88038|Mycgr3T88038
MPPRTAANNLTSSFNIADANNEVVCPLRNQDGSNCRKRCLGEKRFRSMQEHIRRAHPEYY
IPKLPATKESFELMINTPPHEIPPPQENNNNNNTPNNSTSVLRQLQHTQQLSDPSGYHAL
GGHDGGYYTAGDAEAAAIFTNMQFQQRSSDEYRRGSLIPAASAAAALAQLHSHRGADSDW
PTESMGQQVIFPSLQMSPTVTEADLLQDYYGSNNDLKSNPFHVDPQLEDNSYLHDHSQFQ
PNSHSDGPAGLISPSDRPSTLPPLQRSLSRGGHSNRPRKSSLSQQARMAKHERKRSKDLI
KRSSGGDRKAFSAEPSNNPAFLYGKRWEDLIDAAASATEEEDSRDLTPIPASPYQSPQVA
SRTSLPPPFGGLGAQFTSFQASPLNRALTPPDANHHSGLDMQTFPSVDDSSLSSNLSHQH
HNSADSGSQFQIMNPSSIDSTSSEIYCAGCRRLCSLKEAFACTGCICGLCGVCANAIVSE
QSRGRMSMCPRCHVMDSSYKPFALDFR*
>Mycgr3G76870|Mycgr3T76870
MPAMLDDPTAPVKYRVSGNPPFPTPDGPLPHDIAPRQVTLRDRVTTATLVPFSSPQEVPP
QLTAYLCETLNREIEGGDTYPMTEPLLQSSFGAYWFQNFGAVMVLGEVQAVEEIAQMEEQ
GVDWTKQCLGSFYVKPNYPGRSSHVCNGGFLVTDAARNRGVGRLMGEGYLEWAPKLGYTY
SVFNLVYETNVASLRIWDALGFKRIGRVKDCGNLKSYPDQYIDAIIFGRELGGEGDEYIS
EERFDKIRFYLKNGTYPNGSDRAEKSRLRSAATHYRLIPNTTGDGEEDKLMLKGKEVVSD
PHKQYEIARNMHAASHGGINKTTASIADKYHWVRIKETVSAAIRNCTECKDSAPKNDTAA
FTSNKRRAASTNAAPPSTRQRLTVTAGSDDVVAGASPHDNQQMQMQQQQGQQMLPTHHGP
APTAPMAPMQYADNVGAYSDMPVDPQIMQMWSTGPQDGMGLDGSKEAEEADADARLRETL
EAQIMTHDYGNQNGHMGR*
>Mycgr3G29441|Mycgr3T29441
KPCTLCGIPRPVLVRCKIDETAKWHMVCPGKCWISVSGGQEDARGHEAEHPFYKYGGMWK
NKHADGPVSAKKPAKVKRRQKEGRNGKKGG
>Mycgr3G49896|Mycgr3T49896
DQAHEKAFSDFILRQTTNEFANDLDKLRSAGDFNERSVPMLVRALRQGTACFSVEERVAV
GKAVEA*
>Mycgr3G96677|Mycgr3T96677
MKFSATQALMGALPMAAAFPAQMLEIMQSNPELAARSNELLAARQAGAGAATAIFETIPT
FDKEAQYIDVSAGSGHEWQPPRKGDLRGVCPGLNAFANHGFLPRNGYATIQQYIDITEKV
VGMGADLSGFLAVLGALLDGDLTAWSMGGTPPLGVGGPLAQGGHGLIGSHNKYENDVSPT
RPDLYESGNNYITDAAAFQKLIDVSPGGEVTLDSLTVHRSNRFDRSLNNNPYFFNGPFPG
LLVQSAAFTFIYRFMANHSEADPVGTLSYDVIKSWFGIEGENGNYKARQGYERIPENWYR
RSLTAPYTIPYFLGDTVVAAGLHPKFLNVGGNLDGKTNNFAGVNINNLTGGVFNGADLLK
GNNLGCFAFQTVTQLKGDLLAGVVSGIQNLLGSLIPQLGCPKLNRIDEQQLRRFPGYVRG
SATGVTN*
