# Supplementary material for: In silico prediction and characterization of secondary metabolite biosynthetic gene clusters in the wheat pathogen Zymoseptoria tritici
Source: BMC Genomics. 2017 Aug 17;18:631. doi: 10.1186/s12864-017-3969-y (PMC5561558; doi:10.1186/s12864-017-3969-y)
Supplement: Supplementary file 1 — MultiGeneBLAST analysis of putative secondary metabolite clusters. All encoded amino acid sequences from genes residing in clusters predicted by AntiSMASH are given as FASTA file format. All output data from MultiGeneBLASTs are also provided. (ZIP 42911 kb) [file 12864_2017_3969_MOESM1_ESM.zip › Cluster MultiGene BLAST/in/Clusters_1_34/Cluster_31.fasta]

>Mycgr3G96900|Mycgr3T96900
MAELSLFPPQRDRSNSAATGLWTSHPHVAEIGSSSQDWTDIDFETCLDLAFAALIWAYTG
DDSPCFVSTHLAKADRRRFSHVLKAGVTTTLAEAVRSIRNVGVLLNDAMEAPSMLVHVPR
DQGCFDNWTSTTTGKSSIPLQLFAEREGGTSAAPLQDLDVLTDHDRNFITGWNSTAQQLD
SRTVHDRVSQVALRDPDKLAIQAIQAWDGELSRGDLEQATDALAHLLRQANIQRGCVIGI
LMNKSNYIVCILDILHTLIAGGTVCIPSPGERTNNLAGAIRRLRPDFVRLTPSVLKVLDP
DQVPSIRTVVSAGEAMQRSLAEKWLTSGRVRMRNGYGQSEACGTNSTAEMALSTANFRSI
GSDSRLGFWVADPWKHDRLMPVGAMGELILEGHSVAHEYLDEPGKTAAAFISTPRWAVPF
GAGADRRRCSERQDRASRRRSGRKTVTADTRRWQQDQASEDGADAKKEELNDDEIQSRHS
DNGQLEVTDFQAEYLPRKSGSDRGLLYKFDLTLQATADPERLLQTLYRWAESTGALRLSF
IREDNKLPLQFVLPPEDTRWRSRVYSLSKVDDVDELSARHDFVRHPLLAAVYTASGCGRD
VVHIINHGVFDGISLGHLLEDLLSIYLGRPVTPRPSFTNYLSDRLLRQSPETLAYWKSLL
RGSSPTSLRSMNDMPTRNNVGLAYSSAEHHISRTIYLQRPADSPYKASMSSVVQSAWSLV
LSVLSQRTDVMSLCLMHGRDEEMLGSDSIVGPCVSEIPLRIQLRDSMNSTDLVDLVQRQM
WESAPHAHLGSSTIAAKCTDWPELKNRYQHSSFVQHQGVIIPYSMPIADEGHLQIAEPEV
EHALTYDFDLLTKSAHPNELYLSLRCLQDSYTSGEARTVADAFVAAVRTLVGGSMSVNEM
LARISSIPSLPIVALA*
>Mycgr3G77196|Mycgr3T77196
MLTSSLAALCLWLSCVPLVLAQLTGPVGPLTPLAHKTKICNILDYGGVADNTTNVAPAIH
KAFAECVQRSPGTVLYVPNGNYLVTESIVLANATNWAFQLDGLITVAYGPNYAVPREVAL
WGIPPDPVSRANTIDGEGDGRFLLDVILIVNANDFEFHSSDGRGAIQGQGYLYRNANNAV
RPRLIRIIGSFDASFHDLILVDSPQFHIITDFCVNIEVYHLTIRGANLGSFDGIDVVGQN
CWIHDCEVTNRDECVSLKSPSRDILVENLVCNQAGSSISIGSLHVGAIIENIVARNISAI
GVSNIIFIKTYPGGSGFARNMLFENFRSKGSLYGVTINQYWKKNGDGDTSAVKLSDITFR
NVTGSLVNGSHRPPLFFVANDLVMTTNITVEDVTLWTETGTEVINKINNVYGHGDSIYGP
NDGLGDPNSKLVPFNKTATVTTPPDGWTLPNDPSWALPAVGYGTDSEIPVYAPAPLWKAK
GDYDKHYWGSF*
>Mycgr3G50851|Mycgr3T50851
MSEWKASRLFRSSPVFIKTTCGLAIFSDIFFYGLLPPILPSILRERVHIRSDQVQLWTSL
MFAIYSIAIVVSSPIAGHFSDAGKRRKPLFIGALLFQAAGIALLTVGTSLAWWISGVILA
GLSSGVTWTSSLALAIDVTAKDKLAEGLAFISISLQCGLFAGTVLGGVVYQKGGYYAVWA
MCYALIVVDVALRIVMVEAPRMQPAPATVECSTNDVGRTRLKPASTETARLVKSGRRLPP
TLLLWRSPRFTATIVGTLLNATILTSFDGALTIHLEDVFGYTPLDVGLTFMALLVPIFMA
PLVGRIADRHGARPLLTANLLLGTIPLVCLRYVSHNSIGQKVLVCALLFLVGLTCAGRLG
IYTSQVNHAVRDFAQNRPGLLDPDRAIGQAQGVWNAAYSAGCGLGPVYSGLIQDRAGWST
ETWTVALLGVCAAILAFLFTDGWIGKRTK*
>Mycgr3G50503|Mycgr3T50503
WYIPRSWAHDASSTPRCDTATDIIDAAECALLLALANEAFLDNTQIPLISHQTSRSADPA
TWSSLVRRCVERWLAAAMIPHDAGAEMAWFMWDDAGLDAMMQKYESHFYPAFSSLPYPVE
KADAFRILVLKWFGGVYGDIDSQPLRHPSKWVQARDLEAWTDERGHKHAHRQTPHTVNAI
FGIEADNPAEPDDAYWRMGYTYPVQLTNWALAMTPHHAVADRFLVALTSRIRDDEDDLPR
IDPLDITGPPALTRVVKEYAEKNEADFEWQSLSSRSGHPGGRAKIVAGDILILPITGFSP
GRGRIGNMGSQSTGHPAARLQHMAAGSWRKADLQVEYGKFCRTVFGLCREWSKFPDP*
>Mycgr3G101693|Mycgr3T101693
MASARSSKPQEIPYLRKTGEATQLIVDGKPFLILGGELQNSSLTSARYMDTVWQKMVDTG
VNTLLGCVTWEDIEPVEGQFDFSELDKVLAGAAKHGMRLILLWFGSFKNGISTYTPAWVK
TNPKRFPRAKLRKAGGVLETADVVSIFPKDAQCLKSDARAFGRLMRHLQKTDTQRTVIMV
QVENEVGLLGDSRDGSKHANEVFEAPVPVDLVSFLDEGWHNLHHDLKMKFPNLRATLQQL
AGGTAIGNWESVFGKGPATDELFMAYHYAKYLNEVAAAGRQEYSIPLYTNVWQNYFGSDA
DSSSPVVVGGGGDPGDYPSGGGTSNVLDIWQRFAPNLDLIAPDVYLNDYASSCAKYRHKN
QPLFIPEQRRDEYGARRIWKAFGSFQALGTSPFGIDTLDPENNAFTRHYKLLAQVSRLVL
DAQLKPESSVGFYFDELTEDGRDTSPPMVVRFGGYQVTVSRCFVFGKPGPGSGMLIHTGP
GKFLLIGWGFQAAFKSTRPNSTFTGILSMTEKSVVDVETGLLRTERRLNGDETRSGIYAM
MPNENPDYGGFPICVTIPARTMIAEVEVYALDEGDES*
>Mycgr3G96903|Mycgr3T96903
MSKFCETCYEMGHMWWEGCPGLCFWCDEAFGHWTEKCRTGDDTKAQFEKAMAMTKKLAAV
RGYGKRLARAVAKAEQEVEEEKKMRKEQGQQTFLVNGEDPFPGVHGKERRKMIKDLKWQQ
KRAALAGKAASERKDTDMNGANN*
>Mycgr3G101694|Mycgr3T101694
MSTPKKNILLLIADDLGKNLGCYGAKVQTPNIDELAAQGVRYSHAFTSTASCSNSRSVIY
TGLHTHQNGQYGLANKKHHFVIFDDIKTSPAFFRERGYLTALIGKVHVGPAASFPWEHRL
ESGTRDVAWVADQASEIFQQAKDSDRPFFLTVGYIDPHRDMTRSGFGNEDKFDERIKDVR
YEASNVEIPPFINNIEETRFEFSEYYRSISRLDQGVGLILQKLEAAGLADDTLVVFLSDN
GPPFLNSKTTLYDAGICLPFIVRKPGSAVRNIVNPNMVSYVDIFPTFQEWTGTSEHSPEG
LAGQSFLPIHERTDLVPESEWKHHIFGSHTFHEVTNYWPTRILRTRKYKYHRNVAWRLDF
PFAADLYGSLAWDGIRHSQPLGSEKEIMVGPRKLQDYIFRPPEELYDLEADPQEVVNLAK
DPQYKDLLLSHRAKLEEWQDRTKDPWLYRDGVSKLFVQHHLDAGMILPDRFDLELDNVRI
R*
>Mycgr3G106260|Mycgr3T106260
MKSTQTLLGVLAAALTIGAVSARCPLVGTYCGAGGATCCLQMVCVYDRGRNRCHHNCEGN
AGDWCPRGQKCYLGPHGEPLCQDCLRNRVPCTVDSDCCVGTCSGGRCQK*
>Mycgr3G88181|Mycgr3T88181
MHILHQCGSMAPLDLDATATKRSVFDDVDLAKHYEPGADWENVHRYDPAERWTYREEMTL
RRKTDFRILAWVLVMFFALNIDRGNLSLAIAGGLLDDLKLSTNDYNNAQNFYRVGFIIAE
IPSQLIGKKLGPDRWIPVQIVLWSIAAAGQFFMQSRTVFFTTRFLDSILYLSYFYTSTEM
PIRLALFWVTDYLSGVVASLIAYGVLHMHGVAGREGWRWLFMIEALISFAIGLLSFLFLV
PGATQTKTWFAPLGYFTEREEKIIVNKILRDDPSKSGMHNREAITLKMIWRSLTDYDMWP
IYAIGILFEIPSSPPKAYISLALKHLHFSSFNITLLHIPITVLTAINLFWITAVCMRFGQ
VALFGVLTQLWALPLLVISLTVMSDFSPWAQYVVSMLLIAQPSMQAAQVGWCSRNSNTVR
TRAISAAIYNIMIQLSGIASSNIYREDDKPLYHRGNKQLIAINIGCMAANALAKVYYDWR
NRSNKSKWNGMTKEQQEIYLNTTQDKGNKRLDFVFQT*
>Mycgr3G96902|Mycgr3T96902
MSFDMLRRHDGPEHPTLQELPKLTVTLHLLLPTDLNLAVSGPSTVKFNLTVTVKRFNLTV
TILAFDLSTAVYDLDRTAAVQRLDFTVSIGRSYHTASYSISALSSATIPQVPCHKQKREQ
KHEQKHEHNPTSPTILYLHEHNPTKATTLTKLPGPVEHNCTSPTTLHLHERFYLIGHPSP
HEHKHPQTFTDATTRAKARGQSDLADYTSPPRARSYRSDHLHATPEHLGHTILDHTVLDH
TVLLDHTVLLDHTILDPVSTAIVTHYVLPLFTSLERLRRLGIPPYCLYEHDPAWLTMSCL
HERDATLIILRLCIRKHERSNTSTSTILFLHYQPPSIASLSIPDQPFRPQARPDLADTQA
R*
>Mycgr3G50352|Mycgr3T50352
MEKHPLDASKPSELDDVSTHYDPEDAIALSCPPVQWWRHNGLRRLYLMLPFLFLGATTNG
FDGSLLNGLQTMVPWRDYFNNPTGGNLGLFNAIQNIGGVCALPFSSYLSDLFGRRWAVTI
GIIVVLVGTILQVVPATNHEGMFIGGRFMVGLGANLVQGSAPVLIMELAYPQHRGKLTTM
YNVLWYLGSIVAAWTVFGTVGYQTNAAWRIPVGVQAVMPVFQLAGLWFIPESPRWLCSKD
RGDEARAILVKYHANGDDTNAFVQLEFEEIQTTIQLEKRNAKQGWLVFLKTPGNRKRLLL
IALVSFFSQCSGNGLVSYYLHSILDSIGITGSRNQSLINGGLQIWSFLVALGFAFMVDRM
GRRKLFLIAGVGMLIAFSVWTACSAVYAQTGNSSAGSAVIAMIFLFYGVAGFAWPGLTIA
YCAEILPFNIRAKGMAINFTLISLSSVFNQYVNPIGLEQLHWRFYFVYIAILVIECLCIY
FLFVETRGPTLEEIAVLFDGKAAHVRSNEEYVGQAATDEKSRTMFVEENS*
>Mycgr3G96901|Mycgr3T96901
MAWITRPKRKALSKEEHEEKKKQAEEEKRAQEKRRQDRASAPEQSTTIGKGKAKAPMQEK
LSEEEKLSNCRAWFDSWRKRVLGGNPQALAASEEREQKGFGPTKAHFRLAYGKWDATKHF
SDKPLGNEWSTVAR*
>Mycgr3G106257|Mycgr3T106257
MTGRGMQLDGSTPVTAWRNICCTLTRAGRNWRWTNKAVALVRTPVARSKICAPADDKLWL
IKLIRVHYTATKARLSAPWGPSINHEARTFLVLVAVN*
>Mycgr3G50311|Mycgr3T50311
MVHSIVFATLFFCTSLATAQCGSGTPDAKVTGSTGAYVASIGTKSAYSGASYLSAIQAAI
DGTSSGARIAVIASGSIGSNSIIIDAGKTFEGCGTIDASFKNFKGAIEIIDVDDVHIPYL
TLTGNPYYGIRISGTNGLQLGQITMVMSATPSGGGIGVRFEMAGAANKNVKIDTVSVTGA
SEHAVETWNIDKLTINSVIAKNCGECGLLLQKTTNAHVGSVTGTNVGAGTGYATLRFANQ
NGRLPDGSYTTNVFVDKVYSRGGGRGVFCVSESGGAEIGKIDLANNNGPESILIENCYGL
NIKSGTVVGGGDVRISARDEFANTKDITLSLEVDGTDVVESPCAINSHLTITGTAKVDIC
SK*
>Mycgr3G96904|Mycgr3T96904
MKFYLPRANFFPRTSTSPSDHLDAEEFAKDLDGYRQQLAELRKEVSRKRETLKALRAERA
IREGKVGHGNAATATSDEPEKTVFEQPTSQGQTMSKEDQLVKSEQGEEEEQWIQMKHEQE
AERLLNCKAWFAVWRKRILSANVSELAIAEEREENGFGPSLKHFRLAYSEWQATVGQSIC
PEIC*
