# Supplementary material for: In silico prediction and characterization of secondary metabolite biosynthetic gene clusters in the wheat pathogen Zymoseptoria tritici
Source: BMC Genomics. 2017 Aug 17;18:631. doi: 10.1186/s12864-017-3969-y (PMC5561558; doi:10.1186/s12864-017-3969-y)
Supplement: Supplementary file 1 — MultiGeneBLAST analysis of putative secondary metabolite clusters. All encoded amino acid sequences from genes residing in clusters predicted by AntiSMASH are given as FASTA file format. All output data from MultiGeneBLASTs are also provided. (ZIP 42911 kb) [file 12864_2017_3969_MOESM1_ESM.zip › Cluster MultiGene BLAST/in/Clusters_1_34/Cluster_32.fasta]

>Mycgr3G88222|Mycgr3T88222
MAPNIDPDVGCIIPEPGQWPIDPQEDIPISERRIWVDGCFDFFHHGHAGVMLQSRRLGDE
LYVGLHNDEDIAANKGPTVMNLAERTAAVNACRFSTKCVPEAPYVTSIPWISHYGCQYVS
HGDDITSDASGEDCYRFVKRAGRMKIVPRTPGISTTDLVGRMLAATKDHHITSLLDCIAD
KEQCESETEGAEMRLRIEQYAAAPNGVDPFLDVHVFDASSSKLTSFVPGLRPRPGQRLVY
VDGGFDLFSSGHISFLQTVSSLEEKLGQSRDWYTPAAKQQRISDTGSDYPPAYIVAGIHD
DATINSHRGANYPIMNLFERGLCVVQCAYIHAVVFNAPYVPSTSYLSSLPFRQGSPTPDA
VYHGPTAFMPPSAKEGDPYADAKALGIFQETPEHDFQGVNSEQIVGRILGKRAEYEERQR
KKGAKVVGEEAAWRKEKEGRQT*
>Mycgr3G77312|Mycgr3T77312
MGSIRSGTATPVGSNSRANSTVAGLTPRTLTANTSELSLPYKLSLSDDLAIYPYEEPASA
RTLVDLLKATITRHPDTLAIDNGTSRLSYAELSDSIDLKVKALREAGVVAGDRVGVRLTS
GTLDLYVSILGVLFAGAAYVPVDVDDPDARADLVWSEAGVSAVLSDNGIDSKLPSRRSEG
PENRPAIEDDAWIIFTSGSTGKPKGVAVTHRSAAAFVDAETRLFLPKAPLAPGDRNITVV
STVPTLAAMWPAEALSNIRLLILGGEACPPELADRLARNVDAVWNTYGPTEATVVSCGAR
IRSKQPVAIGLPLAGWRLAVVGADGNAVRWGEEGELVIGGVGMARYLDLEKDRAKFKSVP
DFSGERGYHSGDLVRAEREGLFFVGRNDEQIKFGGRRIELGEIDAALLKLPGVSGAACAL
QKTEMGTQVLVGYVVRTREPETKDRDLLQSMLPPSLIPVIVPVDSIPVRTSGKVDRKALP
WPLPASMMGGDSTPADGTMGRLSEQWRRVLGVSPSAESNFFELGGTSLGAAQLVSQLRKL
CPAMSVADIYERPTLEAMSARLDELTGPMQETRQVKPVPWWTFLLQLPFLFVLLIFEGFR
GVSILLLTKKFSNLRLPADSWAAQHNVDWAVGIVLYILFITVPGRMLVTVLLVRPLTLGL
SPGTYARGGLTHIRLWAAERIVATGRLQNIAGTFWARLYARMLGCRVEERVQMHALPPVT
GLGTFSRGAVVEPEADIAGWWLDGDMLHIGSITLGQGSRVGTRAMLMPDTILAPLADVQP
GTCAQGMVDAPPGAIPTDLSAELPREPFFTGLRHTMTLLLLDALVVIMVLPIFGLAAAVT
PDWGNFRQLNLGFIIMALPGTVVGLVIYATSVVLLVRLASLAMTPGTHSWHSRAAWAAWL
TRVLMLDARTILFPLYASLATPVWLRLLGARIGHNVEISTVVPIPCLLRVHDNAFLADDV
LVSPYELQSGGIVLGTTTIGEKTFIGNTGLVKSGTNVPERVLIGVHGTAPDEAQMSPGSS
WLGRPPISLPRQAESCVDSKLTFNPPLRLKIARASVEVWRLLPLLFLGMLTTLVSLGNLY
MLVKHGVGWAILASGGFVLAAALIACIITTAAKWIITPFVGAGQQNPLWSHFVWRNELSD
TFVQSLVVPFIDKFYGTPVLSLWMRTLGAKIGRGVWLESHLLPEADLVTLGAGVSINRQS
LLQTHLFHDRLLRLDRVCLQAGATLGPNSMALPGTDIGCGVTIGPKSLVMRGEHLPAGTC
WLGNPVRPWARDSSETSSRKISVPSSNQSIESDFSEKHFGKDLEKQDV*
>Mycgr3G77304|Mycgr3T77304
MEASMHENPFLQDQPEAELSTRGIPLRKLAGDVVPERLEAGMQVGLRALAEVEKPLLALK
DNADAQAWLKQIENVRCQSQRSRTVVGVVGNTGAGKSSVINALLEEERLVPTNCMRACTA
VVTELSYNDSMEPSKKYRAEIEFIKTEDWEKELKVLFAELLDDNGAITREISNPDSEASI
AYSKVRSVYNKHTKDMLAKSSVRALMNVKQVKKILGRTIKIQERDPTTFYRRLQGFVDSK
EKGTEKLDKNGNINHNAKREFESWPLIKVVRIYVKADALSTGAVIVDLPGVHDSNAARAA
VAEGYMKQTSGLWIVAPINRAVDDKAAKNLLGDSFKRQLKFDGTYSAVTFICSKTDDISR
TEATDTLKLGASMEELEEKHSNVSAQKRQLTKQLKDSRERKQDLDDIVESLDEQVDVWDE
LLEKVEHGKTVYAPFEKTGKKRKKGGASERKNKRQRRSSDSDTDERSSQSDDNAEDDENT
ISLSAEPLTVQVVEEKLDEFKSLKREARKEKREIDERMTELREAIGKLEGEAEAIDAEQS
ALCITGRNEYSRAAIKQDFAQGIREIDEETAQEEDPENFDPAEEIRDYNEVAESLPVFCV
SSRAYQKLSDRLRKDNDVAGFTTVEQTEIPQLQAHCKKLTEKGRQAGCRRFLNSVAQLLT
SLELWSSDDGNGVKLTNGQRDTEKSFLQSKLKQLDKSLERVVKETLEETITTLEDQLFAE
FHVAAQKGEIEAPLTVAKWNASRAEGGLHHSTYKATVRRAGVYHRDWNGELVEPIYKQLG
TLWEKTFQRRLPHILKTFSKCAQSTLKQFHAAVDARCRAKGHGLAQVGRLGQQLTQYAAI
FNDIVNTEVGVFNEGQREINREFTPSIMEAMAPVYDGCTSESGKGMFMRMKGLMENHVAA
NKSSMFNQAVAAVRASLLALCDKVRKSLLEKADGIFVSMQRDYLTIIGGIQVDLVRMSPQ
ERSAKREVDMLIEEVDGWFQEIIEADLEKLKSLRSDSDAADGAAGGDNIKEEIDDDDDEA
FMVDSDTEDENEDDAEGGSAGNGDTSAEDAEAGSAGHDDRHVEREAMRTDDDEL*
>Mycgr3G111438|Mycgr3T111438
MQSFIFLLLTLTSAQVMAKRQRPQAIVYRGPAASEGLPESVAYLLQSSPRNFEVRYAGPN
EDLSISAETLRDISLYAQPGGPDVDEAWDELEPFATPIRDFVAGGGRYLGFCLGAYLAGH
SPGLNLVPKNTDVGSEIEQNDAQITDDKDSIIQIDWTYSSGEKAGQTVNNTWIYFQEGAV
MENFKPDNTTFILGRYSKNGDVAASVSQYGKGWVGLIGPHPEADQTWFDEYDLDHPDGLR
YDIGYDLIEATMNGGPQKSNTSQTQGASPTQDQPPAQYTSGASRSTVTLGSAAILPALML
SALV*
>Mycgr3G111436|Mycgr3T111436
MTPTSTILFVFLVQLSLSIISTIGAQKVNDIAWWFFTLIFTSSGKNDKEARKLRSEVVRL
SREMKATSAQDNFAKWARLRREHDKAKEAYDKMTRNSSSTRSSFDSIFSKLRWLGTQGIN
FIVNSTFSKQAMFWLPKGWLPHSAEWVLSLPRAPLGSISVNVWALACGAVIAMITEGVAA
LWALRSKAADSSKGQMQKEKIAMPGNGLGQEKKEL*
>Mycgr3G50361|Mycgr3T50361
PERCPSLIYIAISRIRTLEGLLFKTSFDFARIRDLSIGNIIKMRQEDKLYRVP*
>Mycgr3G77308|Mycgr3T77308
MAHINTQHVEDQPSESESSAETRPSTSTSTLIAGIRSRHKPRPSRLQSPTAVTAGFVANI
ADPGTPSDESNADHDEMESPVNQSLFHNYLRAMHPFDPADSNTISDDDDALSTAAIKTGD
LILVHCVHANGWADGTVLNTSVRGWLPTNYCEAYDHPYLRNLLNAMTQFWDLIGAGEDAN
LSTFVRQDYIRGLIAGVRHLLERADCLHRDSPTVKQNVGVRRMRKGLLADLSSLVQIAKR
LQETISEPFAGEVIPYLLDDLINKAFKVVNRAVGFLDVWTQEVSVKRNEIHRFDAPRARL
AINTQDTYRRPPYDTIDSAKHFPEQIPSYNHQRDLSAYDDELCEMPVRRSVAFTPPDGFA
AHRMSLVSKEPTSATTGPLASEKLAKAHDVCISHIGAFIGHHLHSRPSSELVATTERLVA
ACRSMLAIIDEVYAHDPKASSHVQQVKCDFEAKVEQLALTTQDVFRFSDSPDEEVVMLPE
QTDHLISVGTSLIRNTGECVVKTRQLIEQIGDFELKAWSATPASAQETAIEIPERVDSIP
VVSPRPLSTSLPLHQHRVSVNRLSVKLLPPPPCRPAPSPKDQQEFLAVGDENTDLAVHSP
AETNSSFTSTSTRPTSKQSMPPPPKRQSRTLTAAEAQKSTVSFRSDNSSAASARKNSVGQ
STQNSARDSGISEASTRATTPDHAKDLPTPETSMLSSFASLSSLRSLSDDSVDPESLLAK
TYANELTFNKEGQVTGGSLSALVEQLTSHDSAPDAQFVTAFFLTFRKFSEPREFAQALIH
RFEYIGDSQAIGTPARLRVYNVFKGWLEMYWSPEADKDALGEIRFFALHKLKQHLPSASE
RLIELTRRVTEAYHTNTEYVSKSNLAYSVNTNGSLPEPVISNKQLNALRLAVGGGQPISI
TDLEPLEVARQITLIVMKVYCDIHPQELLSMDWSKPNTKRARNVRRMCLLNTDLSHVVAD
TILAPDSPKARAGVIKHWAKVGVACLELQNYDSVMSIMCTINSSVVKRLKKTWEFVHKKT
HARFEELEKLVDMSKNYTSLRKRLDGPTGAGGCLPFLGVYLTDLTFVIAGNPKRRELPGT
LTATGQPLSVINFDMYARISRIISHLQRFQMPYHLKPVPELQSWLEAHLERMRVGATDVN
QVLHERSLAVEPKMDDSQALAGAVAGAGGVGLGLVGLGLGAKKGNSAALSGEPAVNERPK
TSSGRSESGASSFKHAASADMMERFGTLWKGGGWRMGSHGSGHSAASSPTVEVMSPGLNG
GEEEARRGASR*
>Mycgr3G111439|Mycgr3T111439
MSVSTATGLAITNPLVKYRALVATKVISPDPAQHRLAIHLSKLYDRLKDYEPEQEYSHKL
DQISRSLSHLQHSRGSSSSPPPRRTWRSYLPSSLPRDTLSLTRRLTSHESALNLDSPKGL
MLHGEVGTGKSMLIDLFADCLPNRKKRRTHFNTFMLETFAKLEALRTSRARNALVGGVSA
FGTDDEHSLLWLAKEMVQTSPILFLDEFQMPDRVASKLLTGLMTGFFQLGGVLVATSNRM
PEELAKAAGVGFAPAPQRTFGWGFGLRRNTGGGRHSAYNEFAAFLEVLRARCEVWEVESR
RDYRRVESGSVAPVKGIDLEDFDTDDVLAEDVLAGEVGKNEEEEQVAVTMPRHYIMDTNS
ETSAQEVDGTVLATLNHDSSIAAIPWQPAAMNVYGRTIAIPRSYQDITKWTFDELCKKAL
GPADYISLASTYSTFILTDVPILDWKLKNEARRLITLLDALYECRCKLLVTAAAGPDDIF
FPEEKQKGTEDGGDSVYSETLSEVYQDATAPFRPNILTENPNYAEPTHEPDYTHARLSGL
LRADSLEDDAPPMSRGAKGGSEKNPFGRSFGVTDAELQRGPIDPDEVRHTSGRPNFQNTS
KFTGEDERFAYKRAQSRLWEMCSAKWWARQEEGWWRPTPAEVRGWERAAQLASSDSQGVQ
ADRASEIMMGGAEQDTSRPAESFKKFEEEKRGFARGDGTEEKPRKVGWVHFWGTTKWPGK
RAGTWGQGVDGLEERAQEKEKEKAGGEETT*
>Mycgr3G96981|Mycgr3T96981
MRPDPGTLTHTGLCYILSTAVALGIGVAARDDPHLYCLCQYGYHDYASAESGITQKVCGE
YDPPGTVEYFKDSPDAGVPYCKAADGYFHTCDSFLKQCNAQGAGGGCNCWVSTRVQLGRF
*
