# Supplementary material for: In silico prediction and characterization of secondary metabolite biosynthetic gene clusters in the wheat pathogen Zymoseptoria tritici
Source: BMC Genomics. 2017 Aug 17;18:631. doi: 10.1186/s12864-017-3969-y (PMC5561558; doi:10.1186/s12864-017-3969-y)
Supplement: Supplementary file 1 — MultiGeneBLAST analysis of putative secondary metabolite clusters. All encoded amino acid sequences from genes residing in clusters predicted by AntiSMASH are given as FASTA file format. All output data from MultiGeneBLASTs are also provided. (ZIP 42911 kb) [file 12864_2017_3969_MOESM1_ESM.zip › Cluster MultiGene BLAST/in/Clusters_1_34/Cluster_33.fasta]

>Mycgr3G12260|Mycgr3T12260
DTDPFPTTAANRPISLASSVTDDVPSQPEPVPASPPPASRASASRRGLGGAFGRQSTGSR
PASAATHVPIAATNFFRPMSPQKLQAQRGQNTTLAGSRGQIVIQSNANHENETIESRTES
RAGRAYSDASVHTLKRDANRQSAQITMPGSRGGYSVTSSEGNFVPQGDGSVVSTTPLQLR
TQTQESHRMEQIDGTPVSATGRSFGLASRHSSRRDASHQKQAQPDLSSGSTLPTEKNLPS
LPSSPKQNLGKNYQYYAGNMLFFCRGRLLNTRATPLNLLTFFLAVLPAGLFFGFSAPYLW
NNVSPAIPIIFAYVFLITLSSFLHAAFSDPGILPRNLHPLPPNPAEERDALAIGPPTTEW
VMVKTFTQKRKTSSAAEQGDQAGVGAGTTAMEVPTKFCKSCTIWRPPRAHHCRVCDACVE
TQDHHCVWLNNCVGRRNYRYFFAFVGFGSLMAVLLLAFSVVHIAQYAAQNDSSFGSALSG
RTQERMAFFLLIYSIVALPYPGSLFVYHLFLVARGETTREYLNGHKFALADRHRPFSQAS
ILRNWAAVLGRPRPPSYMSFKRAYQEGDLRLGHTVNAKDRKVLARREQKDQQGRVKGLTQ
RF
>Mycgr3G106509|Mycgr3T106509
MGLEDEDVQATWACSGLTNPIPASVPSEDFVFTPEYGWKGKPSMLYTILSLFGNTITEMK
FCGYQGAPCLYNTTLITEAILGPLKFFHHLKDLTLSFWLGTIFEQHKRDDEVMKYWRDSK
SSSSTALVVISEHGWESSGWGKELKTKFAPGAIVKRIVEFIGPKLSKQAKSRKGGLRVRA
SFALGDHGDVFDVDVWIGTGSSGEDVCLRSTEPMENTDPERRREKLDDRRWF*
>Mycgr3G106512|Mycgr3T106512
MQTSVNDLETKLTALQSELQTARSSHSNAQSDLTALQTSFTSSRSDIERLQKENSALEAR
AKDAENKVQLLLDQVESSVDNYRRQSRLTDMGTPTLNGAGASPFRPRPESISEASEAETP
VKASAGTFSHSRDTSNAASSIAGSDTRNSLALDSLASELDALRSHWETTNKNYRLSDRYD
FDGHSGTASPAKGAAPSRSNAPGGASSSLADWRRGLQSDDDDDQRPSTAEGPKPSTSNRE
ANEIEDDLPTPTAADRASRLMTGN*
>Mycgr3G101885|Mycgr3T101885
MSLQYLASKLSFNLLALLPVGLAIYTFGLAVYRIWFHPLAKYPGPLLAKITDLHSTYHAL
NGDRHLEFWRNHEQYGPVYRFGPNSVSFNSNTALKEIYGFKANVQKAEFYQAFWASKDAF
STHSSIDKAVHARKRRVLSQAFSDGAIKSMENHILAHIRQFCANLAGNAESSTHPRYSDS
VASTKAFGPTVDITDQSNYLAFDIMGDLCFGKSFNMLTHPDNRFPIDLIASASHRHLICG
TYLPIHTYHLDKLLFRKIAAGRARYMQYSKAQAGERMKMGMDVHRKDFFYHLLSAKDPET
GRGFAPAELWGESNLLIIAGSDTTSTAIAATIFYLVHNAEKLARLTSEIRAAFDDVEEIR
FGQKLSSLPYVRACIDEAMRLSPSVGGLLPREVLTGGIEIDGEQIPAGTVVGVPSYTVQH
NEAYFPSPWEFRPERWVAGSEKGVTIDSVARAQSAFIPFSVGPRGCIGKGMAYAEMTTTI
ARMVWLYDLRLTPGTSVDLPLASKARAATAQTKSGHCF*
>Mycgr3G88451|Mycgr3T88451
MRLALLLLVAVSDVLASSIHQKRAVIDHDAVIGFQETVPKSTIGELYLKYKPFLYVVNGC
VPFPVVDAQGNTGGGLQPTGGSNSGCSESTGQVYARSSHYKDRFAIIYSWYMPKDSPADG
LGHRHDWEGIVVWLSDATASATLLGVAASAHGNYDTQKPPLLHTSGGTHPLIRYFSVFPL
NHQSGFTSVKGQEQPLIAWEELTDAARQALENTDFGSATVPFKDATFENNLDEAQLD*
>Mycgr3G31035|Mycgr3T31035
KDAKLEGFEIRQGSVLLMPVELMHMDERTFPSPQEMKPERWMIDDENTLSMQNKRLRAFG
GGKSLCSGRFVAEHEVIGVVSQLLLRFDVE
>Mycgr3G51018|Mycgr3T51018
MESTIEADAIAIVGLATRFPQDCTSSEELWKFLVNGRNAHTPFPEDRLGSGHYHPDSEHG
GTHAVLGSSHFLSEDPAYFDAPFFSITKGEALSLDPQQRLVLENVYLALENSGYSLDKVA
GSNTSVFVSGFNHDHYALLNMDPEAALRYKATGTTNSMNSNRVSWFFDLKGASATVDTAC
SSSMVALHLGCQGLRTGETEMSVVSGVTVISYPGDTTSMSHVGFLGPTGKCFSFDHRAEG
YGRGEGVGTVILKRVRDAVRDGDTIRAVIRGTCINQDGRTPGLTLPDSGAQERLIKKVYA
SAGIGFDQTAYVEAHGTGTAAGDPIEANGIARGFSGRKNDVPLYVGTIKASTGHLEGAAG
VAGVIKSILMLESGIIPPQATFEKVNPKIPAKKWRLVFPTEATSWPHNGLRRISINSFGV
GGTNAHTILDDAYNYLQQRGLSARHHTAPNRPTQAEVDRLCGRVEDVPVNGHANGVSNGT
SNDSASNTHIESGWAQFGQIVPPPQIIPMSSFDEDGIQRAAKVYSAFIDYKTFATPGMES
RFAQNFAHTVSKRSHLNWRSHILGSTAPKLAKSLSSSLPKPTRARGNVNVAWVFTGQSAQ
WYGMARELLCYPVFRTSLQEASAYFESLGSSWSLLDELAKNKDESNVNEPWLAQPACTAI
QIALADLLLSWNVKPTRVVGHSSGEIAAALVAGKLDRQSALRAAYFRGVVSSKQTSKKGA
MLAAGSSEAELRPYLEGINSSHPGALTIACINSFKNCTISGDEDQVNALRDVLDGDAIFA
RKLNVKKAYHSSHMEELSAEYLDLLGDLTAPAVSPYGKVHMFSTVTGSLVEDNVLGSEYW
VKNLVSPVKFSQGMAAVVFARTEKGQASLRAESNAANVFADVVLELGPHGALQSAIKDTL
STRAEASAVTSFPTLNRSQPGPETILHAMGHLWCRGYAIDVDQINRSSDIAHLANDPERL
VELPGYAFNHSQRFWFESRLARNYRLRKEPRHDLFGAPVPDWDVESPRWRNIIRLSEQPW
IRDHAVTNSIIYPGVGYIIMAIEAARRIADPALKIVGFRVKDVALKRALVIPDTKDGIET
AITMPRDHESSLASSTIWRRFSVTSFNPLGDEWVEHCTGCISTEYDVATGPVDNGREVQA
EAERWRKSLQDAEHQATENWDISQAYESMAAVGLKFGPLFRNGSACRASHAGPVLGTITI
PNVAQAMPKGHLSPHLIHPATMDSMMHIALGATMNLSGSMKLDAAVVPTFIKDIWVSANL
TSDPGHRFRVQGRSHLMAFEKYTSDVRVWDESGEGCISIEGIQTTPLDYASQDAIASRKL
CHEIEWVPYVEHLTAEDLKASDRPAKKDDLTAIWVEKLQLATLLLVTDALDELDQTAPPT
LEGHLLRYFEWMKQLEAWMHSDNVSGVSLAEFQRYKTDLEAKAGLYKQIEEYKADGRLAV
RMGSNIVKVLRGEVDPLDLMFGQDDILDEFYAGLVDLGDLSSQQTNFLRILAENSTNLQV
LEVGAGTGSSTKPVLEALAPLSEQGRLGKSSLERYTYTDLSSAFFDKAREKFKPHEGLIE
YKVLNAEKDVAQQGFEPESYDLIIAQNVIHATADIQATLANLRTLLKPGGRFLLQEIIRR
DYFWSPLAFGQLAGWWLGVEPMRQWGPLVTPAEWDSLFKASGYTGVDLELASSQDPVLHT
GSVLVSRYEGPTATRQSEWRDIVLVSPRGQLSDVAKALQSELQRHLRVSTPLIATVGELK
DTDLTGKLCISVAELEDPVLASLTAEEYEGVNTMLTVCKGLLWITGDQEQHPEFGMALGL
LRTLRWERDLDEVNLITLSIADPRPSLQIILGMVIKLTKEQFSPSLPAQRYHGEYVLKDG
RFLTSRLHTADAADDFLAGKFSKPKPVMMPLRDAGRPIKLSTASPGRLDTLEWVTDPAYD
EPLAEKTVEIEIKAAPLNFRDVMIAMGEHMAYSMGCEAAGIVSRIGSDVTDFKIGDRVVY
IVDFGAMGGFHTYGRSESSVVAKIPNEMSFEEAAGLPVVWTTVLYGLRDVGRLTKGESVL
IHAAAGGVGQAAINYAKHIGAEVFATVSTPQKRDLLVKELGVPEDHIFSSRDLSFVDGVR
RVTKGRGVDVVLNSLSGEALRGSWDLLAPLGRFVEVGKKDAQANARLEMRPLLRAASLTC
VDLVTMMKSRPDIVKRLLDDTVALWSEGVVKPASPTLVKPMSQLIEGFQTLQTGKGVGKM
VFVPEPEDVMPIVPARPAPFHLLEDATYVLAGGLGGLGRSIASWMAARGARTFVFLSSSG
NITPPVAKLKCDLEAVGCKMHVFKCDVSDEGRLKEVVAECQATLPPVKGVIQGAMKLSDS
IFENMKFDAFQAAVMPKVAGSLNLHKHLPKDMDFYVMLSSATGILGNRGQANYAAGNTFQ
DTLAHHRRKEGLPATSIDVGAVMSVGYVAENVDQAAEGKGRTIANFELERIREEDIHALV
EYAMGSDCPAQLVTGMIPMSEYRARGAPPPTFMSFPLFTHLNNLGALGTRATEDGGGVPV
EALLNAAKTLDEAADIITTAARAKLASLLSIAVEDVDPERSVGANGVDSLVAIEFRAFLT
KETRSETPMLDIMGTLSLTALCRKIAASSKAVQVKAEDEPAA*
>Mycgr3G77882|Mycgr3T77882
MRQRPTKEDVRRSGKKKKELNMRHGWEAQLSNEEVTRSLSENFFMYYEERRHETAGNLPP
GYDPASVLTEWRMKDRLKTVSALLAVCLNVGVDPPDVIKTNPCARLECWVDPVPPDSTNQ
SSNNTNAQIGKNLQSQYENLSLRTRYKVILDPTIEELKKYTTQLRRTAHAERLLFHYNGH
GVPKPTQSGEVWCFNRSYTQYIPISLYDLQEWVGAPGLWVWDCSAAGGIIQGFLEAAQKH
NLSQQEALQKDPNRAQQQAITKWEDCIHLAACRENEVLPTNPDLPADLFTSCLTTPIMMA
VRFFILQNPLTSTSGVSLAQARNIPGKVSERRTPLGELNWIFTAITDTIAWNMLPKPLFK
KLFRQDLMVAALFRNFLLAQRVMRMYHCHPLSYPAIPNTYDHPLWKSWDLAVEMILSQLP
RLIEQQKANDAALEYQHSDFFADQLSAFEVYLTSAPSNPGAAGYAKPPEQLPIVLQVLLS
QVHRLRALILLSKFLDLGPWAVSLALSIGIFPYVLKLLQSQALELKAPMVFIWSRILAVD
SSCQTDLLKDHGFAYFTNILVSTNGIPMGNVAEHRAMCTFIIAIFCKDMNAAKMAVLDSN
PEVIDCCLRHLHDMENPLLRQFSLLCLSHMVRDCSPVKDQFLAQNGGSRIADRSHDPVAE
VRVACLNALTSFIATGDSADAWVEHGEELLVRRQEEHLIGVVITMGMDGSIMVRRELTVL
YSEFVLKYMPRFLTAAWEQLLEEQDKKRGQEQNADDFVAMQAIEGSNDLQMINGTRAAIS
HNRSAAETSRGTVYRAVWRQLMSLSADPHPEISKNAGAIVDNVLNAVLESPLGTHAEAIL
DSLQSQEPIVDIILPATTPTASEALTKTKSNDTRPETPPSPAPSSASRPDGYFALSRTAS
VAAAMKNLIGWGPKTPGEPSSPGSPTHTRRNSAATPYRSRPLTPYDAALLPPDALDNITG
RPPHQPPANVPPTPFFKRREKNTLPDLPLKSEFFEWASSHFREVQMRPNEADEPGSKDYN
ERLWRRNRNDKIIASTQPLKEAAGSTPWDKPCGYFGIGAAPVKMVFHQFENHLVTSDDRD
SIAVWDWSAERQLHRFSNANPRGSRVTEVRFINEDDTAMLMIGSSDGVIKIYRNYESPEH
CHHVASFRALSDLVPSDKGGSGLVFDWQQGQGKALVAGDDRVVRVWGVGTELAIRDIGTR
SSACITSLTSDQVEGNIFVAGFGNGSVKAYDQRCEDKDTLVRGWNEHKSWIVGVHLQRGG
MRELISADSSGHIRLWDLRYPGAVAAINPPASRQEPRSLRTLSVHEHAPVFATGGKDHTI
RVYNTDLKPLSTFEPYMSYLRVGLSGAPRNAPITATAFHPHRMMLACGAVNDGHVNLFKC
DVEAEERGVLSSNVDAGQGVVQEWRG*
>Mycgr3G97416|Mycgr3T97416
MPNPKNAPPAHSKITDEQLADWRRGASTASTGPIPHGRQPNLEPRPTGPPPTSPTTAKHL
RDVGYDNSTGGEELELDTFCICKKPLPQYLDENKIIRCNNRLCKINIFHLRCVNLPGLPT
QHLAWMCPPCRNGFMGSTNDETGLFDPDEGMRAGMMSAGQWVQEERERVRRKKERKQREE
RAEVKERALPEVESSAAPGARGVVGGTIADMVRAAAEDERRLQWQKYLLETASHQAELRS
RQRPEMIRDADRGLAAGGEGVQDEMTGEGGDEEMRTVALEAGEESALAKQKTQFTFVEEH
PEEWNDRQSPEADVGKLGGPGEGHEAGQVSGREADHVESGKKIDTPGAEHDMQAPRQDEL
SALDNESGARRNSELKERTEKIVEDVDHDMGAEKTGMITAEHEGVKENIERPATDEKSMA
DGISKVADLAPDSDVAVPQELDDQAEGATLDDMITEAVVQLEAERVSKATAAAEAEEKIG
SERTVEAATQGKAERNSELEAEDGNELDVDEEVDVHGEDEAAQRVVDDAASSSDDDTIVV
KHVQREGDRPAR*
>Mycgr3G51378|Mycgr3T51378
MASKVPQYSRTLPVLSSLAVFAIAGSTYANSRKPIQLDSASNPPTKAFTFPSGMLFSKRL
TVTHSEQVNHDTKRVTFALPGEKSQVSGVPAGSAILTQHTPAGGWFPVFRPYTPISDPNE
PGTLQLLVKQYPNGKASSHIHSLQPGDQLTVRGPIPGYSYTPSSRPQSRDLILVAGGAGI
TPIYSLARGILQDANDNTRIQLLWGINGTRDIVLKSELEALGRTHPDRLQVTYAVSGADC
ALENEKYKKGYINKSMLQEAFAMCENSSWGDAKGIKVWLCGPPTMESALTGKDGALAELG
VIGKELHKF*
>Mycgr3G77869|Mycgr3T77869
MSTNLFDEEKKVVPVVSTTYDNEDPSDSSDNETSIEVIKALVSEDHEHDIKLRTMSWQKA
AWLLCGDQVCLAIMAQSWSLSVLGWVPGIITMLVAGAFFWITSMTMHKFIMKNPQIRDIC
DFAYLACGKSSIAYTFTAFMLLANNIMLIGFHVLTGAKVINTLSDHSMCTVIFSVIVTLM
GIIMSIPRTLKHVSFMSMGSAACMGLAILLFLVFAGIEKAPLVGYNGDYPTDGPVRTYAF
PLPGTTWVACMNAVLNITFLWVPQILFPTFISEMEKPQDFPKALAVLAGISGFLFIIPPA
IGFRYLGQYSTAPAFGSLGTAAFKKGSFAFVIVPTLVIGVIYANVSAKFIYTRLMGRSRH
AHSNTVIGWSVWTGVMAGIWAIAFIFAEVIPSMGDFLSLLGAVFDSWFGFIFFAVAYWQM
NRGKLFDSTGKSVMTVVHIVVMISGLLLLGPGTYAAVKAIMADYSGTTRPAFSCKNVAI*
>Mycgr3G64667|Mycgr3T64667
MLPVRVSRTALPAFRRSMQRRLQSNVGTQNNTFNKERQAVKDHAAATSDLWRKLSIYVVI
PSLILASVNAYRLWNEHWEHVAHGPALEDKVEYAFQNIRTKNFFWGDGDKTAFWNPKVNY
HKPADE*
>Mycgr3G64677|Mycgr3T64677
MSMLARRTAFRALRTPVARPALRRTYADSTAEAAGEKKDVLSKGAKRDPELYILLTIMTG
AFTLAGWHFSRNPTSSSSENKVAQVEHSEPWKTGSDARYQYHPGGDPSRGKRDAPSALNE
VIIPNVNLPKELHEKYNKWGKEGF*
>Mycgr3G106502|Mycgr3T106502
MHFVQLAMIFGFATSALAWKCDLPGDDWPYGRCYDETGQYTTAFQCLKDCPCPTTGDGCV
PDQMTTSYTAWCTPPDYCQNRPPFQALGE*
>Mycgr3G97419|Mycgr3T97419
MSALVHQGSKSELARLLGRTKYSLEEYTAPQTGFADNSFPALAKAHRLRVLDLCLVSESP
PLLRLFKTISHLENLTTLRLPRSAGFAVKVDASLVVWPPKLENLSLSGGIDAHFLYGVVA
FPQSLRSLTIEHCPLLQTNDVLNLLRTPVRLLPNLDTLKLANLPRLHDHALDGLLFILPG
LRKLSVSVDYITPDFFDLDVTSRSEELQTFLIDNMTQSEQPDRHLWRPDGHCQLQTLELT
NSGNPGVEDKISPIDLVISVDDAHHPHFTLTLTTSTSKTMEPTTSTLTRASSTDSSSFSN
ILVLTTAMDVDRESEQPASSTPPTSVSDERSLGSNKASGEKAKALAPQDVPSGRSKRSRT
TVSTYNLKQLADKQLPKTTSRNPSGLSGRTLVERDDAAPEDESFDIKVDKALNTDWQIPG
SLKKKSPTKPQRRPSVKDRVKEGVVEAGKKVATKAGNLRTVLGKRSRDMVDTGKRKLGKI
EEPPSPPKSKLLKELDLGTRGVLDEIDLDVTYALPPRPTKRAKTAFSAPLQNIGQPTGPL
QKTSDGKKVKKWQAEGLYAGQENEVTAGGGKKKLQKNGLGFATAENGEEATAPKRKSFLS
LPMYGYLDKERDFRIPHDVFAPSARKGDEKPKDWHKINRNRLVGEAKDLWEKEPNLPNST
CICRDPGQGDLGCDYDCINRVMQYECNDQNCRLPASVCSNRAFAQLAARTKKGGLFDVGV
EVVKTHERGFGIRSCRSFNAGQIIMEYTGEIISEGECQRRMREVYHDKACYYLMELERNL
VIDGTKGSMARFINHSCEPNCEVRMVKVNGTPRMAVFAGESGIMTGEELTYDYNFDNFGE
SAQKCYCGAATCRGTLSRRLNATEQKKMAKEESERKRKAAEQAQKTAEEEQRRKKVKTDR
GSSWRGWLAVDDPETKARLREEKKAREEAEKNSVRARRLAARRGSLPAEAEKPVLKKAES
KRRRTAGAEIQTTADESAGPCRPATATTSQETISQKTTSQKTSTIRKVSTGSRFSEDLTE
ARPTSKASSRKSTSTSRKTSFGLSRVSTEVHTKTIEEGDDITVSNEGRW*
>Mycgr3G88456|Mycgr3T88456
MTHKWWKNAIGYQIWPASFKDSNADGWGDIPGIISKLDHLKDLGVDLIWISPVYASPQHD
FGYDVANYEAIDERYGSLEDVDNLIRESNKRGMKVIMDLVINHTSIQHAWFTESKKSQQN
KYSDWYIWRDPKYDAHGTRRPPNNWANASQFGGGSAWEYVPERDQYYFHLCVPEQPDLNW
YNAEMRQAVYESAVEFWLKRGIAGFRVDIVGFYWKDPSFPDNDCGEELQPMEAKYIMNGP
LVHVWLKEIRQKITELFGHDIVLIGELPMTTRDECLRYVSPGSQELDMTLEMDVFLVGED
PNSTSCDRERMALPVIKDCISKSQSLIDDGGWTTAFLENHDYGRSVSRFGPGDGPYRDTA
AKMMALLVGALSGTMFIYQGEEIGMTSPTHWNQHDWRDPADVRRMREFEEAGDFESLEKW
LHNARLWGRDNARTPVQWSAAEHAGFSDAEPWIRVNENYVEVNAADQVGRVGSVLEFWKG
MIWLRKQHLEVLVHGRFSLLDRENEKVFAFLKSSRADERQQMKIVCNFSDDEVNIPTPSA
LQQQIWELELSTSPEGDPARLRPWEGRLYRLAA*
>Mycgr3G97426|Mycgr3T97426
MSIPAKCPGVWLLTSLLQIFRMQTAPIRAELEDFEWVFVQGTVRHTEGNWSLHTSAFSSL
PLYAYYNPLDPLSVNQTHRDLLQIIQDEGPFDGVLAYSGGAGLAAEMLIAQDPLALEPLF
RFAVFINGASPLRVFKLADVDLAQGEAGTFDASPLINEAEDMFLRPSALRHKEGVSEEDL
VDQAALLATVQKFKGKVLADGTPFLSDGEHGLCRWDRSDPNEPALIDVPTLHIRSPAEDV
TDPHHGLHLLSLCDKSEVREIQHEFGHDFPRGRCLMKQIASEIRNVAEQSSRL*
