# Supplementary material for: In silico prediction and characterization of secondary metabolite biosynthetic gene clusters in the wheat pathogen Zymoseptoria tritici
Source: BMC Genomics. 2017 Aug 17;18:631. doi: 10.1186/s12864-017-3969-y (PMC5561558; doi:10.1186/s12864-017-3969-y)
Supplement: Supplementary file 1 — MultiGeneBLAST analysis of putative secondary metabolite clusters. All encoded amino acid sequences from genes residing in clusters predicted by AntiSMASH are given as FASTA file format. All output data from MultiGeneBLASTs are also provided. (ZIP 42911 kb) [file 12864_2017_3969_MOESM1_ESM.zip › Cluster MultiGene BLAST/in/Clusters_1_34/Cluster_34.fasta]

>Mycgr3G97526|Mycgr3T97526
MLNHHRFHALVVLGAVLQLPFAVMAEVPTCDPLPDHANYSGDHGLDKNGAWCPYDDSHFQ
KPLGVGCQRDSECQRGPNHRSIYPYTNGKDWMSINYDVILTQGTGICDTDHQGGTVCNAV
IPPIDAHPGGPAQPAVAPGSDPKSTCREILSKGGDTGIGIANGCWIPYEGTRVLQCMLTC
NNSPSCSPGDDPNEVHKYLDQFPAC*
>Mycgr3G111728|Mycgr3T111728
MACRPERSARTGVSGALLSGRPVGQLLPSQPPLLKLPTELIERIAEVTSPSDLLSLRLVS
RKIQKDVFQCFTRKCISERSCSVLDLNGLRKLQCIVFDHHLSRYVRSLTLHMPTRFTTTM
QGTDRKEYAPDMREALQEGPVHQLQIVTILRQLNMIGRCWLSLNLTSRRQMLQLPYIVGS
AGDCTSDKMSTWELCSAYPFVQPPSVLIPFTRFVGNEPISAGLAGASMAYSSAYHDFLEA
VVNGARHCIHDIKIDDLRTIDVRLLLLNFGGTGEDSPVQSFASLQTLHLVLTTLADDWQD
STLSVPRASRSALWNSQHAMLALGAQANTFHLHGSDTMYNSLYDVRWLPDAIYVTDILMS
SAFHNLTTLCLHGLPLIPWIFISVALEHRDTLRTLKLHDILLHGRSWRLAFMYLGSHFQA
LDSVYFENLRAQRDHRPDHEGEFCPLMFDGAARHYPVESSPAVRYCMPPRPDDHVLQVQG
VQLVKEILCKLAVDDNYYCYHDDCSDCALDHVGFDHVGLDPICETLADFRSSFAIPDGSD
TSGYGQFISRHCPSFPANLRSRVQHFLGFPIPDFGLPIGHGSRFLMSGLQYGWTI*
>Mycgr3G31113|Mycgr3T31113
NINRTKESNNQPSFMPNSQPSFMPNSQPSFMPNSQPLFMPNSQPSFMPNSQPSFMPNSQP
SFMPNSQPSYTPSQQHQPP
>Mycgr3G51545|Mycgr3T51545
MGYDYALVHVTYTIPPAILLSLLYYPLSTRLDLYKILFLITIAVTSTIPWDSYLIRNNIW
SYPPNVVLGYTIHSIPVEEVFFFVIQTFNTTLLYLLLSKPVLKETYLVFESKNKRGSAWR
IAKVTGQIVLALGVKSSVDFIRANDERTYLGLILVWALPFLLLLWSLAYQLILGLPLTCT
IVPIALPTLYLWIVDTLALKRGTWVIEAGTKTGFELWSGLEIEEAIFFLLTNTLIVFGLI
AFDNAIAILNCFPAHFPQVPSWPSPVLLVRALLLPAQTYDDDRILGLQQAVARLKAKSRS
FYLASSTFQGRLRIDLIILYSFCRVADDLIDNAQSTQEARDWLKKLKIYLDLCYGAATKN
AQGQVIEARDVNRGPATLFTMQNFPDDAKLTLLLLPTKLLNKQPLYDLLKGFEMDLTFSD
KKSDGPIKSEADLDLYGARVAGTVAELCNQLVLHHNGGKTTEAQANRLMKSGHNMGIALQ
YTNIARDLGVDAKLGRCYVPPAWLKKEKLTTESFIDGLKVAAIRNQLLDRAFAFYEDSVS
AIEDLPREARAPMRVAVESYMQIGRELRIPGYQVKAGRATVPKWKRIWVAWNALRGPRAK
SI*
>Mycgr3G101921|Mycgr3T101921
MASSSSPNHGKKAIVIGAGVGGVSTAARLAAAGFSVTVLEKNSFTGGRCSLIHHDGYRFD
QGPSLLLLPHLFHATFADLGTTLEKEGVHLLKCEPNYNIHFGDGEKFTLSTDLSVMKEEI
EKWEGKDGYDRYLAFLRESHAHYELSVTHVLLKNFTSLLSMLRISFLQHLVALHPFESIW
SRASRYFWTERLRRVFTFGSMYMGMSPFDAPGTYSLLQYTELAEGIWYPVGGFHKVVGAL
VGIAERMGAEFRLETAVKRICVTADGARATGVELENGEVLEADVVVNNSDLVYAYNHLLQ
PQAYAESLSDRPGSCSSISFYWALDRKVPELSAHNIFLADDYRESFDSIFKKHLIPDQPS
FYVNVPSRVDSTAAPEGKDTVVVLVPVGHLTGEAAASHFSQPASSPSKPNGGTIKSASPS
TQTGIPPTLDQDWPAMIALARQTIIKTIHHRTGVDLHPLIIHEQSNDPVTWRSAFNLDKG
AILGLSHSFFNVLCFRPSTRARRAGPLDPLLKYLSGLYMVGASAHPGTGVPIVLAGGKLV
AEQVCGDMGVRVPWVVEEGRGKGKEEVKKLDRMEKPETWVKWVGILIALGMVPWILGWVV
VLFLAKVASVGW*
>Mycgr3G12838|Mycgr3T12838
MDYISHKLSHQPEDIHEPILVDADSPTRSLTWQEYASAVKRIAVGLKTAGLRHLDCVCLL
SRNDIYYWILGDGVAAAGGIICPIASFAKVDEIVRQLQTVDAKWIFVEPDLLETTTTAAS
KAGIPPSHIFLFDAQIPAPADFNQDLTLSHLLTSDLAAWHPPSQDSTSSLQEPCVLLFSS
GTTGHAKAVSLSQSALIARFNLHFKHGQHFPPGERTLHYIAQQHASSQSVHNYATTGAAQ
LYITRKQDASSIIHLIQAYAITRIMVHPQMLEEMPVVLRHGGGDREMLKSLRSVASGGGI
ARPQALKEFQDLLQDPDAHVSSAWGATEIGFSPASSKSQPAMEGYVGIVPPPSVGEIIII
DPETHAPLPPPTTGEIAVRGPTLFSHYTSSPSTTSSAFITNSLGTYFRTGDAGHLSPTSP
PHLAVTGRYKAVFRVGTEDVMPEEVESVIKQLPGVKDVVVTSTPGRRSGGLEAMAYVVEQ
ERGVLRAEEVVSWVAERLAGHKAPTGGVVFVERIPRNGVGKCVRGELEGAVGLEGSRGFM
TV
>Mycgr3G106573|Mycgr3T106573
MAGNQALQVNDYRVSGEPNPPDIGITVRGSDWYWAVCAIMTVATFAFVGLSITKPRQDRI
FHYITASVTMVAAIAYFSMAAHLGWTEIDVEFVRSDPRVAGLTREIFYVRYIDWFITTPL
LLIDLMLTAAMPWPTTLFVVLVDEVMIITGLVGALVSSSYKWGYFTFGCVALVYIVYVLV
WEARKHANGVSSDAGKAFLYCGTLTAFLWTLYPIAWGVAEGGNIIAPDSEAVFYGILDVL
AKPVFGALLIWGHRNISPAQLGLTIRDYNGTDAVIHEKRTGVANGNTSNVTHENAAANDY
GTSV*
>Mycgr3G97527|Mycgr3T97527
MDLSRLFLLIQIEFVFRAGIDMVHAGQKRKRSPSENIPPTPQPRHPYLTGNFAPIQQTLP
LTPCTYTGQIPEELADGEYVRNGGNPVSNDDLGRDAHWFDGDGMLSGVAFTKDEATGRIQ
PEFVNQFILTDVYLNTLASPKLRVPILPSIATLVNPLASFIWVTIRIFRTILLVILSHLP
GSKQAIKKISVANTNVVYHDGRALATCESGPPMRIQLPGLETVGWYDGANAQGEPKKENT
AKVVTLGQDSGLISFMREWTTAHPKVDPTTKEMLMFHSSFAPPYVQYSIVPKSSECEGGE
GQTRRSKILNAAVPGVTSAKMMHDFGVSPTHTVIMDLPLSLDPINQLKGLPTVTYTPSKP
SRFGVFPRRQPESVQWFETDASCIFHTANTWDDVSSAGETTAVNMLACRLTSATLVFAAG
NIAPPIEKLKAPPVKAKRRMPFFSKYDSATEVTIHDLDSPTDEKEPLLTVTTVNEAGEVE
ELFEEDQCRLYYYHFDMTTHNITHQWALSSIPFEFPSVRPDVEMQNAQYIYGCSTTTTSF
GSALGKATKIDALVKIDAKTLIERGRRTPPPSVTGVVDSRNMTQVLADQHDPTDPIRVFT
MPEGWFAQEPRFVPSSSNASEDDGYLLFYAFDEGQLSSLGDVPDDVSPSRAKSELWIVNA
KNMTDIVARVQLPQRVPYGLHGSWFTAEQIAEQKPVECIRTTAKALEMRHTRCFNDTIEA
ELLDAFRVRRTMGQRITVQTERLASVGND*
