# Supplementary material for: In silico prediction and characterization of secondary metabolite biosynthetic gene clusters in the wheat pathogen Zymoseptoria tritici
Source: BMC Genomics. 2017 Aug 17;18:631. doi: 10.1186/s12864-017-3969-y (PMC5561558; doi:10.1186/s12864-017-3969-y)
Supplement: Supplementary file 1 — MultiGeneBLAST analysis of putative secondary metabolite clusters. All encoded amino acid sequences from genes residing in clusters predicted by AntiSMASH are given as FASTA file format. All output data from MultiGeneBLASTs are also provided. (ZIP 42911 kb) [file 12864_2017_3969_MOESM1_ESM.zip › Cluster MultiGene BLAST/in/Clusters_1_34/Cluster_4.fasta]

>Mycgr3G35039|Mycgr3T35039
MINAVLVFNNNGQPRLTKFYSQLDTAVQQRLLSEIFTLVAARPASSCNFLPLPPLLASSS
TSSNPAEHNDAPSLVTYRHYATLYFIVISTSTESPLALLDFIQVFVEALDRLFENVCELD
LIFNFETLHAVLGEMVVGGVVVETGLERVVEGVRAQGKVAKRPVNESRPGIGQGIWAGR*
>Mycgr3G107351|Mycgr3T107351
MFAVWDDDKNPSCASANISDPGFRGYLYLDLFYRPPFKSTDGGFENMFSPGYRKPDGTLH
YPSVRVITNFIRSENEALKPSLIKYSDLGVVFHELGHGMHDLLSVTNFTRTHGTFGVPVD
FVEFPAQFMENYPRRPEAVKRIARHWSSLSPQAAEAWRKEQSDPNAPLPPATLPDDIAAN
VVSTSLVRRSLDQMRLVAFSTNDQQVFQATSIDEINSTDYVAIFNDKFRNLTGLEDPSDL
GQGDRWGYPALSFTSYVNQYGGSLYTYLWCQSYAEDVFATKFAADPFNSDEGMRYRTQVL
QYGGARDPAELLREYLGRDPNLEAFIKFANGQIF*
>Mycgr3G33174|Mycgr3T33174
MDKFSQSPPLRDDLVRGSSLNWTKEKENILKGPFNYLESHPGKDIRSQLIAAFNAWLDVP
EESLNVIRRVVAMLHTASLLIDDVEDNSQLRRGIPVAHNVFGTAQTINSANYVYFCALKE
LAILNNPAVIQIYTEELVNLHRGQGMDLFWRDTLTCPSEDDYLEMVGNKTGGLFRLAIKL
MCAESPSHNAHPDPFQRNDYVPLVNTIGLLFQILDDYKNLSDTIYTQNKGLCEDLTEGKF
SFPIIHAIRADPGNLVLINILKQKTTDDEVKKYAVAYMDRAGSFSYTRKVLRGLTKKALT
QVDEVDAGRGRGEQMKTILEKLRVDRNHQRGVLTPAAGGASIA*
>Mycgr3G28186|Mycgr3T28186
SRFVPGGTNEEPTERDEAWLKAQSELDARRAEKAAQAQANSGKSLFETLEANKAAKQDAF
EESIKLRNQFQALDEDDVEFLDSVLESTRKQEAAVRKQTREELEAFKRQQQEAEQAAKVM
DVLPEPPVETSSWTVSRKRKKGREDVLGGVKLRKASSGAKTPGEAVKDE
>Mycgr3G89608|Mycgr3T89608
MPAQTIQQQPFVSSIRTVCKQASLVSKKSLKKLRKLFNRPQKEVDSTDNDVPFSYLPPPS
RGTVRSFLDPATTDPRIRRQTFAIHEATLAALEQPSSGPVRHSVRFSHPAVGAVLPAMPS
PATAIVEEYSPVEHYRFHGGAESPRTEDFPQQVNPSSVYRTRAARTSYAETVAALDGVRG
FSAMITQPPDTTKYHYGGPTKDGRPPTLPCLPYLDPQIPASAFDDPPEDESLTVEEIRQA
ALDKLNAIAEPAPLPDVKAAHPTSLHPGPLVFKSRPKTTEKEPGRKSYQPFNASQPSQDL
DDELLDLYASLSPGPLPSFPSTKKEKRGTRMYEQHQSLRFSPNPAPSEIYTFRSETPDFP
SPTSQTNRKSMLQKQYQDLLYTPQRPFSPTSVYSTTPSGRGPIPDTPGYGYPGLPTLRYT
VARKGMRQPPPRPKNPSPPPTPSERSQSVSEFLFQAQPAPLAPKARPAPQSNLTSPPGLT
YSSSKTTTTTTSSNPAAIAAAKALYRPAPSAPTTKRKELNIHEIAGIKTGRSTRAGAEVG
LPAAAVKIQGDDEKGKGKKSGGFRANIRKAILKDYEFYKNLE*
>Mycgr3G33739|Mycgr3T33739
MDVDGASLVQVEDGDDKKTVLAIPLAALVPFANPLADDKSQKKVLKSVKKAAKAKALKRG
VKECVKSIRKSPPSTPASLASSALPNGIVILAADISPMDVISHIPVLCEDHGIPYIYVPS
RAELGAAGSTKRPTSVVMLTPAVGKKGEGAEEWAEAYKELAKLAQKLGQHVKV*
>Mycgr3G102585|Mycgr3T102585
MFAGRVASRTARVAAPRFQLAATRSFAVSAARPAADNRPPVELFGVDGTYASALYVAASK
SNSLDAVSKAMETMSQTFKDDARLQGILTAPTLSSDDKKQIVSEIQKSINVQDKTNTIQN
FLMTLAENNRLSVLEGVAEKFGQLMGASRGEVELTITSATALDSKIVKQLETSISKSKYA
GQSKKLKVVTKVNPDIKGGLIVEIGEQTIDLSVSSKMQKMNKLLSDSL*
>Mycgr3G66489|Mycgr3T66489
MTPAIPPEKNDSTSESTSRTTSIALEKTEATLPAHGANQDDVDVLNLPYRTLTAEACMEE
YTTEVTGGLRPVQSNKTGRTERYELVTFDINDPANPKNFSRAYKWWCTLVVAITCFAVAF
DSAVITADVASPAKTFGVSEEVSLLAISLFVVGFGIGPMAFAPLSEILGRQKIYISTLLL
AVVFIIPCAVAPNIETLLICRAIDGIMFSAPMTLVGGTLADLWNPNERGVPMAVFSAAPF
IGPAIGPLAGGFIADNLGWRWLYWMQLILSAFCCILITFTVPETYAPEILARRAKKMRKE
TGDWKFVTEQDLDKRPLNERLKVFLLRPFQLLFQELIVFFLSLYMSVLYGLLYMFFIAYP
IVYQEGKGYSASSTGLMFIPVAVGVLMSAACAPLVNKHYLQLVERHHGKPPAEARLIPMM
FSCWFIPIGLFVFAWTSYPHLHWSGPALGGWAVGFGFIFLYNSCNNYLVDSYQHQAASAL
AAKTFLRSFWGAAVVLFTIQMYHRLGDQWASTLLAFIALACCAIPFVFYYKGAEIRKHSH
YAFSGDEENNVAGLR*
>Mycgr3G89611|Mycgr3T89611
MGCLKVGHSHAWPTRGTLTIQRCEIRCNFCTGDAGLKDWKYAWFLRRHVRAIHVKKGLYK
GLRVDCGWNDEIPRDADPAMQGLFKQEFKQESADDAGYVPQNTRMENNQLPLPDFVPQIG
HNNFGAGAFNGQDLSNQYMTDEALLELIKREERGDVQVPTLGDEDVHGDGLYNQTPRAVT
EFEAFLTDCLAETGYVEDEQTGDITDLTDHPTPTDEPPLPIAPGRFYMPDVTATDQEEDQ
EEDRPLAEIMRVGVPMEHDAQHNHLMSMLSQVSSTMQAQGVQVNEMLPTIEIFIRSLVQS
SGL*
