# Supplementary material for: In silico prediction and characterization of secondary metabolite biosynthetic gene clusters in the wheat pathogen Zymoseptoria tritici
Source: BMC Genomics. 2017 Aug 17;18:631. doi: 10.1186/s12864-017-3969-y (PMC5561558; doi:10.1186/s12864-017-3969-y)
Supplement: Supplementary file 1 — MultiGeneBLAST analysis of putative secondary metabolite clusters. All encoded amino acid sequences from genes residing in clusters predicted by AntiSMASH are given as FASTA file format. All output data from MultiGeneBLASTs are also provided. (ZIP 42911 kb) [file 12864_2017_3969_MOESM1_ESM.zip › Cluster MultiGene BLAST/in/Clusters_1_34/Cluster_5.fasta]

>Mycgr3G66652|Mycgr3T66652
MKLLLSTGNVMSGGSSVRRSPATKSNTELITSLRTTFAEHSLQLPSENAPAENGETARAD
YRRWTRTEEGVLEVPTLDLSESALAEEREQYDITLKLFYLPGASTERRAAQTREAVELVM
KALRVSSIDLLIVSFPGIYFDEKEDCPDKISTRGPVEADPEPLEGQISAWRNLEALQREG
LVQRLGLAEFGKERLESLLEQVKIWPSVDQINLRDCCSVPADLMALAKSRNVELLVHNDC
SNVLPRGTLRELLGSGATGAGILADPPQSGGKRKNLHGEEGVNGDAAGGLLGEVHPQWVV
KYTAVVKNRGVVESKGYFAVAELVD*
>Mycgr3G89704|Mycgr3T89704
MAGNILNDQAMPSSTNAAVTASARRAMIMRQREHLQITHPGCVDHQNPKDNEAGNREADH
DNKQAVNSDERLDTKSLWDPAYRQYKIKQQEKNHEELLRIMNARTRVQHAGLVKDFPDGA
AEKKASTRLSRMKEQLREGCACV*
>Mycgr3G66658|Mycgr3T66658
MAILRVAPTRAQQAVSLLRAVNSGSSTCPCHSNPGAHAHSHGGLSNPFAGRKRSLATPVD
SSQQKEYAFEMAASSIRFGPGCTKEVGMDFKNLGAKKVMVVTDSTVLNLDAMKQVSEGLE
REGIAYEVFSNVRVEPKDYSIREAIDYAKPYQPDAFLAVGGGSVIDTAKLMNLYTTCPDA
DFLDFVNAPLGKGMPITAKLKPLIAVPTTAGTGSETTGTAIFDLVSKKAKTGIAHRNLKP
TLGICDPINTRTMPSTVHASSGLDVLLHSLESWTAIPYYERVPRPKNPIERPAYQGANPI
SDIFSLQALRSTVKYLPRAVRDPDDWEAQSNMLLAATLAGVGFGNAGVHLCHGMSYPISS
QNREYKHNGYNVDFPIIPHGVSVAVTGPSVFKFTGASNPERHLAAAECFGVDISQVKKES
AGEVLGEAIAQFLVNLGDQPRGLKALGFRSSDVETLVEGTMPQARVLMLAPNLDTNGGQE
EREQLTRLFEDAMEY*
>Mycgr3G66656|Mycgr3T66656
MTAADGNGQRPKVLIPEKVSPDGLRLLQASLEVHERKGLTPEDLLKLIPDYDALIVRSET
KVTAELLAAGKKLRVVARAGVGVDNVDLNAATKLGIIVVNSPQGNINAAAEHTIALLMAV
ARNIGDASVSIKSGKWERSRMVGVEVKGRTLAIVGLGKVGLTVARAAGGLGMNLVAYDPY
ANASLAAAANVELVSSLKELLEEADFLTLHTPMIASTKGLIGSTELAMMKPSARVLNVAR
GGIIDETALLAALEKGEIAGAGVDVFTTEPPQSGDAAANLIAHPKVVATPHLGASTAEAQ
ENVSIDVCEQVLSILSGQLPRSAVNAPIIMAEEYRTLQPFVALLERMGSLYTQHFQSDTS
QRRRTTFDLTYEGSLASTNTTKPLFAALIKGLLSPITNAENTNINIVNAELVAKERGILI
NESRSRENVEQEGFSASVTLRARLDPRSPSASRVPRQDPLAGATATKGKKLEDHVISGFV
SNNTPYISRLGRFSTSFVPEGNLLICRNYDEPGKIGTVGGILGKSGVNIRFMSVAPIDEG
LRSSAEGDDANGNANQENEALMILGVEGSIDEEVRKSLLDANGVLEAGLVVL*
>Mycgr3G89702|Mycgr3T89702
MSHYCDTCGKDGHEWWDGQCAGPCLHCDEGALGHGTAKCGKGDRFGVYRPQPMTLAEENR
AYHKKLMEALDNLARSRAYGQLLRETLEDGRAAKRAATLQQRTANKQDYDARKAFDKEHG
AKPGSSKGNILKGASQAIATVGVDRFPRVHGKARKKLRKEANLLRLQDPQRSGRDSDTAG
EDGVQNGEESAEAREDEVTVVKEVGRDDAGWKIPVAIVADNRAFLEKPAHPFRTRPQKEQ
KHNSLAATLRRKSARFL*
>Mycgr3G31911|Mycgr3T31911
MQRAIDPKGGKATAPPDLWIAGLGSQYPPHVLEPKDLYDFATRFHNPETPGLKRLLAINK
RTGIETRSAVSTYKDGFGTGKDPPTIADIDSFFRVVGVDLTVQASRKALQEWGGNKSQIT
HTVGVTCTSQGNPGYDVLVNQALGLEASIDRTLLHGVGCAGGLAIMRAAGQIAAGATAFG
RPARILAFACELSTPHMRCELAAAERKPSDQVGIAGALFSDAAAAFVLTNRSCTVISRDV
PSLIKQAVKPVLDGMLLGCRVPSTDNFDWALHPGGTAVVDGVKEAMGLTEHQLRATREIY
RTKGNSSSPTVLIVLDRLRSMDSSRGNIVAASFGPGLAIEMALLERC*
>Mycgr3G89703|Mycgr3T89703
MKQPERQAQFEAMEMENAELKKDIADVEAGIAETRKVIAENQQKYAGHVVEGGFYVPDIF
KHHLDALELSAGGHVAKLVTVMEKMVRAFKHWDTTMKDPKYRAGLKQAFTYYQTSLDGVG
LPKDEEDGQEIPSDQHDAHKLYATDALGILANCSGLFDQEAMKVEGSGDEDDGLLDIQDK
ELEDESAVDEKNLAKKPRDLKPRDPKAHDQKAHDQKARDQKAHDQKARDQRAPKGKAREE
QESSNPAIKGEDYDSYDFLIPTAESETPVKTGPFSLKQRVNPVKAVGSKKDPSDILLLPN
AGESEEGKPVKRKSRTAPKADGRKPARAPETPKVSNVLDRRASTPPMNRDRPVSAQPRSG
TRGGQKSSGGQVSPPKEEKGAKRGSNAVDAPETPASKKSKTAVGAPETPASKKSSNAAGG
RTPKKRAPKSRETVEEEDPDAEEGNIAALTPAEQEFAAKMGLKTTADWWTVFDKRSAPFD
LDDTTGIAKMVQAGWHEVHFPTDPQRRHKPPPVEVLRAAQKAARVHRTLIEDSLFYKNWR
EKQISGSRGTVKTLPDSPSLEEHMAREKEEKQARRRSRKEKRANVDGDADGDGDGGAELE
PAPAKRLKSKGVAARLSREELDSFDNW*
>Mycgr3G107411|Mycgr3T107411
MKYLPLRDIDVVANALNFSTPDCHVIGGCDIYTTKAAGGDKKLYKNIENSLESQYESLVR
LSASLSPPYRTASDDGRSSEKNSGSRRRGRTVEVPEIDLSRASPFGPLSQITARRTFAYL
IATLNASHPDYDFSHMLRPSDFRKERSLRSMMNNIDSTLQNLRPRQTAAMNHLSPTSLAN
SAPAGPSIGNEIWNQGMWRLIDKEMGLRHCEKYSYVPDDDPFDGDEGAIWSIHYFFFNKE
KKRVCYVYLRGFSVISHSPVNAPSTLLRSNSVQRQSSSLSAGEGAGKRASYWLGNDLLQR
DIDTTSFGDDDDDEMIENPPGDDEVEVPFMDLDDIRSHLVDGRYRYTIDEDDEEEYEDSW
KATQNVRGLSEEIRDSMELDA*
>Mycgr3G107417|Mycgr3T107417
MDRDLVLPTWAKEWTSRTHVGLYYASTLIFAVLSITAVVLGLQALIHLRACRIDILKDPS
SRMALFAACNKRVRSITKSQLFVAAAFATHAFVLYSVDVAICMAAIWNDASENSDRYTSS
LAIELAHDAVGIAAATLAACVIFPLAQVFLFGALLARSQRRLNPEATLAAYIPEARIMTT
HLGQLWSMMAFCLVAYWPTFERTVLRLSLAEAAFATAMVWLHLSYRLTFREDLVAGVLEG
SPHSALEKQTLLLFSGSTIANSLPTYDAINRSESVRGEKQEV*
>Mycgr3G26410|Mycgr3T26410
NTTSLLDTIRTRGYIRVGTTGDYKPFTYQLDNATTLPDGTTFNTTYIGADVDMAQSLSNA
LSLPSSPIFVPSAWANLTMDIAANKFDIAMGGVSITLARAQTSFFSTPVQRVGKTGCIRC
ADKGKYTDLKSLDVVSTKIAANPGGTNEAFDRATFTKAQVVIVEDNNAVYQAVIDGTADA
MVSDKIEVELQVNLNNGTLCMVNEVPWTFEELGYLLPRDDVLKIFVDTWWRIQEGSGAWN
ATLEKWMGYKWPVV
>Mycgr3G107412|Mycgr3T107412
MAIRYIILLSRQGKVRLAKWFTTLSPKDKAKIIKDVSQLVLARRTRMCNFLEYKDTKVVY
RRYASLFFIAATDPTDNELITLEIVHRYVEQMDKYYGNVCELDIIFNFQKAYFILDELLL
AGEMQESSKKNVLRVIGAQDSLEDMEVEDDAVTRIG*
>Mycgr3G83965|Mycgr3T83965
MPPSQRITRSATARLIADDDENSNIASSAAATTAASSTPAPRKRKAAAEPSPQAARDQRK
TKRSKATDTNRIPTPAASLSKTVMPSEGSSAETSPPQAPRESSRRKSSRRKSKESGPAHA
KISRAQGGADLATDTAGAGSDGSDEPPRGFPHDELDALDRGEDPFASGYLARFGGHAGLS
SSLRALSGIVSGTNGRLRNILEQLRTKEEPSVQLIALQDLSELLLVSNEDNLAGHFAPDQ
FVKELVTLMQPNDFTGEENPEIMLLACRCIANLMEALPAATASVVYGGAVPVLCQKLLEI
HFIDLAEQALSTLEKISLEFPSSIVREGGLTACLTYLDFFATSTQRTAVTTAANCCRNIP
EDSFPTVRDVMPILLTTLSSSDQRVVEQASVCVSRVIDSFKYHESKLEELVSPELLKAIL
RLLLPGSTNMIGPSVHTSFLRVLSITARASPRLSVELFKMNVVDTLYQILTGVSPPAGTD
GVAAKIDKNVIMQSIIRTPREQIFETLNVICELLPTVSQERLMFLDDLQDAGFAGSKNVT
MATRAKASPNDKRIELLKDCPQQVKRFAIILFPTLMHAYTSTVNLSVRQKVLTAQLKMLS
NLDTEILQEALRGVTYASHLASILSQQENATLVTFALQAAELLLKRMESVYRPQFYREGV
MAEIVKLSDRSMKVKGSQTEQAKSAANQPPVEHDLEQPTDGAVNDDVQHINVDVDVDVDE
ADIEEDDNPEDDEHPENDDEDEEGQDDEDDEDDEDERPNALDRSDDSDLISPHTAQQIVD
PQDTITLRAQRFLQAHKDGGSEDMRTRATDALDEIKTLATQLTACYEPSSTKDGTVLLRQ
LAKYFGGDALESITSYELMTSGIVDVLLNIFTVEDDEVASRARSEFLEVFMANSDHANIA
TGDSNSPATAFSVLVHKLQDVLSRAEHFEVITVHHNAFESSRGSAASMLAKQLRLKLAAD
EDSGVPRSYRNIMVSIHAIATFKALEDYLRPRISLSERPRGVRRDGISSAMAAYAAAMAG
RDRGDGSGALTRPPTKPTSTKTSGKKSPKAKTSTADVASPAGSKKPQDPSSQLRRSSRRQ
SAQTPSAANPELPDAGNEANSRDHADLQTLPGPQEPVECPDEERMLDEDDDDMDADLEAL
VDDLEEGGLEDDGPDPSAVSLEVAKSGKITARTEDGASVGTPSQGTQTPTGRDGVSAFAR
LAAARELLSTPTATNRAMSYASALQQPPQDWHIEFSVNGQPIASDTTIYRACHFNQTPTG
EISGRTIWSATHTITFKRVDGPASADRSPPLVPTTDTAQSNTLPPSLSEHPVTAGILRLM
SILHDLNANLDDVLAENKTSIKLNPEPASQFVNTKLTAKLNRQMDEPLIVASQCLPSWSE
DLARLYPFLFPFETRHLFLQSTSFGYSRLMARWQSSQPESDGRHGRHRDERPFLGRVQRQ
KVRISRSRILESAIKVMELYGSSSSVLEVEYFEEVGTGLGPTLEFYATVSKEFSKKKIKL
WRENESSDGSTYAFGKRGLFPAPMSEAMSRDENGTRVLHLFKMLGKFIARSMLDSRIIDV
SFNPTFFRIGDGSATVTPSLGAVATVDEGLAKSLKMLRKYASAKQRIEEDDRLTAVQQAA
KIEQVRVNDARLEDLGLDFTLPGYPEIELQPHGSTTNVTMDNVGVYVKKVIEFTLGTGVQ
RQIDAFRAGFSQVFPYSALKAFTPEELVMLFGRVEEDWSLETLTDAIKADHGYNLDSLSV
RNLLQMMSELPAPAKRDFLQFVTGSPKLPIGGFKSLTPLFTVVCKPSEPPYTSDDYLPSV
NTCAHYLKMPNYSSVEVLRARFKIAMEEGQGAFHLS*
>Mycgr3G33027|Mycgr3T33027
MASVCLVGATGLVGSHILSTLKTTEKVKKIAAFARRELPADAKLEAIVSKDTTSWPQQFP
TGIDLFVSALGTTRAAAGGLDEQRKIDYDLNLALAQAAKAAGTKAYVLISSSGANSSSMM
GYAKLKGDLEDAVAAHVIIIRPGLIVGSRNESRIPEFVLRKIADCAGAVSAKLKDPWAQD
SDVIAKAAVKAGLECLSGKTKEKVQIIGQSDVIRLGRTEWNL*
>Mycgr3G89705|Mycgr3T89705
MHFNPLLALAFASFSSAAAVARDDKLVWTVSGLSATCSSDTSCSYTFSIAGPKSAGKNVP
SFNAKCAAQIPGLDSTYRPCTLGPNSDGSPRPSAFDAYFFLDKSDARYNSLSVRLNKKTF
EMFPFVDGSASSA*
