# Supplementary material for: In silico prediction and characterization of secondary metabolite biosynthetic gene clusters in the wheat pathogen Zymoseptoria tritici
Source: BMC Genomics. 2017 Aug 17;18:631. doi: 10.1186/s12864-017-3969-y (PMC5561558; doi:10.1186/s12864-017-3969-y)
Supplement: Supplementary file 1 — MultiGeneBLAST analysis of putative secondary metabolite clusters. All encoded amino acid sequences from genes residing in clusters predicted by AntiSMASH are given as FASTA file format. All output data from MultiGeneBLASTs are also provided. (ZIP 42911 kb) [file 12864_2017_3969_MOESM1_ESM.zip › Cluster MultiGene BLAST/in/Clusters_1_34/Cluster_6.fasta]

>Mycgr3G90087|Mycgr3T90087
MRTAFSIAALAASAAAWPMVMQADNNMKRASGDIPNTGVGHQNPVFDAKDQYVDVTDGGP
NAFQSPGSGDLRGQCPGLNAAANHGFLPRNGKATAQQTADGLGAAYNMSPELAIFLATYA
ALISGDPATGTWSIGAGFPGTVPLLSNPTGIVGTHNRYEGDASIVRGDAYLNNGRVGVFQ
WHSWNNLWNLAGDENNLDYYKIHRQNAYTQQYSESNNPHYFSAPFSGAVTPAAHNFVIGF
MSNHSAENPGGFLTREVLSSFFAVTGTGAGASGDNPGDFVQHRGQERIPLNWYRRPSSSQ
STLADVALDLTQTIKDAPNAVKIGGNTGTVNSFVGLDIADVSGGAFNAADLLNGNNLLCF
ATQAAQAGDIDALKFLTAPLKSMFENALGSLGCPELLNYNGKPLAQFPGAQDLTSTLK*
>Mycgr3G16590|Mycgr3T16590
PHSPAYICFSSGTTGTPKAILCTHSGVTSLLRSPIARLHVTPSHTVSQTLAPQFDGALLE
VFATLCHGGTLLLKDPLNPFAHLYGVGSLMLTPSLALELDPEDFIHDVRYIYFAGEVLPQ
ATADRWTKGKAEVYNVYGPTETHILATAQRVQNGKPVTIGRPLMSTRVYILDKNGVLLPP
LVAGEIFIGGISVSRGYLGLEEENALRFVPDTVSPDGSEGKGKMYRTGDWGYWTLEGEVA
FLGRTDRQVKVGG
>Mycgr3G31474|Mycgr3T31474
AFPIMEQDGKPYIISNTARKVLNTDSPRSEGFTLASQSIFRNHEDHTFYDEKCPAHQELK
VRLQWLSKTRGKETSAD*
>Mycgr3G34232|Mycgr3T34232
FDLKGQTAVVTGGARGLGLSFAAVLARANCNIAILDIGPDASEGVKSLKSESAVKVQYYT
CDISSTSQVTEVIQRIDQDFGRIDINVNAAGVVKDEPFLSTTEENLDRTFAINFKGSFFV
AQACAASMIRRLKSSNQGIPVDPSIDGGSIVFIASISTHIASSAQNISAYVASKDAVRGL
VRPLAVELAPYGIRVNSLSPGYMMTDMMRGLQSQQPDLVSQFMKETLLGGGKRIGQPEEL
QGPLLMLCSRKAGGWMTGQELLVDGGASSWKHPAVLSH*
>Mycgr3G32616|Mycgr3T32616
MGIQLWRRLPGKFLFILLNVFSAIALIFEGYNQGVYGSVSGTPGFIDMAKIGANGKVTDP
TKQGGLAAAYYFGAMIGCLLGGWTGDKIGRKKGVAIGAALCVLGAALMCGSVNSDMFIIA
RIVAGLGIGFVNTIIPSWVSELSSAHNRGSTFSLVFVANFLGIVIAYWLNFGIRDMGPEF
RWRFPFGFMASFMVIVLVIVPIVPESPRWLVANHRRADAIEILRKLRGDLAVDDSELTKE
IAQLDAIVADSGHKRNKYINIFLGGRYSGSLHLGRRAAMGAALQTIQQWTGILAIATWAT
QLFALAGFDEYKSSWLAGLVNTFGIFGTAAAALVIDRLGRRKSLLVSFVTQGISLFLVAA
FIKTSRDSLASNPELSQSLGTAAASFVFVFLWFFTMFNIVPCWIYGSEIWPQEIRAKGYA
MTIMGWAIGCGVTGFVIPIMLDKLGYGTFLFFGAMNVIATPIIYFLYPEVANKSLEEINL
LFTNDSLLVSKNMASYEARLQEAGGDLVLASKRLFAEVDGYEVNEDGHRGDSSDEKGDLQ
TFAEEKV*
>Mycgr3G67286|Mycgr3T67286
MSDSKVFTLRWGIMATGHVAGRFTRDLLTDPSSRDVSDVHHLITAIASSSGLQRAATFRD
DVKAPQNVKLFGSYAEMVSDPGVDIVYIATPVSHHFQNAMMAIEAGKAVLCEKALTATAS
QARILAAAATTKGVFLLEAVWTRFFPLSSTVRSLVSQGVIGTVHRVIADCSLDINPPEEG
GEIDTSNKLHRLLKLDLAGGAMLDLGIYSLTWIMQIMYHLQPKGHDKEKPMIVSAVNKYP
TGIDETSSFILQFPRQKAMGVGMTSLRIASGVDFDFTAGPPIRIQGTNGEIQVFGPAFKP
KNIRVITKDGNGPAQVQTDEFPIPRDESRENWGHGLFWEADECTRCIRDGKLESETLPLD
ESVLMMEIMEKVVKDGGVKYPDTITGDNYHAH*
>Mycgr3G34756|Mycgr3T34756
MTTEAPLPFVYQFAAGAVAGVSEILIMYPLDVVKTRVQIQGKVPIPGQDHYTSMVDCFRK
IIKNEGFSRLYRGISAPILMEAPKRATKFAANDEWGKIYRNAFGVAKMNQSLSILTGASA
GATESFVVVPFELVKIRLQDRAQAAKYNGMLDCVAKIVRQEGVLTLYQGLESTMWRHILW
NAGYFGCIFQVRALLPENPTKDKGIQMRNDLLSGAIGGTVGTVLNTPMDVVKSRIQNSPK
VPGGVPKYGWAWPALGTVMKEEGFSALYKGFLPKVLRLGPGGGILLVVFTGVMDFFRKMR
DEKA*
>Mycgr3G102874|Mycgr3T102874
MLAEGDFDIVYISTPHPLHYEHTMAALKAKRNVLVEKPATMNAVQFKVLSDLARKQGVVL
MEAMWTRYLPATRYLQEVLLPKIGEVRRVYADFSFPIVSDDLSHSSRFLDKGAGAGSLLD
QG
>Mycgr3G84214|Mycgr3T84214
MSSVENELAALESATGQQRSTGYNDFLKRIISSEQDQQGNLVRYVQSITSDNIGVIVSRP
LLSAFVEQFRALTDNTLKIEAGTQIVDLLAPKIVSFEQQDTELKFILADAHEAEDDFRAS
AKTLETISLESSQRAVTDDQKAKIIFSVTDQTTRLQFQLSQARISDSQRAFLDASAAYLA
LSNEAIIDEDERLRALSSAITCAVLAPAGPLRARQLAKLYKDERTSSTPEFSILEKIFLD
RILAPSEVAAFAANLESHQLAKTSDGSTVLDKAVLEHNLLAVSRIYSNISFQNLGALLGV
DADRAEVYASAMVESNRLSGAIDQIEEVIHFNTKGGNSSKMDLRAWHNLAEEVEKVATMI
QREEPAWYEQHVGA*
>Mycgr3G32708|Mycgr3T32708
MHVAQAKVVGGGSSINGGTALRNAVKDCEEWVLLGNDAWGWDSVEPVYDFLEKDDLRPTK
GFHPLVRTKIEGSGLIQQAFVAGAIEAGLPWVADLNATGAEGTGASPVCRNGERRISAAN
TFIDPIRGRRNFRIQSNAFVDRVLFSDRRATGVKLVDGSQISASCEVILAASALFSPAIL
QRSGVGPSALLESLAIPVLQDLPVGHNLSDHPCIPPGASSRPQRSLGGSETGHVAGIGCN
LNKPTSHGSVQIGSKDPLQQPVVRPNYLTTAEDRTSAREIVRLGYKIMLSRSMQSRLSLP
LGITDDTIRSDNLLDKWIQSQYSSTYHFCCSCRMAARESGGVVDQSGRVYGVKGLRVVDA
SVIPTVPAANTMWTTMMFAERIGRSLRDGVDVGPPLRSGRSEGLSRL*
>Mycgr3G90067|Mycgr3T90067
MRIKTTTPLAAGDSLTVKTLANQIQANHAAFDIRQHEHNQCTPGHPQDLITHPINYLRPV
LHMQDPALNSAIRLYLHFVDHALPIFHSLLHCMPTLAARKDDSDVKEWTFPEPLVTLTAE
QKAITWEYMGRVGREIEWKECSREEMNKGGKKMVAEGECTLRPDRPLQFCGLLGFGSTIT
TSRELVQQVEASARTGDSRKHQWCSFDLATTWLHELSHAVEHAVLPGVGWDDVFLGPGAK
TSETGFEVEGRVLGGRFNVRNGNVGLPRADTGEVWMREWPDLMTIHEYWNDDNRLIARLP
ATELERLWVKQWRIDWRFVEKMFEDQFWQKHLKARLRQVAEKEKARQESLANGYVAREID
EYLANLNVRPN*
>Mycgr3G33631|Mycgr3T33631
MPETKITLYTDVISPFGYLAWNILKNSPVFANTKIVLVPVFQGGVMQMNDNRPPMTIKNK
GPYQAFERAYFAKRFDVPFAASGKMPQPFPQNTLPTMRSVCALSLVKPEKVDDYMTALCK
RFWIDLEPVSKPEVFGKVLAEVLGSEDEAKKVLEKMGEAEAKDLLKSNTDEAFKSGSFGA
PWFEAVNAKGEKHGFWGINHLGLMCEFLELDRNKDGAFRSLL*
>Mycgr3G84213|Mycgr3T84213
MPAESQYPSVEIPSIGLWDFLFSRKDLTFPKDKKIFIDAATNRSYTFAELKSTASDFGTG
LLADWDWQKDDVLALYTPNSIDTPAIIWGTHFAGGIVTPANPAYTVEELAFQLQNSGAKA
LVTQQHLLDNAVKAAKQVGIPESRIILLGDGKDSTRRIKHFTAIRNSSLENRYKRIRVQD
PAKELAFLAYSSGTTGLPKGVMLTHSNLVSNILMSVSAERHISSEDRVLAFLPFFHIYGL
VVLLHQTIYRGLTCVVMEKFDLPQWCELVQQHKITYSYVVPPVILGLSKHPVVDKYDLSS
LRMLVSAAAPLTRELIEAAHKRLKVPIKQGFGLSETSPATHMQPVELWESTMGSVGRLLP
NQTAKYVSEDEQEVPVGEVGELWIKGPNIFAGYLRNEEGTKNALTSDGYFKTGDIGYQDK
DGNFYITDRKKELVKYKGFQVPPAELEGVLLSHPKIDDVAVLGVQRDDLATEVPLAYVVP
RQGETAGPQLEKEIVDWMASKVANHKRLRGGVKFVGEIPKSAAGKILRRVLKEKYSQDEK
KRDAKL*
>Mycgr3G54222|Mycgr3T54222
MGDFDEDLFEEGDEYVERRYMEEQARLEAEDDERDYDGPVGEDHQNAAGSSTTTSRDASC
PICSISLSGVNESDAGIHVNNCLDGNPTPLPVKKEVQKSEPKIKSEHVSSPHQFKRPARE
PREGQASPFTLGQPASTGGSAFKKLMSGHAEDAAWAEAAAAEHASRGKPSYTRTCPFYKI
LPGLFICVDAFRYGAVKGCQAYFLSHFHSDHYIGLTSTWTHGPIYCSKVTANLVKQQLRV
DPKYVIALDWEKPWEIPGTKGVTVTMISANHCPGSSLYLFEKTIGRKTNGEPRQQRILHC
GDFRACRMHVEHPLLMPDIRDKVTGKTKEQKIDVCYLDTTYLNPKYAFPEQEAVIKACAD
MCVCLSKDTPDETDGWEQMKRQRAGEGMVKFVRKESNTAIKEEEPVDPSSVGNMKKTRGR
LLVVVGTYSIGKERICLGIARALQAKIYAPPSKQRIVAALEDPELDSLMTSNPREAQVHM
TPLFEIRAETLDDYLKDFFPHFTRAVGFRPSGWNYRPPNSRFVESPLVQTVLHSDNWKSG
YSMRELVPQRGSTSRASCFGVPYSEHSSFRELTMFCCALRIEKIIPTVNVGSQKGRERMK
GWCERWAADRKKNGLYKL
>Mycgr3G84210|Mycgr3T84210
MTSKKVLVVFGSTGNQGGSVINTVLSHSELASRYTLRGITRNASSSKSQALASKGVEMVT
ADVNDPSTLGAAVKGAYGVFAVTDFWSIFSKDAETAQGKAIVDASKAAGVKHLVWSGAPN
VAKLSGGKYTHVDHFDGKAAVDEYAAANKDDMIVSHYWPAMFFESLKQAVQKDGDGNFSL
SIPFPNPNSALPLISPTRDTGKFVIGLFEAGDKADGVRVQGTSEWTTVNKLTEKLREKTG
KEVTLNLIDVGTYKSFLPEMVQEDLGEMMQWIGESEYYGKGTKEDQAESDKFLLEGSTLT
SWEEFVGAEF*
>Mycgr3G33784|Mycgr3T33784
APISFFDTSPIGRITNRFSKDVDTMDNSLTGDLRLLLYILATIISTFCLTIAYYSYFAIA
LLPLMLAFAVTASYYRELAREIKRHEAILCSHVFAHFGETISGILTIRAYNVQSRFLATI
SASLDSMDGAYFLTFAGQRWLSTRLDIVGVLLVFIVGILIVTSRFSLDPSVCGVVLLYML
STVQLMQDVVHSLADVENEMNSVERLHQYGHDLGQEKTTAMEKSDVRPTWPGKGYIRFEE
VQMRYREGFPLALKGLTVHIKSGQHIGIAGRTGAGKSSIVSSMFRLVELSQGIISIGGID
IAGVPLHDLRSRLSIIPQDPTLFRGTICSNLNPFDEYEDIKLWQELRQANFITDKDVLAS
TGSQEPAKVNLDLPVEDEGSNFSLGQRQLLALARVLLKDLQVIMFDEATSFVDFETDKKL
QQIIYQAFDGKTLLCIAHRFKTIIGYDCTLVMDDGMVAEYDSPFLLFDKGGLFRGMCDRG
GTMREHIVSRSVDQGGLA*
>Mycgr3G90085|Mycgr3T90085
MGEEHSKLSQDQPTNSGASDFHTEKANETENGHAGQNESRNSTSSSDTRFTPKTGFTQGD
TFGSPRLSPPFAQGEVPWFDTSYMILDKETRKAITLTEDGKTLRLRYAEDGPNASNTFLC
VCRDNYTAFLNKRSRSYLSHDGKEIRGKVHAGALRLNNWECFVPRAHPSGGYQLLSPFRQ
SKMMLLVKTSAGEIERAYHGNTLWVFEEV*
>Mycgr3G34239|Mycgr3T34239
MSSNPISQAAYAHAAAELHPSILAHSLRVHLHATQISKQEDLNWHTDSKQSTLLFVACIF
HDLGTSSTYDTGPTRFEIEGADAAVNFLKQYPTITEAERHEVWTAIAIHDTPQIAERISV
LPRLVRLGVTIDFKRPAALAMVSEKWVKHVETEFPRVEIEKVLGDAVVEQALKVPEKAPA
ACWPGLLLRAKLADPEWEGVNKAF*
>Mycgr3G84211|Mycgr3T84211
MSLNTAKKPVIAVVGAGPGIGEAVARGFAAEGFATALLARTEDKLQTMAQGIDKDFGQGT
ARYYITDLRVEESVIASFKKIASELGPVEVLVYNAGARRVNGRKILDTSSEEFENFTKIN
LFGAFWSTKCVLPAMLEAKKGTILFTGATGALRGPPGLSSFSPGKFGLRSLCQIITREYQ
PDGIHAAFIVVDSPVDGKLIGGVSRRKWEREGAKEKLEDLDAYLMQPNDLAQTYWFLHTQ
PRSAWTHEIDVRPQKEGMYSRL*
>Mycgr3G34632|Mycgr3T34632
MSDDEHSHRVKKRRISRACDYCHKRSKRCRASLNDSRCQSCVSFDQPCTFNRPQKRRGAP
RRRDDGEPHARAGVAGTSSNGQAEGAGRVEQHASDTGVSLSGPTAISGQHAIPGQAFLTR
QHSTWRAPSDYTHATVMDLVELFFEIVYPIFPLFHQPTFIRRVSRAEYNTNKSLFAVTMA
VCALVSARVRDGAVFNPRWDLQSLQPVAPEVYYTESIRQVNGDHTDLNTLRTHALLALAA
IQDGKFRDMHGHLGRYHTIVASEGLHDENNWPSDIGLVETQERRRLFWSIYTLDIFTSIV
WGGVIRSREYQSSVSYPSEVDDDMFDDSGFATDTILLSTGLGSSADSNSVSWMAGRNFVI
DLYRVLEHIIMRLSVRKSRAQRQTLIDGVLQASDSLSQEAVLNSVMSMYGLLPQCLKETN
PITSKPRLDRFGFQAADIVATVQLLRMTLLSVTGGSIFEKCQIANEVVNAFSAIPTGYHH
AISVPLLFHLGVIGQILATTLEQRLSENEYRSIRDVMMAMAQLLSTLEGLHASKGASQRL
KDQITRIDDFMTVQRHNTRGQSGRLNAIAETPNTFASSSDVATFDTQAFNNENLDLSPFE
IPSEILDDVSQIFDFSQLSWNLT*
>Mycgr3G107669|Mycgr3T107669
MEAIPYSDAKLRRILSAVRTIAVVGASSNWNRPSYFVMKYLQRKGYRVIPVNPGNAGKDL
LGERVYANLRDIPDEVDMVNVFRASHSVGPIMDDAIAVGIKVVWMQLGVRNDEAAAKGEE
AGIEVIMNRCPKIEFGRLGGELSWSGVNSGIIRNKAAQAPTDRRTKPRDLPPINIDYGFE
TRAIHAGAAPDPTTGARGTPIYQTTAYVFDDVEHAASLFNLHNFGYIYGRLTNPTVSVLE
ERVASLEGGRAAVAAASGHAAQFLIFATMLEPGDEFLASSKLYGGSLTQFSLSFKKLGWH
CHFVDPTDPENFRRALTPKCKAIFIESLANPGGIISDISAIAEVAHSAGLPLIVDNTLAT
PYLCRPFEWGADIVVHSTTKFLGGHGNAMGGIVVESGKFDWTQGGKFPSMTEPEPAYHGL
RFYENFGDFAFTTKARAVALRDYGPTMAPMNAFLTITGIETLHLRMERHCSNAKAVAEYL
DKDSRVAWVSYAGLEDNPYRKLASKYLPKGSGSVFTFGVKGGYETGIKVVESVNLFSHLA
NVGDTRSLILHPASTTHRQLSDEQREGAGAGPDVIRLSIGLETAADLIADLDRALGSDKA
ANGTGH*
>Mycgr3G84209|Mycgr3T84209
MDGIDCALCRFRQSSPGAPMDFELLKYDEVPLEQTIKKRVMKMILKNSTTPEELSEVNVL
LGETFASAVHEFAAKHNVSIASIDAIGSHGQTIWLLSMPEEGQTQSALTMAEGTFIASRT
GITTVTDFRVSDQAAGRQGAPLIGFFDSLVLHHPTKLRACQNIGGIANVCFIPPDKDGKL
NQEYFDFDTGPGNVFIDAVVRHFTNGEREYDKDGAMGRAGTVDQQLVDEFLTRHPYFSKA
PPKTTGREVFRDTIAHDLIERGLKKGLSENDIVATVTRITAAAIVDHYHRYMPTQYGPLA
EIFMCGGGAKNPNIVDYMQKAFPETRIVMLDEAGIPADAKEAITFAWQGMEAVVGRSIPV
PDKVATRESYVLGKVNPGKNYREVMRKGIQFGGKANSLEPVSEMVNYVDGKVFDNKW*
>Mycgr3G98830|Mycgr3T98830
MAPASLLDLIESLPSSDVWGPPTTTDTTLNGVPYAPFSKGDKLGRMADWTSEGKEREGRG
GRQQYNQRYRDQIYGAGPGGLQTVFNIEGTNEESSFSLVDRSQTSARSRGFGGRGGTFTR
GRGQRGGQNQRGGRGTFQRVGGGRGGQQGFNDRGGRGGRRGGRFGWKDWDKPQRNREASV
QPKDSWHMLEEIDFNRLSKLNLDTGEGEDLDDYGFLYYYDRSYDKQPGAPTSIRKLTVLD
RAAYNVTTSSDPVIQELAEKDEATIFATDNILSMIMCAPRSVYSWDIIMTKQGNKIFIDK
RDGSSLDMVTVNENAADAPLEMSEGNKDQINAPGALKEEATHINNVFPTQVVTESDSSKH
EMPNEHPFYNSAEETDPPASKSYKYRRFDLSLEADAEPLHLIVRTELDAVVKNNISGEDQ
YLTIKALNEFDNKAQGSGGALDWRTKLASQRGAVVATEMKNNSCKLARWTVQSILAKADL
MKLGFVSRANPKSTTEHVILGVLGYKPREFAAQMNLNLNNGWAIVRTFVDMVMKEPNDGK
YVLVKDPNKPTIRLYQVPRDTFEEDEGEMEGMSRTLA*
