# Supplementary material for: In silico prediction and characterization of secondary metabolite biosynthetic gene clusters in the wheat pathogen Zymoseptoria tritici
Source: BMC Genomics. 2017 Aug 17;18:631. doi: 10.1186/s12864-017-3969-y (PMC5561558; doi:10.1186/s12864-017-3969-y)
Supplement: Supplementary file 1 — MultiGeneBLAST analysis of putative secondary metabolite clusters. All encoded amino acid sequences from genes residing in clusters predicted by AntiSMASH are given as FASTA file format. All output data from MultiGeneBLASTs are also provided. (ZIP 42911 kb) [file 12864_2017_3969_MOESM1_ESM.zip › Cluster MultiGene BLAST/in/Clusters_1_34/Cluster_7.fasta]

>Mycgr3G67482|Mycgr3T67482
MKCDEVKPVCGPCGKANRVCIYGSLPDNASEDGSVGATPKVHASPISTPNAAPVSSHRRW
PSAAESLETRPTPRMYPATPAPTGDEGMVQLSPQSSYSNSTGYGTEVAPLRWFGLLAGDA
AQSNLDTPTLESLSDAALARRQELYPTQDARLASAAQHVNFAEGVALQNPSKILQISAIS
PAPMDGSTDERQFWQSTEPIRLKDHEFDIFQRFVTGVSLWIDLYDPMKHFSTLVPHLALH
NEGLMKAVLALGARHLSIKPLNRGEVNVDRTAAVQYYYETLQYLQSAMRFTSYKNSLELL
ATVLVVSTYEMIDGAGKGWERHLKGVFWIQRSREINGESGGLEQAIWWAWLRQDVWAAFR
EHRRCFSFFKPTKPYSAMDIWDMASKVVYILAQAVNYSSLEEKQAGERDLSNRIMRANTL
LNMLDEWRSSVSIHFNPLPVEGPSNRAFQPLWIHPPAFGISIQMYSMARILLLINQPSAG
GYLEYLSRDRIIVECIDTIGGIAMKLSDDASRLMSTQCLFAAGLYCNDEAKRQCITELID
EHASMTGWPVNTNLSEELRQEWARPRPR*
>Mycgr3G54399|Mycgr3T54399
MSTKHFFPHTEGVVAQGLESLVARNNHLALDAPNKVVYSKTHHPSKVTVISGGGSGHEPA
WSGYVGDGMLAAAVNGEVFASPSTKQVMAAIKHVPSDAGVILCITNYTGDNLHFGLAREK
AEGLGYKIGVLRMTDDVALGRKQTENLGRRGLAANMWVLKLCGAAAEAGYEFEKCMEVGF
SVNANAVTVGSSLDHCHIPGREHHRSIPQDAYVLGMGIHNEPGLHEISPMPPVEELVGDM
LKYCLNPEDKDRAFVNFKTDDAVALLINNFGGMSNFELEALTSVSRKVLQRDWKITPKRI
YVSCFETSLNAPGWSISLLNISGIERETEMSTATLLELLDSETNASAWPRNGYKDIAEVK
ETAQVAKADPEAAVQNGPRVDAALLDSALRTACNSAIKAEPDLTKWDIEMGDGDCGEAVV
GMCQGVLNKLDSGLTKQGSFFNVLDEVGEAVEEIGGTLGAIISIILASFTTSLRKAHAKD
ESGFKLDAQSAGNAASEALKNLMNYTPAKQGGRTVMDALIPFCETLQKEANLQKAVEACH
QGAQSTHGMKAKFGRATYVGEISEPKDAPPDPGAMAAAIFLRGLLDGLN*
>Mycgr3G31918|Mycgr3T31918
MIPCTVDVSTQSTDEPQNPAFVLRSVKNVAFEDRPIPQLRDAYDVRVHIRQTGICGSDVH
YWQRGRIGDFVLKSPIILGHESAGIVAEVGTAVKNVKVGDRVAIEPGVPCRRCDHCRSGA
YNLCADTVFAATPPWDGTLAKYYIVASDYVYPIPDHMTMEEGALVEPTAVAVQICKVADL
KAGQTVLVMGCGPIGVMCQAVAKAYGAKKVVGIDVVQSRLDFAKTFGADYVYLPPKAEHG
ADPIQHSEKIAELIKENFELGEGPDAVLECTGAEACIQTGVFVARKGGTYVQAGMGKENV
TFPITTACIRGLIIKGSIRYTAGCYPAAVDLVASGKIDVKRLITNRYKFEQAEEAFELVK
AAHPDVFKVIIAGVE*
>Mycgr3G107738|Mycgr3T107738
MAGKYSFLCLAATLVQVVLASPAGSIVVPLKRDEVLLDYLAKFSVGTPPQEEYLKIDTGS
SAMSFYSPRSDFCNADDRPCDVYGTFDNVSSSTSTYTGPGFSDQLISYGYGDYLEDTVSV
GGVSTPHVDFGYITTVGYPSRKQRPAASIVGFCLSCYPGPNCDGPGPYLLPQLKKASAID
RISLSVYLGPDERDVNNAEIILGGAYDKAKLGGELFTVNMVDPHNSHLTNQNTNNVNVSS
IEAVSGDKTIKIDSPEKEGTVYLLDTGAPYWSIPTEMFNLVSTAFGGLSATTSYYTYIVD
CKYQFPANSNGCINVEFTAGGTISVPFHTLVTDFGNGTCVTAVQPGGGNLLGDPFLRSVY
AIFDQEDFTVSLAQVKHTQERDIVAIPKGGFKPAGLERH*
>Mycgr3G67469|Mycgr3T67469
MGGLNLSINWGEHRWAVFYCLVATIGALCYGYDSIYYTGIQGMYHFKRDYGTRTAPGSDE
EWELGTVFLSVSASIIYVGEFVGAILAAPINDKFGRRAVFACASVCIIIGAIVQLCSYGI
DGVFYVGRVFVGLGVGQFTATCLIYVADVAPTEIRGPALMCFQFMQSIAQFIGACVNQGT
ETIDGAASYRLPVGLLCILPLTMLVLLPFIPESPAWFMTKGRREAAAAALTKINRSKPNY
SPEPDLVVIEDAVQLELEMESESSWASLITDPVERRKLLYACGVMFAQQINGIQFWYTYG
VIFAQSIGVGEPFTINTIIYVVQIVTVGLSVVFGNKMNRRTNLLVCTMGMIISLVAVGGL
GTTRDGDGNFSRGVGIGIVVFAYINIVCYNFSIGTLSYTIASEMAVGRNRNKITACALGT
FFFTVWMMVFTSPYMYYDADLGPMLGFVYAGTSLVTLAYSWFCVGETTGRTNAELERFFS
DRIPVRQWKNHVWADDFGSKIEADKAGEGRVESVVNMPKSEEKA*
>Mycgr3G34531|Mycgr3T34531
MSSIFTQMWPPKPGFTERDIPDLQGKVYIVTGGSSGVGREVVRILYGRNAKVYIGARSEE
RADQAIKHAQDSSPDSRGALHFLHMDFTDLKTVQSAVKSFETREKQLHALFNNAGVQSAD
KNASQTVQGWELHFGVNCLAPFLLTHLLTPVMLRTAEADQDVRVVWVCSLSVEMLGEKSR
GISSDYLEYYSSLTALERYGVSKAGSWLHGVEMARRFPQIISIPCNPGHLKSDLYREQNK
CLQGALNMAVLYPPIYGALTELVAGTSTTVRGEDSGRWMIPWGRWGQIRPDLIDATRAQS
EGGNGHARQFWDWCFEQVAPYAG*
>Mycgr3G107731|Mycgr3T107731
MAAVVARADGPPHGHEWRRRDILLVDEKRREHGSGHLKSRLRALVGFWEDFTSRENLKSS
GTLRTKEQSITRDIWRPYRSVSSEGNAPPAYEDALCDVPPDYTATDACANAIDLREGEAR
IEHGWIDGRTKEESRQVYEVVDVKVDFSAAENIRSRANKKAKKAAKAAAVNKWGDNSDDG
EKKDEDGADGEDAGGGGDAPAGGDGGGDPPGDGGDGGDDGDDWFGGGGKKKKDKKKKKNA
WEEFEEEEKKKQEEEAKAAEENGTAEAEAEPIEDWGSFAAVGKKGKKKKGKDIEPEPEPE
PVVEVPAPVEAAPEDDWGGFTTTKKKKGKKGKEVEPEPEPEPVVEIPAPVEAAPEEDWGG
FTTTKKKKGKKGKEVEPEPEPEPVVEVVEPAPAAEAEDPWSSFATVGKKKKGKKGKEVEP
EPEPEPVVEVVEPAPAAEAEDPWGSFATVGKKKKGKKGKEIEPEPEPEPEVVVPPPEPEP
EDDWLSGSKKDKDKKKKKGKNEPVSPDPPKDEMKFDDISLNDDKAAPKLDLDLGDFGGGT
EKSESKGFSFGGWGGGWGSGAVKSWGFGSSADTPKEEPKIEDTSWSFAAVDDKKDKKKKK
SGSAFDFGFDAVGDEGDAGTVDFGDAKVEPVAEEDPWSGFSAAGKKDKKKKKGAIEPEPV
VEVPPPPPPPPPPVEEKPADDPWGGFSTATGKKDKKKKKSSPWDAEPEPEPVVVVPEPEP
EPVKEEDDTWGTFGMSAKDKKKAKKNAKLGIVEEKAPEPEPEVVVVPETKVEDAFDGWGT
TTKKGKKDKKKSTFDWAEEATPDPVVEVPPPPPAEPEPAATDWLGGGWGETTKKKKGKKG
AVEEVPPPPPPPVIPEPAPADEDWFSGFGTKKDKKSKKVVEPVVPDPPAVEPEAIIEPKV
EEDDWTNSWSTGTKKKDKKGSKSKGIVEVVDPSPGASVLLPESVQEKPAEDDPWSSWTTG
KKEKKKGKKGSLEPEVPAILEIEDKPAEEPAVDLLDAGDDDLWATTTTKKKDKKDKKGSK
IVEVPKVEEVKLSKTKSKDSKESKESPDDIIEIVEEPLPSPKEEKKSAGWGIWGSSTTKT
PPKKETSKEKREREKKEKEEKEKEEAAEAQRKADEEMFAAALDEDPDGLLDLMDDPVPVI
TKKSSSKDKDKDSKKKTSKVESKSSKKEPTPEPEPEPEPEPEPEASPPEEPKKADGWGFW
GSSLKAGKKATPATDAKSKIGKDPWANEEADVAALPKMPDVLSDNDNKKSLSKSTAADAS
MAKTKTAAGKTSSSIQDRIKALQAEPIDAKKSSKSKASAAVVPLPEPEPEPEPEPVVVVE
KKSKKSALASSKAEKEKKKTSPDLKPLDSPVPGGFPGADLLDDVPEKDTSKKSSSKDKKV
SSKSADKKTKAKEPIIVEAPVVPDLLDLDDAPEDRVKPKSSKKERPKVVRDQGSSSWGFW
GATPAKKSPSKEEAVSPSAKERPSGLSRSKSARKASDKDPLDKTSDPSGSDKGDKRDSKS
RPSASRGFSMFGTPSRSKSTRDPTSAKKLSSRRQSVAVDESGLVSPAAADKEMSTKAAKV
MGVNRSKSTKEKTTRKIPDPYPIDSDDMIVVDGPEDSAKDIDDRKERKKSSKSKRQSTYM
SGGLNGEADAFPNADEARGMDDDLAERPGLVRRGTSSAKKAGLMGGLFGAFGARPTPDRR
QSKAYETEDGAGRKRGSVDDEDSKRLRRDDRKVNRSSRKPSDEGTAADVEDPEVREARRR
ERRQRREHEAAVAEAKAARQREKEDAQRAKAQAEEDEREARRQEEKRARRAERESRRAEE
ERLAREEDQAREERRARRREKDRQRAEEAAAAAAAATHTRPSRPKPDRRRSTYVDTPSEE
EARRARREERRSRRSVDPTSPPADNKDRPRASRRRSDYPDEHISSRYAEPPAPINPVAQA
IKKGGDKTASWVHSISNSDPDPPPIEGTVLDVPYHADDGVPDRHPLEGEDTTAREMRATQ
RRRKEREGGGDDGRRRRRDEEGVGRSSDGDSGRRKSSYAPVNSMGAGDMGGRGFDGRPGM
GGRGESKRGSWLKKMTGF*
>Mycgr3G34954|Mycgr3T34954
MIILLALLSGGAFTVSLDDTIVATAIPRITDDFHSISDVAWYGSGYLITMGGLQLLFGKL
YKLHVDRTIYTVSLCIFATGSTISATAPNSFALICGRALAGTGAAGIVSGGIVILGHTVP
LRLLPVYISITSGLTVVGTVAGPLFGGLLTDGLSWRWSFYINLPIVGTVLTLFVLLYRPK
HGKSSQHASSRSCKERAAMYDPLGNALFFSAVICCQIALEWADSHYPWRSARVIALFVCS
AVFLTMFVPLQVFMRENATIPGHIAKRRAIASSGVFMAFLCAAYFSVVYYLPLWFQGVKG
SSPTHSAIMSIALLVTMVLSSLIAAGLMSKTGWYNPFALAAPVLASCGAGLLSTLEPNSG
PGKYIGFQVLLGAGVGCAFHIPFVVVNATLQESDRPTGIGLMMCAELLGGALGVSVAQKI
FESRLVAFVGRLAPDVERSTILKTGATELTSLVPEDQVAAVPKAYSDAVTSTFYLSSACA
AASIIAASFMEWRNIKKSPDNETRNEGTELHTVPTSGERDVVGLHHGGRKQWSSP*
>Mycgr3G34247|Mycgr3T34247
VKIIYNVCFHPLRKYPGPKIYAASHLPWGYWYRKGVWHEKVLQLHKQYGHIVRVSPDELS
FDIPEAWEEIYSRGNNKVENYRPEWFATSKQNFIIGANESDHKRMKAVMAPCFSHAALTE
QEPVIKRHMDSFIRHLQEATDGGQKPVNLIRWINYLTFDIIGDLLFGEGFGCVEGDEEMR
AWQDVLIVNLQLIHVLAVCQRVWVFWLAMSPRNLWHLVTKFAYFDGLIDARVKARDANED
REKTDFLDVMRKGRKTAQMTPKELSANSFLLTFAGSESSANATASLVYRIATNSTLRDKL
LQELHDNFQHEDEISCAKAMALPYLAAVIEEGLRLHPVTPNALWRITPKQGNKVFGEWVP
GNTVLSIHHRAMYYGEHNFKRAEEFIPERWMPHSDASSDFADDRRDAFHPFSYGARMCPA
KNLGTAEMSVIIARLLWAFDITIAEQSLRWREGLRGWALWEKRPFWIYLKSRAKYESA*
>Mycgr3G67467|Mycgr3T67467
MKDALIVGHRLAEVLPRTDKYWFQVPHLLQLNLILLVPLLSSSVAGYDGSLMNGLQALPQ
QWQNYFGNPKGALLGLVNAAQSIGSVVALPIVGSCSDRFGRKKVLLAGILGVMLATAIQA
TAGTLEQFVVSRFVVGAAGMFAAQPSPLLLAELAYPTHRGKYTSAYWTLYYLGAILASWT
TFGTQSYNSSWSWRIPTILQAGYPGVQLGFWYFLPESPRWLVSKDRNSEALDILSKYHAD
GDSQSPLVVREMAEIVEAIGMERAAKATGWSNLIATPGNRKRLFIAVSLGAMAQWNGIGV
VSYYLTLVLDTVGITDPFMQTLINGLLQIFNFAAALSAAFMVDRVGRRTLFNFSGVVMLF
SYIVWTACSAVNDKTGSEAAGIVVIVCFFVFYFGYDCSFTPLLMSYPTEIFPYSIRSKGL
TCELLSIYCSLVIAAFVNPIGLENIGWRYYIVFCCLLVVFLAVTYFTFPETRGYSLEEIS
EVFDGPHSIPGVDTKDDEKHAGFKEHVEEYVEMV*
>Mycgr3G84279|Mycgr3T84279
MDTDQAVPKISTLPTPDANWQITLKDKVIAITGANRGIGLGIAEVCLANSAKVVYSLDLM
DPSEDFEALSKANPGRFKYKRMDVTDEESVKKAIDDIVSREGAIHGMIANAGMTKHQPAL
DFTMAQVRQLFELNVFGAWNCATAAARKFIELGIKGSIVFTASMTSYRPNRAGPSAPYGG
TKAALRNMTHTLAMEWAEHGIRVNSISPGFVRTAMTRAIEGAPDFALKMQYYGGMPRMAL
PQELGGAYTYLLSDQASYTTGIDIPIAGIVGAW*
>Mycgr3G107737|Mycgr3T107737
MSFGFSPSDIVTLVNLAHKTYRGWKTACGDYADITSSLDGLLVLLERIENEAEQPHTALI
RSRKDRDNVRDIISACTATIQELSSIISRYRSLGLGKSREKNWEKICFGSKNLDSLKAKL
LQHHSALSAYLSAVGLSSLTRIEQDLHALPDKIQKTVDGLAAEIRAGRREGSVMTTYDDD
EKDVWRQFRRELIGDGLRSSFVHRYKPQIRRYLRDLAGDGLLEEAELTSEGHEIPRGSPP
SHWTQREDKSPTRENISLLTPRCQTTCETDSEGDKCEREACSHDVLAMECGNSTPVSEER
PTIAGATLAMDLTHHYLRLSPETRLETQKRQD*
>Mycgr3G67477|Mycgr3T67477
MSQEPIAIVGIACRFAGDVDTPSKLWKLLQDPHDLRQEIPKTRFNTEGFYHRNHAYHGHT
NVKHSYLLSQDPAAFDAEFFGVNPHEARSMDPQQRLTLETVYEAIEAAGLTMEALSGSDT
CVYAGSMTADYDAMGTRDLDQLPTYAAVGTSRAILSNRISYFFNWTGASVTVDTACSSSL
VALHSAVQALRSGDSATGVVCGSNLILGPECFIIESNVKMLSPDGLSRMWDKDANGYARG
EGLAALVIKPLSAALRDNDHIDCIIRETGLNQDGHTPGLTMPSPHSQRELIRRTYAKAGL
DLSKQSDRPQYFEAHGTGTPAGAIHSAFHQGSNTQPLYVGSIKTVLGHTEGTAGLAGIIK
TALALQNSCIPPNLHFNELNPSIQPFYQNLKVLRSRADWPQLEPGQARRASVNSFGFGGT
NAHAILEGYENELADAHAGSNVSSTVFAPFVFSAGSDKALRNNIEAYIEYLGGNLDCNAS
DLAYTLRDRRSLLQYRLAIPAPDCAALKEKLINFIAGNSSAGEEGIVRSLSKVGSERSKV
LGVFTGQGAQYAAMGAELIRASPFARQTIKDLESVLQNLPKEDRPSWSLENELLATEPQS
RIGESALSQPLNTAIQIMLVDILHAAGVNFDTVIGHSSGEIAAAYAAGFLSARDAMCISY
YRGVCCQYAESPNGNVAGAMLAVGTTMDDAVELCQDETFAGRISLAAVNSPSSVTISGDS
DAIEELAIILEDEKKFQRRLRVDKAYHSLHMRSCAEEYRKSMLRAGVSVIKSSQARPCQW
FSSVYDGQLVDESLQIDGDYWLKNLTQPVLFSSALSAAIQSSDYDATLEVGPHPALEAPA
TQTMQEVLSKSIPYSGTLRRKENAVLSLSATLGFLWSRLDRRGVNLDSFEKQMTGNEAPK
NRLLTGLPRYQWNHDTKYWSESRRSQHLRSRSEPVHPLLGHISPDSSSHSHAVRWKHVLK
PSEMPWLNGHAVQNQIVFPAAGYISTAIEAVRSLAKGEAIQLIGLDHFVIHQAVPFTSAD
DSVEVLVDFSQITRSHDKLEMTANFSYSAALGDTTSLSLVATAAVKVHFAEPLVDLFAER
QPEPPHMIDVKPQRMYDWLASLEYNFSEPFGGLTKLRRQLGLSRCTGKLAPRDIDTAGLL
LHPADLDAAFQAMNLAFSYPGDEQIRHLHLPTTISKILVNPAALEAAHSPGDRVGTDCFD
VDATWNPSDPLTPTAGFSGNARLYFDQGESPCAAVQIDDIVLRPIGDANDERKIYHGLDY
VPTRLDGMVAAENITITDHILEIQEMVHRIIHFYARQVNDEVPSSSSLRAAGTITGHYLN
FCQRIVADLKQGTSKWAKSEWMSDTKEGVMEALHQLGPDFENVADIKLVLLVGETMPRVL
RGEADMLEEMRLSGLLDTFYRYGAGLYQATQWLTAVLKQITDRSPHLRMVELGAGTAAAS
KDILEMLGRNFDHYTLTDISSSFAEGALESLASWGDRVSFKTCNVEVDPVEQGFVEGEYD
VAIASQILHATTSLDESVRNVRRLLKPGGWLLIGECGPDGGGAIVGSFIFGALPGWWNGV
HEGRALSPFASFSAWDEILQRNGFAGIEVRTPEPSAQAFGIVTIAAQAVDPRVSIMRAPL
SSPANLDVDEILIIGGQTEVTAQVIDHMKKLFSGMGTRVILYDRIEDLDSHIEKPEAAII
SLADVDDAVFENMTPDRWTKFQQLFTGHKHLLWVTLGRLKDNVYSNMTVGFGRAAVNEEA
ELRLQHVDFANVSHMEANRIAEMFVRFTNRSLTAGSSKNELLHTDEREYVVDEQGRELVP
RLSHQTKSNDRLRSVRRAVTYKTDLRSQNVSLEQNSSGRFLRQLSRFDQTKFQCIDGNDF
IELSTTCSMLFAIRTAFGYHSLVMGTDNKGQKHLALTDSVSSILKVNIRCTARVEGTDLD
DHALLYSVAIRLITSTIFEATCAGQRVIIHDAPTDMTATIIAEAQERGVQLIFTTARKNE
ALQSAVRPARYVQLQPYAGAADVVSALDTKVATLIDLSRSASPLSTTLRAVLPATCRIES
WRTMIAPASVSNGMGEATGPNQENLEMTELAIVDWTKESSLPARVCRLDASPMFKPDQTY
WLCGLSGALGISLCDWMITRGVRNMVISSRNPRLDQRWVDNHRLKGATIKIMSCDVTDEV
ALRKVHQDIVEALPPIAGVVSAAMVLRDVAVCNMQYDQLQDVIRPKVLGSIHLDRIFWDD
NLDFFIALSSTNAICGNPGQANYTAANMGMAGVAARRRHRGLRASVAHVGAIIGVGYVTD
SIERLEQTVSMTNMIHVSEQEVHQMFAEVIEGGFADSAVPQELVMGLKEVSRSEPGQSKW
ANDPKFCRLVLPASASEDARGTGGTAEESVAKKLEGCKTREEVHQALKQAFAAQMRKILF
IKLSDDEVMESVSSTLGLDSLIAVDIRSWIMKTFSVNIPVLQIMSADARISDIVATTLQA
LPTRMTPLLEQDEATASSGGSESAADSDAIKSDQRSRSSATTPPPEGPSPAKVHATSASY
WDEEALAPQGVSMRDDVPAPRQIPEVVLLTGSTGLLGHHLLNALLEQSSIRRVICIGIRR
LTERLAAAELPAGNDRIEYHEGDLAVPGFGLSETEQARIFDDVDAIIHNGADTSHMKSYA
QVRDANVESTRRLIRLAASRRVPFHYISSAGVALASDVSPFPSIRANGTSEKLEELSRHG
SQGYMCSKWVCERMLENAHEQYQLPVCIQRPSTIIRSGDDATTPRASFDWVNTLLQYAHK
IRAAPQVRHNQGALDLVSVETCCNDIIAGLNTVHNGVKYQNNVGDIVIPMSKLSDLAMEE
GHAEPYVKLPWEEWSKKAIDAGLHPAVATLIEHIDEPGAPSYPALARAEGKE*
>Mycgr3G31902|Mycgr3T31902
MPLAKPPNASSPVLSQFQLDGKVAAVTGGARGIGLEVTRALAEAGAKVALVYTSSKDAEE
SAAKLTRETGSTVKAYKSDVRDKDTITATIDQIAEDFGRLDICVANAGIATHHDSLDYSA
EQWQEIMKVNLDGAMYTAQAAGKIFKKQGPGGGSMIFTASVSATLVNVPQKQAAYNASKA
AVVHLAKCLAVEWVDFGRVNCISPGFIETEMIASHPKEWRDHWSLLVPAGRNADPAELKG
AYVFLASDASSYMTGKSHPVLLVKAALTNRRCQYRDRRRLHTAMNLAGSD*
>Mycgr3G32934|Mycgr3T32934
MPSLPDTQSLVIQKKNVELPPDRLPLAVVDGKPVPQIRGDHDLLVRVLAVGLNPVDSKMV
AHFFMEDTPTGCDFCGVVEMAGSASNIPVGTRIIGGELPYRPNNHYHGGFAQYAVTDCRN
ALVVPEDWSDTVAAGLGNLSWATVGLAMSKAEALNLEGTPSNPAAKALPVLVYGAGTATG
VIAIQMLKQSGYSPIGVCSEKSSERAIACGAVGTACYTSPDCTKRILELAAGVPIKHALD
CITQPETVEMCFQVLARVGARYACLENCLESWRSRRSVKVSVVMGYEQLPYDIDLDDPVY
SRKTNPHSVQIARTWGAEVQKMVNEGSIAPLPVEELEGGLGAIIDGLETIRKGQVQGKKL
VVRV*
>Mycgr3G102936|Mycgr3T102936
MSGRLQGKVAIVTGAGGGFGKGIAEKFIAEGAKVIIADFVAEMGQKTADELKCDFHRTDV
TKREDWESLKKFVDEKYGKLDCVVNNAGVTYRNKPTQDVTDEDFDKCFNVNVKAIYYSCN
VLVPYIQEKKTGGSFVTIASTAGIRPRPGLVWYNASKAAVINASKAMAVEYAKDNIRFNT
ACPVVGLGTGLTDLFLGKPENEATFMATVPLGRGSTPRDVANTCCFLCSDEADFLTGIDI
PVDGGRCV*
>Mycgr3G90183|Mycgr3T90183
MAPEDLAKSDDDSASQSSLDSFEMDDSHMTEEPYMRPGWQQHHPAQDMNFEATSRTDPST
LAIYKNLVILNADSNEASAPWIRLLRIEAGQPGHPIHCTLLKHQLWEDREYSALSWSWGQ
QPRSRTISINAAQIPFSVTEHLWTALDKLRSTYSSTTIWIDAICIDQENFVERAAQVGIM
AQIYNGASKVMVWLGSSGHPQGQTSMVERFSSLCNQSSPWWKRLWVVQECAYAQACPLLM
IDDDQISMRAFIRILDDRLAHSNSLGNTLSGRPGSLSANLELLRMPFEAWMTGTERNRHR
MPLVERLRQTSGRECKDPRDRIYALLGLIDEVEARLIKPDYRKSYPDLLLDVAQALDHYP
YSSIKGCESALDELIEEEDLISSVLERRAWLRQRNAPLAAISLEQHRSIKKDIQRSRLGA
RKPFINF*
