# Supplementary material for: In silico prediction and characterization of secondary metabolite biosynthetic gene clusters in the wheat pathogen Zymoseptoria tritici
Source: BMC Genomics. 2017 Aug 17;18:631. doi: 10.1186/s12864-017-3969-y (PMC5561558; doi:10.1186/s12864-017-3969-y)
Supplement: Supplementary file 1 — MultiGeneBLAST analysis of putative secondary metabolite clusters. All encoded amino acid sequences from genes residing in clusters predicted by AntiSMASH are given as FASTA file format. All output data from MultiGeneBLASTs are also provided. (ZIP 42911 kb) [file 12864_2017_3969_MOESM1_ESM.zip › Cluster MultiGene BLAST/in/Clusters_1_34/Cluster_8.fasta]

>Mycgr3G35619|Mycgr3T35619
MYPQQLNATKQEVRLLTILPGKFDTPIRCTLTKVSLADKPKYNALSYAWGDPQATKDVVV
DDALFAVTINLENALRHVRSESETSSVSWWIDAMCINQGDVQERNGQVGIMDDVYKSASE
VVIWLGHGDEEINLAFGYFKQGSSATFNEESKETMTEFLWATVRDVPWFNRVWVMQEMAL
AAEDPVVVYGHHSVPWSVLYDFWCDLVAQYPKAGRLTQAAKRIVGEWTYEDALSMAETIV
WLPYDYERSRMRALGIIRREYQSKGGMALRAAFVHSRFSTATDPRAQICGRLSLLENKQR
KLRSSIDYEQPVHIVFAQATAYILAEDVGLDFFSRWPLTGLSPVIGGLPSWALDFSSAKD
NEIEEGGFVFGSMERGSVDGNQHPVKGRATVVDDMRTLEVIVLPVDEIVDVFHFGDKWPE
CLTTLPDISLLADAAKERPDRPLDEGFIADCFRRFRSSEPLWRTLLHNSTDTMAGPEPVR
AELEADYNNLLENVRNGRLHDVDLNGEYVTHLKARLVGRAFITTRAGLVGLAGSKVRVGD
EVSIWFGSGVPFVTRPSPYAPGTCGLVSTAYVAGIMEGQMVDELYLEGWLRTTKLYVR*
>Mycgr3G90331|Mycgr3T90331
MLSFISTLFASKPRTRGCVAYSAQPEVLPPVLIRDLPSSRRRSTISDTPEDERHLQEQSL
LLTRLPIDIRVLIWELVIGPEHDEVLHLSRSTALFDTVAVSRMETRVFLRFGTLAGKSSG
RRGRGRYRESINLLYQSNTFDFREVEAVTRLPRIILPQRLQHIRRIHFSTAFQVPFLRHA
VYGPHIHILPDDFSQWSAACRIFASFPALHELRVTIAIWHADPDRREDDEEALMSLLEPL
KAALLLLYFQLEEPDDDPLSDDVFGILRNTLQPDSELPLETAVQQITALLLDARLYSREV
PSTPAEDPSKYVNFQAFAAQLCKRGMIKGHRLAVWTSETALDSKKVVEPAERNAYVQAAA
NWFLIYGDGIFTAIGAQEWQGWKGCLEQVVGGKWNGKSCAFNQETRLLAGKAVAVMIAVE
G*
>Mycgr3G103001|Mycgr3T103001
MRPTPRAMRWGDWEMHHTINDDLSSEHVLLLLQRFNTRGDVQDLLLAHRESQNFHPDWQC
WILWM
>Mycgr3G35451|Mycgr3T35451
MQSIKVFASLLWALNVQAKHVWRYNMTVTSAWGEMDGHGRPKYYINGQSPGPLITVREGD
EMEVFVTNSLAIETTMHWHGVYQVDHPWNDGVPGVTQFSIQPRDNYTYRWTAQNQYGSYF
YHGHFGPAFADGMRGPIWIIPAESRERPYELISDSKEDLAAMKKAEENPRHIVTSDWNAE
GMDILLIQYRDTGFAPWCSNSLTLNDRAQTYCHSARDIEDAGGPDRNDLGCIYKVPGYEF
TNPLECEPTNPPMEVVQQQEREDWVWINFIHSGAHHELSISIDEHEFYVVAADGEFVSPQ
KVNQINVNLGERISILVKMDKSPKDYAIRLTSLSPQQIVQGIGLLRYHRHGGHADATNTT
VPLTKPWVHLNGTLISENSKKMNETALAPFPARPPPLRSDTTLKFIVKMTGPSTWVLHSS
PHQGFRQSLPPVLWNFDSRGNTTYGSPGTMHNGSVVDIIFENDQQVTAMHPFHKHNMKAF
IIGMGEGGFPFDTVEEALGHEDYRKNFNFHDPPLRDGCRLNEGAGAWTVIRYQITFPAAS
MLHCHRIHHFGSGQQVVLLEGVESMAPVPDEVRNMVHADFIPPVRYGPLD*
>Mycgr3G27344|Mycgr3T27344
EPLEAEKHELRLLTLLPGAFHEPIRCTLAKICLKDTERPLYEALSYVWGDPKITKYVMVH
GALFHVTINLESALRHLRDKNDPRTLWIDAICINQNVTDGREDKERHGQVRMMGQVYTSA
TRVIIWLGTGDQRVVNVIKTLQTAGKGSIDSASMLIAAPLYRITSLDWFNRVWTKQEMVL
AVNDPIIIYGRCVIPWSLLTAVCQQFKAEVLRTHVGIKGVIAMKQLGMWRITGLDDLRTL
YQSDRGLLLSQAILCSGYAKATNPRDMVYGVLGM
>Mycgr3G90338|Mycgr3T90338
MTAVEGYQDFDVPLDYFNPQPDHCQLDVGIVGAGIGGLAAAIALAKSSHNITIYERSKFS
NEVGAAIVVAPNCSRILDYYGFDFEKAGATVFTEMEFIDGSTLAVNHNIPCDRTAEKYHG
KWYALHRSDFHAQLRDHALSYPNVQLCLDAKVEGVDTRGVLTMKNGEVAHKDLIIIADGV
KQASSGTLQNFGFFHADDLPFDDEVWDIEATTDDIRKDSQRLNPALQALCEHATQPRQWR
LIERNKLIENLTKDNAVLIGDAAHPLLPFQGQGAAMAIEDAAVLGVLISQMSSRAEIPSR
LALFQELRKDRVCAMQIFSRQQQDHASMDEAEKYVKGKLPTCPAEYHEFGLQPDVIADAK
MLLQEHFVTDVISPCVL*
>Mycgr3G9788|Mycgr3T9788
NSIIVPLGVLTHVLHYLSFCRQNGFAHNHLVEYVRTTGGFQGCCGGMLSALAIAAAKDEQ
DIARTAAWAVQLAFAVGCWIDADHSEQKRNDSDTTTLAVRWKPEMSADTIEKEVQKHDGA
YVAILLDENKATIILPRRSRDDLTAALSSLGATCKECKIPGRYHMKEHGSVIKKIRQALP
PSIQAPSAGHVRSNATGGVIDDGDLSHVVLQCIIAQKVLWHSTITAAASSLDPNKGEWIK
MIGTNAIPSKLNKIFRLVSHDVSQAVPDLRTGHSRNDDYPDHSVAVVGMACRFPGADSLD
ELWNVLLEGKSMLRPMPEHRFDPNDTHPRAPDNLKFWGNFLDDIQGFDHKFFSKKSREAV
SMDPQQRILLEVAYEALQSSAYFSALPVDRRERSIGCYIGACSTDYDAHIASHPPTAYST
TGSIRAFLSGKLSHHFGFSGPAITLDTACSSSAVAIHGACVALQTGEISAALAGGATINT
SPYHYENLAAAHFLSPTGATKPFDVDADGYCRGEGIGLVVLKRLKDAIRDGDHIRGVIVG
SAINQGDNCVPITVPHSGSQAQLYRSALKKSQLDAKALSFVEAHGTGTAVGDPVELESIR
QVFGGNDRPAPLYVTSLKGNIGHLEGASGAAALIKALLQMRHRAVPPQASFNTLNRRIPA
LEPDRMCVPTEIVALGEGRITACVNNYGAAGSNATLMLAEAPRSIAQQDVTLPTVFPIHL
TAASEQSLQRYASQLLVWLRANEQQDSRLADVAFGLARHCDHGLPYALDFTVIENSDLVR
QVSDTKAVAAAIQKRPDTRPLVLCFGGQTRDRVGLDRALWEIPGPLRSHVDHCDKILQDH
GFPSLYPAIFHDEPIQDIVVLHGALFALQYASAMSWLQSGLQVDAVVGHSFGQLTALVVS
ESLSVADGVRLIAGRASLIKQHWGPERGVMIAIDAQEDHISKITEKVTSRHAEARFETAC
YNGDSSHVVVCDELSAAQLESELEAASIRFKTLGVPYGFHSRFTEPLLDDLHKLASSLCF
QSPTIALETCTPDKTLELPNAEDIVSHTRDPVYFAAGVHRLRKKLGACTWLEAGSGSGIT
SMIRTCAAPSESLDDVFLSQQLGRDASKAVASTTSSLWARGYSVNCWFYHHSTHAHYRFV
NVPTYSWDHSPHWLELSTTSMAQREQDSDPGKKETKGPSKPQLLTAISSNGDKSLHRFAV
STENDEYASMSSGFDLLSDLPAPMTITLDILAVALTKLDVKVLDTSQESVRFDAPPIDWA
KCQDLVLSLKQATYGWEFAFTSSGTSDQRPHARGLVKTPRADSDVETELARYSRLVPVDV
ADDISSSRKSDRAQGRILYGISSKMGLYPSQYQLVQSVAVLGNTVVGDISTPKASTFRPM
QTIECFLQVAAIHANFLLDSPTQYSLISIESIKWGNVGIGTVSNPDGWKVICSISRSQAT
LSYDCFVYDVASGHLHVVLLGAQFGGQDATRPTPRRVETPDVDSQTPQSPSSTTLLSKDA
TPKPSGTVPDDGPPPEKDAPPEAKATTERAGGVSKKQSIYQDLCGLLEQLADVPKEDIGW
TATFDDLGVDSLLMMEAIRDISLMFHIDLPTGDLEQLTDTQSMVDYLEGRGCVGSAYSAP
EGESTKQQPVPESSTASPPSATTSAATSEWDLFDDASSSPSASTGDDEPPEYEEAPTMTN
AGQVFEGVRKDVQSYIEDAGFAGFWTRVYPTQRRLVLAYIVECFQTLGCDLQQLSAGSLV
PSFSVVPKYSRLLDRLYEILVDGGIVRPSPTAGYQQEYVRTSKRLDSTDSGSLYSHMLEA
FPEHADETQLLNVTGSCLADCISGGTDALTLLFANQAHRELMARNYDRSPMARATTSLLA
EFLRRTLQRFEIDNAPVRKAQILEVGGGTGGTARFVVEFLTKNNIEFEYTFTDISPALVS
QAKKKFSKYSNMRFATWDCNQESPSEYRSAFDVVISTNCIHATKDAKQTAGNILPALTEG
GVFCLVEFTRSIYWFDLVFGLLDGWWYFDDGRKHALGDEIFWSSALQHAGFKHVSWTDGD
SVEARTMRLIVATKEGHSRHSPTVGPSAEKRAGIMMQQTQWLRRAGVDLFADIYLPKAPD
PPETKRPIALLFHGGGHLLFGRKDIPMKHVRELLKRGFLPISVDYRLCPEVGLYEGPYMD
CCAALRWAREELPHVPLAESVRPDTNKLIAVGWSSGGQLAMSLGFTGPQQGVKPPDAVFA
LYSPTDLEHEHWDTPCCPEAAEEDPQEVDDILSGVQDHHLTDYTPLNLKKTPSLSLTLQD
PRARIVLHLNWKAQSVRTLLRGLPSKTQLAHSNDMKDSDHEHWRYLPSPSTSEVREVSPL
AHVRDDSYKVPTFMVHGTRDDWLPSSMSIATRDELSKHNVPVELVIADQCGHAFDL
>Mycgr3G37119|Mycgr3T37119
LQDSINQIILDPRYHEPLVLVKAVRNGLVYGTKIRFPHALVLVSLFGSGTTQQKIKKILQ
LTRDHAFVLAKFAFFYKLICMVLKRANRGKEQAVHSFVAGLSCGYWVFGRSAVASSSVVQ
QMVMYAMGRVMMGLARLVVQAPGEKSATIATHEGRDWRGSLLRAGWPVSASLCWGVVMWL
FTWHPEVLQPTLRNSLTDIYVNSEKWDGLGTLLLRNH*
>Mycgr3G90328|Mycgr3T90328
MPRAIERGRLAEAVESFAGLPGVPNATVQVFTTPEGPPANVGNRKVSAVGHKAATVTEYA
LDRLQVLVNCRLSSGSSRTGGSGDIGRCEDVASAIPAQSGSMPHIWRSLRSMLYRGVGIK
YIVGSAIHKADVW*
>Mycgr3G36990|Mycgr3T36990
MSVKSRVAAVTGANKGIGLAIVRGLALAYPTSPLARGPFQIYLTARSSERGAEAVKTLHA
DPELKAAKVLVQDGGDTTITFHALDISQSSSIREFRDFLREQHPDGIDAVINNAGIAMEG
FDANVVRKTLETNYYGTLEASQSLLPLLREGGRLVNVSSKSGVLNKYSEEVTTAFREAAK
TSIDAVTAVMQRFQKAIDENRVKEDGFPEAAYAVSKAGETAFTKVLAMEESKKGRGVLVN
ACCPGYTNTDMTKGRGRKTVEQGAKTPIKLALEDIGGTFGEFWEHEEVSEW*
>Mycgr3G107811|Mycgr3T107811
MVQNLKALALLALTVRTFAQAPPTVILGPPEDYQKPPAETATASGSDLIITPKDLSQGIP
PDGLDLFLGPDLKTQVSQTLKATSQWMDGPVEAHQHIPAAVVSQLQAQTASTIQFETSTG
APPVTVTMAPATSTAATPATITTLSTDSETHHKGDVLINIPAQPADLLLQLILMEGHCKL
KQSRMFVRRGPRPDLTVATNAAMTVLYNAGRFTPLDLFDITGLPQRLLHYRDEAVQAALV
SVQEAALKLPVFAGVAVDITKEVASIVFAAAYGVCIDNISRLEQIAIESSMVSEDPIAED
GQEEDKNCPKDKPLCDEAGCLGIEGVCQMVNVFIQHGTRSEWDAGQQLIGAMLKSAAPEA
PKLDCDADARVDLESGDFTKLVDSFCNGFNLKPDLDKNIDPKEAGSRGEYTGTSFNFAWK
AKDGQCSTSCADIFAAFRSSTVCSYDSHTMSKSGSQETACGTASFKFDKSETEDSDPVVA
NPLKCGDRTDQGNAEHFMPLDTMNKAIDKFCNQGRGDKSRVLPIDKHAVYVEMTALKGPD
CPATNFKSKATKQMCKDELKYIINTCDTSNPSGAEDWKQGGEYTKGCFTYAIRLAPASLS
TYILWGDD*
>Mycgr3G67700|Mycgr3T67700
MMLVTRAIRSQALASKRVLPACLQSRTFSSTRPALADAQAATVNRLGVIGAGQMGLGIAL
VAARAAGVPVTLVDTSQKSLDKGMAFADKLLAKDVTKEKIKQSDADEIRARLTPTTSMDD
LSNVDMVIEAVPEILDLKTKIFAQLAQTCPNHAILATNTSSISITRIAASTTKDPTDLSA
SSRVVSTHFMNPVPIQKGVEIISGLQTSPSTLATAITFCRRMGKITSTSADSPGFLANRI
LMPYINEAIICLETGVGDEESIDSIMKNGTNVPMGPLVLADFIGLDTCLAIMEVLHTQLG
DSKYRPAVRLRQMVDAGWLGKKSGRGFYQY*
>Mycgr3G37108|Mycgr3T37108
MKSALFTALSLAASVTAQTVITRDVAIIGGGSAGTYTATRLRQMGFSVALIEKEKELGGH
ADTYRSPKNQSQFVDYGAQIFTNETVVHDYFGHYNIPLVTIQAAASFGSIDYTDFRDGSA
LNASILSTDLVGAFTRYVQILNQYAYIVGEWNLPNPVPEDLLLPWGEFVLKHNLTGMATT
AYQFNQGQGNILARLAFYVIRQLSLSQIQGIASGFNVNPLGMQTLYDRAQAELGSSAFVN
ATVTDVTRSDDGVQVCFDSTEGHITVNAKKLVIAIPPKRSNLDFLDLSDDESLLFGQLNN
TYYWNALVSNTNLTDNALYFNLNPDAPQNIPAMPALYQTGPTAVDDVRAAYYGSVEYMTD
EAVQADIIATIQRIQAGRGIQTSSPPVILQINNHSPSTLSVTPQAIRDGFYDKLKKLQGQ
HNTFFTGAMWANDASGEIWDFTEKKILPRIKAALSA*
>Mycgr3G90337|Mycgr3T90337
MIPRYEDMLEMQALSFDWARSYDTKDWGLLASTLTSELQIDFSEVTGSKWEAMSRDEFIA
MISDRTLLGNELISTHHLLGASKYEMRSETSAIGLHQIRAAHQRYTDLDDNTVVAKGHGH
GLIQHQYLKTLKGWRISGIRPTVYWNEHDFDRIFVRSAANHD*
>Mycgr3G103006|Mycgr3T103006
MPSGQGAGTNPIHNKKPKKAAKGEEDEEDKAFKLKQAADKKAREELAKKAGGKGPMNTGN
QGIKKSGKK*
>Mycgr3G107808|Mycgr3T107808
MALPIRTRSIPQCSACLRNFAWTETTSTSISHQQVRGAKKLASRNDTATIPVRLRKDLPG
YGKVGAYIPISSGEMRNKFFPRRLADYTTLQERKALRTRNIPVERDYEFKGYTVPVLKKP
TSKSIFGLDTSAAARPAPRPVAPEKLSPERSIELLNIFVRPRLDFYRQPLPIEVEPETPT
DSSPEQGHSAAADLLAVRASSAKPKLASQGIYGSVTPLDVLVAVRAAIATNDEAARIVLT
ENDVEFVDLKEEDAGRGVKHTGDFTVAIRMGIARQALDKLMIRLSVYESSLQPSVIHHLL
RGHTGSPAVRKIRIRAFIRRHPFTWMSNALLSVLHLCQLA*
>Mycgr3G84369|Mycgr3T84369
MACTIGQAGDNLFGPAVGASCFDFTLLFEQSLLQLVPSAILFLFLPLRVSQLRRQNVKVL
RSGARFVKTASIAILAIAQLVLLVLWCLSPQYRTSVSIPAAAISCLASLSLVYLSNLEHS
RSIRPSSVINLYLFGSLVLDIPQARTLWLRQAPKEVSALFTACLGLKTLVLFLEARGKRG
SLFPQYRLYAPEALVNLFNRTVLWWLNPLFWQGYNKFLAIEKLYNVDPDLASSAVEARFN
TVRKDKHATSKWSLVLSAFSAIRYTFLAMMIPRLCLSALKLSQPLLINRLTGLLSDRLDE
QDNDVRHALIAATGLLYIGLVVSTASYQRELHRLITKVRGIMVTIVYVKVLKLDSASLAD
GAASTLITTDVERICSSLKEVDDLFATPIEIAVAIYLLERQIGVSCIAPVAVSGLLTLMS
FWSSSTAVPMQRRWLAAVTERIAYTSSVLGSPRGFKMLGWTNYFIDSIQALRVEELVRYA
QYRKYVTWRNVFAQVPTAFSMPFTLMMFTLINGGDALTTSRAFTTLALVALLTGPTQNLI
HAIPSAQTALASFERIQNFLVLEDGVHSQSLHDEGDEPSGEGIQLASKATRTKVQLDKAC
FEMGTGREILRDISLTLPPQTLTILSGPVGCGKSTLLHAILGESTLSKGIRSVTGKPSFA
FCSQDSWLPNGTVRNLILAGAEFDQEWYSTVVSACALHHDIAALPSGDSTPIGSKGVSLS
GGQRQRLALARAVYARAQILLADNILSGADSGTSAHVFAHIFGPRGLCKQLGMIAVLSTY
DERSLPDADHIVVLSHNGTISEQGSYSELVATGSYVGNMQTLQHPTGNGGNTQEDDMAVY
SYYVKSIGWKLSTIVILSCVIVGFSETFPSLWVRWWSTAEETGRGQLPLGGWIGVSFLLA
MIACLANGAGIWTMLVNSVPKSSATLHRQILETAMRAPYQFFVTTDAGTTLNRFSTDMNL
IEQELAGSVLQFTEGMATSIFSAVLILAGADYAGAIAPIVMAVAPLLTHCTETLAGVTTN
RAFGWQHRSHQKLCDLLDSSQRAYYLMLCIQRWLGLVLGLVTAAIAITVVAMALTLQTSS
SAGAVGVSLLSILSFSTILSDLINSWTNLETSLGAVARCRNFQSITASEDKAGESQKPSA
AWPENGSLVIKNISASYNEGDNPVLKSISLSIAAGQKIGICGRSGSGKSTLLLTLLRLLD
LSSGSIEIDGLDLSTLPRQTIRERMTALPQEFVTFPGTLHANLDPSGLHSTSACEAALQK
VGLYSRVAEAGGLETDMTSLNLSQGQLQLFAVARCLLRKSKVLLVDEMTSSVDAIAEETV
MKLVREEFAESTIIAVAHRLGTITDFDRIVVMDAGEIVEVGTPEELKAREGGVFNGMWER
MGH*
>Mycgr3G37296|Mycgr3T37296
MDDDISPPASPVLESRPQPQPSLTWSTQLALTPTTLTPPLPGDKILLPPSALEALLSAAS
NLSADIVRRDLPAFDPYNSSSYSTYRAAEAQFQDQKQSLPYPLTFRLVNPGNGRVVYAGI
REFSAEDGQVGLSSFLRGALGVEDDNAEKVVVDGEEKEERGPMITIHAKQLPKGTFVKLR
PLEPGYDPDDWKALLEQHLRQNYTTLTNGEVLVVPGGRASNGKKEEFRFLIDGFKPEGAD
AVCVVDTDLEVDIEALNEDQARETMKRIAAKMTKMPGSEEGSSAGGEMDLFKAQEGQVLP
GEYVDYQLPSWNRTQPLEIELEAEDGVEDVNLLISPFSPTQQSKPRIDGYVFAELEGRPT
KRIRLEPSNVELETAEALNIAVYGFAPEETQTNGHAANGTTHVPRHFTLRARHPDPKEPS
LVTPQTSDIPPNEGDVRCKNCTQWVPSRTLMLHENFCLRNNLLCPKGCGQVFQKRSPEFT
SHWHCPHDSSYGNTPTSHLQHDTFFHPSSVLRCPDCSTSETFSTLPTLAHHRTSTCPGKS
ILCRFCHLVVPQEGDPDVPNAEALLSDMTPHELADGARTTECHLCNKIVRLRDMDIHLKN
HDLDRYSRPPPIVCRNVNCGRTLDTCSHSGDTRAGTKMGQGPGNDVGLCSVCFGPLYVSM
YDPENKALKRRVERRYLQQLGTGCGKTWCNNEFCKTGRTSKGIGAAVSTKDAIPMVKPFL
DGLLQPAGQGQTGLHFCVNEQSQKRRGMAELLAAEDGGPMGKGGFSLEWCVGALEAEKGD
LGEARGWLRNWAVERGEGRRG*
>Mycgr3G37187|Mycgr3T37187
MNDSTMDRLPTTLVDLLSNSLVLRGTAPYITIRDLLNLSSTCRALRQILRGEPDAWRHLN
LTTIKRAVIDSSPIDVGGVSWRAERMDESLTEDDFYAGPLRGIFNRLHSQRNLKHVQTLI
LDGLSVPADLIREIVAEDRYQVRILSIRGVKNLNPNRLQQVLRYVCRPTREEGTPRLKAL
YYFGPKDAPLQPIPSLPPTAPPSLGVMSSPGAQIGASWNARSSELLKTTLISSEESQYYS
CTGRVLKKPYSDWAETLQVCHNIIHFDAVLCRGPRHDISKTSSKDFLQPTIATVALGPGG
CETCHSCPELPASFPDSPPPHLPLLGPVPTHSSTVRSCIRPDDPSSNRLILRCEDCLRGR
WCEQCNRWWCEDCYEEPVSRSAHHLRTEMQTIELRDQIRSGGWSAMDSHVLPVKGQQTKV
FSKLCVEHCLVGEMMAGAGSGGMWG*
>Mycgr3G35902|Mycgr3T35902
MAPNGTPTPAESEDWQTARTKRPDSGIDIKDDYVLTRDASASARLNLSHYIWQSSFGFNL
HPRIQEAVAGKENLQVADIGTGTGIWLLDMANQLPPSTHFDGLDISFSQCTPPAWLPSNI
TLRQTDVLQPPPPELLSKYDIIHIRHFVCVVASNDPAPLLRNLLAMLKPGGWLQWGEWDV
LNRHFTKVSPETPQVCIDALGEELAKLRPSRQPDWTSRLDEYMLLENVEMVMMEKRLSSV
GHLPAMHDLTMLVFQELIDGVESRGLLGQEKVRELRTLLGGAVRESRAGVAWNLTRCMAV
GRKGVDGRGRAFLN*
>Mycgr3G67691|Mycgr3T67691
MPERPLTIATYAAGASLAAVTLVYVFGPTFFLDDEASNSSRATRKKGVVGLANPANDCFI
NSVLQALAGLPELRAYLIREVHRRSLDGPELYLDLTAAEEEAQKNRKSREIPDWKVVGQQ
QGLVTNALKEVLDALNERPIYKKTISAQGFIRAVEGAFRTRISRSQQDAQEFLQVVVERL
AEEHAAGRRVRRKARQVAAEEEGDVPHSNGDTEGPSKEEDDSDDSETVNPLEGKLESQVE
CSHCQFKPKPSISSFLTLTLNVPHDSTSSTLAVCFDQLLKVEHIDDFKCDRCRLDFALQQ
LSQTLSRPSLTPSERALHLKHQSLIQQAIATDPEKPPKDVPLPSLSATPNRRIAKHVRIS
AFPKILTLHLSRSVWDPSSASSKNSAKVPFPETLPLGGLLQRKTYRLLGVVTHKGGHNSG
HYESFRRQHLPKPYSTKVSLGTEGIYSRKNSPVPSPRGSAGNSPRLGGTSESAETGRGGR
GEGSDAEESTDLTELSTGTSTSSSSEPEGEGDGAAPPVKRRNSMRDALRRKGKGSNGGYG
SERWWRISDEKVKECKTGDVLGMQREVYLLFYERVE*
>Mycgr3G107812|Mycgr3T107812
MDHGGMDMGDGPSCKISMLWNWYTVNACFLTSSWHVTSNGMFAASCIGVAFLVVLLEALR
RLGQDYDALIHANFRRRAAQLQARYTSLPPSGPQDCCGSAAANAPPSYPAQTFLTFRPSP
LQQTIRAVIHMLTFGVAYIVMLLAMYFNGYIILSIFLGAGLGKFLCDWRVVKIPLVVVGG
QEDDAAKGGVGNENLTFCCN*
>Mycgr3G90329|Mycgr3T90329
MAFSSLLRAALILTSLPLLNAHAIDLRSCQGPQLALIETAIEAAFDMAAAAQAALHADKP
ELRDPNVQRLINLLFGNTADLTTVDKSFTGLEARRTRLDLQNDKDDLEEQAEMMFYCNMD
RFEFRGDLVGPTARWIGTDTNKYFDDDESRSVTECKSGKDITLAYTINFEKRIDMKGGRI
VGQTDTPAQITLCPWFIEWATNAPYSTFSTAVKAKLARALIPLSAQNPFNYPLAPVDAYG
LLEKVILHELTHTLAGGKSDDVSLSMIQGGLPFAGVAYGWRAATNLVEQQATGDRSPTKN
ADSLALFASGVRLLNLTPPKYVERDGGLSGTVPLVKKRSLPHELAYQSTPVVFEGFITKI
KEARSAATSVVIEDDMSQVVPGIVSH*
>Mycgr3G84359|Mycgr3T84359
MFPGQTAIITGSGQGIGAECARLFAKEGANVVVSDIDSTKSQQVADEINKSGGKAISVAG
DILDDNYINNLVKKAAEFGGGKIHVIVNNAGFTWDGVIHKITDKQWDTILALHGTAPFKL
IRAAAPYFRVKDGEPRSIVNISSTSGIHGNAGQANYALAKAGVVGLTKAIAKEWGPQFGV
RANTVAFGHIQTRLTAAKEEGAFVTAPDGSKIALGIPQKQKDMGNGYKDIPLGRPGTANE
AAAAVMAVCSPMFSYVTGQTLMVTGGRNM*
>Mycgr3G25671|Mycgr3T25671
AADQELRNRLAEACRHTMLRLERPWDSIRRYNYAVHDVAIAKTGHSMGLWAALVAESPNS
VHGSQLAEKTGVELGLLMRLLRYATAQSMVEQTDVQSFRAIEATRTLSMPMMNSAFTVAT
EILIPSALSMDAYFKSTDFKEPADRGHTLFHQAFNTDQHCFEWLSAKPGLGQDFFNLMKV
RRQGLKDWLDGFPVEKYLDVKDTTERMQFVDVGGGNGQQALAVLKRHPEIAGRVVVQETP
TLGALEQLKSDPQGLIPMATDFFQPNPLKGAKAYYMRNIMHDWPDKECRVILGHLRDVLE
DDSVILVDDLVVDDMEMHWHPSATDMTMMTLLAAKERSLTEWDALIESAGLE
>Mycgr3G67686|Mycgr3T67686
MADDHKYQQYANIPIPTYDEATSSRPSSSQHNRGPGEVSDDAERQGLLGTSTYIPPTVES
PRSSEDSDLHLPEVTGDDDDDNDRRRVEEFDYLDPSQPDPDQRQPRLYHRSRIRSKFLTS
IGATLSSIRLPSFRSLYSPQYRISAPNAARLFGLFTIAILIFTLLSFDVFPGAGRYLGAR
FDPESVRMYVQDNVDTGRIEEYLTHISSFDHSAGTEGDLYMAEWMKEKWIKEGGLDDVRL
SSYYIYATYPTTDGRAVRIVSPESAKWSAVLEEERVDANVGRQQTLVWQAYSESGTPEGH
LIFANGGSEEDFAWLQEQGVVLNGSIALMRFGGSQKNVVAKIGAAAQAGCIGALLYSDPR
DDGSARGPVWPDGPWRPDDSVQRGSVALTDRVLGDPFTPGYASTLNAEHTVKDNYPALVQ
IPSLPLSWRDAKVLINSLKNHGKEVPKEWIGGDPDFSKQWFSGGNLSDAPIVHLKNVFEF
SDKQQIWNLHGTLKGVEEPEKKVLVGNHRDAWCFGAADPGSGSAVLMEIVNIFGQLRSLG
WRPLRTIEFVSWDAKEFNLAGSTEYVEDNTDALRKDAISYLNVDVGVAGLEPQFAASGSP
MWTRALLHVLDRVNAPGQNDSLRKFWDETQSRLTSSSSTFTDILPFQHIAGTSSLDFGFS
SPQPYPKGSCYDTLEWVKKFGDPDMSSHRTLAQIWALLILEVADRPILPYDLRAYAEKVR
GEYIDRLTSFVEAQALESAGKSEGFDLTPLVAAADAFVEAANVFSHFEDIWTANVLGSGG
LESSSYLQRRVEYNDALSTFESDLLDIDRKLYTPDGKRDRKKEKKVREMGFGVKGREQFR
HVIFGVGGNGEEVVFPAVWDAVERGEWEEAQRWVGRVADVLGRAVGGLKFE*
>Mycgr3G67680|Mycgr3T67680
MEGYPLEIALTTANSAAQAWYGYDQATGILISDHFLDHFPQVKKPVLEGTFVSIFSLGNL
LGCLASALFGDKLGRKNTLRVGAGISAVGAILQFSATSFVQLMIGRVINGIGNGMTSSTC
GVFQAEASKGSRRGKLSVIVVTHNVIFYMLGSWLTLATSYLDNDGQWRIPFALQLLPAGF
LVGFLFLVPESPRWLLLRDRHEEAIESLRRYLGKGLTADDTIVQDEYKSIRGALEIERQA
SISFKDVLLRRDRSSNLRRMLLGMGTQFMQQMGGINALNYYFSIILENNLGMSELMARVL
TGVNATTYCISTALAFWIIERAGRRFLMLLGLGLQGFAYIMVSIAVAKLPSADQQWGAVA
ITFLFFYYAAFGCTWGMVPWIYQAEINSLSMRVRGASAATSMNWLFGFVCTQFTSVGIRT
LGYKFYIMFAVFNIAFLPVVYFLYPETSNRTLEDLDDYFDRDSPHKAIIRFGDKVAKQHK
RPAEAIEAERRRIDLATEVQKKGKNGSDSTWIEDVVVEMPAK*
>Mycgr3G107801|Mycgr3T107801
MARSQALHTNMGVDYVIVYRFPPTEKAKAAASFEQLCQKLSSVGLATESRNGEGSSVLLF
VKVANEEHMFAEVYRSRVKDWIHGVRSGEPARDTRESLESQPLTAAERLRIIYQLITNPE
NEGGAGIRPKSEEYPYVENIFSLHDHTFNKHWIKKWATNYKIEVDDLDEIRDRFGEKVAF
YFAFEQTYFNFLLFPAAFGTLAWLFLGGFSTIYAMAISLWSVVFVEWWKHRERDLAIRWG
VRGVGAIDTKRTGFVPTTEVEDPATGEIQKIFPATERVKRQLLQLPFAILAIVVLGSLIF
ACFAIEIFIGEIYDGPGKSILAFTPTVILTTCLPLLTGALSNMAKQLNEYENYETDSSYD
RSYTGKLFVLDFITSYTGIILTAFVYVPFGSVLKPYLNIFARLFGSHQSNLKTDSVNSHA
INPDRLRKQVIYFAVTAQLVNFAMEVVVPYLKRQGFLKFKELKAKRTNSGLTPSASVEDH
PDEKEFLDRVRSEAELTTYDVYTDLREMIIQFGYLSLFSVVWPLVPVAYLINNWFELRAD
AVKICVEMQRPTPWRADTIGPWLDALGFLTWLGSITIAAITYMFSNDGVGPDGRPHDIKF
WGLLLAVFFSEHIHLFVHGAVAKAIAKIDSPGRQKERKDRYITRQRLFEDSLKNLPKVQM
GEQEDEKPVTREGLEEEARQGTLHAANPTEKFWNRQRGWRESAQVGRGLIEKTVVVDEKE
GKKEL*
>Mycgr3G103004|Mycgr3T103004
MLSCFPTRPGPHLDVHAYAHMLEKRRRDPRHNPPRRRPPLSTTTLRSLAMEWSPPPTSAQ
IQHHRTTSPLPHSLPRQNQHIRRPQRQQQRHTNKSTAATTPS*
>Mycgr3G36350|Mycgr3T36350
GADGGRWRPGFVCNGESPCPTLNAREGDQIELHTTNDLPTQLSIHWSNTDHLCRFENDGT
GGLNQWAMLPRSNWTSHFDTSGHWGLNWYADHTGAGVADGVYGTVWTAPSPSRPRPYTLI
AGSPVHVRLIQEAEDDIQHMVLWNSDFRTADWKIQKMKAKGTGLSCYKSILVNGKGRVFC
KNPNYNTIDGHELDDAGCAVTPGIEPDACTPSLADFTVIETHGKEYIMLNLINVGFEHAL
KWSVDNHRVWVVANDAGFIEPQLVDTVYITNGARVTVLLKLDQDPDDYAIRIASTSKLQN
LEGYALLRYPAKRYPIYGQPMALPSIRANTKTCLNPDSSVPHGCHEFDEYTARPFPAQIP
DKTSNKTLLWTAGSQPSKYEQHVTEYYVNEKPWQLFRAAMEPVYFTKDAASVAKPIQAGL
PIGTVVDLIVQNTLNETIPLYKHGNPTFHLGSRAFEKFEWSSIQDALEHHADININDPAL
AVVHDLPPLGWLAIRWRVTLTGATMFHAVKLRYFALGMAAPMLEGIETSVRGSVSEYAKH
QPHVMFEPGNDGVFG*
>Mycgr3G67705|Mycgr3T67705
MASLILDTPAMMDKRHTQDYANASALEPYWGYLPKVVPCTNDPGTCDYLDVVYSTHAQGI
LFVGIMWIVFGSLVFFYGIGRRFVPARQPKPSKAAGEQPPQRQSFLHRAATTTSSAIRRH
LLKETPLRSIFGRTTRLQVAILAFLITYLTIFTFVGFRYESWNTPPNKQGYRKHRTSLGP
WSDRIGVMAYAIVPFSVLLSTRESLLSLITGIPYQNFMFLHRWIGYVIFVQSALHTIGWC
IIEVRLYQPQPRVWYDFITQAYAVWGVVAMVVMSLMLAMSLPPVIRRTGYEVFRKAHYVM
AMIFIGACYGHWEHLGVFLIAALVVWGVDRFFRLARTFVLHYDFLPESTSAMRFQAADAK
LQHFPDQINGDVVRLDFVHNHSPWQVGQHFYLCFPESSIWQSHPFTPLSLPGLTQSGQQH
SYVFRAKSGETKKMAEIALRKLSAAAAITSTEKEDFSENHPTQPLTHDFNAASTKVILTG
PYGTSHTQKLDDSPGINVLLIAGGTGITFVLPVLFHLMTAPTPGGSADRRIEFIWVVRRR
QDLEWVKPELDTLRAASARMNLIIRIFVTREGGDGVEAVQPGSGDINFSAGEKSLANNVS
ALTSTTPSSDDDIHSPSSSASSTPSSLRKQSDLPRSAVNELNHRPSLPTLLSTFIDSTIR
GPTTVYASGPPEMITDVRRQVAESNDAGKVWKGDERGWVELVADDRVEW*
>Mycgr3G36644|Mycgr3T36644
MAILEAVINRSIGLTHVLLTIALLYGGVLLYRVYFSPLSKFPGPKLAAASSWYEFYYEFI
YKGGSQFAFHIDELHQEYGPFVRITPWEIHVNDFRHYDSIYSFQLHHDKPEHLKWRAGQP
NSVFATPDHNLHRRRRAALNPYFSKSRVASFAPYIQERLNSMCQRVQREFAGKEKVLNLG
DMWGCLVADTIAHYAFHREYNWVNTAVNFQCPLLEQVDVFADIMDTVPHFPVIGMVLYYM
PPWLIRIMVPALSGAMDFLNEIESNVNRIKSPDFKPLQGENQNIMYELYHSDLPDTERRQ
ARLVSEGLGVVSAGLETSKTALERATFRILNDPAVHKRLKDELTATWPDTKDAAPELSTL
EALPYLTACVEEAFRLAYGTPTRLPRVPREPLTLGDRVIPPGYMVATQALTVMHDTEVFP
NPMEYIPERWMDPVTHPNLKKHLVTFGKGTRVCIGQQMAYAIMTLGIANVVRRFDLTLFE
TDRSDVDLVRASFKPRPKKGSLGIRALVQDVVV*
>Mycgr3G15254|Mycgr3T15254
EPMLIGVACSLAGGVESPREFWETMINGEIKLSETIPKSRFNIDAYFREDSLGRPGAIAS
KGGFFLNTDTHAFDAEFFGISADEAKHMDPQQFRILESVYECLESAGKTLQDIKGTNTAA
YIGTFGLDQVIASVRHGYDDRHLHEVAGVDPGLLSARVSYFFDLNGPTYTTNAGCTSSLF
ALHTAAMALRGGEVPAAIVGGVNLVLGPEAYSSYSKFGIMSPDSMCHSYDARCNGYARAE
GSGALYVKLLSDAIRDNDPIRGVVRSIAVTANGMIPDTPLFIPNEAGMAKCLDLAYSQAG
LDPAETAYVETHGVGMIPGEIAEAHSIGKFMNNPTRRAKPLPIGSLKPNFGHQEGASGIF
ILMKAAMMTEAGVIPGHVNFNSAHP
>Mycgr3G67679|Mycgr3T67679
MSSNLSNGESHPTLQNLFRLDNRTIIVTGGLGSLGTCLSGALLHHGADVVIFDLSQEADP
KHLEQIRNEAAAPNSSLSYIHCNATDEESVTKAFAKAESLARHPIRGLVTCAGISGNCPA
VEYPVTDFRRIMDINVTGSFLCARAAAQIMHRQQSSGSIVMVASMSGTNVNRGVDTCPYN
ASKSAVLQLARNLAAEWGNYGVHPPIRVNTLSPGYILTPMTVPTFEERPGLKTLWPEGNM
LGRMSNVEEYRSAAVFLLGDGNSYMTGSDLRIDAGHCAW*
>Mycgr3G37018|Mycgr3T37018
MDDGTPKAVDVSSDNSYKPRLLIIGAGSRGNAYARAVVDSGLGIVAAIAEPVEFKRRQLG
SQYIWKEFQHTPEQEFTDWKQFIQYEHQRRKDSSAGIPVPPGVDGAFICVHDEHHIEVLT
AIIPLGLHLMAEKPLATTLQDCLSIQSLLLTHPPRIFAIGHVLRYSPHNMLLRHLIREKK
VIGEIVSIEHTEPVGWWHFSHSYVRGHWRKESTTAPSLLTKSCHDIDFILWLLCSPGPDR
TTTHLPTRLSSHGSLKQFRRSQKPVAAGTATNCLSCPLISTCKFSAKRIYHDRHLSKGLA
KWPVEIANPEVESLLHTSGPVAAESALFSTLREDYDSTNPQSEIDNRAWYGRCVYESDND
VVDDQFVTIEWDDSIATPGSGSKTANFHMIAQTLAQCNRRGVIYGTSGEMIYDSKTITVN
DFESDSTKVYHPEEAKNSHHGGGDDGLTQCFLEAIRAVKGGVEVEEAQGEWLGVTVEECV
RSHAVVFAAEEARVGKKVVELGEWWDRNVKPSGLVEI*
>Mycgr3G54621|Mycgr3T54621
MPPPSNIQHLPATHPATRQRPKSPERVLAEAEAQWLFNEEELANTPSIQDGLSLTEERSL
RAKGVNFIVQCGIMLKLPQLTLSTAAVFFQRFLMRGSLKRPRGDIPKLHHYTAAATCLFL
ATKVEESCRKMKEMVLAFCRTAQKNPNLVIDEQSKDFWRWRDSVMNEEDVLLEALCFDLT
VESPHRALFEMLKTYGVEHNKRLRNAAWGFVTDSNNTQLCLLCNSRTIAVAALYAACRYV
DVSIPDDKAGRPWWERQHVSLKDVRQAVEYMLANYDSTA
>Mycgr3G98933|Mycgr3T98933
MASNDTTKLSYLIHEDGWWRDHLALTWDFRTIRGLSKIVDFLTPLLSKAKLENFKARETG
KFAPHKEYPIPELEWIEFMFEFSNAVGEGKGMIRLASSPETGVWKAHMIYTALQTLKDFP
EQIGELRPHGGTNSLEGGAVKGNWLERRERQKEFLDGDPAVLIVGAGQSGLNVAARLQAL
GLSCLIVDKNERVGDNWRNRYRTLVTHDPVQYTHMAYMPFPSNWPLFTPKDKLADWFEIY
ASAMELNIWLQSTVKRVEFQEDGQDWAVDLVRGDGKIRSLRPKHIIMCTGHAGEPYIPTF
PGQGTFKGKVYHGSQHKDASLQGDVAGKKVVIVGTGNSGHDMAQNYHENGASVTMLQRRG
TYVISASIGLFMLHEGMYDEHSPPIEDADIAGQSLPIPVQFVRDAVGISRIAEAEKTSLD
GLRKAGFKLDFGHDGSGIYRKYITRGGGYYLDVGCSQLIIDGKIKVVQSPDGIKGFSENA
LILADGRELEADVVVLATGYDNMRTTARKILGDKVADRCKDIWDLDEEGEVNAMWRPSGH
PKLWFMGGALALCRIYSRFLALQIKACEEGLAK*
