# Supplementary material for: In silico prediction and characterization of secondary metabolite biosynthetic gene clusters in the wheat pathogen Zymoseptoria tritici
Source: BMC Genomics. 2017 Aug 17;18:631. doi: 10.1186/s12864-017-3969-y (PMC5561558; doi:10.1186/s12864-017-3969-y)
Supplement: Supplementary file 1 — MultiGeneBLAST analysis of putative secondary metabolite clusters. All encoded amino acid sequences from genes residing in clusters predicted by AntiSMASH are given as FASTA file format. All output data from MultiGeneBLASTs are also provided. (ZIP 42911 kb) [file 12864_2017_3969_MOESM1_ESM.zip › Cluster MultiGene BLAST/in/Clusters_1_34/Cluster_9.fasta]

>Mycgr3G90360|Mycgr3T90360
MENLFSVAGLVAVVTGGGTGLGLYTAQALDANGAKAVYVVGRRADPLQKAAESAVNGSII
PLVGDVTDVDSLNDVVAVVEKEQGFVNVVFANAGTTGVCHDPDDNVQTGTAGQFQSKMLK
PELLQEFTQILNVNTTAVFYTAMAFLELLDKGNRQGNVVQDSQIVVTTSAAAYDRSLLPT
LTAYCTSKAASSGLAEILSTKFAQRSLRIRVNSLAPGHYPTEMNSAYMAMFPPYTNSRSE
GAFQGARSLPREMCPAERSGSPEDIAGAVLFLASRAGAYLNGTTLLSLKVLPSPLFELAV
HLPGSNFGNAPSNHIDGQLLVVLFDREGLHAIRRWAMLSHFQLVDQRKDLNMSDEVAEIV
RIARSALDALPKFGNGQPLG*
>Mycgr3G35526|Mycgr3T35526
MESTSLTSSLTLIATLVEAAGNHLSTDVNERILTEHLHGADLPTDAGIARLADRIIDAAE
KLCTLLEPSHLILADHFLGYVSTKCLVGAVESGVPDVLAQAPCSLQQLAQATATHEQRLR
QVMRLLCSNGIFSFDEDTAMYSNNPRSDLLRKDSSAPWRHWVDLYGNEFYDIARGIPRSL
QRSTGRSAAQCNFNTDEDMFAYFERQGWVPRLHRTLASGMEAMAPGVVADYPWAEVADRT
VLDLGGGGGALIATLLRAFPGMRGGILDLAGVIDHTRPFFREGGPYVDLADRVSDQDLQV
GDFLQQVPSYEVYTIKWCLHDWEDEQAVQILRNVRSAIVRTETSRLVILEAVLRSEGRSA
RLARYGDINMMMTAKGRERTEGEWQGLVRTAGWQLAGIHRLRNSWLCAIDLRPAAEDRQN
I*
>Mycgr3G90362|Mycgr3T90362
MEEDKIAIVGMACRFAAGATSPSKLWEMLGAARTGWGIVPDSRFNAAAFHHPHGEKTSTA
NVTSGHFLEQDIAHFDHNFFGLSAEVAKSMDPQQRMTLEVVYEALENAGITLAQIAGSNT
SVFAGIMQRDYSDGLLRDPDRLPQMYMTTNAAAMASNRVSHFYDLRGPSMTIDTACSTTL
TAVHLACKSLQSGESVTSIVTGANLMLNPDFFVTMSSLGFLSPDGKSYAFDKRANGYGRG
EGIASIVLKRLGDAIEANDHIHAVICTTGLNQDGKTATITRPSCDAQQALIAKCYKQAGL
DMKDTGYVEAHGTGTKTGDPIELEAIARTIGVARASNSLPLWLGSVKTNVGHCEAASGLA
SIIKTALCLKRGVIPPNADFGEMSEACRQVAGHITHLERIERSCICPRRNGALRIGFVFN
GQGAQWQEELMREATSSYLNDVAYSLPLSTAIQVALTDLLRSWNVFPAVVTGHSSGEVAA
AYAAHAIDARSAIAMMFIRGSLAAEDDAGQRRGAMLAVGLSQSDVLPYVAAVNGKECGRV
WVACVNSPKSVTASGDIGGIAFLEQLLNADGAFCRRLKVTAAFHTEYMAPISSRFMERVR
PWLAAAAACTNGMEPAVGREPVAFCSSVTGTYLTDLRELATPEYWNTNMLSQVQFDRALS
KMCIVNGRRLNIDMIVEVGPHSALKGPIMDILKEANVPGDLGDIGYGSCLVRKRDAVLSI
HGLVGELVRRGHGTINLDLVNFPTSLRQPGFLLDLPSYPWSHEVSFWIEEQRNKSYRHRT
AASCDLLGVRESIAEPMAMSWSNFLKISDVPWLRHHVVGGKIVFPAAGYLCMAIDAIGQM
QTQQDGETNGLEYHLRNIAFPHALVLPEDEGAGCQLHFHLQACPDWDLQSHGWFQFHIYS
REPKSSGRDVWRLHCSGQTKMQVSDGIVRSGEQIAAGIASTAASHSSLALSDTKAMDPQD
LWATLRRVGIEYGAAFRNFRRIIYGDSNSSTVACVELHVADTASTMPRGHESAYAMHPTT
IDAVLQAAYPSYYNSPLATQEQAYLPYSIADICLRRNTQADVEHALWAEASRISPKRNGF
SVDMTVHNANPNDKGYDQLPVLEVTGLEFHGAPVADSRPLGLESRAEDHDRFARTFWTPD
VRFGVPEHMLRELRHRQDSYEESLANDLHSAALHYMSNALETIPSAVLGEIPGHFVKYHQ
WMKAQIEKESATPLSPDDLADFYQRVGSSGVNGELMTRVGPKISAIIQGHESALDLMMQD
RLLYRYYENAPQWRRSETQLASLLHMLTKVNPKCSILEIGAGTGGATKAIMQASPSRNKW
TSIEKDDGHDALDFSTYHFTDISPAFFDSARQQFSPWAERMLFKQLDISSDPLEQGFEPN
TYDVVVACQVLHATSNIRQAMLNVHRLLKPDGKLLLMETTRDSIDIFLAFGLLPGWWLST
EPERASSPSLSLESWDLVLRETGFSGVDCHLRDHEDEERSHFSVLMSTARRPNSKLGIEL
NGTCRSPLHVVARDFTCFPLGWLQKLDDTLTTTLGVQPMFCSLDRCSSLTGMGCSVIYIE
EPGSNALSRPTDADYNALKSLLTSCQSVFWITRGAVMDVVDPWSSLIHGLLRSLRCEYPS
SNYVTLDLDPRRPFWTFDSAKAIAQVYASTMQDPDSSARDFEFCERHGVIHVPRLRRVSS
LPSEDDSTRLELRAFTDAEKPIQLEIRVPGLLDTLEFLPAESREHTLLPPDMVEIAPRAF
GLNFRHIMLAMGELPCDQLPALECSGVITRLGAHAAVNGLRVGDRVCAFSTDSWRTSLWT
PWTSVAKIPDQMSWVQAASIPVAFSTAYVSLVRAARVQRGETVLVHAAAGGLGQAAVSLC
QHLGAEVYATVGSERKRKALIDRFGIRPERIFSSRSQGFVDGLMQATKGRGVDVVINSLS
GPLLQSGLNCLARFGRFVELGRRDIENHHRIDFAAFGRSISVLAVDLLVLVEHQSREMHK
VLETCVRLVGHGTLPGIEPIVGVPLAGVEQGFRQLQTGQHIGKVVVNTEDGNGTVAVRHA
SPRVELLPDASYLVVGGGGGIGKKTCEWLAKRGARSLIVLSRNTPEGTGSWDSIPKECHI
RDVACDVSDRSKLEAALATCDDMPPIRGVIHAGMVLHNSAFENMTRAQYMAAIYPKVMGS
WNLHQVFPAVDFFVMCSSVLGITGAPGQVNYTAGCSFQDALARLRTSRGMSAVSLNLGMV
ESVGYVAENNLFDLLKERGLEPIPIETVLRLMELAISQQPKPFDHIVCGINADPGTHWAR
DFLLCDERFSTLQDQAMSSSSAPESGFLQQPANFGRKTDRLSSRLRSSVAVDDASKLIVD
ELNLKLQTMFGATHIDTSKDFSECGVDSLVAIELRNWLRTQTGLDISVTGMMQAFVACAV
ELAERSHASTDLMQALDPHEAGDLARAEDACDRFGAVGELEGVWSRVDYLSDQVDLLNGV
QKGAEVRLMFFGRLVGQFSRISRTAHLKVMHPEDSSPIRRSDETGVTTRGLSRSSSEAQP
DRLSGCGFMGTCAIPVQATDSCARLPVGPEPSDWPIASPPQGAKGCFLLIGIALHSDAAI
KVVARDNIGPGSLHGPCLDMYGRAASLVLLASREMILLVSPRFAFLHATTMPMSPRPPSA
RLRSACTHCHVGKVKCSGERSGCSRCLQLNLRCHYEYSMVGKCSTVRRRGRAMGAPEGSR
PKSAGNPASEHTSPRRSGSAAHVGFEPTADWADGLLSEDLFMDFPQYGNHLPGVDGLVDA
VSGNVLDQTFAPFPQPVGQVLSRLKWDSWPLPPSLDPSDAAKLARCWSSWPCN*
>Mycgr3G37539|Mycgr3T37539
MSHNFAPYQASPPESVRAKSPPPARTSIDSSRPQAASHTRNISAVSNASDPWAAARAQRL
PSPSQYADEDEGYTDLEGGGARPYNNRYNDYIGSTALQGAGQTSTSIFETSLGIPIHVEA
CLAYLILPPAGGVVLLLFEHKSDYVRFHAWQSALLFSTMFFIHIIFSWTKVVSWMLFVVD
MAAIVYLAAGAWRNADTLDRVEVPFLGRLASSFVDEE*
>Mycgr3G107824|Mycgr3T107824
MKYSAILLASGLTAAYALPTAQPATDLAVEKRTLGLLHKVLGSLGQYGHGSIPSSYGGSK
PSGYSPPSSYSHGSSPPSSYGVPSGYGSGGGSSHGVPSGYGSNGGSSHSSGCPGCNGGGL
PPTNGPFLRSANLTIR*
>Mycgr3G79179|Mycgr3T79179
KKKKKRQSTLSYTRISSKSEPKSHLVHFKELEQSVESTTLRLTCVAVCVGSSIQFHKGIL
RTREDSELDSCFCTAFALLLHSNLQRVCEAEGSA
>Mycgr3G107825|Mycgr3T107825
MDTSEIFSQAHAKVKDEQCPLRGLREHFVIPSKSDLSRSTVADSLTGASNEPSTYLCGNS
LGLQPQLTAKYFEEYLKTWRQKGVFGHFKEVSDTRLPPWLHADDDLRLDMANVVGAHAEE
VAVMQTLTANLHLLMCSFYQPTKTRNKILLEGRAFPSDHFVVESQIHFHGYDPNRSMLLL
EPESSTSLTLSTEYILSTIDKHANELALVLLPGIQYYTGQFFDIKTITAHAQAKGIVVGW
DLAHAAGNVPLQLHDWNVDFAAWCTYKYLNSGPGSIGGCFVHERHSKVESATTDGNTSLE
YRPRLSGWWGSQKSSRFTMDNKFEPIPGAAGFQVSNPSVADCTAVRASLDVFKQTSMSAL
RGKSLKLTGYLEKLLDLLLQDQQATLGRQLFHIITPRDSSQRGAQLSVMLQPGLLDTVMA
VLEEHAVVVDERKPDVIRVAPAPLYNTYEDIPRVRSTHVQTSIMTGGTVRKPGSVTD*
>Mycgr3G90364|Mycgr3T90364
MSSKDSIARCAHQDSNQHGGHVLHFEYSIALIGDNKPALEPPLHVQHRTRPPADRTTFGL
ISTRFYAVLSSGVTRLPRFYHVALDNLVDAIMNLRDAPGESTLEFAAFFDEARGERRHRC
RLTTWYQQGQASTVYFVIGEDSWKYLMEHAGAHQWINTMQHLEQRASDRAVYHIREELIK
CYPDTDIVEAEENSWNVRWATKMRTNVLEVLCSRLHPFQPPFGYPGVGDLHVMLPCGHAQ
SMWEDTLHNLRVDQCKAVNCPTCKQRTLQPEDEIELAVSTEVLTTQEEYLREHHHWSRIR
ELSTNDDLHLPGTAIAVALDLSLESFKAPTFVNPNEFSLAEHKPTEEVMDHFSAMFFGSS
SVISKSQEDLVDMLMSEALNLPVGERAEKLSESFLPPGYVNFLLLWIGRAVIFLAERRCR
RVGSAHAGVHRHGDDLVYNSDLFRQANAVGADSASVQLLTDLDSTAIDFEAVRDALAKLQ
LPATATVADMMKELEKMQLNKQ*
>Mycgr3G35698|Mycgr3T35698
MGIEISPWSLIRVVQTAWKCIPASDICTANDITADQTSYINYIKPIILAEELKVDYTMSI
IDTKTEWAYRIHPERMVPALRDYDLATGQVARVFESTACLYYLAEKFDTDGTWTGRGPAE
RAQVHSWMALQTAGLGPTAKFWLYFLRGYPTRESPVQLPRTIDKFREATMKQWDLLDARL
SQPEHLYIALPGRPTLADVAFLPFAMPAIFEIFGVDISRWPKIAAWSTRMMERPAVKKVL
DMAPNIGQ*
>Mycgr3G36631|Mycgr3T36631
MQGVLRRKHRVASLDGTREIPTCTYQWPDGQGDRAKFLEGGTNSVRWEEAHGPIYRLWSG
MRPEIVLTQPHQVQRVFKDSANHIKAPANNSGCYMDKLLGSCLGLISGKSWRALRDVVEP
PFGHKAMGSLTREIERQVGEHIRKLSTTGRPAHGRLHPTEDLKMLPFWILCRAIYGPLPL
HLVEQIEAMIPLREAAFRRVISGGIHRFCFFRFVSTHARDQLVRLQKDWRAFNQSALEYA
RIHAEKAPIIAMWDAVAEGKVSEVQVLQTLDEMLFANLDVTIGGLSWNFVFLAASPADQS
RLRAEILSVNKEGCLEQYVQSSHSHLGRCVLESSRLRPLAAFSVPQSSRSTVVLDGFVIP
EGTDFIVDTHALNIRGKLWSPDNLEFRPERFSQLKPTDLRYAFWRFGFGPRQCLGRHIAD
LIIRHTVVQIVQRFELAILDDKAWERDKAMWISCPDFELSCRGLDAGDSEERDDPLAICD
PHRAVCPGQV*
>Mycgr3G54658|Mycgr3T54658
MSISVYIGHNGRCLVLDPSETSSLDAVRSWIASQTNISPRSQILLTSQGKQVRNQTLLTE
NELFVFDSGWLNGKKAPTAGKDGSESAESEDFVPGVAPDTISNQNDLQSWQNLFRLRKSW
AADLLEGCAARATLAEQYKAEQSVIERSLGVAVASLQQHIKTGEKQYAQSAVWSSELLQD
QQAHTEKWEQNLGSLRSIPARSEFARFIPPMAPISGSRRNSQQYIATLQGFIDVVTVKQA
AGAAKSLVNDLANRIDKVREDLTSAAESSNELLRAVGQINNRSLADSTSEPAQLVKEIEM
VVKKMASDLEHVQSLSQTAPALSQASKMALLHTRNYLPNLSDYCNEMNELVQRTREQRAS
AVDTTWEHMRTLSAIESRLAKLYQDIKELDVPADEQQPFMTLSIVSRLPSVYGQLLVESI
RRREWVAKMKRDCGTLQEEVATYQDEEDKRRKKWIRNVEDVVSPVAFQTRPLGIELSLKN
EGGSWPMVTREEVAEYLNTLLEVYGPGPVTEELEQAIKDLDKPTRRQVKHAKAFKNGSMH
EAAFGDTSLMLRGDEQGKALREANTRLEEDLRAQKSRERRLAKRVVDLEAELQTMKDAAM
VRKSSDAETQKQVEEAMSTKRDLMENMEAQQREFATERMNLEKDLREARYKIEEAENEIE
RADEEMTRLKEDASGHATRAATEQDARTSIEKKYDQAEKARVHAEEELRKLQSAQEQKRE
VESEQLQSLAAAHSNLAPDAATPDGLIALAAAVEELSRRSAAHAKDLEEAISLARSENES
LSSTHERSKTDFATLTQHHTGTEDQLRQTEEKLAAAEAKSKSLEEELGLEQEQLRMLRSK
FAEGETGSEILRQRVTEEEERAGKLSSDLAEAQSHITSLDAELMRLQKMQKQYAATADTS
SDRLAKRAERAKEVSQKLYVQNLRLSRLLERLGLMVAYQNDSMVVERASKMAASTSIMDP
HSQMSRTASAVQSPPPTRKSSAADNEAPTDLRLLHWPDATTAEDEANQFEAFLNHISRFD
LDVFSEAVTKRVKDFEYTAKKYSKESKESTKRADAYKDRAVKLRNEAHSKIAVRDFKEGD
MALFLPTRGGQVKGAWAAFNIGCPHYFLAERDGMRLGTRDFIVARIQRVEQKIVDLSGQR
TASGSHLPADGRSIETQASESLQLEDDNPFDLSDGLTWWMVHAVEERGAGAAPTTPGLGK
STVSTATVDAKGSIRIKPRSKGDDASKHLNKSLDSRRSSTTSKKGVSALASPPSASLTPT
NLDGARSRSESQSSNLNQPPAAASLRPMPMPAGSGLGISDPITSSAYTSPSSDTNNNPQA
YEQVRNDLLWGP*
>Mycgr3G30845|Mycgr3T30845
APAPAPALSVVEARVVSEADLALEDRAQAPAPSAAEERAQVQAPSAVEAREVSEADLALE
DRAQAPARLAAEERAQVRAPSAVEAREVSEADLASEDRAQAPARSAAEERAQVRA
>Mycgr3G84377|Mycgr3T84377
MAFTPGQDILDTAIIGGGPAGLSTALGLARHLYQVVVFDSERYGNDAASSLHNLVTWDGK
APSEFREAARHNILDTYSTVHWEQTAVEDIVKTAEGNFRLVDAKGKTWSARTVVLATGSE
ILYPDDVLPGYSDCWASGIFACLFCHGYEDRGKASVGVLAIGKNMGPAPTLMTARMARRL
ADSVTLYTNGDESTTAQLKQAIGDLSIFKIDSRRIVRLRKAEDGAEVSLEFKSGEETTEG
FLAHRPEAKVQSGFVEQLGLLLDQYGNIQVSEMTHATSVAGVFAVGDCSTFLKAVAQAIA
SGSLCAGGVSGYLSAQLYG*
>Mycgr3G37004|Mycgr3T37004
MKSVINLARAENQVVRKELLAIYKTSIRRELRVDSLTYPDGLGGSRSLRSALAGFFNRWL
CPIEPIKDEHIAVTPGATNCLATILSCTCSPGDTVLIPGSYWNGFDVHFPLTPRVVIVNP
APKDSPANDMGPEIVASLEETIRQLSSTKKPRAIVVTNPHNPTGRVYDRTVLEDLAILCQ
RHSMLLIVDEVYALSRCAPTRTKGTSFRSAVSLDLNALGVDAKRVVTVWGTSKDFGSSGI
RIGCAITRDPRLQKNLGFRATPQICALSSLVTTGLLNHSSLPHLIQRNQEFLGKAYRIVD
KWCTSHEVDFVPAAYGLFVLARLAPLAQTAEDECAMCEALSEVGVLVAPGQHFHWRSFGW
ARICFAVEPDTLREALRRIASALKLARTPVSQRARGKNGHKKPNV*
>Mycgr3G35967|Mycgr3T35967
MDLFHDIWYFAYGSNMKTSVMTSRGLGILEHIPVRAPSYMLTFDIYGIPYSEPSMASICQ
YRRGGGDGNGGQDAAYTCPPDVHGVAYRLNAEGYARLIASEGGGVGYRELQIQGVPVGSE
STSIQMWTLVALHPKRPNAAPSLRYLRLIQEGAAEHALPQPYQEYLRTIPYYTASDSWIS
RLGARIFLSVARKQVRVLAYAVRSSVDVSGRSRKVWRTVAYVVFHAMWCVHDWAFKPIFG
SGSGLEVDYGSSTLLVWRNGEWS*
>Mycgr3G37024|Mycgr3T37024
MPIIHHIKDTPRGFIAGAFILFVTARLVWLVTARARRADRPSKFAVFQGETDVIQTMEEA
NEKLPETPFVLSMHGMQVFVLPRSEIETVKSLPECEVSIKKHHFNVFLGEYTFMGTKADE
FDDTMRYTLTRSTPTALDAFTDEIGYAMDQCIGQCDDVWTGIRIRAAMARIASLLSGRVF
VGLPLSRDPEWVEATTQYTQNVTTAWMILRLIPRFIRPLVATFLPQVRTLKRFRRATVEK
LSPILAAKRQGIHSKTTSDPAGGSMLEWLTAHYKVQPTAEQLARDELLVTFASIYNLTNA
ISSMVFDLAKYPEHIPELRQELAEVLGPSGIIDKHALSRLRKCDSFIRESQRLSPPSLAN
IPRIVTNPHGFVTSTGHRIPAGSTVMIRAHPINRDRKLWGDNADQFDGFRFSKLRDMPGN
ALKYQHTSTGTDNINFGHGIWACPGRFFASAQLKVILAELLRRYDIMRSPQTPNPGQLHY
GLAVVPDPEAEVLFRKRML*
>Mycgr3G35581|Mycgr3T35581
MRVLLSGGSGFIAAHVLDDLLERGHSVVTTVRSQEKADKIKAAHSKYGKDKLDFALVEDV
AQEGAFDKAIVSDPPFEAVIHTASPFHFNVTDVQKELLDPAVIGTEGILKSIKKNAPTVK
RVVITSSFASIVNPSKGTWPGHVYSEDDWNPMTLEDALKDPAAGYRASKTFAERAAWDFV
EKEKPNFTIATMCPPLVLGPIVHYLNSLDALNTSNQRIRDTMLGKYKDEIPPTGTFIWVD
VRDLALCHVLAAEKEDAANKRFFITAGHFSNLEIAKAIAKGYPDLKDKLPALDGSKGGDY
PKEGIYQVNSKRAEEVLGIKWRSFDQAIVDTVKSLQAVGA*
>Mycgr3G19958|Mycgr3T19958
SFATCGGTSLAALQLQTACRRRGVELDFTHLLSEASLSEVINRAKVSTSDPVTPDKMRHG
DVACTASAPRSTMVTHDLDAEQDAAEFNDLQLRLIQGTIRRPGSGLIHHVMTARSEELES
VQSAWEAVLKNEPTFNTAYRNPRGGRPLCLAVCWRRFETDDADTHQQALSDWRTALPSWP
RWRDIDVDDVDLDIRFTVIELKDQAESMRNGAVVIWTIHHALIDGWSAHLLLQRVQGVRC
GKAVCGPVHAWSTAMADLESYRQRHRSAGENFWSMCSEELNLSRGSILLPLPPASAFTEG
SSYQHTEQLYTTLSDPLQSRIRLTSQRYGATPLAIFYAAWAIIISVYSDSDAINFGTVVS
ARGLPIQGALDVVGPMFDTLPFHMVIPWTSTIETFVRQIHRRLRLLNEFSWTTSEHGFCR
SFECLFSEQIDVHSLQEDNDIDSLFDVRTTDQTTDIPLHVIVGPNGQLQMQYFVERYRAT
DMKRLWDHYQRVLVELVSDKHSSVMLVANSSESTGSIAHLRTLGNCESPRTTWSSYGAGD
DLVTLFEQTADRHFDAIALVKGKRQVSYSELDAWSSNVARRLGQMGVQSGEIITADADTS
INWIVAIYAILRAGGVYCPIAPSLPPEARNTLFSDSGARVHLRTTSSRDATNGQHPPGAF
VLSIEDMMPGFGTLGKQDVARRDRARTHDSAYVCFTSGSTGRPKGVVCTHGALMAFQREE
EVRLYANPGVHIAQTMSPAFDGSIHEVFSALSYGATLVLPASGDRLGHLKLVDVAILTPS
VASQLQPADFPRLQKLYLVGEPVPQRVCDAWAAEKQVINMYGPTEATCGATIARLDVGKP
VTIGKPNPSTRVYILDHRLRLAPMGMIGEVWLAGVQVARGYLNQKELSSERFLDDSVCVS
LGEQMYRTGDRGYWDENGDLVYCGRRDRQIKLRGFRLDLDDLEARILVCCLGNATVAITL
CDDVEELVCMVQTTAMSAHQVRQRLQHCLPPYAVPRHIVVVERLPTTAAGKVDYKAIART
RTADREEALAETLDLQTSSTDQRLARLWRKMIGDRGRLSVTVTPRSRILDLGGDSALQLR
ILSAINEEFGVQLSWRALAELDLSQMAREIDNKSGELQPSPRLDKSQLSSAEEYHWQRYQ
IDPTSATFNLGFACDFDLVSVDRDRLVSAWNAVLQHHEMFRCRYVPDANGNPRRILGSRP
QQVADILDEPLEAERLMNTPFDLERDSPIRVVISRKGMVVVCHHISCDYTTFTLLIGDVM
RAYDAMGTLQDSVSNASITSYLSATSWHPNVSASMVAFWNDALRGVPQIQPPLAGAATGL
QNRTSYQGSATMLQATKSTSDRVEEVMKAYGVSGQQLALAAATVALAVLDENCDSFDVVI
GVPFANRRSPEDGRVAAGVFLEPVPLRLAFPSGHHVSSVDSQSPLLGKVQSALWGAVTNA
MPWEQLLRNLGICSTNLGHDHALFDCVVSFHDWRTGAESVYGKMAGIGMSPQFLWSSNGS
KFKLMIELIVVDDGLLVRLEYDEACYPSPTPSHIQRLFLHALDVIAT
>Mycgr3G98945|Mycgr3T98945
MGGALSMFSRLLWAKKEIRILILGLDNAGKTTLLYRLKIGEVVTTIPTIGFNVESVTYRN
LAFNVWDLGGQTSIRPYWRCYYANTAAVVFVIDSTDVERLHTAQEELKAMLDEDELRDAA
LLVFANKQDQPGAKGAGDISEALKLGELKDRNWSIMACSAVTGKGVTEGMDWLVHALLIR
KTRRHV*
