# Supplementary material for: In silico prediction and characterization of secondary metabolite biosynthetic gene clusters in the wheat pathogen Zymoseptoria tritici
Source: BMC Genomics. 2017 Aug 17;18:631. doi: 10.1186/s12864-017-3969-y (PMC5561558; doi:10.1186/s12864-017-3969-y)
Supplement: Supplementary file 1 — MultiGeneBLAST analysis of putative secondary metabolite clusters. All encoded amino acid sequences from genes residing in clusters predicted by AntiSMASH are given as FASTA file format. All output data from MultiGeneBLASTs are also provided. (ZIP 42911 kb) [file 12864_2017_3969_MOESM1_ESM.zip › Cluster MultiGene BLAST/out/Clusters_1_34/Cluster_1/clusterblast_output.txt]

ClusterBlast scores for /home/cp/Multigeneblast/charlie/20170206/in/Clusters1_46/Cluster_1.fasta

Table of genes, locations, strands and annotations of query cluster:
Mycgr3G52686_Mycgr3T	0	861	+	Mycgr3G52686_Mycgr3T	Mycgr3G52686_Mycgr3T	
Mycgr3G102281_Mycgr3	961	1573	+	Mycgr3G102281_Mycgr3	Mycgr3G102281_Mycgr3	
Mycgr3G89185_Mycgr3T	1673	2063	+	Mycgr3G89185_Mycgr3T	Mycgr3G89185_Mycgr3T	
Mycgr3G65725_Mycgr3T	2163	3612	+	Mycgr3G65725_Mycgr3T	Mycgr3G65725_Mycgr3T	
Mycgr3G102276_Mycgr3	3712	4801	+	Mycgr3G102276_Mycgr3	Mycgr3G102276_Mycgr3	
Mycgr3G89189_Mycgr3T	4901	5564	+	Mycgr3G89189_Mycgr3T	Mycgr3G89189_Mycgr3T	
Mycgr3G52682_Mycgr3T	5664	9231	+	Mycgr3G52682_Mycgr3T	Mycgr3G52682_Mycgr3T	
Mycgr3G107072_Mycgr3	9331	13279	+	Mycgr3G107072_Mycgr3	Mycgr3G107072_Mycgr3	
Mycgr3G34982_Mycgr3T	13379	15116	+	Mycgr3G34982_Mycgr3T	Mycgr3G34982_Mycgr3T	
Mycgr3G107069_Mycgr3	15216	17097	+	Mycgr3G107069_Mycgr3	Mycgr3G107069_Mycgr3	
Mycgr3G32432_Mycgr3T	17197	19042	+	Mycgr3G32432_Mycgr3T	Mycgr3G32432_Mycgr3T	
Mycgr3G98385_Mycgr3T	19142	19898	+	Mycgr3G98385_Mycgr3T	Mycgr3G98385_Mycgr3T	


Significant hits: 
1. CM001196_1	Mycosphaerella graminicola IPO323 chromosome 1, whole genome shotgun sequence.

2. KB446537_1	Dothistroma septosporum NZE10 unplaced genomic scaffold DOTSEscaffold_3, whole genome shotgun sequence.

3. KB445550_1	Baudoinia compniacensis UAMH 10762 unplaced genomic scaffold BAUCOscaffold_1, whole genome shotgun sequence.

4. KB446558_1	Pseudocercospora fijiensis CIRAD86 unplaced genomic scaffold MYCFIscaffold_4, whole genome shotgun sequence.

5. KB456262_1	Mycosphaerella populorum SO2202 unplaced genomic scaffold SEPMUscaffold_3, whole genome shotgun sequence.

6. KB915926_0	Neofusicoccum parvum UCRNP2 chromosome Unknown NP2_03_scaffold_288, whole genome shotgun sequence.

7. JH921454_0	Marssonina brunnea f. sp. 'multigermtubi' MB_m1 unplaced genomic scaffold M6_S00027, whole genome shotgun sequence.

8. KE145359_0	Glarea lozoyensis ATCC 20868 chromosome Unknown GLAREA16, whole genome shotgun sequence.

9. CH476635_0	Sclerotinia sclerotiorum 1980 scaffold_15 genomic scaffold, whole genome shotgun sequence.

10. AKHY01000097_0	Aspergillus oryzae 3.042, whole genome shotgun sequencing project.

11. FQ790317_0	Botryotinia fuckeliana T4 SuperContig_168_1 genomic supercontig.

12. KB708110_0	Botryotinia fuckeliana BcDW1 unplaced genomic scaffold Scaffold_438, whole genome shotgun sequence.

13. DS027059_1	Aspergillus clavatus NRRL 1 1099423829805 genomic scaffold, whole genome shotgun sequence.

14. DS499594_1	Aspergillus fumigatus A1163 scf_000001 genomic scaffold, whole genome shotgun sequence.

15. AAHF01000007_0	Aspergillus fumigatus Af293, whole genome shotgun sequencing project.

16. DS027688_1	Neosartorya fischeri NRRL 181 1099437636249 genomic scaffold, whole genome shotgun sequence.

17. AKCU01000141_0	Penicillium digitatum Pd1, whole genome shotgun sequencing project.

18. AKCT01000207_0	Penicillium digitatum PHI26, whole genome shotgun sequencing project.

19. ACJE01000004_0	Aspergillus niger ATCC 1015, whole genome shotgun sequencing project.

20. AM920431_3	Penicillium chrysogenum Wisconsin 54-1255 complete genome, contig Pc00c16.

21. DS572753_0	Paracoccidioides brasiliensis Pb18 supercont1.4 genomic scaffold, whole genome shotgun sequence.

22. GL573405_0	Geomyces destructans 20631-21 unplaced genomic scaffold supercont1.237, whole genome shotgun sequence.

23. DS572812_0	Paracoccidioides brasiliensis Pb01 supercont1.2 genomic scaffold, whole genome shotgun sequence.

24. AACD01000007_0	Aspergillus nidulans FGSC A4, whole genome shotgun sequencing project.

25. DF126464_0	Aspergillus kawachii IFO 4308 DNA, contig: scaffold00018, whole genome shotgun sequence.

26. GG700653_2	Trichophyton rubrum CBS 118892 genomic scaffold supercont2.6, whole genome shotgun sequence.

27. GG749408_0	Ajellomyces dermatitidis ATCC 18188 genomic scaffold supercont1.2, whole genome shotgun sequence.

28. GG657458_0	Ajellomyces dermatitidis SLH14081 genomic scaffold supercont1.11, whole genome shotgun sequence.

29. GG698513_0	Trichophyton tonsurans CBS 112818 genomic scaffold supercont1.37, whole genome shotgun sequence.

30. EQ999975_0	Ajellomyces dermatitidis ER-3 genomic scaffold supercont1.3, whole genome shotgun sequence.

31. DS995752_0	Trichophyton equinum CBS 127.97 supercont1.35 genomic scaffold, whole genome shotgun sequence.

32. DS995903_0	Penicillium marneffei ATCC 18224 scf_1105668340984 genomic scaffold, whole genome shotgun sequence.

33. GG663363_0	Ajellomyces capsulatus G186AR genomic scaffold supercont2.1, whole genome shotgun sequence.

34. GG692421_1	Ajellomyces capsulatus H143 genomic scaffold supercont2.3, whole genome shotgun sequence.

35. DS990639_1	Ajellomyces capsulatus H88 supercont1.4 genomic scaffold, whole genome shotgun sequence.

36. DS989828_1	Arthroderma gypseum CBS 118893 supercont1.7 genomic scaffold, whole genome shotgun sequence.

37. KB644410_0	Penicillium oxalicum 114-2 unplaced genomic scaffold scaffold_3, whole genome shotgun sequence.

38. EQ962656_1	Talaromyces stipitatus ATCC 10500 scf_1105507295549 genomic scaffold, whole genome shotgun sequence.

39. DS995702_2	Microsporum canis CBS 113480 supercont1.2 genomic scaffold, whole genome shotgun sequence.

40. ACYE01000036_0	Trichophyton verrucosum HKI 0517, whole genome shotgun sequencing project.

41. AQGS01000844_0	Dactylellina haptotyla CBS 200.50, whole genome shotgun sequencing project.

42. AP007155_0	Aspergillus oryzae RIB40 DNA, SC003.

43. ADOT01000146_0	Arthrobotrys oligospora ATCC 24927, whole genome shotgun sequencing project.

44. CH476657_1	Ajellomyces capsulatus NAm1 scaffold_3 genomic scaffold, whole genome shotgun sequence.

45. DS544804_0	Paracoccidioides brasiliensis Pb03 supercont1.2 genomic scaffold, whole genome shotgun sequence.

46. KB916820_0	Neofusicoccum parvum UCRNP2 chromosome Unknown NP2_03_scaffold_1182, whole genome shotgun sequence.

47. KB916240_0	Neofusicoccum parvum UCRNP2 chromosome Unknown NP2_03_scaffold_602, whole genome shotgun sequence.

48. AHHD01000505_0	Macrophomina phaseolina MS6, whole genome shotgun sequencing project.

49. ABSU01000004_2	Arthroderma benhamiae CBS 112371, whole genome shotgun sequencing project.

50. JH767572_0	Coniosporium apollinis CBS 100218 chromosome Unknown supercont1.19, whole genome shotgun sequence.

51. DS499594_2	Aspergillus fumigatus A1163 scf_000001 genomic scaffold, whole genome shotgun sequence.

52. DF126459_0	Aspergillus kawachii IFO 4308 DNA, contig: scaffold00013, whole genome shotgun sequence.

53. AAHF01000004_0	Aspergillus fumigatus Af293, whole genome shotgun sequencing project.

54. DS027688_0	Neosartorya fischeri NRRL 181 1099437636249 genomic scaffold, whole genome shotgun sequence.

55. DS027059_0	Aspergillus clavatus NRRL 1 1099423829805 genomic scaffold, whole genome shotgun sequence.

56. JH226131_1	Exophiala dermatitidis NIH/UT8656 unplaced genomic scaffold supercont1.2, whole genome shotgun sequence.

57. EQ963474_1	Aspergillus flavus NRRL3357 scf_1106286417496 genomic scaffold, whole genome shotgun sequence.

58. BX649607_0	Aspergillus fumigatus BAC pilot project supercontig; segment 3/3.

59. KB644408_0	Penicillium oxalicum 114-2 unplaced genomic scaffold scaffold_1, whole genome shotgun sequence.

60. ACJE01000021_2	Aspergillus niger ATCC 1015, whole genome shotgun sequencing project.

61. AM270171_0	Aspergillus niger contig An08c0160, genomic contig.

62. AM920431_5	Penicillium chrysogenum Wisconsin 54-1255 complete genome, contig Pc00c16.

63. AACD01000011_0	Aspergillus nidulans FGSC A4, whole genome shotgun sequencing project.

64. CH476594_0	Aspergillus terreus NIH2624 scaffold_1 genomic scaffold, whole genome shotgun sequence.

65. AHHD01000271_0	Macrophomina phaseolina MS6, whole genome shotgun sequencing project.

66. EQ963485_3	Aspergillus flavus NRRL3357 scf_1106286419448 genomic scaffold, whole genome shotgun sequence.

67. GG697417_0	Glomerella graminicola M1.001 genomic scaffold supercont1.87, whole genome shotgun sequence.

68. KB726028_0	Colletotrichum orbiculare MAFF 240422 unplaced genomic scaffold Scaffold_454, whole genome shotgun sequence.

69. CH476597_0	Aspergillus terreus NIH2624 scaffold_4 genomic scaffold, whole genome shotgun sequence.

70. AP007174_0	Aspergillus oryzae RIB40 DNA, SC103.

71. AKHY01000199_0	Aspergillus oryzae 3.042, whole genome shotgun sequencing project.

72. DS027060_1	Aspergillus clavatus NRRL 1 1099423829806 genomic scaffold, whole genome shotgun sequence.

73. DS499594_0	Aspergillus fumigatus A1163 scf_000001 genomic scaffold, whole genome shotgun sequence.

74. AAHF01000006_1	Aspergillus fumigatus Af293, whole genome shotgun sequencing project.

75. DS027698_1	Neosartorya fischeri NRRL 181 1099437636266 genomic scaffold, whole genome shotgun sequence.

76. EQ963486_0	Aspergillus flavus NRRL3357 scf_1106286417242 genomic scaffold, whole genome shotgun sequence.

77. KE124052_0	Mucor circinelloides f. circinelloides 1006PhL unplaced genomic scaffold supercont1.157, whole genome shotgun sequence.

78. KE148163_0	Ophiostoma piceae UAMH 11346 chromosome Unknown scf18, whole genome shotgun sequence.

79. KB706899_0	Eutypa lata UCREL1 unplaced genomic scaffold EL1_03_scaffold_1561, whole genome shotgun sequence.

80. GL698480_0	Metarhizium acridum CQMa 102 unplaced genomic scaffold Scf_011, whole genome shotgun sequence.

81. KB707843_0	Botryotinia fuckeliana BcDW1 unplaced genomic scaffold Scaffold_171, whole genome shotgun sequence.

82. FQ790301_0	Botryotinia fuckeliana T4 SuperContig_226_1 genomic supercontig.

83. CM001199_0	Mycosphaerella graminicola IPO323 chromosome 4, whole genome shotgun sequence.

84. AMYD01000021_0	Colletotrichum gloeosporioides Cg-14, whole genome shotgun sequencing project.

85. DS985218_0	Verticillium albo-atrum VaMs.102 supercont1.5 genomic scaffold, whole genome shotgun sequence.

86. KB916913_0	Neofusicoccum parvum UCRNP2 chromosome Unknown NP2_03_scaffold_1275, whole genome shotgun sequence.

87. DS544807_0	Paracoccidioides brasiliensis Pb03 supercont1.5 genomic scaffold, whole genome shotgun sequence.

88. GG663377_0	Ajellomyces capsulatus G186AR genomic scaffold supercont2.15, whole genome shotgun sequence.

89. EQ999987_0	Ajellomyces dermatitidis ER-3 genomic scaffold supercont1.15, whole genome shotgun sequence.

90. GG749478_0	Ajellomyces dermatitidis ATCC 18188 genomic scaffold supercont1.72, whole genome shotgun sequence.

91. GG657474_0	Ajellomyces dermatitidis SLH14081 genomic scaffold supercont1.27, whole genome shotgun sequence.

92. DS572750_0	Paracoccidioides brasiliensis Pb18 supercont1.1 genomic scaffold, whole genome shotgun sequence.

93. DS572813_0	Paracoccidioides brasiliensis Pb01 supercont1.3 genomic scaffold, whole genome shotgun sequence.

94. AB530986_0	Streptomyces sp. SANK 60405 DNA, A-90289 biosynthetic gene cluster region, complete cds.

95. KB456266_0	Mycosphaerella populorum SO2202 unplaced genomic scaffold SEPMUscaffold_7, whole genome shotgun sequence.

96. KB446546_1	Dothistroma septosporum NZE10 unplaced genomic scaffold DOTSEscaffold_12, whole genome shotgun sequence.

97. KB446556_1	Pseudocercospora fijiensis CIRAD86 unplaced genomic scaffold MYCFIscaffold_2, whole genome shotgun sequence.

98. JH226130_2	Exophiala dermatitidis NIH/UT8656 unplaced genomic scaffold supercont1.1, whole genome shotgun sequence.

99. DS499597_1	Aspergillus fumigatus A1163 scf_000004 genomic scaffold, whole genome shotgun sequence.

100. DS027696_1	Neosartorya fischeri NRRL 181 1099437636264 genomic scaffold, whole genome shotgun sequence.

101. DF126495_1	Aspergillus kawachii IFO 4308 DNA, contig: scaffold00049, whole genome shotgun sequence.

102. AACD01000093_0	Aspergillus nidulans FGSC A4, whole genome shotgun sequencing project.

103. EQ963472_2	Aspergillus flavus NRRL3357 scf_1106286418772 genomic scaffold, whole genome shotgun sequence.

104. AP007151_2	Aspergillus oryzae RIB40 DNA, SC005.

105. DS990638_0	Ajellomyces capsulatus H88 supercont1.3 genomic scaffold, whole genome shotgun sequence.

106. DS231615_1	Pyrenophora tritici-repentis Pt-1C-BFP supercont1.1 genomic scaffold, whole genome shotgun sequence.

107. KB644414_0	Penicillium oxalicum 114-2 unplaced genomic scaffold scaffold_7, whole genome shotgun sequence.

108. EQ962653_0	Talaromyces stipitatus ATCC 10500 scf_1105507295527 genomic scaffold, whole genome shotgun sequence.

109. DS995900_0	Penicillium marneffei ATCC 18224 scf_1105668340758 genomic scaffold, whole genome shotgun sequence.

110. KB733447_1	Bipolaris maydis ATCC 48331 unplaced genomic scaffold COCC4scaffold_4, whole genome shotgun sequence.

111. KB445576_0	Cochliobolus heterostrophus C5 unplaced genomic scaffold COCHEscaffold_8, whole genome shotgun sequence.

112. GG663364_0	Ajellomyces capsulatus G186AR genomic scaffold supercont2.2, whole genome shotgun sequence.

113. AM920433_0	Penicillium chrysogenum Wisconsin 54-1255 complete genome, contig Pc00c18.

114. CM001234_2	Magnaporthe oryzae 70-15 chromosome 4, whole genome shotgun sequence.

115. KB725930_1	Colletotrichum orbiculare MAFF 240422 unplaced genomic scaffold Scaffold_366, whole genome shotgun sequence.

116. DS985216_0	Verticillium albo-atrum VaMs.102 supercont1.3 genomic scaffold, whole genome shotgun sequence.

117. DS572721_1	Verticillium dahliae VdLs.17 supercont1.27 genomic scaffold, whole genome shotgun sequence.

118. HF679025_1	Fusarium fujikuroi IMI 58289 draft genome, chromosome FFUJ_chr03.

119. ABDF02000092_0	Trichoderma virens Gv29-8, whole genome shotgun sequencing project.

120. ABDG02000027_1	Trichoderma atroviride IMI 206040, whole genome shotgun sequencing project.

121. DF196785_0	Pseudozyma antarctica T-34 DNA, contig: scaffold00019, whole genome shotgun sequence.

122. FQ311472_1	Sporisorium reilianum SRZ2 chromosome 7 complete DNA sequence.

123. KE148153_1	Ophiostoma piceae UAMH 11346 chromosome Unknown scf08, whole genome shotgun sequence.

124. KB310677_0	Capitella teleta unplaced genomic scaffold CAPTEscaffold_748, whole genome shotgun sequence.

125. DS572752_0	Paracoccidioides brasiliensis Pb18 supercont1.3 genomic scaffold, whole genome shotgun sequence.

126. JH767588_1	Coniosporium apollinis CBS 100218 chromosome Unknown supercont1.35, whole genome shotgun sequence.

127. GL985056_0	Trichoderma reesei QM6a unplaced genomic scaffold TRIREscaffold_1, whole genome shotgun sequence.

128. KB446555_2	Pseudocercospora fijiensis CIRAD86 unplaced genomic scaffold MYCFIscaffold_1, whole genome shotgun sequence.

129. GG698898_0	Nectria haematococca mpVI 77-13-4 chromosome 4 genomic scaffold NECHAsca_3_chr4_2_0, whole genome shotgun sequence.

130. KB730248_0	Fusarium oxysporum f. sp. cubense race 1 unplaced genomic scaffold scaffold101, whole genome shotgun sequence.

131. KB726554_1	Fusarium oxysporum f. sp. cubense race 4 unplaced genomic scaffold scaffold44, whole genome shotgun sequence.

132. HF679026_1	Fusarium fujikuroi IMI 58289 draft genome, chromosome FFUJ_chr04.

133. ABDF02000004_1	Trichoderma virens Gv29-8, whole genome shotgun sequencing project.

134. JH226131_0	Exophiala dermatitidis NIH/UT8656 unplaced genomic scaffold supercont1.2, whole genome shotgun sequence.

135. GG704914_0	Coccidioides immitis RS genomic scaffold supercont3.4, whole genome shotgun sequence.

136. DS572697_0	Verticillium dahliae VdLs.17 supercont1.3 genomic scaffold, whole genome shotgun sequence.

137. GL636503_0	Coccidioides posadasii str. Silveira unplaced genomic scaffold supercont2.18, whole genome shotgun sequence.

138. ACFW01000009_1	Coccidioides posadasii C735 delta SOWgp, whole genome shotgun sequencing project.

139. ABDG02000017_1	Trichoderma atroviride IMI 206040, whole genome shotgun sequencing project.

140. GL891305_2	Neurospora tetrasperma FGSC 2508 unplaced genomic scaffold NEUTE1scaffold_4, whole genome shotgun sequence.

141. GL891247_0	Neurospora tetrasperma FGSC 2509 unplaced genomic scaffold NEUTE2scaffold_5, whole genome shotgun sequence.

142. KB456260_0	Mycosphaerella populorum SO2202 unplaced genomic scaffold SEPMUscaffold_1, whole genome shotgun sequence.

143. CU638743_0	Podospora anserina S mat+ genomic DNA chromosome 3, supercontig 2.

144. CM001235_0	Magnaporthe oryzae 70-15 chromosome 5, whole genome shotgun sequence.

145. EQ963473_1	Aspergillus flavus NRRL3357 scf_1106286417600 genomic scaffold, whole genome shotgun sequence.

146. GL629729_0	Grosmannia clavigera kw1407 unplaced genomic scaffold GCSC_108, whole genome shotgun sequence.

147. KE123956_0	Mucor circinelloides f. circinelloides 1006PhL unplaced genomic scaffold supercont1.61, whole genome shotgun sequence.

148. CP003008_0	Myceliophthora thermophila ATCC 42464 chromosome 7, complete sequence.

149. CP004025_0	Myxococcus stipitatus DSM 14675, complete genome.

150. DS985245_0	Trichoplax adhaerens TRIADscaffold_5 genomic scaffold, whole genome shotgun sequence.

151. CABT02000003_1	Sordaria macrospora k-hell, whole genome shotgun sequencing project.

152. JH126401_0	Cordyceps militaris CM01 unplaced genomic scaffold CCM_S00003, whole genome shotgun sequence.

153. KB722656_0	Rhodosporidium toruloides NP11 unplaced genomic scaffold Scaffold15, whole genome shotgun sequence.

154. CH476618_1	Uncinocarpus reesii 1704 scaffold_4 genomic scaffold, whole genome shotgun sequence.

155. JH930469_2	Phanerochaete carnosa HHB-10118-sp unplaced genomic scaffold PHACAscaffold_2, whole genome shotgun sequence.

156. EQ966375_0	Postia placenta Mad-698-R POSPLscaffold_143 genomic scaffold, whole genome shotgun sequence.

157. KB726077_0	Colletotrichum orbiculare MAFF 240422 unplaced genomic scaffold Scaffold_499, whole genome shotgun sequence.

158. KB369422_0	Tupaia chinensis unplaced genomic scaffold Scaffold148626_1, whole genome shotgun sequence.

159. JH711784_0	Trametes versicolor FP-101664 SS1 unplaced genomic scaffold TRAVEscaffold_2, whole genome shotgun sequence.

160. KB446538_2	Dothistroma septosporum NZE10 unplaced genomic scaffold DOTSEscaffold_4, whole genome shotgun sequence.

161. GL988032_2	Chaetomium thermophilum var. thermophilum DSM 1495 unplaced genomic scaffold scf7180000011806, whole genome shotgun sequence.

162. KB446537_2	Dothistroma septosporum NZE10 unplaced genomic scaffold DOTSEscaffold_3, whole genome shotgun sequence.

163. KB469296_0	Gloeophyllum trabeum ATCC 11539 unplaced genomic scaffold GLOTRscaffold_00001, whole genome shotgun sequence.

164. KB456262_2	Mycosphaerella populorum SO2202 unplaced genomic scaffold SEPMUscaffold_3, whole genome shotgun sequence.

165. KB446537_0	Dothistroma septosporum NZE10 unplaced genomic scaffold DOTSEscaffold_3, whole genome shotgun sequence.

166. KB446560_2	Pseudocercospora fijiensis CIRAD86 unplaced genomic scaffold MYCFIscaffold_6, whole genome shotgun sequence.

167. KB733456_0	Bipolaris maydis ATCC 48331 unplaced genomic scaffold COCC4scaffold_13, whole genome shotgun sequence.

168. KB445574_1	Cochliobolus heterostrophus C5 unplaced genomic scaffold COCHEscaffold_6, whole genome shotgun sequence.

169. CH471151_0	Homo sapiens 211000035831495 genomic scaffold, whole genome shotgun sequence.

170. KB445644_1	Cochliobolus sativus ND90Pr unplaced genomic scaffold COCSAscaffold_8, whole genome shotgun sequence.

171. GG698901_0	Nectria haematococca mpVI 77-13-4 chromosome 1 genomic scaffold NECHAsca_8_chr1_1_0, whole genome shotgun sequence.

172. AAAB01008807_0	Anopheles gambiae str. PEST whole genome shotgun sequencing project.

173. KB446558_0	Pseudocercospora fijiensis CIRAD86 unplaced genomic scaffold MYCFIscaffold_4, whole genome shotgun sequence.

174. KB733480_0	Bipolaris maydis ATCC 48331 unplaced genomic scaffold COCC4scaffold_37, whole genome shotgun sequence.

175. KB445573_1	Cochliobolus heterostrophus C5 unplaced genomic scaffold COCHEscaffold_5, whole genome shotgun sequence.

176. KE145357_1	Glarea lozoyensis ATCC 20868 chromosome Unknown GLAREA14, whole genome shotgun sequence.

177. KB725793_0	Colletotrichum orbiculare MAFF 240422 unplaced genomic scaffold Scaffold_242, whole genome shotgun sequence.

178. CH476636_1	Sclerotinia sclerotiorum 1980 scaffold_16 genomic scaffold, whole genome shotgun sequence.

179. KB445646_0	Cochliobolus sativus ND90Pr unplaced genomic scaffold COCSAscaffold_10, whole genome shotgun sequence.

180. KB706647_1	Eutypa lata UCREL1 unplaced genomic scaffold EL1_03_scaffold_1309, whole genome shotgun sequence.

181. JH226130_0	Exophiala dermatitidis NIH/UT8656 unplaced genomic scaffold supercont1.1, whole genome shotgun sequence.

182. DS985223_2	Verticillium albo-atrum VaMs.102 supercont1.10 genomic scaffold, whole genome shotgun sequence.

183. DS572705_0	Verticillium dahliae VdLs.17 supercont1.11 genomic scaffold, whole genome shotgun sequence.

184. KB445550_0	Baudoinia compniacensis UAMH 10762 unplaced genomic scaffold BAUCOscaffold_1, whole genome shotgun sequence.

185. CM001233_4	Magnaporthe oryzae 70-15 chromosome 3, whole genome shotgun sequence.

186. CH408159_0	Pichia guilliermondii ATCC 6260 scaffold_5 genomic scaffold, whole genome shotgun sequence.

187. AFNW01000605_1	Fusarium pseudograminearum CS3096, whole genome shotgun sequencing project.

188. KB644415_1	Penicillium oxalicum 114-2 unplaced genomic scaffold scaffold_8, whole genome shotgun sequence.

189. CM001235_1	Magnaporthe oryzae 70-15 chromosome 5, whole genome shotgun sequence.

190. KB726554_0	Fusarium oxysporum f. sp. cubense race 4 unplaced genomic scaffold scaffold44, whole genome shotgun sequence.

191. HF679023_0	Fusarium fujikuroi IMI 58289 draft genome, chromosome FFUJ_chr01.

192. KB730248_1	Fusarium oxysporum f. sp. cubense race 1 unplaced genomic scaffold scaffold101, whole genome shotgun sequence.

193. ACJE01000009_1	Aspergillus niger ATCC 1015, whole genome shotgun sequencing project.

194. HF679026_0	Fusarium fujikuroi IMI 58289 draft genome, chromosome FFUJ_chr04.

195. DS231620_1	Pyrenophora tritici-repentis Pt-1C-BFP supercont1.6 genomic scaffold, whole genome shotgun sequence.

196. CP003014_0	Thielavia terrestris NRRL 8126 chromosome 6, complete sequence.

197. GG698898_1	Nectria haematococca mpVI 77-13-4 chromosome 4 genomic scaffold NECHAsca_3_chr4_2_0, whole genome shotgun sequence.

198. KB456262_3	Mycosphaerella populorum SO2202 unplaced genomic scaffold SEPMUscaffold_3, whole genome shotgun sequence.

199. GL629729_1	Grosmannia clavigera kw1407 unplaced genomic scaffold GCSC_108, whole genome shotgun sequence.

200. DS572697_1	Verticillium dahliae VdLs.17 supercont1.3 genomic scaffold, whole genome shotgun sequence.

201. AM920431_2	Penicillium chrysogenum Wisconsin 54-1255 complete genome, contig Pc00c16.

202. GL385395_0	Gaeumannomyces graminis var. tritici R3-111a-1 unplaced genomic scaffold supercont2.1, whole genome shotgun sequence.

203. KB445643_0	Cochliobolus sativus ND90Pr unplaced genomic scaffold COCSAscaffold_7, whole genome shotgun sequence.

204. AACD01000093_1	Aspergillus nidulans FGSC A4, whole genome shotgun sequencing project.

205. CH408033_3	Chaetomium globosum CBS 148.51 scaffold_5 genomic scaffold, whole genome shotgun sequence.

206. KB733454_0	Bipolaris maydis ATCC 48331 unplaced genomic scaffold COCC4scaffold_11, whole genome shotgun sequence.

207. KB445580_1	Cochliobolus heterostrophus C5 unplaced genomic scaffold COCHEscaffold_12, whole genome shotgun sequence.

208. DF126453_1	Aspergillus kawachii IFO 4308 DNA, contig: scaffold00007, whole genome shotgun sequence.

209. CU633899_1	Podospora anserina S mat+ genomic DNA chromosome 1, supercontig 4.

210. KB908570_1	Setosphaeria turcica Et28A unplaced genomic scaffold SETTUscaffold_18, whole genome shotgun sequence.

211. KB725930_0	Colletotrichum orbiculare MAFF 240422 unplaced genomic scaffold Scaffold_366, whole genome shotgun sequence.

212. GL385395_2	Gaeumannomyces graminis var. tritici R3-111a-1 unplaced genomic scaffold supercont2.1, whole genome shotgun sequence.

213. CM001233_2	Magnaporthe oryzae 70-15 chromosome 3, whole genome shotgun sequence.

214. KB446540_0	Dothistroma septosporum NZE10 unplaced genomic scaffold DOTSEscaffold_6, whole genome shotgun sequence.

215. DS178270_0	Puccinia graminis f. sp. tritici CRL 75-36-700-3 supercont2.9 genomic scaffold, whole genome shotgun sequence.

216. CP000113_1	Myxococcus xanthus DK 1622, complete genome.

217. CM001196_0	Mycosphaerella graminicola IPO323 chromosome 1, whole genome shotgun sequence.

218. KB908548_1	Setosphaeria turcica Et28A unplaced genomic scaffold SETTUscaffold_16, whole genome shotgun sequence.

219. GL385398_0	Gaeumannomyces graminis var. tritici R3-111a-1 unplaced genomic scaffold supercont2.4, whole genome shotgun sequence.

220. JH126405_2	Cordyceps militaris CM01 unplaced genomic scaffold CCM_S00007, whole genome shotgun sequence.

221. DS027694_0	Neosartorya fischeri NRRL 181 1099437636262 genomic scaffold, whole genome shotgun sequence.

222. CM001197_0	Mycosphaerella graminicola IPO323 chromosome 2, whole genome shotgun sequence.

223. KE145356_1	Glarea lozoyensis ATCC 20868 chromosome Unknown GLAREA13, whole genome shotgun sequence.

224. KB446558_2	Pseudocercospora fijiensis CIRAD86 unplaced genomic scaffold MYCFIscaffold_4, whole genome shotgun sequence.

225. DS990637_1	Ajellomyces capsulatus H88 unplaced genomic scaffold supercont1.2, whole genome shotgun sequence.

226. KB644408_2	Penicillium oxalicum 114-2 unplaced genomic scaffold scaffold_1, whole genome shotgun sequence.

227. DS499600_1	Aspergillus fumigatus A1163 scf_000007 genomic scaffold, whole genome shotgun sequence.

228. GL377303_1	Schizophyllum commune H4-8 unplaced genomic scaffold SCHCOscaffold_2, whole genome shotgun sequence.

229. AM920431_0	Penicillium chrysogenum Wisconsin 54-1255 complete genome, contig Pc00c16.

230. GL988032_3	Chaetomium thermophilum var. thermophilum DSM 1495 unplaced genomic scaffold scf7180000011806, whole genome shotgun sequence.

231. KB446537_3	Dothistroma septosporum NZE10 unplaced genomic scaffold DOTSEscaffold_3, whole genome shotgun sequence.

232. AP012319_0	Actinoplanes missouriensis 431 DNA, complete genome.

233. JH795880_0	Dacryopinax sp. DJM-731 SS1 chromosome Unknown DACRYscaffold_26, whole genome shotgun sequence.

234. KB726020_1	Colletotrichum orbiculare MAFF 240422 unplaced genomic scaffold Scaffold_447, whole genome shotgun sequence.

235. CM001234_0	Magnaporthe oryzae 70-15 chromosome 4, whole genome shotgun sequence.

236. CAIF01000017_0	Wickerhamomyces ciferrii strain NRRL Y-1031 F-60-10, whole genome shotgun sequencing project.

237. KB446546_0	Dothistroma septosporum NZE10 unplaced genomic scaffold DOTSEscaffold_12, whole genome shotgun sequence.

238. CP003008_2	Myceliophthora thermophila ATCC 42464 chromosome 7, complete sequence.

239. CM001200_1	Mycosphaerella graminicola IPO323 chromosome 5, whole genome shotgun sequence.

240. GL988032_0	Chaetomium thermophilum var. thermophilum DSM 1495 unplaced genomic scaffold scf7180000011806, whole genome shotgun sequence.

241. EQ963472_3	Aspergillus flavus NRRL3357 scf_1106286418772 genomic scaffold, whole genome shotgun sequence.

242. DS985216_1	Verticillium albo-atrum VaMs.102 supercont1.3 genomic scaffold, whole genome shotgun sequence.

243. AP007175_3	Aspergillus oryzae RIB40 DNA, SC010.

244. AKHY01000175_0	Aspergillus oryzae 3.042, whole genome shotgun sequencing project.

245. JH668231_0	Wallemia sebi CBS 633.66 unplaced genomic scaffold WALSEscaffold_9, whole genome shotgun sequence.

246. GL629765_0	Grosmannia clavigera kw1407 unplaced genomic scaffold GCSC_140, whole genome shotgun sequence.

247. EQ963475_1	Aspergillus flavus NRRL3357 scf_1106286419142 genomic scaffold, whole genome shotgun sequence.

248. KB644409_1	Penicillium oxalicum 114-2 unplaced genomic scaffold scaffold_2, whole genome shotgun sequence.

249. AP007157_2	Aspergillus oryzae RIB40 DNA, SC023.

250. AP007151_3	Aspergillus oryzae RIB40 DNA, SC005.


Details:

>>

1. CM001196_1
Source: Mycosphaerella graminicola IPO323 chromosome 1, whole genome shotgun sequence.

Number of proteins with BLAST hits to this cluster: 12
MultiGeneBlast score: 12.0
Cumulative Blast bit score: 13049

Table of genes, locations, strands and annotations of subject cluster:
EGP92465	2158570	2159874	-	hypothetical_protein	no_locus_tag
EGP91140	2161713	2163035	+	hypothetical_protein	no_locus_tag
EGP91141	2164387	2165148	+	hypothetical_protein	no_locus_tag
EGP92464	2165825	2166037	-	hypothetical_protein	no_locus_tag
EGP92463	2167904	2168320	-	hypothetical_protein	no_locus_tag
EGP91142	2170752	2171879	+	hypothetical_protein	no_locus_tag
EGP91143	2172553	2173003	+	hypothetical_protein	no_locus_tag
EGP92462	2173209	2175532	-	putative_FRE_ferric_reductase-like_transmembrane component	no_locus_tag
EGP92461	2175948	2177095	-	hypothetical_protein	no_locus_tag
EGP92460	2179138	2181288	-	glucose-methanol-choline_oxidoreductase	no_locus_tag
EGP92459	2181964	2184459	-	hypothetical_protein	no_locus_tag
EGP91144	2185647	2189560	+	hypothetical_protein	no_locus_tag
EGP91145	2189682	2191185	+	hypothetical_protein	no_locus_tag
EGP92458	2191438	2195442	-	hypothetical_protein	no_locus_tag
EGP91146	2197464	2198749	+	hypothetical_protein	no_locus_tag
EGP91147	2201706	2202619	+	hypothetical_protein	no_locus_tag
EGP91148	2203268	2207035	+	hypothetical_protein	no_locus_tag
EGP91149	2208268	2209189	+	hypothetical_protein	no_locus_tag
EGP91150	2210894	2212738	+	hypothetical_protein	no_locus_tag
EGP91151	2214598	2216244	+	major_facilitator_superfamily_MFS_1_protein	no_locus_tag
EGP92457	2216502	2218390	-	hypothetical_protein	no_locus_tag
EGP91152	2218881	2220485	+	hypothetical_protein	no_locus_tag
EGP92456	2220508	2220877	-	hypothetical_protein	no_locus_tag
EGP92455	2222385	2224438	-	hypothetical_protein	no_locus_tag
EGP92454	2226023	2226691	-	hypothetical_protein	no_locus_tag
EGP92453	2227265	2228509	-	hypothetical_protein	no_locus_tag
EGP91153	2229044	2230425	+	hypothetical_protein	no_locus_tag
EGP91154	2233884	2234837	+	hypothetical_protein	no_locus_tag
EGP91155	2235588	2236250	+	hypothetical_protein	no_locus_tag
EGP92452	2236530	2237644	-	hypothetical_protein	no_locus_tag
EGP91156	2238027	2239310	+	hypothetical_protein	no_locus_tag
EGP92451	2240080	2241156	-	hypothetical_protein	no_locus_tag
EGP91157	2242172	2245003	+	hypothetical_protein	no_locus_tag

Table of Blast hits (query gene, subject gene, %identity, blast score, %coverage, e-value):
Mycgr3G52686_Mycgr3T	EGP91149	100	598	99.6515679443	0.0	
Mycgr3G102281_Mycgr3	EGP91147	100	414	99.5098039216	4e-145	
Mycgr3G89185_Mycgr3T	EGP91143	100	270	99.2307692308	7e-91	
Mycgr3G65725_Mycgr3T	EGP91145	100	979	99.7929606625	0.0	
Mycgr3G102276_Mycgr3	EGP92461	100	747	99.7245179063	0.0	
Mycgr3G89189_Mycgr3T	EGP91144	100	448	99.5475113122	5e-158	
Mycgr3G52682_Mycgr3T	EGP91148	100	2444	99.9158957107	0.0	
Mycgr3G107072_Mycgr3	EGP92458	100	2672	99.9240121581	0.0	
Mycgr3G34982_Mycgr3T	EGP92460	100	1204	99.8272884283	0.0	
Mycgr3G107069_Mycgr3	EGP92462	100	1291	99.8405103668	0.0	
Mycgr3G32432_Mycgr3T	EGP91150	100	1261	99.837398374	0.0	
Mycgr3G32432_Mycgr3T	EGP92455	32	204	86.0162601626	7e-54	
Mycgr3G98385_Mycgr3T	EGP91146	100	517	99.6031746032	0.0	


>>

2. KB446537_1
Source: Dothistroma septosporum NZE10 unplaced genomic scaffold DOTSEscaffold_3, whole genome shotgun sequence.

Number of proteins with BLAST hits to this cluster: 5
MultiGeneBlast score: 5.0
Cumulative Blast bit score: 3674

Table of genes, locations, strands and annotations of subject cluster:
EME46349	1301533	1301968	-	hypothetical_protein	no_locus_tag
EME46350	1303006	1304185	+	hypothetical_protein	no_locus_tag
EME46351	1304475	1304894	-	hypothetical_protein	no_locus_tag
EME46352	1307111	1308454	-	hypothetical_protein	no_locus_tag
EME46354	1310373	1311053	-	hypothetical_protein	no_locus_tag
EME46355	1313053	1315275	-	hypothetical_protein	no_locus_tag
EME46356	1316087	1317274	+	hypothetical_protein	no_locus_tag
EME46357	1317727	1318303	-	hypothetical_protein	no_locus_tag
EME46358	1318868	1319824	-	hypothetical_protein	no_locus_tag
EME46359	1320439	1321649	+	hypothetical_protein	no_locus_tag
EME46360	1321862	1324100	-	hypothetical_protein	no_locus_tag
EME46361	1325002	1325769	+	hypothetical_protein	no_locus_tag
EME46362	1326558	1330388	+	hypothetical_protein	no_locus_tag
EME46363	1332197	1333116	+	hypothetical_protein	no_locus_tag
EME46364	1334461	1336650	+	hypothetical_protein	no_locus_tag
EME46365	1338175	1340361	+	hypothetical_protein	no_locus_tag
EME46366	1341621	1343665	-	hypothetical_protein	no_locus_tag
EME46367	1346125	1348706	-	hypothetical_protein	no_locus_tag
EME46368	1349547	1350757	-	hypothetical_protein	no_locus_tag
EME46369	1350976	1352022	+	hypothetical_protein	no_locus_tag
EME46370	1352633	1357498	+	hypothetical_protein	no_locus_tag
EME46371	1357883	1360057	+	glycoside_hydrolase_family_20_protein	no_locus_tag
EME46372	1360348	1366949	-	hypothetical_protein	no_locus_tag

Table of Blast hits (query gene, subject gene, %identity, blast score, %coverage, e-value):
Mycgr3G52686_Mycgr3T	EME46363	92	555	98.2578397213	0.0	
Mycgr3G102281_Mycgr3	EME46361	96	384	99.5098039216	3e-133	
Mycgr3G52682_Mycgr3T	EME46362	60	1395	108.746846089	0.0	
Mycgr3G32432_Mycgr3T	EME46364	57	715	99.837398374	0.0	
Mycgr3G32432_Mycgr3T	EME46366	32	195	83.5772357724	2e-50	
Mycgr3G98385_Mycgr3T	EME46359	87	430	91.2698412698	6e-150	


>>

3. KB445550_1
Source: Baudoinia compniacensis UAMH 10762 unplaced genomic scaffold BAUCOscaffold_1, whole genome shotgun sequence.

Number of proteins with BLAST hits to this cluster: 5
MultiGeneBlast score: 5.0
Cumulative Blast bit score: 3360

Table of genes, locations, strands and annotations of subject cluster:
EMD00546	433737	434102	+	hypothetical_protein	no_locus_tag
EMD00547	434307	436220	+	hypothetical_protein	no_locus_tag
EMD00548	436393	436947	+	hypothetical_protein	no_locus_tag
EMD00549	437387	438424	-	hypothetical_protein	no_locus_tag
EMD00550	440099	443235	+	hypothetical_protein	no_locus_tag
EMD00551	443938	445549	+	hypothetical_protein	no_locus_tag
EMD00552	445900	446595	+	hypothetical_protein	no_locus_tag
EMD00553	447761	449236	+	glycoside_hydrolase_family_72_protein	no_locus_tag
EMD00554	450055	452751	-	hypothetical_protein	no_locus_tag
EMD00555	453313	458175	-	hypothetical_protein	no_locus_tag
EMD00556	459219	460128	-	hypothetical_protein	no_locus_tag
EMD00557	461146	461416	-	hypothetical_protein	no_locus_tag
EMD00558	461495	461716	-	hypothetical_protein	no_locus_tag
EMD00559	462649	463545	+	hypothetical_protein	no_locus_tag
EMD00560	463772	465522	-	hypothetical_protein	no_locus_tag
EMD00561	466337	467127	+	hypothetical_protein	no_locus_tag
EMD00562	467807	471619	+	hypothetical_protein	no_locus_tag
EMD00563	473144	473853	-	hypothetical_protein	no_locus_tag
EMD00564	474183	476541	-	hypothetical_protein	no_locus_tag
EMD00565	476730	477821	+	hypothetical_protein	no_locus_tag
EMD00566	478800	480767	+	hypothetical_protein	no_locus_tag
EMD00567	481419	483351	+	glycosyltransferase_family_8_protein	no_locus_tag
EMD00568	483556	484380	+	hypothetical_protein	no_locus_tag
EMD00569	484951	485499	+	hypothetical_protein	no_locus_tag
EMD00570	485770	486060	+	hypothetical_protein	no_locus_tag
EMD00571	486459	487701	+	hypothetical_protein	no_locus_tag
EMD00572	488070	490673	+	hypothetical_protein	no_locus_tag
EMD00573	490897	491640	-	hypothetical_protein	no_locus_tag

Table of Blast hits (query gene, subject gene, %identity, blast score, %coverage, e-value):
Mycgr3G52686_Mycgr3T	EMD00556	87	522	99.6515679443	0.0	
Mycgr3G102281_Mycgr3	EMD00561	93	373	99.5098039216	4e-129	
Mycgr3G52682_Mycgr3T	EMD00562	60	1424	104.289318755	0.0	
Mycgr3G32432_Mycgr3T	EMD00555	53	654	99.674796748	0.0	
Mycgr3G98385_Mycgr3T	EMD00559	78	387	92.8571428571	6e-133	


>>

4. KB446558_1
Source: Pseudocercospora fijiensis CIRAD86 unplaced genomic scaffold MYCFIscaffold_4, whole genome shotgun sequence.

Number of proteins with BLAST hits to this cluster: 4
MultiGeneBlast score: 4.0
Cumulative Blast bit score: 3339

Table of genes, locations, strands and annotations of subject cluster:
EME83049	2419454	2420113	-	hypothetical_protein	no_locus_tag
EME83050	2420861	2421172	-	hypothetical_protein	no_locus_tag
EME83051	2421283	2424067	-	hypothetical_protein	no_locus_tag
EME83052	2424876	2427420	+	hypothetical_protein	no_locus_tag
EME83053	2427769	2429696	-	hypothetical_protein	no_locus_tag
EME83054	2430140	2435554	-	hypothetical_protein	no_locus_tag
EME83055	2453199	2454124	-	hypothetical_protein	no_locus_tag
EME83056	2454953	2456042	-	hypothetical_protein	no_locus_tag
EME83057	2456508	2458077	+	hypothetical_protein	no_locus_tag
EME83058	2458178	2459996	-	hypothetical_protein	no_locus_tag
EME83059	2460308	2461927	+	hypothetical_protein	no_locus_tag
EME83060	2461958	2462672	-	hypothetical_protein	no_locus_tag
EME83061	2463367	2465063	-	hypothetical_protein	no_locus_tag
EME83062	2466546	2468667	-	hypothetical_protein	no_locus_tag
EME83063	2471438	2471731	-	hypothetical_protein	no_locus_tag
EME83064	2472201	2472761	+	hypothetical_protein	no_locus_tag
EME83065	2474397	2475663	+	hypothetical_protein	no_locus_tag
EME83066	2475708	2479547	-	hypothetical_protein	no_locus_tag
EME83067	2480348	2481119	-	hypothetical_protein	no_locus_tag
EME83068	2482416	2483639	+	hypothetical_protein	no_locus_tag
EME83069	2484403	2486237	+	hypothetical_protein	no_locus_tag
EME83070	2486265	2487170	+	hypothetical_protein	no_locus_tag
EME83071	2488577	2489626	+	carbohydrate_esterase_family_1_protein	no_locus_tag
EME83072	2489790	2490167	-	hypothetical_protein	no_locus_tag
EME83073	2491252	2492079	-	hypothetical_protein	no_locus_tag
EME83074	2496900	2497796	-	hypothetical_protein	no_locus_tag

Table of Blast hits (query gene, subject gene, %identity, blast score, %coverage, e-value):
Mycgr3G52686_Mycgr3T	EME83055	92	566	99.6515679443	0.0	
Mycgr3G102281_Mycgr3	EME83067	97	382	99.5098039216	8e-133	
Mycgr3G52682_Mycgr3T	EME83066	63	1492	100.420521447	0.0	
Mycgr3G32432_Mycgr3T	EME83054	58	698	94.7967479675	0.0	
Mycgr3G32432_Mycgr3T	EME83061	33	201	79.837398374	1e-53	


>>

5. KB456262_1
Source: Mycosphaerella populorum SO2202 unplaced genomic scaffold SEPMUscaffold_3, whole genome shotgun sequence.

Number of proteins with BLAST hits to this cluster: 4
MultiGeneBlast score: 4.0
Cumulative Blast bit score: 3021

Table of genes, locations, strands and annotations of subject cluster:
EMF14497	1559999	1560703	-	hypothetical_protein	no_locus_tag
EMF14498	1561125	1562378	-	hypothetical_protein	no_locus_tag
EMF14499	1563023	1563837	-	vacuolar_protein_sorting-associated_protein Vps28	no_locus_tag
EMF14500	1564102	1566348	+	Noc2-domain-containing_protein	no_locus_tag
EMF14502	1567961	1568254	-	hypothetical_protein	no_locus_tag
EMF14503	1568838	1569353	+	hypothetical_protein	no_locus_tag
EMF14504	1569944	1570448	-	hypothetical_protein	no_locus_tag
EMF14505	1571722	1572746	-	carbohydrate_esterase_family_1_protein	no_locus_tag
EMF14506	1573351	1573593	-	hypothetical_protein	no_locus_tag
EMF14507	1574940	1577108	-	hypothetical_protein	no_locus_tag
EMF14509	1578155	1578925	+	ribosomal_protein_L15e	no_locus_tag
EMF14510	1579846	1583691	+	HECT-domain-containing_protein	no_locus_tag
EMF14511	1585300	1586225	+	hypothetical_protein	no_locus_tag
EMF14512	1588321	1593561	+	MFS_general_substrate_transporter	no_locus_tag
EMF14513	1593988	1595061	-	carbon-nitrogen_hydrolase	no_locus_tag
EMF14514	1595559	1597127	+	D-hydantoinase	no_locus_tag
EMF14516	1599249	1600005	-	hypothetical_protein	no_locus_tag
EMF14517	1601184	1601859	-	ubiquitin-conjugating_enzyme_E2_2	no_locus_tag
EMF14518	1602270	1603520	-	CTP_transf_1-domain-containing_protein	no_locus_tag
EMF14519	1604173	1605574	+	histidinol-phosphate_aminotransferase	no_locus_tag
EMF14520	1605809	1606837	+	hypothetical_protein	no_locus_tag
EMF14521	1607080	1609045	-	glycoside_hydrolase_family_47_protein	no_locus_tag
EMF14522	1609901	1610113	+	hypothetical_protein	no_locus_tag
EMF14523	1611101	1612039	-	glycoside_hydrolase_family_64_protein	no_locus_tag

Table of Blast hits (query gene, subject gene, %identity, blast score, %coverage, e-value):
Mycgr3G52686_Mycgr3T	EMF14511	89	547	99.6515679443	0.0	
Mycgr3G102281_Mycgr3	EMF14509	95	378	99.5098039216	6e-131	
Mycgr3G52682_Mycgr3T	EMF14510	59	1416	108.746846089	0.0	
Mycgr3G32432_Mycgr3T	EMF14512	57	680	93.6585365854	0.0	


>>

6. KB915926_0
Source: Neofusicoccum parvum UCRNP2 chromosome Unknown NP2_03_scaffold_288, whole genome shotgun sequence.

Number of proteins with BLAST hits to this cluster: 2
MultiGeneBlast score: 2.0
Cumulative Blast bit score: 1409

Table of genes, locations, strands and annotations of subject cluster:
EOD50851	16297	17390	+	putative_siderophore_biosynthesis_acetylase protein	no_locus_tag
EOD50850	21804	23345	-	hypothetical_protein	no_locus_tag
EOD50858	25092	26898	-	putative_Arylsulfotransferase_protein	no_locus_tag
EOD50852	27540	28295	-	putative_nad_dependent_epimerase_protein	no_locus_tag
EOD50855	29575	31525	-	putative_siderophore_iron_transporter_mirb protein	no_locus_tag
EOD50859	32735	38229	-	putative_d-alanine-poly_ligase_subunit_1 protein	no_locus_tag
EOD50849	39268	45487	-	putative_abc_multidrug_transporter_protein	no_locus_tag
EOD50856	45515	46046	-	putative_siderophore_iron_transporter_mirb protein	no_locus_tag
EOD50857	46555	48570	+	putative_Arylsulfotransferase_protein	no_locus_tag
EOD50854	48819	50255	-	putative_sterigmatocystin_8-o-methyltransferase protein	no_locus_tag

Table of Blast hits (query gene, subject gene, %identity, blast score, %coverage, e-value):
Mycgr3G52686_Mycgr3T	EOD50852	67	313	75.2613240418	5e-104	
Mycgr3G32432_Mycgr3T	EOD50858	47	456	82.6016260163	7e-150	
Mycgr3G32432_Mycgr3T	EOD50857	44	432	84.5528455285	2e-140	
Mycgr3G32432_Mycgr3T	EOD50850	30	208	73.6585365854	9e-57	


>>

7. JH921454_0
Source: Marssonina brunnea f. sp. 'multigermtubi' MB_m1 unplaced genomic scaffold M6_S00027, whole genome shotgun sequence.

Number of proteins with BLAST hits to this cluster: 2
MultiGeneBlast score: 2.0
Cumulative Blast bit score: 1334

Table of genes, locations, strands and annotations of subject cluster:
EKD12817	408354	409213	+	hypothetical_protein	no_locus_tag
EKD12818	410006	412058	+	N-carbamoyl-L-amino_acid_hydrolase	no_locus_tag
EKD12819	412217	412722	-	cytochrome_c_oxidase_polypeptide_VIb	no_locus_tag
EKD12820	412982	413460	+	hypothetical_protein	no_locus_tag
EKD12821	413909	414492	-	nuclear_cap-binding_protein	no_locus_tag
EKD12822	414825	418714	+	WD_domain-containing_protein	no_locus_tag
EKD12823	421133	422867	+	homocitrate_synthase	no_locus_tag
EKD12824	423595	425996	-	hypothetical_protein	no_locus_tag
EKD12825	426171	426975	+	50S_ribosomal_protein_mrp49	no_locus_tag
EKD12826	428047	431880	-	HECT-domain-containing_protein	no_locus_tag
EKD12827	432741	433595	-	60S_ribosomal_protein_L15	no_locus_tag
EKD12828	434231	434962	+	hypothetical_protein	no_locus_tag
EKD12829	436224	439468	-	RasGEF_domain-containing_protein	no_locus_tag
EKD12830	441159	442013	+	hypothetical_protein	no_locus_tag
EKD12831	442357	443230	-	zinc_finger_(HIT_type)_family_protein	no_locus_tag
EKD12832	443532	444521	+	NifU-like_protein	no_locus_tag
EKD12833	445035	446741	-	hypothetical_protein	no_locus_tag
EKD12834	448515	452333	+	PSP1_domain-containing_protein	no_locus_tag
EKD12835	453462	454716	+	hypothetical_protein	no_locus_tag

Table of Blast hits (query gene, subject gene, %identity, blast score, %coverage, e-value):
Mycgr3G102281_Mycgr3	EKD12827	92	356	99.5098039216	3e-122	
Mycgr3G52682_Mycgr3T	EKD12826	45	978	107.821698907	0.0	


>>

8. KE145359_0
Source: Glarea lozoyensis ATCC 20868 chromosome Unknown GLAREA16, whole genome shotgun sequence.

Number of proteins with BLAST hits to this cluster: 2
MultiGeneBlast score: 2.0
Cumulative Blast bit score: 1330

Table of genes, locations, strands and annotations of subject cluster:
EPE32613	1481132	1483897	-	hypothetical_protein	no_locus_tag
EPE32614	1488324	1489289	-	Fe-S_cluster_assembly_(FSCA)	no_locus_tag
EPE32615	1489540	1490336	+	HIT/MYND_zinc_finger-like_protein	no_locus_tag
EPE32616	1491137	1492113	-	hypothetical_protein	no_locus_tag
EPE32617	1495677	1499152	+	Ras_GEF	no_locus_tag
EPE32618	1499849	1500688	+	Ribosomal_proteins_S24e,_L23_and_L15e	no_locus_tag
EPE32619	1501342	1505141	+	Hect,_E3_ligase_catalytic	no_locus_tag
EPE32620	1505473	1506210	-	hypothetical_protein	no_locus_tag
EPE32621	1506444	1508583	+	P-loop_containing_nucleoside_triphosphate hydrolase	no_locus_tag
EPE32622	1508956	1509742	-	hypothetical_protein	no_locus_tag
EPE32623	1510395	1511508	-	hypothetical_protein	no_locus_tag
EPE32624	1512661	1514438	+	hypothetical_protein	no_locus_tag
EPE32625	1515585	1516157	+	CSL_zinc_finger	no_locus_tag
EPE32626	1517134	1518874	+	Aldolase	no_locus_tag
EPE32627	1521215	1522713	-	S-adenosyl-L-methionine-dependent methyltransferase	no_locus_tag
EPE32628	1524542	1525487	+	hypothetical_protein	no_locus_tag

Table of Blast hits (query gene, subject gene, %identity, blast score, %coverage, e-value):
Mycgr3G102281_Mycgr3	EPE32618	91	358	99.5098039216	2e-123	
Mycgr3G52682_Mycgr3T	EPE32619	45	972	100.588730025	0.0	


>>

9. CH476635_0
Source: Sclerotinia sclerotiorum 1980 scaffold_15 genomic scaffold, whole genome shotgun sequence.

Number of proteins with BLAST hits to this cluster: 2
MultiGeneBlast score: 2.0
Cumulative Blast bit score: 1309

Table of genes, locations, strands and annotations of subject cluster:
EDN94629	1144445	1145150	-	predicted_protein	no_locus_tag
EDN94630	1145569	1146071	+	predicted_protein	no_locus_tag
EDN94631	1147023	1147994	+	predicted_protein	no_locus_tag
EDN94632	1148355	1149146	-	hypothetical_protein	no_locus_tag
EDN94633	1149755	1151261	+	hypothetical_protein	no_locus_tag
EDN94634	1153251	1153468	-	predicted_protein	no_locus_tag
EDN94635	1155526	1155883	-	predicted_protein	no_locus_tag
EDN94636	1156302	1159106	+	hypothetical_protein	no_locus_tag
EDN94637	1160592	1161856	+	predicted_protein	no_locus_tag
EDN94638	1162787	1163627	+	hypothetical_protein	no_locus_tag
EDN94639	1164642	1168452	+	hypothetical_protein	no_locus_tag
EDN94640	1168580	1168897	-	predicted_protein	no_locus_tag
EDN94641	1168982	1169815	-	hypothetical_protein	no_locus_tag
EDN94642	1170428	1172215	+	hypothetical_protein	no_locus_tag
EDN94643	1173080	1173178	+	predicted_protein	no_locus_tag
EDN94644	1173525	1174727	+	predicted_protein	no_locus_tag
EDN94645	1175079	1175859	-	hypothetical_protein	no_locus_tag
EDN94646	1176452	1177160	-	hypothetical_protein	no_locus_tag
EDN94647	1177426	1178317	+	hypothetical_protein	no_locus_tag
EDN94648	1180392	1180719	-	hypothetical_protein	no_locus_tag
EDN94649	1181846	1182043	+	predicted_protein	no_locus_tag

Table of Blast hits (query gene, subject gene, %identity, blast score, %coverage, e-value):
Mycgr3G102281_Mycgr3	EDN94638	91	355	99.5098039216	6e-122	
Mycgr3G52682_Mycgr3T	EDN94639	46	954	101.513877208	0.0	


>>

10. AKHY01000097_0
Source: Aspergillus oryzae 3.042, whole genome shotgun sequencing project.

Number of proteins with BLAST hits to this cluster: 2
MultiGeneBlast score: 2.0
Cumulative Blast bit score: 1309

Table of genes, locations, strands and annotations of subject cluster:
EIT81776	107553	108269	-	hypothetical_protein	no_locus_tag
EIT81813	109670	110665	+	hypothetical_protein	no_locus_tag
EIT81803	112400	113122	-	hypothetical_protein	no_locus_tag
EIT81800	118841	121552	+	uncharacterized_protein	no_locus_tag
EIT81821	122848	123792	+	60s_ribosomal_protein	no_locus_tag
EIT81787	125017	128694	+	E3_ubiquitin_protein_ligase	no_locus_tag
EIT81792	130363	130943	+	hypothetical_protein	no_locus_tag
EIT81786	132688	134341	+	hypothetical_protein	no_locus_tag
EIT81791	137925	139378	+	hypothetical_protein	no_locus_tag
EIT81785	139833	140855	-	hypothetical_protein	no_locus_tag
EIT81795	141485	142222	-	RING_finger_domain_protein,_putative	no_locus_tag
EIT81820	144154	146292	+	histone_acetyltransferases_PCAF/SAGA/ADA,_subunit_TADA3L/NGG1	no_locus_tag
EIT81804	146640	148441	-	nitrogen_permease_regulator_NLRG/NPR2	no_locus_tag

Table of Blast hits (query gene, subject gene, %identity, blast score, %coverage, e-value):
Mycgr3G102281_Mycgr3	EIT81821	89	380	99.5098039216	6e-132	
Mycgr3G52682_Mycgr3T	EIT81787	44	929	105.971404542	0.0	


>>

11. FQ790317_0
Source: Botryotinia fuckeliana T4 SuperContig_168_1 genomic supercontig.

Number of proteins with BLAST hits to this cluster: 2
MultiGeneBlast score: 2.0
Cumulative Blast bit score: 1288

Table of genes, locations, strands and annotations of subject cluster:
CCD34777	1582	2018	+	hypothetical_protein	BofuT4_uP098360.1
CCD34778	2850	3380	+	hypothetical_protein	BofuT4_P098370.1
CCD34779	3877	4566	-	similar_to_nucleoside-diphosphate-sugar epimerase	BofuT4_P098380.1
CCD34780	6252	6780	-	hypothetical_protein	BofuT4_P098390.1
CCD34781	7291	8152	-	hypothetical_protein	BofuT4_P098400.1
CCD34782	8494	8643	-	hypothetical_protein	BofuT4_uP098410.1
CCD34783	10020	10906	-	similar_to_prohibitin	BofuT4_P098420.1
CCD34784	11186	11913	+	similar_to_ubiquinol-cytochrome_c_reductase complex ubiquinone-binding protein	BofuT4_P098430.1
CCD34785	12493	13260	+	hypothetical_protein	BofuT4_P098440.1
CCD34786	13592	15817	-	hypothetical_protein	BofuT4_P098450.1
CCD34787	16329	16781	-	hypothetical_protein	BofuT4_P098460.1
CCD34788	17580	19715	-	hypothetical_protein	BofuT4_P098470.1
CCD34789	19948	20791	+	similar_to_50S_ribosomal_protein_Mrp49	BofuT4_P098480.1
CCD34790	21386	25179	-	similar_to_ubiquitin-protein_ligase_E3	BofuT4_P098490.1
CCD34791	26208	27536	-	hypothetical_protein	BofuT4_P098500.1
CCD34792	28130	29233	-	hypothetical_protein	BofuT4_P098510.1
CCD34793	31254	34023	-	similar_to_PSP1_domain-containing_protein	BofuT4_P098520.1
CCD34794	37493	37810	-	hypothetical_protein	BofuT4_uP098530.1
CCD34795	38377	38833	+	hypothetical_protein	BofuT4_uP098540.1
CCD34796	39468	39682	-	hypothetical_protein	BofuT4_uP098550.1
CCD34797	40112	41131	-	similar_to_HIRA-interacting_protein_5	BofuT4_P098560.1
CCD34798	41676	42465	+	hypothetical_protein	BofuT4_P098570.1
CCD34799	42828	43822	-	hypothetical_protein	BofuT4_P098580.1
CCD34800	44944	45097	+	predicted_protein	BofuT4_uP098590.1

Table of Blast hits (query gene, subject gene, %identity, blast score, %coverage, e-value):
Mycgr3G102281_Mycgr3	CCD34791	91	356	99.5098039216	5e-121	
Mycgr3G52682_Mycgr3T	CCD34790	43	932	107.653490328	0.0	


>>

12. KB708110_0
Source: Botryotinia fuckeliana BcDW1 unplaced genomic scaffold Scaffold_438, whole genome shotgun sequence.

Number of proteins with BLAST hits to this cluster: 2
MultiGeneBlast score: 2.0
Cumulative Blast bit score: 1287

Table of genes, locations, strands and annotations of subject cluster:
EMR80676	10404	12196	+	putative_dimethylallyl_tryptophan_synthase protein	no_locus_tag
EMR80677	12693	13382	-	putative_nucleoside-diphosphate-sugar_epimerase protein	no_locus_tag
EMR80678	14659	16196	-	putative_cytochrome_p450_alkane_hydroxylase protein	no_locus_tag
EMR80679	17888	18774	-	putative_prohibitin_protein	no_locus_tag
EMR80680	19054	19781	+	putative_ubiquinol-cytochrome_c_reductase complex subunit protein	no_locus_tag
EMR80681	20361	21128	+	putative_ribosome_biogenesis_protein_nhp2 protein	no_locus_tag
EMR80682	21460	24651	-	hypothetical_protein	no_locus_tag
EMR80683	25450	27585	-	putative_gtp-binding_protein	no_locus_tag
EMR80684	27839	28661	+	putative_50s_ribosomal_protein_mrp49_protein	no_locus_tag
EMR80685	29255	33048	-	putative_ubiquitin-protein_ligase_protein	no_locus_tag
EMR80686	34077	35405	-	putative_60s_ribosomal_protein_l15_protein	no_locus_tag
EMR80687	35999	37102	-	hypothetical_protein	no_locus_tag
EMR80688	38749	41518	-	putative_psp1_domain-containing_protein	no_locus_tag
EMR80689	47612	48631	-	putative_hira-interacting_protein_5_protein	no_locus_tag
EMR80690	49176	49965	+	putative_zinc_finger_(hit_type)_family_protein	no_locus_tag

Table of Blast hits (query gene, subject gene, %identity, blast score, %coverage, e-value):
Mycgr3G102281_Mycgr3	EMR80686	91	356	99.5098039216	5e-121	
Mycgr3G52682_Mycgr3T	EMR80685	43	931	107.653490328	0.0	


>>

13. DS027059_1
Source: Aspergillus clavatus NRRL 1 1099423829805 genomic scaffold, whole genome shotgun sequence.

Number of proteins with BLAST hits to this cluster: 2
MultiGeneBlast score: 2.0
Cumulative Blast bit score: 1278

Table of genes, locations, strands and annotations of subject cluster:
EAW08266	3592958	3593608	-	HIT_finger_domain_protein,_putative	no_locus_tag
EAW08267	3596151	3597249	+	NifU-related_protein	no_locus_tag
EAW08268	3603658	3606355	+	PSP1_domain_protein	no_locus_tag
EAW08269	3607471	3608529	+	60S_ribosomal_protein_L15	no_locus_tag
EAW08270	3609760	3613489	+	ubiquitin-protein_ligase_(Hul4),_putative	no_locus_tag
EAW08271	3615663	3617156	+	alcohol_dehydrogenase,_zinc-containing, putative	no_locus_tag
EAW08272	3617704	3618676	+	conserved_hypothetical_protein	no_locus_tag
EAW08273	3619192	3620732	-	RING_finger_domain_protein,_putative	no_locus_tag
EAW08274	3621997	3624159	+	transcriptional_regulator_Ngg1,_putative	no_locus_tag
EAW08275	3624604	3626503	-	nitrogen_permease_regulator_Npr2,_putative	no_locus_tag
EAW08276	3627215	3628126	-	conserved_hypothetical_protein	no_locus_tag
EAW08277	3630222	3632878	+	hypothetical_protein	no_locus_tag
EAW08278	3633178	3636092	-	Urease_alpha-subunit,_N-terminal_domain_protein	no_locus_tag

Table of Blast hits (query gene, subject gene, %identity, blast score, %coverage, e-value):
Mycgr3G102281_Mycgr3	EAW08269	89	343	99.5098039216	2e-117	
Mycgr3G52682_Mycgr3T	EAW08270	44	935	100.252312868	0.0	


>>

14. DS499594_1
Source: Aspergillus fumigatus A1163 scf_000001 genomic scaffold, whole genome shotgun sequence.

Number of proteins with BLAST hits to this cluster: 2
MultiGeneBlast score: 2.0
Cumulative Blast bit score: 1275

Table of genes, locations, strands and annotations of subject cluster:
EDP55795	1374369	1376216	-	DNA_repair_protein,_putative	no_locus_tag
EDP55796	1378211	1379122	+	conserved_hypothetical_protein	no_locus_tag
EDP55797	1379835	1381761	+	nitrogen_permease_regulator_Npr2,_putative	no_locus_tag
EDP55798	1382242	1384493	-	transcriptional_regulator_Ngg1,_putative	no_locus_tag
EDP55799	1385398	1387301	+	RING_finger_domain_protein,_putative	no_locus_tag
EDP55800	1387763	1388680	-	conserved_hypothetical_protein	no_locus_tag
EDP55801	1389233	1390568	-	alcohol_dehydrogenase,_zinc-containing, putative	no_locus_tag
EDP55802	1390745	1391132	+	hypothetical_protein	no_locus_tag
EDP55803	1392365	1396074	-	ubiquitin-protein_ligase_(Hul4),_putative	no_locus_tag
EDP55804	1397261	1398292	-	60S_ribosomal_protein_L15	no_locus_tag
EDP55805	1399364	1402060	-	PSP1_domain_protein	no_locus_tag
EDP55806	1408003	1409110	-	NifU-related_protein	no_locus_tag
EDP55807	1409970	1410598	+	HIT_finger_domain_protein,_putative	no_locus_tag
EDP55808	1413142	1416410	+	Ras_guanyl-nucleotide_exchange_factor_RasGEF, putative	no_locus_tag
EDP55809	1417676	1418938	-	PP-loop_ATPase_superfamily_protein,_putative	no_locus_tag

Table of Blast hits (query gene, subject gene, %identity, blast score, %coverage, e-value):
Mycgr3G102281_Mycgr3	EDP55804	79	340	113.725490196	9e-116	
Mycgr3G52682_Mycgr3T	EDP55803	43	935	105.046257359	0.0	


>>

15. AAHF01000007_0
Source: Aspergillus fumigatus Af293, whole genome shotgun sequencing project.

Number of proteins with BLAST hits to this cluster: 2
MultiGeneBlast score: 2.0
Cumulative Blast bit score: 1275

Table of genes, locations, strands and annotations of subject cluster:
EAL88167	1292511	1294943	-	DNA_repair_protein,_putative	no_locus_tag
EAL88168	1296944	1297855	+	conserved_hypothetical_protein	no_locus_tag
EAL88169	1298568	1300485	+	nitrogen_permease_regulator_Npr2,_putative	no_locus_tag
EAL88170	1300966	1303217	-	transcriptional_regulator_Ngg1,_putative	no_locus_tag
EAL88171	1304122	1306025	+	RING_finger_domain_protein,_putative	no_locus_tag
EAL88172	1306488	1307405	-	conserved_hypothetical_protein	no_locus_tag
EAL88173	1307958	1309293	-	alcohol_dehydrogenase,_zinc-containing,_putative	no_locus_tag
EAL88174	1309470	1309857	+	hypothetical_protein	no_locus_tag
EAL88175	1311090	1314799	-	ubiquitin-protein_ligase_(Hul4),_putative	no_locus_tag
EAL88177	1317870	1318902	-	60S_ribosomal_protein_L15	no_locus_tag
EAL88178	1319974	1322670	-	PSP1_domain_protein	no_locus_tag
EAL88179	1328649	1329756	-	NifU-related_protein	no_locus_tag
EAL88180	1330615	1331243	+	HIT_finger_domain_protein,_putative	no_locus_tag
EAL88181	1333784	1337052	+	Ras_guanyl-nucleotide_exchange_factor_RasGEF,_putative	no_locus_tag
EAL88182	1338318	1339580	-	PP-loop_ATPase_superfamily_protein,_putative	no_locus_tag

Table of Blast hits (query gene, subject gene, %identity, blast score, %coverage, e-value):
Mycgr3G102281_Mycgr3	EAL88177	79	340	113.725490196	9e-116	
Mycgr3G52682_Mycgr3T	EAL88175	43	935	105.046257359	0.0	


>>

16. DS027688_1
Source: Neosartorya fischeri NRRL 181 1099437636249 genomic scaffold, whole genome shotgun sequence.

Number of proteins with BLAST hits to this cluster: 2
MultiGeneBlast score: 2.0
Cumulative Blast bit score: 1274

Table of genes, locations, strands and annotations of subject cluster:
EAW23297	3666894	3667223	-	hypothetical_protein	no_locus_tag
EAW23298	3667711	3671115	-	Ras_guanyl-nucleotide_exchange_factor_RasGEF, putative	no_locus_tag
EAW23299	3673557	3674186	-	HIT_finger_domain_protein,_putative	no_locus_tag
EAW23300	3675004	3676111	+	NifU-related_protein	no_locus_tag
EAW23301	3682103	3684800	+	PSP1_domain_protein	no_locus_tag
EAW23302	3685931	3686967	+	60S_ribosomal_protein_L15	no_locus_tag
EAW23303	3688177	3691889	+	ubiquitin-protein_ligase_(Hul4),_putative	no_locus_tag
EAW23304	3693794	3695130	+	alcohol_dehydrogenase,_zinc-containing, putative	no_locus_tag
EAW23305	3695688	3696603	+	FRG1-like_family_protein	no_locus_tag
EAW23306	3697066	3698534	-	RING_finger_domain_protein,_putative	no_locus_tag
EAW23307	3699904	3702154	+	transcriptional_regulator_Ngg1,_putative	no_locus_tag
EAW23308	3702618	3704529	-	nitrogen_permease_regulator_Npr2,_putative	no_locus_tag
EAW23309	3705227	3706138	-	conserved_hypothetical_protein	no_locus_tag
EAW23310	3708317	3710585	+	conserved_hypothetical_protein	no_locus_tag
EAW23311	3710766	3713634	-	urease,_putative	no_locus_tag

Table of Blast hits (query gene, subject gene, %identity, blast score, %coverage, e-value):
Mycgr3G102281_Mycgr3	EAW23302	89	345	99.5098039216	5e-118	
Mycgr3G52682_Mycgr3T	EAW23303	45	929	96.7199327166	0.0	


>>

17. AKCU01000141_0
Source: Penicillium digitatum Pd1, whole genome shotgun sequencing project.

Number of proteins with BLAST hits to this cluster: 2
MultiGeneBlast score: 2.0
Cumulative Blast bit score: 1264

Table of genes, locations, strands and annotations of subject cluster:
EKV20031	44751	46094	+	HMG_box_protein,_putative	no_locus_tag
EKV20032	46740	49550	+	Urease	no_locus_tag
EKV20033	50235	50609	-	hypothetical_protein	no_locus_tag
EKV20034	50831	51250	-	hypothetical_protein	no_locus_tag
EKV20035	52197	54397	-	DNA_repair_protein,_putative	no_locus_tag
EKV20036	55500	56393	+	hypothetical_protein	no_locus_tag
EKV20037	57754	59751	+	Nitrogen_permease_regulator_Npr2,_putative	no_locus_tag
EKV20038	60078	62216	-	Transcriptional_regulator_Ngg1,_putative	no_locus_tag
EKV20039	63571	66669	+	hypothetical_protein	no_locus_tag
EKV20040	68998	72682	+	Ubiquitin-protein_ligase_(Hul4),_putative	no_locus_tag
EKV20041	73856	74984	-	FAD_dependent_oxidoreductase,_putative	no_locus_tag
EKV20042	75902	76045	-	hypothetical_protein	no_locus_tag
EKV20043	76104	76217	-	hypothetical_protein	no_locus_tag
EKV20044	76854	78100	-	hypothetical_protein	no_locus_tag

Table of Blast hits (query gene, subject gene, %identity, blast score, %coverage, e-value):
Mycgr3G102281_Mycgr3	EKV20039	91	389	99.5098039216	1e-130	
Mycgr3G52682_Mycgr3T	EKV20040	42	875	105.382674516	0.0	


>>

18. AKCT01000207_0
Source: Penicillium digitatum PHI26, whole genome shotgun sequencing project.

Number of proteins with BLAST hits to this cluster: 2
MultiGeneBlast score: 2.0
Cumulative Blast bit score: 1264

Table of genes, locations, strands and annotations of subject cluster:
EKV11300	115518	116861	+	HMG_box_protein,_putative	no_locus_tag
EKV11301	117790	120601	+	Urease	no_locus_tag
EKV11302	121287	121661	-	hypothetical_protein	no_locus_tag
EKV11303	121884	122303	-	hypothetical_protein	no_locus_tag
EKV11304	123250	125450	-	DNA_repair_protein,_putative	no_locus_tag
EKV11305	126554	127447	+	hypothetical_protein	no_locus_tag
EKV11306	128808	130805	+	Nitrogen_permease_regulator_Npr2,_putative	no_locus_tag
EKV11307	131134	133272	-	Transcriptional_regulator_Ngg1,_putative	no_locus_tag
EKV11308	134627	137726	+	hypothetical_protein	no_locus_tag
EKV11309	140057	143741	+	Ubiquitin-protein_ligase_(Hul4),_putative	no_locus_tag
EKV11310	144680	145868	-	FAD_dependent_oxidoreductase,_putative	no_locus_tag
EKV11311	146770	146931	-	hypothetical_protein	no_locus_tag
EKV11312	146990	147103	-	hypothetical_protein	no_locus_tag
EKV11313	147740	148986	-	hypothetical_protein	no_locus_tag
EKV11314	154912	155076	-	hypothetical_protein	no_locus_tag
EKV11315	155199	155303	-	hypothetical_protein	no_locus_tag
EKV11316	156256	156588	+	hypothetical_protein	no_locus_tag
EKV11317	157353	157748	+	hypothetical_protein	no_locus_tag
EKV11318	158694	158819	-	hypothetical_protein	no_locus_tag
EKV11319	158960	159151	-	hypothetical_protein	no_locus_tag
EKV11320	159910	162232	-	Polyadenylate-binding_protein	no_locus_tag
EKV11321	163074	166880	-	hypothetical_protein	no_locus_tag

Table of Blast hits (query gene, subject gene, %identity, blast score, %coverage, e-value):
Mycgr3G102281_Mycgr3	EKV11308	91	389	99.5098039216	1e-130	
Mycgr3G52682_Mycgr3T	EKV11309	42	875	105.382674516	0.0	


>>

19. ACJE01000004_0
Source: Aspergillus niger ATCC 1015, whole genome shotgun sequencing project.

Number of proteins with BLAST hits to this cluster: 2
MultiGeneBlast score: 2.0
Cumulative Blast bit score: 1258

Table of genes, locations, strands and annotations of subject cluster:
EHA26329	952717	953324	-	hypothetical_protein	no_locus_tag
EHA26330	956445	957586	+	hypothetical_protein	no_locus_tag
EHA26331	961973	962589	+	hypothetical_protein	no_locus_tag
EHA26332	965372	967910	+	hypothetical_protein	no_locus_tag
EHA26333	969084	970054	+	hypothetical_protein	no_locus_tag
EHA26334	971349	975054	+	hypothetical_protein	no_locus_tag
EHA26335	976867	978222	+	hypothetical_protein	no_locus_tag
EHA26336	978711	979725	+	hypothetical_protein	no_locus_tag
EHA26337	979840	981055	-	hypothetical_protein	no_locus_tag
EHA26338	982385	984530	+	hypothetical_protein	no_locus_tag
EHA26339	984968	986838	-	hypothetical_protein	no_locus_tag
EHA26340	987358	988268	-	hypothetical_protein	no_locus_tag
EHA26341	990044	992802	+	hypothetical_protein	no_locus_tag

Table of Blast hits (query gene, subject gene, %identity, blast score, %coverage, e-value):
Mycgr3G102281_Mycgr3	EHA26333	89	381	99.5098039216	4e-132	
Mycgr3G52682_Mycgr3T	EHA26334	42	877	104.457527334	0.0	


>>

20. AM920431_3
Source: Penicillium chrysogenum Wisconsin 54-1255 complete genome, contig Pc00c16.

Number of proteins with BLAST hits to this cluster: 2
MultiGeneBlast score: 2.0
Cumulative Blast bit score: 1255

Table of genes, locations, strands and annotations of subject cluster:
CAP93576	2175745	2176889	-	not_annotated	Pc16g09060
CAP93577	2177146	2179035	+	not_annotated	Pc16g09070
CAP93578	2179106	2181392	-	hypothetical_protein	Pc16g09080
CAP93579	2182648	2183128	-	unnamed	Pc16g09090
CAP93580	2183682	2186583	+	not_annotated	Pc16g09100
Pc16g09110	2186985	2187682	-	not_annotated	no_locus_tag
CAP93582	2188182	2189453	+	not_annotated	Pc16g09120
CAP93583	2189649	2192510	+	not_annotated	Pc16g09130
CAP93584	2193251	2194882	+	not_annotated	Pc16g09140
CAP93585	2195577	2199256	-	not_annotated	Pc16g09150
CAP93586	2200142	2201117	-	not_annotated	Pc16g09160
CAP93587	2201826	2203246	-	not_annotated	Pc16g09170
CAP93588	2204414	2206548	+	not_annotated	Pc16g09180
CAP93589	2207048	2208889	-	not_annotated	Pc16g09190
CAP93590	2210127	2211017	-	not_annotated	Pc16g09200
CAP93591	2211811	2214339	+	not_annotated	Pc16g09210
CAP93592	2215213	2216685	+	hypothetical_protein	Pc16g09220
CAP93593	2216931	2219734	-	not_annotated	Pc16g09230
CAP93594	2220411	2221497	-	not_annotated	Pc16g09240

Table of Blast hits (query gene, subject gene, %identity, blast score, %coverage, e-value):
Mycgr3G102281_Mycgr3	CAP93586	91	381	99.5098039216	3e-132	
Mycgr3G52682_Mycgr3T	CAP93585	42	874	104.87804878	0.0	


>>

21. DS572753_0
Source: Paracoccidioides brasiliensis Pb18 supercont1.4 genomic scaffold, whole genome shotgun sequence.

Number of proteins with BLAST hits to this cluster: 2
MultiGeneBlast score: 2.0
Cumulative Blast bit score: 1254

Table of genes, locations, strands and annotations of subject cluster:
EEH47768	1072496	1073785	+	HIRA_interacting_protein	no_locus_tag
EEH47769	1078975	1079689	+	predicted_protein	no_locus_tag
EEH47770	1079861	1081532	-	predicted_protein	no_locus_tag
EEH47771	1082443	1085228	+	PSP1_domain-containing_protein	no_locus_tag
EEH47772	1089359	1090343	+	60S_ribosomal_protein_L15	no_locus_tag
EEH47773	1094074	1098658	+	E3_ubiquitin-protein_ligase_HUWE1	no_locus_tag
EEH47774	1098795	1100592	-	predicted_protein	no_locus_tag
EEH47775	1101321	1103167	+	NADP-dependent_mannitol_dehydrogenase	no_locus_tag
EEH47776	1105206	1106179	+	conserved_hypothetical_protein	no_locus_tag
EEH47777	1106281	1106746	+	predicted_protein	no_locus_tag
EEH47778	1107519	1108965	-	conserved_hypothetical_protein	no_locus_tag
EEH47779	1111981	1114262	+	conserved_hypothetical_protein	no_locus_tag
EEH47780	1114891	1116794	-	conserved_hypothetical_protein	no_locus_tag
EEH47781	1117824	1118765	-	conserved_hypothetical_protein	no_locus_tag

Table of Blast hits (query gene, subject gene, %identity, blast score, %coverage, e-value):
Mycgr3G102281_Mycgr3	EEH47772	89	375	99.5098039216	1e-129	
Mycgr3G52682_Mycgr3T	EEH47773	42	879	103.448275862	0.0	


>>

22. GL573405_0
Source: Geomyces destructans 20631-21 unplaced genomic scaffold supercont1.237, whole genome shotgun sequence.

Number of proteins with BLAST hits to this cluster: 2
MultiGeneBlast score: 2.0
Cumulative Blast bit score: 1247

Table of genes, locations, strands and annotations of subject cluster:
ELR05718	756	2653	-	hypothetical_protein	no_locus_tag
ELR05719	3219	4107	-	hypothetical_protein	no_locus_tag
ELR05720	4335	5348	+	hypothetical_protein	no_locus_tag
ELR05721	7605	10437	+	hypothetical_protein	no_locus_tag
ELR05722	11233	12050	-	60S_ribosomal_protein_L15	no_locus_tag
ELR05723	13646	14860	-	hypothetical_protein	no_locus_tag
ELR05724	15501	16432	-	hypothetical_protein	no_locus_tag
ELR05725	16491	17537	+	hypothetical_protein	no_locus_tag
ELR05726	18149	18668	-	cytochrome_c_oxidase_subunit_VIb	no_locus_tag
ELR05727	19757	20286	-	hypothetical_protein	no_locus_tag
ELR05728	20657	24512	+	hypothetical_protein	no_locus_tag
ELR05729	25301	28987	+	hypothetical_protein	no_locus_tag
ELR05730	29219	29958	-	hypothetical_protein	no_locus_tag
ELR05731	30219	32216	+	hypothetical_protein	no_locus_tag
ELR05732	32336	33228	-	hypothetical_protein	no_locus_tag
ELR05733	33596	36946	+	hypothetical_protein	no_locus_tag
ELR05734	37507	39402	+	hypothetical_protein	no_locus_tag

Table of Blast hits (query gene, subject gene, %identity, blast score, %coverage, e-value):
Mycgr3G102281_Mycgr3	ELR05722	89	350	99.5098039216	5e-120	
Mycgr3G52682_Mycgr3T	ELR05729	45	897	94.1126997477	0.0	


>>

23. DS572812_0
Source: Paracoccidioides brasiliensis Pb01 supercont1.2 genomic scaffold, whole genome shotgun sequence.

Number of proteins with BLAST hits to this cluster: 2
MultiGeneBlast score: 2.0
Cumulative Blast bit score: 1242

Table of genes, locations, strands and annotations of subject cluster:
EEH38040	1000584	1002486	+	conserved_hypothetical_protein	no_locus_tag
EEH38041	1003078	1005358	-	conserved_hypothetical_protein	no_locus_tag
EEH38042	1007667	1009641	+	conserved_hypothetical_protein	no_locus_tag
EEH38043	1011297	1012272	-	conserved_hypothetical_protein	no_locus_tag
EEH38044	1012325	1013503	+	predicted_protein	no_locus_tag
EEH38045	1014399	1016140	-	L-threonine_3-dehydrogenase	no_locus_tag
EEH38046	1016713	1018802	+	predicted_protein	no_locus_tag
EEH38047	1019175	1023835	-	E3_ubiquitin-protein_ligase_HUWE1	no_locus_tag
EEH38048	1027955	1028936	-	60S_ribosomal_protein_L15	no_locus_tag
EEH38049	1029468	1031278	-	predicted_protein	no_locus_tag
EEH38050	1033082	1035864	-	PSP1_domain-containing_protein	no_locus_tag
EEH38051	1036731	1039569	+	predicted_protein	no_locus_tag
EEH38052	1040637	1040999	-	predicted_protein	no_locus_tag
EEH38053	1041034	1042117	-	predicted_protein	no_locus_tag
EEH38054	1043805	1044258	-	predicted_protein	no_locus_tag
EEH38055	1044687	1045990	-	LiPid_Depleted_family_member	no_locus_tag
EEH38056	1047322	1051093	-	conserved_hypothetical_protein	no_locus_tag

Table of Blast hits (query gene, subject gene, %identity, blast score, %coverage, e-value):
Mycgr3G102281_Mycgr3	EEH38048	89	375	99.5098039216	1e-129	
Mycgr3G52682_Mycgr3T	EEH38047	43	867	100.168208579	0.0	


>>

24. AACD01000007_0
Source: Aspergillus nidulans FGSC A4, whole genome shotgun sequencing project.

Number of proteins with BLAST hits to this cluster: 2
MultiGeneBlast score: 2.0
Cumulative Blast bit score: 1238

Table of genes, locations, strands and annotations of subject cluster:
EAA66536	179260	182788	-	hypothetical_protein	no_locus_tag
EAA66537	183861	184763	+	hypothetical_protein	no_locus_tag
EAA66538	185431	187294	+	hypothetical_protein	no_locus_tag
EAA66539	187586	189673	-	hypothetical_protein	no_locus_tag
EAA66540	190754	192487	+	hypothetical_protein	no_locus_tag
EAA66541	192532	193540	-	hypothetical_protein	no_locus_tag
EAA66542	193897	195332	-	hypothetical_protein	no_locus_tag
EAA66543	197446	201058	-	hypothetical_protein	no_locus_tag
EAA66544	202260	203211	-	RL15_ASPNG_60S_RIBOSOMAL_PROTEIN_L15	no_locus_tag
EAA66545	204111	206763	-	hypothetical_protein	no_locus_tag
EAA66546	211697	212810	-	hypothetical_protein	no_locus_tag
EAA66547	214579	215187	+	hypothetical_protein	no_locus_tag
EAA66548	216852	221132	+	hypothetical_protein	no_locus_tag
EAA66549	221502	222770	-	hypothetical_protein	no_locus_tag
EAA66550	222912	223819	-	hypothetical_protein	no_locus_tag

Table of Blast hits (query gene, subject gene, %identity, blast score, %coverage, e-value):
Mycgr3G102281_Mycgr3	EAA66544	90	356	99.5098039216	3e-122	
Mycgr3G52682_Mycgr3T	EAA66543	44	882	91.5054667788	0.0	


>>

25. DF126464_0
Source: Aspergillus kawachii IFO 4308 DNA, contig: scaffold00018, whole genome shotgun sequence.

Number of proteins with BLAST hits to this cluster: 2
MultiGeneBlast score: 2.0
Cumulative Blast bit score: 1236

Table of genes, locations, strands and annotations of subject cluster:
GAA88699	277771	280187	-	DNA_repair_protein	no_locus_tag
GAA88700	282351	283262	+	similar_to_An01g03530	no_locus_tag
GAA88701	283798	285667	+	nitrogen_permease_regulator_Npr2	no_locus_tag
GAA88702	286129	288273	-	transcriptional_regulator_Ngg1	no_locus_tag
GAA88703	289330	290830	+	RING_finger_domain_protein	no_locus_tag
GAA88704	290936	291991	-	FRG1-like_family_protein	no_locus_tag
GAA88705	292488	294170	-	alcohol_dehydrogenase,_zinc-containing	no_locus_tag
GAA88706	296119	299594	-	ubiquitin-protein_ligase	no_locus_tag
GAA88707	301143	302114	-	cytoplasmic_ribosomal_protein_of_the_large subunit L15 (Rpl15)	no_locus_tag
GAA88708	303428	305980	-	PSP1_domain_protein	no_locus_tag
GAA88709	313912	315058	-	NifU-related_protein	no_locus_tag
GAA88710	315696	317509	-	hypothetical_protein	no_locus_tag
GAA88711	318044	318686	+	HIT_finger_domain_protein	no_locus_tag
GAA88712	321473	324878	+	Ras_guanyl-nucleotide_exchange_factor_RasGEF	no_locus_tag

Table of Blast hits (query gene, subject gene, %identity, blast score, %coverage, e-value):
Mycgr3G102281_Mycgr3	GAA88707	89	381	99.5098039216	4e-132	
Mycgr3G52682_Mycgr3T	GAA88706	50	855	75.2733389403	0.0	


>>

26. GG700653_2
Source: Trichophyton rubrum CBS 118892 genomic scaffold supercont2.6, whole genome shotgun sequence.

Number of proteins with BLAST hits to this cluster: 2
MultiGeneBlast score: 2.0
Cumulative Blast bit score: 1222

Table of genes, locations, strands and annotations of subject cluster:
EGD89555	1019343	1020374	+	hypothetical_protein	no_locus_tag
EGD89556	1021772	1023242	+	hypothetical_protein	no_locus_tag
EGD89557	1024375	1026298	+	nitrogen_permease_regulator_Npr2	no_locus_tag
EGD89558	1026530	1028706	-	transcriptional_regulator_Ngg1	no_locus_tag
EGD89559	1030480	1032252	+	hypothetical_protein	no_locus_tag
EGD89560	1032823	1033726	-	hypothetical_protein	no_locus_tag
EGD89561	1034385	1035935	-	alcohol_dehydrogenase	no_locus_tag
EGD89562	1038248	1041910	-	hypothetical_protein	no_locus_tag
EGD89563	1042901	1043866	-	60S_ribosomal_protein_L15	no_locus_tag
EGD89564	1044292	1045359	-	hypothetical_protein	no_locus_tag
EGD89565	1045869	1047665	+	mRNA_splicing_factor	no_locus_tag
EGD89566	1048002	1051373	-	EF_hand_domain-containing_protein	no_locus_tag
EGD89567	1052542	1054563	-	MFS_multidrug_transporter	no_locus_tag
EGD89568	1055225	1056555	-	methionine_aminopeptidase	no_locus_tag
EGD89569	1057653	1059467	+	kynurenine_3-monooxygenase	no_locus_tag
EGD89570	1060369	1061406	-	hypothetical_protein	no_locus_tag
EGD89571	1063163	1063781	+	hypothetical_protein	no_locus_tag

Table of Blast hits (query gene, subject gene, %identity, blast score, %coverage, e-value):
Mycgr3G102281_Mycgr3	EGD89563	89	372	99.5098039216	2e-128	
Mycgr3G52682_Mycgr3T	EGD89562	41	850	103.784693019	0.0	


>>

27. GG749408_0
Source: Ajellomyces dermatitidis ATCC 18188 genomic scaffold supercont1.2, whole genome shotgun sequence.

Number of proteins with BLAST hits to this cluster: 2
MultiGeneBlast score: 2.0
Cumulative Blast bit score: 1206

Table of genes, locations, strands and annotations of subject cluster:
EGE77642	81731	82621	+	hypothetical_protein	no_locus_tag
EGE77643	83709	85638	+	nitrogen_permease_regulator_Npr2	no_locus_tag
EGE77644	86224	88495	-	transcriptional_regulator_Ngg1	no_locus_tag
EGE77645	91523	93818	+	hypothetical_protein	no_locus_tag
EGE77646	94955	95892	-	hypothetical_protein	no_locus_tag
EGE77647	97218	98885	-	NADP-dependent_mannitol_dehydrogenase	no_locus_tag
EGE77648	101411	105180	-	ubiquitin-protein_ligase	no_locus_tag
EGE77649	106904	108989	-	hypothetical_protein	no_locus_tag
EGE77650	112406	113160	+	secreted_protein	no_locus_tag
EGE77651	114156	115153	-	60S_ribosomal_protein_L15	no_locus_tag
EGE77652	115656	117062	-	hypothetical_protein	no_locus_tag
EGE77653	120451	123282	-	PSP1_domain-containing_protein	no_locus_tag
EGE77654	124779	126632	-	hypothetical_protein	no_locus_tag
EGE77655	127816	128726	-	hypothetical_protein	no_locus_tag
EGE77656	131640	132894	-	HIRA-interacting_protein_5	no_locus_tag
EGE77657	134626	138654	-	rap_guanine_nucleotide_exchange_factor_5	no_locus_tag

Table of Blast hits (query gene, subject gene, %identity, blast score, %coverage, e-value):
Mycgr3G102281_Mycgr3	EGE77651	87	339	99.5098039216	1e-115	
Mycgr3G52682_Mycgr3T	EGE77648	41	867	105.382674516	0.0	


>>

28. GG657458_0
Source: Ajellomyces dermatitidis SLH14081 genomic scaffold supercont1.11, whole genome shotgun sequence.

Number of proteins with BLAST hits to this cluster: 2
MultiGeneBlast score: 2.0
Cumulative Blast bit score: 1206

Table of genes, locations, strands and annotations of subject cluster:
EEQ70378	501864	503793	+	nitrogen_permease_regulator_Npr2	no_locus_tag
EEQ70379	504379	506650	-	transcriptional_regulator_Ngg1	no_locus_tag
EEQ70380	511201	513497	+	RING_finger_domain-containing_protein	no_locus_tag
EEQ70381	514634	515571	-	conserved_hypothetical_protein	no_locus_tag
EEQ70382	516896	518563	-	NADP-dependent_mannitol_dehydrogenase	no_locus_tag
EEQ70383	521089	524858	-	ubiquitin-protein_ligase	no_locus_tag
EEQ70384	532068	532822	+	secreted_protein	no_locus_tag
EEQ70385	533818	534815	-	60S_ribosomal_protein_L15	no_locus_tag
EEQ70386	535305	536691	-	conserved_hypothetical_protein	no_locus_tag
EEQ70387	539294	542125	-	PSP1_domain-containing_protein	no_locus_tag
EEQ70388	543621	545471	-	predicted_protein	no_locus_tag
EEQ70389	546044	547356	+	predicted_protein	no_locus_tag
EEQ70390	550479	551733	-	HIRA-interacting_protein_5	no_locus_tag
EEQ70391	553451	557473	-	conserved_hypothetical_protein	no_locus_tag

Table of Blast hits (query gene, subject gene, %identity, blast score, %coverage, e-value):
Mycgr3G102281_Mycgr3	EEQ70385	87	339	99.5098039216	1e-115	
Mycgr3G52682_Mycgr3T	EEQ70383	41	867	105.382674516	0.0	


>>

29. GG698513_0
Source: Trichophyton tonsurans CBS 112818 genomic scaffold supercont1.37, whole genome shotgun sequence.

Number of proteins with BLAST hits to this cluster: 2
MultiGeneBlast score: 2.0
Cumulative Blast bit score: 1204

Table of genes, locations, strands and annotations of subject cluster:
EGD98627	61985	63043	+	hypothetical_protein	no_locus_tag
EGD98628	64014	65960	+	nitrogen_permease_regulator_Npr2	no_locus_tag
EGD98629	66174	68347	-	transcriptional_regulator_Ngg1	no_locus_tag
EGD98630	70113	71927	+	hypothetical_protein	no_locus_tag
EGD98631	72447	73349	-	hypothetical_protein	no_locus_tag
EGD98632	74018	75451	-	alcohol_dehydrogenase	no_locus_tag
EGD98633	77800	81463	-	hypothetical_protein	no_locus_tag
EGD98634	82475	83438	-	60S_ribosomal_protein_L15	no_locus_tag
EGD98635	83859	84929	-	hypothetical_protein	no_locus_tag
EGD98636	85461	87268	+	mRNA_splicing_factor	no_locus_tag
EGD98637	87605	90973	-	EF_hand_domain-containing_protein	no_locus_tag
EGD98638	92142	94166	-	MFS_multidrug_transporter	no_locus_tag
EGD98639	94855	96188	-	methionine_aminopeptidase	no_locus_tag
EGD98640	97281	99103	+	kynurenine_3-monooxygenase	no_locus_tag
EGD98641	99981	101018	-	hypothetical_protein	no_locus_tag

Table of Blast hits (query gene, subject gene, %identity, blast score, %coverage, e-value):
Mycgr3G102281_Mycgr3	EGD98634	89	372	99.5098039216	2e-128	
Mycgr3G52682_Mycgr3T	EGD98633	40	832	103.280067283	0.0	


>>

30. EQ999975_0
Source: Ajellomyces dermatitidis ER-3 genomic scaffold supercont1.3, whole genome shotgun sequence.

Number of proteins with BLAST hits to this cluster: 2
MultiGeneBlast score: 2.0
Cumulative Blast bit score: 1204

Table of genes, locations, strands and annotations of subject cluster:
EEQ87746	1825982	1827236	+	HIRA-interacting_protein_5	no_locus_tag
EEQ87747	1832261	1834115	+	predicted_protein	no_locus_tag
EEQ87748	1835613	1838444	+	PSP1_domain-containing_protein	no_locus_tag
EEQ87749	1841046	1842452	+	conserved_hypothetical_protein	no_locus_tag
EEQ87750	1842952	1843949	+	60S_ribosomal_protein_L15	no_locus_tag
EEQ87751	1844945	1845699	-	secreted_protein	no_locus_tag
EEQ87752	1852926	1856695	+	ubiquitin-protein_ligase	no_locus_tag
EEQ87753	1859221	1860888	+	alcohol_dehydrogenase	no_locus_tag
EEQ87754	1862217	1863154	+	conserved_hypothetical_protein	no_locus_tag
EEQ87755	1864291	1866587	-	RING_finger_domain-containing_protein	no_locus_tag
EEQ87756	1868841	1871108	+	transcriptional_regulator_Ngg1	no_locus_tag
EEQ87757	1871695	1873624	-	nitrogen_permease_regulator_Npr2	no_locus_tag
EEQ87758	1874712	1875659	-	conserved_hypothetical_protein	no_locus_tag

Table of Blast hits (query gene, subject gene, %identity, blast score, %coverage, e-value):
Mycgr3G102281_Mycgr3	EEQ87750	87	337	99.5098039216	5e-115	
Mycgr3G52682_Mycgr3T	EEQ87752	41	867	105.382674516	0.0	


>>

31. DS995752_0
Source: Trichophyton equinum CBS 127.97 supercont1.35 genomic scaffold, whole genome shotgun sequence.

Number of proteins with BLAST hits to this cluster: 2
MultiGeneBlast score: 2.0
Cumulative Blast bit score: 1204

Table of genes, locations, strands and annotations of subject cluster:
EGE06824	25407	26471	+	hypothetical_protein	no_locus_tag
EGE06825	27387	29333	+	nitrogen_permease_regulator_Npr2	no_locus_tag
EGE06826	29547	31720	-	transcriptional_regulator_Ngg1	no_locus_tag
EGE06827	33490	35304	+	RING_finger_domain-containing_protein	no_locus_tag
EGE06828	35824	36726	-	hypothetical_protein	no_locus_tag
EGE06829	37395	38887	-	alcohol_dehydrogenase	no_locus_tag
EGE06830	41214	44877	-	ubiquitin-protein_ligase_E3A	no_locus_tag
EGE06831	45889	46852	-	ribosomal_protein_L15	no_locus_tag
EGE06832	47187	48343	-	hypothetical_protein	no_locus_tag
EGE06833	48875	50682	+	pre-mRNA-processing_factor_17	no_locus_tag
EGE06834	51019	54387	-	EF_hand_domain-containing_protein	no_locus_tag
EGE06835	55556	57572	-	multidrug_resistance_protein_fnx1	no_locus_tag
EGE06836	58255	59588	-	methionine_aminopeptidase	no_locus_tag
EGE06837	60678	62501	+	kynurenine_3-monooxygenase	no_locus_tag
EGE06838	63379	64416	-	hypothetical_protein	no_locus_tag

Table of Blast hits (query gene, subject gene, %identity, blast score, %coverage, e-value):
Mycgr3G102281_Mycgr3	EGE06831	89	372	99.5098039216	2e-128	
Mycgr3G52682_Mycgr3T	EGE06830	40	832	103.280067283	0.0	


>>

32. DS995903_0
Source: Penicillium marneffei ATCC 18224 scf_1105668340984 genomic scaffold, whole genome shotgun sequence.

Number of proteins with BLAST hits to this cluster: 2
MultiGeneBlast score: 2.0
Cumulative Blast bit score: 1200

Table of genes, locations, strands and annotations of subject cluster:
EEA21631	1143884	1145980	+	transcriptional_regulator_Ngg1,_putative	no_locus_tag
EEA21632	1146184	1148263	-	nitrogen_permease_regulator_Npr2,_putative	no_locus_tag
EEA21634	1148908	1149789	-	conserved_hypothetical_protein	no_locus_tag
EEA21635	1152512	1154899	+	DNA_repair_protein,_putative	no_locus_tag
EEA21636	1155003	1155997	-	conserved_hypothetical_protein	no_locus_tag
EEA21637	1156422	1157869	-	alcohol_dehydrogenase,_zinc-containing, putative	no_locus_tag
EEA21638	1160385	1161717	+	conserved_hypothetical_protein	no_locus_tag
EEA21639	1162059	1165905	-	ubiquitin-protein_ligase_(Hul4),_putative	no_locus_tag
EEA21640	1166975	1168031	-	60S_ribosomal_protein_L15	no_locus_tag
EEA21642	1169159	1171839	-	PSP1_domain_protein	no_locus_tag
EEA21644	1175763	1176699	-	NifU-related_protein	no_locus_tag
EEA21645	1177172	1177765	+	HIT_finger_domain_protein,_putative	no_locus_tag
EEA21646	1179199	1180969	+	Ras_guanyl-nucleotide_exchange_factor_RasGEF, putative	no_locus_tag
EEA21647	1181581	1182122	+	conserved_hypothetical_protein	no_locus_tag
EEA21648	1182405	1183664	-	PP-loop_ATPase_superfamily_protein,_putative	no_locus_tag
EEA21649	1185210	1186007	-	C-8_sterol_isomerase_(Erg-1),_putative	no_locus_tag

Table of Blast hits (query gene, subject gene, %identity, blast score, %coverage, e-value):
Mycgr3G102281_Mycgr3	EEA21640	88	344	99.5098039216	2e-117	
Mycgr3G52682_Mycgr3T	EEA21639	43	856	101.17746005	0.0	


>>

33. GG663363_0
Source: Ajellomyces capsulatus G186AR genomic scaffold supercont2.1, whole genome shotgun sequence.

Number of proteins with BLAST hits to this cluster: 2
MultiGeneBlast score: 2.0
Cumulative Blast bit score: 1199

Table of genes, locations, strands and annotations of subject cluster:
EEH11342	2475462	2476403	+	conserved_hypothetical_protein	no_locus_tag
EEH11343	2477343	2479176	+	nitrogen_permease_regulator_family	no_locus_tag
EEH11344	2479779	2482049	-	ada_histone_acetyltransferase_complex_component	no_locus_tag
EEH11345	2484412	2486364	+	conserved_hypothetical_protein	no_locus_tag
EEH11346	2487619	2488583	-	conserved_hypothetical_protein	no_locus_tag
EEH11347	2490145	2491842	-	NADP-dependent_mannitol_dehydrogenase	no_locus_tag
EEH11348	2494617	2498367	-	ubiquitin-protein_ligase_E3	no_locus_tag
EEH11349	2501212	2501940	-	WD_domain-containing_protein	no_locus_tag
EEH11350	2504655	2507102	-	conserved_hypothetical_protein	no_locus_tag
EEH11351	2513250	2514005	+	secreted_protein	no_locus_tag
EEH11352	2515063	2516066	-	60S_ribosomal_protein_L15	no_locus_tag
EEH11353	2516533	2517920	-	conserved_hypothetical_protein	no_locus_tag
EEH11354	2520531	2523368	-	PSP1_domain-containing_protein	no_locus_tag
EEH11355	2524933	2525700	+	predicted_protein	no_locus_tag
EEH11356	2526155	2526845	+	predicted_protein	no_locus_tag
EEH11357	2530565	2530684	-	hypothetical_protein	no_locus_tag
EEH11358	2531592	2532832	-	HIRA-interacting_protein	no_locus_tag
EEH11359	2534289	2538293	-	rap_guanine_nucleotide_exchange_factor_5	no_locus_tag

Table of Blast hits (query gene, subject gene, %identity, blast score, %coverage, e-value):
Mycgr3G102281_Mycgr3	EEH11352	88	342	99.5098039216	7e-117	
Mycgr3G52682_Mycgr3T	EEH11348	42	857	102.691337258	0.0	


>>

34. GG692421_1
Source: Ajellomyces capsulatus H143 genomic scaffold supercont2.3, whole genome shotgun sequence.

Number of proteins with BLAST hits to this cluster: 2
MultiGeneBlast score: 2.0
Cumulative Blast bit score: 1194

Table of genes, locations, strands and annotations of subject cluster:
EER43389	3093373	3094311	+	conserved_hypothetical_protein	no_locus_tag
EER43390	3095249	3097082	+	nitrogen_permease_regulator_family	no_locus_tag
EER43391	3097685	3099976	-	transcriptional_regulator_Ngg1	no_locus_tag
EER43392	3100469	3102049	-	predicted_protein	no_locus_tag
EER43393	3102312	3104385	+	RING_finger_domain-containing_protein	no_locus_tag
EER43394	3105556	3106520	-	conserved_hypothetical_protein	no_locus_tag
EER43395	3108012	3109712	-	NADP-dependent_mannitol_dehydrogenase	no_locus_tag
EER43396	3110263	3110895	-	hypothetical_protein	no_locus_tag
EER43397	3112354	3116104	-	ubiquitin-protein_ligase_E3	no_locus_tag
EER43398	3127603	3127982	+	predicted_protein	no_locus_tag
EER43399	3128277	3129223	-	NACHT_and_WD40_domain-containing_protein	no_locus_tag
EER43400	3133059	3133794	+	predicted_protein	no_locus_tag
EER43401	3134737	3135492	+	secreted_protein	no_locus_tag
EER43402	3136567	3137571	-	60S_ribosomal_protein_L15	no_locus_tag
EER43403	3138034	3139402	-	conserved_hypothetical_protein	no_locus_tag
EER43404	3142047	3144885	-	PSP1_domain-containing_protein	no_locus_tag
EER43405	3146794	3147257	+	predicted_protein	no_locus_tag
EER43406	3147522	3148041	+	predicted_protein	no_locus_tag
EER43407	3148564	3149395	-	predicted_protein	no_locus_tag
EER43408	3152701	3154353	-	rap_guanine_nucleotide_exchange_factor_5	no_locus_tag
EER43409	3155330	3156571	-	HIRA-interacting_protein	no_locus_tag

Table of Blast hits (query gene, subject gene, %identity, blast score, %coverage, e-value):
Mycgr3G102281_Mycgr3	EER43402	88	342	99.5098039216	7e-117	
Mycgr3G52682_Mycgr3T	EER43397	43	852	100.084104289	0.0	


>>

35. DS990639_1
Source: Ajellomyces capsulatus H88 supercont1.4 genomic scaffold, whole genome shotgun sequence.

Number of proteins with BLAST hits to this cluster: 2
MultiGeneBlast score: 2.0
Cumulative Blast bit score: 1194

Table of genes, locations, strands and annotations of subject cluster:
EGC46323	3560797	3561735	+	conserved_hypothetical_protein	no_locus_tag
EGC46324	3562674	3564507	+	nitrogen_permease_regulator_family	no_locus_tag
EGC46325	3565110	3567380	-	ada_histone_acetyltransferase_complex_component	no_locus_tag
EGC46326	3568564	3569453	-	predicted_protein	no_locus_tag
EGC46327	3569716	3571789	+	RING_finger_domain-containing_protein	no_locus_tag
EGC46328	3572962	3573926	-	conserved_hypothetical_protein	no_locus_tag
EGC46329	3575418	3577118	-	NADP-dependent_mannitol_dehydrogenase	no_locus_tag
EGC46330	3577669	3578301	-	hypothetical_protein	no_locus_tag
EGC46331	3579760	3583510	-	ubiquitin-protein_ligase_E3	no_locus_tag
EGC46332	3585705	3586084	+	predicted_protein	no_locus_tag
EGC46333	3586379	3587325	-	NACHT_and_WD40_domain-containing_protein	no_locus_tag
EGC46334	3591494	3592229	+	predicted_protein	no_locus_tag
EGC46335	3593172	3593927	+	secreted_protein	no_locus_tag
EGC46336	3594990	3595994	-	60S_ribosomal_protein	no_locus_tag
EGC46337	3596461	3597844	-	conserved_hypothetical_protein	no_locus_tag
EGC46338	3600478	3603316	-	PSP1_domain-containing_protein	no_locus_tag
EGC46339	3605215	3605682	+	predicted_protein	no_locus_tag
EGC46340	3607118	3607841	-	predicted_protein	no_locus_tag
EGC46341	3610626	3610958	+	predicted_protein	no_locus_tag
EGC46342	3611475	3612716	-	HIRA-interacting_protein	no_locus_tag
EGC46343	3614157	3618163	-	rap_guanine_nucleotide_exchange_factor_5	no_locus_tag

Table of Blast hits (query gene, subject gene, %identity, blast score, %coverage, e-value):
Mycgr3G102281_Mycgr3	EGC46336	88	342	99.5098039216	7e-117	
Mycgr3G52682_Mycgr3T	EGC46331	43	852	100.084104289	0.0	


>>

36. DS989828_1
Source: Arthroderma gypseum CBS 118893 supercont1.7 genomic scaffold, whole genome shotgun sequence.

Number of proteins with BLAST hits to this cluster: 2
MultiGeneBlast score: 2.0
Cumulative Blast bit score: 1178

Table of genes, locations, strands and annotations of subject cluster:
EFR04432	388374	389381	+	hypothetical_protein	no_locus_tag
EFR04433	390272	392214	+	hypothetical_protein	no_locus_tag
EFR04434	392475	394647	-	histone_acetyltransferase_transcription_factor	no_locus_tag
EFR04435	396376	398189	+	hypothetical_protein	no_locus_tag
EFR04436	398730	399801	-	hypothetical_protein	no_locus_tag
EFR04437	400269	401728	-	L-threonine_3-dehydrogenase	no_locus_tag
EFR04438	404018	407671	-	ubiquitin-protein_ligase_E3A	no_locus_tag
EFR04439	408650	409615	-	30S_ribosomal_protein_S23	no_locus_tag
EFR04440	410034	411132	-	hypothetical_protein	no_locus_tag
EFR04441	411647	413452	+	pre-mRNA-processing_factor_17	no_locus_tag
EFR04442	413775	417134	-	EF_hand_domain-containing_protein	no_locus_tag
EFR04443	417768	419780	-	multidrug_resistance_protein_fnx1	no_locus_tag
EFR04444	420409	421739	-	methionine_aminopeptidase_1	no_locus_tag
EFR04445	422766	424589	+	kynurenine_3-monooxygenase	no_locus_tag
EFR04446	425479	426516	-	hypothetical_protein	no_locus_tag

Table of Blast hits (query gene, subject gene, %identity, blast score, %coverage, e-value):
Mycgr3G102281_Mycgr3	EFR04439	80	362	110.294117647	4e-124	
Mycgr3G52682_Mycgr3T	EFR04438	40	816	103.111858705	0.0	


>>

37. KB644410_0
Source: Penicillium oxalicum 114-2 unplaced genomic scaffold scaffold_3, whole genome shotgun sequence.

Number of proteins with BLAST hits to this cluster: 2
MultiGeneBlast score: 2.0
Cumulative Blast bit score: 1168

Table of genes, locations, strands and annotations of subject cluster:
EPS27955	2418812	2420416	+	hypothetical_protein	no_locus_tag
EPS27956	2421195	2424218	+	hypothetical_protein	no_locus_tag
EPS27957	2424725	2426259	-	putative_d-4,5_unsaturated_beta-glucuronyl hydrolase	no_locus_tag
EPS27958	2426642	2428921	+	hypothetical_protein	no_locus_tag
EPS27959	2429192	2430064	-	hypothetical_protein	no_locus_tag
EPS27960	2430467	2433245	-	putative_beta-glucosidase	no_locus_tag
EPS27961	2435482	2439235	-	hypothetical_protein	no_locus_tag
EPS27962	2440167	2441078	-	hypothetical_protein	no_locus_tag
EPS27963	2442506	2443929	-	hypothetical_protein	no_locus_tag
EPS27964	2445511	2447662	+	hypothetical_protein	no_locus_tag
EPS27965	2448255	2450122	-	hypothetical_protein	no_locus_tag
EPS27966	2450916	2451986	-	hypothetical_protein	no_locus_tag
EPS27967	2453118	2456030	+	hypothetical_protein	no_locus_tag
EPS27968	2457379	2460682	-	hypothetical_protein	no_locus_tag

Table of Blast hits (query gene, subject gene, %identity, blast score, %coverage, e-value):
Mycgr3G102281_Mycgr3	EPS27962	89	381	99.5098039216	3e-132	
Mycgr3G52682_Mycgr3T	EPS27961	47	787	74.6005046257	0.0	


>>

38. EQ962656_1
Source: Talaromyces stipitatus ATCC 10500 scf_1105507295549 genomic scaffold, whole genome shotgun sequence.

Number of proteins with BLAST hits to this cluster: 2
MultiGeneBlast score: 2.0
Cumulative Blast bit score: 1164

Table of genes, locations, strands and annotations of subject cluster:
EED16771	2691594	2692335	+	C-8_sterol_isomerase_(Erg-1),_putative	no_locus_tag
EED16772	2694330	2695693	+	conserved_hypothetical_protein	no_locus_tag
EED16773	2696157	2697650	+	PP-loop_ATPase_superfamily_protein,_putative	no_locus_tag
EED16774	2697809	2700497	-	Ras_guanyl-nucleotide_exchange_factor_RasGEF, putative	no_locus_tag
EED16775	2701938	2702553	-	HIT_finger_domain_protein,_putative	no_locus_tag
EED16777	2703013	2703963	+	NifU-related_protein	no_locus_tag
EED16778	2707488	2710210	+	PSP1_domain_protein	no_locus_tag
EED16779	2711117	2712210	+	60S_ribosomal_protein_L15	no_locus_tag
EED16780	2713225	2717065	+	ubiquitin-protein_ligase_(Hul4),_putative	no_locus_tag
EED16781	2718431	2719732	-	muramidase,_putative	no_locus_tag
EED16782	2721296	2722814	+	mucin-desulfating_sulfatase,_putative	no_locus_tag
EED16783	2722991	2723565	-	conserved_hypothetical_protein	no_locus_tag
EED16784	2723759	2724569	+	NAD(P)H-dependent_FMN_reductase_LOT6,_putative	no_locus_tag
EED16785	2724814	2726290	-	conserved_hypothetical_protein	no_locus_tag
EED16787	2725050	2726290	-	conserved_hypothetical_protein	no_locus_tag
EED16788	2727381	2728815	+	alcohol_dehydrogenase,_zinc-containing, putative	no_locus_tag
EED16790	2729138	2730084	+	conserved_hypothetical_protein	no_locus_tag
EED16791	2730193	2732408	-	DNA_repair_protein,_putative	no_locus_tag
EED16792	2732718	2734653	-	conserved_hypothetical_protein	no_locus_tag
EED16793	2735875	2736734	+	conserved_hypothetical_protein	no_locus_tag

Table of Blast hits (query gene, subject gene, %identity, blast score, %coverage, e-value):
Mycgr3G102281_Mycgr3	EED16779	89	346	99.5098039216	2e-118	
Mycgr3G52682_Mycgr3T	EED16780	43	818	96.7199327166	0.0	


>>

39. DS995702_2
Source: Microsporum canis CBS 113480 supercont1.2 genomic scaffold, whole genome shotgun sequence.

Number of proteins with BLAST hits to this cluster: 2
MultiGeneBlast score: 2.0
Cumulative Blast bit score: 1152

Table of genes, locations, strands and annotations of subject cluster:
EEQ29614	2605415	2606368	+	conserved_hypothetical_protein	no_locus_tag
EEQ29615	2607215	2609126	+	nitrogen_permease_regulator_2	no_locus_tag
EEQ29616	2609357	2611540	-	transcriptional_adapter_3	no_locus_tag
EEQ29617	2612380	2612918	+	predicted_protein	no_locus_tag
EEQ29618	2613277	2614971	+	conserved_hypothetical_protein	no_locus_tag
EEQ29619	2615604	2616537	-	conserved_hypothetical_protein	no_locus_tag
EEQ29620	2617428	2618872	-	L-threonine_3-dehydrogenase	no_locus_tag
EEQ29621	2620922	2624570	-	ubiquitin-protein_ligase_E3A	no_locus_tag
EEQ29622	2625514	2626506	-	60S_ribosomal_protein_L15	no_locus_tag
EEQ29623	2626903	2628022	-	conserved_hypothetical_protein	no_locus_tag
EEQ29624	2628417	2630213	+	pre-mRNA-processing_factor_17	no_locus_tag
EEQ29625	2630655	2634026	-	EF_hand_domain-containing_protein	no_locus_tag
EEQ29626	2634674	2635415	-	conserved_hypothetical_protein	no_locus_tag
EEQ29627	2635519	2637069	+	conserved_hypothetical_protein	no_locus_tag
EEQ29628	2637328	2639718	-	conserved_hypothetical_protein	no_locus_tag
EEQ29629	2640632	2644088	-	predicted_protein	no_locus_tag
EEQ29630	2644698	2652262	+	1-phosphatidylinositol-3-phosphate_5-kinase FAB1	no_locus_tag

Table of Blast hits (query gene, subject gene, %identity, blast score, %coverage, e-value):
Mycgr3G102281_Mycgr3	EEQ29622	73	351	120.098039216	1e-119	
Mycgr3G52682_Mycgr3T	EEQ29621	40	801	104.037005887	0.0	


>>

40. ACYE01000036_0
Source: Trichophyton verrucosum HKI 0517, whole genome shotgun sequencing project.

Number of proteins with BLAST hits to this cluster: 2
MultiGeneBlast score: 2.0
Cumulative Blast bit score: 1152

Table of genes, locations, strands and annotations of subject cluster:
EFE44597	2608	4114	+	hypothetical_protein	no_locus_tag
EFE44598	4613	6522	-	hypothetical_protein	no_locus_tag
EFE44599	7918	9528	+	hypothetical_protein	no_locus_tag
EFE44600	9751	11923	-	hypothetical_protein	no_locus_tag
EFE44601	13834	15481	+	RING_finger_domain_protein,_putative	no_locus_tag
EFE44602	16047	16949	-	hypothetical_protein	no_locus_tag
EFE44603	17661	19119	-	zinc-containing_alcohol_dehydrogenase,_putative	no_locus_tag
EFE44604	21474	25109	-	ubiquitin-protein_ligase_(Hul4),_putative	no_locus_tag
EFE44605	26120	27085	-	hypothetical_protein	no_locus_tag
EFE44606	27524	28510	-	hypothetical_protein	no_locus_tag

Table of Blast hits (query gene, subject gene, %identity, blast score, %coverage, e-value):
Mycgr3G102281_Mycgr3	EFE44605	83	364	105.882352941	3e-125	
Mycgr3G52682_Mycgr3T	EFE44604	39	788	103.952901598	0.0	


>>

41. AQGS01000844_0
Source: Dactylellina haptotyla CBS 200.50, whole genome shotgun sequencing project.

Number of proteins with BLAST hits to this cluster: 2
MultiGeneBlast score: 2.0
Cumulative Blast bit score: 1135

Table of genes, locations, strands and annotations of subject cluster:
EPS36649	172	1414	+	hypothetical_protein	no_locus_tag
EPS36652	4146	5394	-	hypothetical_protein	no_locus_tag
EPS36657	9148	9929	+	hypothetical_protein	no_locus_tag
EPS36660	12377	13270	+	hypothetical_protein	no_locus_tag
EPS36651	13781	14694	+	hypothetical_protein	no_locus_tag
EPS36653	17055	20546	+	hypothetical_protein	no_locus_tag
EPS36648	21242	22254	-	hypothetical_protein	no_locus_tag
EPS36658	23503	24360	+	hypothetical_protein	no_locus_tag
EPS36659	24929	28056	-	hypothetical_protein	no_locus_tag
EPS36654	29291	30379	+	hypothetical_protein	no_locus_tag
EPS36645	31016	33303	+	hypothetical_protein	no_locus_tag
EPS36650	34034	35312	+	hypothetical_protein	no_locus_tag
EPS36647	36170	36996	+	hypothetical_protein	no_locus_tag
EPS36646	37945	40245	+	hypothetical_protein	no_locus_tag

Table of Blast hits (query gene, subject gene, %identity, blast score, %coverage, e-value):
Mycgr3G102281_Mycgr3	EPS36651	89	372	99.5098039216	8e-129	
Mycgr3G52682_Mycgr3T	EPS36653	38	763	101.513877208	0.0	


>>

42. AP007155_0
Source: Aspergillus oryzae RIB40 DNA, SC003.

Number of proteins with BLAST hits to this cluster: 2
MultiGeneBlast score: 2.0
Cumulative Blast bit score: 1124

Table of genes, locations, strands and annotations of subject cluster:
BAE58005	2398605	2400743	-	not_annotated	AO090003000885
BAE58006	2402675	2403412	+	not_annotated	AO090003000886
BAE58007	2404042	2405063	+	not_annotated	AO090003000887
BAE58008	2405518	2406365	-	not_annotated	AO090003000888
BAE58009	2410256	2411200	-	not_annotated	AO090003000890
BAE58010	2415168	2416059	-	not_annotated	AO090003000892
BAE58011	2416603	2417863	+	not_annotated	AO090003000893
BAE58012	2418074	2421607	-	not_annotated	AO090003000894
BAE58013	2422976	2423920	-	not_annotated	AO090003000895
BAE58014	2425217	2427928	-	not_annotated	AO090003000896
BAE58015	2433671	2434393	+	not_annotated	AO090003000897
BAE58016	2436107	2437102	-	not_annotated	AO090003000898
BAE58017	2438558	2439218	+	not_annotated	AO090003000900
BAE58018	2443615	2445170	+	not_annotated	AO090003000901

Table of Blast hits (query gene, subject gene, %identity, blast score, %coverage, e-value):
Mycgr3G102281_Mycgr3	BAE58013	89	380	99.5098039216	6e-132	
Mycgr3G52682_Mycgr3T	BAE58012	54	744	57.2750210261	0.0	


>>

43. ADOT01000146_0
Source: Arthrobotrys oligospora ATCC 24927, whole genome shotgun sequencing project.

Number of proteins with BLAST hits to this cluster: 2
MultiGeneBlast score: 2.0
Cumulative Blast bit score: 1098

Table of genes, locations, strands and annotations of subject cluster:
EGX48055	50075	54380	+	hypothetical_protein	no_locus_tag
EGX48056	54774	55217	+	hypothetical_protein	no_locus_tag
EGX48057	55661	56512	-	hypothetical_protein	no_locus_tag
EGX48058	60193	60816	-	hypothetical_protein	no_locus_tag
EGX48059	62033	62916	-	hypothetical_protein	no_locus_tag
EGX48060	63456	64079	-	hypothetical_protein	no_locus_tag
EGX48061	65117	66217	-	hypothetical_protein	no_locus_tag
EGX48062	67503	68497	+	hypothetical_protein	no_locus_tag
EGX48063	69053	72651	-	hypothetical_protein	no_locus_tag
EGX48064	75108	76037	-	hypothetical_protein	no_locus_tag
EGX48065	76572	77534	-	hypothetical_protein	no_locus_tag
EGX48066	80605	81411	-	hypothetical_protein	no_locus_tag
EGX48067	85120	86335	+	hypothetical_protein	no_locus_tag
EGX48068	89170	91940	-	hypothetical_protein	no_locus_tag

Table of Blast hits (query gene, subject gene, %identity, blast score, %coverage, e-value):
Mycgr3G102281_Mycgr3	EGX48064	91	384	99.5098039216	3e-133	
Mycgr3G52682_Mycgr3T	EGX48063	46	714	66.9470142977	0.0	


>>

44. CH476657_1
Source: Ajellomyces capsulatus NAm1 scaffold_3 genomic scaffold, whole genome shotgun sequence.

Number of proteins with BLAST hits to this cluster: 2
MultiGeneBlast score: 2.0
Cumulative Blast bit score: 1081

Table of genes, locations, strands and annotations of subject cluster:
EDN07069	1563728	1564608	+	predicted_protein	no_locus_tag
EDN07070	1565609	1567442	+	conserved_hypothetical_protein	no_locus_tag
EDN07071	1568043	1570312	-	conserved_hypothetical_protein	no_locus_tag
EDN07072	1572644	1574714	+	predicted_protein	no_locus_tag
EDN07073	1575806	1576770	-	conserved_hypothetical_protein	no_locus_tag
EDN07074	1578350	1580048	-	hypothetical_protein	no_locus_tag
EDN07075	1582818	1585479	-	conserved_hypothetical_protein	no_locus_tag
EDN07076	1589009	1589949	+	predicted_protein	no_locus_tag
EDN07077	1590804	1591154	-	predicted_protein	no_locus_tag
EDN07078	1591765	1592762	+	predicted_protein	no_locus_tag
EDN07079	1596158	1596913	+	predicted_protein	no_locus_tag
EDN07080	1597982	1598988	-	60S_ribosomal_protein_L15	no_locus_tag
EDN07081	1599444	1600830	-	predicted_protein	no_locus_tag
EDN07082	1603498	1605564	-	conserved_hypothetical_protein	no_locus_tag
EDN07083	1606427	1606976	+	predicted_protein	no_locus_tag
EDN07084	1610447	1610752	+	predicted_protein	no_locus_tag
EDN07085	1614601	1615738	-	conserved_hypothetical_protein	no_locus_tag
EDN07086	1617275	1621291	-	conserved_hypothetical_protein	no_locus_tag

Table of Blast hits (query gene, subject gene, %identity, blast score, %coverage, e-value):
Mycgr3G102281_Mycgr3	EDN07080	88	342	99.5098039216	7e-117	
Mycgr3G52682_Mycgr3T	EDN07075	47	739	74.0958788898	0.0	


>>

45. DS544804_0
Source: Paracoccidioides brasiliensis Pb03 supercont1.2 genomic scaffold, whole genome shotgun sequence.

Number of proteins with BLAST hits to this cluster: 2
MultiGeneBlast score: 2.0
Cumulative Blast bit score: 1070

Table of genes, locations, strands and annotations of subject cluster:
EEH18956	933149	934438	+	HIRA-interacting_protein	no_locus_tag
EEH18957	940496	942172	-	predicted_protein	no_locus_tag
EEH18958	943075	945859	+	conserved_hypothetical_protein	no_locus_tag
EEH18959	949969	950953	+	60S_ribosomal_protein_L15	no_locus_tag
EEH18960	955442	959279	+	E3_ubiquitin-protein_ligase_HUWE1	no_locus_tag
EEH18961	962712	963721	+	L-threonine_3-dehydrogenase	no_locus_tag
EEH18962	965763	966739	+	conserved_hypothetical_protein	no_locus_tag
EEH18963	968092	969536	-	conserved_hypothetical_protein	no_locus_tag
EEH18964	972549	974812	+	alteration_deficiency_activation_3_protein	no_locus_tag
EEH18965	975433	977336	-	candidate_tumor_suppressor_gene_21_protein	no_locus_tag
EEH18966	978366	979307	-	conserved_hypothetical_protein	no_locus_tag

Table of Blast hits (query gene, subject gene, %identity, blast score, %coverage, e-value):
Mycgr3G102281_Mycgr3	EEH18959	89	375	99.5098039216	1e-129	
Mycgr3G52682_Mycgr3T	EEH18960	55	695	52.3969722456	0.0	


>>

46. KB916820_0
Source: Neofusicoccum parvum UCRNP2 chromosome Unknown NP2_03_scaffold_1182, whole genome shotgun sequence.

Number of proteins with BLAST hits to this cluster: 2
MultiGeneBlast score: 2.0
Cumulative Blast bit score: 1049

Table of genes, locations, strands and annotations of subject cluster:
EOD43457	226834	228684	+	hypothetical_protein	no_locus_tag
EOD43511	231119	231893	+	putative_zinc_knuckle_protein	no_locus_tag
EOD43494	233980	236509	-	putative_serine_threonine_protein_kinase protein	no_locus_tag
EOD43493	240687	241855	+	putative_u-box_domain-containing_protein	no_locus_tag
EOD43521	242596	243460	+	putative_60s_ribosomal_protein_l15_protein	no_locus_tag
EOD43504	248340	249873	-	putative_swi-snf_complex_subunit_protein	no_locus_tag
EOD43508	250678	251991	+	putative_cytosine_deaminase_protein	no_locus_tag
EOD43522	256411	257990	+	putative_ubiquitin-protein_ligase_protein	no_locus_tag
EOD43515	261386	263419	-	putative_mfs_monocarboxylate_transporter protein	no_locus_tag
EOD43519	264576	266231	+	putative_paraben-hydrolyzing_esterase_precursor protein	no_locus_tag
EOD43465	266474	269215	-	putative_candidate_carboxylesterase_from carbohydrate esterase family ce10 protein	no_locus_tag
EOD43439	270989	272874	+	putative_phd_finger_and_set_domain_protein	no_locus_tag
EOD43458	275272	276103	-	putative_nadh-ubiquinone_oxidoreductase_299_kda protein	no_locus_tag
EOD43453	276462	278697	+	putative_disulfide_isomerase_protein	no_locus_tag

Table of Blast hits (query gene, subject gene, %identity, blast score, %coverage, e-value):
Mycgr3G102281_Mycgr3	EOD43521	92	368	99.5098039216	6e-127	
Mycgr3G52682_Mycgr3T	EOD43522	64	681	43.2296047098	0.0	


>>

47. KB916240_0
Source: Neofusicoccum parvum UCRNP2 chromosome Unknown NP2_03_scaffold_602, whole genome shotgun sequence.

Number of proteins with BLAST hits to this cluster: 2
MultiGeneBlast score: 2.0
Cumulative Blast bit score: 1049

Table of genes, locations, strands and annotations of subject cluster:
EOD48097	191542	193718	+	putative_glycoside_hydrolase_family_2_protein	no_locus_tag
EOD48121	196392	197892	-	putative_dihydrolipoamide_succinyltransferase protein	no_locus_tag
EOD48179	198340	198855	+	putative_nadh_dehydrogenase_1_beta_subcomplex subunit 9 protein	no_locus_tag
EOD48140	199729	200386	-	putative_histone_h2a_protein	no_locus_tag
EOD48114	200887	201497	+	putative_histone_h2b_protein	no_locus_tag
EOD48149	202528	203567	-	putative_cysteine_protease_atg4_protein	no_locus_tag
EOD48141	205266	206462	+	putative_r3h_and_g-patch_domain-containing protein	no_locus_tag
EOD48146	208158	210090	-	putative_mfs_transporter_protein	no_locus_tag
EOD48168	210935	213387	-	putative_Arylsulfotransferase_protein	no_locus_tag
EOD48100	213865	214900	-	putative_nad_dependent_epimerase_protein	no_locus_tag
EOD48132	218394	218929	+	putative_hmg_box-containing_protein	no_locus_tag
EOD48161	222965	223837	+	putative_ureidoglycolate_hydrolase_protein	no_locus_tag
EOD48106	227417	230120	-	putative_cp2_transcription_factor_protein	no_locus_tag

Table of Blast hits (query gene, subject gene, %identity, blast score, %coverage, e-value):
Mycgr3G52686_Mycgr3T	EOD48100	76	461	97.5609756098	4e-161	
Mycgr3G32432_Mycgr3T	EOD48168	57	588	82.1138211382	0.0	


>>

48. AHHD01000505_0
Source: Macrophomina phaseolina MS6, whole genome shotgun sequencing project.

Number of proteins with BLAST hits to this cluster: 2
MultiGeneBlast score: 2.0
Cumulative Blast bit score: 1040

Table of genes, locations, strands and annotations of subject cluster:
EKG10723	137494	137889	+	Ribosomal_protein_L29e	no_locus_tag
EKG10724	139451	141289	+	hypothetical_protein	no_locus_tag
EKG10725	144023	146718	+	CP2_transcription_factor	no_locus_tag
EKG10726	148090	148557	-	hypothetical_protein	no_locus_tag
EKG10727	150063	150929	-	Ureidoglycolate_hydrolase	no_locus_tag
EKG10728	153533	155936	-	protein_of_unknown_function_SprT-like_protein	no_locus_tag
EKG10729	157429	158463	+	hypothetical_protein	no_locus_tag
EKG10730	159426	161469	+	Arylsulfotransferase	no_locus_tag
EKG10731	162352	164129	+	Major_facilitator_superfamily	no_locus_tag
EKG10732	165532	167691	-	hypothetical_protein	no_locus_tag
EKG10733	168427	169890	+	Peptidase_C54	no_locus_tag
EKG10734	170436	170988	-	Histone_H2B	no_locus_tag
EKG10735	171487	172117	+	Histone_H2A	no_locus_tag
EKG10736	172946	173459	-	Complex_1_LYR_protein	no_locus_tag
EKG10737	173894	175373	+	Biotin/lipoyl_attachment	no_locus_tag
EKG10738	176200	178372	-	Glycoside_hydrolase_family_2_immunoglobulin-like_beta-sandwich	no_locus_tag

Table of Blast hits (query gene, subject gene, %identity, blast score, %coverage, e-value):
Mycgr3G52686_Mycgr3T	EKG10729	75	453	97.5609756098	6e-158	
Mycgr3G32432_Mycgr3T	EKG10730	56	587	82.2764227642	0.0	


>>

49. ABSU01000004_2
Source: Arthroderma benhamiae CBS 112371, whole genome shotgun sequencing project.

Number of proteins with BLAST hits to this cluster: 2
MultiGeneBlast score: 2.0
Cumulative Blast bit score: 1000

Table of genes, locations, strands and annotations of subject cluster:
EFE35210	960734	962219	+	hypothetical_protein	no_locus_tag
EFE35211	962714	964623	-	hypothetical_protein	no_locus_tag
EFE35212	965707	967630	+	hypothetical_protein	no_locus_tag
EFE35213	967873	970046	-	hypothetical_protein	no_locus_tag
EFE35214	972212	973598	+	RING_finger_domain_protein,_putative	no_locus_tag
EFE35215	974169	975071	-	hypothetical_protein	no_locus_tag
EFE35216	975770	977227	-	zinc-containing_alcohol_dehydrogenase,_putative	no_locus_tag
EFE35217	977759	978674	+	hypothetical_protein	no_locus_tag
EFE35218	979498	983173	-	ubiquitin-protein_ligase_(Hul4),_putative	no_locus_tag
EFE35219	984262	985138	-	hypothetical_protein	no_locus_tag
EFE35220	985558	986543	-	hypothetical_protein	no_locus_tag
EFE35221	987373	988956	+	hypothetical_protein	no_locus_tag
EFE35222	989296	992667	-	EF_hand_domain_protein	no_locus_tag
EFE35223	993283	994290	-	hypothetical_protein	no_locus_tag
EFE35224	994979	995302	-	hypothetical_protein	no_locus_tag
EFE35225	995979	996804	-	methionine_aminopeptidase,_type_I,_putative	no_locus_tag
EFE35226	998835	1000252	+	hypothetical_protein	no_locus_tag
EFE35227	1001160	1002197	-	hypothetical_protein	no_locus_tag

Table of Blast hits (query gene, subject gene, %identity, blast score, %coverage, e-value):
Mycgr3G102281_Mycgr3	EFE35219	74	312	105.882352941	4e-105	
Mycgr3G52682_Mycgr3T	EFE35218	44	688	69.5542472666	0.0	


>>

50. JH767572_0
Source: Coniosporium apollinis CBS 100218 chromosome Unknown supercont1.19, whole genome shotgun sequence.

Number of proteins with BLAST hits to this cluster: 2
MultiGeneBlast score: 2.0
Cumulative Blast bit score: 988

Table of genes, locations, strands and annotations of subject cluster:
EON65148	214431	216468	-	hypothetical_protein	no_locus_tag
EON65149	217137	218206	-	hypothetical_protein	no_locus_tag
EON65150	220014	221900	+	hypothetical_protein	no_locus_tag
EON65151	223875	226298	-	hypothetical_protein	no_locus_tag
EON65152	226885	228285	+	hypothetical_protein	no_locus_tag
EON65153	229035	229675	-	histone_H2B	no_locus_tag
EON65154	230190	230800	+	histone_H2A	no_locus_tag
EON65155	231615	232102	-	hypothetical_protein	no_locus_tag
EON65156	232722	234305	+	dihydrolipoyllysine-residue_succinyltransferase, E2 component	no_locus_tag
EON65157	234612	236768	-	pyruvate_decarboxylase	no_locus_tag
EON65158	237975	243674	+	STE/STE11/BCK1_protein_kinase	no_locus_tag

Table of Blast hits (query gene, subject gene, %identity, blast score, %coverage, e-value):
Mycgr3G52686_Mycgr3T	EON65149	72	427	99.3031358885	1e-147	
Mycgr3G32432_Mycgr3T	EON65148	52	561	86.8292682927	0.0	


>>

51. DS499594_2
Source: Aspergillus fumigatus A1163 scf_000001 genomic scaffold, whole genome shotgun sequence.

Number of proteins with BLAST hits to this cluster: 2
MultiGeneBlast score: 2.0
Cumulative Blast bit score: 882

Table of genes, locations, strands and annotations of subject cluster:
EDP56629	3788048	3793310	+	RING_zinc_finger_protein,_putative	no_locus_tag
EDP56630	3793605	3794865	+	Leucine_carboxyl_methyltransferase_superfamily	no_locus_tag
EDP56631	3796167	3797696	+	SUN_domain_protein_(Adg3),_putative	no_locus_tag
EDP56632	3798446	3799362	-	short-chain_oxidoreductase,_putative	no_locus_tag
EDP56633	3800264	3801835	+	DUF292_domian_protein	no_locus_tag
EDP56634	3802346	3804571	-	MFS_transporter,_putative	no_locus_tag
EDP56635	3806264	3808238	-	conserved_hypothetical_protein	no_locus_tag
EDP56636	3810215	3811242	-	conserved_hypothetical_protein	no_locus_tag
EDP56637	3813053	3813361	+	hypothetical_protein	no_locus_tag
EDP56638	3814335	3815066	-	AP-2_adaptor_complex_subunit_sigma,_putative	no_locus_tag
EDP56639	3816704	3817677	-	diphthine_synthase,_putative	no_locus_tag
EDP56640	3818601	3819741	+	SAGA-like_transcriptional_regulatory_complex subunit Spt3, putative	no_locus_tag
EDP56641	3820018	3820699	-	blue_light-inducible_protein_Bli-3	no_locus_tag
EDP56642	3822112	3822588	-	F-box_domain_protein	no_locus_tag
EDP56643	3823245	3823901	+	C2H2_finger_domain_protein,_putative	no_locus_tag
EDP56644	3824181	3827000	-	chromosome_segregation_protein_BIR1,_putative	no_locus_tag

Table of Blast hits (query gene, subject gene, %identity, blast score, %coverage, e-value):
Mycgr3G52686_Mycgr3T	EDP56636	62	370	95.818815331	2e-125	
Mycgr3G32432_Mycgr3T	EDP56635	50	513	82.7642276423	1e-171	


>>

52. DF126459_0
Source: Aspergillus kawachii IFO 4308 DNA, contig: scaffold00013, whole genome shotgun sequence.

Number of proteins with BLAST hits to this cluster: 2
MultiGeneBlast score: 2.0
Cumulative Blast bit score: 882

Table of genes, locations, strands and annotations of subject cluster:
GAA87442	500937	502273	+	toxin_biosynthesis_protein_Tri7-like	no_locus_tag
GAA87443	504641	507283	+	hypothetical_protein	no_locus_tag
GAA87444	507993	508791	+	blue_light-inducible_protein_Bli-3	no_locus_tag
GAA87445	509284	510538	-	SAGA-like_transcriptional_regulatory_complex subunit Spt3	no_locus_tag
GAA87446	511314	512313	+	diphthine_synthase	no_locus_tag
GAA87447	512508	513199	-	AorFlbE	no_locus_tag
GAA87448	514403	515158	+	AP-2_complex_subunit_sigma	no_locus_tag
GAA87449	520295	521322	+	NAD_dependent_epimerase/dehydratase	no_locus_tag
GAA87450	525042	527293	+	similar_to_An08g07120	no_locus_tag
GAA87451	528679	530887	+	MFS_transporter	no_locus_tag
GAA87452	533064	534637	-	SUN_domain_protein	no_locus_tag
GAA87453	536058	537210	-	leucine_carboxyl_methyltransferase_superfamily	no_locus_tag
GAA87454	537784	538473	+	hypothetical_protein	no_locus_tag
GAA87455	538605	543844	-	RING_zinc_finger_protein	no_locus_tag
GAA87456	544240	546821	+	DNA_repair_helicase_RAD3	no_locus_tag

Table of Blast hits (query gene, subject gene, %identity, blast score, %coverage, e-value):
Mycgr3G52686_Mycgr3T	GAA87449	64	370	95.818815331	4e-125	
Mycgr3G32432_Mycgr3T	GAA87450	51	513	80.8130081301	2e-170	


>>

53. AAHF01000004_0
Source: Aspergillus fumigatus Af293, whole genome shotgun sequencing project.

Number of proteins with BLAST hits to this cluster: 2
MultiGeneBlast score: 2.0
Cumulative Blast bit score: 882

Table of genes, locations, strands and annotations of subject cluster:
EAL90724	1473022	1478284	+	RING_zinc_finger_protein,_putative	no_locus_tag
EAL90725	1478579	1479839	+	Leucine_carboxyl_methyltransferase_superfamily	no_locus_tag
EAL90726	1481141	1482670	+	SUN_domain_protein_(Adg3),_putative	no_locus_tag
EAL90727	1483420	1484336	-	short-chain_oxidoreductase,_putative	no_locus_tag
EAL90728	1485238	1486809	+	DUF292_domian_protein	no_locus_tag
EAL90729	1487320	1489545	-	MFS_transporter,_putative	no_locus_tag
EAL90730	1491238	1493212	-	conserved_hypothetical_protein	no_locus_tag
EAL90731	1495189	1496216	-	conserved_hypothetical_protein	no_locus_tag
EAL90732	1498027	1498335	+	hypothetical_protein	no_locus_tag
EAL90733	1499309	1500040	-	AP-2_adaptor_complex_subunit_sigma,_putative	no_locus_tag
EAL90734	1501678	1502651	-	diphthine_synthase,_putative	no_locus_tag
EAL90735	1503575	1504715	+	SAGA-like_transcriptional_regulatory_complex_subunit_Spt3,_putative	no_locus_tag
EAL90736	1504992	1505673	-	blue_light-inducible_protein_Bli-3	no_locus_tag
EAL90737	1507086	1507562	-	F-box_domain_protein	no_locus_tag
EAL90738	1508219	1508875	+	C2H2_finger_domain_protein,_putative	no_locus_tag
EAL90739	1509155	1511974	-	chromosome_segregation_protein_BIR1,_putative	no_locus_tag

Table of Blast hits (query gene, subject gene, %identity, blast score, %coverage, e-value):
Mycgr3G52686_Mycgr3T	EAL90731	62	370	95.818815331	2e-125	
Mycgr3G32432_Mycgr3T	EAL90730	50	513	82.7642276423	1e-171	


>>

54. DS027688_0
Source: Neosartorya fischeri NRRL 181 1099437636249 genomic scaffold, whole genome shotgun sequence.

Number of proteins with BLAST hits to this cluster: 2
MultiGeneBlast score: 2.0
Cumulative Blast bit score: 882

Table of genes, locations, strands and annotations of subject cluster:
EAW22452	1186497	1189319	+	chromosome_segregation_protein_BIR1,_putative	no_locus_tag
EAW22453	1189599	1190255	-	C2H2_finger_domain_protein,_putative	no_locus_tag
EAW22454	1190938	1191414	+	F-box_domain_protein	no_locus_tag
EAW22455	1192849	1193528	+	blue_light-inducible_protein_Bli-3	no_locus_tag
EAW22456	1193910	1195555	-	SAGA-like_transcriptional_regulatory_complex subunit Spt3, putative	no_locus_tag
EAW22457	1195872	1196845	+	diphthine_synthase,_putative	no_locus_tag
EAW22458	1197378	1198046	+	conserved_hypothetical_protein	no_locus_tag
EAW22459	1198490	1199221	+	clathrin_coat_assembly_protein_ap17	no_locus_tag
EAW22460	1202338	1203369	+	conserved_hypothetical_protein	no_locus_tag
EAW22461	1205380	1207619	+	conserved_hypothetical_protein	no_locus_tag
EAW22462	1209061	1211293	+	MFS_transporter,_putative	no_locus_tag
EAW22463	1211795	1213192	-	conserved_hypothetical_protein	no_locus_tag
EAW22464	1214267	1215182	+	short-chain_oxidoreductase,_putative	no_locus_tag
EAW22465	1215902	1217441	-	SUN_domain_protein_(Adg3),_putative	no_locus_tag
EAW22466	1218697	1219957	-	Leucine_carboxyl_methyltransferase_superfamily	no_locus_tag
EAW22467	1220253	1225518	-	RING_zinc_finger_protein,_putative	no_locus_tag
EAW22468	1225902	1228454	+	TFIIH_complex_helicase_Rad3,_putative	no_locus_tag

Table of Blast hits (query gene, subject gene, %identity, blast score, %coverage, e-value):
Mycgr3G52686_Mycgr3T	EAW22460	63	371	95.818815331	1e-125	
Mycgr3G32432_Mycgr3T	EAW22461	49	511	82.7642276423	2e-169	


>>

55. DS027059_0
Source: Aspergillus clavatus NRRL 1 1099423829805 genomic scaffold, whole genome shotgun sequence.

Number of proteins with BLAST hits to this cluster: 2
MultiGeneBlast score: 2.0
Cumulative Blast bit score: 880

Table of genes, locations, strands and annotations of subject cluster:
EAW07426	986383	989206	+	chromosome_segregation_protein_BIR1,_putative	no_locus_tag
EAW07427	989504	990160	-	C2H2_finger_domain_protein,_putative	no_locus_tag
EAW07428	991065	991760	+	F-box_domain_protein	no_locus_tag
EAW07429	993015	993817	+	blue_light-inducible_protein_Bli-3	no_locus_tag
EAW07430	994139	995886	-	SAGA-like_transcriptional_regulatory_complex subunit Spt3, putative	no_locus_tag
EAW07431	996215	997192	+	diphthine_synthase,_putative	no_locus_tag
EAW07432	997755	998503	+	conserved_hypothetical_protein	no_locus_tag
EAW07433	998910	999642	+	AP-2_adaptor_complex_subunit_sigma,_putative	no_locus_tag
EAW07434	1003408	1004436	+	conserved_hypothetical_protein	no_locus_tag
EAW07435	1007098	1009288	+	conserved_hypothetical_protein	no_locus_tag
EAW07436	1011181	1013070	+	MFS_transporter,_putative	no_locus_tag
EAW07437	1013654	1015034	-	DUF292_domian_protein	no_locus_tag
EAW07438	1015712	1017315	-	SUN_domain_protein_(Adg3),_putative	no_locus_tag
EAW07439	1018602	1020021	-	Leucine_carboxyl_methyltransferase_superfamily	no_locus_tag
EAW07440	1020197	1025458	-	RING_zinc_finger_protein,_putative	no_locus_tag
EAW07441	1026015	1028433	+	TFIIH_complex_helicase_Rad3,_putative	no_locus_tag
EAW07442	1028860	1034281	-	DNA-directed_RNA_polymerase_I_subunit_(Rpa190), putative	no_locus_tag

Table of Blast hits (query gene, subject gene, %identity, blast score, %coverage, e-value):
Mycgr3G52686_Mycgr3T	EAW07434	63	374	95.818815331	6e-127	
Mycgr3G32432_Mycgr3T	EAW07435	50	506	82.9268292683	4e-168	


>>

56. JH226131_1
Source: Exophiala dermatitidis NIH/UT8656 unplaced genomic scaffold supercont1.2, whole genome shotgun sequence.

Number of proteins with BLAST hits to this cluster: 2
MultiGeneBlast score: 2.0
Cumulative Blast bit score: 878

Table of genes, locations, strands and annotations of subject cluster:
EHY53901	1582568	1582930	-	hypothetical_protein	no_locus_tag
EHY53902	1584313	1584828	+	protoporphyrinogen_oxidase	no_locus_tag
EHY53903	1587601	1588527	+	hypothetical_protein	no_locus_tag
EHY53904	1590077	1591486	-	hypothetical_protein	no_locus_tag
EHY53905	1592037	1592680	+	N-acetyltransferase_(Nat5)	no_locus_tag
EHY53906	1593373	1594098	-	cytidine_deaminase	no_locus_tag
EHY53907	1595248	1596165	-	hypothetical_protein	no_locus_tag
EHY53908	1597264	1598483	-	valyl-tRNA_synthetase	no_locus_tag
EHY53909	1600926	1601816	+	hypothetical_protein	no_locus_tag
EHY53910	1603049	1605163	+	hypothetical_protein	no_locus_tag
EHY53911	1605668	1606129	-	hypothetical_protein	no_locus_tag
EHY53912	1607129	1608790	+	hypothetical_protein	no_locus_tag
EHY53913	1609643	1610249	+	hypothetical_protein	no_locus_tag
EHY53914	1610978	1612513	+	hypothetical_protein	no_locus_tag
EHY53915	1613899	1615626	-	general_transcription_factor_IIIA	no_locus_tag
EHY53916	1616067	1616700	+	DNA-directed_RNA_Polymerase_II_subunit_F	no_locus_tag
EHY53917	1618524	1619282	-	hypothetical_protein	no_locus_tag
EHY53918	1620922	1622052	-	alpha/beta_hydrolase	no_locus_tag
EHY53919	1623741	1625241	-	hypothetical_protein	no_locus_tag

Table of Blast hits (query gene, subject gene, %identity, blast score, %coverage, e-value):
Mycgr3G52686_Mycgr3T	EHY53909	68	413	98.606271777	7e-142	
Mycgr3G32432_Mycgr3T	EHY53910	46	466	88.2926829268	1e-152	


>>

57. EQ963474_1
Source: Aspergillus flavus NRRL3357 scf_1106286417496 genomic scaffold, whole genome shotgun sequence.

Number of proteins with BLAST hits to this cluster: 2
MultiGeneBlast score: 2.0
Cumulative Blast bit score: 878

Table of genes, locations, strands and annotations of subject cluster:
EED54475	1194472	1194960	+	conserved_hypothetical_protein	no_locus_tag
EED54476	1195843	1196459	+	F-box_domain_protein	no_locus_tag
EED54477	1196727	1199144	-	conserved_hypothetical_protein	no_locus_tag
EED54478	1200588	1202512	+	cytochrome_P450_oxidoreductase_OrdA-like, putative	no_locus_tag
EED54479	1203361	1203556	-	hypothetical_protein	no_locus_tag
EED54480	1204256	1204715	-	conserved_hypothetical_protein	no_locus_tag
EED54481	1206766	1208010	+	DUF292_domain_protein	no_locus_tag
EED54482	1208403	1210609	-	MFS_transporter,_putative	no_locus_tag
EED54483	1211726	1213997	-	conserved_hypothetical_protein	no_locus_tag
EED54484	1216447	1217421	-	NAD_dependent_epimerase/dehydratase,_putative	no_locus_tag
EED54485	1220458	1221185	-	AP-2_adaptor_complex_subunit_sigma,_putative	no_locus_tag
EED54486	1221758	1222420	+	conserved_hypothetical_protein	no_locus_tag
EED54487	1222569	1223557	-	diphthine_synthase,_putative	no_locus_tag
EED54488	1223861	1225386	+	SAGA-like_transcriptional_regulatory_complex subunit Spt3, putative	no_locus_tag
EED54489	1225760	1226524	-	blue_light-inducible_protein_Bli-3	no_locus_tag
EED54490	1227372	1228214	+	conserved_hypothetical_protein	no_locus_tag
EED54491	1229288	1229926	+	conserved_hypothetical_protein	no_locus_tag
EED54492	1232248	1232959	+	hypothetical_protein	no_locus_tag
EED54493	1233080	1233407	-	hypothetical_protein	no_locus_tag
EED54494	1233898	1235115	+	conserved_hypothetical_protein	no_locus_tag
EED54495	1237363	1237811	+	hypothetical_protein	no_locus_tag

Table of Blast hits (query gene, subject gene, %identity, blast score, %coverage, e-value):
Mycgr3G52686_Mycgr3T	EED54484	64	372	95.4703832753	5e-126	
Mycgr3G32432_Mycgr3T	EED54483	51	506	82.2764227642	2e-167	


>>

58. BX649607_0
Source: Aspergillus fumigatus BAC pilot project supercontig; segment 3/3.

Number of proteins with BLAST hits to this cluster: 2
MultiGeneBlast score: 2.0
Cumulative Blast bit score: 871

Table of genes, locations, strands and annotations of subject cluster:
CAF32101	69557	74819	+	zinc_finger_protein,_putative	AfA19D12.065
CAF32102	74889	76374	+	hypothetical_protein,_conserved	AfA19D12.070
CAF32103	77676	79205	+	SUN_family_protein,_putative	AfA19D12.075
CAF32104	79955	80871	-	short-chain_oxidoreductase,_putative	AfA19D12.080
CAF32105	81536	83344	+	hypothetical_protein_with_DUF292_domain, putative	AfA19D12.085
CAF32106	83855	86080	-	possible_transporter-like_protein	AfA19D12.090c
CAF32107	87773	89747	-	hypothetical_protein	AfA19D12.095c
CAF32108	91724	92751	-	hypothetical_protein,_conserved	AfA19D12.100c
CAF32109	94016	94870	+	hypothetical_protein	AfA19D12.105
CAF32110	95929	96492	-	clathrin_coat_assembly_protein,_putative	AfA31E11.001c
CAF32111	97012	97680	-	hypothetical_protein	AfA31E11.005c
CAF32112	98213	99186	-	diphthine_synthase,_putative	AfA31E11.010c
CAF32113	100110	101250	+	transcription_factor_spt3,_putative	AfA31E11.015
CAF32114	101527	102208	-	Bli-3_protein,_putative	AfA31E11.020c
CAF32115	103621	104429	-	hypothetical_protein	AfA33H4.001c
CAF32116	104516	105410	+	possible_zinc_finger_protein	AfA33H4.005
CAF32117	105690	107846	-	hypothetical_protein	AfA33H4.010c
CAF32118	108405	108891	+	hypothetical_protein	AfA33H4.015
CAF32119	111288	112369	-	hypothetical_protein	AfA33H4.045c

Table of Blast hits (query gene, subject gene, %identity, blast score, %coverage, e-value):
Mycgr3G52686_Mycgr3T	CAF32108	61	358	95.818815331	9e-121	
Mycgr3G32432_Mycgr3T	CAF32107	50	513	82.7642276423	1e-171	


>>

59. KB644408_0
Source: Penicillium oxalicum 114-2 unplaced genomic scaffold scaffold_1, whole genome shotgun sequence.

Number of proteins with BLAST hits to this cluster: 2
MultiGeneBlast score: 2.0
Cumulative Blast bit score: 869

Table of genes, locations, strands and annotations of subject cluster:
EPS25315	668430	669996	+	SUN_domain-containing_protein	no_locus_tag
EPS25316	670980	672414	-	hypothetical_protein	no_locus_tag
EPS25317	674257	674825	+	hypothetical_protein	no_locus_tag
EPS25318	675732	676502	+	hypothetical_protein	no_locus_tag
EPS25319	677025	678409	+	hypothetical_protein	no_locus_tag
EPS25320	679678	680383	+	hypothetical_protein	no_locus_tag
EPS25321	681023	681767	+	hypothetical_protein	no_locus_tag
EPS25322	686425	687370	+	hypothetical_protein	no_locus_tag
EPS25323	692132	694516	+	hypothetical_protein	no_locus_tag
EPS25324	696590	697364	-	hypothetical_protein	no_locus_tag
EPS25325	698294	700585	+	hypothetical_protein	no_locus_tag
EPS25326	701087	702353	-	hypothetical_protein	no_locus_tag
EPS25327	702575	703620	-	hypothetical_protein	no_locus_tag
EPS25328	705205	706268	+	hypothetical_protein	no_locus_tag
EPS25329	706933	707812	-	hypothetical_protein	no_locus_tag
EPS25330	708645	709261	-	hypothetical_protein	no_locus_tag
EPS25331	710128	710769	+	hypothetical_protein	no_locus_tag
EPS25332	711141	713935	-	hypothetical_protein	no_locus_tag
EPS25333	714374	715918	+	hypothetical_protein	no_locus_tag

Table of Blast hits (query gene, subject gene, %identity, blast score, %coverage, e-value):
Mycgr3G52686_Mycgr3T	EPS25322	63	372	95.4703832753	5e-126	
Mycgr3G32432_Mycgr3T	EPS25323	50	497	79.674796748	3e-164	


>>

60. ACJE01000021_2
Source: Aspergillus niger ATCC 1015, whole genome shotgun sequencing project.

Number of proteins with BLAST hits to this cluster: 2
MultiGeneBlast score: 2.0
Cumulative Blast bit score: 840

Table of genes, locations, strands and annotations of subject cluster:
EHA18240	1690398	1692980	-	DNA_repair_helicase,_subunit_of_TFIIH	no_locus_tag
EHA18241	1693378	1698619	+	hypothetical_protein	no_locus_tag
EHA18242	1699014	1700188	+	hypothetical_protein	no_locus_tag
EHA18243	1701660	1702591	+	hypothetical_protein	no_locus_tag
EHA18244	1703861	1705003	+	hypothetical_protein	no_locus_tag
EHA18245	1705321	1711158	-	hypothetical_protein	no_locus_tag
EHA18246	1714610	1715635	-	hypothetical_protein	no_locus_tag
EHA18247	1720724	1721467	-	hypothetical_protein	no_locus_tag
EHA18248	1722236	1722932	+	hypothetical_protein	no_locus_tag
EHA18249	1723129	1724128	-	hypothetical_protein	no_locus_tag
EHA18250	1724480	1726119	+	hypothetical_protein	no_locus_tag
EHA18251	1726683	1727450	-	hypothetical_protein	no_locus_tag
EHA18252	1728130	1729155	-	hypothetical_protein	no_locus_tag
EHA18253	1733288	1734470	-	hypothetical_protein	no_locus_tag

Table of Blast hits (query gene, subject gene, %identity, blast score, %coverage, e-value):
Mycgr3G52686_Mycgr3T	EHA18246	64	370	95.818815331	4e-125	
Mycgr3G32432_Mycgr3T	EHA18245	43	470	95.6097560976	8e-147	


>>

61. AM270171_0
Source: Aspergillus niger contig An08c0160, genomic contig.

Number of proteins with BLAST hits to this cluster: 2
MultiGeneBlast score: 2.0
Cumulative Blast bit score: 831

Table of genes, locations, strands and annotations of subject cluster:
CAK39953	14690	17272	-	not_annotated	An08g07060
CAK39954	17670	22911	+	unnamed	An08g07070
CAK39955	23306	24480	+	not_annotated	An08g07080
CAK39956	25832	27453	+	unnamed	An08g07090
CAK39957	28342	29301	+	not_annotated	An08g07100
CAK39958	29616	32985	-	not_annotated	An08g07110
CAK39959	33245	35496	-	unnamed	An08g07120
CAK39960	35580	36294	+	hypothetical_protein	An08g07130
CAK39961	38216	38566	+	hypothetical_protein	An08g07140
CAK39962	38914	39939	-	not_annotated	An08g07150
CAK39963	40404	41318	+	hypothetical_protein	An08g07160
CAK39964	41517	42768	+	hypothetical_protein	An08g07170
CAK39965	43023	43773	-	hypothetical_protein	An08g07180
CAK39966	43840	44423	+	hypothetical_protein	An08g07190
CAK39967	45028	45771	-	not_annotated	An08g07200
CAK39968	46540	47236	+	not_annotated	An08g07210
CAK39969	47433	48432	-	not_annotated	An08g07220
CAK39970	49356	50438	+	not_annotated	An08g07230
CAK39971	50952	51754	-	not_annotated	An08g07240
CAK39972	52122	55076	-	not_annotated	An08g07250
CAK39973	55817	57214	-	hypothetical_protein	An08g07260
CAK39974	57440	58790	-	not_annotated	An08g07270

Table of Blast hits (query gene, subject gene, %identity, blast score, %coverage, e-value):
Mycgr3G52686_Mycgr3T	CAK39962	64	370	95.818815331	4e-125	
Mycgr3G32432_Mycgr3T	CAK39959	50	462	75.9349593496	3e-150	


>>

62. AM920431_5
Source: Penicillium chrysogenum Wisconsin 54-1255 complete genome, contig Pc00c16.

Number of proteins with BLAST hits to this cluster: 2
MultiGeneBlast score: 2.0
Cumulative Blast bit score: 831

Table of genes, locations, strands and annotations of subject cluster:
CAP93909	2993470	2994289	+	unnamed	Pc16g12390
CAP93910	2994641	2995953	+	not_annotated	Pc16g12400
CAP93911	2997824	2999236	+	unnamed	Pc16g12410
CAP93912	2999719	3000278	-	not_annotated	Pc16g12420
CAP93913	3001787	3003441	+	not_annotated	Pc16g12430
CAP93914	3003693	3004926	-	not_annotated	Pc16g12440
CAP93915	3006066	3007271	+	not_annotated	Pc16g12450
CAP93916	3008120	3008962	+	not_annotated	Pc16g12460
CAP93917	3009295	3010046	+	not_annotated	Pc16g12470
CAP93918	3012331	3013349	+	not_annotated	Pc16g12480
CAP93919	3013767	3014206	-	hypothetical_protein	Pc16g12490
CAP93920	3014487	3015207	-	hypothetical_protein	Pc16g12500
CAP93921	3016159	3018178	+	not_annotated	Pc16g12510
CAP93922	3019061	3020960	+	not_annotated	Pc16g12520
CAP93923	3021262	3021954	+	not_annotated	Pc16g12530
CAP93924	3023555	3025592	+	not_annotated	Pc16g12540
CAP93925	3026127	3027138	-	not_annotated	Pc16g12550
CAP93926	3028446	3030024	+	not_annotated	Pc16g12560
CAP93927	3030460	3030812	+	not_annotated	Pc16g12570
CAP93928	3031007	3031765	-	not_annotated	Pc16g12580
CAP93929	3032152	3032943	-	not_annotated	Pc16g12590
CAP93930	3033499	3034143	+	not_annotated	Pc16g12600
CAP93931	3034361	3037120	-	not_annotated	Pc16g12610
CAP93932	3037457	3039079	+	not_annotated	Pc16g12620

Table of Blast hits (query gene, subject gene, %identity, blast score, %coverage, e-value):
Mycgr3G52686_Mycgr3T	CAP93918	61	370	96.8641114983	2e-125	
Mycgr3G32432_Mycgr3T	CAP93921	51	461	75.2845528455	7e-151	


>>

63. AACD01000011_0
Source: Aspergillus nidulans FGSC A4, whole genome shotgun sequencing project.

Number of proteins with BLAST hits to this cluster: 2
MultiGeneBlast score: 2.0
Cumulative Blast bit score: 797

Table of genes, locations, strands and annotations of subject cluster:
EAA65191	29821	30666	+	hypothetical_protein	no_locus_tag
EAA65192	30911	33585	-	hypothetical_protein	no_locus_tag
EAA65193	33889	35565	+	hypothetical_protein	no_locus_tag
EAA65194	35933	37340	+	hypothetical_protein	no_locus_tag
EAA65195	37621	39864	-	predicted_protein	no_locus_tag
EAA65196	40229	41916	-	hypothetical_protein	no_locus_tag
EAA65197	42190	43190	+	hypothetical_protein	no_locus_tag
EAA65198	43370	44051	-	hypothetical_protein	no_locus_tag
EAA65199	44685	45382	+	conserved_hypothetical_protein	no_locus_tag
EAA65200	48130	49104	+	hypothetical_protein	no_locus_tag
EAA65201	51163	56292	+	hypothetical_protein	no_locus_tag
EAA65202	56626	58016	-	hypothetical_protein	no_locus_tag
EAA65203	58580	60037	-	hypothetical_protein	no_locus_tag

Table of Blast hits (query gene, subject gene, %identity, blast score, %coverage, e-value):
Mycgr3G52686_Mycgr3T	EAA65200	60	334	95.4703832753	3e-111	
Mycgr3G32432_Mycgr3T	EAA65201	47	464	84.0650406504	1e-144	


>>

64. CH476594_0
Source: Aspergillus terreus NIH2624 scaffold_1 genomic scaffold, whole genome shotgun sequence.

Number of proteins with BLAST hits to this cluster: 2
MultiGeneBlast score: 2.0
Cumulative Blast bit score: 766

Table of genes, locations, strands and annotations of subject cluster:
EAU39239	1668068	1673287	+	hypothetical_protein	no_locus_tag
EAU39240	1673612	1676101	-	DNA_repair_helicase_RAD3	no_locus_tag
EAU39241	1676743	1683104	+	conserved_hypothetical_protein	no_locus_tag
EAU39242	1684136	1685596	+	conserved_hypothetical_protein	no_locus_tag
EAU39243	1686159	1686870	+	conserved_hypothetical_protein	no_locus_tag
EAU39244	1687460	1692182	-	conserved_hypothetical_protein	no_locus_tag
EAU39245	1695023	1696063	-	conserved_hypothetical_protein	no_locus_tag
EAU39246	1699460	1700178	-	AP-2_complex_subunit_sigma	no_locus_tag
EAU39247	1700730	1701396	+	conserved_hypothetical_protein	no_locus_tag
EAU39248	1701698	1702576	-	diphthine_synthase	no_locus_tag
EAU39249	1703089	1704288	+	protein_spt3	no_locus_tag
EAU39250	1704543	1705277	-	conserved_hypothetical_protein	no_locus_tag
EAU39251	1706227	1707220	+	predicted_protein	no_locus_tag
EAU39252	1708132	1708690	-	conserved_hypothetical_protein	no_locus_tag
EAU39253	1709405	1709741	+	hypothetical_protein	no_locus_tag
EAU39254	1710290	1712932	-	conserved_hypothetical_protein	no_locus_tag
EAU39255	1713526	1715050	+	conserved_hypothetical_protein	no_locus_tag

Table of Blast hits (query gene, subject gene, %identity, blast score, %coverage, e-value):
Mycgr3G52686_Mycgr3T	EAU39245	64	376	95.4703832753	2e-127	
Mycgr3G32432_Mycgr3T	EAU39244	48	390	67.8048780488	3e-118	


>>

65. AHHD01000271_0
Source: Macrophomina phaseolina MS6, whole genome shotgun sequencing project.

Number of proteins with BLAST hits to this cluster: 2
MultiGeneBlast score: 2.0
Cumulative Blast bit score: 734

Table of genes, locations, strands and annotations of subject cluster:
EKG16373	3703	4524	+	hypothetical_protein	no_locus_tag
EKG16374	7404	8776	-	Major_facilitator_superfamily	no_locus_tag
EKG16375	9867	11067	+	Pyoverdine_biosynthesis	no_locus_tag
EKG16376	11193	11875	+	Pyoverdine_biosynthesis	no_locus_tag
EKG16377	13637	14186	-	hypothetical_protein	no_locus_tag
EKG16378	16979	18055	-	Alcohol_dehydrogenase_superfamily_zinc-containing	no_locus_tag
EKG16379	21930	22625	+	NmrA-like_protein	no_locus_tag
EKG16380	24272	25749	-	hypothetical_protein	no_locus_tag
EKG16381	27795	28720	+	hypothetical_protein	no_locus_tag
EKG16382	31339	31944	-	hypothetical_protein	no_locus_tag
EKG16383	33825	34280	+	hypothetical_protein	no_locus_tag
EKG16384	34288	34557	-	hypothetical_protein	no_locus_tag

Table of Blast hits (query gene, subject gene, %identity, blast score, %coverage, e-value):
Mycgr3G65725_Mycgr3T	EKG16374	37	292	84.265010352	5e-90	
Mycgr3G102276_Mycgr3	EKG16378	63	442	99.173553719	2e-151	


>>

66. EQ963485_3
Source: Aspergillus flavus NRRL3357 scf_1106286419448 genomic scaffold, whole genome shotgun sequence.

Number of proteins with BLAST hits to this cluster: 2
MultiGeneBlast score: 2.0
Cumulative Blast bit score: 700

Table of genes, locations, strands and annotations of subject cluster:
EED45912	1460617	1460854	-	hypothetical_protein	no_locus_tag
EED45913	1461415	1461774	+	hypothetical_protein	no_locus_tag
EED45914	1461837	1462683	+	conserved_hypothetical_protein	no_locus_tag
EED45915	1463163	1464157	+	fumarylacetoacetate_hydrolase,_putative	no_locus_tag
EED45916	1464453	1465685	-	trihydroxytoluene_oxygenase	no_locus_tag
EED45917	1468181	1468997	-	hypothetical_protein	no_locus_tag
EED45918	1470232	1471448	+	hscarg_dehydrogenase,_putative	no_locus_tag
EED45919	1471814	1472787	+	phytanoyl-CoA_dioxygenase_family_protein	no_locus_tag
EED45920	1472992	1474181	-	NmrA-like_family_protein	no_locus_tag
EED45921	1474631	1476355	+	cytochrome_P450,_putative	no_locus_tag
EED45922	1476852	1477769	-	conserved_hypothetical_protein	no_locus_tag
EED45923	1479298	1482390	-	NRPS-like_enzyme,_putative	no_locus_tag
EED45924	1483117	1484250	+	NADH-dependent_flavin_oxidoreductase,_putative	no_locus_tag
EED45925	1485551	1487055	+	MFS_multidrug_transporter,_putative	no_locus_tag
EED45926	1491278	1492114	-	conserved_hypothetical_protein	no_locus_tag
EED45927	1492324	1493409	-	conserved_hypothetical_protein	no_locus_tag
EED45928	1495959	1496569	+	conserved_hypothetical_protein	no_locus_tag
EED45929	1496865	1497827	+	C-4_methyl_sterol_oxidase,_putative	no_locus_tag
EED45930	1500353	1501492	+	zinc-binding_alcohol_dehydrogenase,_putative	no_locus_tag
EED45931	1501551	1502374	-	conserved_hypothetical_protein	no_locus_tag
EED45932	1502766	1504429	-	cytochrome_P450,_putative	no_locus_tag
EED45933	1505326	1506363	+	conserved_hypothetical_protein	no_locus_tag
EED45934	1506459	1507335	-	short-chain_dehydrogenase/oxidoreductase, putative	no_locus_tag
EED45935	1507984	1508724	-	conserved_hypothetical_protein	no_locus_tag
EED45936	1508964	1510907	-	MFS_transporter,_putative	no_locus_tag
EED45937	1511898	1512705	-	conserved_hypothetical_protein	no_locus_tag
EED45938	1513475	1513834	-	hypothetical_protein	no_locus_tag
EED45939	1516015	1517800	-	cytochrome_P450,_putative	no_locus_tag

Table of Blast hits (query gene, subject gene, %identity, blast score, %coverage, e-value):
Mycgr3G102276_Mycgr3	EED45930	57	399	99.4490358127	3e-134	
Mycgr3G107072_Mycgr3	EED45923	27	301	77.2036474164	4e-82	


>>

67. GG697417_0
Source: Glomerella graminicola M1.001 genomic scaffold supercont1.87, whole genome shotgun sequence.

Number of proteins with BLAST hits to this cluster: 2
MultiGeneBlast score: 2.0
Cumulative Blast bit score: 648

Table of genes, locations, strands and annotations of subject cluster:
EFQ36291	56434	58006	-	hypothetical_protein	no_locus_tag
EFQ36292	59137	63440	-	ABC_transporter	no_locus_tag
EFQ36293	64203	65486	+	capsule_polysaccharide_biosynthesis_protein	no_locus_tag
EFQ36294	66252	67464	-	short_chain_dehydrogenase	no_locus_tag
EFQ36295	68758	69467	-	hypothetical_protein	no_locus_tag
EFQ36296	73093	73794	-	hypothetical_protein	no_locus_tag
EFQ36297	74594	75450	-	hypothetical_protein	no_locus_tag
EFQ36298	82673	83130	+	hypothetical_protein	no_locus_tag
EFQ36299	83651	85458	-	hypothetical_protein	no_locus_tag

Table of Blast hits (query gene, subject gene, %identity, blast score, %coverage, e-value):
Mycgr3G52686_Mycgr3T	EFQ36297	61	322	85.3658536585	8e-107	
Mycgr3G32432_Mycgr3T	EFQ36299	38	326	80.8130081301	3e-100	


>>

68. KB726028_0
Source: Colletotrichum orbiculare MAFF 240422 unplaced genomic scaffold Scaffold_454, whole genome shotgun sequence.

Number of proteins with BLAST hits to this cluster: 2
MultiGeneBlast score: 2.0
Cumulative Blast bit score: 615

Table of genes, locations, strands and annotations of subject cluster:
ENH79132	350291	351484	+	ankyrin_repeat_protein	no_locus_tag
ENH79133	352068	353891	+	hypothetical_protein	no_locus_tag
ENH79134	354256	354718	-	gram-positive_signal_ysirk_family	no_locus_tag
ENH79135	355525	358086	+	nad_dependent_epimerase	no_locus_tag
ENH79136	368157	370414	+	C6_transcription_factor	no_locus_tag
ENH79137	371060	373126	-	duf1237_domain-containing_protein	no_locus_tag
ENH79138	374447	376022	-	MFS_transporter	no_locus_tag
ENH79139	376978	379541	-	hypothetical_protein	no_locus_tag

Table of Blast hits (query gene, subject gene, %identity, blast score, %coverage, e-value):
Mycgr3G52686_Mycgr3T	ENH79135	57	249	70.7317073171	8e-74	
Mycgr3G32432_Mycgr3T	ENH79133	43	366	80.8130081301	3e-115	


>>

69. CH476597_0
Source: Aspergillus terreus NIH2624 scaffold_4 genomic scaffold, whole genome shotgun sequence.

Number of proteins with BLAST hits to this cluster: 2
MultiGeneBlast score: 2.0
Cumulative Blast bit score: 615

Table of genes, locations, strands and annotations of subject cluster:
EAU36720	1835763	1843945	+	hypothetical_protein	no_locus_tag
EAU36721	1844712	1845911	-	predicted_protein	no_locus_tag
EAU36722	1847139	1847581	-	conserved_hypothetical_protein	no_locus_tag
EAU36723	1848099	1849330	+	conserved_hypothetical_protein	no_locus_tag
EAU36724	1849784	1851077	-	predicted_protein	no_locus_tag
EAU36725	1851718	1852477	+	conserved_hypothetical_protein	no_locus_tag
EAU36726	1852607	1853534	-	conserved_hypothetical_protein	no_locus_tag
EAU36727	1854395	1855967	+	predicted_protein	no_locus_tag
EAU36728	1856614	1858599	+	conserved_hypothetical_protein	no_locus_tag
EAU36729	1859547	1860491	-	conserved_hypothetical_protein	no_locus_tag
EAU36730	1860895	1863542	-	predicted_protein	no_locus_tag
EAU36731	1863869	1865716	-	predicted_protein	no_locus_tag
EAU36732	1868322	1873754	-	conserved_hypothetical_protein	no_locus_tag
EAU36733	1874298	1875235	-	predicted_protein	no_locus_tag
EAU36734	1876113	1876847	+	predicted_protein	no_locus_tag
EAU36735	1877656	1878066	-	predicted_protein	no_locus_tag

Table of Blast hits (query gene, subject gene, %identity, blast score, %coverage, e-value):
Mycgr3G52686_Mycgr3T	EAU36726	33	123	93.7282229965	1e-29	
Mycgr3G107069_Mycgr3	EAU36728	43	492	100.4784689	3e-162	


>>

70. AP007174_0
Source: Aspergillus oryzae RIB40 DNA, SC103.

Number of proteins with BLAST hits to this cluster: 2
MultiGeneBlast score: 2.0
Cumulative Blast bit score: 613

Table of genes, locations, strands and annotations of subject cluster:
BAE65794	943831	944844	+	not_annotated	AO090103000359
BAE65795	945831	946972	+	not_annotated	AO090103000360
BAE65796	948513	950495	-	not_annotated	AO090103000361
BAE65797	951716	952170	-	not_annotated	AO090103000362
BAE65798	952615	953968	-	not_annotated	AO090103000363
BAE65799	954644	955834	-	not_annotated	AO090103000364
BAE65800	957630	958541	-	not_annotated	AO090103000365
BAE65801	958936	961522	+	not_annotated	AO090103000366
BAE65802	962403	964382	+	not_annotated	AO090103000367
BAE65803	965455	966704	-	not_annotated	AO090103000369
BAE65804	966912	967949	-	not_annotated	AO090103000370
BAE65805	968818	969783	+	not_annotated	AO090103000371
BAE65806	970247	971113	-	not_annotated	AO090103000372
BAE65807	975581	976603	+	not_annotated	AO090103000374
BAE65808	977041	977674	+	not_annotated	AO090103000375
BAE65809	979245	982605	-	not_annotated	AO090103000376
BAE65810	984713	985760	+	not_annotated	AO090103000377
BAE65811	988379	990391	+	not_annotated	AO090103000378

Table of Blast hits (query gene, subject gene, %identity, blast score, %coverage, e-value):
Mycgr3G52686_Mycgr3T	BAE65805	31	119	93.031358885	4e-28	
Mycgr3G107069_Mycgr3	BAE65802	41	494	104.146730463	4e-163	


>>

71. AKHY01000199_0
Source: Aspergillus oryzae 3.042, whole genome shotgun sequencing project.

Number of proteins with BLAST hits to this cluster: 2
MultiGeneBlast score: 2.0
Cumulative Blast bit score: 609

Table of genes, locations, strands and annotations of subject cluster:
EIT73531	7633	8247	+	hypothetical_protein	no_locus_tag
EIT73723	8963	9928	-	hypothetical_protein	no_locus_tag
EIT73709	10797	11834	+	proline_racemase	no_locus_tag
EIT73711	12042	13291	+	hypothetical_protein	no_locus_tag
EIT73566	14359	16338	-	ferric_reductase,_NADH/NADPH_oxidase	no_locus_tag
EIT73825	17219	19793	-	dehydrogenase_with_different_specificitie	no_locus_tag
EIT73545	20188	21099	+	hypothetical_protein	no_locus_tag
EIT73608	22895	24084	+	hypothetical_protein	no_locus_tag
EIT73701	24760	26113	+	hypothetical_protein	no_locus_tag
EIT73790	26659	27012	+	hypothetical_protein	no_locus_tag
EIT73798	28234	30216	+	putative_flavoprotein_involved_in_K+_transport	no_locus_tag
EIT73725	31756	32883	-	phospholipase,_patatin_family_protein	no_locus_tag
EIT73600	33872	34885	-	reductase_with_broad_range_of_substrate_specificity	no_locus_tag

Table of Blast hits (query gene, subject gene, %identity, blast score, %coverage, e-value):
Mycgr3G52686_Mycgr3T	EIT73723	31	121	93.031358885	1e-28	
Mycgr3G107069_Mycgr3	EIT73566	41	488	104.146730463	1e-160	


>>

72. DS027060_1
Source: Aspergillus clavatus NRRL 1 1099423829806 genomic scaffold, whole genome shotgun sequence.

Number of proteins with BLAST hits to this cluster: 2
MultiGeneBlast score: 2.0
Cumulative Blast bit score: 605

Table of genes, locations, strands and annotations of subject cluster:
EAW06999	2276502	2277113	-	conserved_hypothetical_protein	no_locus_tag
EAW07000	2277573	2278716	+	oxidoreductase,_short_chain	no_locus_tag
EAW07001	2279285	2280359	+	phospholipase,_patatin_family_protein	no_locus_tag
EAW07002	2280987	2282342	-	conserved_hypothetical_protein	no_locus_tag
EAW07003	2283231	2285275	+	flavin-binding_monooxygenase,_putative	no_locus_tag
EAW07004	2286351	2288214	+	MFS_multidrug_transporter,_putative	no_locus_tag
EAW07005	2289332	2291734	-	C6_finger_domain_protein,_putative	no_locus_tag
EAW07006	2292223	2293232	+	PHD_finger_domain_protein	no_locus_tag
EAW07007	2293312	2295749	-	alpha-1,2-mannosidase,_putative_subfamily	no_locus_tag
EAW07008	2296265	2298169	-	ferric-chelate_reductase,_putative	no_locus_tag
EAW07009	2298771	2299792	-	conserved_hypothetical_protein	no_locus_tag
EAW07010	2301086	2301589	+	conserved_hypothetical_protein	no_locus_tag
EAW07011	2302787	2303782	-	conserved_hypothetical_protein	no_locus_tag
EAW07012	2314686	2316097	+	conserved_hypothetical_protein	no_locus_tag
EAW07013	2317347	2318317	+	conserved_hypothetical_protein	no_locus_tag
EAW07014	2318973	2320010	-	conserved_hypothetical_protein	no_locus_tag

Table of Blast hits (query gene, subject gene, %identity, blast score, %coverage, e-value):
Mycgr3G52686_Mycgr3T	EAW07009	34	120	92.6829268293	3e-28	
Mycgr3G107069_Mycgr3	EAW07008	41	485	98.5645933014	5e-160	


>>

73. DS499594_0
Source: Aspergillus fumigatus A1163 scf_000001 genomic scaffold, whole genome shotgun sequence.

Number of proteins with BLAST hits to this cluster: 2
MultiGeneBlast score: 2.0
Cumulative Blast bit score: 594

Table of genes, locations, strands and annotations of subject cluster:
EDP55400	236426	237507	+	conserved_hypothetical_protein	no_locus_tag
EDP55401	237652	238837	-	hypothetical_protein	no_locus_tag
EDP55402	239789	241182	-	integral_membrane_protein_Pth11-like,_putative	no_locus_tag
EDP55403	242088	244128	+	flavin-binding_monooxygenase,_putative	no_locus_tag
EDP55404	245078	246960	+	MFS_multidrug_transporter,_putative	no_locus_tag
EDP55405	247785	250137	-	C6_finger_domain_protein,_putative	no_locus_tag
EDP55406	250552	251515	+	PHD_finger_protein	no_locus_tag
EDP55407	252516	254960	+	alpha-1,2-mannosidase,_putative_subfamily	no_locus_tag
EDP55408	255084	257042	-	ferric-chelate_reductase,_putative	no_locus_tag
EDP55409	257484	258438	-	conserved_hypothetical_protein	no_locus_tag
EDP55410	260465	260632	-	hypothetical_protein	no_locus_tag
EDP55411	262383	266843	-	class_V_chitinase,_putative	no_locus_tag
EDP55412	267538	269914	+	hypothetical_protein	no_locus_tag
EDP55413	270109	271038	-	hypothetical_protein	no_locus_tag
EDP55414	272389	277511	+	DNA_topoisomerase_II	no_locus_tag
EDP55415	278061	279673	-	APSES_transcription_factor_Xbp1,_putative	no_locus_tag

Table of Blast hits (query gene, subject gene, %identity, blast score, %coverage, e-value):
Mycgr3G52686_Mycgr3T	EDP55409	36	128	94.7735191638	4e-31	
Mycgr3G107069_Mycgr3	EDP55408	39	466	100.318979266	2e-152	


>>

74. AAHF01000006_1
Source: Aspergillus fumigatus Af293, whole genome shotgun sequencing project.

Number of proteins with BLAST hits to this cluster: 2
MultiGeneBlast score: 2.0
Cumulative Blast bit score: 590

Table of genes, locations, strands and annotations of subject cluster:
EAL89207	2172483	2177605	-	DNA_topoisomerase_II	no_locus_tag
EAL89208	2178956	2179885	+	hypothetical_protein	no_locus_tag
EAL89209	2180080	2182456	-	hypothetical_protein	no_locus_tag
EAL89210	2183151	2187611	+	class_V_chitinase,_putative	no_locus_tag
EAL89211	2189362	2189529	+	hypothetical_protein	no_locus_tag
EAL89212	2191556	2192510	+	conserved_hypothetical_protein	no_locus_tag
EAL89213	2192952	2194910	+	ferric-chelate_reductase,_putative	no_locus_tag
EAL89214	2195034	2197478	-	alpha-1,2-mannosidase,_putative_subfamily	no_locus_tag
EBA27370	2198479	2199442	-	PHD_finger_protein	no_locus_tag
EAL89215	2199857	2202209	+	C6_finger_domain_protein,_putative	no_locus_tag
EAL89216	2203034	2204916	-	MFS_multidrug_transporter,_putative	no_locus_tag
EAL89217	2205866	2207906	-	flavin-binding_monooxygenase,_putative	no_locus_tag
EAL89218	2208812	2210205	+	integral_membrane_protein_Pth11-like,_putative	no_locus_tag
EAL89219	2211157	2212342	+	hypothetical_protein	no_locus_tag
EAL89220	2212567	2213413	-	conserved_hypothetical_protein	no_locus_tag
EAL89221	2214581	2215589	-	oxidoreductase,_short_chain_dehydrogenase/reductase_family	no_locus_tag

Table of Blast hits (query gene, subject gene, %identity, blast score, %coverage, e-value):
Mycgr3G52686_Mycgr3T	EAL89212	36	128	94.7735191638	4e-31	
Mycgr3G107069_Mycgr3	EAL89213	39	462	100.318979266	9e-151	


>>

75. DS027698_1
Source: Neosartorya fischeri NRRL 181 1099437636266 genomic scaffold, whole genome shotgun sequence.

Number of proteins with BLAST hits to this cluster: 2
MultiGeneBlast score: 2.0
Cumulative Blast bit score: 589

Table of genes, locations, strands and annotations of subject cluster:
EAW16616	3732586	3733719	+	phospholipase,_patatin_family_protein	no_locus_tag
EAW16617	3733941	3734463	-	conserved_hypothetical_protein	no_locus_tag
EAW16618	3734696	3735124	-	hypothetical_protein	no_locus_tag
EAW16619	3736051	3737444	-	conserved_hypothetical_protein	no_locus_tag
EAW16620	3738355	3740374	+	flavin-binding_monooxygenase,_putative	no_locus_tag
EAW16621	3741443	3743324	+	MFS_multidrug_transporter,_putative	no_locus_tag
EAW16622	3744220	3746595	-	C6_finger_domain_protein,_putative	no_locus_tag
EAW16623	3748905	3751346	+	alpha-1,2-mannosidase,_putative_subfamily	no_locus_tag
EAW16624	3751461	3753422	-	ferric-chelate_reductase,_putative	no_locus_tag
EAW16625	3753886	3754840	-	conserved_hypothetical_protein	no_locus_tag
EAW16626	3755622	3756096	+	hypothetical_protein	no_locus_tag
EAW16627	3757699	3758088	+	hypothetical_protein	no_locus_tag
EAW16628	3759595	3760197	-	hypothetical_protein	no_locus_tag
EAW16629	3761984	3762463	+	conserved_hypothetical_protein	no_locus_tag
EAW16630	3763835	3765635	+	MFS_transporter,_putative	no_locus_tag
EAW16631	3765792	3766778	-	conserved_hypothetical_protein	no_locus_tag
EAW16632	3767498	3768872	+	conserved_hypothetical_protein	no_locus_tag
EAW16633	3770663	3771466	-	hypothetical_protein	no_locus_tag
EAW16634	3774015	3774929	-	NADP(+)-dependent_dehydrogenase,_putative	no_locus_tag

Table of Blast hits (query gene, subject gene, %identity, blast score, %coverage, e-value):
Mycgr3G52686_Mycgr3T	EAW16625	34	125	95.1219512195	3e-30	
Mycgr3G107069_Mycgr3	EAW16624	38	464	101.913875598	2e-151	


>>

76. EQ963486_0
Source: Aspergillus flavus NRRL3357 scf_1106286417242 genomic scaffold, whole genome shotgun sequence.

Number of proteins with BLAST hits to this cluster: 2
MultiGeneBlast score: 2.0
Cumulative Blast bit score: 583

Table of genes, locations, strands and annotations of subject cluster:
EED44970	282564	283779	-	conserved_hypothetical_protein	no_locus_tag
EED44971	284435	284916	-	hypothetical_protein	no_locus_tag
EED44972	286729	288908	+	alpha-1,2-mannosidase,_putative_subfamily	no_locus_tag
EED44973	292561	294479	-	conserved_hypothetical_protein	no_locus_tag
EED44974	297631	298016	-	hypothetical_protein	no_locus_tag
EED44975	298018	299284	+	conserved_hypothetical_protein	no_locus_tag
EED44976	299748	300713	-	conserved_hypothetical_protein	no_locus_tag
EED44977	301584	301823	+	hypothetical_protein	no_locus_tag
EED44978	301826	304077	+	ankyrin_repeat-containing_protein,_putative	no_locus_tag
EED44979	304610	304918	+	hypothetical_protein	no_locus_tag
EED44980	305145	306821	-	ferric-chelate_reductase,_putative	no_locus_tag
EED44981	309992	310570	-	short-chain_dehydrogenases/reductase,_putative	no_locus_tag
EED44982	310965	312334	+	hypothetical_protein	no_locus_tag
EED44983	313672	314862	+	conserved_hypothetical_protein	no_locus_tag
EED44984	315538	316891	+	conserved_hypothetical_protein	no_locus_tag
EED44985	317335	317789	+	conserved_hypothetical_protein	no_locus_tag
EED44986	318905	319923	+	monooxygenase,_putative	no_locus_tag
EED44987	320117	320587	+	monooxygenase,_putative	no_locus_tag
EED44988	322531	323658	-	conserved_hypothetical_protein	no_locus_tag
EED44989	323871	324248	-	hypothetical_protein	no_locus_tag
EED44990	324646	325659	-	oxidoreductase,_short_chain	no_locus_tag

Table of Blast hits (query gene, subject gene, %identity, blast score, %coverage, e-value):
Mycgr3G52686_Mycgr3T	EED44976	31	121	93.031358885	9e-29	
Mycgr3G107069_Mycgr3	EED44980	44	462	85.8054226475	4e-152	


>>

77. KE124052_0
Source: Mucor circinelloides f. circinelloides 1006PhL unplaced genomic scaffold supercont1.157, whole genome shotgun sequence.

Number of proteins with BLAST hits to this cluster: 2
MultiGeneBlast score: 2.0
Cumulative Blast bit score: 581

Table of genes, locations, strands and annotations of subject cluster:
EPB83977	21084	22107	+	hypothetical_protein	no_locus_tag
EPB83978	22146	24082	-	hypothetical_protein	no_locus_tag
EPB83979	27229	27687	-	hypothetical_protein	no_locus_tag
EPB83980	27984	31192	+	hypothetical_protein	no_locus_tag
EPB83981	31837	33465	+	hypothetical_protein	no_locus_tag
EPB83982	33588	34124	-	hypothetical_protein	no_locus_tag
EPB83983	34240	35363	-	hypothetical_protein	no_locus_tag
EPB83984	35602	36005	+	hypothetical_protein	no_locus_tag
EPB83985	36880	38296	-	hypothetical_protein	no_locus_tag
EPB83986	40726	42138	+	hypothetical_protein	no_locus_tag
EPB83987	42584	44059	-	hypothetical_protein	no_locus_tag
EPB83988	44764	46381	+	hypothetical_protein	no_locus_tag
EPB83989	47474	48318	+	ribose_5-phosphate_isomerase_A	no_locus_tag
EPB83990	48821	49762	-	histone_H1/5	no_locus_tag
EPB83991	53647	54143	-	hypothetical_protein	no_locus_tag
EPB83992	54395	55291	-	hypothetical_protein	no_locus_tag
EPB83993	55633	57195	-	hypothetical_protein	no_locus_tag
EPB83994	57604	58729	+	hypothetical_protein	no_locus_tag
EPB83995	60643	62548	+	hypothetical_protein	no_locus_tag
EPB83996	62606	62806	+	hypothetical_protein	no_locus_tag
EPB83997	63209	64067	-	hypothetical_protein	no_locus_tag
EPB83998	66052	66246	-	hypothetical_protein	no_locus_tag
EPB83999	66747	67515	+	peroxidase	no_locus_tag
EPB84000	68192	68890	-	FK506-binding_protein_14	no_locus_tag
EPB84001	69117	69726	-	cyclin_domain-containing_protein	no_locus_tag
EPB84002	70766	72797	-	hypothetical_protein	no_locus_tag
EPB84003	77422	78591	+	hypothetical_protein	no_locus_tag
EPB84004	83471	84115	+	hypothetical_protein	no_locus_tag

Table of Blast hits (query gene, subject gene, %identity, blast score, %coverage, e-value):
Mycgr3G102276_Mycgr3	EPB83986	41	289	96.694214876	2e-91	
Mycgr3G98385_Mycgr3T	EPB83999	66	292	83.7301587302	4e-96	


>>

78. KE148163_0
Source: Ophiostoma piceae UAMH 11346 chromosome Unknown scf18, whole genome shotgun sequence.

Number of proteins with BLAST hits to this cluster: 2
MultiGeneBlast score: 2.0
Cumulative Blast bit score: 555

Table of genes, locations, strands and annotations of subject cluster:
EPE04010	288252	290200	+	fatty_acid_transporter	no_locus_tag
EPE04011	293150	294037	+	hypothetical_protein	no_locus_tag
EPE04012	296199	296660	+	hypothetical_protein	no_locus_tag
EPE04013	297518	298039	-	u6_snrnp-associated_protein_lsm3	no_locus_tag
EPE04014	299304	300280	-	n-acetylglucosaminyl-phosphatidylinositol de-n-acetylase	no_locus_tag
EPE04015	301074	301805	+	hypothetical_protein	no_locus_tag
EPE04016	302946	303221	+	hypothetical_protein	no_locus_tag
EPE04017	303564	305957	-	hypothetical_protein	no_locus_tag
EPE04018	306586	308460	-	hypothetical_protein	no_locus_tag
EPE04019	310162	312107	-	mfs_transporter	no_locus_tag
EPE04020	313171	314254	-	nad_dependent_epimerase	no_locus_tag
EPE04021	315258	316265	-	hypothetical_protein	no_locus_tag
EPE04022	316845	317165	-	hypothetical_protein	no_locus_tag
EPE04023	317812	318660	-	hypothetical_protein	no_locus_tag
EPE04024	319029	320252	-	hypothetical_protein	no_locus_tag
EPE04025	321457	323058	-	hypothetical_protein	no_locus_tag
EPE04026	324603	326335	+	aspartic-type_endopeptidase	no_locus_tag
EPE04027	327357	329153	-	deoxyribodipyrimidine_photo-lyase	no_locus_tag
EPE04028	330014	331213	-	alpha-ketoglutarate_dependent_xanthine dioxygenase	no_locus_tag
EPE04029	332011	333295	+	alpha-ketoglutarate_dependent_xanthine dioxygenase	no_locus_tag

Table of Blast hits (query gene, subject gene, %identity, blast score, %coverage, e-value):
Mycgr3G52686_Mycgr3T	EPE04020	60	332	93.7282229965	2e-109	
Mycgr3G32432_Mycgr3T	EPE04018	34	223	79.3495934959	2e-60	


>>

79. KB706899_0
Source: Eutypa lata UCREL1 unplaced genomic scaffold EL1_03_scaffold_1561, whole genome shotgun sequence.

Number of proteins with BLAST hits to this cluster: 2
MultiGeneBlast score: 2.0
Cumulative Blast bit score: 550

Table of genes, locations, strands and annotations of subject cluster:
EMR65273	22053	23606	-	putative_d-_protein	no_locus_tag
EMR65269	25345	27288	-	hypothetical_protein	no_locus_tag
EMR65278	31200	32175	+	hypothetical_protein	no_locus_tag
EMR65250	33885	34956	+	putative_proline_rich_protein_5_protein	no_locus_tag
EMR65281	41834	42794	+	putative_nad_dependent_epimerase_dehydratase protein	no_locus_tag
EMR65261	44493	46326	-	hypothetical_protein	no_locus_tag
EMR65252	48696	50573	+	putative_mfs_transporter_protein	no_locus_tag
EMR65266	51754	53655	-	putative_mfs_sugar_protein	no_locus_tag
EMR65254	58519	60222	-	putative_indoleamine_-dioxygenase_protein	no_locus_tag
EMR65265	64743	65303	+	putative_escrt-i_component_protein	no_locus_tag

Table of Blast hits (query gene, subject gene, %identity, blast score, %coverage, e-value):
Mycgr3G52686_Mycgr3T	EMR65281	64	354	94.0766550523	8e-119	
Mycgr3G32432_Mycgr3T	EMR65261	30	196	79.674796748	1e-51	


>>

80. GL698480_0
Source: Metarhizium acridum CQMa 102 unplaced genomic scaffold Scf_011, whole genome shotgun sequence.

Number of proteins with BLAST hits to this cluster: 2
MultiGeneBlast score: 2.0
Cumulative Blast bit score: 550

Table of genes, locations, strands and annotations of subject cluster:
EFY91693	318822	321100	-	NAD_dependent_epimerase/dehydratase,_putative	no_locus_tag
EFY91694	323506	325175	-	hypothetical_protein	no_locus_tag
EFY91695	327537	328004	+	MFS_transporter,_putative	no_locus_tag
EFY91696	329724	330950	+	hypothetical_protein	no_locus_tag
EFY91697	331415	332676	+	indoleamine_2,3-dioxygenase_family_protein	no_locus_tag
EFY91698	333791	335389	+	AAA_family_ATPase,_putative	no_locus_tag
EFY91699	337924	339471	+	low_affinity_iron_transporter,_putative	no_locus_tag

Table of Blast hits (query gene, subject gene, %identity, blast score, %coverage, e-value):
Mycgr3G52686_Mycgr3T	EFY91693	62	356	98.2578397213	5e-119	
Mycgr3G32432_Mycgr3T	EFY91694	33	194	72.8455284553	5e-51	


>>

81. KB707843_0
Source: Botryotinia fuckeliana BcDW1 unplaced genomic scaffold Scaffold_171, whole genome shotgun sequence.

Number of proteins with BLAST hits to this cluster: 2
MultiGeneBlast score: 2.0
Cumulative Blast bit score: 545

Table of genes, locations, strands and annotations of subject cluster:
EMR87075	70792	72531	+	putative_methionine_type_protein	no_locus_tag
EMR87076	75670	77148	+	putative_nonribosomal_peptide_synthetase_12 protein	no_locus_tag
EMR87077	84585	85505	+	putative_nad_dependent_epimerase_dehydratase protein	no_locus_tag
EMR87078	86938	88801	-	hypothetical_protein	no_locus_tag
EMR87079	90801	92942	+	putative_mfs_transporter_protein	no_locus_tag
EMR87080	93928	95816	-	hypothetical_protein	no_locus_tag
EMR87081	98126	99957	-	putative_flavin-binding_monooxygenase-like protein	no_locus_tag
EMR87082	101027	102325	-	putative_3-ketodihydrosphingosine_reductase tsc10 protein	no_locus_tag
EMR87083	103142	106252	-	putative_srebp_cleavage_activating_protein	no_locus_tag

Table of Blast hits (query gene, subject gene, %identity, blast score, %coverage, e-value):
Mycgr3G52686_Mycgr3T	EMR87077	60	345	95.818815331	1e-115	
Mycgr3G32432_Mycgr3T	EMR87078	34	200	70.406504065	1e-52	


>>

82. FQ790301_0
Source: Botryotinia fuckeliana T4 SuperContig_226_1 genomic supercontig.

Number of proteins with BLAST hits to this cluster: 2
MultiGeneBlast score: 2.0
Cumulative Blast bit score: 545

Table of genes, locations, strands and annotations of subject cluster:
CCD34105	31950	35424	+	similar_to_related_to_SREBP_cleavage_activating protein	BofuT4_P105320.1
CCD34106	36241	37539	+	similar_to_3-ketodihydrosphingosine_reductase tsc10	BofuT4_P105330.1
CCD34107	38609	40440	+	similar_to_flavin-binding_monooxygenase-like protein	BofuT4_P105340.1
CCD34108	41291	41488	+	predicted_protein	BofuT4_uP105350.1
CCD34109	42750	44638	+	hypothetical_protein	BofuT4_P105360.1
CCD34110	45624	47765	-	similar_to_MFS_transporter	BofuT4_P105370.1
CCD34111	48311	48685	-	hypothetical_protein	BofuT4_P105380.1
CCD34112	49765	51628	+	hypothetical_protein	BofuT4_P105390.1
CCD34113	53061	53981	-	hypothetical_protein	BofuT4_P105400.1
CCD34114	56067	56273	-	predicted_protein	BofuT4_uP105410.1
CCD34115	61419	62897	-	similar_to_integral_membrane_protein_TmpA	BofuT4_P105420.1
CCD34116	63603	63948	+	hypothetical_protein	BofuT4_uP105430.1
CCD34117	64992	65252	+	predicted_protein	BofuT4_uP105440.1
CCD34118	66275	67776	-	similar_to_aminopeptidase_P	BofuT4_P105450.1
CCD34119	71116	71263	+	predicted_protein	BofuT4_uP105460.1

Table of Blast hits (query gene, subject gene, %identity, blast score, %coverage, e-value):
Mycgr3G52686_Mycgr3T	CCD34113	60	345	95.818815331	1e-115	
Mycgr3G32432_Mycgr3T	CCD34112	34	200	70.406504065	1e-52	


>>

83. CM001199_0
Source: Mycosphaerella graminicola IPO323 chromosome 4, whole genome shotgun sequence.

Number of proteins with BLAST hits to this cluster: 2
MultiGeneBlast score: 2.0
Cumulative Blast bit score: 500

Table of genes, locations, strands and annotations of subject cluster:
EGP88054	2039805	2040860	+	hypothetical_protein	no_locus_tag
EGP88306	2041094	2043247	-	hypothetical_protein	no_locus_tag
EGP88055	2043550	2044687	+	hypothetical_protein	no_locus_tag
EGP88056	2046260	2046544	+	hypothetical_protein	no_locus_tag
EGP88057	2051228	2053476	+	hypothetical_protein	no_locus_tag
EGP88058	2054269	2056342	+	glucose-methanol-choline_oxidoreductase	no_locus_tag
EGP88059	2056681	2058114	+	hypothetical_protein	no_locus_tag
EGP88305	2058152	2058694	-	hypothetical_protein	no_locus_tag
EGP88060	2059620	2060863	+	hypothetical_protein	no_locus_tag
EGP88061	2061289	2062505	+	hypothetical_protein	no_locus_tag
EGP88304	2062819	2063436	-	hypothetical_protein	no_locus_tag
EGP88062	2064048	2066336	+	hypothetical_protein	no_locus_tag
EGP88303	2066537	2068990	-	GTA_glutaminase_A	no_locus_tag
EGP88063	2070297	2072538	+	hypothetical_protein	no_locus_tag
EGP88302	2072808	2074588	-	hypothetical_protein	no_locus_tag
EGP88064	2077946	2078819	+	hypothetical_protein	no_locus_tag
EGP88065	2082208	2084625	+	hypothetical_protein	no_locus_tag
EGP88301	2085944	2088512	-	hypothetical_protein	no_locus_tag
EGP88300	2090735	2094709	-	hypothetical_protein	no_locus_tag
EGP88299	2095276	2096205	-	hypothetical_protein	no_locus_tag
EGP88066	2096967	2098472	+	hypothetical_protein	no_locus_tag

Table of Blast hits (query gene, subject gene, %identity, blast score, %coverage, e-value):
Mycgr3G34982_Mycgr3T	EGP88058	29	203	102.417962003	1e-53	
Mycgr3G98385_Mycgr3T	EGP88064	66	298	84.126984127	2e-98	


>>

84. AMYD01000021_0
Source: Colletotrichum gloeosporioides Cg-14, whole genome shotgun sequencing project.

Number of proteins with BLAST hits to this cluster: 2
MultiGeneBlast score: 2.0
Cumulative Blast bit score: 496

Table of genes, locations, strands and annotations of subject cluster:
EQB59521	7793	9915	+	hypothetical_protein	no_locus_tag
EQB59522	13138	13586	+	UDP-glucoronosyl_and_UDP-glucosyl_transferase	no_locus_tag
EQB59523	14032	14667	-	hypothetical_protein	no_locus_tag
EQB59524	15399	16242	+	hypothetical_protein	no_locus_tag
EQB59525	16946	17177	-	hypothetical_protein	no_locus_tag
EQB59526	18279	19657	+	integral_membrane_protein_DUF6	no_locus_tag
EQB59527	19820	21202	-	hypothetical_protein	no_locus_tag

Table of Blast hits (query gene, subject gene, %identity, blast score, %coverage, e-value):
Mycgr3G52686_Mycgr3T	EQB59524	57	246	71.7770034843	2e-77	
Mycgr3G32432_Mycgr3T	EQB59527	38	251	64.5528455285	1e-72	


>>

85. DS985218_0
Source: Verticillium albo-atrum VaMs.102 supercont1.5 genomic scaffold, whole genome shotgun sequence.

Number of proteins with BLAST hits to this cluster: 2
MultiGeneBlast score: 2.0
Cumulative Blast bit score: 491

Table of genes, locations, strands and annotations of subject cluster:
EEY18395	590333	592366	-	chorion_transcription_factor_Cf2	no_locus_tag
EEY18396	596724	597635	-	predicted_protein	no_locus_tag
EEY18397	598679	599221	+	conserved_hypothetical_protein	no_locus_tag
EEY18398	599706	600026	+	predicted_protein	no_locus_tag
EEY18399	600863	601758	-	cytosolic_Cu/Zn_superoxide_dismutase	no_locus_tag
EEY18400	602936	603367	+	hypothetical_protein	no_locus_tag
EEY18401	605114	607472	-	conserved_hypothetical_protein	no_locus_tag
EEY18402	608507	610343	+	conserved_hypothetical_protein	no_locus_tag
EEY18403	610537	612335	-	conserved_hypothetical_protein	no_locus_tag
EEY18404	612982	614171	+	conserved_hypothetical_protein	no_locus_tag
EEY18405	614778	618208	-	WSC_domain-containing_protein	no_locus_tag
EEY18406	618982	619529	+	predicted_protein	no_locus_tag
EEY18407	623851	627366	+	shuttle_craft	no_locus_tag
EEY18408	629043	630462	-	bem46	no_locus_tag
EEY18409	631046	631165	-	conserved_hypothetical_protein	no_locus_tag
EEY18410	631437	632033	-	conserved_hypothetical_protein	no_locus_tag
EEY18411	633301	634194	-	pectin_lyase	no_locus_tag

Table of Blast hits (query gene, subject gene, %identity, blast score, %coverage, e-value):
Mycgr3G52686_Mycgr3T	EEY18404	60	243	65.5052264808	3e-74	
Mycgr3G32432_Mycgr3T	EEY18402	35	248	71.3821138211	6e-70	


>>

86. KB916913_0
Source: Neofusicoccum parvum UCRNP2 chromosome Unknown NP2_03_scaffold_1275, whole genome shotgun sequence.

Number of proteins with BLAST hits to this cluster: 2
MultiGeneBlast score: 2.0
Cumulative Blast bit score: 464

Table of genes, locations, strands and annotations of subject cluster:
EOD43058	15282	15576	-	hypothetical_protein	no_locus_tag
EOD43065	19123	20658	-	putative_major_royal_jelly_protein	no_locus_tag
EOD43059	21401	23459	-	putative_mfs_drug_efflux_transporter_protein	no_locus_tag
EOD43062	24203	25243	+	putative_zinc-binding_oxidoreductase_protein	no_locus_tag
EOD43063	25713	27059	-	putative_lactonohydrolase_protein	no_locus_tag
EOD43064	27901	29269	-	putative_mfs_monocarboxylate_transporter protein	no_locus_tag
EOD43066	30797	32480	+	putative_pyoverdine_dityrosine_biosynthesis protein	no_locus_tag
EOD43061	33609	35508	-	putative_laccase-1_precursor_protein	no_locus_tag
EOD43060	37016	38988	+	putative_gmc_oxidoreductase_protein	no_locus_tag

Table of Blast hits (query gene, subject gene, %identity, blast score, %coverage, e-value):
Mycgr3G65725_Mycgr3T	EOD43064	38	276	82.6086956522	7e-84	
Mycgr3G34982_Mycgr3T	EOD43060	27	188	102.590673575	1e-48	


>>

87. DS544807_0
Source: Paracoccidioides brasiliensis Pb03 supercont1.5 genomic scaffold, whole genome shotgun sequence.

Number of proteins with BLAST hits to this cluster: 2
MultiGeneBlast score: 2.0
Cumulative Blast bit score: 456

Table of genes, locations, strands and annotations of subject cluster:
EEH21379	114141	115531	+	bZIP_transcription_factor_HacA	no_locus_tag
EEH21380	117101	117933	+	conserved_hypothetical_protein	no_locus_tag
EEH21381	118598	120289	-	bystin-family_protein	no_locus_tag
EEH21382	122426	124300	+	conserved_hypothetical_protein	no_locus_tag
EEH21383	124702	126471	-	glutamyl-tRNA(Gln)_amidotransferase_subunit_A	no_locus_tag
EEH21384	126839	129005	+	predicted_protein	no_locus_tag
EEH21385	129531	130724	-	conserved_hypothetical_protein	no_locus_tag
EEH21386	131609	134758	-	gramicidin_S_synthetase_1	no_locus_tag
EEH21387	135246	136513	+	conserved_hypothetical_protein	no_locus_tag
EEH21388	138050	138958	+	conserved_hypothetical_protein	no_locus_tag
EEH21389	139127	139651	-	predicted_protein	no_locus_tag
EEH21390	139999	142075	+	phenol_hydroxylase	no_locus_tag
EEH21391	142221	142700	-	predicted_protein	no_locus_tag
EEH21392	142866	144703	+	multidrug_resistance_protein_fnx1	no_locus_tag
EEH21393	145527	146456	+	conserved_hypothetical_protein	no_locus_tag
EEH21394	147996	148923	+	predicted_protein	no_locus_tag
EEH21395	151562	154231	+	catalase_B	no_locus_tag

Table of Blast hits (query gene, subject gene, %identity, blast score, %coverage, e-value):
Mycgr3G52686_Mycgr3T	EEH21388	37	150	79.7909407666	7e-40	
Mycgr3G107072_Mycgr3	EEH21386	27	306	81.6109422492	8e-84	


>>

88. GG663377_0
Source: Ajellomyces capsulatus G186AR genomic scaffold supercont2.15, whole genome shotgun sequence.

Number of proteins with BLAST hits to this cluster: 2
MultiGeneBlast score: 2.0
Cumulative Blast bit score: 455

Table of genes, locations, strands and annotations of subject cluster:
EEH03441	441929	442317	-	predicted_protein	no_locus_tag
EEH03442	442871	444264	+	pyruvate_dehydrogenase	no_locus_tag
EEH03443	444568	445748	-	predicted_protein	no_locus_tag
EEH03444	453180	455429	+	hypothetical_protein	no_locus_tag
EEH03445	456970	457572	+	predicted_protein	no_locus_tag
EEH03446	460656	463817	-	antibiotic_synthetase	no_locus_tag
EEH03447	464306	465544	+	NmrA_family_protein	no_locus_tag
EEH03448	466332	467221	+	conserved_hypothetical_protein	no_locus_tag
EEH03449	468182	470249	+	FAD_binding_domain-containing_protein	no_locus_tag
EEH03450	470911	473399	+	multidrug_resistance_protein_fnx1	no_locus_tag
EEH03451	474062	474991	+	conserved_hypothetical_protein	no_locus_tag
EEH03452	476459	477586	+	predicted_protein	no_locus_tag
EEH03453	479333	480319	+	conserved_hypothetical_protein	no_locus_tag
EEH03454	480939	483338	+	actin-like_protein_arp9	no_locus_tag
EEH03455	484553	485335	-	conserved_hypothetical_protein	no_locus_tag

Table of Blast hits (query gene, subject gene, %identity, blast score, %coverage, e-value):
Mycgr3G52686_Mycgr3T	EEH03448	37	154	78.7456445993	1e-41	
Mycgr3G107072_Mycgr3	EEH03446	27	301	81.4589665653	4e-82	


>>

89. EQ999987_0
Source: Ajellomyces dermatitidis ER-3 genomic scaffold supercont1.15, whole genome shotgun sequence.

Number of proteins with BLAST hits to this cluster: 2
MultiGeneBlast score: 2.0
Cumulative Blast bit score: 455

Table of genes, locations, strands and annotations of subject cluster:
EEQ86125	683710	685498	-	histone-lysine_N-methyltransferase	no_locus_tag
EEQ86126	687368	689053	+	bystin	no_locus_tag
EEQ86127	690091	690921	-	SNF7_family_protein_Fti1/Did2	no_locus_tag
EEQ86128	691870	693581	-	bZIP_transcription_factor_HacA	no_locus_tag
EEQ86129	696888	698114	+	predicted_protein	no_locus_tag
EEQ86130	699757	700698	+	predicted_protein	no_locus_tag
EEQ86131	701135	702328	-	capsule_polysaccharide_biosynthesis_protein	no_locus_tag
EEQ86132	703326	706487	-	antibiotic_synthetase	no_locus_tag
EEQ86133	707037	708263	+	conserved_hypothetical_protein	no_locus_tag
EEQ86134	709046	709896	+	conserved_hypothetical_protein	no_locus_tag
EEQ86135	710855	712930	+	phenol_monooxygenase	no_locus_tag
EEQ86136	713738	715498	+	MFS_multidrug_transporter	no_locus_tag
EEQ86137	717016	717945	+	conserved_hypothetical_protein	no_locus_tag

Table of Blast hits (query gene, subject gene, %identity, blast score, %coverage, e-value):
Mycgr3G52686_Mycgr3T	EEQ86134	37	153	79.7909407666	6e-41	
Mycgr3G107072_Mycgr3	EEQ86132	27	302	81.4589665653	3e-82	


>>

90. GG749478_0
Source: Ajellomyces dermatitidis ATCC 18188 genomic scaffold supercont1.72, whole genome shotgun sequence.

Number of proteins with BLAST hits to this cluster: 2
MultiGeneBlast score: 2.0
Cumulative Blast bit score: 454

Table of genes, locations, strands and annotations of subject cluster:
EGE84872	210018	211211	-	capsule_polysaccharide_biosynthesis_protein	no_locus_tag
EGE84873	212204	215368	-	antibiotic_synthetase	no_locus_tag
EGE84874	215915	217141	+	NmrA_family_protein	no_locus_tag
EGE84875	217921	218771	+	hypothetical_protein	no_locus_tag
EGE84876	219730	221805	+	phenol_monooxygenase	no_locus_tag
EGE84877	222615	224375	+	MFS_multidrug_transporter	no_locus_tag
EGE84878	225893	226822	+	hypothetical_protein	no_locus_tag

Table of Blast hits (query gene, subject gene, %identity, blast score, %coverage, e-value):
Mycgr3G52686_Mycgr3T	EGE84875	37	153	79.7909407666	6e-41	
Mycgr3G107072_Mycgr3	EGE84873	27	301	81.4589665653	4e-82	


>>

91. GG657474_0
Source: Ajellomyces dermatitidis SLH14081 genomic scaffold supercont1.27, whole genome shotgun sequence.

Number of proteins with BLAST hits to this cluster: 2
MultiGeneBlast score: 2.0
Cumulative Blast bit score: 451

Table of genes, locations, strands and annotations of subject cluster:
EEQ74444	27042	29029	-	histone-lysine_N-methyltransferase_Bre2	no_locus_tag
EEQ74445	30766	32450	+	bystin	no_locus_tag
EEQ74446	33473	34304	-	SNF7_family_protein	no_locus_tag
EEQ74447	35251	36968	-	bZIP_transcription_factor_HacA	no_locus_tag
EEQ74448	40276	41166	+	predicted_protein	no_locus_tag
EEQ74449	42811	43752	+	predicted_protein	no_locus_tag
EEQ74450	44196	45389	-	capsule_polysaccharide_biosynthesis_protein	no_locus_tag
EEQ74451	46385	49546	-	antibiotic_synthetase	no_locus_tag
EEQ74452	50097	51323	+	conserved_hypothetical_protein	no_locus_tag
EEQ74453	52106	52956	+	conserved_hypothetical_protein	no_locus_tag
EEQ74454	53913	55988	+	phenol_monooxygenase	no_locus_tag
EEQ74455	56759	58519	+	MFS_multidrug_transporter	no_locus_tag
EEQ74456	60037	60966	+	conserved_hypothetical_protein	no_locus_tag
EEQ74457	64471	65487	+	conserved_hypothetical_protein	no_locus_tag
EEQ74458	65773	66817	-	predicted_protein	no_locus_tag

Table of Blast hits (query gene, subject gene, %identity, blast score, %coverage, e-value):
Mycgr3G52686_Mycgr3T	EEQ74453	37	153	79.7909407666	6e-41	
Mycgr3G107072_Mycgr3	EEQ74451	27	298	81.4589665653	4e-81	


>>

92. DS572750_0
Source: Paracoccidioides brasiliensis Pb18 supercont1.1 genomic scaffold, whole genome shotgun sequence.

Number of proteins with BLAST hits to this cluster: 2
MultiGeneBlast score: 2.0
Cumulative Blast bit score: 449

Table of genes, locations, strands and annotations of subject cluster:
EEH43936	772963	775440	-	catalase_B	no_locus_tag
EEH43937	775881	777102	+	predicted_protein	no_locus_tag
EEH43938	780149	781278	-	conserved_hypothetical_protein	no_locus_tag
EEH43939	782099	783884	-	multidrug_resistance_protein_fnx1	no_locus_tag
EEH43940	784672	786748	-	conserved_hypothetical_protein	no_locus_tag
EEH43941	787257	787620	+	predicted_protein	no_locus_tag
EEH43942	787764	788672	-	conserved_hypothetical_protein	no_locus_tag
EEH43943	790221	791488	-	conserved_hypothetical_protein	no_locus_tag
EEH43944	791976	795125	+	D-alanine-poly(phosphoribitol)_ligase_subunit_1	no_locus_tag
EEH43945	796299	797198	+	conserved_hypothetical_protein	no_locus_tag
EEH43946	798191	799561	-	predicted_protein	no_locus_tag
EEH43947	800260	802029	+	glutamyl-tRNA(Gln)_amidotransferase_subunit_A	no_locus_tag
EEH43948	802432	804307	-	conserved_hypothetical_protein	no_locus_tag
EEH43949	804616	805389	+	predicted_protein	no_locus_tag
EEH43950	806438	808594	+	bystin	no_locus_tag
EEH43951	808774	809606	-	conserved_hypothetical_protein	no_locus_tag
EEH43952	811179	812570	-	bZIP_transcription_factor_HacA	no_locus_tag
EEH43953	812660	813105	-	predicted_protein	no_locus_tag

Table of Blast hits (query gene, subject gene, %identity, blast score, %coverage, e-value):
Mycgr3G52686_Mycgr3T	EEH43942	37	150	79.7909407666	8e-40	
Mycgr3G107072_Mycgr3	EEH43944	27	300	76.8996960486	1e-81	


>>

93. DS572813_0
Source: Paracoccidioides brasiliensis Pb01 supercont1.3 genomic scaffold, whole genome shotgun sequence.

Number of proteins with BLAST hits to this cluster: 2
MultiGeneBlast score: 2.0
Cumulative Blast bit score: 445

Table of genes, locations, strands and annotations of subject cluster:
EEH39076	719049	720437	+	bZIP_transcription_factor_HacA	no_locus_tag
EEH39077	722072	722906	+	conserved_hypothetical_protein	no_locus_tag
EEH39078	723571	726243	-	bystin	no_locus_tag
EEH39079	727410	729197	+	conserved_hypothetical_protein	no_locus_tag
EEH39080	729679	731450	-	glutamyl-tRNA(Gln)_amidotransferase_subunit_A	no_locus_tag
EEH39081	732046	734771	+	conserved_hypothetical_protein	no_locus_tag
EEH39082	735456	736533	-	conserved_hypothetical_protein	no_locus_tag
EEH39083	737495	740644	-	D-alanine-poly(phosphoribitol)_ligase_subunit_1	no_locus_tag
EEH39084	741131	742398	+	conserved_hypothetical_protein	no_locus_tag
EEH39085	743913	744821	+	conserved_hypothetical_protein	no_locus_tag
EEH39086	745822	747898	+	phenol_2-monooxygenase	no_locus_tag
EEH39087	748704	750487	+	multidrug_resistance_protein_fnx1	no_locus_tag
EEH39088	751280	752340	+	conserved_hypothetical_protein	no_locus_tag
EEH39089	752578	753394	+	predicted_protein	no_locus_tag
EEH39090	753434	756958	-	predicted_protein	no_locus_tag
EEH39091	756982	759653	+	catalase_B	no_locus_tag
EEH39092	762856	766243	-	acid_trehalase	no_locus_tag

Table of Blast hits (query gene, subject gene, %identity, blast score, %coverage, e-value):
Mycgr3G52686_Mycgr3T	EEH39085	36	148	78.7456445993	4e-39	
Mycgr3G107072_Mycgr3	EEH39083	27	297	73.1762917933	6e-81	


>>

94. AB530986_0
Source: Streptomyces sp. SANK 60405 DNA, A-90289 biosynthetic gene cluster region, complete cds.

Number of proteins with BLAST hits to this cluster: 2
MultiGeneBlast score: 2.0
Cumulative Blast bit score: 341

Table of genes, locations, strands and annotations of subject cluster:
BAJ05876	1	546	-	hypothetical_protein	lipA
BAJ05877	855	1820	+	putative_pirin-like_protein	no_locus_tag
BAJ05878	1894	3432	-	aryl_sulfotransferase	lipB
BAJ05879	3452	4714	-	putative_3-hydroxy-3-methylglutaryl-CoA synthase	lipC
BAJ05880	5013	6062	+	putative_type_III_polyketide_synthase	lipD
BAJ05881	6619	7257	+	hypothetical_protein	lipE
BAJ05882	7475	8464	+	putative_AraC_family_transcriptional_regulator	lipF
BAJ05883	8518	9165	+	putative_beta-hydroxylase	lipG
BAJ05884	9198	9818	+	putative_SAM-dependent_methyltransferase	lipH
BAJ05885	9815	10384	+	putative_TmrB-like_protein	lipI
BAJ05886	10449	11771	+	putative_aminotransferase	lipJ
BAJ05887	11776	13050	+	putative_serine_hydroxymethyltransferase	lipK
BAJ05888	13132	13956	+	putative_dioxygenase	lipL
BAJ05889	13953	14654	+	putative_nucleotidyltransferase	lipM
BAJ05890	14654	15787	+	putative_glycosyltransferase	lipN
BAJ05891	15784	17058	+	putative_aminotransferase	lipO
BAJ05892	17069	18436	+	putative_pyrimidine-nucleoside_phosphorylase	lipP
BAJ05893	18429	19493	+	putative_acyl-CoA_synthase	lipQ
BAJ05894	19493	20971	+	putative_acyltransferase	lipR
BAJ05895	20989	24702	+	putative_ABC_multidrug_resistance_transporter	lipS
BAJ05896	24699	25733	+	putative_lipase	lipT
BAJ05897	26039	27841	+	hypothetical_protein	lipU

Table of Blast hits (query gene, subject gene, %identity, blast score, %coverage, e-value):
Mycgr3G52686_Mycgr3T	BAJ05881	33	119	77.7003484321	1e-28	
Mycgr3G32432_Mycgr3T	BAJ05878	33	222	80.162601626	4e-61	


>>

95. KB456266_0
Source: Mycosphaerella populorum SO2202 unplaced genomic scaffold SEPMUscaffold_7, whole genome shotgun sequence.

Number of proteins with BLAST hits to this cluster: 1
MultiGeneBlast score: 1.0
Cumulative Blast bit score: 1893

Table of genes, locations, strands and annotations of subject cluster:
EMF11158	535406	536545	+	hypothetical_protein	no_locus_tag
EMF11159	536617	537172	-	ethanolamine_utilization_protein_eutT	no_locus_tag
EMF11160	538466	540171	-	DUF185-domain-containing_protein	no_locus_tag
EMF11161	540331	541795	+	kinase-like_protein	no_locus_tag
EMF11162	543277	545044	+	hexose_carrier_protein	no_locus_tag
EMF11163	545167	546613	-	hypothetical_protein	no_locus_tag
EMF11164	548135	549061	-	hypothetical_protein	no_locus_tag
EMF11165	550358	551898	+	mitochondrial_chaperone_BCS1	no_locus_tag
EMF11166	553284	557222	+	NRPS-like_enzyme	no_locus_tag
EMF11167	558053	558637	-	exonuclease_family_protein	no_locus_tag
EMF11168	559130	560716	-	NAD(P)-binding_protein	no_locus_tag
EMF11169	561138	562259	+	NAD(P)-binding_protein	no_locus_tag
EMF11170	564079	564736	-	WSC-domain-containing_protein	no_locus_tag
EMF11171	565731	568041	+	autophagy_protein	no_locus_tag
EMF11172	568891	570187	-	Glucosamine_iso-domain-containing_protein	no_locus_tag
EMF11173	571888	573548	+	MFS_general_substrate_transporter	no_locus_tag
EMF11174	576247	577851	+	hexokinase-1	no_locus_tag

Table of Blast hits (query gene, subject gene, %identity, blast score, %coverage, e-value):
Mycgr3G107072_Mycgr3	EMF11166	71	1893	100.151975684	0.0	


>>

96. KB446546_1
Source: Dothistroma septosporum NZE10 unplaced genomic scaffold DOTSEscaffold_12, whole genome shotgun sequence.

Number of proteins with BLAST hits to this cluster: 1
MultiGeneBlast score: 1.0
Cumulative Blast bit score: 1883

Table of genes, locations, strands and annotations of subject cluster:
EME38788	411058	412034	-	hypothetical_protein	no_locus_tag
EME38789	412801	413304	-	hypothetical_protein	no_locus_tag
EME38790	413793	414864	+	hypothetical_protein	no_locus_tag
EME38791	417506	418550	+	hypothetical_protein	no_locus_tag
EME38792	424669	425902	+	hypothetical_protein	no_locus_tag
EME38793	426133	426426	-	hypothetical_protein	no_locus_tag
EME38794	428509	429447	+	hypothetical_protein	no_locus_tag
EME38795	429631	430779	+	hypothetical_protein	no_locus_tag
EME38796	430986	436638	-	hypothetical_protein	no_locus_tag
EME38797	438328	438775	+	hypothetical_protein	no_locus_tag
EME38798	439471	441636	+	hypothetical_protein	no_locus_tag
EME38799	442016	443428	-	hypothetical_protein	no_locus_tag
EME38800	444148	445035	+	hypothetical_protein	no_locus_tag
EME38801	445611	447007	+	hypothetical_protein	no_locus_tag
EME38802	447856	449747	-	hypothetical_protein	no_locus_tag
EME38803	451224	454451	+	hypothetical_protein	no_locus_tag
EME38804	456025	457605	+	hypothetical_protein	no_locus_tag

Table of Blast hits (query gene, subject gene, %identity, blast score, %coverage, e-value):
Mycgr3G107072_Mycgr3	EME38796	69	1883	102.051671733	0.0	


>>

97. KB446556_1
Source: Pseudocercospora fijiensis CIRAD86 unplaced genomic scaffold MYCFIscaffold_2, whole genome shotgun sequence.

Number of proteins with BLAST hits to this cluster: 1
MultiGeneBlast score: 1.0
Cumulative Blast bit score: 1880

Table of genes, locations, strands and annotations of subject cluster:
EME85366	697078	700965	-	hypothetical_protein	no_locus_tag
EME85367	702645	703791	+	hypothetical_protein	no_locus_tag
EME85368	704858	706466	-	hypothetical_protein	no_locus_tag
EME85369	706543	706979	+	hypothetical_protein	no_locus_tag
EME85370	720719	721528	+	hypothetical_protein	no_locus_tag

Table of Blast hits (query gene, subject gene, %identity, blast score, %coverage, e-value):
Mycgr3G107072_Mycgr3	EME85366	70	1880	100.37993921	0.0	


>>

98. JH226130_2
Source: Exophiala dermatitidis NIH/UT8656 unplaced genomic scaffold supercont1.1, whole genome shotgun sequence.

Number of proteins with BLAST hits to this cluster: 1
MultiGeneBlast score: 1.0
Cumulative Blast bit score: 1796

Table of genes, locations, strands and annotations of subject cluster:
EHY52378	1635196	1636056	+	hypothetical_protein	no_locus_tag
EHY52379	1636972	1641897	+	ABC_bile_acid_transporter	no_locus_tag
EHY52380	1642717	1643874	-	glutaminyl-peptide_cyclotransferase	no_locus_tag
EHY52381	1644292	1645410	+	hypothetical_protein	no_locus_tag
EHY52382	1645701	1646695	+	hypothetical_protein	no_locus_tag
EHY52383	1650043	1651824	+	myosin-crossreactive_antigen	no_locus_tag
EHY52384	1652960	1656802	+	linear_gramicidin_synthetase_subunit_C	no_locus_tag
EHY52385	1657750	1658226	+	hypothetical_protein	no_locus_tag
EHY52386	1659708	1663602	-	histone-lysine_N-methyltransferase_SETD1	no_locus_tag
EHY52387	1664676	1665563	-	hypothetical_protein	no_locus_tag
EHY52388	1667884	1670201	+	glucosamine-fructose-6-phosphate aminotransferase	no_locus_tag
EHY52389	1670754	1673329	+	phosphatidylinositol_glycan,_class_B	no_locus_tag
EHY52390	1673950	1676365	-	hypothetical_protein	no_locus_tag

Table of Blast hits (query gene, subject gene, %identity, blast score, %coverage, e-value):
Mycgr3G107072_Mycgr3	EHY52384	67	1796	100.303951368	0.0	


>>

99. DS499597_1
Source: Aspergillus fumigatus A1163 scf_000004 genomic scaffold, whole genome shotgun sequence.

Number of proteins with BLAST hits to this cluster: 1
MultiGeneBlast score: 1.0
Cumulative Blast bit score: 1739

Table of genes, locations, strands and annotations of subject cluster:
EDP51744	2481415	2481993	+	sensor_histidine_kinase/response_regulator, putative	no_locus_tag
EDP51745	2483904	2486196	+	C6_transcription_factor,_putative	no_locus_tag
EDP51746	2486277	2488057	-	cytochrome_P450_monooxygenase,_putative	no_locus_tag
EDP51747	2488541	2490003	+	cytochrome_b5_reductase,_putative	no_locus_tag
EDP51748	2490846	2491666	+	3-hydroxyacyl-CoA_dehydrogenase,_putative	no_locus_tag
EDP51749	2492006	2492813	+	hypothetical_protein	no_locus_tag
EDP51750	2492955	2494828	+	conserved_hypothetical_protein	no_locus_tag
EDP51751	2495764	2496264	+	3-demethylubiquinone-9_3-methyltransferase, putative	no_locus_tag
EDP51752	2497790	2498145	+	conserved_hypothetical_protein	no_locus_tag
EDP51753	2498322	2498873	+	conserved_hypothetical_protein	no_locus_tag
EDP51754	2500293	2504117	+	hybrid_NRPS/PKS_enzyme,_putative	no_locus_tag

Table of Blast hits (query gene, subject gene, %identity, blast score, %coverage, e-value):
Mycgr3G107072_Mycgr3	EDP51754	66	1739	100.151975684	0.0	


>>

100. DS027696_1
Source: Neosartorya fischeri NRRL 181 1099437636264 genomic scaffold, whole genome shotgun sequence.

Number of proteins with BLAST hits to this cluster: 1
MultiGeneBlast score: 1.0
Cumulative Blast bit score: 1738

Table of genes, locations, strands and annotations of subject cluster:
EAW17773	1321690	1322901	+	conserved_hypothetical_protein	no_locus_tag
EAW17774	1324710	1325804	+	fungal_specific_transcription_factor,_putative	no_locus_tag
EAW17775	1325971	1326861	+	conserved_hypothetical_protein	no_locus_tag
EAW17776	1326885	1328387	-	salicylate_hydroxylase,_putative	no_locus_tag
EAW17777	1329153	1330464	+	pectate_lyase,_putative	no_locus_tag
EAW17778	1330667	1331636	+	NmrA-like_family_protein	no_locus_tag
EAW17779	1332402	1333394	-	conserved_hypothetical_protein	no_locus_tag
EAW17780	1333863	1334953	-	short-chain_dehydrogenase/reductase,_putative	no_locus_tag
EAW17781	1335195	1336685	+	hypothetical_protein	no_locus_tag
EAW17782	1337402	1339289	-	conserved_hypothetical_protein	no_locus_tag
EAW17783	1339691	1340479	-	bZIP_transcription_factor,_putative	no_locus_tag
EAW17784	1341334	1345155	-	hybrid_NRPS/PKS_enzyme,_putative	no_locus_tag

Table of Blast hits (query gene, subject gene, %identity, blast score, %coverage, e-value):
Mycgr3G107072_Mycgr3	EAW17784	66	1738	100.151975684	0.0	


>>

101. DF126495_1
Source: Aspergillus kawachii IFO 4308 DNA, contig: scaffold00049, whole genome shotgun sequence.

Number of proteins with BLAST hits to this cluster: 1
MultiGeneBlast score: 1.0
Cumulative Blast bit score: 1712

Table of genes, locations, strands and annotations of subject cluster:
GAA92504	81096	82877	-	benzoate_4-monooxygenase_cytochrome_P450	no_locus_tag
GAA92505	84377	85618	+	hypothetical_protein	no_locus_tag
GAA92506	85752	88810	-	hydantoinase/oxoprolinase	no_locus_tag
GAA92507	89202	91156	-	sodium/phosphate_symporter	no_locus_tag
GAA92508	91369	91694	-	hypothetical_protein	no_locus_tag
GAA92509	92266	94131	-	amidase_family_protein	no_locus_tag
GAA92510	95540	96938	+	hypothetical_protein	no_locus_tag
GAA92511	99856	103686	+	hybrid_NRPS/PKS_enzyme	no_locus_tag

Table of Blast hits (query gene, subject gene, %identity, blast score, %coverage, e-value):
Mycgr3G107072_Mycgr3	GAA92511	64	1712	100.37993921	0.0	


>>

102. AACD01000093_0
Source: Aspergillus nidulans FGSC A4, whole genome shotgun sequencing project.

Number of proteins with BLAST hits to this cluster: 1
MultiGeneBlast score: 1.0
Cumulative Blast bit score: 1705

Table of genes, locations, strands and annotations of subject cluster:
EAA62472	144794	146238	+	hypothetical_protein	no_locus_tag
EAA62473	150190	150685	-	predicted_protein	no_locus_tag
EAA62474	153912	155547	+	hypothetical_protein	no_locus_tag
EAA62475	156458	159074	+	predicted_protein	no_locus_tag
EAA62476	159441	160143	+	predicted_protein	no_locus_tag
EAA62477	160727	161650	-	hypothetical_protein	no_locus_tag
EAA62478	164592	168404	+	hypothetical_protein	no_locus_tag
EAA62479	171837	172913	+	predicted_protein	no_locus_tag
EAA62480	173388	175076	+	hypothetical_protein	no_locus_tag
EAA62481	175181	177062	-	hypothetical_protein	no_locus_tag
EAA62482	177262	177640	+	predicted_protein	no_locus_tag
EAA62483	178783	180921	-	hypothetical_protein	no_locus_tag
EAA62484	182913	184515	-	hypothetical_protein	no_locus_tag
EAA62485	188097	188748	+	hypothetical_protein	no_locus_tag

Table of Blast hits (query gene, subject gene, %identity, blast score, %coverage, e-value):
Mycgr3G107072_Mycgr3	EAA62478	64	1705	100.151975684	0.0	


>>

103. EQ963472_2
Source: Aspergillus flavus NRRL3357 scf_1106286418772 genomic scaffold, whole genome shotgun sequence.

Number of proteins with BLAST hits to this cluster: 1
MultiGeneBlast score: 1.0
Cumulative Blast bit score: 1704

Table of genes, locations, strands and annotations of subject cluster:
EED57238	1883652	1885259	-	amino_acid_transporter,_putative	no_locus_tag
EED57239	1886382	1887372	+	dienelactone_hydrolase,_putative	no_locus_tag
EED57240	1890073	1890807	-	conserved_hypothetical_protein	no_locus_tag
EED57241	1892237	1892994	-	PKS-like_enzyme,_putative	no_locus_tag
EED57242	1894296	1894484	+	hypothetical_protein	no_locus_tag
EED57243	1894656	1897651	+	NRPS-like_enzyme,_putative	no_locus_tag
EED57244	1898598	1899094	+	hypothetical_protein	no_locus_tag
EED57245	1901221	1905057	+	NRPS-like_enzyme,_putative	no_locus_tag
EED57246	1905565	1907524	+	MFS_transporter,_putative	no_locus_tag
EED57247	1907742	1908365	-	conserved_hypothetical_protein	no_locus_tag
EED57248	1910291	1911075	-	amidase,_putative	no_locus_tag
EED57249	1912113	1913531	+	allantoate_permease,_putative	no_locus_tag
EED57250	1913795	1914532	+	ureidoglycolate_hydrolase,_putative	no_locus_tag
EED57251	1914711	1917746	-	DNA_mismatch_repair_protein_Msh1,_putative	no_locus_tag
EED57252	1918357	1924989	+	pre-mRNA_splicing_helicase,_putative	no_locus_tag

Table of Blast hits (query gene, subject gene, %identity, blast score, %coverage, e-value):
Mycgr3G107072_Mycgr3	EED57245	65	1704	100.455927052	0.0	


>>

104. AP007151_2
Source: Aspergillus oryzae RIB40 DNA, SC005.

Number of proteins with BLAST hits to this cluster: 1
MultiGeneBlast score: 1.0
Cumulative Blast bit score: 1703

Table of genes, locations, strands and annotations of subject cluster:
BAE55719	1802054	1803922	-	not_annotated	AO090005000685
BAE55720	1805089	1806229	+	not_annotated	AO090005000686
BAE55721	1812269	1813031	-	not_annotated	AO090005000687
BAE55722	1814333	1817688	+	not_annotated	AO090005000688
BAE55723	1818636	1819288	+	not_annotated	AO090005000689
BAE55724	1821261	1825097	+	not_annotated	AO090005000690
BAE55725	1827787	1828410	-	not_annotated	AO090005000691
BAE55726	1829266	1831255	-	not_annotated	AO090005000692
BAE55727	1832167	1833585	+	not_annotated	AO090005000693
BAE55728	1833850	1834587	+	not_annotated	AO090005000694
BAE55729	1834766	1837801	-	not_annotated	AO090005000695
BAE55730	1838412	1845044	+	not_annotated	AO090005000696

Table of Blast hits (query gene, subject gene, %identity, blast score, %coverage, e-value):
Mycgr3G107072_Mycgr3	BAE55724	65	1703	100.455927052	0.0	


>>

105. DS990638_0
Source: Ajellomyces capsulatus H88 supercont1.3 genomic scaffold, whole genome shotgun sequence.

Number of proteins with BLAST hits to this cluster: 1
MultiGeneBlast score: 1.0
Cumulative Blast bit score: 1688

Table of genes, locations, strands and annotations of subject cluster:
EGC44726	2291351	2292564	-	conserved_hypothetical_protein	no_locus_tag
EGC44727	2294502	2295299	-	extracellular_matrix_protein	no_locus_tag
EGC44728	2297108	2297531	+	conserved_hypothetical_protein	no_locus_tag
EGC44729	2298579	2299423	-	conserved_hypothetical_protein	no_locus_tag
EGC44730	2301960	2303005	-	oxidoreductase	no_locus_tag
EGC44731	2305770	2306498	+	predicted_protein	no_locus_tag
EGC44732	2307588	2311418	-	nonribosomal_peptide_synthetase	no_locus_tag
EGC44733	2313619	2314611	+	conserved_hypothetical_protein	no_locus_tag
EGC44734	2315100	2316893	-	CBF/Mak21_family	no_locus_tag
EGC44735	2317153	2318132	+	ATP_synthase_subunit_4	no_locus_tag
EGC44736	2318370	2319284	-	conserved_hypothetical_protein	no_locus_tag
EGC44737	2320159	2321674	+	conserved_hypothetical_protein	no_locus_tag
EGC44738	2323807	2326827	-	bZIP_transcription_factor	no_locus_tag
EGC44739	2329883	2331103	+	predicted_protein	no_locus_tag

Table of Blast hits (query gene, subject gene, %identity, blast score, %coverage, e-value):
Mycgr3G107072_Mycgr3	EGC44732	64	1688	100.151975684	0.0	


>>

106. DS231615_1
Source: Pyrenophora tritici-repentis Pt-1C-BFP supercont1.1 genomic scaffold, whole genome shotgun sequence.

Number of proteins with BLAST hits to this cluster: 1
MultiGeneBlast score: 1.0
Cumulative Blast bit score: 1675

Table of genes, locations, strands and annotations of subject cluster:
EDU39877	1165676	1167801	-	RSC_complex_subunit_Rsc7	no_locus_tag
EDU39878	1171380	1171544	-	predicted_protein	no_locus_tag
EDU39879	1173289	1174047	-	splicing_factor_3a_subunit_2	no_locus_tag
EDU39880	1174612	1176403	+	tubulin-specific_chaperone_E	no_locus_tag
EDU39881	1176447	1177473	-	hypothetical_protein	no_locus_tag
EDU39882	1177648	1178202	+	c-myc_binding_protein	no_locus_tag
EDU39883	1178506	1180523	-	predicted_protein	no_locus_tag
EDU39884	1181378	1182091	+	mitochondrial_ribosomal_protein_subunit_L23	no_locus_tag
EDU39885	1184080	1187928	+	tyrocidine_synthetase_1	no_locus_tag

Table of Blast hits (query gene, subject gene, %identity, blast score, %coverage, e-value):
Mycgr3G107072_Mycgr3	EDU39885	63	1675	100.151975684	0.0	


>>

107. KB644414_0
Source: Penicillium oxalicum 114-2 unplaced genomic scaffold scaffold_7, whole genome shotgun sequence.

Number of proteins with BLAST hits to this cluster: 1
MultiGeneBlast score: 1.0
Cumulative Blast bit score: 1665

Table of genes, locations, strands and annotations of subject cluster:
EPS32404	2325289	2326372	-	hypothetical_protein	no_locus_tag
EPS32405	2327077	2329197	+	hypothetical_protein	no_locus_tag
EPS32406	2329530	2330172	-	hypothetical_protein	no_locus_tag
EPS32407	2330664	2332388	-	hypothetical_protein	no_locus_tag
EPS32408	2332945	2335027	-	hypothetical_protein	no_locus_tag
EPS32409	2335899	2336219	-	hypothetical_protein	no_locus_tag
EPS32410	2337112	2337831	-	hypothetical_protein	no_locus_tag
EPS32411	2338462	2340785	-	hypothetical_protein	no_locus_tag
EPS32412	2341213	2342406	+	hypothetical_protein	no_locus_tag
EPS32413	2344043	2347876	+	hypothetical_protein	no_locus_tag
EPS32414	2350568	2350867	-	hypothetical_protein	no_locus_tag
EPS32415	2351379	2352656	-	hypothetical_protein	no_locus_tag
EPS32416	2354988	2355850	+	hypothetical_protein	no_locus_tag
EPS32417	2358451	2358875	+	hypothetical_protein	no_locus_tag
EPS32418	2360848	2363328	-	hypothetical_protein	no_locus_tag
EPS32419	2363661	2363942	-	hypothetical_protein	no_locus_tag
EPS32420	2365023	2365685	+	hypothetical_protein	no_locus_tag
EPS32421	2366888	2368378	+	putative_alpha-mannosyltransferase	no_locus_tag

Table of Blast hits (query gene, subject gene, %identity, blast score, %coverage, e-value):
Mycgr3G107072_Mycgr3	EPS32413	64	1665	100.227963526	0.0	


>>

108. EQ962653_0
Source: Talaromyces stipitatus ATCC 10500 scf_1105507295527 genomic scaffold, whole genome shotgun sequence.

Number of proteins with BLAST hits to this cluster: 1
MultiGeneBlast score: 1.0
Cumulative Blast bit score: 1663

Table of genes, locations, strands and annotations of subject cluster:
EED20974	442824	443667	+	conserved_hypothetical_protein	no_locus_tag
EED20975	444442	446456	+	hypothetical_protein	no_locus_tag
EED20976	449291	450201	-	hypothetical_protein	no_locus_tag
EED20977	450993	452204	-	hypothetical_protein	no_locus_tag
EED20978	453058	455335	+	mucin-1_precursor,_putative	no_locus_tag
EED20979	456506	458899	+	beta-xylosidase_XylA	no_locus_tag
EED20980	459043	460450	-	conserved_hypothetical_protein	no_locus_tag
EED20981	460829	464674	-	NRPS-like_enzyme,_putative	no_locus_tag
EED20982	467450	468920	+	amino_acid_transporter,_putative	no_locus_tag
EED20983	470334	471027	-	hypothetical_protein	no_locus_tag
EED20984	472336	473226	-	short-chain_dehydrogenase,_putative	no_locus_tag
EED20985	473981	474277	+	hypothetical_protein	no_locus_tag
EED20986	475973	479177	-	NRPS-like_enzyme,_putative	no_locus_tag
EED20987	479669	480616	-	conserved_hypothetical_protein	no_locus_tag
EED20988	480960	482940	+	benzoate_4-monooxygenase_cytochrome_P450, putative	no_locus_tag
EED20989	483099	483453	-	hypothetical_protein	no_locus_tag
EED20990	484301	485458	-	ankyrin_repeat-containing_protein,_putative	no_locus_tag

Table of Blast hits (query gene, subject gene, %identity, blast score, %coverage, e-value):
Mycgr3G107072_Mycgr3	EED20981	62	1664	100.075987842	0.0	


>>

109. DS995900_0
Source: Penicillium marneffei ATCC 18224 scf_1105668340758 genomic scaffold, whole genome shotgun sequence.

Number of proteins with BLAST hits to this cluster: 1
MultiGeneBlast score: 1.0
Cumulative Blast bit score: 1663

Table of genes, locations, strands and annotations of subject cluster:
EEA25126	208877	210486	+	glycosyl_hydrolase,_putative	no_locus_tag
EEA25127	212731	214581	+	ammonium_transporter,_putative	no_locus_tag
EEA25129	214782	215486	-	hypothetical_protein	no_locus_tag
EEA25130	217199	217975	+	conserved_hypothetical_protein	no_locus_tag
EEA25131	218226	219610	-	extracellular_exo-polygalacturonase,_putative	no_locus_tag
EEA25134	220334	221185	+	dienelactone_hydrolase_family_protein	no_locus_tag
EEA25135	222711	225110	+	beta-xylosidase_XylA	no_locus_tag
EEA25136	225283	226690	-	conserved_hypothetical_protein	no_locus_tag
EEA25137	227129	230968	-	NRPS-like_enzyme,_putative	no_locus_tag
EEA25138	232134	233605	-	amino_acid_transporter,_putative	no_locus_tag
EEA25139	235856	236831	-	short-chain_dehydrogenase,_putative	no_locus_tag
EEA25140	238306	238827	-	conserved_hypothetical_protein	no_locus_tag
EEA25141	241504	242909	+	12-oxophytodienoate_reductase,_putative	no_locus_tag
EEA25142	241868	242909	+	12-oxophytodienoate_reductase,_putative	no_locus_tag
EEA25144	248221	249287	-	arrestin_domain_containing_protein,_putative	no_locus_tag
EEA25145	250142	250515	+	hypothetical_protein	no_locus_tag

Table of Blast hits (query gene, subject gene, %identity, blast score, %coverage, e-value):
Mycgr3G107072_Mycgr3	EEA25137	62	1663	100.151975684	0.0	


>>

110. KB733447_1
Source: Bipolaris maydis ATCC 48331 unplaced genomic scaffold COCC4scaffold_4, whole genome shotgun sequence.

Number of proteins with BLAST hits to this cluster: 1
MultiGeneBlast score: 1.0
Cumulative Blast bit score: 1661

Table of genes, locations, strands and annotations of subject cluster:
ENI08910	1360237	1361222	-	hypothetical_protein	no_locus_tag
ENI08911	1361663	1363698	-	hypothetical_protein	no_locus_tag
ENI08912	1364764	1364940	-	hypothetical_protein	no_locus_tag
ENI08913	1369227	1370809	-	hypothetical_protein	no_locus_tag
ENI08914	1371908	1373208	+	hypothetical_protein	no_locus_tag
ENI08915	1374944	1378034	+	hypothetical_protein	no_locus_tag
ENI08916	1379319	1383167	+	hypothetical_protein	no_locus_tag

Table of Blast hits (query gene, subject gene, %identity, blast score, %coverage, e-value):
Mycgr3G107072_Mycgr3	ENI08916	63	1661	100.303951368	0.0	


>>

111. KB445576_0
Source: Cochliobolus heterostrophus C5 unplaced genomic scaffold COCHEscaffold_8, whole genome shotgun sequence.

Number of proteins with BLAST hits to this cluster: 1
MultiGeneBlast score: 1.0
Cumulative Blast bit score: 1661

Table of genes, locations, strands and annotations of subject cluster:
EMD91316	230559	231601	+	carbohydrate_esterase_family_4_protein	no_locus_tag
EMD91317	231811	233956	-	hypothetical_protein	no_locus_tag
EMD91318	234106	234445	-	hypothetical_protein	no_locus_tag
EMD91319	235040	236960	+	hypothetical_protein	no_locus_tag
EMD91320	237537	238963	+	hypothetical_protein	no_locus_tag
EMD91321	239356	240256	+	hypothetical_protein	no_locus_tag
EMD91322	240529	242217	-	hypothetical_protein	no_locus_tag
EMD91323	243382	244599	+	hypothetical_protein	no_locus_tag
EMD91324	245190	246351	-	hypothetical_protein	no_locus_tag
EMD91325	246711	247712	+	hypothetical_protein	no_locus_tag
EMD91326	247978	248883	-	hypothetical_protein	no_locus_tag
EMD91327	249479	253327	-	hypothetical_protein	no_locus_tag
EMD91328	254612	257702	-	hypothetical_protein	no_locus_tag
EMD91329	259438	260738	-	hypothetical_protein	no_locus_tag
EMD91330	261837	263419	+	hypothetical_protein	no_locus_tag
EMD91331	267706	267882	+	hypothetical_protein	no_locus_tag
EMD91332	268948	270983	+	hypothetical_protein	no_locus_tag
EMD91333	271424	272409	+	hypothetical_protein	no_locus_tag
EMD91334	272831	274159	+	hypothetical_protein	no_locus_tag

Table of Blast hits (query gene, subject gene, %identity, blast score, %coverage, e-value):
Mycgr3G107072_Mycgr3	EMD91327	63	1661	100.303951368	0.0	


>>

112. GG663364_0
Source: Ajellomyces capsulatus G186AR genomic scaffold supercont2.2, whole genome shotgun sequence.

Number of proteins with BLAST hits to this cluster: 1
MultiGeneBlast score: 1.0
Cumulative Blast bit score: 1661

Table of genes, locations, strands and annotations of subject cluster:
EEH10253	2011149	2012362	-	conserved_hypothetical_protein	no_locus_tag
EEH10254	2013289	2014042	+	predicted_protein	no_locus_tag
EEH10255	2014300	2015092	-	extracellular_matrix_protein	no_locus_tag
EEH10256	2016663	2017109	-	predicted_protein	no_locus_tag
EEH10257	2018388	2019402	-	predicted_protein	no_locus_tag
EEH10258	2021808	2022853	-	oxidoreductase	no_locus_tag
EEH10259	2025626	2026756	+	predicted_protein	no_locus_tag
EEH10260	2027391	2031221	-	nonribosomal_peptide_synthetase	no_locus_tag
EEH10261	2033345	2034337	+	conserved_hypothetical_protein	no_locus_tag
EEH10262	2034825	2036639	-	CBF/Mak21_family	no_locus_tag
EEH10263	2036901	2037880	+	ATP_synthase_subunit_4	no_locus_tag
EEH10264	2038120	2039034	-	conserved_hypothetical_protein	no_locus_tag
EEH10265	2040059	2041565	+	conserved_hypothetical_protein	no_locus_tag
EEH10266	2044401	2046728	-	conserved_hypothetical_protein	no_locus_tag
EEH10267	2047871	2048512	-	predicted_protein	no_locus_tag
EEH10268	2049795	2052104	-	predicted_protein	no_locus_tag

Table of Blast hits (query gene, subject gene, %identity, blast score, %coverage, e-value):
Mycgr3G107072_Mycgr3	EEH10260	64	1661	100.227963526	0.0	


>>

113. AM920433_0
Source: Penicillium chrysogenum Wisconsin 54-1255 complete genome, contig Pc00c18.

Number of proteins with BLAST hits to this cluster: 1
MultiGeneBlast score: 1.0
Cumulative Blast bit score: 1635

Table of genes, locations, strands and annotations of subject cluster:
CAP94255	69195	70509	-	not_annotated	Pc18g00310
CAP94256	71410	73851	+	not_annotated	Pc18g00320
CAP94257	74166	76767	-	not_annotated	Pc18g00330
CAP94258	78530	81058	-	not_annotated	Pc18g00340
CAP94259	81990	82980	+	hypothetical_protein	Pc18g00350
CAP94260	86036	88019	+	not_annotated	Pc18g00360
CAP94261	88198	88757	+	hypothetical_protein	Pc18g00370
CAP94262	89193	93023	+	not_annotated	Pc18g00380
CAP94263	94040	95770	-	unnamed	Pc18g00390
CAP94264	97407	100685	+	not_annotated	Pc18g00400
CAP94265	101599	102624	+	not_annotated	Pc18g00410
CAP94266	103869	105856	+	transcription_factor_pacC-Penicillium chrysogenum	pacC
CAP94267	107262	109563	+	not_annotated	Pc18g00430
CAP94268	109999	111099	-	not_annotated	Pc18g00440
CAP94269	111595	113566	-	not_annotated	Pc18g00450

Table of Blast hits (query gene, subject gene, %identity, blast score, %coverage, e-value):
Mycgr3G107072_Mycgr3	CAP94262	63	1635	100.151975684	0.0	


>>

114. CM001234_2
Source: Magnaporthe oryzae 70-15 chromosome 4, whole genome shotgun sequence.

Number of proteins with BLAST hits to this cluster: 1
MultiGeneBlast score: 1.0
Cumulative Blast bit score: 1549

Table of genes, locations, strands and annotations of subject cluster:
EHA50346	2356152	2357540	-	hypothetical_protein	no_locus_tag
EHA50347	2359027	2361486	+	hypothetical_protein	no_locus_tag
EHA50348	2362178	2364688	-	IBR_domain-containing_protein	no_locus_tag
EHA50349	2365176	2366261	-	hypothetical_protein	no_locus_tag
EHA50350	2366847	2369294	-	hypothetical_protein	no_locus_tag
EHA50351	2370973	2373347	+	SDA1_domain-containing_protein	no_locus_tag
EHA50352	2374972	2375246	-	hypothetical_protein	no_locus_tag
EHA50353	2376126	2379968	+	N-(5-amino-5-carboxypentanoyl)-L-cysteinyl-D- valine synthase	no_locus_tag

Table of Blast hits (query gene, subject gene, %identity, blast score, %coverage, e-value):
Mycgr3G107072_Mycgr3	EHA50353	59	1549	100.531914894	0.0	


>>

115. KB725930_1
Source: Colletotrichum orbiculare MAFF 240422 unplaced genomic scaffold Scaffold_366, whole genome shotgun sequence.

Number of proteins with BLAST hits to this cluster: 1
MultiGeneBlast score: 1.0
Cumulative Blast bit score: 1518

Table of genes, locations, strands and annotations of subject cluster:
ENH82697	1492394	1494400	+	WD_domain-containing_protein	no_locus_tag
ENH82698	1494991	1497313	+	stress_protein_ddr48-like_protein	no_locus_tag
ENH82699	1497712	1498494	-	phospholipase_carboxylesterase_superfamily	no_locus_tag
ENH82700	1499989	1500908	+	small_secreted_protein	no_locus_tag
ENH82701	1503050	1503490	+	hypothetical_protein	no_locus_tag
ENH82702	1503707	1505692	-	lccl_domain_containing_protein	no_locus_tag
ENH82703	1507531	1511370	+	nonribosomal_peptide_synthetase_10	no_locus_tag

Table of Blast hits (query gene, subject gene, %identity, blast score, %coverage, e-value):
Mycgr3G107072_Mycgr3	ENH82703	58	1518	100.303951368	0.0	


>>

116. DS985216_0
Source: Verticillium albo-atrum VaMs.102 supercont1.3 genomic scaffold, whole genome shotgun sequence.

Number of proteins with BLAST hits to this cluster: 1
MultiGeneBlast score: 1.0
Cumulative Blast bit score: 1503

Table of genes, locations, strands and annotations of subject cluster:
EEY16454	151333	152256	+	GMP_synthase	no_locus_tag
EEY16455	152450	153298	-	methyltransferase	no_locus_tag
EEY16456	154020	155149	+	conserved_hypothetical_protein	no_locus_tag
EEY16457	155408	157295	-	integral_membrane_protein	no_locus_tag
EEY16458	158346	160390	-	cryptochrome-1	no_locus_tag
EEY16459	162732	163651	-	veA_protein	no_locus_tag
EEY16460	170075	173929	+	enterobactin_synthetase_component_F	no_locus_tag
EEY16461	177680	178561	-	conserved_hypothetical_protein	no_locus_tag
EEY16462	183082	184226	-	monooxygenase	no_locus_tag
EEY16463	186246	190312	-	multidrug_resistance_protein	no_locus_tag
EEY16464	191746	192393	+	predicted_protein	no_locus_tag
EEY16465	193060	194275	+	transmembrane_protein	no_locus_tag

Table of Blast hits (query gene, subject gene, %identity, blast score, %coverage, e-value):
Mycgr3G107072_Mycgr3	EEY16460	58	1503	100.607902736	0.0	


>>

117. DS572721_1
Source: Verticillium dahliae VdLs.17 supercont1.27 genomic scaffold, whole genome shotgun sequence.

Number of proteins with BLAST hits to this cluster: 1
MultiGeneBlast score: 1.0
Cumulative Blast bit score: 1501

Table of genes, locations, strands and annotations of subject cluster:
EGY19296	152372	153296	+	GMP_synthase	no_locus_tag
EGY19297	153378	154314	-	methyltransferase	no_locus_tag
EGY19298	155059	156188	+	hypothetical_protein	no_locus_tag
EGY19299	156448	158313	-	integral_membrane_protein	no_locus_tag
EGY19300	159383	161430	-	cryptochrome-1	no_locus_tag
EGY19301	163241	164084	-	VosA	no_locus_tag
EGY19302	169160	169387	+	hypothetical_protein	no_locus_tag
EGY19303	170836	174690	+	enterobactin_synthetase_component_F	no_locus_tag

Table of Blast hits (query gene, subject gene, %identity, blast score, %coverage, e-value):
Mycgr3G107072_Mycgr3	EGY19303	58	1501	100.607902736	0.0	


>>

118. HF679025_1
Source: Fusarium fujikuroi IMI 58289 draft genome, chromosome FFUJ_chr03.

Number of proteins with BLAST hits to this cluster: 1
MultiGeneBlast score: 1.0
Cumulative Blast bit score: 1500

Table of genes, locations, strands and annotations of subject cluster:
CCT66464	4518916	4519385	+	uncharacterized_protein	FFUJ_03498
CCT66465	4519752	4521012	+	probable_high-affinity_nickel_transport_protein nic1	FFUJ_03499
CCT66466	4521324	4522412	+	uncharacterized_protein	FFUJ_03500
CCT66467	4524509	4527462	+	related_to_calpain-like_protein	FFUJ_03501
CCT66468	4528232	4529829	+	related_to_protein_involved_in_authophagy (APG17)	FFUJ_03502
CCT66469	4530500	4531313	-	uncharacterized_protein	FFUJ_03503
CCT66470	4532643	4533731	-	related_to_methyltransferase	FFUJ_03504
CCT66471	4534907	4536163	-	uncharacterized_protein	FFUJ_03505
CCT66472	4537841	4541695	-	related_to_alpha-aminoadipate_reductase_large subunit	FFUJ_03506

Table of Blast hits (query gene, subject gene, %identity, blast score, %coverage, e-value):
Mycgr3G107072_Mycgr3	CCT66472	57	1500	100.531914894	0.0	


>>

119. ABDF02000092_0
Source: Trichoderma virens Gv29-8, whole genome shotgun sequencing project.

Number of proteins with BLAST hits to this cluster: 1
MultiGeneBlast score: 1.0
Cumulative Blast bit score: 1474

Table of genes, locations, strands and annotations of subject cluster:
EHK15301	249055	250593	-	hypothetical_protein	no_locus_tag
EHK15302	251516	253515	-	hypothetical_protein	no_locus_tag
EHK15303	254901	256454	+	hypothetical_protein	no_locus_tag
EHK15304	258006	259229	+	hypothetical_protein	no_locus_tag
EHK15305	259548	260884	-	hypothetical_protein	no_locus_tag
EHK15306	265690	267276	+	hypothetical_protein	no_locus_tag
EHK15307	268628	272479	+	non-ribosomal_peptide_synthetase	no_locus_tag
EHK15308	273906	275859	+	hypothetical_protein	no_locus_tag
EHK15309	276048	277775	-	hypothetical_protein	no_locus_tag
EHK15310	278437	282408	-	hypothetical_protein	no_locus_tag
EHK15311	282901	285655	+	hypothetical_protein	no_locus_tag
EHK15312	286257	288004	-	hypothetical_protein	no_locus_tag
EHK15313	289279	290697	+	hypothetical_protein	no_locus_tag
EHK15314	291521	292447	+	hypothetical_protein	no_locus_tag

Table of Blast hits (query gene, subject gene, %identity, blast score, %coverage, e-value):
Mycgr3G107072_Mycgr3	EHK15307	58	1474	100.455927052	0.0	


>>

120. ABDG02000027_1
Source: Trichoderma atroviride IMI 206040, whole genome shotgun sequencing project.

Number of proteins with BLAST hits to this cluster: 1
MultiGeneBlast score: 1.0
Cumulative Blast bit score: 1456

Table of genes, locations, strands and annotations of subject cluster:
EHK41513	3271640	3272566	-	hypothetical_protein	no_locus_tag
EHK41514	3273278	3274713	-	hypothetical_protein	no_locus_tag
EHK41515	3275927	3277662	+	hypothetical_protein	no_locus_tag
EHK41516	3278335	3281071	-	hypothetical_protein	no_locus_tag
EHK41517	3281497	3285565	+	hypothetical_protein	no_locus_tag
EHK41518	3286231	3287918	-	hypothetical_protein	no_locus_tag
EHK41519	3289356	3293213	-	non-ribosomal_peptide_synthetase	no_locus_tag

Table of Blast hits (query gene, subject gene, %identity, blast score, %coverage, e-value):
Mycgr3G107072_Mycgr3	EHK41519	57	1456	100.455927052	0.0	


>>

121. DF196785_0
Source: Pseudozyma antarctica T-34 DNA, contig: scaffold00019, whole genome shotgun sequence.

Number of proteins with BLAST hits to this cluster: 1
MultiGeneBlast score: 1.0
Cumulative Blast bit score: 1434

Table of genes, locations, strands and annotations of subject cluster:
GAC75890	13506	15193	+	dehydrogenases_with_different_specificities	no_locus_tag
GAC75891	15717	17279	-	hypothetical_protein	no_locus_tag
GAC75892	17921	23870	-	hypothetical_protein	no_locus_tag
GAC75893	24266	25498	-	hypothetical_protein	no_locus_tag
GAC75894	26594	28612	+	hypothetical_protein	no_locus_tag
GAC75895	28690	30153	-	Fe2+/Zn2+_regulated_transporter	no_locus_tag
GAC75896	30911	31864	+	transport_protein_Sec61,_alpha_subunit	no_locus_tag
GAC75897	31970	35968	-	non-ribosomal_peptide_synthetase	no_locus_tag
GAC75898	37059	39446	+	RNA_polymerase_subunit_K	no_locus_tag
GAC75899	39715	44038	-	hypothetical_protein	no_locus_tag
GAC75900	44122	45133	-	uncharacterized_conserved_protein	no_locus_tag
GAC75901	45336	46100	+	hypothetical_protein	no_locus_tag
GAC75902	46282	47115	-	triosephosphate_isomerase	no_locus_tag
GAC75903	47888	48370	+	hypothetical_protein	no_locus_tag
GAC75904	48895	52149	+	hypothetical_protein	no_locus_tag
GAC75905	52585	54007	-	ubiquitin-like_protein	no_locus_tag
GAC75906	54353	54729	-	hypothetical_protein	no_locus_tag
GAC75907	54846	56990	+	hypothetical_protein	no_locus_tag

Table of Blast hits (query gene, subject gene, %identity, blast score, %coverage, e-value):
Mycgr3G107072_Mycgr3	GAC75897	55	1434	102.279635258	0.0	


>>

122. FQ311472_1
Source: Sporisorium reilianum SRZ2 chromosome 7 complete DNA sequence.

Number of proteins with BLAST hits to this cluster: 1
MultiGeneBlast score: 1.0
Cumulative Blast bit score: 1394

Table of genes, locations, strands and annotations of subject cluster:
CBQ73503	833291	833679	+	conserved_hypothetical_protein	sr14160
CBQ73504	833779	834441	-	related_to_Dynein_light_chain_2B,_cytoplasmic	sr14161
CBQ73505	835003	835450	+	related_to_ubiquitin-like_protein_Hub1	sr14162
CBQ73506	836225	839515	-	conserved_hypothetical_protein	sr14163
CBQ73507	840093	840578	-	probable_ribose-5-phosphate_isomerase	sr14164
CBQ73508	841576	842415	+	related_to_triose-phosphate_isomerase	sr14165
CBQ73509	842577	843187	-	conserved_hypothetical_protein	sr14166
CBQ73510	843638	844691	+	conserved_hypothetical_protein	sr14167
CBQ73511	845597	849456	+	conserved_hypothetical_protein	sr14168
CBQ73512	849740	852085	-	conserved_hypothetical_protein	sr14169
CBQ73513	852961	856890	+	related_to_Aminoadipate-semialdehyde dehydrogenase	sr14170

Table of Blast hits (query gene, subject gene, %identity, blast score, %coverage, e-value):
Mycgr3G107072_Mycgr3	CBQ73513	53	1394	102.203647416	0.0	


>>

123. KE148153_1
Source: Ophiostoma piceae UAMH 11346 chromosome Unknown scf08, whole genome shotgun sequence.

Number of proteins with BLAST hits to this cluster: 1
MultiGeneBlast score: 1.0
Cumulative Blast bit score: 1215

Table of genes, locations, strands and annotations of subject cluster:
EPE06497	974737	975870	+	carnitinyl-_dehydratase	no_locus_tag
EPE06498	977002	977893	+	u-box_domain-containing_protein	no_locus_tag
EPE06499	978183	979921	-	hypothetical_protein	no_locus_tag
EPE06500	980949	983336	-	non-imprinted_in_prader-willi_angelman_syndrome region protein 2	no_locus_tag
EPE06501	991797	995894	+	nonribosomal_peptide_synthetase_10	no_locus_tag

Table of Blast hits (query gene, subject gene, %identity, blast score, %coverage, e-value):
Mycgr3G107072_Mycgr3	EPE06501	50	1215	106.838905775	0.0	


>>

124. KB310677_0
Source: Capitella teleta unplaced genomic scaffold CAPTEscaffold_748, whole genome shotgun sequence.

Number of proteins with BLAST hits to this cluster: 1
MultiGeneBlast score: 1.0
Cumulative Blast bit score: 1171

Table of genes, locations, strands and annotations of subject cluster:
ELT91027	4631	9906	-	hypothetical_protein	no_locus_tag
ELT91028	12442	13587	-	hypothetical_protein	no_locus_tag
ELT91029	13911	15737	+	hypothetical_protein	no_locus_tag
ELT91030	19105	22341	-	hypothetical_protein	no_locus_tag
ELT91031	24875	31914	-	hypothetical_protein	no_locus_tag
ELT91032	36025	40718	-	hypothetical_protein	no_locus_tag
ELT91033	42358	50202	+	hypothetical_protein	no_locus_tag

Table of Blast hits (query gene, subject gene, %identity, blast score, %coverage, e-value):
Mycgr3G107072_Mycgr3	ELT91031	36	724	101.823708207	0.0	
Mycgr3G107072_Mycgr3	ELT91027	32	447	74.0881458967	9e-134	


>>

125. DS572752_0
Source: Paracoccidioides brasiliensis Pb18 supercont1.3 genomic scaffold, whole genome shotgun sequence.

Number of proteins with BLAST hits to this cluster: 1
MultiGeneBlast score: 1.0
Cumulative Blast bit score: 1068

Table of genes, locations, strands and annotations of subject cluster:
EEH46470	543221	544424	-	conserved_hypothetical_protein	no_locus_tag
EEH46471	546913	547687	-	hypothetical_protein	no_locus_tag
EEH46472	548094	549339	-	predicted_protein	no_locus_tag
EEH46473	549897	552421	-	predicted_protein	no_locus_tag
EEH46474	552571	553781	+	predicted_protein	no_locus_tag
EEH46475	554020	555161	-	conserved_hypothetical_protein	no_locus_tag
EEH46476	555411	556562	+	predicted_protein	no_locus_tag
EEH46477	557234	561063	-	polyketide_synthase_hetM	no_locus_tag
EEH46478	563292	564305	+	conserved_hypothetical_protein	no_locus_tag
EEH46479	564840	566656	-	CBF/Mak21_family_protein	no_locus_tag
EEH46480	566899	567868	+	ATP_synthase_subunit_4	no_locus_tag
EEH46481	568068	568997	-	conserved_hypothetical_protein	no_locus_tag
EEH46482	569318	569806	-	predicted_protein	no_locus_tag
EEH46483	570339	571860	+	conserved_hypothetical_protein	no_locus_tag
EEH46484	572342	572633	+	predicted_protein	no_locus_tag
EEH46485	575531	577536	-	conserved_hypothetical_protein	no_locus_tag
EEH46486	578302	579348	-	predicted_protein	no_locus_tag

Table of Blast hits (query gene, subject gene, %identity, blast score, %coverage, e-value):
Mycgr3G107072_Mycgr3	EEH46477	61	1068	67.6291793313	0.0	


>>

126. JH767588_1
Source: Coniosporium apollinis CBS 100218 chromosome Unknown supercont1.35, whole genome shotgun sequence.

Number of proteins with BLAST hits to this cluster: 1
MultiGeneBlast score: 1.0
Cumulative Blast bit score: 1009

Table of genes, locations, strands and annotations of subject cluster:
EON67606	304142	306010	+	hypothetical_protein	no_locus_tag
EON67607	306691	307722	+	hypothetical_protein	no_locus_tag
EON67608	308950	309663	-	hypothetical_protein	no_locus_tag
EON67609	311565	312140	-	hypothetical_protein	no_locus_tag
EON67610	314154	317231	+	hypothetical_protein	no_locus_tag
EON67611	319536	320305	+	hypothetical_protein	no_locus_tag
EON67612	321636	325454	+	hypothetical_protein	no_locus_tag

Table of Blast hits (query gene, subject gene, %identity, blast score, %coverage, e-value):
Mycgr3G52682_Mycgr3T	EON67612	56	1009	78.2169890664	0.0	


>>

127. GL985056_0
Source: Trichoderma reesei QM6a unplaced genomic scaffold TRIREscaffold_1, whole genome shotgun sequence.

Number of proteins with BLAST hits to this cluster: 1
MultiGeneBlast score: 1.0
Cumulative Blast bit score: 910

Table of genes, locations, strands and annotations of subject cluster:
EGR52301	1482305	1485162	+	predicted_protein	no_locus_tag
EGR52821	1485729	1487768	-	predicted_protein	no_locus_tag
EGR52302	1490666	1492814	+	predicted_protein	no_locus_tag
EGR52822	1493399	1494656	-	vesicle_fusion_protein	no_locus_tag
EGR52303	1495331	1495789	+	predicted_protein	no_locus_tag
EGR52823	1496157	1496768	-	predicted_protein	no_locus_tag
EGR52824	1497445	1499682	-	predicted_protein	no_locus_tag
EGR52304	1500478	1500978	+	predicted_protein	no_locus_tag
EGR52825	1501361	1504994	-	predicted_protein	no_locus_tag
EGR52826	1506237	1507614	-	dihydrolipoyllysine-residue acetyltransferase-like protein	no_locus_tag
EGR52305	1509679	1510809	+	predicted_protein	no_locus_tag
EGR52827	1511324	1513991	-	predicted_protein	no_locus_tag
EGR52828	1514592	1516554	-	predicted_protein	no_locus_tag
EGR52306	1517768	1518787	+	predicted_protein	no_locus_tag
EGR52829	1519162	1520393	-	hypothetical_protein	no_locus_tag
EGR52307	1523638	1526720	+	predicted_protein	no_locus_tag

Table of Blast hits (query gene, subject gene, %identity, blast score, %coverage, e-value):
Mycgr3G52682_Mycgr3T	EGR52825	44	910	98.3179142136	0.0	


>>

128. KB446555_2
Source: Pseudocercospora fijiensis CIRAD86 unplaced genomic scaffold MYCFIscaffold_1, whole genome shotgun sequence.

Number of proteins with BLAST hits to this cluster: 1
MultiGeneBlast score: 1.0
Cumulative Blast bit score: 886

Table of genes, locations, strands and annotations of subject cluster:
EME89625	11153146	11154000	+	hypothetical_protein	no_locus_tag
EME89626	11154512	11155099	-	hypothetical_protein	no_locus_tag
EME89627	11156449	11158166	-	hypothetical_protein	no_locus_tag
EME89628	11158814	11160364	+	hypothetical_protein	no_locus_tag
EME89629	11160690	11163097	-	hypothetical_protein	no_locus_tag
EME89630	11163995	11165942	-	hypothetical_protein	no_locus_tag

Table of Blast hits (query gene, subject gene, %identity, blast score, %coverage, e-value):
Mycgr3G107069_Mycgr3	EME89630	68	886	99.3620414673	0.0	


>>

129. GG698898_0
Source: Nectria haematococca mpVI 77-13-4 chromosome 4 genomic scaffold NECHAsca_3_chr4_2_0, whole genome shotgun sequence.

Number of proteins with BLAST hits to this cluster: 1
MultiGeneBlast score: 1.0
Cumulative Blast bit score: 878

Table of genes, locations, strands and annotations of subject cluster:
EEU46288	483238	484397	-	predicted_protein	no_locus_tag
EEU45835	485638	488401	+	hypothetical_protein	no_locus_tag
EEU46289	489480	491489	-	hypothetical_protein	no_locus_tag
EEU45836	493425	495591	+	hypothetical_protein	no_locus_tag
EEU46290	496292	497137	-	predicted_protein	no_locus_tag
EEU45837	497769	498353	+	hypothetical_protein	no_locus_tag
EEU46291	498666	499102	-	expressed_protein	no_locus_tag
EEU46292	499500	501753	-	predicted_protein	no_locus_tag
EEU45838	502051	502827	+	hypothetical_protein	no_locus_tag
EEU46293	503226	506977	-	hypothetical_protein	no_locus_tag
EEU46294	509032	509959	-	hypothetical_protein	no_locus_tag
EEU46295	511101	512913	-	hypothetical_protein	no_locus_tag
EEU46296	515677	516241	-	hypothetical_protein	no_locus_tag
EEU45839	516576	517421	+	predicted_protein	no_locus_tag
EEU46297	517784	518385	-	predicted_protein	no_locus_tag
EEU46298	519518	520023	-	hypothetical_protein	no_locus_tag
EEU45840	521034	524980	+	hypothetical_protein	no_locus_tag
EEU45841	525556	526618	+	hypothetical_protein	no_locus_tag
EEU46299	526880	528601	-	predicted_protein	no_locus_tag

Table of Blast hits (query gene, subject gene, %identity, blast score, %coverage, e-value):
Mycgr3G52682_Mycgr3T	EEU46293	43	879	98.9907485282	0.0	


>>

130. KB730248_0
Source: Fusarium oxysporum f. sp. cubense race 1 unplaced genomic scaffold scaffold101, whole genome shotgun sequence.

Number of proteins with BLAST hits to this cluster: 1
MultiGeneBlast score: 1.0
Cumulative Blast bit score: 877

Table of genes, locations, strands and annotations of subject cluster:
ENH68389	472170	474942	+	hypothetical_protein	no_locus_tag
ENH68390	476009	478003	-	U4/U6.U5_tri-snRNP-associated_protein_snu66	no_locus_tag
ENH68391	479866	482053	+	Glucoamylase	no_locus_tag
ENH68392	482705	483772	-	Putative_vesicular-fusion_protein_sec17_like protein	no_locus_tag
ENH68393	484162	484734	+	hypothetical_protein	no_locus_tag
ENH68394	485000	485527	-	Type_1_phosphatases_regulator_ypi-1	no_locus_tag
ENH68395	486157	488363	-	hypothetical_protein	no_locus_tag
ENH68396	488697	489474	+	Putative_60S_ribosomal_protein_MRP49, mitochondrial	no_locus_tag
ENH68397	489831	493572	-	Putative_E3_ubiquitin-protein_ligase_mug30	no_locus_tag
ENH68398	495177	496090	-	hypothetical_protein	no_locus_tag
ENH68399	498029	498695	-	40S_ribosomal_protein_S10-A	no_locus_tag
ENH68400	499059	499907	+	UPF0667_family_protein_C31G5.18c	no_locus_tag
ENH68401	500267	500886	-	Cytochrome_c_oxidase_subunit_6B	no_locus_tag
ENH68402	501281	501823	+	hypothetical_protein	no_locus_tag
ENH68403	502072	502554	-	Peptidyl-prolyl_cis-trans_isomerase_E	no_locus_tag
ENH68404	503704	507644	+	Protein_transport_protein_SEC31	no_locus_tag
ENH68405	508243	509325	+	hypothetical_protein	no_locus_tag
ENH68406	509557	511309	-	hypothetical_protein	no_locus_tag

Table of Blast hits (query gene, subject gene, %identity, blast score, %coverage, e-value):
Mycgr3G52682_Mycgr3T	ENH68397	42	877	100.336417157	0.0	


>>

131. KB726554_1
Source: Fusarium oxysporum f. sp. cubense race 4 unplaced genomic scaffold scaffold44, whole genome shotgun sequence.

Number of proteins with BLAST hits to this cluster: 1
MultiGeneBlast score: 1.0
Cumulative Blast bit score: 872

Table of genes, locations, strands and annotations of subject cluster:
EMT68534	1965096	1966848	+	hypothetical_protein	no_locus_tag
EMT68535	1967079	1968147	-	hypothetical_protein	no_locus_tag
EMT68536	1968745	1972685	-	Protein_transport_protein_SEC31	no_locus_tag
EMT68537	1973834	1974316	+	Peptidyl-prolyl_cis-trans_isomerase_E	no_locus_tag
EMT68538	1974565	1975119	-	hypothetical_protein	no_locus_tag
EMT68539	1975514	1976133	+	Cytochrome_c_oxidase_subunit_6B	no_locus_tag
EMT68540	1976493	1977341	-	UPF0667_family_protein_C31G5.18c	no_locus_tag
EMT68541	1977705	1978371	+	40S_ribosomal_protein_S10-A	no_locus_tag
EMT68542	1980309	1981222	+	hypothetical_protein	no_locus_tag
EMT68543	1982404	1983317	+	hypothetical_protein	no_locus_tag
EMT68544	1984908	1988641	+	Putative_E3_ubiquitin-protein_ligase_mug30	no_locus_tag

Table of Blast hits (query gene, subject gene, %identity, blast score, %coverage, e-value):
Mycgr3G52682_Mycgr3T	EMT68544	42	872	100.588730025	0.0	


>>

132. HF679026_1
Source: Fusarium fujikuroi IMI 58289 draft genome, chromosome FFUJ_chr04.

Number of proteins with BLAST hits to this cluster: 1
MultiGeneBlast score: 1.0
Cumulative Blast bit score: 867

Table of genes, locations, strands and annotations of subject cluster:
CCT67295	1598423	1600179	+	related_to_integral_membrane_protein	FFUJ_13496
CCT67296	1600405	1601482	-	uncharacterized_protein	FFUJ_13497
CCT67297	1602093	1606027	-	related_to_SEC31_protein	FFUJ_13498
CCT67298	1606914	1607396	+	related_to_cyclophilin	FFUJ_13499
CCT67299	1607645	1608199	-	uncharacterized_protein	FFUJ_13500
CCT67300	1608603	1609219	+	probable_COX12-cytochrome-c_oxidase,_subunit VIB	FFUJ_13501
CCT67301	1609574	1610422	-	uncharacterized_protein	FFUJ_13502
CCT67302	1610799	1611467	+	probable_40s_ribosomal_protein_s10-b	FFUJ_13503
CCT67303	1613541	1614460	+	uncharacterized_protein	FFUJ_13504
CCT67304	1616188	1619914	+	related_to_ubiquitin-protein_ligase_HUL4	FFUJ_13505
CCT67535	1620279	1621055	-	related_to_ribosomal_protein_MRP49	FFUJ_13506
CCT67305	1621380	1623586	+	uncharacterized_protein	FFUJ_13507
CCT67306	1624242	1624769	+	related_to_Type_1_phosphatases_regulator_ypi-1	FFUJ_13508
CCT67307	1625036	1625608	-	related_to_a-agglutinin_core_protein_AGA1	FFUJ_13509
CCT67308	1626025	1627092	+	probable_transport_vesicle_fusion_protein_SEC17	FFUJ_13510
CCT67309	1627724	1629992	-	probable_glucan_1,4-alpha-glucosidase	FFUJ_13511
CCT67310	1631877	1633871	+	related_to_DNA_binding_protein_SART-1	FFUJ_13512
CCT67311	1634951	1637748	-	uncharacterized_protein	FFUJ_13513
CCT67312	1639291	1640447	+	probable_ornithine_carbamoyltransferase precursor	FFUJ_13514

Table of Blast hits (query gene, subject gene, %identity, blast score, %coverage, e-value):
Mycgr3G52682_Mycgr3T	CCT67304	42	867	99.747687132	0.0	


>>

133. ABDF02000004_1
Source: Trichoderma virens Gv29-8, whole genome shotgun sequencing project.

Number of proteins with BLAST hits to this cluster: 1
MultiGeneBlast score: 1.0
Cumulative Blast bit score: 865

Table of genes, locations, strands and annotations of subject cluster:
EHK24444	778310	781159	+	hypothetical_protein	no_locus_tag
EHK24445	781828	783884	-	hypothetical_protein	no_locus_tag
EHK25059	786393	788541	+	glycoside_hydrolase_family_15_protein	no_locus_tag
EHK24446	789064	790209	-	hypothetical_protein	no_locus_tag
EHK24447	790653	791231	+	hypothetical_protein	no_locus_tag
EHK24448	791542	792142	-	hypothetical_protein	no_locus_tag
EHK24449	792677	794896	-	hypothetical_protein	no_locus_tag
EHK24450	795572	796051	+	hypothetical_protein	no_locus_tag
EHK24451	796394	800034	-	hypothetical_protein	no_locus_tag

Table of Blast hits (query gene, subject gene, %identity, blast score, %coverage, e-value):
Mycgr3G52682_Mycgr3T	EHK24451	43	866	99.8317914214	0.0	


>>

134. JH226131_0
Source: Exophiala dermatitidis NIH/UT8656 unplaced genomic scaffold supercont1.2, whole genome shotgun sequence.

Number of proteins with BLAST hits to this cluster: 1
MultiGeneBlast score: 1.0
Cumulative Blast bit score: 863

Table of genes, locations, strands and annotations of subject cluster:
EHY53349	99189	102809	+	other_hect_domain_ubiquitin_protein_ligase_E3	no_locus_tag
EHY53350	104525	105819	+	alcohol_dehydrogenase,_zinc-containing	no_locus_tag
EHY53351	107144	108004	+	hypothetical_protein	no_locus_tag
EHY53352	108947	109673	-	40S_ribosomal_protein_S8-B	no_locus_tag
EHY53353	110257	110894	+	30S_ribosomal_protein_S10e	no_locus_tag
EHY53354	111916	112264	-	hypothetical_protein	no_locus_tag
EHY53355	113158	114350	+	sulfite_oxidase	no_locus_tag
EHY53356	115744	116175	-	hypothetical_protein	no_locus_tag
EHY53357	116748	118852	+	hypothetical_protein	no_locus_tag
EHY53358	120744	123914	-	hypothetical_protein	no_locus_tag

Table of Blast hits (query gene, subject gene, %identity, blast score, %coverage, e-value):
Mycgr3G52682_Mycgr3T	EHY53349	43	863	102.943650126	0.0	


>>

135. GG704914_0
Source: Coccidioides immitis RS genomic scaffold supercont3.4, whole genome shotgun sequence.

Number of proteins with BLAST hits to this cluster: 1
MultiGeneBlast score: 1.0
Cumulative Blast bit score: 847

Table of genes, locations, strands and annotations of subject cluster:
EAS34177	1881743	1884187	-	C2H2_type_zinc_finger_domain-containing_protein	no_locus_tag
EAS34179	1885388	1887207	+	nitrogen_permease_regulator_Npr2	no_locus_tag
EAS34180	1887630	1889950	-	transcriptional_regulator_Ngg1	no_locus_tag
EAS34181	1890788	1891254	+	hypothetical_protein	no_locus_tag
EAS34182	1891785	1893635	+	hypothetical_protein	no_locus_tag
EAS34183	1894547	1895476	-	hypothetical_protein	no_locus_tag
EAS34184	1896047	1897613	-	chlorophyll_synthesis_pathway_protein_BchC	no_locus_tag
EAS34185	1900449	1904362	-	ubiquitin-protein_ligase	no_locus_tag
EJB11488	1904707	1905027	+	hypothetical_protein	no_locus_tag
EAS34186	1905434	1906729	-	cytoplasmic_tRNA_2-thiolation_protein_1	no_locus_tag
EAS34187	1907074	1908425	-	arsenical-resistance_protein	no_locus_tag
EAS34188	1909269	1910759	+	hypothetical_protein	no_locus_tag
EAS34189	1911449	1912423	-	hypothetical_protein	no_locus_tag
EAS34190	1913600	1914927	+	hypothetical_protein	no_locus_tag
EAS34191	1915296	1915744	-	hypothetical_protein	no_locus_tag
EJB11490	1916477	1917349	-	hypothetical_protein,_variant	no_locus_tag
EAS34193	1918050	1918566	+	hypothetical_protein	no_locus_tag
EAS34194	1919577	1920872	+	g1/s-specific_cyclin_pcl1	no_locus_tag
EJB11491	1921076	1922281	+	cyclin	no_locus_tag
EAS34195	1922848	1923198	-	hypothetical_protein	no_locus_tag
EAS34196	1923594	1924284	+	HIT_finger_domain-containing_protein	no_locus_tag

Table of Blast hits (query gene, subject gene, %identity, blast score, %coverage, e-value):
Mycgr3G52682_Mycgr3T	EAS34185	43	847	100.420521447	0.0	


>>

136. DS572697_0
Source: Verticillium dahliae VdLs.17 supercont1.3 genomic scaffold, whole genome shotgun sequence.

Number of proteins with BLAST hits to this cluster: 1
MultiGeneBlast score: 1.0
Cumulative Blast bit score: 841

Table of genes, locations, strands and annotations of subject cluster:
EGY19922	1012988	1014529	-	hypothetical_protein	no_locus_tag
EGY19923	1020123	1023035	+	suppressor_of_Mek1	no_locus_tag
EGY19924	1023775	1026045	-	AFG2_protein	no_locus_tag
EGY19925	1027278	1028498	+	hypothetical_protein	no_locus_tag
EGY19926	1029249	1030098	-	GTP-binding_protein_SAS1	no_locus_tag
EGY19927	1032174	1035898	+	ubiquitin-protein_ligase_E3A	no_locus_tag
EGY19928	1036239	1037076	-	50S_ribosomal_protein_Mrp49	no_locus_tag
EGY19929	1037518	1039652	+	hypothetical_protein	no_locus_tag
EGY19930	1040077	1041018	-	hypothetical_protein	no_locus_tag
EGY19931	1042089	1042678	+	hypothetical_protein	no_locus_tag
EGY19932	1043412	1044332	+	urease_accessory_protein_ureG	no_locus_tag
EGY19933	1044574	1047143	-	ribosome_biogenesis_protein_TSR1	no_locus_tag
EGY19934	1047752	1049473	+	U3_small_nucleolar_RNA-associated_protein	no_locus_tag
EGY19935	1049958	1050719	-	peptidyl-tRNA_hydrolase	no_locus_tag
EGY19936	1051559	1052453	+	hypothetical_protein	no_locus_tag
EGY19937	1052686	1054928	-	glucoamylase	no_locus_tag

Table of Blast hits (query gene, subject gene, %identity, blast score, %coverage, e-value):
Mycgr3G52682_Mycgr3T	EGY19927	42	841	99.9158957107	0.0	


>>

137. GL636503_0
Source: Coccidioides posadasii str. Silveira unplaced genomic scaffold supercont2.18, whole genome shotgun sequence.

Number of proteins with BLAST hits to this cluster: 1
MultiGeneBlast score: 1.0
Cumulative Blast bit score: 838

Table of genes, locations, strands and annotations of subject cluster:
EFW14787	117302	119747	-	hypothetical_protein	no_locus_tag
EFW14788	120944	122763	+	nitrogen_permease_regulator_Npr2	no_locus_tag
EFW14789	123184	125505	-	transcriptional_regulator_Ngg1	no_locus_tag
EFW14790	126325	126791	+	predicted_protein	no_locus_tag
EFW14791	127313	129164	+	conserved_hypothetical_protein	no_locus_tag
EFW14792	130075	131001	-	conserved_hypothetical_protein	no_locus_tag
EFW14793	131568	133133	-	alcohol_dehydrogenase	no_locus_tag
EFW14794	135995	139645	-	E3_ubiquitin-protein_ligase_HUWE1	no_locus_tag
EFW14795	141144	142439	-	PP-loop_ATPase_superfamily_protein	no_locus_tag
EFW14796	142769	144120	-	arsenical-resistance_protein	no_locus_tag
EFW14797	144961	146451	+	conserved_hypothetical_protein	no_locus_tag
EFW14798	146980	148386	-	conserved_hypothetical_protein	no_locus_tag
EFW14799	149729	150580	+	conserved_hypothetical_protein	no_locus_tag
EFW14800	150950	151413	-	predicted_protein	no_locus_tag
EFW14801	152271	153049	+	predicted_protein	no_locus_tag
EFW14802	154264	155757	-	conserved_hypothetical_protein	no_locus_tag
EFW14803	156508	157189	+	predicted_protein	no_locus_tag
EFW14804	157733	158113	+	conserved_hypothetical_protein	no_locus_tag
EFW14805	159242	160447	+	cyclin	no_locus_tag

Table of Blast hits (query gene, subject gene, %identity, blast score, %coverage, e-value):
Mycgr3G52682_Mycgr3T	EFW14794	42	838	99.8317914214	0.0	


>>

138. ACFW01000009_1
Source: Coccidioides posadasii C735 delta SOWgp, whole genome shotgun sequencing project.

Number of proteins with BLAST hits to this cluster: 1
MultiGeneBlast score: 1.0
Cumulative Blast bit score: 835

Table of genes, locations, strands and annotations of subject cluster:
EER29247	485768	486619	-	kinase_domain_containing_protein	no_locus_tag
EER29248	488022	489065	+	hypothetical_protein	no_locus_tag
EER29249	489901	491391	-	Major_Facilitator_Superfamily_protein	no_locus_tag
EER29250	492232	493583	+	Sodium_Bile_acid_symporter_family_protein	no_locus_tag
EER29251	493913	495208	+	PP-loop_family_protein	no_locus_tag
EER29252	496722	500372	+	HECT-domain_containing_protein	no_locus_tag

Table of Blast hits (query gene, subject gene, %identity, blast score, %coverage, e-value):
Mycgr3G52682_Mycgr3T	EER29252	42	836	99.8317914214	0.0	


>>

139. ABDG02000017_1
Source: Trichoderma atroviride IMI 206040, whole genome shotgun sequencing project.

Number of proteins with BLAST hits to this cluster: 1
MultiGeneBlast score: 1.0
Cumulative Blast bit score: 835

Table of genes, locations, strands and annotations of subject cluster:
EHK49018	466403	467189	-	hypothetical_protein	no_locus_tag
EHK49019	469464	473345	+	hypothetical_protein	no_locus_tag
EHK49020	474289	474843	+	hypothetical_protein	no_locus_tag
EHK49021	475159	475664	-	hypothetical_protein	no_locus_tag
EHK49022	476042	476705	+	hypothetical_protein	no_locus_tag
EHK49023	477045	477896	-	hypothetical_protein	no_locus_tag
EHK49024	478394	479286	+	hypothetical_protein	no_locus_tag
EHK49025	479642	479896	-	hypothetical_protein	no_locus_tag
EHK49026	480459	481373	+	hypothetical_protein	no_locus_tag
EHK49027	482143	482913	+	hypothetical_protein	no_locus_tag
EHK49028	484273	487756	+	hypothetical_protein	no_locus_tag
EHK49029	488221	489050	-	hypothetical_protein	no_locus_tag
EHK49030	489386	491616	+	hypothetical_protein	no_locus_tag
EHK49031	492153	492777	+	hypothetical_protein	no_locus_tag
EHK49032	493117	493599	-	hypothetical_protein	no_locus_tag
EHK49033	494052	495245	+	hypothetical_protein	no_locus_tag
EHK49034	495781	497869	-	glycoside_hydrolase_family_15_protein	no_locus_tag
EHK49035	500506	502566	+	hypothetical_protein	no_locus_tag
EHK49036	503341	506184	-	hypothetical_protein	no_locus_tag

Table of Blast hits (query gene, subject gene, %identity, blast score, %coverage, e-value):
Mycgr3G52682_Mycgr3T	EHK49028	42	836	95.9629941127	0.0	


>>

140. GL891305_2
Source: Neurospora tetrasperma FGSC 2508 unplaced genomic scaffold NEUTE1scaffold_4, whole genome shotgun sequence.

Number of proteins with BLAST hits to this cluster: 1
MultiGeneBlast score: 1.0
Cumulative Blast bit score: 830

Table of genes, locations, strands and annotations of subject cluster:
EGO56664	2177188	2178164	+	hypothetical_protein	no_locus_tag
EGO56665	2178417	2179232	-	hypothetical_protein	no_locus_tag
EGO56666	2179709	2182989	-	hypothetical_protein	no_locus_tag
EGO56667	2183624	2184468	+	hypothetical_protein	no_locus_tag
EGO56668	2185111	2186275	+	hypothetical_protein	no_locus_tag
EGO56669	2187805	2190542	-	hypothetical_protein	no_locus_tag
EGO56670	2191799	2192636	+	hypothetical_protein	no_locus_tag
EGO56671	2194848	2198959	+	hypothetical_protein	no_locus_tag

Table of Blast hits (query gene, subject gene, %identity, blast score, %coverage, e-value):
Mycgr3G52682_Mycgr3T	EGO56671	42	830	100.084104289	0.0	


>>

141. GL891247_0
Source: Neurospora tetrasperma FGSC 2509 unplaced genomic scaffold NEUTE2scaffold_5, whole genome shotgun sequence.

Number of proteins with BLAST hits to this cluster: 1
MultiGeneBlast score: 1.0
Cumulative Blast bit score: 830

Table of genes, locations, strands and annotations of subject cluster:
EGZ70448	1994791	1996780	+	putative_sphingosine-1-phosphate_lyase	no_locus_tag
EGZ70449	1998215	1999737	-	alpha-ketoacid_dehydrogenase_kinase	no_locus_tag
EGZ70450	2000072	2000236	+	hypothetical_protein	no_locus_tag
EGZ70451	2002652	2004917	+	hypothetical_protein	no_locus_tag
EGZ70452	2005817	2009323	-	WD40_repeat-like_protein	no_locus_tag
EGZ70453	2010983	2013736	+	DNA/RNA_polymerase	no_locus_tag
EGZ70454	2014391	2018502	-	HECT-domain-containing_protein	no_locus_tag
EGZ70455	2020712	2022405	-	hypothetical_protein	no_locus_tag
EGZ70456	2022806	2025543	+	hypothetical_protein	no_locus_tag
EGZ70457	2027073	2028237	-	hypothetical_protein	no_locus_tag
EGZ70458	2028880	2029724	-	hypothetical_protein	no_locus_tag
EGZ70459	2030359	2033639	+	hypothetical_protein	no_locus_tag
EGZ70460	2035184	2036160	-	DUF814-domain-containing_protein	no_locus_tag
EGZ70461	2036840	2037991	+	translation_protein	no_locus_tag
EGZ70462	2038373	2039148	-	DUF1783-domain-containing_protein	no_locus_tag

Table of Blast hits (query gene, subject gene, %identity, blast score, %coverage, e-value):
Mycgr3G52682_Mycgr3T	EGZ70454	42	830	100.084104289	0.0	


>>

142. KB456260_0
Source: Mycosphaerella populorum SO2202 unplaced genomic scaffold SEPMUscaffold_1, whole genome shotgun sequence.

Number of proteins with BLAST hits to this cluster: 1
MultiGeneBlast score: 1.0
Cumulative Blast bit score: 825

Table of genes, locations, strands and annotations of subject cluster:
EMF16381	624030	625505	+	hypothetical_protein	no_locus_tag
EMF16382	627147	628757	-	hypothetical_protein	no_locus_tag
EMF16383	629638	630448	-	hypothetical_protein	no_locus_tag
EMF16384	632327	633968	-	hypothetical_protein	no_locus_tag
EMF16385	638298	639653	-	glycoside_hydrolase_family_5_protein	no_locus_tag
EMF16386	641807	643390	+	phosphoglycerate_mutase-like_protein	no_locus_tag
EMF16387	643957	645981	+	Ferric_reduct-domain-containing_protein	no_locus_tag
EMF16388	646746	648564	-	hexose_transport-related_protein	no_locus_tag
EMF16389	653310	655146	-	hypothetical_protein	no_locus_tag
EMF16391	655880	656431	+	hypothetical_protein	no_locus_tag
EMF16392	658503	660235	-	pyruvate_kinase	no_locus_tag
EMF16393	662130	662936	+	hypothetical_protein	no_locus_tag
EMF16394	665889	667334	-	N_amino_acid_transport_system_protein	no_locus_tag

Table of Blast hits (query gene, subject gene, %identity, blast score, %coverage, e-value):
Mycgr3G107069_Mycgr3	EMF16387	61	825	103.987240829	0.0	


>>

143. CU638743_0
Source: Podospora anserina S mat+ genomic DNA chromosome 3, supercontig 2.

Number of proteins with BLAST hits to this cluster: 1
MultiGeneBlast score: 1.0
Cumulative Blast bit score: 810

Table of genes, locations, strands and annotations of subject cluster:
CAP70763	2254885	2255613	+	not_annotated	no_locus_tag
CAP70764	2256504	2258593	-	not_annotated	no_locus_tag
CAP70765	2260494	2261101	+	not_annotated	no_locus_tag
CAP70766	2261265	2263268	-	not_annotated	no_locus_tag
CAP70767	2264201	2265355	-	not_annotated	no_locus_tag
CAP70768	2267853	2271588	-	not_annotated	no_locus_tag
CAP70769	2276681	2279472	-	not_annotated	no_locus_tag
CAP70770	2280484	2282511	+	not_annotated	no_locus_tag
CAP70771	2284707	2287168	+	not_annotated	no_locus_tag
CAP70772	2287922	2289001	-	not_annotated	no_locus_tag
CAP70773	2289876	2291782	-	not_annotated	no_locus_tag

Table of Blast hits (query gene, subject gene, %identity, blast score, %coverage, e-value):
Mycgr3G52682_Mycgr3T	CAP70768	41	811	101.17746005	0.0	


>>

144. CM001235_0
Source: Magnaporthe oryzae 70-15 chromosome 5, whole genome shotgun sequence.

Number of proteins with BLAST hits to this cluster: 1
MultiGeneBlast score: 1.0
Cumulative Blast bit score: 810

Table of genes, locations, strands and annotations of subject cluster:
EHA48226	451913	452690	+	vesicle_transport_V-SNARE_protein_vti1	no_locus_tag
EHA48227	453041	456847	-	pre-rRNA_processing_protein_Rrp12	no_locus_tag
EHA48228	457757	458440	+	hypothetical_protein	no_locus_tag
EHA48229	458862	460062	-	vesicular-fusion_protein_SEC17	no_locus_tag
EHA48230	460502	461161	+	hypothetical_protein	no_locus_tag
EHA48231	461603	464179	-	transmembrane_and_coiled-coil_domain-containing protein 4	no_locus_tag
EHA48232	465302	466834	+	hypothetical_protein	no_locus_tag
EHA48233	467346	469568	-	hypothetical_protein	no_locus_tag
EHA48234	470066	470907	+	hypothetical_protein	no_locus_tag
EHA48235	471321	475547	-	ubiquitin-protein_ligase_E3A	no_locus_tag
EHA48236	477746	479121	-	NADP-dependent_mannitol_dehydrogenase	no_locus_tag
EHA48237	480900	481785	-	40S_ribosomal_protein_S10-A	no_locus_tag
EHA48238	482251	483147	+	hypothetical_protein	no_locus_tag
EHA48239	483533	484138	-	cytochrome_c_oxidase_subunit_6B	no_locus_tag
EHA48240	484589	485186	+	hypothetical_protein	no_locus_tag
EHA48241	485496	486030	-	nuclear_cap-binding_protein	no_locus_tag
EHA48242	486645	490641	+	protein_transporter_SEC31	no_locus_tag
EHA48243	491578	492245	+	hypothetical_protein	no_locus_tag
EHA48244	493133	496362	-	dDENN_domain-containing_protein	no_locus_tag

Table of Blast hits (query gene, subject gene, %identity, blast score, %coverage, e-value):
Mycgr3G52682_Mycgr3T	EHA48235	42	810	100.252312868	0.0	


>>

145. EQ963473_1
Source: Aspergillus flavus NRRL3357 scf_1106286417600 genomic scaffold, whole genome shotgun sequence.

Number of proteins with BLAST hits to this cluster: 1
MultiGeneBlast score: 1.0
Cumulative Blast bit score: 803

Table of genes, locations, strands and annotations of subject cluster:
EED55649	1714876	1715547	-	HIT_finger_domain_protein,_putative	no_locus_tag
EED55650	1715678	1716496	-	hypothetical_protein	no_locus_tag
EED55651	1716754	1718520	+	hypothetical_protein	no_locus_tag
EED55652	1719311	1720439	+	NifU-related_protein	no_locus_tag
EED55653	1726176	1728887	+	PSP1_domain_protein	no_locus_tag
EED55654	1730183	1731275	+	60S_ribosomal_protein_L15,_putative	no_locus_tag
EED55655	1732496	1732921	+	hypothetical_protein	no_locus_tag
EED55656	1733752	1736029	+	ubiquitin-protein_ligase_(Hul4),_putative	no_locus_tag

Table of Blast hits (query gene, subject gene, %identity, blast score, %coverage, e-value):
Mycgr3G52682_Mycgr3T	EED55656	53	803	64.1715727502	0.0	


>>

146. GL629729_0
Source: Grosmannia clavigera kw1407 unplaced genomic scaffold GCSC_108, whole genome shotgun sequence.

Number of proteins with BLAST hits to this cluster: 1
MultiGeneBlast score: 1.0
Cumulative Blast bit score: 797

Table of genes, locations, strands and annotations of subject cluster:
EFX06637	34157	35321	+	ornithine_carbamoyltransferase	no_locus_tag
EFX06612	35802	36848	-	mitochondrial_acetolactate_synthase_small	no_locus_tag
EFX06349	37440	40592	+	kh_domain_containing_protein	no_locus_tag
EFX06468	41005	44757	-	ddenn_domain_containing_protein	no_locus_tag
EFX06401	46647	50081	-	duf974_domain_containing_protein	no_locus_tag
EFX06292	50376	51217	+	50S_ribosomal_protein_mrp49	no_locus_tag
EFX06337	51336	55121	-	ubiquitin-protein_ligase	no_locus_tag
EFX06273	56233	56823	-	duf726_domain_containing_protein	no_locus_tag
EFX06269	57165	58247	+	vesicular-fusion_protein_sec17	no_locus_tag
EFX06236	58984	59839	-	40S_ribosomal_protein_s10b	no_locus_tag
EFX06287	60228	61157	+	hypothetical_protein	no_locus_tag
EFX06706	61757	62448	-	cytochrome_c_oxidase_polypeptide_vib	no_locus_tag
EFX06604	62979	63534	+	hypothetical_protein	no_locus_tag
EFX06598	63847	64416	-	peptidyl_prolyl_cis-trans_isomerase	no_locus_tag
EFX06673	64938	68981	+	protein_transport_protein	no_locus_tag
EFX06488	69254	70298	+	hypothetical_protein	no_locus_tag
EFX06560	70494	72334	-	integral_membrane_protein	no_locus_tag
EFX06531	72397	73093	+	hypothetical_protein	no_locus_tag
EFX06327	73707	75420	+	hlh_transcription_factor	no_locus_tag

Table of Blast hits (query gene, subject gene, %identity, blast score, %coverage, e-value):
Mycgr3G52682_Mycgr3T	EFX06337	39	798	105.466778806	0.0	


>>

147. KE123956_0
Source: Mucor circinelloides f. circinelloides 1006PhL unplaced genomic scaffold supercont1.61, whole genome shotgun sequence.

Number of proteins with BLAST hits to this cluster: 1
MultiGeneBlast score: 1.0
Cumulative Blast bit score: 784

Table of genes, locations, strands and annotations of subject cluster:
EPB88104	22632	24557	+	hypothetical_protein	no_locus_tag
EPB88105	25195	28148	+	hypothetical_protein	no_locus_tag
EPB88106	28363	28850	+	hypothetical_protein	no_locus_tag
EPB88107	29945	30725	-	hypothetical_protein	no_locus_tag
EPB88108	32848	38290	+	hypothetical_protein	no_locus_tag
EPB88109	38814	40628	+	AGC/RSK/RSK-UNCLASSIFIED_protein_kinase	no_locus_tag
EPB88110	40889	42065	+	hypothetical_protein	no_locus_tag
EPB88111	42268	45000	+	hypothetical_protein	no_locus_tag
EPB88112	46318	47424	+	hypothetical_protein	no_locus_tag
EPB88113	47493	49301	-	hypothetical_protein	no_locus_tag
EPB88114	49825	51432	-	hypothetical_protein	no_locus_tag
EPB88115	53897	55786	+	hypothetical_protein	no_locus_tag
EPB88116	55983	59037	-	6-phosphofructokinase	no_locus_tag
EPB88117	62129	63045	-	other_hect_domain_ubiquitin_protein_ligase_E3	no_locus_tag
EPB88118	64184	65886	+	STE/STE20/PAKA_protein_kinase	no_locus_tag
EPB88119	67786	68055	+	hypothetical_protein	no_locus_tag
EPB88120	69067	70392	-	hypothetical_protein	no_locus_tag
EPB88121	72696	73223	+	hypothetical_protein	no_locus_tag
EPB88122	76180	78002	-	propionyl-CoA_carboxylase_beta_chain, mitochondrial	no_locus_tag
EPB88123	78751	80569	+	hypothetical_protein	no_locus_tag
EPB88124	80771	81191	-	hypothetical_protein	no_locus_tag
EPB88125	81330	82688	+	hypothetical_protein	no_locus_tag

Table of Blast hits (query gene, subject gene, %identity, blast score, %coverage, e-value):
Mycgr3G52682_Mycgr3T	EPB88111	40	525	59.7140454163	7e-167	
Mycgr3G52682_Mycgr3T	EPB88117	49	260	20.7737594617	9e-76	


>>

148. CP003008_0
Source: Myceliophthora thermophila ATCC 42464 chromosome 7, complete sequence.

Number of proteins with BLAST hits to this cluster: 1
MultiGeneBlast score: 1.0
Cumulative Blast bit score: 784

Table of genes, locations, strands and annotations of subject cluster:
AEO61594	1610811	1612893	-	hypothetical_protein	MYCTH_2311903
AEO61595	1613901	1614404	-	hypothetical_protein	MYCTH_17562
AEO61596	1614855	1617304	+	hypothetical_protein	MYCTH_2311906
AEO61597	1618110	1618982	-	hypothetical_protein	MYCTH_2311907
AEO61598	1620342	1621907	+	hypothetical_protein	MYCTH_2311910
AEO61599	1622486	1626363	+	hypothetical_protein	MYCTH_2311912
AEO61600	1628505	1632331	+	hypothetical_protein	MYCTH_2311917
AEO61601	1634929	1636131	+	hypothetical_protein	MYCTH_2311919
AEO61602	1637270	1639367	+	hypothetical_protein	MYCTH_2311921
AEO61603	1639624	1640358	-	hypothetical_protein	MYCTH_104267
AEO61604	1642046	1644003	+	hypothetical_protein	MYCTH_56385

Table of Blast hits (query gene, subject gene, %identity, blast score, %coverage, e-value):
Mycgr3G52682_Mycgr3T	AEO61600	41	784	101.26156434	0.0	


>>

149. CP004025_0
Source: Myxococcus stipitatus DSM 14675, complete genome.

Number of proteins with BLAST hits to this cluster: 1
MultiGeneBlast score: 1.0
Cumulative Blast bit score: 774

Table of genes, locations, strands and annotations of subject cluster:
AGC45590	5478985	5479929	-	flagellar_hook-length_control_protein	MYSTI_04292
AGC45591	5480198	5480542	+	hypothetical_protein	MYSTI_04293
AGC45592	5480596	5481885	-	hypothetical_protein	MYSTI_04294
AGC45593	5482123	5482521	+	terminase_small_subunit	MYSTI_04295
AGC45594	5482553	5482795	+	IS3_family_transposase_OrfA	MYSTI_04296
AGC45595	5482779	5483777	-	PIG3_family_NAD(P)H_quinone_oxidoreductase	MYSTI_04297
AGC45596	5483764	5484291	-	MaoC_domain-containing_protein	MYSTI_04298
AGC45597	5484288	5485205	-	putative_citrate_lyase_subunit_beta	MYSTI_04299
AGC45598	5485202	5486416	-	2-amino-3-ketobutyrate_coenzyme_A_ligase	MYSTI_04300
AGC45599	5486423	5490079	-	non-ribosomal_peptide_synthetase	MYSTI_04301
AGC45600	5490420	5491613	+	putative_outer_membrane_protein_P1	MYSTI_04302
AGC45601	5491614	5492429	-	Crp/Fnr_family_transcriptional_regulator	MYSTI_04303
AGC45602	5492527	5493210	-	Crp/Fnr_family_transcriptional_regulator	MYSTI_04304
AGC45603	5493451	5494224	+	2,3-dihydroxybenzoate-2,3-dehydrogenase	MYSTI_04305
AGC45604	5494332	5495564	+	isochorismate_synthase_DhbC	MYSTI_04306
AGC45605	5495561	5497186	+	2,3-dihydroxybenzoate-AMP_ligase	MYSTI_04307
AGC45606	5497223	5498158	+	isochorismatase	MYSTI_04308
AGC45607	5498193	5502659	+	non-ribosomal_peptide_synthetase	MYSTI_04309
AGC45608	5502659	5504032	+	3-deoxy-7-phosphoheptulonate_synthase	MYSTI_04310
AGC45609	5504087	5506708	+	TonB_family_protein	MYSTI_04311
AGC45610	5506765	5507988	+	hypothetical_protein	MYSTI_04312
AGC45611	5508116	5508796	+	MotA/TolQ/ExbB_proton_channel_family_protein	MYSTI_04313
AGC45612	5508799	5509233	+	ExbD/TolR_family_transport_energizing_protein	MYSTI_04314
AGC45613	5509220	5510044	+	hypothetical_protein	MYSTI_04315
AGC45614	5510076	5511299	+	major_facilitator_family_transporter	MYSTI_04316
AGC45615	5511334	5512602	+	siderophore_biosynthesis_aminotransferase	MYSTI_04317
AGC45616	5512656	5513477	-	iron-chelator_utilization_protein	MYSTI_04318
AGC45617	5513696	5515117	-	hypothetical_protein	MYSTI_04319
AGC45618	5515262	5519788	-	non-ribosomal_peptide_synthetase	MYSTI_04320
AGC45619	5519785	5526216	-	polyketide_synthase	MYSTI_04321
AGC45620	5526213	5541800	-	polyketide_synthase	MYSTI_04322

Table of Blast hits (query gene, subject gene, %identity, blast score, %coverage, e-value):
Mycgr3G107072_Mycgr3	AGC45618	34	444	74.6200607903	7e-129	
Mycgr3G107072_Mycgr3	AGC45607	30	330	82.3708206687	4e-90	


>>

150. DS985245_0
Source: Trichoplax adhaerens TRIADscaffold_5 genomic scaffold, whole genome shotgun sequence.

Number of proteins with BLAST hits to this cluster: 1
MultiGeneBlast score: 1.0
Cumulative Blast bit score: 772

Table of genes, locations, strands and annotations of subject cluster:
EDV24970	2807839	2808799	-	predicted_protein	no_locus_tag
EDV24532	2823722	2831955	+	hypothetical_protein	no_locus_tag
EDV24971	2833494	2836864	-	hypothetical_protein	no_locus_tag
EDV24533	2841156	2844522	+	hypothetical_protein	no_locus_tag
EDV24534	2851277	2855684	+	hypothetical_protein	no_locus_tag

Table of Blast hits (query gene, subject gene, %identity, blast score, %coverage, e-value):
Mycgr3G107072_Mycgr3	EDV24532	37	772	100.987841945	0.0	


>>

151. CABT02000003_1
Source: Sordaria macrospora k-hell, whole genome shotgun sequencing project.

Number of proteins with BLAST hits to this cluster: 1
MultiGeneBlast score: 1.0
Cumulative Blast bit score: 769

Table of genes, locations, strands and annotations of subject cluster:
CCC07539	1355850	1356825	+	not annotated	no_locus_tag
CCC07540	1357036	1357871	-	not annotated	no_locus_tag
CCC07541	1358329	1361612	-	not annotated	no_locus_tag
CCC07542	1362201	1363053	+	not annotated	no_locus_tag
CCC07543	1365922	1368687	-	not annotated	no_locus_tag
CCC07544	1373014	1374096	+	not annotated	no_locus_tag
CCC07545	1374719	1377143	+	not annotated	no_locus_tag
CCC07546	1377509	1380006	-	not annotated	no_locus_tag
CCC07547	1382161	1385733	+	not annotated	no_locus_tag
CCC07548	1386763	1389137	-	not annotated	no_locus_tag
CCC07549	1392097	1393850	+	not annotated	no_locus_tag

Table of Blast hits (query gene, subject gene, %identity, blast score, %coverage, e-value):
Mycgr3G52682_Mycgr3T	CCC07545	47	769	70.984020185	0.0	


>>

152. JH126401_0
Source: Cordyceps militaris CM01 unplaced genomic scaffold CCM_S00003, whole genome shotgun sequence.

Number of proteins with BLAST hits to this cluster: 1
MultiGeneBlast score: 1.0
Cumulative Blast bit score: 758

Table of genes, locations, strands and annotations of subject cluster:
EGX93160	2893304	2894565	-	hypothetical_protein	no_locus_tag
EGX93161	2900846	2903994	-	Armadillo-type_fold_domain_containing_protein	no_locus_tag
EGX93162	2904660	2905761	-	vesicular-fusion_protein_sec17	no_locus_tag
EGX93163	2906052	2906621	+	DUF726_domain_protein	no_locus_tag
EGX93164	2907279	2910704	-	Protein_phosphatase_inhibitor	no_locus_tag
EGX93165	2910934	2911604	+	50S_ribosomal_protein_Mrp49	no_locus_tag
EGX93166	2911801	2915416	-	ubiquitin-protein_ligase_(Hul4),_putative	no_locus_tag
EGX93167	2917247	2917877	-	40S_ribosomal_protein_S10	no_locus_tag
EGX93168	2918187	2919029	+	hypothetical_protein	no_locus_tag
EGX93169	2919354	2919908	-	cytochrome_c_oxidase_polypeptide_VIb	no_locus_tag
EGX93170	2920234	2920695	+	hypothetical_protein	no_locus_tag
EGX93171	2920935	2921425	-	RNA_recognition_protein,_RNP-1	no_locus_tag
EGX93172	2922175	2925688	+	protein_transport_protein_(SEC31),_putative	no_locus_tag
EGX93173	2927512	2929221	-	integral_membrane_protein	no_locus_tag
EGX93174	2934859	2936380	+	Helix-loop-helix_DNA-binding_protein	no_locus_tag

Table of Blast hits (query gene, subject gene, %identity, blast score, %coverage, e-value):
Mycgr3G52682_Mycgr3T	EGX93166	39	758	100.0	0.0	


>>

153. KB722656_0
Source: Rhodosporidium toruloides NP11 unplaced genomic scaffold Scaffold15, whole genome shotgun sequence.

Number of proteins with BLAST hits to this cluster: 1
MultiGeneBlast score: 1.0
Cumulative Blast bit score: 694

Table of genes, locations, strands and annotations of subject cluster:
EMS21448	441859	442591	+	large_subunit_ribosomal_protein_L14	no_locus_tag
EMS21449	442899	443882	-	precorrin-2_dehydrogenase_/_sirohydrochlorin ferrochelatase	no_locus_tag
EMS21450	444643	445191	-	hypothetical_protein	no_locus_tag
EMS21451	445777	449181	+	glycoside_hydrolase_family_5_protein	no_locus_tag
EMS21452	449303	451375	-	monooxygenase	no_locus_tag
EMS21453	451729	452760	+	hypothetical_protein	no_locus_tag
EMS21454	452989	455066	-	sulfide:quinone_oxidoreductase,_mitochondrial precursor	no_locus_tag
EMS21455	455336	456605	+	metallo-beta-lactamase_domain_containing protein	no_locus_tag
EMS21456	457177	459036	+	alcohol_dehydrogenase_(NADP+)	no_locus_tag
EMS21457	459922	462605	+	MFS_transporter,_sugar_transporter	no_locus_tag
EMS21458	462980	463903	-	hypothetical_protein	no_locus_tag
EMS21459	464025	465036	+	protein_of_Emopamil-binding_protein_family	no_locus_tag
EMS21460	465561	467475	+	WSC_domain_protein	no_locus_tag
EMS21461	467866	472563	-	exportin-1	no_locus_tag
EMS21462	473166	473961	-	hypothetical_protein	no_locus_tag
EMS21463	474746	477830	+	MFS_nicotinic_acid_transporter	no_locus_tag
EMS21464	478333	480152	-	alcohol_dehydrogenase_(NADP+)	no_locus_tag
EMS21465	481201	484560	-	glycoside_hydrolase_family_61_protein	no_locus_tag
EMS21466	485565	486541	-	DNA-directed_RNA_polymerase_II_subunit_RPB9	no_locus_tag
EMS21467	487564	488183	+	60S_ribosomal_protein_l39	no_locus_tag

Table of Blast hits (query gene, subject gene, %identity, blast score, %coverage, e-value):
Mycgr3G102276_Mycgr3	EMS21456	53	353	99.7245179063	3e-116	
Mycgr3G102276_Mycgr3	EMS21464	52	341	103.03030303	2e-111	


>>

154. CH476618_1
Source: Uncinocarpus reesii 1704 scaffold_4 genomic scaffold, whole genome shotgun sequence.

Number of proteins with BLAST hits to this cluster: 1
MultiGeneBlast score: 1.0
Cumulative Blast bit score: 677

Table of genes, locations, strands and annotations of subject cluster:
EEP81732	1412087	1412848	-	predicted_protein	no_locus_tag
EEP81733	1413939	1415838	+	predicted_protein	no_locus_tag
EEP81734	1417329	1418672	-	predicted_protein	no_locus_tag
EEP81735	1420413	1421338	+	predicted_protein	no_locus_tag
EEP81736	1422412	1423696	+	predicted_protein	no_locus_tag
EEP81737	1425296	1426587	+	arsenical-resistance_protein	no_locus_tag
EEP81738	1427714	1428361	+	VEG136_protein	no_locus_tag
EEP81739	1429464	1433013	+	conserved_hypothetical_protein	no_locus_tag
EEP81740	1433658	1435001	-	predicted_protein	no_locus_tag
EEP81741	1435514	1436963	+	hypothetical_protein	no_locus_tag
EEP81742	1437571	1438287	+	conserved_hypothetical_protein	no_locus_tag
EEP81743	1439267	1440539	-	predicted_protein	no_locus_tag
EEP81744	1441738	1441935	-	predicted_protein	no_locus_tag
EEP81745	1442527	1444839	+	conserved_hypothetical_protein	no_locus_tag
EEP81746	1445240	1447046	-	conserved_hypothetical_protein	no_locus_tag
EEP81747	1447919	1450347	+	conserved_hypothetical_protein	no_locus_tag
EEP81748	1450818	1452408	-	conserved_hypothetical_protein	no_locus_tag

Table of Blast hits (query gene, subject gene, %identity, blast score, %coverage, e-value):
Mycgr3G52682_Mycgr3T	EEP81739	54	677	53.3221194281	0.0	


>>

155. JH930469_2
Source: Phanerochaete carnosa HHB-10118-sp unplaced genomic scaffold PHACAscaffold_2, whole genome shotgun sequence.

Number of proteins with BLAST hits to this cluster: 1
MultiGeneBlast score: 1.0
Cumulative Blast bit score: 650

Table of genes, locations, strands and annotations of subject cluster:
EKM59939	3750028	3753346	+	hypothetical_protein	no_locus_tag
EKM59940	3754072	3755568	-	hypothetical_protein	no_locus_tag
EKM59941	3755860	3756516	-	hypothetical_protein	no_locus_tag
EKM59942	3757671	3761810	+	hypothetical_protein	no_locus_tag
EKM59943	3763276	3766056	+	hypothetical_protein	no_locus_tag
EKM59944	3767756	3770742	-	hypothetical_protein	no_locus_tag
EKM59945	3772177	3774961	-	hypothetical_protein	no_locus_tag
EKM59946	3780083	3780284	+	hypothetical_protein	no_locus_tag
EKM59947	3780636	3782113	-	hypothetical_protein	no_locus_tag
EKM59948	3782225	3783426	-	hypothetical_protein	no_locus_tag
EKM59949	3788856	3789176	+	hypothetical_protein	no_locus_tag

Table of Blast hits (query gene, subject gene, %identity, blast score, %coverage, e-value):
Mycgr3G34982_Mycgr3T	EKM59945	30	232	103.10880829	3e-64	
Mycgr3G34982_Mycgr3T	EKM59943	28	223	106.735751295	6e-61	
Mycgr3G34982_Mycgr3T	EKM59944	28	195	101.727115717	6e-51	


>>

156. EQ966375_0
Source: Postia placenta Mad-698-R POSPLscaffold_143 genomic scaffold, whole genome shotgun sequence.

Number of proteins with BLAST hits to this cluster: 1
MultiGeneBlast score: 1.0
Cumulative Blast bit score: 638

Table of genes, locations, strands and annotations of subject cluster:
EED79575	72278	74743	+	hypothetical_triacylglycerol_lipase	no_locus_tag
EED79587	75340	75838	-	predicted_protein	no_locus_tag
EED79576	76397	77216	+	60S_ribosomal_protein_L15	no_locus_tag
EED79588	80222	80705	-	predicted_protein	no_locus_tag
EED79577	81218	82037	+	60S_ribosomal_protein_L15	no_locus_tag
EED79578	83360	83961	+	predicted_protein	no_locus_tag
EED79579	89339	94114	+	predicted_protein	no_locus_tag
EED79589	101476	102423	-	40S_ribosomal_protein_S3	no_locus_tag

Table of Blast hits (query gene, subject gene, %identity, blast score, %coverage, e-value):
Mycgr3G102281_Mycgr3	EED79577	78	319	99.5098039216	7e-108	
Mycgr3G102281_Mycgr3	EED79576	78	319	99.5098039216	7e-108	


>>

157. KB726077_0
Source: Colletotrichum orbiculare MAFF 240422 unplaced genomic scaffold Scaffold_499, whole genome shotgun sequence.

Number of proteins with BLAST hits to this cluster: 1
MultiGeneBlast score: 1.0
Cumulative Blast bit score: 630

Table of genes, locations, strands and annotations of subject cluster:
ENH77490	65440	66429	-	2-amino-3-carboxymuconate-6-semialdehyde decarboxylase	no_locus_tag
ENH77491	67098	67922	+	polysaccharide_deacetylase	no_locus_tag
ENH77492	68320	69243	-	2-keto-4-pentenoate_hydratase 2-oxohepta-3-ene-dioic acid hydratase	no_locus_tag
ENH77493	69834	71371	+	HypA-like_protein,_putative	no_locus_tag
ENH77494	72576	73525	-	carbohydrate_binding_family_6	no_locus_tag
ENH77495	76209	77622	+	fmn_binding_protein	no_locus_tag
ENH77496	78281	79267	+	beta-lactamase_domain_protein	no_locus_tag
ENH77497	79361	81238	-	secreted_protein	no_locus_tag
ENH77498	83778	85270	+	MFS_monocarboxylate_transporter	no_locus_tag
ENH77499	85427	86737	-	alkaline_serine_protease_alp1	no_locus_tag
ENH77500	88732	90113	-	naphthalene_-dioxygenase_subunit_alpha	no_locus_tag
ENH77501	91113	91517	-	hypothetical_protein	no_locus_tag
ENH77502	92283	93740	+	sarcosine_oxidase	no_locus_tag
ENH77503	95122	97373	+	C6_transcription_factor	no_locus_tag
ENH77504	99210	101699	+	nad_dehydrogenase	no_locus_tag
ENH77505	102026	103572	-	MFS_monocarboxylate_transporter	no_locus_tag
ENH77506	104221	104433	-	hypothetical_protein	no_locus_tag
ENH77507	105912	106254	+	hypothetical_protein	no_locus_tag
ENH77508	106460	107586	-	zinc-binding_alcohol_dehydrogenase	no_locus_tag
ENH77509	108632	109858	-	alpha-mannosyltransferase_och1	no_locus_tag
ENH77510	112636	116641	-	endo-beta-glucanase	no_locus_tag
ENH77511	116972	117450	+	hypothetical_protein	no_locus_tag
ENH77512	120084	120365	+	hypothetical_protein	no_locus_tag
ENH77513	123558	126465	+	hypothetical_protein	no_locus_tag

Table of Blast hits (query gene, subject gene, %identity, blast score, %coverage, e-value):
Mycgr3G65725_Mycgr3T	ENH77505	41	322	91.3043478261	3e-101	
Mycgr3G65725_Mycgr3T	ENH77498	38	308	92.7536231884	4e-96	


>>

158. KB369422_0
Source: Tupaia chinensis unplaced genomic scaffold Scaffold148626_1, whole genome shotgun sequence.

Number of proteins with BLAST hits to this cluster: 1
MultiGeneBlast score: 1.0
Cumulative Blast bit score: 626

Table of genes, locations, strands and annotations of subject cluster:
ELV09861	835857	837740	-	60S_ribosomal_protein_L15	no_locus_tag
ELV09862	842822	844705	-	60S_ribosomal_protein_L15	no_locus_tag
ELV09863	849780	854737	+	NF-kappa-B_inhibitor-interacting_Ras-like protein 1	no_locus_tag
ELV09864	856969	932526	-	Ubiquitin-conjugating_enzyme_E2_E1	no_locus_tag

Table of Blast hits (query gene, subject gene, %identity, blast score, %coverage, e-value):
Mycgr3G102281_Mycgr3	ELV09862	72	313	100.0	2e-105	
Mycgr3G102281_Mycgr3	ELV09861	72	313	100.0	2e-105	


>>

159. JH711784_0
Source: Trametes versicolor FP-101664 SS1 unplaced genomic scaffold TRAVEscaffold_2, whole genome shotgun sequence.

Number of proteins with BLAST hits to this cluster: 1
MultiGeneBlast score: 1.0
Cumulative Blast bit score: 608

Table of genes, locations, strands and annotations of subject cluster:
EIW62525	445523	447087	-	FAD/NAD-P-binding_domain-containing_protein	no_locus_tag
EIW62526	448193	451984	-	hypothetical_protein	no_locus_tag
EIW62527	452503	456838	-	ARM_repeat-containing_protein	no_locus_tag
EIW62528	458490	460938	+	cytochrome_P450	no_locus_tag
EIW62529	462928	464633	-	TFIIH_basal_transcription_factor_complex_subunit SSL1	no_locus_tag
EIW62530	465439	466669	+	GroES-like_protein	no_locus_tag
EIW62531	467827	469063	+	nmrA-family_protein	no_locus_tag
EIW62532	469720	470182	-	hypothetical_protein	no_locus_tag
EIW62533	472701	473037	-	hypothetical_protein	no_locus_tag
EIW62534	476151	477408	+	GroES-like_protein	no_locus_tag
EIW62535	480180	480584	+	hypothetical_protein	no_locus_tag
EIW62536	482884	484939	+	acyl-CoA_dehydrogenase_NM_domain-like_protein	no_locus_tag
EIW62537	488548	490528	+	acyl-CoA_dehydrogenase_NM_domain-like_protein	no_locus_tag
EIW62538	491153	493773	-	hypothetical_protein	no_locus_tag
EIW62539	495178	495702	-	UPF0041-domain-containing_protein	no_locus_tag

Table of Blast hits (query gene, subject gene, %identity, blast score, %coverage, e-value):
Mycgr3G102276_Mycgr3	EIW62530	45	307	93.9393939394	3e-98	
Mycgr3G102276_Mycgr3	EIW62534	47	301	98.8980716253	6e-96	


>>

160. KB446538_2
Source: Dothistroma septosporum NZE10 unplaced genomic scaffold DOTSEscaffold_4, whole genome shotgun sequence.

Number of proteins with BLAST hits to this cluster: 1
MultiGeneBlast score: 1.0
Cumulative Blast bit score: 591

Table of genes, locations, strands and annotations of subject cluster:
EME45376	1315838	1316122	+	hypothetical_protein	no_locus_tag
EME45377	1318933	1320510	+	hypothetical_protein	no_locus_tag
EME45378	1321126	1322834	+	hypothetical_protein	no_locus_tag
EME45379	1325632	1326337	-	hypothetical_protein	no_locus_tag
EME45380	1327192	1335024	+	Non-ribosomal_peptide_synthetase-like_protein	no_locus_tag
EME45381	1335391	1336531	-	alcohol_dehydrogenase-like_protein	no_locus_tag
EME45382	1337265	1339022	-	hypothetical_protein	no_locus_tag
EME45383	1339753	1342092	-	hypothetical_protein	no_locus_tag
EME45384	1344560	1344772	-	hypothetical_protein	no_locus_tag
EME45385	1348823	1350958	+	hypothetical_protein	no_locus_tag
EME45386	1356362	1357705	-	hypothetical_protein	no_locus_tag

Table of Blast hits (query gene, subject gene, %identity, blast score, %coverage, e-value):
Mycgr3G102276_Mycgr3	EME45381	81	591	99.173553719	0.0	


>>

161. GL988032_2
Source: Chaetomium thermophilum var. thermophilum DSM 1495 unplaced genomic scaffold scf7180000011806, whole genome shotgun sequence.

Number of proteins with BLAST hits to this cluster: 1
MultiGeneBlast score: 1.0
Cumulative Blast bit score: 590

Table of genes, locations, strands and annotations of subject cluster:
EGS23540	679365	681436	-	hypothetical_protein	no_locus_tag
EGS23541	682412	682938	-	hypothetical_protein	no_locus_tag
EGS23542	683346	685777	+	hypothetical_protein	no_locus_tag
EGS23543	686559	687354	-	putative_vacuolar_protein_sorting-associated protein	no_locus_tag
EGS23544	689202	690843	+	putative_pyridoxal_phosphate_binding_protein	no_locus_tag
EGS23545	692818	696603	+	hypothetical_protein	no_locus_tag
EGS23546	699282	703480	+	ubiquitin-protein_ligase-like_protein	no_locus_tag
EGS23547	707149	708360	+	hypothetical_protein	no_locus_tag
EGS23548	709375	711357	+	hypothetical_protein	no_locus_tag
EGS23549	711597	712278	-	hypothetical_protein	no_locus_tag
EGS23550	715027	717156	+	hypothetical_protein	no_locus_tag

Table of Blast hits (query gene, subject gene, %identity, blast score, %coverage, e-value):
Mycgr3G52682_Mycgr3T	EGS23546	36	590	102.270815812	0.0	


>>

162. KB446537_2
Source: Dothistroma septosporum NZE10 unplaced genomic scaffold DOTSEscaffold_3, whole genome shotgun sequence.

Number of proteins with BLAST hits to this cluster: 1
MultiGeneBlast score: 1.0
Cumulative Blast bit score: 585

Table of genes, locations, strands and annotations of subject cluster:
EME46577	1843047	1844339	-	hypothetical_protein	no_locus_tag
EME46578	1844751	1846669	+	hypothetical_protein	no_locus_tag
EME46579	1850121	1853350	-	glycoside_hydrolase_family_31_protein	no_locus_tag
EME46580	1854224	1856905	-	hypothetical_protein	no_locus_tag
EME46581	1857568	1858655	-	hypothetical_protein	no_locus_tag
EME46582	1859294	1860091	+	hypothetical_protein	no_locus_tag
EME46583	1860438	1861013	+	hypothetical_protein	no_locus_tag
EME46584	1863045	1864610	+	hypothetical_protein	no_locus_tag
EME46585	1865508	1867113	+	hypothetical_protein	no_locus_tag
EME46586	1868028	1868414	-	hypothetical_protein	no_locus_tag
EME46587	1868724	1868960	-	hypothetical_protein	no_locus_tag
EME46588	1869809	1871643	-	hypothetical_protein	no_locus_tag
EME46589	1875008	1875946	+	hypothetical_protein	no_locus_tag
EME46590	1877646	1877939	-	hypothetical_protein	no_locus_tag
EME46591	1878442	1879103	+	hypothetical_protein	no_locus_tag
EME46592	1881517	1883325	-	hypothetical_protein	no_locus_tag
EME46593	1883815	1884949	-	hypothetical_protein	no_locus_tag

Table of Blast hits (query gene, subject gene, %identity, blast score, %coverage, e-value):
Mycgr3G65725_Mycgr3T	EME46584	59	585	98.3436853002	0.0	


>>

163. KB469296_0
Source: Gloeophyllum trabeum ATCC 11539 unplaced genomic scaffold GLOTRscaffold_00001, whole genome shotgun sequence.

Number of proteins with BLAST hits to this cluster: 1
MultiGeneBlast score: 1.0
Cumulative Blast bit score: 582

Table of genes, locations, strands and annotations of subject cluster:
EPQ60824	2579289	2580520	-	cyclin-like_protein	no_locus_tag
EPQ60825	2580736	2581894	+	hypothetical_protein	no_locus_tag
EPQ60826	2582035	2583898	-	hypothetical_protein	no_locus_tag
EPQ60827	2585534	2586492	-	hypothetical_protein	no_locus_tag
EPQ60828	2586666	2587477	-	hypothetical_protein	no_locus_tag
EPQ60829	2589456	2590132	+	P-loop_containing_nucleoside_triphosphate hydrolase protein	no_locus_tag
EPQ60830	2590224	2591050	-	hypothetical_protein	no_locus_tag
EPQ60831	2591435	2593833	-	hypothetical_protein	no_locus_tag
EPQ60832	2595514	2597063	+	GroES-like_protein	no_locus_tag
EPQ60833	2597653	2599221	+	GroES-like_protein	no_locus_tag
EPQ60834	2600234	2601568	+	GroES-like_protein	no_locus_tag
EPQ60835	2607896	2608246	+	hypothetical_protein	no_locus_tag
EPQ60836	2610443	2611773	+	hypothetical_protein	no_locus_tag
EPQ60837	2611780	2612052	+	hypothetical_protein	no_locus_tag
EPQ60838	2612352	2613536	-	hypothetical_protein	no_locus_tag
EPQ60839	2614151	2615494	-	hypothetical_protein	no_locus_tag
EPQ60840	2616817	2618433	+	TTL-domain-containing_protein	no_locus_tag
EPQ60841	2618714	2622266	-	hypothetical_protein	no_locus_tag

Table of Blast hits (query gene, subject gene, %identity, blast score, %coverage, e-value):
Mycgr3G102276_Mycgr3	EPQ60833	46	292	100.0	1e-92	
Mycgr3G102276_Mycgr3	EPQ60832	46	290	97.7961432507	1e-91	


>>

164. KB456262_2
Source: Mycosphaerella populorum SO2202 unplaced genomic scaffold SEPMUscaffold_3, whole genome shotgun sequence.

Number of proteins with BLAST hits to this cluster: 1
MultiGeneBlast score: 1.0
Cumulative Blast bit score: 578

Table of genes, locations, strands and annotations of subject cluster:
EMF14618	1895413	1896090	+	hypothetical_protein	no_locus_tag
EMF14619	1898181	1899338	-	hypothetical_protein	no_locus_tag
EMF14620	1899575	1900652	+	40S_ribosomal_protein_SA	no_locus_tag
EMF14621	1901417	1906261	+	Pentafunctional_AroM_protein	no_locus_tag
EMF14622	1907051	1909497	+	glycoside_hydrolase_family_20_protein	no_locus_tag
EMF14623	1909650	1910466	-	cyanamide_hydratase	no_locus_tag
EMF14624	1911693	1913404	+	MFS_general_substrate_transporter	no_locus_tag
EMF14625	1914196	1915452	+	hypothetical_protein	no_locus_tag
EMF14626	1916268	1918433	+	hypothetical_protein	no_locus_tag
EMF14627	1919438	1921188	+	bleomycin_hydrolase	no_locus_tag
EMF14628	1924575	1925525	-	carboxyvinyl-carboxyphosphonate phosphorylmutase	no_locus_tag
EMF14630	1926172	1926699	+	sterol-binding-like_protein	no_locus_tag

Table of Blast hits (query gene, subject gene, %identity, blast score, %coverage, e-value):
Mycgr3G65725_Mycgr3T	EMF14624	57	578	102.277432712	0.0	


>>

165. KB446537_0
Source: Dothistroma septosporum NZE10 unplaced genomic scaffold DOTSEscaffold_3, whole genome shotgun sequence.

Number of proteins with BLAST hits to this cluster: 1
MultiGeneBlast score: 1.0
Cumulative Blast bit score: 574

Table of genes, locations, strands and annotations of subject cluster:
EME46213	948418	949359	-	hypothetical_protein	no_locus_tag
EME46214	951120	953138	+	hypothetical_protein	no_locus_tag
EME46215	954080	955585	+	hypothetical_protein	no_locus_tag
EME46216	957799	958567	-	hypothetical_protein	no_locus_tag
EME46217	959502	960049	-	hypothetical_protein	no_locus_tag
EME46218	960958	962170	+	hypothetical_protein	no_locus_tag
EME46219	965489	967363	+	hypothetical_protein	no_locus_tag
EME46220	968169	969949	-	hypothetical_protein	no_locus_tag
EME46221	973130	974326	-	hypothetical_protein	no_locus_tag
EME46222	974667	975911	+	hypothetical_protein	no_locus_tag
EME46223	978877	979431	-	hypothetical_protein	no_locus_tag
EME46224	980417	982141	-	glycoside_hydrolase_family_79_protein	no_locus_tag
EME46225	983140	983778	+	hypothetical_protein	no_locus_tag
EME46226	985323	986140	-	hypothetical_protein	no_locus_tag
EME46227	987630	991871	-	hypothetical_protein	no_locus_tag

Table of Blast hits (query gene, subject gene, %identity, blast score, %coverage, e-value):
Mycgr3G34982_Mycgr3T	EME46220	55	574	88.9464594128	0.0	


>>

166. KB446560_2
Source: Pseudocercospora fijiensis CIRAD86 unplaced genomic scaffold MYCFIscaffold_6, whole genome shotgun sequence.

Number of proteins with BLAST hits to this cluster: 1
MultiGeneBlast score: 1.0
Cumulative Blast bit score: 570

Table of genes, locations, strands and annotations of subject cluster:
EME81244	3002088	3003013	+	hypothetical_protein	no_locus_tag
EME81245	3003831	3005058	-	hypothetical_protein	no_locus_tag
EME81246	3017539	3018200	+	hypothetical_protein	no_locus_tag
EME81247	3018579	3019836	+	hypothetical_protein	no_locus_tag

Table of Blast hits (query gene, subject gene, %identity, blast score, %coverage, e-value):
Mycgr3G102276_Mycgr3	EME81247	78	570	99.4490358127	0.0	


>>

167. KB733456_0
Source: Bipolaris maydis ATCC 48331 unplaced genomic scaffold COCC4scaffold_13, whole genome shotgun sequence.

Number of proteins with BLAST hits to this cluster: 1
MultiGeneBlast score: 1.0
Cumulative Blast bit score: 549

Table of genes, locations, strands and annotations of subject cluster:
ENI04824	754195	754795	+	hypothetical_protein	no_locus_tag
ENI04825	756765	760101	+	hypothetical_protein	no_locus_tag
ENI04826	764419	765669	-	hypothetical_protein	no_locus_tag
ENI04827	768617	769800	-	hypothetical_protein	no_locus_tag
ENI04828	770593	772243	-	hypothetical_protein	no_locus_tag
ENI04829	772650	773666	+	hypothetical_protein	no_locus_tag
ENI04830	773905	774239	-	hypothetical_protein	no_locus_tag
ENI04831	774643	775837	+	hypothetical_protein	no_locus_tag
ENI04832	777525	778834	-	hypothetical_protein	no_locus_tag
ENI04833	782211	784262	-	hypothetical_protein	no_locus_tag
ENI04834	784544	785248	+	hypothetical_protein	no_locus_tag
ENI04835	785956	786711	-	hypothetical_protein	no_locus_tag
ENI04836	787761	793480	-	hypothetical_protein	no_locus_tag

Table of Blast hits (query gene, subject gene, %identity, blast score, %coverage, e-value):
Mycgr3G102276_Mycgr3	ENI04827	76	549	96.9696969697	0.0	


>>

168. KB445574_1
Source: Cochliobolus heterostrophus C5 unplaced genomic scaffold COCHEscaffold_6, whole genome shotgun sequence.

Number of proteins with BLAST hits to this cluster: 1
MultiGeneBlast score: 1.0
Cumulative Blast bit score: 549

Table of genes, locations, strands and annotations of subject cluster:
EMD92777	193225	193980	+	hypothetical_protein	no_locus_tag
EMD92778	194688	195392	-	hypothetical_protein	no_locus_tag
EMD92779	195674	197725	+	hypothetical_protein	no_locus_tag
EMD92780	201125	202434	+	hypothetical_protein	no_locus_tag
EMD92781	204122	205316	-	hypothetical_protein	no_locus_tag
EMD92782	205720	206054	+	hypothetical_protein	no_locus_tag
EMD92783	206293	207309	-	hypothetical_protein	no_locus_tag
EMD92784	207716	209366	+	hypothetical_protein	no_locus_tag
EMD92785	210159	211342	+	hypothetical_protein	no_locus_tag

Table of Blast hits (query gene, subject gene, %identity, blast score, %coverage, e-value):
Mycgr3G102276_Mycgr3	EMD92785	76	549	96.9696969697	0.0	


>>

169. CH471151_0
Source: Homo sapiens 211000035831495 genomic scaffold, whole genome shotgun sequence.

Number of proteins with BLAST hits to this cluster: 1
MultiGeneBlast score: 1.0
Cumulative Blast bit score: 548

Table of genes, locations, strands and annotations of subject cluster:
CP1752652	1967264	2033573	-	ubiquitin_protein_ligase_E3A_(human_papilloma	no_locus_tag
CP1918456	1967266	2033573	-	ubiquitin_protein_ligase_E3A_(human_papilloma	no_locus_tag

Table of Blast hits (query gene, subject gene, %identity, blast score, %coverage, e-value):
Mycgr3G52682_Mycgr3T	CP1918456	35	274	39.8654331371	2e-74	
Mycgr3G52682_Mycgr3T	CP1752652	35	274	39.8654331371	2e-74	


>>

170. KB445644_1
Source: Cochliobolus sativus ND90Pr unplaced genomic scaffold COCSAscaffold_8, whole genome shotgun sequence.

Number of proteins with BLAST hits to this cluster: 1
MultiGeneBlast score: 1.0
Cumulative Blast bit score: 540

Table of genes, locations, strands and annotations of subject cluster:
EMD63592	610197	610952	+	hypothetical_protein	no_locus_tag
EMD63593	611625	612336	-	hypothetical_protein	no_locus_tag
EMD63594	612617	614674	+	hypothetical_protein	no_locus_tag
EMD63595	617839	619148	+	hypothetical_protein	no_locus_tag
EMD63596	620804	621998	-	hypothetical_protein	no_locus_tag
EMD63597	622400	622736	+	hypothetical_protein	no_locus_tag
EMD63598	622975	623991	-	hypothetical_protein	no_locus_tag
EMD63599	624399	626049	+	hypothetical_protein	no_locus_tag
EMD63600	626828	628011	+	hypothetical_protein	no_locus_tag

Table of Blast hits (query gene, subject gene, %identity, blast score, %coverage, e-value):
Mycgr3G102276_Mycgr3	EMD63600	74	540	96.9696969697	0.0	


>>

171. GG698901_0
Source: Nectria haematococca mpVI 77-13-4 chromosome 1 genomic scaffold NECHAsca_8_chr1_1_0, whole genome shotgun sequence.

Number of proteins with BLAST hits to this cluster: 1
MultiGeneBlast score: 1.0
Cumulative Blast bit score: 530

Table of genes, locations, strands and annotations of subject cluster:
EEU43841	236224	240570	+	hypothetical_protein	no_locus_tag
EEU44046	240806	243590	-	predicted_protein	no_locus_tag
EEU44047	244064	245893	-	hypothetical_protein	no_locus_tag
EEU43842	246403	247352	+	hypothetical_protein	no_locus_tag
EEU44048	247807	249605	-	hypothetical_protein	no_locus_tag
EEU43843	251504	252123	+	hypothetical_protein	no_locus_tag
EEU44049	252477	253343	-	hypothetical_protein	no_locus_tag
EEU43844	254151	255298	+	hypothetical_protein	no_locus_tag
EEU43845	255580	256081	+	hypothetical_protein	no_locus_tag
EEU44050	256668	261897	-	hypothetical_protein	no_locus_tag
EEU43846	267179	268339	+	hypothetical_protein	no_locus_tag
EEU44051	268605	269519	-	hypothetical_protein	no_locus_tag
EEU44052	269678	274005	-	hypothetical_protein	no_locus_tag
EEU44053	274932	275564	-	hypothetical_protein	no_locus_tag

Table of Blast hits (query gene, subject gene, %identity, blast score, %coverage, e-value):
Mycgr3G102276_Mycgr3	EEU43844	72	530	99.173553719	0.0	


>>

172. AAAB01008807_0
Source: Anopheles gambiae str. PEST whole genome shotgun sequencing project.

Number of proteins with BLAST hits to this cluster: 1
MultiGeneBlast score: 1.0
Cumulative Blast bit score: 523

Table of genes, locations, strands and annotations of subject cluster:
EAA04167	8826191	8827821	-	AGAP006996-PA	no_locus_tag
EAA04298	8832531	8842084	+	AGAP006995-PA	no_locus_tag
EAA04764	8845926	8850697	+	AGAP006994-PA	no_locus_tag
EDO64729	8845926	8850697	+	AGAP006994-PB	no_locus_tag
EAA04662	8851431	8854563	-	AGAP006993-PA	no_locus_tag
EAA04338	8858030	8863842	+	AGAP006992-PA	no_locus_tag
EAA04414	8866894	8867260	+	AGAP006991-PA	no_locus_tag
EAA04740	8868459	8878334	-	AGAP006990-PB	no_locus_tag
EDO64730	8868459	8878334	-	AGAP006990-PA	no_locus_tag

Table of Blast hits (query gene, subject gene, %identity, blast score, %coverage, e-value):
Mycgr3G52682_Mycgr3T	EAA04764	32	262	40.9587888982	2e-69	
Mycgr3G52682_Mycgr3T	EDO64729	32	261	40.9587888982	3e-69	


>>

173. KB446558_0
Source: Pseudocercospora fijiensis CIRAD86 unplaced genomic scaffold MYCFIscaffold_4, whole genome shotgun sequence.

Number of proteins with BLAST hits to this cluster: 1
MultiGeneBlast score: 1.0
Cumulative Blast bit score: 522

Table of genes, locations, strands and annotations of subject cluster:
EME82804	1405022	1406076	-	hypothetical_protein	no_locus_tag
EME82805	1407603	1408330	-	hypothetical_protein	no_locus_tag
EME82806	1408884	1410408	+	hypothetical_protein	no_locus_tag
EME82807	1410914	1413538	-	hypothetical_protein	no_locus_tag
EME82808	1415615	1416584	+	hypothetical_protein	no_locus_tag
EME82809	1417673	1418901	-	hypothetical_protein	no_locus_tag
EME82810	1418937	1421807	+	hypothetical_protein	no_locus_tag
EME82811	1421940	1424008	-	hypothetical_protein	no_locus_tag
EME82812	1424770	1425075	-	hypothetical_protein	no_locus_tag
EME82813	1425634	1428400	-	hypothetical_protein	no_locus_tag
EME82814	1431548	1432747	-	hypothetical_protein	no_locus_tag
EME82815	1433195	1433554	-	hypothetical_protein	no_locus_tag
EME82816	1433967	1435085	-	hypothetical_protein	no_locus_tag
EME82817	1435606	1438138	-	glycoside_hydrolase_family_37_protein	no_locus_tag
EME82818	1439207	1440017	+	hypothetical_protein	no_locus_tag
EME82819	1440901	1442707	+	hypothetical_protein	no_locus_tag
EME82820	1442756	1445056	-	glycoside_hydrolase_family_31_protein	no_locus_tag

Table of Blast hits (query gene, subject gene, %identity, blast score, %coverage, e-value):
Mycgr3G65725_Mycgr3T	EME82811	67	522	87.5776397516	1e-179	


>>

174. KB733480_0
Source: Bipolaris maydis ATCC 48331 unplaced genomic scaffold COCC4scaffold_37, whole genome shotgun sequence.

Number of proteins with BLAST hits to this cluster: 1
MultiGeneBlast score: 1.0
Cumulative Blast bit score: 520

Table of genes, locations, strands and annotations of subject cluster:
ENH99896	79343	80720	+	hypothetical_protein	no_locus_tag
ENH99897	81308	81943	+	hypothetical_protein	no_locus_tag
ENH99898	82024	83124	-	hypothetical_protein	no_locus_tag
ENH99899	83592	84312	+	hypothetical_protein	no_locus_tag
ENH99900	84466	85668	-	hypothetical_protein	no_locus_tag
ENH99901	86310	87187	+	hypothetical_protein	no_locus_tag
ENH99902	87533	90674	-	hypothetical_protein	no_locus_tag
ENH99903	93431	93911	+	hypothetical_protein	no_locus_tag
ENH99904	93917	94075	-	hypothetical_protein	no_locus_tag
ENH99905	94457	94790	-	hypothetical_protein	no_locus_tag
ENH99906	96300	96770	-	hypothetical_protein	no_locus_tag
ENH99907	99060	101486	-	hypothetical_protein	no_locus_tag
ENH99908	102225	103300	+	hypothetical_protein	no_locus_tag
ENH99909	107049	108451	+	hypothetical_protein	no_locus_tag
ENH99910	108541	110567	-	hypothetical_protein	no_locus_tag
ENH99911	112109	112593	-	hypothetical_protein	no_locus_tag
ENH99912	112961	113194	-	hypothetical_protein	no_locus_tag
ENH99913	113660	116183	+	glycoside_hydrolase_family_31_protein	no_locus_tag
ENH99914	116692	118410	+	hypothetical_protein	no_locus_tag
ENH99915	118840	119524	+	hypothetical_protein	no_locus_tag
ENH99916	121196	124534	+	hypothetical_protein	no_locus_tag

Table of Blast hits (query gene, subject gene, %identity, blast score, %coverage, e-value):
Mycgr3G107069_Mycgr3	ENH99907	42	520	106.060606061	1e-172	


>>

175. KB445573_1
Source: Cochliobolus heterostrophus C5 unplaced genomic scaffold COCHEscaffold_5, whole genome shotgun sequence.

Number of proteins with BLAST hits to this cluster: 1
MultiGeneBlast score: 1.0
Cumulative Blast bit score: 520

Table of genes, locations, strands and annotations of subject cluster:
EMD93791	1734931	1735615	-	hypothetical_protein	no_locus_tag
EMD93792	1736045	1737763	-	hypothetical_protein	no_locus_tag
EMD93793	1738272	1740795	-	glycoside_hydrolase_family_31_protein	no_locus_tag
EMD93794	1741153	1741494	+	hypothetical_protein	no_locus_tag
EMD93795	1741862	1742346	+	hypothetical_protein	no_locus_tag
EMD93796	1743888	1745914	+	hypothetical_protein	no_locus_tag
EMD93797	1746004	1747406	-	hypothetical_protein	no_locus_tag
EMD93798	1751155	1752230	-	hypothetical_protein	no_locus_tag
EMD93799	1752969	1755395	+	hypothetical_protein	no_locus_tag

Table of Blast hits (query gene, subject gene, %identity, blast score, %coverage, e-value):
Mycgr3G107069_Mycgr3	EMD93799	42	520	106.060606061	1e-172	


>>

176. KE145357_1
Source: Glarea lozoyensis ATCC 20868 chromosome Unknown GLAREA14, whole genome shotgun sequence.

Number of proteins with BLAST hits to this cluster: 1
MultiGeneBlast score: 1.0
Cumulative Blast bit score: 519

Table of genes, locations, strands and annotations of subject cluster:
EPE34195	1861226	1862928	+	hypothetical_protein	no_locus_tag
EPE34196	1864809	1871532	-	P-loop_containing_nucleoside_triphosphate hydrolase	no_locus_tag
EPE34197	1873318	1875462	-	Ferredoxin_reductase-like,_C-terminal NADP-linked	no_locus_tag

Table of Blast hits (query gene, subject gene, %identity, blast score, %coverage, e-value):
Mycgr3G107069_Mycgr3	EPE34197	43	519	106.220095694	7e-173	


>>

177. KB725793_0
Source: Colletotrichum orbiculare MAFF 240422 unplaced genomic scaffold Scaffold_242, whole genome shotgun sequence.

Number of proteins with BLAST hits to this cluster: 1
MultiGeneBlast score: 1.0
Cumulative Blast bit score: 517

Table of genes, locations, strands and annotations of subject cluster:
ENH85042	44908	46657	+	lactose_permease	no_locus_tag
ENH85043	47009	47746	-	hypothetical_protein	no_locus_tag
ENH85044	49629	51131	+	exopolygalacturonase	no_locus_tag
ENH85045	51601	52947	-	extracellular_exo-polygalacturonase,_putative	no_locus_tag
ENH85046	53439	53790	-	hypothetical_protein	no_locus_tag
ENH85047	54337	54971	+	hypothetical_protein	no_locus_tag
ENH85048	56309	58216	+	hypothetical_protein	no_locus_tag
ENH85049	60672	61654	-	hypothetical_protein	no_locus_tag
ENH85050	62126	63315	-	nadp-dependent_alcohol_dehydrogenase	no_locus_tag
ENH85051	65741	67137	+	integral_membrane_protein	no_locus_tag
ENH85052	68748	69981	-	hypothetical_protein	no_locus_tag
ENH85053	70099	70420	-	hypothetical_protein	no_locus_tag
ENH85054	72488	72770	+	hypothetical_protein	no_locus_tag
ENH85055	74063	74892	+	hypothetical_protein	no_locus_tag
ENH85056	78043	79548	+	hypothetical_protein	no_locus_tag
ENH85057	80122	80464	+	hypothetical_protein	no_locus_tag
ENH85058	80492	80929	+	hypothetical_protein	no_locus_tag

Table of Blast hits (query gene, subject gene, %identity, blast score, %coverage, e-value):
Mycgr3G102276_Mycgr3	ENH85050	71	517	98.6225895317	1e-180	


>>

178. CH476636_1
Source: Sclerotinia sclerotiorum 1980 scaffold_16 genomic scaffold, whole genome shotgun sequence.

Number of proteins with BLAST hits to this cluster: 1
MultiGeneBlast score: 1.0
Cumulative Blast bit score: 515

Table of genes, locations, strands and annotations of subject cluster:
EDN94808	388791	390194	+	hypothetical_protein	no_locus_tag
EDN94809	392675	395181	-	hypothetical_protein	no_locus_tag
EDN94810	396199	396306	-	predicted_protein	no_locus_tag
EDN94811	397524	398246	-	predicted_protein	no_locus_tag
EDN94812	400767	401837	+	predicted_protein	no_locus_tag
EDN94813	402641	402982	-	hypothetical_protein	no_locus_tag
EDN94814	403607	404080	-	hypothetical_protein	no_locus_tag
EDN94815	406156	407226	+	predicted_protein	no_locus_tag
EDN94816	408757	410900	-	hypothetical_protein	no_locus_tag

Table of Blast hits (query gene, subject gene, %identity, blast score, %coverage, e-value):
Mycgr3G107069_Mycgr3	EDN94816	44	515	100.4784689	2e-171	


>>

179. KB445646_0
Source: Cochliobolus sativus ND90Pr unplaced genomic scaffold COCSAscaffold_10, whole genome shotgun sequence.

Number of proteins with BLAST hits to this cluster: 1
MultiGeneBlast score: 1.0
Cumulative Blast bit score: 511

Table of genes, locations, strands and annotations of subject cluster:
EMD62498	747694	747930	-	hypothetical_protein	no_locus_tag
EMD62499	748101	749473	+	hypothetical_protein	no_locus_tag
EMD62500	749774	750673	+	hypothetical_protein	no_locus_tag
EMD62501	750777	751877	-	hypothetical_protein	no_locus_tag
EMD62502	752379	753099	+	hypothetical_protein	no_locus_tag
EMD62503	753268	754473	-	hypothetical_protein	no_locus_tag
EMD62504	755121	755993	+	hypothetical_protein	no_locus_tag
EMD62505	756158	758524	-	hypothetical_protein	no_locus_tag
EMD62506	760640	761101	-	hypothetical_protein	no_locus_tag
EMD62507	763400	765826	-	hypothetical_protein	no_locus_tag
EMD62508	766575	767650	+	hypothetical_protein	no_locus_tag
EMD62509	771488	772893	+	hypothetical_protein	no_locus_tag
EMD62510	772982	774998	-	hypothetical_protein	no_locus_tag
EMD62511	776458	776942	-	hypothetical_protein	no_locus_tag
EMD62512	777310	777543	-	hypothetical_protein	no_locus_tag
EMD62513	778119	780530	+	glycoside_hydrolase_family_31_protein	no_locus_tag
EMD62514	781039	782757	+	hypothetical_protein	no_locus_tag
EMD62515	785535	788870	+	hypothetical_protein	no_locus_tag

Table of Blast hits (query gene, subject gene, %identity, blast score, %coverage, e-value):
Mycgr3G107069_Mycgr3	EMD62507	40	511	105.263157895	3e-169	


>>

180. KB706647_1
Source: Eutypa lata UCREL1 unplaced genomic scaffold EL1_03_scaffold_1309, whole genome shotgun sequence.

Number of proteins with BLAST hits to this cluster: 1
MultiGeneBlast score: 1.0
Cumulative Blast bit score: 509

Table of genes, locations, strands and annotations of subject cluster:
EMR66463	146881	147750	-	hypothetical_protein	no_locus_tag
EMR66443	154756	155691	+	hypothetical_protein	no_locus_tag
EMR66453	162027	163157	-	hypothetical_protein	no_locus_tag
EMR66472	165832	167291	-	putative_ubiquitin-protein_ligase_e3a_protein	no_locus_tag

Table of Blast hits (query gene, subject gene, %identity, blast score, %coverage, e-value):
Mycgr3G52682_Mycgr3T	EMR66472	53	509	40.5382674516	4e-165	


>>

181. JH226130_0
Source: Exophiala dermatitidis NIH/UT8656 unplaced genomic scaffold supercont1.1, whole genome shotgun sequence.

Number of proteins with BLAST hits to this cluster: 1
MultiGeneBlast score: 1.0
Cumulative Blast bit score: 508

Table of genes, locations, strands and annotations of subject cluster:
EHY51795	59200	60201	-	tRNA_(guanine-N7-)-methyltransferase	no_locus_tag
EHY51796	60708	63778	-	hypothetical_protein	no_locus_tag
EHY51797	65999	67652	-	MFS_transporter,_DHA1_family,_multidrug resistance protein	no_locus_tag
EHY51799	68902	70801	-	gamma-glutamyltransferase	no_locus_tag
EHY51800	73542	76235	+	two-component_system,_NarL_family,_sensor histidine kinase BarA	no_locus_tag
EHY51801	76668	77427	-	hypothetical_protein	no_locus_tag
EHY51802	78169	80178	+	ferric-chelate_reductase	no_locus_tag
EHY51803	81895	83781	+	methionyl-tRNA_synthetase	no_locus_tag
EHY51804	84231	85354	+	hypothetical_protein	no_locus_tag
EHY51805	86653	88947	-	hypothetical_protein	no_locus_tag
EHY51806	90369	94420	+	solute_carrier_family_12_member_2	no_locus_tag
EHY51807	94757	95242	-	30S_ribosomal_protein_S13	no_locus_tag
EHY51808	95606	96337	+	peptidyl-prolyl_cis-trans_isomerase_B	no_locus_tag
EHY51809	96378	96647	+	hypothetical_protein	no_locus_tag
EHY51810	97617	99724	+	ATP-dependent_RNA_helicase_ded1	no_locus_tag

Table of Blast hits (query gene, subject gene, %identity, blast score, %coverage, e-value):
Mycgr3G107069_Mycgr3	EHY51802	40	508	104.306220096	2e-168	


>>

182. DS985223_2
Source: Verticillium albo-atrum VaMs.102 supercont1.10 genomic scaffold, whole genome shotgun sequence.

Number of proteins with BLAST hits to this cluster: 1
MultiGeneBlast score: 1.0
Cumulative Blast bit score: 502

Table of genes, locations, strands and annotations of subject cluster:
EEY21581	770837	771426	-	conserved_hypothetical_protein	no_locus_tag
EEY21582	772647	773539	+	trypsin	no_locus_tag
EEY21583	776364	778217	-	predicted_protein	no_locus_tag
EEY21584	783700	784943	+	BNR/Asp-box_repeat_domain-containing_protein	no_locus_tag
EEY21585	786666	787184	-	predicted_protein	no_locus_tag
EEY21586	790600	791741	-	NADP-dependent_alcohol_dehydrogenase	no_locus_tag

Table of Blast hits (query gene, subject gene, %identity, blast score, %coverage, e-value):
Mycgr3G102276_Mycgr3	EEY21586	68	502	98.6225895317	8e-175	


>>

183. DS572705_0
Source: Verticillium dahliae VdLs.17 supercont1.11 genomic scaffold, whole genome shotgun sequence.

Number of proteins with BLAST hits to this cluster: 1
MultiGeneBlast score: 1.0
Cumulative Blast bit score: 500

Table of genes, locations, strands and annotations of subject cluster:
EGY14477	31715	32635	+	hypothetical_protein	no_locus_tag
EGY14478	33389	36476	-	hypothetical_protein	no_locus_tag
EGY14479	36863	41450	+	hypothetical_protein	no_locus_tag
EGY14480	42108	46021	+	hypothetical_protein	no_locus_tag
EGY14481	47858	49517	+	hypothetical_protein	no_locus_tag
EGY14482	51297	52438	+	NADP-dependent_alcohol_dehydrogenase	no_locus_tag
EGY14483	53692	54132	+	hypothetical_protein	no_locus_tag
EGY14484	55209	55721	+	hypothetical_protein	no_locus_tag
EGY14485	57630	58880	-	BNR/Asp-box_repeat_domain-containing_protein	no_locus_tag
EGY14486	62617	63509	-	trypsin	no_locus_tag
EGY14487	64730	65319	+	hypothetical_protein	no_locus_tag
EGY14488	67209	69421	+	hypothetical_protein	no_locus_tag
EGY14489	70080	70574	-	thioesterase_family_protein	no_locus_tag
EGY14490	71070	72896	-	hypothetical_protein	no_locus_tag

Table of Blast hits (query gene, subject gene, %identity, blast score, %coverage, e-value):
Mycgr3G102276_Mycgr3	EGY14482	67	501	98.6225895317	2e-174	


>>

184. KB445550_0
Source: Baudoinia compniacensis UAMH 10762 unplaced genomic scaffold BAUCOscaffold_1, whole genome shotgun sequence.

Number of proteins with BLAST hits to this cluster: 1
MultiGeneBlast score: 1.0
Cumulative Blast bit score: 498

Table of genes, locations, strands and annotations of subject cluster:
EMD00517	376652	378012	+	hypothetical_protein	no_locus_tag
EMD00518	379339	379545	-	hypothetical_protein	no_locus_tag
EMD00519	380170	380554	+	hypothetical_protein	no_locus_tag
EMD00520	382376	383995	+	hypothetical_protein	no_locus_tag
EMD00521	384537	385891	-	hypothetical_protein	no_locus_tag
EMD00522	386293	388842	-	hypothetical_protein	no_locus_tag
EMD00523	389175	389522	-	hypothetical_protein	no_locus_tag
EMD00524	389876	390133	-	hypothetical_protein	no_locus_tag
EMD00525	391193	392953	+	hypothetical_protein	no_locus_tag
EMD00526	393529	394442	+	hypothetical_protein	no_locus_tag
EMD00527	394976	396532	-	hypothetical_protein	no_locus_tag
EMD00528	397387	400266	-	hypothetical_protein	no_locus_tag
EMD00529	400834	402102	-	hypothetical_protein	no_locus_tag
EMD00530	402847	405169	+	hypothetical_protein	no_locus_tag
EMD00531	405830	406508	+	hypothetical_protein	no_locus_tag
EMD00532	406961	409192	-	hypothetical_protein	no_locus_tag
EMD00533	409539	409763	+	hypothetical_protein	no_locus_tag
EMD00534	410428	410931	+	hypothetical_protein	no_locus_tag
EMD00535	411567	411761	-	hypothetical_protein	no_locus_tag
EMD00536	413042	413569	+	hypothetical_protein	no_locus_tag
EMD00537	413932	414865	-	hypothetical_protein	no_locus_tag
EMD00538	415095	416378	+	hypothetical_protein	no_locus_tag
EMD00539	416523	418712	-	hypothetical_protein	no_locus_tag

Table of Blast hits (query gene, subject gene, %identity, blast score, %coverage, e-value):
Mycgr3G65725_Mycgr3T	EMD00527	54	499	96.8944099379	3e-170	


>>

185. CM001233_4
Source: Magnaporthe oryzae 70-15 chromosome 3, whole genome shotgun sequence.

Number of proteins with BLAST hits to this cluster: 1
MultiGeneBlast score: 1.0
Cumulative Blast bit score: 498

Table of genes, locations, strands and annotations of subject cluster:
EHA53306	6122187	6122497	-	hypothetical_protein	no_locus_tag
EHA53307	6123472	6124600	+	hypothetical_protein	no_locus_tag
EHA53308	6125331	6127751	-	dipeptidyl-peptidase_V	no_locus_tag
EHA53309	6129201	6131130	+	thiamine_transporter	no_locus_tag
EHA53310	6131392	6132327	-	hypothetical_protein	no_locus_tag
EHA53311	6132495	6133792	-	hypothetical_protein	no_locus_tag
EHA53312	6134160	6135504	-	hypothetical_protein	no_locus_tag
EHA53313	6136901	6137664	+	hypothetical_protein	no_locus_tag
EHA53314	6138147	6139085	-	hypothetical_protein	no_locus_tag
EHA53315	6139181	6140297	+	hypothetical_protein	no_locus_tag
EHA53316	6141449	6142950	+	hypothetical_protein	no_locus_tag

Table of Blast hits (query gene, subject gene, %identity, blast score, %coverage, e-value):
Mycgr3G65725_Mycgr3T	EHA53316	54	498	93.3747412008	2e-169	


>>

186. CH408159_0
Source: Pichia guilliermondii ATCC 6260 scaffold_5 genomic scaffold, whole genome shotgun sequence.

Number of proteins with BLAST hits to this cluster: 1
MultiGeneBlast score: 1.0
Cumulative Blast bit score: 492

Table of genes, locations, strands and annotations of subject cluster:
EDK40378	973177	973632	-	ubiquitin	no_locus_tag
EDK40379	975178	975831	-	hypothetical_protein	no_locus_tag
EDK40380	975955	978165	-	hypothetical_protein	no_locus_tag
EDK40381	978367	979503	+	hypothetical_protein	no_locus_tag
EDK40382	979531	980733	+	hypothetical_protein	no_locus_tag
EDK40383	980863	982254	+	conserved_hypothetical_protein	no_locus_tag
EDK40384	982308	984023	-	hypothetical_protein	no_locus_tag
EDK40385	984219	985118	-	hypothetical_protein	no_locus_tag
EDK40386	985257	986336	-	hypothetical_protein	no_locus_tag
EDK40387	986552	987733	-	hypothetical_protein	no_locus_tag
EDK40388	988068	988718	-	hypothetical_protein	no_locus_tag
EDK40389	989059	990261	+	hypothetical_protein	no_locus_tag
EDK40390	990627	991382	+	hypothetical_protein	no_locus_tag
EDK40391	991384	992694	+	hypothetical_protein	no_locus_tag
EDK40392	992705	994345	-	hypothetical_protein	no_locus_tag
EDK40393	994801	996441	-	hypothetical_protein	no_locus_tag
EDK40394	996542	998167	-	hypothetical_protein	no_locus_tag
EDK40395	998405	999988	+	hypothetical_protein	no_locus_tag
EDK40396	1000268	1001707	-	hypothetical_protein	no_locus_tag
EDK40397	1011000	1011737	+	predicted_protein	no_locus_tag

Table of Blast hits (query gene, subject gene, %identity, blast score, %coverage, e-value):
Mycgr3G32432_Mycgr3T	EDK40393	35	251	82.9268292683	1e-71	
Mycgr3G32432_Mycgr3T	EDK40392	34	241	82.6016260163	5e-68	


>>

187. AFNW01000605_1
Source: Fusarium pseudograminearum CS3096, whole genome shotgun sequencing project.

Number of proteins with BLAST hits to this cluster: 1
MultiGeneBlast score: 1.0
Cumulative Blast bit score: 489

Table of genes, locations, strands and annotations of subject cluster:
EKJ68460	372279	373043	+	hypothetical_protein	no_locus_tag
EKJ68461	373320	375347	-	hypothetical_protein	no_locus_tag
EKJ68462	379803	385130	+	hypothetical_protein	no_locus_tag
EKJ68463	385658	386146	-	hypothetical_protein	no_locus_tag
EKJ68464	386389	388254	-	hypothetical_protein	no_locus_tag
EKJ68465	388453	389153	-	hypothetical_protein	no_locus_tag
EKJ68466	390314	391450	-	hypothetical_protein	no_locus_tag

Table of Blast hits (query gene, subject gene, %identity, blast score, %coverage, e-value):
Mycgr3G102276_Mycgr3	EKJ68466	66	489	98.8980716253	1e-169	


>>

188. KB644415_1
Source: Penicillium oxalicum 114-2 unplaced genomic scaffold scaffold_8, whole genome shotgun sequence.

Number of proteins with BLAST hits to this cluster: 1
MultiGeneBlast score: 1.0
Cumulative Blast bit score: 488

Table of genes, locations, strands and annotations of subject cluster:
EPS33785	2162785	2164446	+	hypothetical_protein	no_locus_tag
EPS33786	2166079	2167016	+	hypothetical_protein	no_locus_tag
EPS33787	2167127	2167851	-	hypothetical_protein	no_locus_tag
EPS33788	2169164	2170296	+	hypothetical_protein	no_locus_tag
EPS33789	2171554	2172279	-	hypothetical_protein	no_locus_tag
EPS33790	2172785	2173895	+	hypothetical_protein	no_locus_tag
EPS33791	2174118	2176009	-	hypothetical_protein	no_locus_tag
EPS33792	2177016	2178518	-	hypothetical_protein	no_locus_tag
EPS33793	2179468	2181405	-	hypothetical_protein	no_locus_tag
EPS33794	2182007	2182607	+	hypothetical_protein	no_locus_tag
EPS33795	2183628	2184560	+	hypothetical_protein	no_locus_tag
EPS33796	2184893	2185951	-	hypothetical_protein	no_locus_tag
EPS33797	2187057	2188459	+	hypothetical_protein	no_locus_tag
EPS33798	2189106	2189899	+	hypothetical_protein	no_locus_tag
EPS33799	2190597	2192417	-	hypothetical_protein	no_locus_tag
EPS33800	2193570	2195266	-	hypothetical_protein	no_locus_tag
EPS33801	2196123	2197829	+	hypothetical_protein	no_locus_tag
EPS33802	2198299	2200123	-	hypothetical_protein	no_locus_tag
EPS33803	2200504	2201421	-	hypothetical_protein	no_locus_tag

Table of Blast hits (query gene, subject gene, %identity, blast score, %coverage, e-value):
Mycgr3G107069_Mycgr3	EPS33793	41	488	99.8405103668	4e-161	


>>

189. CM001235_1
Source: Magnaporthe oryzae 70-15 chromosome 5, whole genome shotgun sequence.

Number of proteins with BLAST hits to this cluster: 1
MultiGeneBlast score: 1.0
Cumulative Blast bit score: 488

Table of genes, locations, strands and annotations of subject cluster:
EHA49267	3514201	3514419	+	hypothetical_protein	no_locus_tag
EHA49268	3514867	3515946	+	ornithine_decarboxylase_antizyme	no_locus_tag
EHA49269	3516536	3518280	-	imidazole_glycerol_phosphate_synthase_hisHF	no_locus_tag
EHA49270	3518908	3520416	+	hypothetical_protein	no_locus_tag
EHA49271	3520805	3522101	-	dimethyladenosine_transferase	no_locus_tag
EHA49272	3522578	3524296	-	hypothetical_protein	no_locus_tag
EHA49273	3526037	3529629	-	hypothetical_protein	no_locus_tag
EHA49274	3532241	3533576	+	hypothetical_protein	no_locus_tag
EHA49275	3534096	3535270	+	NADP-dependent_alcohol_dehydrogenase_6	no_locus_tag
EHA49276	3535607	3535914	+	hypothetical_protein	no_locus_tag
EHA49277	3536972	3537602	+	hypothetical_protein	no_locus_tag
EHA49278	3540107	3541354	+	15-hydroxyprostaglandin_dehydrogenase	no_locus_tag
EHA49279	3541990	3544311	+	hypothetical_protein	no_locus_tag
EHA49280	3547028	3548056	+	hypothetical_protein	no_locus_tag
EHA49281	3548461	3555648	-	polyketide_synthase	no_locus_tag

Table of Blast hits (query gene, subject gene, %identity, blast score, %coverage, e-value):
Mycgr3G102276_Mycgr3	EHA49275	66	488	98.6225895317	2e-169	


>>

190. KB726554_0
Source: Fusarium oxysporum f. sp. cubense race 4 unplaced genomic scaffold scaffold44, whole genome shotgun sequence.

Number of proteins with BLAST hits to this cluster: 1
MultiGeneBlast score: 1.0
Cumulative Blast bit score: 481

Table of genes, locations, strands and annotations of subject cluster:
EMT68258	1060834	1062760	-	2,3-bisphosphoglycerate-independent phosphoglycerate mutase	no_locus_tag
EMT68259	1063435	1063881	+	hypothetical_protein	no_locus_tag
EMT68260	1064097	1065354	-	Tubulin-specific_chaperone_C	no_locus_tag
EMT68261	1067307	1070023	-	N-acetylglucosaminyl-phosphatidylinositol biosynthetic protein gpi1	no_locus_tag
EMT68262	1072683	1073133	-	Mitochondrial_distribution_and_morphology protein 35	no_locus_tag
EMT68263	1073664	1075007	+	hypothetical_protein	no_locus_tag
EMT68264	1075221	1076243	-	Bifunctional_protein_GAL10	no_locus_tag
EMT68265	1077456	1078409	-	Bifunctional_protein_GAL10	no_locus_tag
EMT68266	1079347	1081302	-	Ferric_reductase_transmembrane_component_5	no_locus_tag
EMT68267	1082356	1082955	+	Copper_transport_protein_ctr4	no_locus_tag
EMT68268	1083516	1084115	+	Copper_transport_protein_ctr4	no_locus_tag
EMT68269	1085610	1086158	+	Protein_VTS1	no_locus_tag
EMT68270	1087139	1088053	+	hypothetical_protein	no_locus_tag
EMT68271	1088484	1089048	-	Cytochrome_c_oxidase_protein_20,_mitochondrial	no_locus_tag
EMT68272	1091587	1098454	+	DNA_polymerase_epsilon_catalytic_subunit_A	no_locus_tag
EMT68273	1099537	1099800	-	hypothetical_protein	no_locus_tag

Table of Blast hits (query gene, subject gene, %identity, blast score, %coverage, e-value):
Mycgr3G107069_Mycgr3	EMT68266	39	482	102.870813397	9e-159	


>>

191. HF679023_0
Source: Fusarium fujikuroi IMI 58289 draft genome, chromosome FFUJ_chr01.

Number of proteins with BLAST hits to this cluster: 1
MultiGeneBlast score: 1.0
Cumulative Blast bit score: 481

Table of genes, locations, strands and annotations of subject cluster:
CCT61590	450795	452457	-	uncharacterized_protein	FFUJ_01923
CCT61591	454578	455051	+	uncharacterized_protein	FFUJ_01922
CCT61592	455799	457027	-	uncharacterized_protein	FFUJ_01921
CCT61593	457396	461111	+	uncharacterized_protein	FFUJ_01920
CCT61594	461569	463296	-	uncharacterized_protein	FFUJ_01919
CCT61595	463792	465538	+	related_to_alpha-mannosidase	FFUJ_01918
CCT61596	466393	467066	+	uncharacterized_protein	FFUJ_01917
CCT61597	467226	468127	-	uncharacterized_protein	FFUJ_01916
CCT61598	469026	470164	+	related_to_alcohol_dehydrogenase,_class_C	FFUJ_01915
CCT61599	470427	470925	+	related_to_MGMT_family_protein	FFUJ_01914
CCT61600	471525	476841	-	related_to_kinesin-like_protein	FFUJ_01913
CCT61601	481068	483098	+	uncharacterized_protein	FFUJ_01912
CCT61602	483363	488706	-	uncharacterized_protein	FFUJ_01911
CCT61603	489771	490550	-	uncharacterized_protein	FFUJ_01910

Table of Blast hits (query gene, subject gene, %identity, blast score, %coverage, e-value):
Mycgr3G102276_Mycgr3	CCT61598	65	482	98.6225895317	7e-167	


>>

192. KB730248_1
Source: Fusarium oxysporum f. sp. cubense race 1 unplaced genomic scaffold scaffold101, whole genome shotgun sequence.

Number of proteins with BLAST hits to this cluster: 1
MultiGeneBlast score: 1.0
Cumulative Blast bit score: 479

Table of genes, locations, strands and annotations of subject cluster:
ENH68643	1226138	1228151	+	Activating_signal_cointegrator_1_complex_subunit 2	no_locus_tag
ENH68644	1228152	1229405	-	hypothetical_protein	no_locus_tag
ENH68645	1229840	1230112	-	hypothetical_protein	no_locus_tag
ENH68646	1231996	1238863	-	DNA_polymerase_epsilon_catalytic_subunit_A	no_locus_tag
ENH68647	1239331	1239895	+	Cytochrome_c_oxidase_protein_20,_mitochondrial	no_locus_tag
ENH68648	1240336	1241250	-	hypothetical_protein	no_locus_tag
ENH68649	1242228	1242776	-	Protein_VTS1	no_locus_tag
ENH68650	1244275	1244874	-	Copper_transport_protein_ctr4	no_locus_tag
ENH68651	1245821	1247776	+	Ferric_reductase_transmembrane_component_5	no_locus_tag

Table of Blast hits (query gene, subject gene, %identity, blast score, %coverage, e-value):
Mycgr3G107069_Mycgr3	ENH68651	39	480	101.754385965	7e-158	


>>

193. ACJE01000009_1
Source: Aspergillus niger ATCC 1015, whole genome shotgun sequencing project.

Number of proteins with BLAST hits to this cluster: 1
MultiGeneBlast score: 1.0
Cumulative Blast bit score: 476

Table of genes, locations, strands and annotations of subject cluster:
EHA24027	1227262	1230748	+	hypothetical_protein	no_locus_tag
EHA24028	1231661	1231996	+	hypothetical_protein	no_locus_tag
EHA24029	1232878	1233938	-	hypothetical_protein	no_locus_tag
EHA24030	1234603	1235331	+	hypothetical_protein	no_locus_tag
EHA24031	1236231	1236740	+	hypothetical_protein	no_locus_tag
EHA24032	1237326	1238318	+	hypothetical_protein	no_locus_tag
EHA24033	1239648	1240826	+	hypothetical_protein	no_locus_tag
EHA24034	1241093	1243192	+	hypothetical_protein	no_locus_tag
EHA24035	1243959	1244501	-	hypothetical_protein	no_locus_tag
EHA24036	1244759	1246747	+	hypothetical_protein	no_locus_tag

Table of Blast hits (query gene, subject gene, %identity, blast score, %coverage, e-value):
Mycgr3G107069_Mycgr3	EHA24036	41	476	100.0	3e-156	


>>

194. HF679026_0
Source: Fusarium fujikuroi IMI 58289 draft genome, chromosome FFUJ_chr04.

Number of proteins with BLAST hits to this cluster: 1
MultiGeneBlast score: 1.0
Cumulative Blast bit score: 475

Table of genes, locations, strands and annotations of subject cluster:
CCT67065	833353	835279	-	probable_phosphoglyceromutase	FFUJ_13246
CCT67066	835950	836390	+	uncharacterized_protein	FFUJ_13247
CCT67067	836616	837872	-	probable_tubulin_folding_cofactor_C	FFUJ_13248
CCT67068	838109	838660	+	uncharacterized_protein	FFUJ_13249
CCT67504	839767	842482	-	related_to	FFUJ_13250
CCT67554	843070	843500	-	related_to_MDM35_Mitochondrial_Distribution_and Morphology protein	FFUJ_14434
CCT67069	844048	845374	+	uncharacterized_protein	FFUJ_13251
CCT67070	845579	846601	-	related_to_GAL10-UDP-glucose_4-epimerase	FFUJ_13252
CCT67071	847545	849500	-	related_to_ferric_reductase_FRE2_precursor	FFUJ_13253
CCT67072	850476	851075	+	related_to_copper_transport_protein	FFUJ_13254
CCT67073	852566	853142	+	uncharacterized_protein	FFUJ_13255
CCT67074	854103	855017	+	uncharacterized_protein	FFUJ_13256
CCT67075	855424	855987	-	uncharacterized_protein	FFUJ_13257
CCT67076	856451	863318	+	probable_DNA_polymerase_epsilon,_calytic_chain POL2	FFUJ_13258
CCT67519	865217	867878	+	probable_DNA_polymerase_epsilon,_calytic_chain POL2	FFUJ_13259
CCT67077	867907	869923	-	related_to_CUE3_Meiotic_induced_gene,_protein has a CUE domain that binds ubiquitin	FFUJ_13260

Table of Blast hits (query gene, subject gene, %identity, blast score, %coverage, e-value):
Mycgr3G107069_Mycgr3	CCT67071	39	475	102.232854864	7e-156	


>>

195. DS231620_1
Source: Pyrenophora tritici-repentis Pt-1C-BFP supercont1.6 genomic scaffold, whole genome shotgun sequence.

Number of proteins with BLAST hits to this cluster: 1
MultiGeneBlast score: 1.0
Cumulative Blast bit score: 469

Table of genes, locations, strands and annotations of subject cluster:
EDU49697	1659801	1659947	+	hypothetical_protein	no_locus_tag
EDU49698	1666091	1667896	-	conserved_hypothetical_protein	no_locus_tag
EDU49699	1669879	1671777	+	siderophore_iron_transporter_mirB	no_locus_tag
EDU49700	1672065	1673187	-	conserved_hypothetical_protein	no_locus_tag
EDU49701	1675575	1677260	+	predicted_protein	no_locus_tag
EDU49702	1678126	1678752	-	high_affinity_copper_transporter	no_locus_tag
EDU49703	1679262	1681283	+	ferric_reductase	no_locus_tag

Table of Blast hits (query gene, subject gene, %identity, blast score, %coverage, e-value):
Mycgr3G107069_Mycgr3	EDU49703	40	469	105.263157895	4e-153	


>>

196. CP003014_0
Source: Thielavia terrestris NRRL 8126 chromosome 6, complete sequence.

Number of proteins with BLAST hits to this cluster: 1
MultiGeneBlast score: 1.0
Cumulative Blast bit score: 468

Table of genes, locations, strands and annotations of subject cluster:
AEO71350	1394526	1394867	-	hypothetical_protein	THITE_2123593
AEO71351	1395320	1395601	-	hypothetical_protein	THITE_2123594
AEO71352	1396407	1398503	-	hypothetical_protein	THITE_2123595
AEO71353	1399910	1402058	-	hypothetical_protein	THITE_2123596
AEO71354	1402962	1403508	-	hypothetical_protein	THITE_2123598
AEO71355	1404021	1406434	+	hypothetical_protein	THITE_2123600
AEO71356	1407378	1408108	-	hypothetical_protein	THITE_2123602
AEO71357	1409562	1411101	+	hypothetical_protein	THITE_2123604
AEO71358	1413240	1416021	-	hypothetical_protein	THITE_2123607
AEO71359	1418007	1421857	-	hypothetical_protein	THITE_124350
AEO71360	1426212	1427384	+	hypothetical_protein	THITE_2123618
AEO71361	1428451	1430486	+	hypothetical_protein	THITE_2071253
AEO71362	1431091	1431390	-	hypothetical_protein	THITE_2034030
AEO71363	1433564	1435577	+	hypothetical_protein	THITE_50845

Table of Blast hits (query gene, subject gene, %identity, blast score, %coverage, e-value):
Mycgr3G52682_Mycgr3T	AEO71358	38	468	70.3111858705	2e-143	


>>

197. GG698898_1
Source: Nectria haematococca mpVI 77-13-4 chromosome 4 genomic scaffold NECHAsca_3_chr4_2_0, whole genome shotgun sequence.

Number of proteins with BLAST hits to this cluster: 1
MultiGeneBlast score: 1.0
Cumulative Blast bit score: 466

Table of genes, locations, strands and annotations of subject cluster:
EEU46360	1012469	1014430	-	predicted_protein	no_locus_tag
EEU45919	1015144	1015569	+	hypothetical_protein	no_locus_tag
EEU46361	1015796	1017052	-	hypothetical_protein	no_locus_tag
EEU46362	1022117	1025891	-	hypothetical_protein	no_locus_tag
EEU45920	1026402	1027715	+	hypothetical_protein	no_locus_tag
EEU46363	1027977	1028999	-	hypothetical_protein	no_locus_tag
EEU46364	1029943	1031895	-	hypothetical_protein	no_locus_tag

Table of Blast hits (query gene, subject gene, %identity, blast score, %coverage, e-value):
Mycgr3G107069_Mycgr3	EEU46364	38	466	102.551834131	2e-152	


>>

198. KB456262_3
Source: Mycosphaerella populorum SO2202 unplaced genomic scaffold SEPMUscaffold_3, whole genome shotgun sequence.

Number of proteins with BLAST hits to this cluster: 1
MultiGeneBlast score: 1.0
Cumulative Blast bit score: 464

Table of genes, locations, strands and annotations of subject cluster:
EMF14805	2467457	2468379	-	hypothetical_protein	no_locus_tag
EMF14806	2470685	2471068	-	hypothetical_protein	no_locus_tag
EMF14807	2480643	2483825	-	ARM_repeat-containing_protein	no_locus_tag
EMF14808	2485131	2486066	+	hypothetical_protein	no_locus_tag
EMF14809	2487157	2488401	+	zinc-binding_alcohol_dehydrogenase	no_locus_tag
EMF14810	2488722	2490501	-	acyl-CoA_dehydrogenase	no_locus_tag
EMF14811	2491113	2492668	-	alpha/beta-hydrolase	no_locus_tag
EMF14812	2493069	2493818	-	hypothetical_protein	no_locus_tag
EMF14813	2494600	2495607	+	Metallo-hydrolase/oxidoreductase	no_locus_tag
EMF14814	2496241	2497651	+	hypothetical_protein	no_locus_tag
EMF14815	2501296	2502357	-	hypothetical_protein	no_locus_tag
EMF14817	2502717	2503103	-	Hydroxyisourate_hydrolase	no_locus_tag

Table of Blast hits (query gene, subject gene, %identity, blast score, %coverage, e-value):
Mycgr3G102276_Mycgr3	EMF14809	66	465	100.0	3e-160	


>>

199. GL629729_1
Source: Grosmannia clavigera kw1407 unplaced genomic scaffold GCSC_108, whole genome shotgun sequence.

Number of proteins with BLAST hits to this cluster: 1
MultiGeneBlast score: 1.0
Cumulative Blast bit score: 462

Table of genes, locations, strands and annotations of subject cluster:
EFX06457	245670	250446	+	glutathione_reductase	no_locus_tag
EFX06522	250736	253069	+	exocyst_complex_component	no_locus_tag
EFX06333	253396	257247	-	tbc_domain_protein	no_locus_tag
EFX06213	258978	260324	-	ankyrin_unc44	no_locus_tag
EFX06609	261444	262908	+	mitochondrial_ATPase,_aaa-type	no_locus_tag
EFX06270	263930	264388	-	high_affinity_copper_transporter	no_locus_tag
EFX06529	264730	266796	+	ferric-chelate_reductase	no_locus_tag

Table of Blast hits (query gene, subject gene, %identity, blast score, %coverage, e-value):
Mycgr3G107069_Mycgr3	EFX06529	39	462	105.422647528	3e-150	


>>

200. DS572697_1
Source: Verticillium dahliae VdLs.17 supercont1.3 genomic scaffold, whole genome shotgun sequence.

Number of proteins with BLAST hits to this cluster: 1
MultiGeneBlast score: 1.0
Cumulative Blast bit score: 462

Table of genes, locations, strands and annotations of subject cluster:
EGY20023	1302675	1303842	+	hypothetical_protein	no_locus_tag
EGY20024	1303985	1305298	-	carboxylesterase_A	no_locus_tag
EGY20025	1307008	1309659	+	aspartyl-tRNA_synthetase	no_locus_tag
EGY20026	1312899	1313567	+	hypothetical_protein	no_locus_tag
EGY20027	1314130	1316053	-	chitosanase	no_locus_tag
EGY20028	1317811	1318140	-	hypothetical_protein	no_locus_tag
EGY20029	1319730	1320631	-	high_affinity_copper_transporter	no_locus_tag
EGY20030	1321680	1323702	+	ferric_reductase_transmembrane_component_5	no_locus_tag
EGY20031	1324271	1328173	+	hypothetical_protein	no_locus_tag
EGY20032	1328374	1330048	-	MFS_transporter	no_locus_tag
EGY20033	1331774	1332237	-	hypothetical_protein	no_locus_tag
EGY20034	1334315	1336389	-	hypothetical_protein	no_locus_tag
EGY20035	1338883	1339749	-	high-affinity_glucose_transporter_ght2	no_locus_tag
EGY20036	1341959	1342687	+	hypothetical_protein	no_locus_tag
EGY20037	1343181	1344185	-	hypothetical_protein	no_locus_tag

Table of Blast hits (query gene, subject gene, %identity, blast score, %coverage, e-value):
Mycgr3G107069_Mycgr3	EGY20030	40	462	102.392344498	5e-151	


>>

201. AM920431_2
Source: Penicillium chrysogenum Wisconsin 54-1255 complete genome, contig Pc00c16.

Number of proteins with BLAST hits to this cluster: 1
MultiGeneBlast score: 1.0
Cumulative Blast bit score: 462

Table of genes, locations, strands and annotations of subject cluster:
CAP93300	1462399	1464893	-	unnamed	Pc16g06300
CAP93301	1465202	1465830	-	not_annotated	Pc16g06310
CAP93302	1466318	1467001	+	not_annotated	Pc16g06320
CAP93303	1468588	1469016	-	hypothetical_protein	Pc16g06330
CAP93304	1469323	1470437	+	not_annotated	Pc16g06340
CAP93305	1470706	1471610	+	unnamed	Pc16g06350
CAP93306	1473535	1474860	-	not_annotated	Pc16g06360
CAP93307	1476259	1478399	+	unnamed	Pc16g06370
CAP93308	1479091	1480851	+	not_annotated	Pc16g06380
CAP93309	1481588	1483540	-	not_annotated	Pc16g06390
CAP93310	1483942	1484514	+	not_annotated	Pc16g06400
CAP93311	1484802	1485429	+	hypothetical_protein	Pc16g06410
CAP93312	1486682	1488721	+	unnamed	Pc16g06420
CAP93313	1489135	1489584	+	hypothetical_protein	Pc16g06430
CAP93314	1490079	1490520	+	hypothetical_protein	Pc16g06440
CAP93315	1492540	1493617	+	not_annotated	Pc16g06450
CAP93316	1496160	1496588	-	hypothetical_protein	Pc16g06460
CAP93317	1496693	1498924	-	not_annotated	Pc16g06470
CAP93318	1499144	1500800	+	not_annotated	Pc16g06480
CAP93319	1501316	1501945	+	not_annotated	Pc16g06490
CAP93320	1502749	1504083	+	not_annotated	Pc16g06500

Table of Blast hits (query gene, subject gene, %identity, blast score, %coverage, e-value):
Mycgr3G107069_Mycgr3	CAP93309	40	462	100.159489633	5e-151	


>>

202. GL385395_0
Source: Gaeumannomyces graminis var. tritici R3-111a-1 unplaced genomic scaffold supercont2.1, whole genome shotgun sequence.

Number of proteins with BLAST hits to this cluster: 1
MultiGeneBlast score: 1.0
Cumulative Blast bit score: 461

Table of genes, locations, strands and annotations of subject cluster:
EJT82166	6791390	6793030	+	hypothetical_protein	no_locus_tag
EJT82167	6793406	6794724	-	hypothetical_protein	no_locus_tag
EJT82168	6795203	6796906	-	hypothetical_protein	no_locus_tag
EJT82169	6799243	6803077	-	hypothetical_protein	no_locus_tag
EJT82170	6804421	6804789	+	hypothetical_protein	no_locus_tag
EJT82171	6805724	6808756	+	oligopeptide_transporter_2	no_locus_tag
EJT82172	6810657	6811868	+	NADP-dependent_alcohol_dehydrogenase_6	no_locus_tag
EJT82173	6813295	6814057	+	hypothetical_protein	no_locus_tag
EJT82174	6815075	6816808	+	hypothetical_protein	no_locus_tag
EJT82175	6818556	6821952	-	hypothetical_protein	no_locus_tag
EJT82176	6823240	6826141	-	hypothetical_protein	no_locus_tag
EJT82177	6827169	6827777	+	hypothetical_protein	no_locus_tag
EJT82178	6829709	6829927	+	hypothetical_protein	no_locus_tag
EJT82179	6830343	6833372	+	ankyrin_repeat_and_SOCS_box_protein_16	no_locus_tag

Table of Blast hits (query gene, subject gene, %identity, blast score, %coverage, e-value):
Mycgr3G102276_Mycgr3	EJT82172	61	461	99.173553719	3e-158	


>>

203. KB445643_0
Source: Cochliobolus sativus ND90Pr unplaced genomic scaffold COCSAscaffold_7, whole genome shotgun sequence.

Number of proteins with BLAST hits to this cluster: 1
MultiGeneBlast score: 1.0
Cumulative Blast bit score: 459

Table of genes, locations, strands and annotations of subject cluster:
EMD64385	1209307	1210389	-	hypothetical_protein	no_locus_tag
EMD64386	1214310	1215501	+	hypothetical_protein	no_locus_tag
EMD64387	1218750	1221089	+	glycoside_hydrolase_family_3_protein	no_locus_tag
EMD64388	1221798	1226464	+	carbohydrate-binding_module_family_35_protein	no_locus_tag
EMD64389	1227049	1228671	-	hypothetical_protein	no_locus_tag
EMD64390	1229281	1231314	-	hypothetical_protein	no_locus_tag
EMD64391	1231839	1232497	+	hypothetical_protein	no_locus_tag
EMD64392	1233718	1235665	-	hypothetical_protein	no_locus_tag
EMD64393	1237229	1238832	+	hypothetical_protein	no_locus_tag
EMD64394	1241182	1242309	+	carbohydrate_esterase_family_5_protein	no_locus_tag
EMD64395	1242621	1244524	-	hypothetical_protein	no_locus_tag
EMD64396	1246184	1248649	+	hypothetical_protein	no_locus_tag

Table of Blast hits (query gene, subject gene, %identity, blast score, %coverage, e-value):
Mycgr3G107069_Mycgr3	EMD64390	38	459	104.784688995	2e-149	


>>

204. AACD01000093_1
Source: Aspergillus nidulans FGSC A4, whole genome shotgun sequencing project.

Number of proteins with BLAST hits to this cluster: 1
MultiGeneBlast score: 1.0
Cumulative Blast bit score: 459

Table of genes, locations, strands and annotations of subject cluster:
EAA62508	250316	251557	+	hypothetical_protein	no_locus_tag
EAA62509	251794	253021	-	hypothetical_protein	no_locus_tag
EAA62510	253948	254933	+	hypothetical_protein	no_locus_tag
EAA62511	255546	256217	-	hypothetical_protein	no_locus_tag
EAA62512	256895	260575	-	hypothetical_protein	no_locus_tag
EAA62513	261614	262385	-	hypothetical_protein	no_locus_tag
EAA62514	265652	266799	+	hypothetical_protein	no_locus_tag
EAA62515	267703	268853	+	hypothetical_protein	no_locus_tag

Table of Blast hits (query gene, subject gene, %identity, blast score, %coverage, e-value):
Mycgr3G102276_Mycgr3	EAA62515	64	459	98.6225895317	6e-158	


>>

205. CH408033_3
Source: Chaetomium globosum CBS 148.51 scaffold_5 genomic scaffold, whole genome shotgun sequence.

Number of proteins with BLAST hits to this cluster: 1
MultiGeneBlast score: 1.0
Cumulative Blast bit score: 457

Table of genes, locations, strands and annotations of subject cluster:
EAQ86693	3391828	3393347	+	predicted_protein	no_locus_tag
EAQ86694	3394164	3396102	-	hypothetical_protein	no_locus_tag
EAQ86695	3397401	3398075	+	hypothetical_protein	no_locus_tag
EAQ86696	3398198	3400130	-	T-complex_protein_1	no_locus_tag
EAQ86697	3401198	3402406	-	hypothetical_protein	no_locus_tag
EAQ86698	3404753	3408736	-	hypothetical_protein	no_locus_tag

Table of Blast hits (query gene, subject gene, %identity, blast score, %coverage, e-value):
Mycgr3G52682_Mycgr3T	EAQ86698	37	457	69.8906644239	1e-137	


>>

206. KB733454_0
Source: Bipolaris maydis ATCC 48331 unplaced genomic scaffold COCC4scaffold_11, whole genome shotgun sequence.

Number of proteins with BLAST hits to this cluster: 1
MultiGeneBlast score: 1.0
Cumulative Blast bit score: 456

Table of genes, locations, strands and annotations of subject cluster:
ENI05565	668006	668164	-	hypothetical_protein	no_locus_tag
ENI05566	670097	671286	+	hypothetical_protein	no_locus_tag
ENI05567	674693	677032	+	glycoside_hydrolase_family_3_protein	no_locus_tag
ENI05568	677735	682396	+	carbohydrate-binding_module_family_35_protein	no_locus_tag
ENI05569	684122	685714	-	hypothetical_protein	no_locus_tag
ENI05570	686330	688363	-	hypothetical_protein	no_locus_tag
ENI05571	688888	689547	+	hypothetical_protein	no_locus_tag
ENI05572	690765	692757	-	hypothetical_protein	no_locus_tag
ENI05573	696265	697434	+	carbohydrate_esterase_family_5_protein	no_locus_tag
ENI05574	697758	699661	-	hypothetical_protein	no_locus_tag
ENI05575	701342	703794	+	hypothetical_protein	no_locus_tag

Table of Blast hits (query gene, subject gene, %identity, blast score, %coverage, e-value):
Mycgr3G107069_Mycgr3	ENI05570	38	456	104.784688995	2e-148	


>>

207. KB445580_1
Source: Cochliobolus heterostrophus C5 unplaced genomic scaffold COCHEscaffold_12, whole genome shotgun sequence.

Number of proteins with BLAST hits to this cluster: 1
MultiGeneBlast score: 1.0
Cumulative Blast bit score: 456

Table of genes, locations, strands and annotations of subject cluster:
EMD88708	1141897	1144349	-	hypothetical_protein	no_locus_tag
EMD88709	1146030	1147933	+	hypothetical_protein	no_locus_tag
EMD88710	1148257	1149427	-	carbohydrate_esterase_family_5_protein	no_locus_tag
EMD88711	1152935	1154927	+	hypothetical_protein	no_locus_tag
EMD88712	1156145	1156804	-	hypothetical_protein	no_locus_tag
EMD88713	1157329	1159362	+	hypothetical_protein	no_locus_tag

Table of Blast hits (query gene, subject gene, %identity, blast score, %coverage, e-value):
Mycgr3G107069_Mycgr3	EMD88713	38	456	104.784688995	2e-148	


>>

208. DF126453_1
Source: Aspergillus kawachii IFO 4308 DNA, contig: scaffold00007, whole genome shotgun sequence.

Number of proteins with BLAST hits to this cluster: 1
MultiGeneBlast score: 1.0
Cumulative Blast bit score: 456

Table of genes, locations, strands and annotations of subject cluster:
GAA85230	159906	160859	+	phytanoyl-CoA_dioxygenase_family_protein	no_locus_tag
GAA85231	160996	162621	-	small_nucleolar_ribonucleoprotein_complex subunit Utp15	no_locus_tag
GAA85232	165718	168188	+	conserved_serine_proline-rich_protein	no_locus_tag
GAA85233	169030	169365	+	similar_to_An07g05420	no_locus_tag
GAA85234	170012	171069	-	hypothetical_protein	no_locus_tag
GAA85235	172398	173174	+	short-chain_dehydrogenase	no_locus_tag
GAA85236	174135	174659	+	similar_to_An07g05450	no_locus_tag
GAA85237	175211	176206	+	methyltransferase_family_protein	no_locus_tag
GAA85238	177005	177824	+	stage_V_sporulation_protein_k	no_locus_tag
GAA85239	178247	178941	-	hypothetical_protein	no_locus_tag
GAA85240	179188	181176	+	ferric-chelate_reductase	no_locus_tag

Table of Blast hits (query gene, subject gene, %identity, blast score, %coverage, e-value):
Mycgr3G107069_Mycgr3	GAA85240	41	456	106.379585327	2e-148	


>>

209. CU633899_1
Source: Podospora anserina S mat+ genomic DNA chromosome 1, supercontig 4.

Number of proteins with BLAST hits to this cluster: 1
MultiGeneBlast score: 1.0
Cumulative Blast bit score: 456

Table of genes, locations, strands and annotations of subject cluster:
CAP67746	693511	695411	-	not_annotated	no_locus_tag
CAP67747	697446	700892	+	not_annotated	no_locus_tag
CAP67748	701001	702607	-	not_annotated	no_locus_tag
CAP67749	704205	706226	-	not_annotated	no_locus_tag
CAP67750	707784	709349	+	not_annotated	no_locus_tag
CAP67751	709764	710465	-	not_annotated	no_locus_tag
CAP67752	711799	713760	+	not_annotated	no_locus_tag

Table of Blast hits (query gene, subject gene, %identity, blast score, %coverage, e-value):
Mycgr3G107069_Mycgr3	CAP67752	38	456	103.03030303	2e-148	


>>

210. KB908570_1
Source: Setosphaeria turcica Et28A unplaced genomic scaffold SETTUscaffold_18, whole genome shotgun sequence.

Number of proteins with BLAST hits to this cluster: 1
MultiGeneBlast score: 1.0
Cumulative Blast bit score: 455

Table of genes, locations, strands and annotations of subject cluster:
EOA87789	515903	517872	-	hypothetical_protein	no_locus_tag
EOA87790	518407	521280	+	hypothetical_protein	no_locus_tag
EOA87791	521513	523816	-	hypothetical_protein	no_locus_tag
EOA87792	524512	528896	-	hypothetical_protein	no_locus_tag
EOA87793	529970	531338	+	hypothetical_protein	no_locus_tag
EOA87794	532418	533065	-	hypothetical_protein	no_locus_tag
EOA87795	533642	533821	-	hypothetical_protein	no_locus_tag
EOA87796	534478	534888	+	hypothetical_protein	no_locus_tag
EOA87797	534968	536815	-	hypothetical_protein	no_locus_tag

Table of Blast hits (query gene, subject gene, %identity, blast score, %coverage, e-value):
Mycgr3G107069_Mycgr3	EOA87797	41	455	95.8532695375	1e-148	


>>

211. KB725930_0
Source: Colletotrichum orbiculare MAFF 240422 unplaced genomic scaffold Scaffold_366, whole genome shotgun sequence.

Number of proteins with BLAST hits to this cluster: 1
MultiGeneBlast score: 1.0
Cumulative Blast bit score: 451

Table of genes, locations, strands and annotations of subject cluster:
ENH82399	515273	517200	-	sporulation_associated_protein	no_locus_tag
ENH82400	518936	522797	+	fatty_acid_oxygenase	no_locus_tag
ENH82401	524331	526171	+	platelet-activating_factor_acetylhydrolase precursor	no_locus_tag
ENH82402	526667	527108	+	hypothetical_protein	no_locus_tag
ENH82403	527744	528718	+	metalloprotease_mep1	no_locus_tag
ENH82404	529946	532460	+	dynamin_family_protein	no_locus_tag
ENH82405	533798	535957	-	ferric_reductase_transmembrane_component_2	no_locus_tag
ENH82406	537176	537780	+	high_affinity_copper_transporter	no_locus_tag
ENH82407	538278	540096	-	cytochrome_p450	no_locus_tag
ENH82408	540858	546223	-	wsc_domain-containing_protein	no_locus_tag
ENH82409	550887	551476	+	hypothetical_protein	no_locus_tag
ENH82410	552285	553712	+	beta-lactamase	no_locus_tag
ENH82411	553875	554763	-	hypothetical_protein	no_locus_tag
ENH82412	555781	558738	-	hypothetical_protein	no_locus_tag

Table of Blast hits (query gene, subject gene, %identity, blast score, %coverage, e-value):
Mycgr3G107069_Mycgr3	ENH82405	40	452	102.870813397	1e-146	


>>

212. GL385395_2
Source: Gaeumannomyces graminis var. tritici R3-111a-1 unplaced genomic scaffold supercont2.1, whole genome shotgun sequence.

Number of proteins with BLAST hits to this cluster: 1
MultiGeneBlast score: 1.0
Cumulative Blast bit score: 451

Table of genes, locations, strands and annotations of subject cluster:
EJT82543	7869129	7870669	-	vacuolar_protein_sorting-associated_protein_4	no_locus_tag
EJT82544	7871696	7872729	+	hypothetical_protein	no_locus_tag
EJT82545	7873951	7875411	+	hypothetical_protein	no_locus_tag
EJT82546	7876483	7877619	-	integral_membrane_protein	no_locus_tag
EJT82547	7880535	7882603	+	hypothetical_protein	no_locus_tag
EJT82548	7883762	7885938	-	hypothetical_protein	no_locus_tag
EJT82549	7888106	7889923	+	hypothetical_protein	no_locus_tag

Table of Blast hits (query gene, subject gene, %identity, blast score, %coverage, e-value):
Mycgr3G65725_Mycgr3T	EJT82549	55	452	88.6128364389	7e-151	


>>

213. CM001233_2
Source: Magnaporthe oryzae 70-15 chromosome 3, whole genome shotgun sequence.

Number of proteins with BLAST hits to this cluster: 1
MultiGeneBlast score: 1.0
Cumulative Blast bit score: 451

Table of genes, locations, strands and annotations of subject cluster:
EHA53255	5959559	5959957	-	hypothetical_protein	no_locus_tag
EHA53256	5962733	5963773	+	hypothetical_protein	no_locus_tag
EHA53257	5963961	5966063	-	glutamyl-tRNA(Gln)_amidotransferase_subunit_A	no_locus_tag
EHA53258	5967077	5969391	-	nonselective_cation_channel	no_locus_tag
EHA53259	5970031	5971771	+	hypothetical_protein	no_locus_tag
EHA53260	5972051	5973168	+	phytanoyl-CoA_dioxygenase	no_locus_tag
EHA53261	5973738	5974452	-	high_affinity_copper_transporter	no_locus_tag
EHA53262	5976475	5978571	+	ferric_reductase	no_locus_tag
EHA53263	5979581	5979943	+	hypothetical_protein	no_locus_tag
EHA53264	5982855	5983352	+	hypothetical_protein	no_locus_tag
EHA53265	5984940	5985395	+	hypothetical_protein	no_locus_tag
EHA53266	5986465	5988793	-	beta-fructofuranosidase	no_locus_tag
EHA53267	5990904	5992192	-	hypothetical_protein	no_locus_tag
EHA53268	5998222	5999187	+	ankyrin_domain-containing_protein	no_locus_tag

Table of Blast hits (query gene, subject gene, %identity, blast score, %coverage, e-value):
Mycgr3G107069_Mycgr3	EHA53262	39	452	107.655502392	2e-146	


>>

214. KB446540_0
Source: Dothistroma septosporum NZE10 unplaced genomic scaffold DOTSEscaffold_6, whole genome shotgun sequence.

Number of proteins with BLAST hits to this cluster: 1
MultiGeneBlast score: 1.0
Cumulative Blast bit score: 449

Table of genes, locations, strands and annotations of subject cluster:
EME42891	221457	223365	+	hypothetical_protein	no_locus_tag
EME42892	224418	225737	-	hypothetical_protein	no_locus_tag
EME42893	226239	228242	+	hypothetical_protein	no_locus_tag
EME42894	229568	230574	+	hypothetical_protein	no_locus_tag
EME42895	231308	232759	+	hypothetical_protein	no_locus_tag
EME42896	234835	235788	-	hypothetical_protein	no_locus_tag
EME42898	236343	236617	-	hypothetical_protein	no_locus_tag
EME42899	239820	240920	+	hypothetical_protein	no_locus_tag
EME42900	241815	245052	-	hypothetical_protein	no_locus_tag
EME42901	247088	248897	-	hypothetical_protein	no_locus_tag
EME42902	249247	249813	-	hypothetical_protein	no_locus_tag
EME42903	252680	254872	+	hypothetical_protein	no_locus_tag
EME42904	255514	257641	-	hypothetical_protein	no_locus_tag
EME42905	258534	260700	+	hypothetical_protein	no_locus_tag

Table of Blast hits (query gene, subject gene, %identity, blast score, %coverage, e-value):
Mycgr3G102276_Mycgr3	EME42899	62	450	99.4490358127	3e-154	


>>

215. DS178270_0
Source: Puccinia graminis f. sp. tritici CRL 75-36-700-3 supercont2.9 genomic scaffold, whole genome shotgun sequence.

Number of proteins with BLAST hits to this cluster: 1
MultiGeneBlast score: 1.0
Cumulative Blast bit score: 446

Table of genes, locations, strands and annotations of subject cluster:
EFP78283	28021	28972	-	hypothetical_protein	no_locus_tag
EFP78284	30827	34814	-	hypothetical_protein	no_locus_tag
EFP78285	36141	37485	+	hypothetical_protein	no_locus_tag
EFP78286	38388	39338	-	hypothetical_protein	no_locus_tag
EFP78287	40656	43124	+	hypothetical_protein	no_locus_tag
EFP78288	45228	47750	+	hypothetical_protein	no_locus_tag
EFP78289	48837	49495	-	hypothetical_protein	no_locus_tag
EFP78290	52616	54219	-	hypothetical_protein	no_locus_tag
EFP78291	55239	56042	+	hypothetical_protein	no_locus_tag
EFP78292	57918	60200	+	hypothetical_protein	no_locus_tag
EFP78293	63997	64810	-	hypothetical_protein	no_locus_tag
EFP78294	66148	68835	-	hypothetical_protein	no_locus_tag

Table of Blast hits (query gene, subject gene, %identity, blast score, %coverage, e-value):
Mycgr3G34982_Mycgr3T	EFP78287	29	224	103.10880829	3e-61	
Mycgr3G34982_Mycgr3T	EFP78288	29	222	105.008635579	2e-60	


>>

216. CP000113_1
Source: Myxococcus xanthus DK 1622, complete genome.

Number of proteins with BLAST hits to this cluster: 1
MultiGeneBlast score: 1.0
Cumulative Blast bit score: 446

Table of genes, locations, strands and annotations of subject cluster:
ABF91047	5585346	5587133	+	hypothetical_protein	MXAN_4509
ABF86043	5587130	5589103	+	ATPase,_AAA_family	MXAN_4510
ABF90277	5589134	5589841	-	RibD_domain_protein	MXAN_4511
ABF86208	5590872	5593619	-	conserved_hypothetical_protein	MXAN_4513
ABF90019	5593616	5594743	-	metallophosphoesterase	MXAN_4514
ABF91051	5594884	5595045	-	hypothetical_protein	MXAN_4515
ABF87888	5594957	5595172	+	hypothetical_protein	MXAN_4516
ABF92090	5595240	5596337	+	hypothetical_protein	MXAN_4517
ABF92805	5596398	5596607	-	hypothetical_protein	MXAN_4518
ABF85867	5596617	5596769	-	hypothetical_protein	MXAN_4519
ABF87512	5596721	5597278	-	conserved_domain_protein	MXAN_4520
ABF86036	5597314	5598186	-	sulfatase_family_protein	MXAN_4521
ABF86081	5598558	5598668	-	hypothetical_protein	MXAN_4522
ABF86831	5598689	5599945	-	putative_lipoprotein	MXAN_4523
ABF90264	5600283	5600801	+	hypothetical_protein	MXAN_4524
ABF90459	5600883	5605430	-	non-ribosomal_peptide_synthase_MxaA	MXAN_4525
ABF89696	5605427	5611867	-	polyketide_synthase_type_I	MXAN_4526
ABF91610	5611864	5627412	-	polyketide_synthase	MXAN_4527

Table of Blast hits (query gene, subject gene, %identity, blast score, %coverage, e-value):
Mycgr3G107072_Mycgr3	ABF90459	34	446	74.4680851064	4e-129	


>>

217. CM001196_0
Source: Mycosphaerella graminicola IPO323 chromosome 1, whole genome shotgun sequence.

Number of proteins with BLAST hits to this cluster: 1
MultiGeneBlast score: 1.0
Cumulative Blast bit score: 445

Table of genes, locations, strands and annotations of subject cluster:
EGP92693	793634	795322	-	hypothetical_protein	no_locus_tag
EGP90901	795627	797345	+	hypothetical_protein	no_locus_tag
EGP90902	799763	800017	+	hypothetical_protein	no_locus_tag
EGP92692	801154	801935	-	hypothetical_protein	no_locus_tag
EGP92691	805666	808885	-	hypothetical_protein	no_locus_tag
EGP90903	809724	810611	+	hypothetical_protein	no_locus_tag
EGP90904	811094	812542	+	hypothetical_protein	no_locus_tag
EGP92690	813851	814237	-	hypothetical_protein	no_locus_tag
EGP92689	822031	822555	-	hypothetical_protein	no_locus_tag
EGP90905	822994	823287	+	hypothetical_protein	no_locus_tag
EGP90906	826199	828657	+	peptidase_M28	no_locus_tag
EGP92688	829248	831356	-	hypothetical_protein	no_locus_tag
EGP90907	832117	833795	+	hypothetical_protein	no_locus_tag

Table of Blast hits (query gene, subject gene, %identity, blast score, %coverage, e-value):
Mycgr3G102276_Mycgr3	EGP90904	64	445	97.520661157	2e-152	


>>

218. KB908548_1
Source: Setosphaeria turcica Et28A unplaced genomic scaffold SETTUscaffold_16, whole genome shotgun sequence.

Number of proteins with BLAST hits to this cluster: 1
MultiGeneBlast score: 1.0
Cumulative Blast bit score: 442

Table of genes, locations, strands and annotations of subject cluster:
EOA88290	881762	884148	-	hypothetical_protein	no_locus_tag
EOA88291	885761	887625	+	hypothetical_protein	no_locus_tag
EOA88292	888019	889154	-	carbohydrate_esterase_family_5_protein	no_locus_tag
EOA88293	891896	893788	+	hypothetical_protein	no_locus_tag
EOA88294	893940	894185	+	hypothetical_protein	no_locus_tag
EOA88295	895588	896261	-	hypothetical_protein	no_locus_tag
EOA88296	896793	898838	+	hypothetical_protein	no_locus_tag

Table of Blast hits (query gene, subject gene, %identity, blast score, %coverage, e-value):
Mycgr3G107069_Mycgr3	EOA88296	38	442	107.01754386	8e-143	


>>

219. GL385398_0
Source: Gaeumannomyces graminis var. tritici R3-111a-1 unplaced genomic scaffold supercont2.4, whole genome shotgun sequence.

Number of proteins with BLAST hits to this cluster: 1
MultiGeneBlast score: 1.0
Cumulative Blast bit score: 442

Table of genes, locations, strands and annotations of subject cluster:
EJT73589	143060	144057	-	hypothetical_protein	no_locus_tag
EJT73590	144471	145330	+	hypothetical_protein	no_locus_tag
EJT73591	145463	146053	+	hypothetical_protein	no_locus_tag
EJT73592	146222	147036	-	hypothetical_protein	no_locus_tag
EJT73593	147102	148752	+	hypothetical_protein	no_locus_tag
EJT73594	149251	149744	+	hypothetical_protein	no_locus_tag
EJT73595	149929	151431	-	hypothetical_protein	no_locus_tag
EJT73596	151826	152198	-	hypothetical_protein	no_locus_tag
EJT73597	152580	153105	-	hypothetical_protein	no_locus_tag
EJT73598	153599	154629	-	hypothetical_protein	no_locus_tag
EJT73599	155778	159115	+	hypothetical_protein	no_locus_tag
EJT73600	159156	160500	-	hypothetical_protein	no_locus_tag
EJT73601	161024	163060	-	ferric_reductase	no_locus_tag
EJT73602	164499	166525	+	hypothetical_protein	no_locus_tag
EJT73603	168117	169508	+	pentalenene_synthase	no_locus_tag
EJT73604	169877	172792	+	hypothetical_protein	no_locus_tag
EJT73605	173164	173730	-	hypothetical_protein	no_locus_tag
EJT73606	174701	176241	+	hypothetical_protein	no_locus_tag
EJT73607	177123	178787	+	hypothetical_protein	no_locus_tag
EJT73608	178976	183782	-	hypothetical_protein	no_locus_tag

Table of Blast hits (query gene, subject gene, %identity, blast score, %coverage, e-value):
Mycgr3G107069_Mycgr3	EJT73601	38	442	106.060606061	9e-143	


>>

220. JH126405_2
Source: Cordyceps militaris CM01 unplaced genomic scaffold CCM_S00007, whole genome shotgun sequence.

Number of proteins with BLAST hits to this cluster: 1
MultiGeneBlast score: 1.0
Cumulative Blast bit score: 441

Table of genes, locations, strands and annotations of subject cluster:
EGX88896	2314642	2316261	+	alpha/beta_hydrolase,_putative	no_locus_tag
EGX88897	2316564	2318828	-	ankyrin_repeat-containing_domain	no_locus_tag
EGX88898	2323352	2325603	-	hypothetical_protein	no_locus_tag
EGX88899	2330487	2331649	-	zinc-binding_alcohol_dehydrogenase,_putative	no_locus_tag

Table of Blast hits (query gene, subject gene, %identity, blast score, %coverage, e-value):
Mycgr3G102276_Mycgr3	EGX88899	61	441	99.4490358127	1e-150	


>>

221. DS027694_0
Source: Neosartorya fischeri NRRL 181 1099437636262 genomic scaffold, whole genome shotgun sequence.

Number of proteins with BLAST hits to this cluster: 1
MultiGeneBlast score: 1.0
Cumulative Blast bit score: 441

Table of genes, locations, strands and annotations of subject cluster:
EAW19983	642104	647616	+	polyketide_synthase,_putative	no_locus_tag
EAW19984	648053	649412	-	conserved_hypothetical_protein	no_locus_tag
EAW19985	650224	651821	-	FAD_binding_domain_protein	no_locus_tag
EAW19986	652832	653618	-	conserved_hypothetical_protein	no_locus_tag
EAW19987	654508	655741	+	geranylgeranyl_pyrophosphate_synthetase_AtmG, putative	no_locus_tag
EAW19988	656971	658091	+	UbiA_prenyltransferase_family_protein	no_locus_tag
EAW19989	659055	659883	+	conserved_hypothetical_protein	no_locus_tag
EAW19990	659933	661126	-	zinc-binding_alcohol_dehydrogenase,_putative	no_locus_tag
EAW19991	662754	663380	-	hypothetical_protein	no_locus_tag
EAW19992	663956	664275	+	conserved_hypothetical_protein	no_locus_tag
EAW19993	664750	665750	-	C-4_methyl_sterol_oxidase,_putative	no_locus_tag
EAW19994	666403	667028	-	conserved_hypothetical_protein	no_locus_tag
EAW19995	668057	671408	+	MFS_transporter,_putative	no_locus_tag
EAW19996	672504	673418	+	conserved_hypothetical_protein	no_locus_tag
EAW19997	674884	675357	+	hypothetical_protein	no_locus_tag
EAW19998	676304	677260	-	conserved_hypothetical_protein	no_locus_tag

Table of Blast hits (query gene, subject gene, %identity, blast score, %coverage, e-value):
Mycgr3G102276_Mycgr3	EAW19990	63	441	99.4490358127	1e-150	


>>

222. CM001197_0
Source: Mycosphaerella graminicola IPO323 chromosome 2, whole genome shotgun sequence.

Number of proteins with BLAST hits to this cluster: 1
MultiGeneBlast score: 1.0
Cumulative Blast bit score: 441

Table of genes, locations, strands and annotations of subject cluster:
EGP90798	80071	82476	-	hypothetical_protein	no_locus_tag
EGP90797	83434	84270	-	hypothetical_protein	no_locus_tag
EGP89671	84999	85341	+	hypothetical_protein	no_locus_tag
EGP89672	86076	87190	+	hypothetical_protein	no_locus_tag
EGP90796	89430	90215	-	hypothetical_protein	no_locus_tag
EGP90795	90713	92091	-	hypothetical_protein	no_locus_tag
EGP89673	93145	95400	+	hypothetical_protein	no_locus_tag
EGP89674	95885	97982	+	hypothetical_protein	no_locus_tag
EGP90794	98374	99028	-	hypothetical_protein	no_locus_tag
EGP89675	99609	101786	+	putative_FRE_ferric_reductase-like_transmembrane component	no_locus_tag
EGP90793	103528	107876	-	putative_ABC_transporter	no_locus_tag

Table of Blast hits (query gene, subject gene, %identity, blast score, %coverage, e-value):
Mycgr3G107069_Mycgr3	EGP89675	37	441	109.250398724	3e-142	


>>

223. KE145356_1
Source: Glarea lozoyensis ATCC 20868 chromosome Unknown GLAREA13, whole genome shotgun sequence.

Number of proteins with BLAST hits to this cluster: 1
MultiGeneBlast score: 1.0
Cumulative Blast bit score: 438

Table of genes, locations, strands and annotations of subject cluster:
EPE34712	1370293	1374138	+	hypothetical_protein	no_locus_tag
EPE34713	1374266	1375255	-	hypothetical_protein	no_locus_tag
EPE34714	1377126	1380394	-	hypothetical_protein	no_locus_tag
EPE34715	1381648	1382826	-	alpha/beta-Hydrolase	no_locus_tag
EPE34716	1383346	1384114	-	hypothetical_protein	no_locus_tag
EPE34717	1384442	1384762	+	hypothetical_protein	no_locus_tag
EPE34718	1385305	1389205	-	beta_and_beta-prime_subunits_of_DNA_dependent RNA-polymerase	no_locus_tag
EPE34719	1389878	1391072	-	GroES-like_protein	no_locus_tag

Table of Blast hits (query gene, subject gene, %identity, blast score, %coverage, e-value):
Mycgr3G102276_Mycgr3	EPE34719	62	438	98.6225895317	9e-150	


>>

224. KB446558_2
Source: Pseudocercospora fijiensis CIRAD86 unplaced genomic scaffold MYCFIscaffold_4, whole genome shotgun sequence.

Number of proteins with BLAST hits to this cluster: 1
MultiGeneBlast score: 1.0
Cumulative Blast bit score: 438

Table of genes, locations, strands and annotations of subject cluster:
EME83107	2706824	2709731	-	hypothetical_protein	no_locus_tag
EME83108	2710645	2714664	+	hypothetical_protein	no_locus_tag
EME83109	2714894	2715616	-	hypothetical_protein	no_locus_tag
EME83110	2716179	2717769	-	hypothetical_protein	no_locus_tag
EME83111	2719308	2719807	-	hypothetical_protein	no_locus_tag
EME83112	2720512	2720913	+	hypothetical_protein	no_locus_tag
EME83113	2721597	2722643	-	hypothetical_protein	no_locus_tag
EME83114	2723335	2725104	+	hypothetical_protein	no_locus_tag
EME83115	2725659	2726833	-	hypothetical_protein	no_locus_tag
EME83116	2728877	2730277	-	glycoside_hydrolase_family_28_protein	no_locus_tag
EME83117	2730736	2732218	-	hypothetical_protein	no_locus_tag
EME83118	2733466	2736458	-	hypothetical_protein	no_locus_tag
EME83119	2737050	2737988	-	hypothetical_protein	no_locus_tag
EME83120	2739066	2739694	+	hypothetical_protein	no_locus_tag
EME83121	2740281	2740826	+	hypothetical_protein	no_locus_tag
EME83122	2740932	2743078	-	hypothetical_protein	no_locus_tag
EME83123	2746185	2747948	+	hypothetical_protein	no_locus_tag

Table of Blast hits (query gene, subject gene, %identity, blast score, %coverage, e-value):
Mycgr3G102276_Mycgr3	EME83115	63	438	98.6225895317	1e-149	


>>

225. DS990637_1
Source: Ajellomyces capsulatus H88 unplaced genomic scaffold supercont1.2, whole genome shotgun sequence.

Number of proteins with BLAST hits to this cluster: 1
MultiGeneBlast score: 1.0
Cumulative Blast bit score: 436

Table of genes, locations, strands and annotations of subject cluster:
EGC43172	2455027	2455961	-	conserved_hypothetical_protein	no_locus_tag
EGC43173	2456847	2457778	+	ubiquinone_biosynthesis_protein_COQ4	no_locus_tag
EGC43174	2458191	2459030	-	conserved_hypothetical_protein	no_locus_tag
EGC43175	2460974	2461393	-	predicted_protein	no_locus_tag
EGC43176	2462191	2463128	+	conserved_hypothetical_protein	no_locus_tag
EGC43177	2464383	2466916	+	glycerol-3-phosphate_O-acyltransferase	no_locus_tag
EGC43178	2468623	2470066	+	dehydrodolichyl_diphosphate_synthetase	no_locus_tag
EGC43179	2470740	2472777	+	saccharopine_dehydrogenase	no_locus_tag
EGC43180	2473292	2473864	+	cupin_domain-containing_protein	no_locus_tag
EGC43181	2474861	2477167	+	glucose-methanol-choline_oxidoreductase:GMC oxidoreductase	no_locus_tag

Table of Blast hits (query gene, subject gene, %identity, blast score, %coverage, e-value):
Mycgr3G34982_Mycgr3T	EGC43181	42	436	94.9913644214	1e-142	


>>

226. KB644408_2
Source: Penicillium oxalicum 114-2 unplaced genomic scaffold scaffold_1, whole genome shotgun sequence.

Number of proteins with BLAST hits to this cluster: 1
MultiGeneBlast score: 1.0
Cumulative Blast bit score: 434

Table of genes, locations, strands and annotations of subject cluster:
EPS26261	3635141	3635795	-	hypothetical_protein	no_locus_tag
EPS26262	3636886	3638676	-	hypothetical_protein	no_locus_tag
EPS26263	3639979	3641217	+	hypothetical_protein	no_locus_tag
EPS26264	3643693	3645393	+	hypothetical_protein	no_locus_tag
EPS26265	3645573	3647950	-	alpha-amylase_Amy13A	no_locus_tag
EPS26266	3654136	3655289	+	hypothetical_protein	no_locus_tag

Table of Blast hits (query gene, subject gene, %identity, blast score, %coverage, e-value):
Mycgr3G102276_Mycgr3	EPS26266	62	435	99.7245179063	2e-148	


>>

227. DS499600_1
Source: Aspergillus fumigatus A1163 scf_000007 genomic scaffold, whole genome shotgun sequence.

Number of proteins with BLAST hits to this cluster: 1
MultiGeneBlast score: 1.0
Cumulative Blast bit score: 434

Table of genes, locations, strands and annotations of subject cluster:
EDP48959	1270051	1271002	+	glutathione_S-transferase	no_locus_tag
EDP48960	1271560	1272346	-	hypothetical_protein	no_locus_tag
EDP48961	1274403	1275319	-	conserved_hypothetical_protein	no_locus_tag
EDP48962	1276364	1277310	-	trihydroxytoluene_oxygenase	no_locus_tag
EDP48963	1278082	1279698	-	MFS_transporter,_putative	no_locus_tag
EDP48964	1280702	1281401	+	conserved_hypothetical_protein	no_locus_tag
EDP48965	1282062	1283062	+	C-4_methyl_sterol_oxidase,_putative	no_locus_tag
EDP48966	1286825	1288017	+	zinc-binding_alcohol_dehydrogenase,_putative	no_locus_tag

Table of Blast hits (query gene, subject gene, %identity, blast score, %coverage, e-value):
Mycgr3G102276_Mycgr3	EDP48966	62	435	99.4490358127	2e-148	


>>

228. GL377303_1
Source: Schizophyllum commune H4-8 unplaced genomic scaffold SCHCOscaffold_2, whole genome shotgun sequence.

Number of proteins with BLAST hits to this cluster: 1
MultiGeneBlast score: 1.0
Cumulative Blast bit score: 434

Table of genes, locations, strands and annotations of subject cluster:
EFJ00609	4314774	4315647	+	hypothetical_protein	no_locus_tag
EFJ01441	4315934	4318743	-	hypothetical_protein	no_locus_tag
EFJ01442	4320317	4321570	-	hypothetical_protein	no_locus_tag
EFJ00610	4322737	4324776	+	hypothetical_protein	no_locus_tag
EFJ01443	4325488	4326234	-	hypothetical_protein	no_locus_tag
EFJ00611	4326893	4328421	+	hypothetical_protein	no_locus_tag
EFJ00612	4328996	4330626	+	hypothetical_protein	no_locus_tag
EFJ00613	4331327	4332598	+	hypothetical_protein	no_locus_tag
EFJ00614	4333196	4335214	+	hypothetical_protein	no_locus_tag
EFJ00615	4336342	4338390	+	hypothetical_protein	no_locus_tag
EFJ00616	4339533	4340219	+	expressed_protein	no_locus_tag
EFJ00617	4342854	4343597	+	hypothetical_protein	no_locus_tag
EFJ01444	4343666	4344545	-	hypothetical_protein	no_locus_tag
EFJ00618	4345403	4346160	+	hypothetical_protein	no_locus_tag
EFJ00619	4346936	4349977	+	glycoside_hydrolase_family_5_protein	no_locus_tag
EFJ00620	4350917	4351833	+	expressed_protein	no_locus_tag
EFJ00621	4352474	4353358	+	expressed_protein	no_locus_tag
EFJ01445	4355547	4362376	-	hypothetical_protein	no_locus_tag

Table of Blast hits (query gene, subject gene, %identity, blast score, %coverage, e-value):
Mycgr3G32432_Mycgr3T	EFJ00615	33	232	79.837398374	9e-65	
Mycgr3G32432_Mycgr3T	EFJ00614	32	202	75.4471544715	7e-54	


>>

229. AM920431_0
Source: Penicillium chrysogenum Wisconsin 54-1255 complete genome, contig Pc00c16.

Number of proteins with BLAST hits to this cluster: 1
MultiGeneBlast score: 1.0
Cumulative Blast bit score: 434

Table of genes, locations, strands and annotations of subject cluster:
CAP92707	79583	84934	-	not_annotated	Pc16g00370
CAP92708	85399	86411	+	not_annotated	Pc16g00380
CAP92709	86693	87762	+	not_annotated	Pc16g00390
CAP92710	88167	89894	+	unnamed	Pc16g00400
Pc16g00410	90386	93205	-	not_annotated	no_locus_tag
CAP92712	93753	94586	+	hypothetical_protein	Pc16g00420
CAP92713	95191	96138	+	not_annotated	Pc16g00430
CAP92714	97348	98151	-	not_annotated	Pc16g00440
CAP92715	99550	100697	-	not_annotated	Pc16g00450
CAP92716	101051	102882	+	hypothetical_protein	Pc16g00460
CAP92717	103308	104356	+	unnamed	Pc16g00470
CAP92718	104779	105400	-	not_annotated	Pc16g00480
CAP92719	105607	106396	-	unnamed	Pc16g00490
CAP92720	107077	108823	-	not_annotated	Pc16g00500
CAP92721	109350	111423	-	not_annotated	Pc16g00510
CAP92722	113357	114283	+	not_annotated	Pc16g00520
CAP92723	114680	116401	+	not_annotated	Pc16g00530
CAP92724	117077	118711	+	not_annotated	Pc16g00540
CAP92725	119655	122206	+	unnamed	Pc16g00550

Table of Blast hits (query gene, subject gene, %identity, blast score, %coverage, e-value):
Mycgr3G102276_Mycgr3	CAP92715	62	434	99.173553719	7e-148	


>>

230. GL988032_3
Source: Chaetomium thermophilum var. thermophilum DSM 1495 unplaced genomic scaffold scf7180000011806, whole genome shotgun sequence.

Number of proteins with BLAST hits to this cluster: 1
MultiGeneBlast score: 1.0
Cumulative Blast bit score: 432

Table of genes, locations, strands and annotations of subject cluster:
EGS23684	1293330	1294725	-	alpha-1,3-glucanase-like_protein	no_locus_tag
EGS23685	1301806	1303611	-	hypothetical_protein	no_locus_tag
EGS23686	1305702	1306968	+	hypothetical_protein	no_locus_tag
EGS23687	1308553	1310234	+	dehydrogenase-like_protein	no_locus_tag
EGS23688	1310379	1311040	-	putative_high_affinity_copper_protein	no_locus_tag
EGS23689	1312431	1314353	+	putative_FAD_binding_protein	no_locus_tag

Table of Blast hits (query gene, subject gene, %identity, blast score, %coverage, e-value):
Mycgr3G107069_Mycgr3	EGS23689	39	433	102.870813397	7e-140	


>>

231. KB446537_3
Source: Dothistroma septosporum NZE10 unplaced genomic scaffold DOTSEscaffold_3, whole genome shotgun sequence.

Number of proteins with BLAST hits to this cluster: 1
MultiGeneBlast score: 1.0
Cumulative Blast bit score: 430

Table of genes, locations, strands and annotations of subject cluster:
EME46874	2564882	2565668	-	hypothetical_protein	no_locus_tag
EME46875	2566540	2566878	+	hypothetical_protein	no_locus_tag
EME46876	2567771	2568251	+	hypothetical_protein	no_locus_tag
EME46877	2568363	2570249	-	hypothetical_protein	no_locus_tag
EME46878	2571443	2572529	+	hypothetical_protein	no_locus_tag
EME46879	2574092	2574823	+	hypothetical_protein	no_locus_tag
EME46880	2575317	2576795	+	glycosyltransferase_family_71_protein	no_locus_tag
EME46881	2578352	2580235	+	hypothetical_protein	no_locus_tag
EME46882	2580682	2580990	-	hypothetical_protein	no_locus_tag
EME46883	2582588	2582911	-	hypothetical_protein	no_locus_tag
EME46884	2582971	2583138	+	hypothetical_protein	no_locus_tag
EME46885	2584198	2585443	-	hypothetical_protein	no_locus_tag

Table of Blast hits (query gene, subject gene, %identity, blast score, %coverage, e-value):
Mycgr3G102276_Mycgr3	EME46885	61	430	97.7961432507	3e-146	


>>

232. AP012319_0
Source: Actinoplanes missouriensis 431 DNA, complete genome.

Number of proteins with BLAST hits to this cluster: 1
MultiGeneBlast score: 1.0
Cumulative Blast bit score: 428

Table of genes, locations, strands and annotations of subject cluster:
BAL88444	3383312	3384712	+	putative_cytochrome_P450	AMIS_32240
BAL88445	3384714	3385337	+	putative_methyltransferase	AMIS_32250
BAL88446	3385334	3386806	+	putative_FAD-dependent_monooxygenase	AMIS_32260
BAL88447	3386903	3387325	+	hypothetical_protein	AMIS_32270
BAL88448	3387407	3388840	+	putative_MFS_transporter	AMIS_32280
BAL88449	3388920	3391370	-	putative_ABC_transporter_ATP-binding_protein	AMIS_32290
BAL88450	3391646	3392929	+	putative_transcriptional_regulator	AMIS_32300
BAL88451	3393157	3393735	+	hypothetical_protein	AMIS_32310
BAL88452	3394007	3402589	+	putative_NRPS	AMIS_32320
BAL88453	3402586	3407013	+	putative_NRPS	AMIS_32330
BAL88454	3407010	3407996	+	hypothetical_protein	AMIS_32340
BAL88455	3407993	3408667	+	putative_O-methyltransferase	AMIS_32350
BAL88456	3408695	3408904	+	putative_MbtH-like_protein	AMIS_32360
BAL88457	3408938	3410416	+	hypothetical_protein	AMIS_32370
BAL88458	3410441	3412711	+	putative_M28-family_peptidase	AMIS_32380
BAL88459	3412729	3413604	-	putative_short-chain_dehydrogenase	AMIS_32390
BAL88460	3413692	3415116	-	putative_transcriptional_regulator	AMIS_32400
BAL88461	3415297	3415977	-	hypothetical_protein	AMIS_32410
BAL88462	3416555	3419143	+	putative_NRPS-related_enzyme	AMIS_32420
BAL88463	3419140	3420606	+	putative_tryptophan_halogenase	AMIS_32430
BAL88464	3420639	3422108	+	putative_multicopper_oxidase	AMIS_32440
BAL88465	3422108	3423385	+	putative_sodium/proton_antiporter	AMIS_32450
BAL88466	3423442	3425394	-	hypothetical_protein	AMIS_32460
BAL88467	3425409	3426215	-	putative_ABC_transporter_permease_protein	AMIS_32470
BAL88468	3426212	3427171	-	putative_ABC_transporter_permease_protein	AMIS_32480

Table of Blast hits (query gene, subject gene, %identity, blast score, %coverage, e-value):
Mycgr3G107072_Mycgr3	BAL88453	33	428	73.8601823708	3e-123	


>>

233. JH795880_0
Source: Dacryopinax sp. DJM-731 SS1 chromosome Unknown DACRYscaffold_26, whole genome shotgun sequence.

Number of proteins with BLAST hits to this cluster: 1
MultiGeneBlast score: 1.0
Cumulative Blast bit score: 427

Table of genes, locations, strands and annotations of subject cluster:
EJT96813	149085	149667	-	cytochrome_b-c1_complex_subunit_7	no_locus_tag
EJT96814	150073	150685	+	nucleoside_diphosphate_kinase	no_locus_tag
EJT96815	151091	152508	-	hypothetical_protein	no_locus_tag
EJT96816	153617	155926	-	glycoside_hydrolase	no_locus_tag
EJT96817	159098	160896	-	hypothetical_protein	no_locus_tag
EJT96818	162219	164684	-	high_affinity_sulfate_permease	no_locus_tag
EJT96819	166377	167926	-	hypothetical_protein	no_locus_tag
EJT96820	168788	171828	+	GMC_oxidoreductase	no_locus_tag
EJT96821	173201	173365	+	hypothetical_protein	no_locus_tag
EJT96822	173988	174461	+	hypothetical_protein	no_locus_tag
EJT96823	174840	175679	-	YebC-like_protein	no_locus_tag
EJT96824	175916	177835	+	hypothetical_protein	no_locus_tag
EJT96825	188066	189650	-	hypothetical_protein	no_locus_tag
EJT96826	191303	191719	+	hypothetical_protein	no_locus_tag
EJT96827	193093	193542	-	hypothetical_protein	no_locus_tag
EJT96828	194960	195868	+	Aldo/keto_reductase	no_locus_tag
EJT96829	196101	198406	-	alcohol_oxidase	no_locus_tag
EJT96830	202009	203106	+	hypothetical_protein	no_locus_tag
EJT96831	204619	204843	-	hypothetical_protein	no_locus_tag
EJT96832	213391	213999	-	hypothetical_protein	no_locus_tag
EJT96833	214912	215076	+	hypothetical_protein	no_locus_tag
EJT96834	217144	221747	+	hypothetical_protein	no_locus_tag

Table of Blast hits (query gene, subject gene, %identity, blast score, %coverage, e-value):
Mycgr3G34982_Mycgr3T	EJT96820	28	234	99.1364421416	5e-65	
Mycgr3G34982_Mycgr3T	EJT96829	28	193	94.6459412781	7e-51	


>>

234. KB726020_1
Source: Colletotrichum orbiculare MAFF 240422 unplaced genomic scaffold Scaffold_447, whole genome shotgun sequence.

Number of proteins with BLAST hits to this cluster: 1
MultiGeneBlast score: 1.0
Cumulative Blast bit score: 426

Table of genes, locations, strands and annotations of subject cluster:
ENH79576	336812	338534	+	cyclopentanone_-monooxygenase	no_locus_tag
ENH79577	338644	340007	-	hypothetical_protein	no_locus_tag
ENH79578	345984	347800	+	bZIP_transcription_factor	no_locus_tag
ENH79579	348871	351025	-	glucose-methanol-choline_oxidoreductase:gmc oxidoreductase	no_locus_tag

Table of Blast hits (query gene, subject gene, %identity, blast score, %coverage, e-value):
Mycgr3G34982_Mycgr3T	ENH79579	42	426	103.626943005	3e-138	


>>

235. CM001234_0
Source: Magnaporthe oryzae 70-15 chromosome 4, whole genome shotgun sequence.

Number of proteins with BLAST hits to this cluster: 1
MultiGeneBlast score: 1.0
Cumulative Blast bit score: 424

Table of genes, locations, strands and annotations of subject cluster:
EHA49619	213819	215798	+	choline_dehydrogenase	no_locus_tag
EHA49620	216006	216961	-	hypothetical_protein	no_locus_tag
EHA49621	217769	219196	+	trichothecene_3-O-acetyltransferase	no_locus_tag
EHA49622	221590	222228	+	hypothetical_protein	no_locus_tag
EHA49623	222885	223409	-	hypothetical_protein	no_locus_tag
EHA49624	230520	231249	+	hypothetical_protein	no_locus_tag
EHA49625	231662	232084	+	hypothetical_protein	no_locus_tag
EHA49626	235022	236776	-	sugar_transporter	no_locus_tag

Table of Blast hits (query gene, subject gene, %identity, blast score, %coverage, e-value):
Mycgr3G34982_Mycgr3T	EHA49619	41	424	103.281519862	2e-137	


>>

236. CAIF01000017_0
Source: Wickerhamomyces ciferrii strain NRRL Y-1031 F-60-10, whole genome shotgun sequencing project.

Number of proteins with BLAST hits to this cluster: 1
MultiGeneBlast score: 1.0
Cumulative Blast bit score: 424

Table of genes, locations, strands and annotations of subject cluster:
CCH41312	29	2040	+	hypothetical_protein	no_locus_tag
CCH41313	2774	4453	+	putative_transporter	no_locus_tag
CCH41314	5205	6860	+	putative_membrane_protein	no_locus_tag
CCH41315	6873	8123	-	hypothetical_protein	no_locus_tag
CCH41316	8561	10168	+	putative_transporter_SEO1	no_locus_tag
CCH41317	10382	11077	+	Ubiquitin_carboxyl-terminal_hydrolase	no_locus_tag
CCH41318	11201	12517	-	Leukocyte_receptor_cluster_member_8	no_locus_tag
CCH41319	12873	14171	-	hypothetical_protein	no_locus_tag
CCH41320	17195	19318	+	Ferric_reductase_transmembrane_component	no_locus_tag
CCH41321	20158	22008	+	Ferric_reductase_transmembrane_component	no_locus_tag
CCH41322	28478	29368	+	Ferric_reductase_transmembrane_component	no_locus_tag
CCH41323	29530	30753	+	Respiratory_burst_oxidase_protein	no_locus_tag
CCH41324	32475	34667	+	Ferric_reductase_transmembrane_component	no_locus_tag
CCH41325	35643	37775	+	Ferric_reductase_transmembrane_component	no_locus_tag
CCH41326	38338	39966	+	Lysine_biosynthesis_regulatory_protein	no_locus_tag
CCH41327	40707	42317	+	Pantothenate_transporter	no_locus_tag
CCH41328	42662	43573	-	hypothetical_protein	no_locus_tag
CCH41329	43858	45189	-	Glycylpeptide_N-tetradecanoyltransferase	no_locus_tag
CCH41330	45459	47153	+	Periodic_tryptophan_protein_1	no_locus_tag
CCH41331	47340	48893	-	hypothetical_protein	no_locus_tag
CCH41332	49620	50288	+	hypothetical_protein	no_locus_tag
CCH41333	50375	51136	-	Proteasome_chaperone_1	no_locus_tag
CCH41334	56989	57345	+	Cortactin-binding_protein	no_locus_tag
CCH41335	57494	58225	-	Ubiquinone_biosynthesis_protein_COQ9,mitochondrial	no_locus_tag

Table of Blast hits (query gene, subject gene, %identity, blast score, %coverage, e-value):
Mycgr3G107069_Mycgr3	CCH41320	28	150	73.8437001595	3e-35	
Mycgr3G107069_Mycgr3	CCH41325	26	141	72.8867623604	4e-32	
Mycgr3G107069_Mycgr3	CCH41321	26	133	62.8389154705	8e-30	


>>

237. KB446546_0
Source: Dothistroma septosporum NZE10 unplaced genomic scaffold DOTSEscaffold_12, whole genome shotgun sequence.

Number of proteins with BLAST hits to this cluster: 1
MultiGeneBlast score: 1.0
Cumulative Blast bit score: 423

Table of genes, locations, strands and annotations of subject cluster:
EME38755	332637	336560	+	hypothetical_protein	no_locus_tag
EME38756	337477	341494	-	hypothetical_protein	no_locus_tag
EME38757	348297	350465	+	hypothetical_protein	no_locus_tag
EME38759	351356	352531	-	hypothetical_protein	no_locus_tag
EME38760	354582	355358	-	hypothetical_protein	no_locus_tag
EME38761	356293	356532	+	hypothetical_protein	no_locus_tag
EME38762	357188	357565	-	hypothetical_protein	no_locus_tag
EME38763	359234	360187	-	hypothetical_protein	no_locus_tag
EME38764	360522	362108	+	hypothetical_protein	no_locus_tag
EME38765	362807	363967	+	hypothetical_protein	no_locus_tag
EME38766	364212	364559	+	hypothetical_protein	no_locus_tag
EME38767	365103	365852	-	hypothetical_protein	no_locus_tag
EME38768	366100	367035	-	hypothetical_protein	no_locus_tag
EME38769	367659	368132	-	hypothetical_protein	no_locus_tag
EME38771	369299	370045	-	hypothetical_protein	no_locus_tag
EME38772	370945	371347	-	hypothetical_protein	no_locus_tag

Table of Blast hits (query gene, subject gene, %identity, blast score, %coverage, e-value):
Mycgr3G102276_Mycgr3	EME38759	60	423	98.347107438	6e-144	


>>

238. CP003008_2
Source: Myceliophthora thermophila ATCC 42464 chromosome 7, complete sequence.

Number of proteins with BLAST hits to this cluster: 1
MultiGeneBlast score: 1.0
Cumulative Blast bit score: 423

Table of genes, locations, strands and annotations of subject cluster:
AEO62151	4054986	4056940	+	hypothetical_protein	MYCTH_2313207
AEO62152	4057656	4058432	-	hypothetical_protein	MYCTH_2313210
AEO62153	4060162	4062303	+	hypothetical_protein	MYCTH_2313211
AEO62154	4063578	4065957	+	hypothetical_protein	MYCTH_2313212
AEO62155	4066295	4067077	-	hypothetical_protein	MYCTH_2313215
AEO62156	4067463	4068598	+	hypothetical_protein	MYCTH_2313216
AEO62157	4069022	4070609	-	hypothetical_protein	MYCTH_2313219
AEO62158	4073171	4074377	+	alcohol_dehydrogenase-like_protein	MYCTH_84302

Table of Blast hits (query gene, subject gene, %identity, blast score, %coverage, e-value):
Mycgr3G102276_Mycgr3	AEO62158	60	423	98.8980716253	1e-143	


>>

239. CM001200_1
Source: Mycosphaerella graminicola IPO323 chromosome 5, whole genome shotgun sequence.

Number of proteins with BLAST hits to this cluster: 1
MultiGeneBlast score: 1.0
Cumulative Blast bit score: 422

Table of genes, locations, strands and annotations of subject cluster:
EGP87290	2107492	2110472	+	hypothetical_protein	no_locus_tag
EGP87291	2113167	2113793	+	hypothetical_protein	no_locus_tag
EGP87475	2115406	2116746	-	Ca2+-modulated_channel_polycystin	no_locus_tag
EGP87474	2117984	2119276	-	hypothetical_protein	no_locus_tag
EGP87473	2120074	2120504	-	hypothetical_protein	no_locus_tag
EGP87292	2121081	2121640	+	hypothetical_protein	no_locus_tag
EGP87293	2122695	2124864	+	hypothetical_protein	no_locus_tag
EGP87294	2125529	2127494	+	hypothetical_protein	no_locus_tag
EGP87295	2128452	2129711	+	hypothetical_protein	no_locus_tag

Table of Blast hits (query gene, subject gene, %identity, blast score, %coverage, e-value):
Mycgr3G102276_Mycgr3	EGP87295	60	422	98.8980716253	2e-143	


>>

240. GL988032_0
Source: Chaetomium thermophilum var. thermophilum DSM 1495 unplaced genomic scaffold scf7180000011806, whole genome shotgun sequence.

Number of proteins with BLAST hits to this cluster: 1
MultiGeneBlast score: 1.0
Cumulative Blast bit score: 421

Table of genes, locations, strands and annotations of subject cluster:
EGS23367	14062	15433	-	endo-1,4-beta-mannosidase-like_protein	no_locus_tag
EGS23368	19693	22083	+	hypothetical_protein	no_locus_tag
EGS23369	22652	23047	-	hypothetical_protein	no_locus_tag
EGS23370	26065	30705	+	hypothetical_protein	no_locus_tag
EGS23371	31435	32613	-	alcohol_dehydrogenase-like_protein	no_locus_tag
EGS23372	35965	37543	+	putative_aspartate_protein	no_locus_tag
EGS23373	37935	38378	-	hypothetical_protein	no_locus_tag
EGS23374	39533	40243	+	hypothetical_protein	no_locus_tag
EGS23375	40739	43093	-	putative_tryptophan_protein	no_locus_tag
EGS23376	43932	46094	-	hypothetical_protein	no_locus_tag
EGS23377	48901	50683	-	ATP-dependent_RNA_helicase-like_protein	no_locus_tag

Table of Blast hits (query gene, subject gene, %identity, blast score, %coverage, e-value):
Mycgr3G102276_Mycgr3	EGS23371	60	421	99.173553719	1e-142	


>>

241. EQ963472_3
Source: Aspergillus flavus NRRL3357 scf_1106286418772 genomic scaffold, whole genome shotgun sequence.

Number of proteins with BLAST hits to this cluster: 1
MultiGeneBlast score: 1.0
Cumulative Blast bit score: 421

Table of genes, locations, strands and annotations of subject cluster:
EED57888	3667541	3668064	-	hypothetical_protein	no_locus_tag
EED57889	3668691	3670253	-	conserved_hypothetical_protein	no_locus_tag
EED57890	3670944	3672745	-	BTB_domain_transcription_factor,_putative	no_locus_tag
EED57891	3673039	3673671	-	conserved_hypothetical_protein	no_locus_tag
EED57892	3673960	3674157	-	hypothetical_protein	no_locus_tag
EED57893	3674411	3678461	+	Coatomer_subunit_alpha,_putative	no_locus_tag
EED57894	3678906	3679604	-	FAD_dependent_sulfhydryl_oxidase_Erv1,_putative	no_locus_tag
EED57895	3679762	3681402	+	transcriptional_regulator,_putative	no_locus_tag
EED57896	3682118	3684315	+	AP-1_adaptor_complex_subunit_beta,_putative	no_locus_tag
EED57897	3685451	3686704	+	alcohol_dehydrogenase,_putative	no_locus_tag

Table of Blast hits (query gene, subject gene, %identity, blast score, %coverage, e-value):
Mycgr3G102276_Mycgr3	EED57897	60	421	99.4490358127	8e-143	


>>

242. DS985216_1
Source: Verticillium albo-atrum VaMs.102 supercont1.3 genomic scaffold, whole genome shotgun sequence.

Number of proteins with BLAST hits to this cluster: 1
MultiGeneBlast score: 1.0
Cumulative Blast bit score: 421

Table of genes, locations, strands and annotations of subject cluster:
EEY17024	2045823	2046980	-	alpha/beta_hydrolase_fold-3_domain-containing protein	no_locus_tag
EEY17025	2048856	2051587	+	aspartyl-tRNA_synthetase	no_locus_tag
EEY17026	2054685	2055353	+	conserved_hypothetical_protein	no_locus_tag
EEY17027	2056411	2057308	-	chitosanase	no_locus_tag
EEY17028	2059007	2060849	-	predicted_protein	no_locus_tag
EEY17029	2062667	2063361	-	high_affinity_copper_transporter	no_locus_tag
EEY17030	2064417	2066444	+	ferric_reductase_transmembrane_component_2	no_locus_tag

Table of Blast hits (query gene, subject gene, %identity, blast score, %coverage, e-value):
Mycgr3G107069_Mycgr3	EEY17030	38	421	102.551834131	6e-135	


>>

243. AP007175_3
Source: Aspergillus oryzae RIB40 DNA, SC010.

Number of proteins with BLAST hits to this cluster: 1
MultiGeneBlast score: 1.0
Cumulative Blast bit score: 421

Table of genes, locations, strands and annotations of subject cluster:
BAE66487	1728925	1732493	+	not_annotated	AO090010000662
BAE66488	1736104	1736940	-	not_annotated	AO090010000663
BAE66489	1737150	1737934	-	not_annotated	AO090010000664
BAE66490	1740786	1741396	+	not_annotated	AO090010000666
BAE66491	1741692	1742685	+	not_annotated	AO090010000667
BAE66492	1745184	1746322	+	not_annotated	AO090010000668

Table of Blast hits (query gene, subject gene, %identity, blast score, %coverage, e-value):
Mycgr3G102276_Mycgr3	BAE66492	60	421	99.4490358127	7e-143	


>>

244. AKHY01000175_0
Source: Aspergillus oryzae 3.042, whole genome shotgun sequencing project.

Number of proteins with BLAST hits to this cluster: 1
MultiGeneBlast score: 1.0
Cumulative Blast bit score: 421

Table of genes, locations, strands and annotations of subject cluster:
EIT75636	274598	276383	+	cytochrome_protein	no_locus_tag
EIT75761	279693	280500	+	hypothetical_protein	no_locus_tag
EIT75380	281538	283433	+	permease_of_the_major_facilitator_superfamily	no_locus_tag
EIT75515	283673	284413	+	hypothetical_protein	no_locus_tag
EIT75493	285062	285938	+	D-alanine_transfer_protein	no_locus_tag
EIT75655	286034	286825	-	hypothetical_protein	no_locus_tag
EIT75815	287968	289631	+	hypothetical_protein	no_locus_tag
EIT75732	290023	290846	+	hypothetical_protein	no_locus_tag
EIT75591	290905	292043	-	alcohol_dehydrogenase,_class_V	no_locus_tag
EIT75499	294539	295532	-	C-4_sterol_methyl_oxidase	no_locus_tag
EIT75618	295828	296438	-	hypothetical_protein	no_locus_tag
EIT75821	298981	301112	+	hypothetical_protein	no_locus_tag
EIT75461	304702	308270	-	hypothetical_protein	no_locus_tag

Table of Blast hits (query gene, subject gene, %identity, blast score, %coverage, e-value):
Mycgr3G102276_Mycgr3	EIT75591	60	421	99.4490358127	7e-143	


>>

245. JH668231_0
Source: Wallemia sebi CBS 633.66 unplaced genomic scaffold WALSEscaffold_9, whole genome shotgun sequence.

Number of proteins with BLAST hits to this cluster: 1
MultiGeneBlast score: 1.0
Cumulative Blast bit score: 419

Table of genes, locations, strands and annotations of subject cluster:
EIM21595	77862	78338	+	hypothetical_protein	no_locus_tag
EIM21597	78420	80534	-	AAA-domain-containing_protein	no_locus_tag
EIM21598	81020	82253	+	Pkinase-domain-containing_protein	no_locus_tag
EIM21599	82622	84499	-	hypothetical_protein	no_locus_tag
EIM21600	84664	87430	-	vesicular-fusion_protein_SEC18	no_locus_tag
EIM21601	87644	88394	+	hypothetical_protein	no_locus_tag
EIM21602	88829	90011	-	pyrroline-5-carboxylate_reductase	no_locus_tag
EIM21603	90157	92423	+	hypothetical_protein	no_locus_tag
EIM21604	93050	94725	+	ENTH-domain-containing_protein	no_locus_tag
EIM21605	94747	95789	-	20S_proteasome_subunit	no_locus_tag
EIM21607	96708	99109	-	alcohol_oxidase	no_locus_tag
EIM21608	99653	100897	+	mitochondrial_NAD-dependent_isocitrate dehydrogenase subunit 2 precursor	no_locus_tag
EIM21609	101069	103600	-	alcohol_oxidase	no_locus_tag
EIM21610	103739	104902	+	hypothetical_protein	no_locus_tag
EIM21611	104962	107328	-	ARM_repeat-containing_protein	no_locus_tag
EIM21612	111269	114238	-	hypothetical_protein	no_locus_tag
EIM21613	114252	115709	+	hypothetical_protein	no_locus_tag
EIM21724	115728	118337	-	hypothetical_protein	no_locus_tag
EIM21723	118566	121626	-	hypothetical_protein	no_locus_tag
EIM21614	122606	128311	-	hypothetical_protein	no_locus_tag

Table of Blast hits (query gene, subject gene, %identity, blast score, %coverage, e-value):
Mycgr3G34982_Mycgr3T	EIM21609	28	212	101.899827288	4e-57	
Mycgr3G34982_Mycgr3T	EIM21607	27	207	103.626943005	6e-55	


>>

246. GL629765_0
Source: Grosmannia clavigera kw1407 unplaced genomic scaffold GCSC_140, whole genome shotgun sequence.

Number of proteins with BLAST hits to this cluster: 1
MultiGeneBlast score: 1.0
Cumulative Blast bit score: 419

Table of genes, locations, strands and annotations of subject cluster:
EFX03439	330854	331432	+	hypothetical_protein	no_locus_tag
EFX04226	333244	335002	+	benzoate_4-monooxygenase_cytochrome_p450	no_locus_tag
EFX04070	335066	337366	-	c6_zinc_finger_domain_containing_protein	no_locus_tag
EFX03935	337697	338249	+	hypothetical_protein	no_locus_tag
EFX04776	340238	344171	+	caib_baif_family_enzyme	no_locus_tag
EFX03499	344456	345736	-	fructosyl_amine:_oxygen_oxidoreductase	no_locus_tag
EFX04206	346817	348467	-	trypsin-like_serine_typically_contains c-terminal pdz domain protein	no_locus_tag
EFX03836	350059	351195	+	zinc-binding_alcohol_dehydrogenase	no_locus_tag
EFX04644	352992	357307	+	hypothetical_protein	no_locus_tag
EFX03599	357846	359352	-	hypothetical_protein	no_locus_tag
EFX04646	360118	360608	+	pre-mRNA_splicing_factor_dim1	no_locus_tag
EFX04427	361364	361827	-	small_nuclear_ribonucleoprotein	no_locus_tag
EFX03712	362059	363763	+	hypothetical_protein	no_locus_tag
EFX03963	364019	365397	-	hypothetical_protein	no_locus_tag
EFX04563	365914	366422	-	hypothetical_protein	no_locus_tag
EFX04127	366544	366885	-	hypothetical_protein	no_locus_tag
EFX04271	367417	368014	+	hypothetical_protein	no_locus_tag
EFX03807	369184	370602	+	hypothetical_protein	no_locus_tag
EFX04700	371080	371766	-	methyltransferase_type_12	no_locus_tag

Table of Blast hits (query gene, subject gene, %identity, blast score, %coverage, e-value):
Mycgr3G102276_Mycgr3	EFX03836	59	419	99.173553719	3e-142	


>>

247. EQ963475_1
Source: Aspergillus flavus NRRL3357 scf_1106286419142 genomic scaffold, whole genome shotgun sequence.

Number of proteins with BLAST hits to this cluster: 1
MultiGeneBlast score: 1.0
Cumulative Blast bit score: 419

Table of genes, locations, strands and annotations of subject cluster:
EED53488	1176795	1178587	-	vitamin_H_transporter,_putative	no_locus_tag
EED53489	1179033	1180125	-	mitochondrial_uncoupling_protein,_putative	no_locus_tag
EED53490	1180417	1182188	+	conserved_hypothetical_protein	no_locus_tag
EED53491	1183626	1184972	+	conserved_hypothetical_protein	no_locus_tag
EED53492	1186835	1188895	-	cytochrome_P450,_putative	no_locus_tag
EED53493	1189258	1192172	+	conserved_hypothetical_protein	no_locus_tag
EED53494	1192475	1193986	+	aminotransferase_GliI-like,_putative	no_locus_tag
EED53495	1196685	1197858	+	quinone_oxidoreductase,_putative	no_locus_tag
EED53496	1198170	1199790	+	ankyrin_repeat_protein	no_locus_tag
EED53497	1199819	1200658	+	conserved_hypothetical_protein	no_locus_tag
EED53498	1201342	1201936	-	hypothetical_protein	no_locus_tag
EED53499	1206283	1207858	-	conserved_hypothetical_protein	no_locus_tag
EED53500	1208743	1210001	+	conserved_hypothetical_protein	no_locus_tag
EED53501	1210675	1212460	+	amino_acid_permease,_putative	no_locus_tag
EED53502	1213289	1213514	-	hypothetical_protein	no_locus_tag
EED53503	1215660	1217220	-	aldehyde_dehydrogenase_AldA,_putative	no_locus_tag

Table of Blast hits (query gene, subject gene, %identity, blast score, %coverage, e-value):
Mycgr3G102276_Mycgr3	EED53495	60	419	99.4490358127	4e-142	


>>

248. KB644409_1
Source: Penicillium oxalicum 114-2 unplaced genomic scaffold scaffold_2, whole genome shotgun sequence.

Number of proteins with BLAST hits to this cluster: 1
MultiGeneBlast score: 1.0
Cumulative Blast bit score: 417

Table of genes, locations, strands and annotations of subject cluster:
EPS26786	1449834	1451309	-	hypothetical_protein	no_locus_tag
EPS26787	1451598	1452122	-	hypothetical_protein	no_locus_tag
EPS26788	1453009	1457138	+	hypothetical_protein	no_locus_tag
EPS26789	1457690	1458457	-	hypothetical_protein	no_locus_tag
EPS26790	1459004	1459553	-	hypothetical_protein	no_locus_tag
EPS26791	1460397	1462885	-	hypothetical_protein	no_locus_tag
EPS26792	1463752	1464862	+	hypothetical_protein	no_locus_tag
EPS26793	1465050	1465520	-	hypothetical_protein	no_locus_tag
EPS26794	1465821	1468461	+	hypothetical_protein	no_locus_tag
EPS26795	1469498	1470725	+	hypothetical_protein	no_locus_tag

Table of Blast hits (query gene, subject gene, %identity, blast score, %coverage, e-value):
Mycgr3G102276_Mycgr3	EPS26795	60	417	99.4490358127	3e-141	


>>

249. AP007157_2
Source: Aspergillus oryzae RIB40 DNA, SC023.

Number of proteins with BLAST hits to this cluster: 1
MultiGeneBlast score: 1.0
Cumulative Blast bit score: 417

Table of genes, locations, strands and annotations of subject cluster:
BAE58998	1160385	1162177	-	not_annotated	AO090023000453
BAE58999	1162623	1165206	-	not_annotated	AO090023000454
BAE59000	1167214	1168560	+	not_annotated	AO090023000455
BAE59001	1170838	1172488	-	not_annotated	AO090023000456
BAE59002	1172850	1173800	+	not_annotated	AO090023000457
BAE59003	1174739	1177580	+	not_annotated	AO090023000458
BAE59004	1180272	1181445	+	not_annotated	AO090023000460
BAE59005	1181757	1184245	+	not_annotated	AO090023000461
BAE59006	1189953	1191568	-	not_annotated	AO090023000463
BAE59007	1192203	1193348	+	not_annotated	AO090023000464
BAE59008	1193917	1195706	+	not_annotated	AO090023000465
BAE59009	1198895	1200455	-	not_annotated	AO090023000467

Table of Blast hits (query gene, subject gene, %identity, blast score, %coverage, e-value):
Mycgr3G102276_Mycgr3	BAE59004	60	417	99.4490358127	2e-141	


>>

250. AP007151_3
Source: Aspergillus oryzae RIB40 DNA, SC005.

Number of proteins with BLAST hits to this cluster: 1
MultiGeneBlast score: 1.0
Cumulative Blast bit score: 417

Table of genes, locations, strands and annotations of subject cluster:
BAE56276	3608499	3609394	-	not_annotated	AO090005001348
BAE56277	3609793	3610359	-	not_annotated	AO090005001349
BAE56278	3610443	3611322	-	not_annotated	AO090005001350
BAE56279	3612227	3613814	-	not_annotated	AO090005001351
BAE56280	3614108	3614740	-	not_annotated	AO090005001352
BAE56281	3615479	3619529	+	not_annotated	AO090005001354
BAE56282	3620224	3620692	-	not_annotated	AO090005001355
BAE56283	3621291	3622493	+	not_annotated	AO090005001356
BAE56284	3623347	3625907	+	not_annotated	AO090005001357
BAE56285	3627043	3628296	+	not_annotated	AO090005001358

Table of Blast hits (query gene, subject gene, %identity, blast score, %coverage, e-value):
Mycgr3G102276_Mycgr3	BAE56285	59	417	99.4490358127	2e-141	
