# Supplementary material for: In silico prediction and characterization of secondary metabolite biosynthetic gene clusters in the wheat pathogen Zymoseptoria tritici
Source: BMC Genomics. 2017 Aug 17;18:631. doi: 10.1186/s12864-017-3969-y (PMC5561558; doi:10.1186/s12864-017-3969-y)
Supplement: Supplementary file 1 — MultiGeneBLAST analysis of putative secondary metabolite clusters. All encoded amino acid sequences from genes residing in clusters predicted by AntiSMASH are given as FASTA file format. All output data from MultiGeneBLASTs are also provided. (ZIP 42911 kb) [file 12864_2017_3969_MOESM1_ESM.zip › Cluster MultiGene BLAST/out/Clusters_1_34/Cluster_1/jquery.svgdom.js]

/* http://keith-wood.name/svg.html
   SVG/jQuery DOM compatibility for jQuery v1.4.3.
   Written by Keith Wood (kbwood{at}iinet.com.au) April 2009.
   Dual licensed under the GPL (http://dev.jquery.com/browser/trunk/jquery/GPL-LICENSE.txt) and 
   MIT (http://dev.jquery.com/browser/trunk/jquery/MIT-LICENSE.txt) licenses. 
   Please attribute the author if you use it. */

(function($) { // Hide scope, no $ conflict

/* Support adding class names to SVG nodes. */
$.fn.addClass = function(origAddClass) {
	return function(classNames) {
		classNames = classNames || '';
		return this.each(function() {
			if (isSVGElem(this)) {
				var node = this;
				$.each(classNames.split(/\s+/), function(i, className) {
					var classes = (node.className ? node.className.baseVal : node.getAttribute('class'));
					if ($.inArray(className, classes.split(/\s+/)) == -1) {
						classes += (classes ? ' ' : '') + className;
						(node.className ? node.className.baseVal = classes :
							node.setAttribute('class',  classes));
					}
				});
			}
			else {
				origAddClass.apply($(this), [classNames]);
			}
		});
	};
}($.fn.addClass);

/* Support removing class names from SVG nodes. */
$.fn.removeClass = function(origRemoveClass) {
	return function(classNames) {
		classNames = classNames || '';
		return this.each(function() {
			if (isSVGElem(this)) {
				var node = this;
				$.each(classNames.split(/\s+/), function(i, className) {
					var classes = (node.className ? node.className.baseVal : node.getAttribute('class'));
					classes = $.grep(classes.split(/\s+/), function(n, i) { return n != className; }).
						join(' ');
					(node.className ? node.className.baseVal = classes :
						node.setAttribute('class', classes));
				});
			}
			else {
				origRemoveClass.apply($(this), [classNames]);
			}
		});
	};
}($.fn.removeClass);

/* Support toggling class names on SVG nodes. */
$.fn.toggleClass = function(origToggleClass) {
	return function(className, state) {
		return this.each(function() {
			if (isSVGElem(this)) {
				if (typeof state !== 'boolean') {
					state = !$(this).hasClass(className);
				}
				$(this)[(state ? 'add' : 'remove') + 'Class'](className);
			}
			else {
				origToggleClass.apply($(this), [className, state]);
			}
		});
	};
}($.fn.toggleClass);

/* Support checking class names on SVG nodes. */
$.fn.hasClass = function(origHasClass) {
	return function(className) {
		className = className || '';
		var found = false;
		this.each(function() {
			if (isSVGElem(this)) {
				var classes = (this.className ? this.className.baseVal :
					this.getAttribute('class')).split(/\s+/);
				found = ($.inArray(className, classes) > -1);
			}
			else {
				found = (origHasClass.apply($(this), [className]));
			}
			return !found;
		});
		return found;
	};
}($.fn.hasClass);

/* Support attributes on SVG nodes. */
$.fn.attr = function(origAttr) {
	return function(name, value, type) {
		if (typeof name === 'string' && value === undefined) {
			var val = origAttr.apply(this, [name, value, type]);
			if (val && val.baseVal && val.baseVal.numberOfItems != null) { // Transform
				value = '';
				val = val.baseVal;
				for (var i = 0; i < val.numberOfItems; i++) {
					var item = val.getItem(i);
					switch (item.type) {
						case 1: value += ' matrix(' + item.matrix.a + ',' + item.matrix.b + ',' +
									item.matrix.c + ',' + item.matrix.d + ',' +
									item.matrix.e + ',' + item.matrix.f + ')';
								break;
						case 2: value += ' translate(' + item.matrix.e + ',' + item.matrix.f + ')'; break;
						case 3: value += ' scale(' + item.matrix.a + ',' + item.matrix.d + ')'; break;
						case 4: value += ' rotate(' + item.angle + ')'; break; // Doesn't handle new origin
						case 5: value += ' skewX(' + item.angle + ')'; break;
						case 6: value += ' skewY(' + item.angle + ')'; break;
					}
				}
				val = value.substring(1);
			}
			return (val && val.baseVal ? val.baseVal.valueAsString : val);
		}
		var options = name;
		if (typeof name === 'string') {
			options = {};
			options[name] = value;
		}
		return this.each(function() {
			if (isSVGElem(this)) {
				for (var n in options) {
					var val = ($.isFunction(options[n]) ? options[n]() : options[n]);
					(type ? this.style[n] = val : this.setAttribute(n, val));
				}
			}
			else {
				origAttr.apply($(this), [name, value, type]);
			}
		});
	};
}($.fn.attr);

/* Support removing attributes on SVG nodes. */
$.fn.removeAttr = function(origRemoveAttr) {
	return function(name) {
		return this.each(function() {
			if (isSVGElem(this)) {
				(this[name] && this[name].baseVal ? this[name].baseVal.value = '' :
					this.setAttribute(name, ''));
			}
			else {
				origRemoveAttr.apply($(this), [name]);
			}
		});
	};
}($.fn.removeAttr);

/* Determine if any nodes are SVG nodes. */
function anySVG(checkSet) {
	for (var i = 0; i < checkSet.length; i++) {
		if (checkSet[i].nodeType == 1 && checkSet[i].namespaceURI == $.svg.svgNS) {
			return true;
		}
	}
	return false;
}

/* Update Sizzle selectors. */

$.expr.relative['+'] = function(origRelativeNext) {
	return function(checkSet, part, isXML) {
		origRelativeNext(checkSet, part, isXML || anySVG(checkSet));
	};
}($.expr.relative['+']);

$.expr.relative['>'] = function(origRelativeChild) {
	return function(checkSet, part, isXML) {
		origRelativeChild(checkSet, part, isXML || anySVG(checkSet));
	};
}($.expr.relative['>']);

$.expr.relative[''] = function(origRelativeDescendant) {
	return function(checkSet, part, isXML) {
		origRelativeDescendant(checkSet, part, isXML || anySVG(checkSet));
	};
}($.expr.relative['']);

$.expr.relative['~'] = function(origRelativeSiblings) {
	return function(checkSet, part, isXML) {
		origRelativeSiblings(checkSet, part, isXML || anySVG(checkSet));
	};
}($.expr.relative['~']);

$.expr.find.ID = function(origFindId) {
	return function(match, context, isXML) {
		return (isSVGElem(context) ?
			[context.ownerDocument.getElementById(match[1])] :
			origFindId(match, context, isXML));
	};
}($.expr.find.ID);

var div = document.createElement('div');
div.appendChild(document.createComment(''));
if (div.getElementsByTagName('*').length > 0) { // Make sure no comments are found
	$.expr.find.TAG = function(match, context) {
		var results = context.getElementsByTagName(match[1]);
		if (match[1] === '*') { // Filter out possible comments
			var tmp = [];
			for (var i = 0; results[i] || results.item(i); i++) {
				if ((results[i] || results.item(i)).nodeType === 1) {
					tmp.push(results[i] || results.item(i));
				}
			}
			results = tmp;
		}
		return results;
	};
}

$.expr.preFilter.CLASS = function(match, curLoop, inplace, result, not, isXML) {
	match = ' ' + match[1].replace(/\\/g, '') + ' ';
	if (isXML) {
		return match;
	}
	for (var i = 0, elem = {}; elem != null; i++) {
		elem = curLoop[i];
		if (!elem) {
			try {
				elem = curLoop.item(i);
			}
			catch (e) {
				// Ignore
			}
		}
		if (elem) {
			var className = (!isSVGElem(elem) ? elem.className :
				(elem.className ? elem.className.baseVal : '') || elem.getAttribute('class'));
			if (not ^ (className && (' ' + className + ' ').indexOf(match) > -1)) {
				if (!inplace)
					result.push(elem);
			}
			else if (inplace) {
				curLoop[i] = false;
			}
		}
	}
	return false;
};

$.expr.filter.CLASS = function(elem, match) {
	var className = (!isSVGElem(elem) ? elem.className :
		(elem.className ? elem.className.baseVal : elem.getAttribute('class')));
	return (' ' + className + ' ').indexOf(match) > -1;
};

$.expr.filter.ATTR = function(origFilterAttr) {
	return function(elem, match) {
		var handler = null;
		if (isSVGElem(elem)) {
			handler = match[1];
			$.expr.attrHandle[handler] = function(elem){
				var attr = elem.getAttribute(handler);
				return attr && attr.baseVal || attr;
			};
		}
		var filter = origFilterAttr(elem, match);
		if (handler) {
			$.expr.attrHandle[handler] = null;
		}
		return filter;
	};
}($.expr.filter.ATTR);

/*
	Change Sizzle initialisation (line 1425) in jQuery v1.3.2 base code...
	
	if ( toString.call(checkSet) === "[object Array]" ) {
		if ( !prune ) {
			results.push.apply( results, checkSet );
		} else if ( context.nodeType === 1 ) {
			for ( var i = 0; checkSet[i] != null; i++ ) {
				if ( checkSet[i] && (checkSet[i] === true || checkSet[i].nodeType === 1 && contains(context, checkSet[i])) ) {
					results.push( set[i] || set.item(i) ); // Here
				}
			}
		} else {
			for ( var i = 0; checkSet[i] != null; i++ ) {
				if ( checkSet[i] && checkSet[i].nodeType === 1 ) {
					results.push( set[i] || set.item(i) ); // Here
				}
			}
		}
	}
	
	Change fallback makeArray (line 2076) implementation in jQuery Sizzle...
	
			if ( typeof array.length === "number" ) {
				for ( var i = 0, l = array.length; i < l; i++ ) {
					ret.push( array[i] || array.item(i) ); // Here
				}
			}
*/

/*
	Events management requires changes to jQuery v1.3.2 base code...

	In $.event.add (line 2437)...
	
				if ( !jQuery.event.special[type] || jQuery.event.special[type].setup.call(elem, data, namespaces) === false ) {
					// Bind the global event handler to the element
					try { // Here
						elem.addEventListener(type, handle, false);
					}
					catch(e) {
						if (elem.attachEvent)
							elem.attachEvent("on" + type, handle);
					}
				}

	In $.event.remove (line 2521)...
	
							if ( !jQuery.event.special[type] || jQuery.event.special[type].teardown.call(elem, namespaces) === false ) {
								try { // Here
									elem.removeEventListener(type, jQuery.data(elem, "handle"), false);
								}
								catch (e) {
									if (elem.detachEvent)
										elem.detachEvent("on" + type, jQuery.data(elem, "handle"));
								}
							}
*/

/* Does this node belong to SVG? */
function isSVGElem(node) {
	return (node.nodeType == 1 && node.namespaceURI == $.svg.svgNS);
}

})(jQuery);
