# Supplementary material for: In silico prediction and characterization of secondary metabolite biosynthetic gene clusters in the wheat pathogen Zymoseptoria tritici
Source: BMC Genomics. 2017 Aug 17;18:631. doi: 10.1186/s12864-017-3969-y (PMC5561558; doi:10.1186/s12864-017-3969-y)
Supplement: Supplementary file 1 — MultiGeneBLAST analysis of putative secondary metabolite clusters. All encoded amino acid sequences from genes residing in clusters predicted by AntiSMASH are given as FASTA file format. All output data from MultiGeneBLASTs are also provided. (ZIP 42911 kb) [file 12864_2017_3969_MOESM1_ESM.zip › Cluster MultiGene BLAST/out/Clusters_1_34/Cluster_1/style.css]

body    {
        background-color: 'white';
        font-family: Tahoma, sans-serif;
        color: #000066;
}

#display {
        background-color: #FFFFFF;
        color: #987654;
}

.hidden {
        display: none;
}

.popup {
        background-color: #D9D7D9;
        position:absolute;
        border-style:inset ;
        border-width:2px;
        border-color: #000000;
        font-family: Tahoma, sans-serif;
        font-size: 0.6em;
        color: #000066;
}

.bigtext {
        font-family: Tahoma, sans-serif;
        font-size: 1.1em;
        color: #99CCFF;
}

.text {
        position:absolute;
        font-family: Tahoma, sans-serif;
        font-size: 0.9em;
        color: #000066;
}

.menu {
	hover {text-decoration: underline}
}

.topmenu {
        font-family: Tahoma, sans-serif;
        font-weight: bold;
        #font-style: italic;
        font-size: 1.5em;
        color: #99CCFF;
}

.genenames {
        position:absolute;
        font-family: Tahoma, sans-serif;
        font-size: 0.6em;
        color: #000066;
}

.banner {
        position:absolute;
        font-family: Tahoma, sans-serif;
        font-size: 0.6em;
        color: #000066;
}

.title {
        position:absolute;
        font-family: Tahoma, sans-serif;
        font-size: 0.9em;
        color: #000066;
}

.clusterdescr {
        position:absolute;
        font-family: Tahoma, sans-serif;
        font-size: 0.9em;
        color: #000066;
}

a:link { color: #1D1414 }
a.menu:link { color: #000066 }
a.menu:visited { color: #000066 }
a.bigtext:link { color: #FFFFFF }
a.bigtext:visited { color: #FFFFFF }
a:visited { color: #1D1414 }
a {text-decoration: none }
a.menu:hover {text-decoration: underline}
a:active { color: #000066 }
