# Supplementary material for: In silico prediction and characterization of secondary metabolite biosynthetic gene clusters in the wheat pathogen Zymoseptoria tritici
Source: BMC Genomics. 2017 Aug 17;18:631. doi: 10.1186/s12864-017-3969-y (PMC5561558; doi:10.1186/s12864-017-3969-y)
Supplement: Supplementary file 1 — MultiGeneBLAST analysis of putative secondary metabolite clusters. All encoded amino acid sequences from genes residing in clusters predicted by AntiSMASH are given as FASTA file format. All output data from MultiGeneBLASTs are also provided. (ZIP 42911 kb) [file 12864_2017_3969_MOESM1_ESM.zip › Cluster MultiGene BLAST/out/Clusters_1_34/Cluster_10/clusterblast_output.txt]

ClusterBlast scores for /home/cp/Multigeneblast/charlie/20170206/in/Clusters1_46/Cluster_12.fasta

Table of genes, locations, strands and annotations of query cluster:
Mycgr3G67791_Mycgr3T	0	1542	+	Mycgr3G67791_Mycgr3T	Mycgr3G67791_Mycgr3T	
Mycgr3G90406_Mycgr3T	1642	3973	+	Mycgr3G90406_Mycgr3T	Mycgr3G90406_Mycgr3T	
Mycgr3G67785_Mycgr3T	4073	7865	+	Mycgr3G67785_Mycgr3T	Mycgr3G67785_Mycgr3T	
Mycgr3G67795_Mycgr3T	7965	15249	+	Mycgr3G67795_Mycgr3T	Mycgr3G67795_Mycgr3T	
Mycgr3G67775_Mycgr3T	15349	16237	+	Mycgr3G67775_Mycgr3T	Mycgr3G67775_Mycgr3T	
Mycgr3G90404_Mycgr3T	16337	17246	+	Mycgr3G90404_Mycgr3T	Mycgr3G90404_Mycgr3T	
Mycgr3G36951_Mycgr3T	17346	30891	+	Mycgr3G36951_Mycgr3T	Mycgr3G36951_Mycgr3T	
Mycgr3G103034_Mycgr3	30991	32644	+	Mycgr3G103034_Mycgr3	Mycgr3G103034_Mycgr3	
Mycgr3G31119_Mycgr3T	32744	32906	+	Mycgr3G31119_Mycgr3T	Mycgr3G31119_Mycgr3T	
Mycgr3G28587_Mycgr3T	33006	33489	+	Mycgr3G28587_Mycgr3T	Mycgr3G28587_Mycgr3T	
Mycgr3G98959_Mycgr3T	33589	35035	+	Mycgr3G98959_Mycgr3T	Mycgr3G98959_Mycgr3T	
Mycgr3G35447_Mycgr3T	35135	36443	+	Mycgr3G35447_Mycgr3T	Mycgr3G35447_Mycgr3T	
Mycgr3G84402_Mycgr3T	36543	37884	+	Mycgr3G84402_Mycgr3T	Mycgr3G84402_Mycgr3T	
Mycgr3G98961_Mycgr3T	37984	38884	+	Mycgr3G98961_Mycgr3T	Mycgr3G98961_Mycgr3T	


Significant hits: 
1. CM001197_0	Mycosphaerella graminicola IPO323 chromosome 2, whole genome shotgun sequence.

2. KB456266_4	Mycosphaerella populorum SO2202 unplaced genomic scaffold SEPMUscaffold_7, whole genome shotgun sequence.

3. KB908844_1	Setosphaeria turcica Et28A unplaced genomic scaffold SETTUscaffold_6, whole genome shotgun sequence.

4. DS231623_3	Pyrenophora tritici-repentis Pt-1C-BFP supercont1.9 genomic scaffold, whole genome shotgun sequence.

5. AHHD01000090_0	Macrophomina phaseolina MS6, whole genome shotgun sequencing project.

6. KB916121_0	Neofusicoccum parvum UCRNP2 chromosome Unknown NP2_03_scaffold_483, whole genome shotgun sequence.

7. KB445561_0	Baudoinia compniacensis UAMH 10762 unplaced genomic scaffold BAUCOscaffold_12, whole genome shotgun sequence.

8. AFWA01000002_0	Pneumocystis murina B123, whole genome shotgun sequencing project.

9. KB446555_1	Pseudocercospora fijiensis CIRAD86 unplaced genomic scaffold MYCFIscaffold_1, whole genome shotgun sequence.

10. KB456266_1	Mycosphaerella populorum SO2202 unplaced genomic scaffold SEPMUscaffold_7, whole genome shotgun sequence.

11. KB445561_5	Baudoinia compniacensis UAMH 10762 unplaced genomic scaffold BAUCOscaffold_12, whole genome shotgun sequence.

12. ACFW01000030_2	Coccidioides posadasii C735 delta SOWgp, whole genome shotgun sequencing project.

13. GL636488_2	Coccidioides posadasii str. Silveira unplaced genomic scaffold supercont2.3, whole genome shotgun sequence.

14. GG704916_0	Coccidioides immitis RS genomic scaffold supercont3.6, whole genome shotgun sequence.

15. GG749414_0	Ajellomyces dermatitidis ATCC 18188 genomic scaffold supercont1.8, whole genome shotgun sequence.

16. EQ999973_3	Ajellomyces dermatitidis ER-3 genomic scaffold supercont1.1, whole genome shotgun sequence.

17. GG663372_0	Ajellomyces capsulatus G186AR genomic scaffold supercont2.10, whole genome shotgun sequence.

18. DS989822_4	Arthroderma gypseum CBS 118893 supercont1.1 genomic scaffold, whole genome shotgun sequence.

19. DS990636_0	Ajellomyces capsulatus H88 supercont1.1 genomic scaffold, whole genome shotgun sequence.

20. DS499594_0	Aspergillus fumigatus A1163 scf_000001 genomic scaffold, whole genome shotgun sequence.

21. GG700648_0	Trichophyton rubrum CBS 118892 genomic scaffold supercont2.1, whole genome shotgun sequence.

22. GG698540_0	Trichophyton tonsurans CBS 112818 genomic scaffold supercont1.64, whole genome shotgun sequence.

23. DS995745_0	Trichophyton equinum CBS 127.97 supercont1.28 genomic scaffold, whole genome shotgun sequence.

24. DS027059_0	Aspergillus clavatus NRRL 1 1099423829805 genomic scaffold, whole genome shotgun sequence.

25. KB644410_1	Penicillium oxalicum 114-2 unplaced genomic scaffold scaffold_3, whole genome shotgun sequence.

26. DS995899_1	Penicillium marneffei ATCC 18224 scf_1105668340764 genomic scaffold, whole genome shotgun sequence.

27. AAHF01000007_0	Aspergillus fumigatus Af293, whole genome shotgun sequencing project.

28. AKCU01000442_0	Penicillium digitatum Pd1, whole genome shotgun sequencing project.

29. AKCT01000236_0	Penicillium digitatum PHI26, whole genome shotgun sequencing project.

30. CH476655_0	Ajellomyces capsulatus NAm1 scaffold_1 genomic scaffold, whole genome shotgun sequence.

31. GG657460_0	Ajellomyces dermatitidis SLH14081 genomic scaffold supercont1.13, whole genome shotgun sequence.

32. DS027688_2	Neosartorya fischeri NRRL 181 1099437636249 genomic scaffold, whole genome shotgun sequence.

33. AP007154_0	Aspergillus oryzae RIB40 DNA, SC001.

34. DS995701_2	Microsporum canis CBS 113480 supercont1.1 genomic scaffold, whole genome shotgun sequence.

35. AM920428_0	Penicillium chrysogenum Wisconsin 54-1255 complete genome, contig Pc00c13.

36. EQ963481_0	Aspergillus flavus NRRL3357 scf_1106286419476 genomic scaffold, whole genome shotgun sequence.

37. AACD01000068_0	Aspergillus nidulans FGSC A4, whole genome shotgun sequencing project.

38. DF126471_0	Aspergillus kawachii IFO 4308 DNA, contig: scaffold00025, whole genome shotgun sequence.

39. ACYE01000197_0	Trichophyton verrucosum HKI 0517, whole genome shotgun sequencing project.

40. CH476619_0	Uncinocarpus reesii 1704 scaffold_5 genomic scaffold, whole genome shotgun sequence.

41. ABSU01000003_0	Arthroderma benhamiae CBS 112371, whole genome shotgun sequencing project.

42. ACJE01000020_0	Aspergillus niger ATCC 1015, whole genome shotgun sequencing project.

43. AKHY01000202_0	Aspergillus oryzae 3.042, whole genome shotgun sequencing project.

44. EQ962654_1	Talaromyces stipitatus ATCC 10500 scf_1105507295541 genomic scaffold, whole genome shotgun sequence.

45. DS572750_4	Paracoccidioides brasiliensis Pb18 supercont1.1 genomic scaffold, whole genome shotgun sequence.

46. GL534607_0	Pyrenophora teres f. teres 0-1 unplaced genomic scaffold scaffold_190867, whole genome shotgun sequence.

47. KB445649_3	Cochliobolus sativus ND90Pr unplaced genomic scaffold COCSAscaffold_13, whole genome shotgun sequence.

48. DS544805_5	Paracoccidioides brasiliensis Pb03 supercont1.3 genomic scaffold, whole genome shotgun sequence.

49. KB733455_0	Bipolaris maydis ATCC 48331 unplaced genomic scaffold COCC4scaffold_12, whole genome shotgun sequence.

50. KB445579_3	Cochliobolus heterostrophus C5 unplaced genomic scaffold COCHEscaffold_11, whole genome shotgun sequence.

51. KE145370_1	Glarea lozoyensis ATCC 20868 chromosome Unknown GLAREA6, whole genome shotgun sequence.

52. FQ790359_0	Botryotinia fuckeliana T4 SupSuperContig_114_320_122_1 genomic supercontig.

53. AFWA01000017_0	Pneumocystis murina B123, whole genome shotgun sequencing project.

54. CH476628_0	Sclerotinia sclerotiorum 1980 scaffold_8 genomic scaffold, whole genome shotgun sequence.

55. JH921451_1	Marssonina brunnea f. sp. 'multigermtubi' MB_m1 unplaced genomic scaffold M6_S00024, whole genome shotgun sequence.

56. KB708068_0	Botryotinia fuckeliana BcDW1 unplaced genomic scaffold Scaffold_396, whole genome shotgun sequence.

57. FP929137_1	Leptosphaeria maculans JN3 lm_SuperContig_10_v2 genomic supercontig, whole genome, isolate v23.1.3.

58. KB446542_6	Dothistroma septosporum NZE10 unplaced genomic scaffold DOTSEscaffold_8, whole genome shotgun sequence.

59. KB456266_3	Mycosphaerella populorum SO2202 unplaced genomic scaffold SEPMUscaffold_7, whole genome shotgun sequence.

60. KB446542_5	Dothistroma septosporum NZE10 unplaced genomic scaffold DOTSEscaffold_8, whole genome shotgun sequence.

61. KB446566_0	Pseudocercospora fijiensis CIRAD86 unplaced genomic scaffold MYCFIscaffold_12, whole genome shotgun sequence.

62. KB446566_1	Pseudocercospora fijiensis CIRAD86 unplaced genomic scaffold MYCFIscaffold_12, whole genome shotgun sequence.

63. DS027696_1	Neosartorya fischeri NRRL 181 1099437636264 genomic scaffold, whole genome shotgun sequence.

64. DS499595_0	Aspergillus fumigatus A1163 scf_000002 genomic scaffold, whole genome shotgun sequence.

65. AAHF01000001_0	Aspergillus fumigatus Af293, whole genome shotgun sequencing project.

66. DS027045_0	Aspergillus clavatus NRRL 1 1099423829791 genomic scaffold, whole genome shotgun sequence.

67. ACJE01000013_2	Aspergillus niger ATCC 1015, whole genome shotgun sequencing project.

68. AM270369_0	Aspergillus niger contig An16c0170, genomic contig.

69. DF126452_2	Aspergillus kawachii IFO 4308 DNA, contig: scaffold00006, whole genome shotgun sequence.

70. AM920437_1	Penicillium chrysogenum Wisconsin 54-1255 complete genome, contig Pc00c22.

71. CH476615_1	Uncinocarpus reesii 1704 scaffold_1 genomic scaffold, whole genome shotgun sequence.

72. AKCU01000427_0	Penicillium digitatum Pd1, whole genome shotgun sequencing project.

73. AKCT01000128_0	Penicillium digitatum PHI26, whole genome shotgun sequencing project.

74. GG700648_4	Trichophyton rubrum CBS 118892 genomic scaffold supercont2.1, whole genome shotgun sequence.

75. DS995701_0	Microsporum canis CBS 113480 supercont1.1 genomic scaffold, whole genome shotgun sequence.

76. ABSU01000003_3	Arthroderma benhamiae CBS 112371, whole genome shotgun sequencing project.

77. DS995728_0	Trichophyton equinum CBS 127.97 supercont1.11 genomic scaffold, whole genome shotgun sequence.

78. DS989822_0	Arthroderma gypseum CBS 118893 supercont1.1 genomic scaffold, whole genome shotgun sequence.

79. ACFW01000009_0	Coccidioides posadasii C735 delta SOWgp, whole genome shotgun sequencing project.

80. GG704914_0	Coccidioides immitis RS genomic scaffold supercont3.4, whole genome shotgun sequence.

81. GG698484_0	Trichophyton tonsurans CBS 112818 genomic scaffold supercont1.8, whole genome shotgun sequence.

82. U85909_0	Aureobasidium pullulans cosmid pPSR-22 hydroxylase, multidrug resistance-like protein (ApMDR1), and peptide synthetase genes, complete cds.

83. ADOT01000056_0	Arthrobotrys oligospora ATCC 24927, whole genome shotgun sequencing project.

84. FQ790277_0	Botryotinia fuckeliana T4 SuperContig_379_1 genomic supercontig.

85. AHHD01000089_0	Macrophomina phaseolina MS6, whole genome shotgun sequencing project.

86. KB916185_0	Neofusicoccum parvum UCRNP2 chromosome Unknown NP2_03_scaffold_547, whole genome shotgun sequence.

87. JH767570_0	Coniosporium apollinis CBS 100218 chromosome Unknown supercont1.17, whole genome shotgun sequence.

88. JH921428_0	Marssonina brunnea f. sp. 'multigermtubi' MB_m1 unplaced genomic scaffold M6_S00001, whole genome shotgun sequence.

89. KB908844_5	Setosphaeria turcica Et28A unplaced genomic scaffold SETTUscaffold_6, whole genome shotgun sequence.

90. CAKM01000256_0	Pneumocystis jirovecii strain SE8, whole genome shotgun sequencing project.

91. KB445589_0	Cochliobolus heterostrophus C5 unplaced genomic scaffold COCHEscaffold_21, whole genome shotgun sequence.

92. KB733486_0	Bipolaris maydis ATCC 48331 unplaced genomic scaffold COCC4scaffold_43, whole genome shotgun sequence.

93. KB707804_0	Botryotinia fuckeliana BcDW1 unplaced genomic scaffold Scaffold_132, whole genome shotgun sequence.

94. KB445657_0	Cochliobolus sativus ND90Pr unplaced genomic scaffold COCSAscaffold_21, whole genome shotgun sequence.

95. FP929137_0	Leptosphaeria maculans JN3 lm_SuperContig_10_v2 genomic supercontig, whole genome, isolate v23.1.3.

96. GL535377_0	Pyrenophora teres f. teres 0-1 unplaced genomic scaffold scaffold_191648, whole genome shotgun sequence.

97. CH445327_0	Phaeosphaeria nodorum SN15 scaffold_3, whole genome shotgun sequence.

98. GL988041_0	Chaetomium thermophilum var. thermophilum DSM 1495 unplaced genomic scaffold scf7180000011816, whole genome shotgun sequence.

99. DS231623_0	Pyrenophora tritici-repentis Pt-1C-BFP supercont1.9 genomic scaffold, whole genome shotgun sequence.

100. AGUE01000061_0	Glarea lozoyensis 74030, whole genome shotgun sequencing project.

101. KB446542_3	Dothistroma septosporum NZE10 unplaced genomic scaffold DOTSEscaffold_8, whole genome shotgun sequence.

102. KB445561_1	Baudoinia compniacensis UAMH 10762 unplaced genomic scaffold BAUCOscaffold_12, whole genome shotgun sequence.

103. KB446566_2	Pseudocercospora fijiensis CIRAD86 unplaced genomic scaffold MYCFIscaffold_12, whole genome shotgun sequence.

104. KB456266_0	Mycosphaerella populorum SO2202 unplaced genomic scaffold SEPMUscaffold_7, whole genome shotgun sequence.

105. JH767573_1	Coniosporium apollinis CBS 100218 chromosome Unknown supercont1.20, whole genome shotgun sequence.

106. AHHD01000099_0	Macrophomina phaseolina MS6, whole genome shotgun sequencing project.

107. GL536348_0	Pyrenophora teres f. teres 0-1 unplaced genomic scaffold scaffold_192633, whole genome shotgun sequence.

108. DS231623_1	Pyrenophora tritici-repentis Pt-1C-BFP supercont1.9 genomic scaffold, whole genome shotgun sequence.

109. KB733455_2	Bipolaris maydis ATCC 48331 unplaced genomic scaffold COCC4scaffold_12, whole genome shotgun sequence.

110. KB445579_1	Cochliobolus heterostrophus C5 unplaced genomic scaffold COCHEscaffold_11, whole genome shotgun sequence.

111. KB445649_1	Cochliobolus sativus ND90Pr unplaced genomic scaffold COCSAscaffold_13, whole genome shotgun sequence.

112. KB916388_0	Neofusicoccum parvum UCRNP2 chromosome Unknown NP2_03_scaffold_750, whole genome shotgun sequence.

113. KB908844_3	Setosphaeria turcica Et28A unplaced genomic scaffold SETTUscaffold_6, whole genome shotgun sequence.

114. KB446542_1	Dothistroma septosporum NZE10 unplaced genomic scaffold DOTSEscaffold_8, whole genome shotgun sequence.

115. FP929137_2	Leptosphaeria maculans JN3 lm_SuperContig_10_v2 genomic supercontig, whole genome, isolate v23.1.3.

116. GL573222_0	Geomyces destructans 20631-21 unplaced genomic scaffold supercont1.54, whole genome shotgun sequence.

117. KB446555_2	Pseudocercospora fijiensis CIRAD86 unplaced genomic scaffold MYCFIscaffold_1, whole genome shotgun sequence.

118. KB725774_0	Colletotrichum orbiculare MAFF 240422 unplaced genomic scaffold Scaffold_225, whole genome shotgun sequence.

119. AFNW01000108_1	Fusarium pseudograminearum CS3096, whole genome shotgun sequencing project.

120. GG698928_0	Nectria haematococca mpVI 77-13-4 chromosome 6 genomic scaffold NECHAsca_37_chr6_2_0, whole genome shotgun sequence.

121. KB726989_0	Fusarium oxysporum f. sp. cubense race 4 unplaced genomic scaffold scaffold3, whole genome shotgun sequence.

122. KE375219_0	Blumeria graminis f. sp. tritici 96224 unplaced genomic scaffold Scaffold-92, whole genome shotgun sequence.

123. CAUH01001323_0	Blumeria graminis f. sp. hordei DH14, whole genome shotgun sequencing project.

124. HF679031_2	Fusarium fujikuroi IMI 58289 draft genome, chromosome FFUJ_chr09.

125. CAGA01000008_1	Claviceps purpurea 20.1, whole genome shotgun sequencing project.

126. JH767570_1	Coniosporium apollinis CBS 100218 chromosome Unknown supercont1.17, whole genome shotgun sequence.

127. CP003010_2	Thielavia terrestris NRRL 8126 chromosome 2, complete sequence.

128. DS572814_2	Paracoccidioides brasiliensis Pb01 supercont1.4 genomic scaffold, whole genome shotgun sequence.

129. GL988041_4	Chaetomium thermophilum var. thermophilum DSM 1495 unplaced genomic scaffold scf7180000011816, whole genome shotgun sequence.

130. JH725173_0	Beauveria bassiana ARSEF 2860 unplaced genomic scaffold BBA_S00024, whole genome shotgun sequence.

131. GG697432_0	Glomerella graminicola M1.001 genomic scaffold supercont1.102, whole genome shotgun sequence.

132. CH408032_0	Chaetomium globosum CBS 148.51 scaffold_4 genomic scaffold, whole genome shotgun sequence.

133. AFQF01002695_0	Fusarium oxysporum Fo5176, whole genome shotgun sequencing project.

134. CP003007_2	Myceliophthora thermophila ATCC 42464 chromosome 6, complete sequence.

135. KB707406_0	Eutypa lata UCREL1 unplaced genomic scaffold EL1_03_scaffold_2068, whole genome shotgun sequence.

136. CU638744_0	Podospora anserina S mat+ genomic DNA chromosome 6, supercontig 2.

137. GL698748_0	Metarhizium anisopliae ARSEF 23 unplaced genomic scaffold Scf_038, whole genome shotgun sequence.

138. GL985056_2	Trichoderma reesei QM6a unplaced genomic scaffold TRIREscaffold_1, whole genome shotgun sequence.

139. ABDF02000004_0	Trichoderma virens Gv29-8, whole genome shotgun sequencing project.

140. CACQ02001212_0	Colletotrichum higginsianum strain IMI 349063, whole genome shotgun sequencing project.

141. GL698510_0	Metarhizium acridum CQMa 102 unplaced genomic scaffold Scf_041, whole genome shotgun sequence.

142. AMYD01001882_0	Colletotrichum gloeosporioides Cg-14, whole genome shotgun sequencing project.

143. AABX02000020_0	Neurospora crassa OR74A, whole genome shotgun sequencing project.

144. GL891303_0	Neurospora tetrasperma FGSC 2508 unplaced genomic scaffold NEUTE1scaffold_2, whole genome shotgun sequence.

145. GL891217_0	Neurospora tetrasperma FGSC 2509 unplaced genomic scaffold NEUTE2scaffold_3, whole genome shotgun sequence.

146. KB020987_0	Colletotrichum gloeosporioides Nara gc5 unplaced genomic scaffold scaffold586, whole genome shotgun sequence.

147. CH445336_5	Phaeosphaeria nodorum SN15 scaffold_12, whole genome shotgun sequence.

148. ABDG02000017_2	Trichoderma atroviride IMI 206040, whole genome shotgun sequencing project.

149. JH126405_0	Cordyceps militaris CM01 unplaced genomic scaffold CCM_S00007, whole genome shotgun sequence.

150. GL385396_3	Gaeumannomyces graminis var. tritici R3-111a-1 unplaced genomic scaffold supercont2.2, whole genome shotgun sequence.

151. AM270408_0	Aspergillus niger contig An18c0160, genomic contig.

152. CH445336_0	Phaeosphaeria nodorum SN15 scaffold_12, whole genome shotgun sequence.

153. KB730000_0	Fusarium oxysporum f. sp. cubense race 1 unplaced genomic scaffold scaffold2, whole genome shotgun sequence.

154. JH794139_0	Magnaporthe oryzae P131 unplaced genomic scaffold P131_scaffold00389, whole genome shotgun sequence.

155. DS572699_1	Verticillium dahliae VdLs.17 supercont1.5 genomic scaffold, whole genome shotgun sequence.

156. CM001235_2	Magnaporthe oryzae 70-15 chromosome 5, whole genome shotgun sequence.

157. DS985220_0	Verticillium albo-atrum VaMs.102 supercont1.7 genomic scaffold, whole genome shotgun sequence.

158. JH793228_0	Magnaporthe oryzae Y34 unplaced genomic scaffold Y34_scaffold00073, whole genome shotgun sequence.

159. FP929065_0	Leptosphaeria maculans JN3 lm_SuperContig_8_v2 genomic supercontig, whole genome, isolate v23.1.3.

160. CH476597_0	Aspergillus terreus NIH2624 scaffold_4 genomic scaffold, whole genome shotgun sequence.

161. KB933264_0	Togninia minima UCRPA7 unplaced genomic scaffold PA7_03_scaffold_496, whole genome shotgun sequence.

162. CABT02000002_2	Sordaria macrospora k-hell, whole genome shotgun sequencing project.

163. FN430009_0	Tuber melanosporum whole genome shotgun sequence assembly, scaffold_12, strain Mel28.

164. JH226130_1	Exophiala dermatitidis NIH/UT8656 unplaced genomic scaffold supercont1.1, whole genome shotgun sequence.

165. CH991557_0	Monosiga brevicollis MX1 MONBRscaffold_16 genomic scaffold, whole genome shotgun sequence.

166. CR382127_0	Yarrowia lipolytica CLIB122 chromosome A complete sequence.

167. KB445649_5	Cochliobolus sativus ND90Pr unplaced genomic scaffold COCSAscaffold_13, whole genome shotgun sequence.

168. AHHD01000101_0	Macrophomina phaseolina MS6, whole genome shotgun sequencing project.

169. KB733482_0	Bipolaris maydis ATCC 48331 unplaced genomic scaffold COCC4scaffold_39, whole genome shotgun sequence.

170. KB445579_5	Cochliobolus heterostrophus C5 unplaced genomic scaffold COCHEscaffold_11, whole genome shotgun sequence.

171. GL534835_0	Pyrenophora teres f. teres 0-1 unplaced genomic scaffold scaffold_191097, whole genome shotgun sequence.

172. KB908844_0	Setosphaeria turcica Et28A unplaced genomic scaffold SETTUscaffold_6, whole genome shotgun sequence.

173. JH767590_0	Coniosporium apollinis CBS 100218 chromosome Unknown supercont1.37, whole genome shotgun sequence.

174. KB916790_0	Neofusicoccum parvum UCRNP2 chromosome Unknown NP2_03_scaffold_1152, whole genome shotgun sequence.

175. CAIF01000186_0	Wickerhamomyces ciferrii strain NRRL Y-1031 F-60-10, whole genome shotgun sequencing project.

176. CH408161_0	Pichia guilliermondii ATCC 6260 scaffold_7 genomic scaffold, whole genome shotgun sequence.

177. CR382137_0	Debaryomyces hansenii CBS767 chromosome E complete sequence.

178. CH445336_2	Phaeosphaeria nodorum SN15 scaffold_12, whole genome shotgun sequence.

179. HE605209_0	Candida parapsilosis strain CDC317 annotated contig 006110.

180. FO082049_0	Pichia sorbitophila strain CBS 7064 chromosome K complete sequence.

181. FO082048_0	Pichia sorbitophila strain CBS 7064 chromosome L complete sequence.

182. DS231623_4	Pyrenophora tritici-repentis Pt-1C-BFP supercont1.9 genomic scaffold, whole genome shotgun sequence.

183. AOGT01000769_0	Candida maltosa Xu316, whole genome shotgun sequencing project.

184. GL996500_0	Spathaspora passalidarum NRRL Y-27907 unplaced genomic scaffold SPAPAscaffold_2, whole genome shotgun sequence.

185. GG692404_0	Candida tropicalis MYA-3404 genomic scaffold supercont3.10, whole genome shotgun sequence.

186. AEOI01000005_0	Ogataea parapolymorpha DL-1, whole genome shotgun sequencing project.

187. HE681725_0	Candida orthopsilosis Co 90-125, chromosome 7 draft sequence.

188. CH408079_1	Clavispora lusitaniae ATCC 42720 scaffold_4 genomic scaffold, whole genome shotgun sequence.

189. FR839628_1	Pichia pastoris CBS 7435 chromosome 1, complete replicon sequence.

190. FN392319_1	Pichia pastoris GS115 chromosome 1, complete sequence.

191. FM992695_0	Candida dubliniensis CD36 chromosome R, complete sequence.

192. KB733474_0	Bipolaris maydis ATCC 48331 unplaced genomic scaffold COCC4scaffold_31, whole genome shotgun sequence.

193. FP929139_1	Leptosphaeria maculans JN3 lm_SuperContig_0_v2 genomic supercontig, whole genome, isolate v23.1.3.

194. GL534459_0	Pyrenophora teres f. teres 0-1 unplaced genomic scaffold scaffold_190719, whole genome shotgun sequence.

195. CU329670_1	Schizosaccharomyces pombe chromosome I, complete sequence.

196. KB445561_2	Baudoinia compniacensis UAMH 10762 unplaced genomic scaffold BAUCOscaffold_12, whole genome shotgun sequence.

197. ADOT01000171_0	Arthrobotrys oligospora ATCC 24927, whole genome shotgun sequencing project.

198. JH971386_0	Agaricus bisporus var. burnettii JB137-S8 unplaced genomic scaffold AGABI1scaffold_2, whole genome shotgun sequence.

199. JH931606_0	Agaricus bisporus var. bisporus H97 unplaced genomic scaffold AGABI2scaffold_2, whole genome shotgun sequence.

200. DS547096_1	Laccaria bicolor S238N-H82 LACBIscaffold_6 genomic scaffold, whole genome shotgun sequence.

201. JH971387_0	Agaricus bisporus var. burnettii JB137-S8 unplaced genomic scaffold AGABI1scaffold_3, whole genome shotgun sequence.

202. JH931610_0	Agaricus bisporus var. bisporus H97 unplaced genomic scaffold AGABI2scaffold_6, whole genome shotgun sequence.

203. KB445561_3	Baudoinia compniacensis UAMH 10762 unplaced genomic scaffold BAUCOscaffold_12, whole genome shotgun sequence.

204. CM001880_0	Theobroma cacao cultivar Matina 1-6 chromosome 2, whole genome shotgun sequence.

205. CP002684_0	Arabidopsis thaliana chromosome 1, complete sequence.

206. JH767573_2	Coniosporium apollinis CBS 100218 chromosome Unknown supercont1.20, whole genome shotgun sequence.

207. KB445649_4	Cochliobolus sativus ND90Pr unplaced genomic scaffold COCSAscaffold_13, whole genome shotgun sequence.

208. KB445579_4	Cochliobolus heterostrophus C5 unplaced genomic scaffold COCHEscaffold_11, whole genome shotgun sequence.

209. CH476599_0	Aspergillus terreus NIH2624 scaffold_6 genomic scaffold, whole genome shotgun sequence.

210. DS572813_0	Paracoccidioides brasiliensis Pb01 supercont1.3 genomic scaffold, whole genome shotgun sequence.

211. DS572750_1	Paracoccidioides brasiliensis Pb18 supercont1.1 genomic scaffold, whole genome shotgun sequence.

212. GG749410_1	Ajellomyces dermatitidis ATCC 18188 genomic scaffold supercont1.4, whole genome shotgun sequence.

213. DS544805_2	Paracoccidioides brasiliensis Pb03 supercont1.3 genomic scaffold, whole genome shotgun sequence.

214. GG663373_0	Ajellomyces capsulatus G186AR genomic scaffold supercont2.11, whole genome shotgun sequence.

215. EQ963476_3	Aspergillus flavus NRRL3357 scf_1106286417850 genomic scaffold, whole genome shotgun sequence.

216. AKHY01000140_1	Aspergillus oryzae 3.042, whole genome shotgun sequencing project.

217. EQ962654_3	Talaromyces stipitatus ATCC 10500 scf_1105507295541 genomic scaffold, whole genome shotgun sequence.

218. DS990641_0	Ajellomyces capsulatus H88 supercont1.6 genomic scaffold, whole genome shotgun sequence.

219. GG657464_0	Ajellomyces dermatitidis SLH14081 genomic scaffold supercont1.17, whole genome shotgun sequence.

220. EQ999980_0	Ajellomyces dermatitidis ER-3 genomic scaffold supercont1.8, whole genome shotgun sequence.

221. DS995904_1	Penicillium marneffei ATCC 18224 scf_1105668340738 genomic scaffold, whole genome shotgun sequence.

222. GG692427_1	Ajellomyces capsulatus H143 genomic scaffold supercont2.9, whole genome shotgun sequence.

223. AP007171_2	Aspergillus oryzae RIB40 DNA, SC011.

224. JH921440_1	Marssonina brunnea f. sp. 'multigermtubi' MB_m1 unplaced genomic scaffold M6_S00013, whole genome shotgun sequence.

225. KE145367_1	Glarea lozoyensis ATCC 20868 chromosome Unknown GLAREA3, whole genome shotgun sequence.

226. KB707916_0	Botryotinia fuckeliana BcDW1 unplaced genomic scaffold Scaffold_244, whole genome shotgun sequence.

227. FQ790307_1	Botryotinia fuckeliana T4 SuperContig_19_1 genomic supercontig.

228. KB644411_0	Penicillium oxalicum 114-2 unplaced genomic scaffold scaffold_4, whole genome shotgun sequence.

229. CH445336_4	Phaeosphaeria nodorum SN15 scaffold_12, whole genome shotgun sequence.

230. ABDF02000005_0	Trichoderma virens Gv29-8, whole genome shotgun sequencing project.

231. ABDG02000025_0	Trichoderma atroviride IMI 206040, whole genome shotgun sequencing project.

232. GL698476_0	Metarhizium acridum CQMa 102 unplaced genomic scaffold Scf_007, whole genome shotgun sequence.

233. HF679028_4	Fusarium fujikuroi IMI 58289 draft genome, chromosome FFUJ_chr06.

234. JH226130_0	Exophiala dermatitidis NIH/UT8656 unplaced genomic scaffold supercont1.1, whole genome shotgun sequence.

235. KB020785_0	Colletotrichum gloeosporioides Nara gc5 unplaced genomic scaffold scaffold403, whole genome shotgun sequence.

236. DS985228_1	Verticillium albo-atrum VaMs.102 supercont1.15 genomic scaffold, whole genome shotgun sequence.

237. KB731260_2	Fusarium oxysporum f. sp. cubense race 1 unplaced genomic scaffold scaffold322, whole genome shotgun sequence.

238. GL891307_2	Neurospora tetrasperma FGSC 2508 unplaced genomic scaffold NEUTE1scaffold_6, whole genome shotgun sequence.

239. GL988043_2	Chaetomium thermophilum var. thermophilum DSM 1495 unplaced genomic scaffold scf7180000011818, whole genome shotgun sequence.

240. GL891269_1	Neurospora tetrasperma FGSC 2509 unplaced genomic scaffold NEUTE2scaffold_7, whole genome shotgun sequence.

241. JH126401_2	Cordyceps militaris CM01 unplaced genomic scaffold CCM_S00003, whole genome shotgun sequence.

242. CABT02000010_0	Sordaria macrospora k-hell, whole genome shotgun sequencing project.

243. CP003005_2	Myceliophthora thermophila ATCC 42464 chromosome 4, complete sequence.

244. CP003009_3	Thielavia terrestris NRRL 8126 chromosome 1, complete sequence.

245. CM001231_4	Magnaporthe oryzae 70-15 chromosome 1, whole genome shotgun sequence.

246. GL385396_0	Gaeumannomyces graminis var. tritici R3-111a-1 unplaced genomic scaffold supercont2.2, whole genome shotgun sequence.

247. KE503206_0	Schizosaccharomyces octosporus yFS286 unplaced genomic scaffold supercont6.1, whole genome shotgun sequence.

248. DS022226_2	Schizosaccharomyces japonicus yFS275 supercont1.3 genomic scaffold, whole genome shotgun sequence.

249. KE546988_3	Schizosaccharomyces cryophilus OY26 unplaced genomic scaffold supercont4.1, whole genome shotgun sequence.

250. CU329671_0	Schizosaccharomyces pombe chromosome II, complete sequence.


Details:

>>

1. CM001197_0
Source: Mycosphaerella graminicola IPO323 chromosome 2, whole genome shotgun sequence.

Number of proteins with BLAST hits to this cluster: 14
MultiGeneBlast score: 14.0
Cumulative Blast bit score: 25829

Table of genes, locations, strands and annotations of subject cluster:
EGP89708	401806	402450	+	hypothetical_protein	no_locus_tag
EGP89709	404627	406749	+	hypothetical_protein	no_locus_tag
EGP90760	406887	408596	-	hypothetical_protein	no_locus_tag
EGP89710	408763	410227	+	serine/threonine_protein_kinase,_CMGC_family,	no_locus_tag
EGP90759	410398	410681	-	hypothetical_protein	no_locus_tag
EGP89711	411289	415878	+	hypothetical_protein	no_locus_tag
EGP89712	416401	417729	+	hypothetical_protein	no_locus_tag
EGP89713	418479	420089	+	putative_alpha-amylase	no_locus_tag
EGP90758	420584	422080	-	hypothetical_protein	no_locus_tag
EGP89714	422453	423453	+	hypothetical_protein	no_locus_tag
EGP90757	423720	424702	-	hypothetical_protein	no_locus_tag
EGP90756	427564	428871	-	hypothetical_protein	no_locus_tag
EGP89715	429154	431323	+	hypothetical_protein	no_locus_tag
EGP90755	431119	432712	-	putative_L-ornithine_5-monooxygenase	no_locus_tag
EGP90754	433742	437840	-	putative_ABC_transporter	no_locus_tag
EGP89716	439283	453243	+	putative_Non-ribosomal_peptide_synthetase	no_locus_tag
EGP90753	453825	455477	-	hypothetical_protein	no_locus_tag
EGP89717	455916	456450	+	hypothetical_protein	no_locus_tag
EGP90752	456769	458519	-	hypothetical_protein	no_locus_tag
EGP90751	459143	460416	-	hypothetical_protein	no_locus_tag
EGP90750	461149	468432	-	TOR1_phosphatidylinositol_3-kinase	no_locus_tag
EGP89718	468869	471319	+	hypothetical_protein	no_locus_tag
EGP89719	471658	471819	+	hypothetical_protein	no_locus_tag
EGP90749	472679	473598	-	hypothetical_protein	no_locus_tag
EGP89720	474074	474397	+	hypothetical_protein	no_locus_tag
EGP89721	478293	479279	+	hypothetical_protein	no_locus_tag
EGP90748	479701	480996	-	hypothetical_protein	no_locus_tag
EGP89722	481785	482613	+	hypothetical_protein	no_locus_tag
EGP90747	482894	483817	-	hypothetical_protein	no_locus_tag
EGP90746	491518	492865	-	hypothetical_protein	no_locus_tag

Table of Blast hits (query gene, subject gene, %identity, blast score, %coverage, e-value):
Mycgr3G67791_Mycgr3T	EGP90752	100	1051	99.8054474708	0.0	
Mycgr3G90406_Mycgr3T	EGP89718	100	1594	99.8712998713	0.0	
Mycgr3G67785_Mycgr3T	EGP90754	100	2565	99.9208860759	0.0	
Mycgr3G67795_Mycgr3T	EGP90750	100	5049	99.9588138386	0.0	
Mycgr3G67775_Mycgr3T	EGP89714	100	615	99.6621621622	0.0	
Mycgr3G90404_Mycgr3T	EGP90751	100	624	99.6699669967	0.0	
Mycgr3G36951_Mycgr3T	EGP89716	100	9323	99.9778516058	0.0	
Mycgr3G103034_Mycgr3	EGP90753	100	1143	99.8185117967	0.0	
Mycgr3G31119_Mycgr3T	EGP89719	100	110	100.0	2e-30	
Mycgr3G28587_Mycgr3T	EGP89717	100	337	100.0	5e-116	
Mycgr3G98959_Mycgr3T	EGP90758	100	1005	99.7925311203	0.0	
Mycgr3G35447_Mycgr3T	EGP90756	100	897	99.7706422018	0.0	
Mycgr3G84402_Mycgr3T	EGP89715	100	912	99.7762863535	0.0	
Mycgr3G98961_Mycgr3T	EGP90757	100	605	99.6666666667	0.0	


>>

2. KB456266_4
Source: Mycosphaerella populorum SO2202 unplaced genomic scaffold SEPMUscaffold_7, whole genome shotgun sequence.

Number of proteins with BLAST hits to this cluster: 4
MultiGeneBlast score: 4.0
Cumulative Blast bit score: 5901

Table of genes, locations, strands and annotations of subject cluster:
EMF11548	1782135	1783115	-	Cloroperoxidase	no_locus_tag
EMF11549	1783317	1783988	+	hypothetical_protein	no_locus_tag
EMF11550	1786238	1787388	+	Yip1-domain-containing_protein	no_locus_tag
EMF11551	1788997	1789983	+	hypothetical_protein	no_locus_tag
EMF11552	1792812	1796067	+	glycine_dehydrogenase	no_locus_tag
EMF11553	1797353	1798648	+	hypothetical_protein	no_locus_tag
EMF11554	1799219	1800878	-	FAD/NAD(P)-binding_domain-containing_protein	no_locus_tag
EMF11555	1801529	1804075	-	hypothetical_protein	no_locus_tag
EMF11556	1804489	1811826	+	phosphatidylinositol_3-kinase_tor2	no_locus_tag
EMF11557	1812242	1812865	-	hypothetical_protein	no_locus_tag
EMF11558	1813410	1815074	+	Phosphoacetylglucosamine_mutase	no_locus_tag
EMF11559	1816628	1817539	+	hypothetical_protein	no_locus_tag
EMF11560	1818794	1821168	+	AA_permease-domain-containing_protein	no_locus_tag
EMF11561	1821661	1821921	-	hypothetical_protein	no_locus_tag
EMF11562	1823743	1825239	-	hypothetical_protein	no_locus_tag
EMF11563	1825651	1827145	-	hypothetical_protein	no_locus_tag
EMF11564	1830272	1831391	-	kinase-like_protein	no_locus_tag
EMF11565	1832186	1833088	+	hypothetical_protein	no_locus_tag
EMF11566	1834099	1834521	-	hypothetical_protein	no_locus_tag
EMF11567	1834987	1836027	+	hypothetical_protein	no_locus_tag

Table of Blast hits (query gene, subject gene, %identity, blast score, %coverage, e-value):
Mycgr3G90406_Mycgr3T	EMF11555	45	612	111.196911197	0.0	
Mycgr3G67795_Mycgr3T	EMF11556	83	4207	100.906095552	0.0	
Mycgr3G103034_Mycgr3	EMF11558	77	894	98.3666061706	0.0	
Mycgr3G28587_Mycgr3T	EMF11557	57	188	106.211180124	6e-57	


>>

3. KB908844_1
Source: Setosphaeria turcica Et28A unplaced genomic scaffold SETTUscaffold_6, whole genome shotgun sequence.

Number of proteins with BLAST hits to this cluster: 4
MultiGeneBlast score: 4.0
Cumulative Blast bit score: 4848

Table of genes, locations, strands and annotations of subject cluster:
EOA82525	501071	502039	-	hypothetical_protein	no_locus_tag
EOA82526	502394	504244	+	hypothetical_protein	no_locus_tag
EOA82527	506202	507804	+	hypothetical_protein	no_locus_tag
EOA82528	509609	511402	+	hypothetical_protein	no_locus_tag
EOA82529	513444	517091	+	hypothetical_protein	no_locus_tag
EOA82530	518070	520105	+	hypothetical_protein	no_locus_tag
EOA82531	520523	527949	+	hypothetical_protein	no_locus_tag
EOA82532	531082	532927	+	hypothetical_protein	no_locus_tag
EOA82533	533667	534620	+	hypothetical_protein	no_locus_tag
EOA82534	534710	535960	-	hypothetical_protein	no_locus_tag
EOA82535	537340	538626	+	hypothetical_protein	no_locus_tag
EOA82536	539713	541267	+	hypothetical_protein	no_locus_tag
EOA82537	541910	542549	+	hypothetical_protein	no_locus_tag
EOA82538	542936	544541	-	hypothetical_protein	no_locus_tag
EOA82539	544868	546320	+	hypothetical_protein	no_locus_tag
EOA82540	546424	547503	-	hypothetical_protein	no_locus_tag
EOA82541	547956	548897	+	hypothetical_protein	no_locus_tag
EOA82542	549500	550517	+	hypothetical_protein	no_locus_tag
EOA82543	551938	553422	-	hypothetical_protein	no_locus_tag
EOA82544	555801	557461	+	hypothetical_protein	no_locus_tag
EOA82545	558284	559890	+	hypothetical_protein	no_locus_tag
EOA82546	560251	560901	-	hypothetical_protein	no_locus_tag
EOA82547	562348	563059	+	hypothetical_protein	no_locus_tag
EOA82548	563346	566055	-	hypothetical_protein	no_locus_tag

Table of Blast hits (query gene, subject gene, %identity, blast score, %coverage, e-value):
Mycgr3G67791_Mycgr3T	EOA82532	57	546	94.5525291829	0.0	
Mycgr3G67795_Mycgr3T	EOA82531	66	3281	100.741350906	0.0	
Mycgr3G35447_Mycgr3T	EOA82539	57	410	86.0091743119	2e-136	
Mycgr3G84402_Mycgr3T	EOA82538	71	611	93.5123042506	0.0	


>>

4. DS231623_3
Source: Pyrenophora tritici-repentis Pt-1C-BFP supercont1.9 genomic scaffold, whole genome shotgun sequence.

Number of proteins with BLAST hits to this cluster: 4
MultiGeneBlast score: 4.0
Cumulative Blast bit score: 4821

Table of genes, locations, strands and annotations of subject cluster:
EDU51458	1305187	1307511	-	conserved_hypothetical_protein	no_locus_tag
EDU51459	1307974	1311622	-	drug_resistance_protein_MdrA	no_locus_tag
EDU51460	1311875	1312887	+	3-hydroxybutyryl-CoA_dehydrogenase	no_locus_tag
EDU51461	1313264	1314115	-	predicted_protein	no_locus_tag
EDU51462	1314781	1316274	-	conserved_hypothetical_protein	no_locus_tag
EDU51463	1317811	1321370	+	importin-7	no_locus_tag
EDU51464	1322414	1324467	+	conserved_hypothetical_protein	no_locus_tag
EDU51465	1325109	1332510	+	phosphatidylinositol_3-kinase_tor2	no_locus_tag
EDU51466	1334262	1336148	+	conserved_hypothetical_protein	no_locus_tag
EDU51467	1337026	1338027	+	conserved_hypothetical_protein	no_locus_tag
EDU51468	1338190	1339416	-	conserved_hypothetical_protein	no_locus_tag
EDU51469	1339991	1342042	+	N2,N2-dimethylguanosine_tRNA_methyltransferase	no_locus_tag
EDU51470	1343074	1344642	+	stress_response_protein_Rds1	no_locus_tag
EDU51471	1347721	1348336	-	predicted_protein	no_locus_tag
EDU51472	1349467	1349966	+	2-isopropylmalate_synthase	no_locus_tag
EDU51473	1350531	1351144	+	hypothetical_protein	no_locus_tag
EDU51474	1353104	1354707	-	ATP-dependent_rRNA_helicase_rrp3	no_locus_tag
EDU51475	1354984	1356388	+	ribosome_biogenesis_protein_Ssf2	no_locus_tag
EDU51476	1356494	1357565	-	conserved_hypothetical_protein	no_locus_tag
EDU51477	1358025	1358895	+	adiponectin_receptor_protein_1	no_locus_tag
EDU51478	1359551	1360601	+	hypothetical_protein	no_locus_tag
EDU51479	1361804	1363186	-	conserved_hypothetical_protein	no_locus_tag
EDU51480	1363982	1365079	-	2-nitropropane_dioxygenase_precursor	no_locus_tag
EDU51481	1365656	1367194	-	N-acetylglucosaminyltransferase	no_locus_tag
EDU51482	1368069	1369928	-	biotin-[acetyl-CoA-carboxylaseligase	no_locus_tag
EDU51483	1370439	1370858	+	conserved_hypothetical_protein	no_locus_tag
EDU51484	1371239	1372636	-	hypothetical_protein	no_locus_tag
EDU51485	1373154	1374951	-	phosphoglucomutase	no_locus_tag
EDU51486	1375358	1377234	+	conserved_hypothetical_protein	no_locus_tag

Table of Blast hits (query gene, subject gene, %identity, blast score, %coverage, e-value):
Mycgr3G67791_Mycgr3T	EDU51466	62	533	87.1595330739	0.0	
Mycgr3G67795_Mycgr3T	EDU51465	66	3265	100.782537068	0.0	
Mycgr3G35447_Mycgr3T	EDU51475	55	399	88.3027522936	5e-132	
Mycgr3G84402_Mycgr3T	EDU51474	71	624	93.5123042506	0.0	


>>

5. AHHD01000090_0
Source: Macrophomina phaseolina MS6, whole genome shotgun sequencing project.

Number of proteins with BLAST hits to this cluster: 4
MultiGeneBlast score: 4.0
Cumulative Blast bit score: 4639

Table of genes, locations, strands and annotations of subject cluster:
EKG20251	124	942	+	N2N2-dimethylguanosine_tRNA_methyltransferase	no_locus_tag
EKG20252	1900	2940	-	hypothetical_protein	no_locus_tag
EKG20253	3895	8378	-	Autophagy-related_protein_11	no_locus_tag
EKG20254	8850	9422	+	hypothetical_protein	no_locus_tag
EKG20255	10791	18187	-	Phosphatidylinositol_3-/4-kinase_catalytic	no_locus_tag
EKG20256	18668	21073	-	SWAP/Surp	no_locus_tag
EKG20257	21516	22825	+	hypothetical_protein	no_locus_tag
EKG20258	25131	27331	+	hypothetical_protein	no_locus_tag
EKG20259	28453	29989	+	hypothetical_protein	no_locus_tag
EKG20260	30479	31998	-	Zinc_finger_PARP-type_protein	no_locus_tag
EKG20261	33317	35887	+	hypothetical_protein	no_locus_tag
EKG20262	37179	37543	+	hypothetical_protein	no_locus_tag
EKG20263	40114	41558	-	hypothetical_protein	no_locus_tag
EKG20264	42127	43218	+	RNA_helicase_ATP-dependent_DEAD-box_conserved_site	no_locus_tag
EKG20265	43674	46300	+	hypothetical_protein	no_locus_tag
EKG20266	46448	47322	-	Protein_of_unknown_function_DUF3245	no_locus_tag
EKG20267	47599	49064	+	Ribosomal_protein_L7_eukaryotic	no_locus_tag
EKG20268	58236	59624	+	Cyclin-like_protein	no_locus_tag
EKG20269	60530	61138	+	hypothetical_protein	no_locus_tag
EKG20270	61185	61874	-	hypothetical_protein	no_locus_tag

Table of Blast hits (query gene, subject gene, %identity, blast score, %coverage, e-value):
Mycgr3G90406_Mycgr3T	EKG20256	31	271	96.2676962677	1e-75	
Mycgr3G67795_Mycgr3T	EKG20255	67	3373	101.029654036	0.0	
Mycgr3G35447_Mycgr3T	EKG20263	59	469	101.605504587	1e-159	
Mycgr3G84402_Mycgr3T	EKG20264	73	526	75.615212528	0.0	


>>

6. KB916121_0
Source: Neofusicoccum parvum UCRNP2 chromosome Unknown NP2_03_scaffold_483, whole genome shotgun sequence.

Number of proteins with BLAST hits to this cluster: 4
MultiGeneBlast score: 4.0
Cumulative Blast bit score: 4206

Table of genes, locations, strands and annotations of subject cluster:
EOD48945	3751	5151	-	putative_cyclin-like_protein	no_locus_tag
EOD48936	12790	14241	-	putative_60s_ribosomal_protein_l7_protein	no_locus_tag
EOD48941	14501	15379	+	putative_ell_complex_subunit_eap30_protein	no_locus_tag
EOD48932	15529	18204	-	putative_eukaryotic_translation_initiation factor 3 subunit protein	no_locus_tag
EOD48947	18687	20171	-	putative_atp-dependent_rrna_helicase_rrp3 protein	no_locus_tag
EOD48933	20334	21788	+	putative_ribosome_biogenesis_protein	no_locus_tag
EOD48928	22166	22532	-	hypothetical_protein	no_locus_tag
EOD48938	27353	28837	+	putative_zf-parp-type_zinc_finger_protein	no_locus_tag
EOD48929	31702	33888	-	hypothetical_protein	no_locus_tag
EOD48944	39174	40445	+	putative_coatamer_subunit_protein	no_locus_tag
EOD48942	40959	48353	+	putative_phosphatidylinositol_3-kinase_tor2 protein	no_locus_tag
EOD48931	49066	50067	-	hypothetical_protein	no_locus_tag
EOD48937	50598	54683	+	putative_autophagy-related_protein_11_protein	no_locus_tag
EOD48946	57420	59623	-	putative_-dimethylguanosine_trna methyltransferase protein	no_locus_tag
EOD48940	60370	61588	+	hypothetical_protein	no_locus_tag
EOD48939	62377	64212	-	putative_serine_threonine-protein_kinase_psk1 protein	no_locus_tag
EOD48935	67209	70217	-	putative_extracellular_serine-threonine_rich protein	no_locus_tag

Table of Blast hits (query gene, subject gene, %identity, blast score, %coverage, e-value):
Mycgr3G90406_Mycgr3T	EOD48944	37	179	33.7194337194	4e-46	
Mycgr3G67795_Mycgr3T	EOD48942	69	2922	85.5436573311	0.0	
Mycgr3G35447_Mycgr3T	EOD48933	59	476	101.605504587	3e-162	
Mycgr3G84402_Mycgr3T	EOD48947	71	629	94.4071588367	0.0	


>>

7. KB445561_0
Source: Baudoinia compniacensis UAMH 10762 unplaced genomic scaffold BAUCOscaffold_12, whole genome shotgun sequence.

Number of proteins with BLAST hits to this cluster: 3
MultiGeneBlast score: 3.0
Cumulative Blast bit score: 4743

Table of genes, locations, strands and annotations of subject cluster:
EMC92564	17263	17625	+	hypothetical_protein	no_locus_tag
EMC92565	17822	19153	-	hypothetical_protein	no_locus_tag
EMC92566	19682	21370	-	hypothetical_protein	no_locus_tag
EMC92567	21659	22099	-	hypothetical_protein	no_locus_tag
EMC92568	22553	23578	-	hypothetical_protein	no_locus_tag
EMC92569	25160	25747	-	hypothetical_protein	no_locus_tag
EMC92570	26044	26731	+	hypothetical_protein	no_locus_tag
EMC92571	27066	27971	-	hypothetical_protein	no_locus_tag
EMC92572	28303	32011	+	hypothetical_protein	no_locus_tag
EMC92573	32343	33077	-	hypothetical_protein	no_locus_tag
EMC92574	33896	35380	-	hypothetical_protein	no_locus_tag
EMC92575	35575	35838	+	hypothetical_protein	no_locus_tag
EMC92576	36154	40320	-	hypothetical_protein	no_locus_tag
EMC92577	41474	56633	+	hypothetical_protein	no_locus_tag
EMC92578	57268	57495	-	hypothetical_protein	no_locus_tag
EMC92579	57967	59685	+	hypothetical_protein	no_locus_tag
EMC92580	60737	63110	-	hypothetical_protein	no_locus_tag
EMC92581	63617	64963	+	hypothetical_protein	no_locus_tag
EMC92582	65142	66611	-	hypothetical_protein	no_locus_tag
EMC92583	66856	67243	+	hypothetical_protein	no_locus_tag
EMC92584	67360	69525	-	hypothetical_protein	no_locus_tag
EMC92585	71827	72441	-	hypothetical_protein	no_locus_tag
EMC92586	72910	74354	+	hypothetical_protein	no_locus_tag
EMC92587	75548	78061	+	hypothetical_protein	no_locus_tag
EMC92588	78668	79367	+	hypothetical_protein	no_locus_tag

Table of Blast hits (query gene, subject gene, %identity, blast score, %coverage, e-value):
Mycgr3G67785_Mycgr3T	EMC92576	50	1278	100.712025316	0.0	
Mycgr3G36951_Mycgr3T	EMC92577	43	2759	78.0952380952	0.0	
Mycgr3G103034_Mycgr3	EMC92579	63	706	96.9147005445	0.0	


>>

8. AFWA01000002_0
Source: Pneumocystis murina B123, whole genome shotgun sequencing project.

Number of proteins with BLAST hits to this cluster: 3
MultiGeneBlast score: 3.0
Cumulative Blast bit score: 3295

Table of genes, locations, strands and annotations of subject cluster:
EMR11292	99019	101511	+	hypothetical_protein	no_locus_tag
EMR11293	101698	102101	+	hypothetical_protein	no_locus_tag
EMR11294	102179	103538	-	hypothetical_protein	no_locus_tag
EMR11295	103633	105207	-	hypothetical_protein	no_locus_tag
EMR11296	105754	106973	+	hypothetical_protein	no_locus_tag
EMR11297	107253	109280	-	hypothetical_protein	no_locus_tag
EMR11298	109536	110491	-	hypothetical_protein	no_locus_tag
EMR11299	111194	111733	+	hypothetical_protein	no_locus_tag
EMR11300	112375	114906	+	hypothetical_protein	no_locus_tag
EMR11301	115258	117282	-	hypothetical_protein	no_locus_tag
EMR11302	118138	118546	+	hypothetical_protein	no_locus_tag
EMR11303	118666	126508	-	hypothetical_protein	no_locus_tag
EMR11304	127256	129072	+	hypothetical_protein	no_locus_tag
EMR11305	129142	134027	-	hypothetical_protein	no_locus_tag
EMR11306	134219	136403	+	hypothetical_protein	no_locus_tag
EMR11307	136640	137523	+	hypothetical_protein	no_locus_tag
EMR11308	137711	137995	+	hypothetical_protein	no_locus_tag
EMR11309	138052	138452	+	hypothetical_protein	no_locus_tag
EMR11310	138630	139299	+	signal_peptidase_I	no_locus_tag
EMR11311	139530	140790	+	hypothetical_protein	no_locus_tag
EMR11312	140814	142172	-	hypothetical_protein	no_locus_tag
EMR11313	142749	143355	+	hypothetical_protein	no_locus_tag
EMR11314	143890	147064	+	hypothetical_protein	no_locus_tag
EMR11315	147315	148796	+	hypothetical_protein	no_locus_tag
EMR11316	148984	149382	+	hypothetical_protein	no_locus_tag
EMR11317	149558	150915	-	hypothetical_protein	no_locus_tag
EMR11318	151020	151502	+	hypothetical_protein	no_locus_tag
EMR11319	151537	154105	-	hypothetical_protein	no_locus_tag
EMR11320	154460	156834	-	CMGC/DYRK/YAK_protein_kinase	no_locus_tag
EMR11321	157160	161339	+	hypothetical_protein	no_locus_tag
EMR11322	161431	163607	-	hypothetical_protein	no_locus_tag
EMR11323	163670	163953	+	hypothetical_protein	no_locus_tag
EMR11324	164319	166021	-	hypothetical_protein	no_locus_tag
EMR11325	166735	167608	-	hypothetical_protein	no_locus_tag
EMR11326	167768	169071	-	hypothetical_protein	no_locus_tag
EMR11327	169356	172968	+	Mating-type_switching_protein_swi1	no_locus_tag
EMR11328	173181	174795	+	hypothetical_protein	no_locus_tag
EMR11329	174868	175541	-	hypothetical_protein	no_locus_tag
EMR11330	175771	176953	+	CMGC/CDK/CDC2_protein_kinase	no_locus_tag
EMR11331	177378	179636	+	hypothetical_protein	no_locus_tag
EMR11332	179962	181146	-	hypothetical_protein	no_locus_tag
EMR11333	181506	182144	+	methionine-R-sulfoxide_reductase	no_locus_tag
EMR11334	182538	182893	-	hypothetical_protein	no_locus_tag
EMR11335	182963	186848	-	hypothetical_protein	no_locus_tag

Table of Blast hits (query gene, subject gene, %identity, blast score, %coverage, e-value):
Mycgr3G67795_Mycgr3T	EMR11303	56	2758	100.082372323	0.0	
Mycgr3G28587_Mycgr3T	EMR11318	33	51	75.1552795031	7e-06	
Mycgr3G98959_Mycgr3T	EMR11324	53	486	86.3070539419	7e-165	


>>

9. KB446555_1
Source: Pseudocercospora fijiensis CIRAD86 unplaced genomic scaffold MYCFIscaffold_1, whole genome shotgun sequence.

Number of proteins with BLAST hits to this cluster: 3
MultiGeneBlast score: 3.0
Cumulative Blast bit score: 1842

Table of genes, locations, strands and annotations of subject cluster:
EME88539	5930728	5932836	-	hypothetical_protein	no_locus_tag
EME88540	5933260	5933904	+	hypothetical_protein	no_locus_tag
EME88541	5936388	5937658	-	hypothetical_protein	no_locus_tag
EME88542	5937866	5939372	+	hypothetical_protein	no_locus_tag
EME88543	5940351	5941302	-	hypothetical_protein	no_locus_tag
EME88544	5942207	5945026	+	hypothetical_protein	no_locus_tag
EME88545	5945320	5948050	-	hypothetical_protein	no_locus_tag
EME88546	5948287	5949777	+	hypothetical_protein	no_locus_tag
EME88547	5952966	5953373	-	hypothetical_protein	no_locus_tag
EME88548	5954727	5955884	+	hypothetical_protein	no_locus_tag
EME88549	5956534	5956878	-	hypothetical_protein	no_locus_tag
EME88550	5957888	5959027	+	hypothetical_protein	no_locus_tag
EME88551	5960377	5963568	+	hypothetical_protein	no_locus_tag

Table of Blast hits (query gene, subject gene, %identity, blast score, %coverage, e-value):
Mycgr3G67775_Mycgr3T	EME88541	87	547	98.9864864865	0.0	
Mycgr3G98959_Mycgr3T	EME88542	87	888	101.037344398	0.0	
Mycgr3G98961_Mycgr3T	EME88543	67	407	96.6666666667	3e-139	


>>

10. KB456266_1
Source: Mycosphaerella populorum SO2202 unplaced genomic scaffold SEPMUscaffold_7, whole genome shotgun sequence.

Number of proteins with BLAST hits to this cluster: 3
MultiGeneBlast score: 3.0
Cumulative Blast bit score: 1807

Table of genes, locations, strands and annotations of subject cluster:
EMF11362	1198503	1200013	+	hypothetical_protein	no_locus_tag
EMF11363	1200290	1201519	-	hypothetical_protein	no_locus_tag
EMF11364	1202194	1204311	-	glycoside_hydrolase_family_51_protein	no_locus_tag
EMF11365	1205760	1207304	+	amino_acid_permease	no_locus_tag
EMF11366	1207798	1209733	+	Trimethyllysine_dioxygenase	no_locus_tag
EMF11367	1210041	1210676	+	hypothetical_protein	no_locus_tag
EMF11368	1210913	1211147	+	hypothetical_protein	no_locus_tag
EMF11369	1211802	1214224	-	Sugar_tr-domain-containing_protein	no_locus_tag
EMF11370	1215362	1216578	-	carbon-nitrogen_hydrolase	no_locus_tag
EMF11371	1217023	1218522	+	eukaryotic_translation_initiation_factor_3	no_locus_tag
EMF11372	1220169	1221139	-	cyclin_domain_protein	no_locus_tag
EMF11374	1225916	1230769	-	hypothetical_protein	no_locus_tag
EMF11375	1231813	1232418	+	hypothetical_protein	no_locus_tag
EMF11376	1233361	1234998	+	L-lactate_dehydrogenase	no_locus_tag
EMF11377	1236418	1239008	+	betaine_lipid_synthase	no_locus_tag
EMF11378	1239678	1240419	-	Inositol_P-domain-containing_protein	no_locus_tag
EMF11379	1240913	1242832	-	hypothetical_protein	no_locus_tag

Table of Blast hits (query gene, subject gene, %identity, blast score, %coverage, e-value):
Mycgr3G67775_Mycgr3T	EMF11370	85	538	98.6486486486	0.0	
Mycgr3G98959_Mycgr3T	EMF11371	86	862	101.244813278	0.0	
Mycgr3G98961_Mycgr3T	EMF11372	67	407	98.0	2e-139	


>>

11. KB445561_5
Source: Baudoinia compniacensis UAMH 10762 unplaced genomic scaffold BAUCOscaffold_12, whole genome shotgun sequence.

Number of proteins with BLAST hits to this cluster: 3
MultiGeneBlast score: 3.0
Cumulative Blast bit score: 1777

Table of genes, locations, strands and annotations of subject cluster:
EMC93079	1092076	1092297	-	hypothetical_protein	no_locus_tag
EMC93080	1093036	1093652	+	hypothetical_protein	no_locus_tag
EMC93081	1094692	1096683	+	hypothetical_protein	no_locus_tag
EMC93082	1097979	1098302	+	hypothetical_protein	no_locus_tag
EMC93083	1099256	1100960	-	hypothetical_protein	no_locus_tag
EMC93084	1101624	1102882	-	hypothetical_protein	no_locus_tag
EMC93085	1104791	1105237	+	hypothetical_protein	no_locus_tag
EMC93086	1105701	1106770	+	hypothetical_protein	no_locus_tag
EMC93087	1107121	1108546	+	hypothetical_protein	no_locus_tag
EMC93088	1108834	1109418	+	hypothetical_protein	no_locus_tag
EMC93089	1109979	1110807	+	hypothetical_protein	no_locus_tag
EMC93090	1111597	1112905	+	hypothetical_protein	no_locus_tag
EMC93091	1113353	1114768	-	hypothetical_protein	no_locus_tag
EMC93092	1115107	1116597	+	hypothetical_protein	no_locus_tag
EMC93093	1116877	1117773	-	hypothetical_protein	no_locus_tag
EMC93094	1118125	1118596	-	hypothetical_protein	no_locus_tag
EMC93095	1120088	1123319	+	hypothetical_protein	no_locus_tag
EMC93096	1124007	1127101	+	carbohydrate-binding_module_family_32_protein	no_locus_tag
EMC93097	1127900	1129326	+	hypothetical_protein	no_locus_tag
EMC93098	1129524	1130521	-	hypothetical_protein	no_locus_tag
EMC93099	1130721	1135265	-	hypothetical_protein	no_locus_tag
EMC93100	1135735	1137169	+	hypothetical_protein	no_locus_tag

Table of Blast hits (query gene, subject gene, %identity, blast score, %coverage, e-value):
Mycgr3G67791_Mycgr3T	EMC93090	71	548	74.9027237354	0.0	
Mycgr3G35447_Mycgr3T	EMC93091	65	538	97.4770642202	0.0	
Mycgr3G84402_Mycgr3T	EMC93092	84	691	88.5906040268	0.0	


>>

12. ACFW01000030_2
Source: Coccidioides posadasii C735 delta SOWgp, whole genome shotgun sequencing project.

Number of proteins with BLAST hits to this cluster: 3
MultiGeneBlast score: 3.0
Cumulative Blast bit score: 1772

Table of genes, locations, strands and annotations of subject cluster:
EER26540	1817143	1819589	+	hypothetical_protein	no_locus_tag
EER26541	1820057	1821569	-	26S_protease_regulatory_subunit_6A,_putative	no_locus_tag
EER26542	1822084	1824103	-	Trimethyllysine_dioxygenase,_putative	no_locus_tag
EER26543	1827308	1828466	-	MaoC_like_domain_containing_protein	no_locus_tag
EER26544	1829177	1830606	-	protein_arginine_N-methyltransferase,_putative	no_locus_tag
EER26545	1831451	1832524	+	Per1-like_family_protein	no_locus_tag
EER26546	1833193	1835166	+	phosphoglucomutase/phosphomannomutase,_putative	no_locus_tag
EER26547	1835630	1837116	-	ATP-dependent_rRNA_helicase_RRP3,_putative	no_locus_tag
EER26548	1837398	1838773	+	Brix_domain_containing_protein	no_locus_tag
EER26549	1839017	1840262	+	hypothetical_protein	no_locus_tag
EER26550	1840518	1841381	-	riboflavin_synthase,_alpha_subunit_family_protein	no_locus_tag
EER26551	1841715	1843363	+	CAIB/BAIF_family_protein	no_locus_tag
EER26552	1843787	1845547	+	PHD-finger_motif_containing_protein	no_locus_tag
EER26553	1847784	1849084	-	SPFH_domain_/_Band_7_family_protein	no_locus_tag
EER26554	1851951	1852608	-	hypothetical_protein	no_locus_tag
EER26555	1856163	1856984	-	60S_ribosomal_protein_L27-B,_putative	no_locus_tag
EER26556	1857703	1864198	+	hypothetical_protein	no_locus_tag

Table of Blast hits (query gene, subject gene, %identity, blast score, %coverage, e-value):
Mycgr3G103034_Mycgr3	EER26546	57	632	98.7295825771	0.0	
Mycgr3G35447_Mycgr3T	EER26548	55	475	101.605504587	9e-162	
Mycgr3G84402_Mycgr3T	EER26547	72	665	101.118568233	0.0	


>>

13. GL636488_2
Source: Coccidioides posadasii str. Silveira unplaced genomic scaffold supercont2.3, whole genome shotgun sequence.

Number of proteins with BLAST hits to this cluster: 3
MultiGeneBlast score: 3.0
Cumulative Blast bit score: 1771

Table of genes, locations, strands and annotations of subject cluster:
EFW20575	375459	377905	+	conserved_hypothetical_protein	no_locus_tag
EFW20576	378373	379885	-	26S_protease_regulatory_subunit_6A	no_locus_tag
EFW20577	380400	382419	-	trimethyllysine_dioxygenase	no_locus_tag
EFW20578	383333	384218	+	predicted_protein	no_locus_tag
EFW20579	384635	385318	-	predicted_protein	no_locus_tag
EFW20580	385624	386783	-	peroxisomal_dehydratase	no_locus_tag
EFW20581	387494	388923	-	histone-arginine_methyltransferase	no_locus_tag
EFW20582	389649	390847	+	Mn2+_homeostasis_protein	no_locus_tag
EFW20583	391555	393528	+	N-acetylglucosamine-phosphate_mutase	no_locus_tag
EFW20584	393992	395478	-	ATP-dependent_rRNA_helicase_RRP3	no_locus_tag
EFW20585	395756	397131	+	ribosome_biogenesis_protein_Ssf2	no_locus_tag
EFW20586	397375	398620	+	conserved_hypothetical_protein	no_locus_tag
EFW20587	398876	399739	-	riboflavin_synthase_subunit_alpha	no_locus_tag
EFW20588	400073	401721	+	CAIB/BAIF_family_enzyme	no_locus_tag
EFW20589	402056	403905	+	hypothetical_protein	no_locus_tag
EFW20590	406142	407441	-	stomatin_family_protein	no_locus_tag
EFW20591	407907	408359	-	predicted_protein	no_locus_tag
EFW20592	408489	409023	+	conserved_hypothetical_protein	no_locus_tag
EFW20593	410329	410962	-	conserved_hypothetical_protein	no_locus_tag
EFW20594	411280	411726	-	predicted_protein	no_locus_tag
EFW20595	413444	413629	-	hypothetical_protein	no_locus_tag
EFW20596	414535	415356	-	60S_ribosomal_protein_L27e	no_locus_tag
EFW20597	416075	422505	+	conserved_hypothetical_protein	no_locus_tag

Table of Blast hits (query gene, subject gene, %identity, blast score, %coverage, e-value):
Mycgr3G103034_Mycgr3	EFW20583	57	632	98.7295825771	0.0	
Mycgr3G35447_Mycgr3T	EFW20585	55	475	101.605504587	9e-162	
Mycgr3G84402_Mycgr3T	EFW20584	72	664	101.118568233	0.0	


>>

14. GG704916_0
Source: Coccidioides immitis RS genomic scaffold supercont3.6, whole genome shotgun sequence.

Number of proteins with BLAST hits to this cluster: 3
MultiGeneBlast score: 3.0
Cumulative Blast bit score: 1771

Table of genes, locations, strands and annotations of subject cluster:
EAS32629	1525033	1525856	+	60S_ribosomal_protein_L27-B	no_locus_tag
EJB12066	1527603	1528013	+	hypothetical_protein	no_locus_tag
EAS32631	1529336	1529993	+	pathogenesis_associated_protein_Cap20	no_locus_tag
EAS32632	1531289	1531807	-	hypothetical_protein	no_locus_tag
EAS32633	1532863	1534164	+	stomatin_family_protein	no_locus_tag
EAS32634	1535518	1537278	-	hypothetical_protein	no_locus_tag
EAS32635	1537704	1539352	-	CAIB/BAIF_family_enzyme	no_locus_tag
EAS32636	1539686	1540549	+	riboflavin_synthase,_alpha_subunit	no_locus_tag
EAS32637	1540805	1541759	-	hypothetical_protein	no_locus_tag
EAS32638	1542294	1543669	-	ribosome_biogenesis_protein_Ssf2	no_locus_tag
EAS32639	1543945	1545431	+	ATP-dependent_rRNA_helicase_RRP3	no_locus_tag
EAS32640	1545895	1547868	-	N-acetylglucosamine-phosphate_mutase	no_locus_tag
EAS32641	1548538	1549736	-	Mn2+_homeostasis_protein	no_locus_tag
EJB12068	1550469	1551832	+	HNRNP_arginine_N-methyltransferase,_variant	no_locus_tag
EAS32644	1552602	1553760	+	peroxisomal_dehydratase	no_locus_tag
EAS32645	1555184	1556042	+	hypothetical_protein	no_locus_tag
EAS32646	1556439	1557216	+	hypothetical_protein	no_locus_tag
EJB12069	1557719	1558805	-	hypothetical_protein	no_locus_tag
EAS32649	1559464	1561484	+	trimethyllysine_dioxygenase	no_locus_tag
EJB12070	1565730	1566396	+	hypothetical_protein	no_locus_tag

Table of Blast hits (query gene, subject gene, %identity, blast score, %coverage, e-value):
Mycgr3G103034_Mycgr3	EAS32640	57	634	98.7295825771	0.0	
Mycgr3G35447_Mycgr3T	EAS32638	55	472	101.605504587	1e-160	
Mycgr3G84402_Mycgr3T	EAS32639	72	665	101.118568233	0.0	


>>

15. GG749414_0
Source: Ajellomyces dermatitidis ATCC 18188 genomic scaffold supercont1.8, whole genome shotgun sequence.

Number of proteins with BLAST hits to this cluster: 3
MultiGeneBlast score: 3.0
Cumulative Blast bit score: 1756

Table of genes, locations, strands and annotations of subject cluster:
EGE79446	925657	925975	+	hypothetical_protein	no_locus_tag
EGE79447	927499	929800	-	trimethyllysine_dioxygenase	no_locus_tag
EGE79448	931829	933212	-	peroxisomal_dehydratase	no_locus_tag
EGE79449	936255	936733	+	hypothetical_protein	no_locus_tag
EGE79450	936736	937491	+	hypothetical_protein	no_locus_tag
EGE79451	937989	940064	+	N-acetylglucosamine-phosphate_mutase	no_locus_tag
EGE79452	940788	942319	-	ATP-dependent_rRNA_helicase_RRP3	no_locus_tag
EGE79453	942550	943963	+	ribosome_biogenesis_protein_Ssf2	no_locus_tag
EGE79454	944346	945198	-	riboflavin_synthase_subunit_alpha	no_locus_tag
EGE79455	945541	947352	+	CAIB/BAIF_family_enzyme	no_locus_tag

Table of Blast hits (query gene, subject gene, %identity, blast score, %coverage, e-value):
Mycgr3G103034_Mycgr3	EGE79451	56	628	98.7295825771	0.0	
Mycgr3G35447_Mycgr3T	EGE79453	58	481	96.7889908257	3e-164	
Mycgr3G84402_Mycgr3T	EGE79452	77	647	91.7225950783	0.0	


>>

16. EQ999973_3
Source: Ajellomyces dermatitidis ER-3 genomic scaffold supercont1.1, whole genome shotgun sequence.

Number of proteins with BLAST hits to this cluster: 3
MultiGeneBlast score: 3.0
Cumulative Blast bit score: 1756

Table of genes, locations, strands and annotations of subject cluster:
EEQ83927	5776724	5777534	-	predicted_protein	no_locus_tag
EEQ83928	5778730	5781253	+	conserved_hypothetical_protein	no_locus_tag
EEQ83929	5782090	5783669	-	26S_protease_regulatory_subunit_6A	no_locus_tag
EEQ83930	5784069	5786339	-	trimethyllysine_dioxygenase	no_locus_tag
EEQ83931	5788378	5789765	-	peroxisomal_dehydratase	no_locus_tag
EEQ83932	5790520	5792138	-	HNRNP_arginine_N-methyltransferase	no_locus_tag
EEQ83933	5792815	5794051	+	Mn2+_homeostasis_protein	no_locus_tag
EEQ83934	5794539	5796614	+	N-acetylglucosamine-phosphate_mutase	no_locus_tag
EEQ83935	5797347	5798878	-	ATP-dependent_rRNA_helicase_RRP3	no_locus_tag
EEQ83936	5799109	5800522	+	ribosome_biogenesis_protein_Ssf2	no_locus_tag
EEQ83937	5800905	5801757	-	riboflavin_synthase_subunit_alpha	no_locus_tag
EEQ83938	5802100	5803911	+	CAIB/BAIF_family_enzyme	no_locus_tag

Table of Blast hits (query gene, subject gene, %identity, blast score, %coverage, e-value):
Mycgr3G103034_Mycgr3	EEQ83934	56	628	98.7295825771	0.0	
Mycgr3G35447_Mycgr3T	EEQ83936	58	481	94.495412844	3e-164	
Mycgr3G84402_Mycgr3T	EEQ83935	77	647	91.7225950783	0.0	


>>

17. GG663372_0
Source: Ajellomyces capsulatus G186AR genomic scaffold supercont2.10, whole genome shotgun sequence.

Number of proteins with BLAST hits to this cluster: 3
MultiGeneBlast score: 3.0
Cumulative Blast bit score: 1752

Table of genes, locations, strands and annotations of subject cluster:
EEH04844	421407	422237	-	60S_ribosomal_protein_L27A	no_locus_tag
EEH04845	422928	429058	+	conserved_hypothetical_protein	no_locus_tag
EEH04846	429897	431199	+	DUF887_domain-containing_protein	no_locus_tag
EEH04847	432087	433888	-	PHD_finger_containing_protein_Phf1	no_locus_tag
EEH04848	434313	435290	+	conserved_hypothetical_protein	no_locus_tag
EEH04849	436174	437688	-	CAIB/BAIF_family_enzyme	no_locus_tag
EEH04850	437946	438796	+	riboflavin_synthase	no_locus_tag
EEH04851	439121	440520	-	brix_domain-containing_protein_c	no_locus_tag
EEH04852	440712	442246	+	ATP-dependent_rRNA_helicase_RRP3	no_locus_tag
EEH04853	442948	445022	-	N-acetylglucosamine-phosphate_mutase	no_locus_tag
EEH04854	445531	446758	-	PER1_precursor	no_locus_tag
EEH04855	447117	448972	+	HNRNP_arginine_N-methyltransferase	no_locus_tag
EEH04856	449718	454580	+	trimethyllysine_dioxygenase	no_locus_tag
EEH04857	454926	456502	+	26S_protease_regulatory_subunit	no_locus_tag
EEH04858	457429	459946	-	conserved_hypothetical_protein	no_locus_tag
EEH04859	463737	466737	-	serine/threonine-protein_kinase_sck1	no_locus_tag

Table of Blast hits (query gene, subject gene, %identity, blast score, %coverage, e-value):
Mycgr3G103034_Mycgr3	EEH04853	55	615	100.181488203	0.0	
Mycgr3G35447_Mycgr3T	EEH04851	56	478	101.605504587	9e-163	
Mycgr3G84402_Mycgr3T	EEH04852	73	659	96.1968680089	0.0	


>>

18. DS989822_4
Source: Arthroderma gypseum CBS 118893 supercont1.1 genomic scaffold, whole genome shotgun sequence.

Number of proteins with BLAST hits to this cluster: 3
MultiGeneBlast score: 3.0
Cumulative Blast bit score: 1716

Table of genes, locations, strands and annotations of subject cluster:
EFQ98218	3416124	3419245	+	AGC/AKT_protein_kinase	no_locus_tag
EFQ98219	3420684	3421223	+	hypothetical_protein	no_locus_tag
EFQ98220	3421837	3424375	+	hypothetical_protein	no_locus_tag
EFQ98221	3424941	3426467	-	26S_protease_regulatory_subunit_6A	no_locus_tag
EFQ98222	3426900	3428834	-	trimethyllysine_dioxygenase	no_locus_tag
EFQ98223	3429272	3430448	-	peroxisomal_dehydratase	no_locus_tag
EFQ98224	3431032	3432401	-	HNRNP_arginine_N-methyltransferase	no_locus_tag
EFQ98225	3432791	3433660	+	hypothetical_protein	no_locus_tag
EFQ98226	3434173	3435408	+	PER1	no_locus_tag
EFQ98227	3435864	3437863	+	phosphoacetylglucosamine_mutase	no_locus_tag
EFQ98228	3438432	3439938	-	ATP-dependent_rRNA_helicase_RRP3	no_locus_tag
EFQ98229	3440194	3441582	+	ribosome_biogenesis_protein_SSF1	no_locus_tag
EFQ98230	3441891	3442731	-	riboflavin_synthase_subunit_alpha	no_locus_tag
EFQ98231	3443082	3444753	+	formyl-coenzyme_A_transferase	no_locus_tag
EFQ98232	3445318	3446913	+	hypothetical_protein	no_locus_tag
EFQ98233	3447362	3448643	-	stomatin-2	no_locus_tag
EFQ98234	3450440	3451038	-	CAP20	no_locus_tag
EFQ98235	3452952	3453839	-	60S_ribosomal_protein_L27-A	no_locus_tag
EFQ98236	3454522	3461853	+	hypothetical_protein	no_locus_tag

Table of Blast hits (query gene, subject gene, %identity, blast score, %coverage, e-value):
Mycgr3G103034_Mycgr3	EFQ98227	55	604	100.362976407	0.0	
Mycgr3G35447_Mycgr3T	EFQ98229	55	441	93.119266055	1e-148	
Mycgr3G84402_Mycgr3T	EFQ98228	72	671	100.67114094	0.0	


>>

19. DS990636_0
Source: Ajellomyces capsulatus H88 supercont1.1 genomic scaffold, whole genome shotgun sequence.

Number of proteins with BLAST hits to this cluster: 3
MultiGeneBlast score: 3.0
Cumulative Blast bit score: 1712

Table of genes, locations, strands and annotations of subject cluster:
EGC40876	711694	712514	-	60S_ribosomal_protein	no_locus_tag
EGC40877	713203	719333	+	conserved_hypothetical_protein	no_locus_tag
EGC40878	720166	721467	+	DUF887_domain-containing_protein	no_locus_tag
EGC40879	722381	724181	-	PHD_finger_containing_protein_Phf1	no_locus_tag
EGC40880	724604	725581	+	Na+/H+_antiporter	no_locus_tag
EGC40881	726199	727970	-	CAIB/BAIF_family_enzyme	no_locus_tag
EGC40882	728228	729078	+	riboflavin_synthase	no_locus_tag
EGC40883	729402	730717	-	ribosome_biogenesis_protein_Ssf2	no_locus_tag
EGC40884	730986	732520	+	ATP-dependent_rRNA_helicase_RRP3	no_locus_tag
EGC40885	733222	735296	-	N-acetylglucosamine-phosphate_mutase	no_locus_tag
EGC40886	735813	737040	-	Mn2+_homeostasis_protein	no_locus_tag
EGC40887	737720	739254	+	HNRNP_arginine_N-methyltransferase	no_locus_tag
EGC40888	739951	741304	+	peroxisomal_dehydratase	no_locus_tag
EGC40889	741729	742198	+	phospholipase/carboxylesterase	no_locus_tag
EGC40890	742570	744789	+	trimethyllysine_dioxygenase	no_locus_tag
EGC40891	745134	746710	+	26S_protease_regulatory_subunit_6A-B	no_locus_tag
EGC40892	747637	750154	-	conserved_hypothetical_protein	no_locus_tag
EGC40893	753900	756902	-	serine/threonine_protein_kinase_sck1	no_locus_tag

Table of Blast hits (query gene, subject gene, %identity, blast score, %coverage, e-value):
Mycgr3G103034_Mycgr3	EGC40885	54	597	101.08892922	0.0	
Mycgr3G35447_Mycgr3T	EGC40883	56	457	94.495412844	5e-155	
Mycgr3G84402_Mycgr3T	EGC40884	73	658	96.1968680089	0.0	


>>

20. DS499594_0
Source: Aspergillus fumigatus A1163 scf_000001 genomic scaffold, whole genome shotgun sequence.

Number of proteins with BLAST hits to this cluster: 3
MultiGeneBlast score: 3.0
Cumulative Blast bit score: 1697

Table of genes, locations, strands and annotations of subject cluster:
EDP55950	1848351	1849900	+	extracellular_exo-polygalacturonase,_putative	no_locus_tag
EDP55951	1850025	1851524	+	L-serine_dehydratase,_putative	no_locus_tag
EDP55952	1855095	1857494	+	conserved_predicted_protein	no_locus_tag
EDP55953	1858334	1859954	-	proteasome_regulatory_particle_subunit_Rpt5, putative	no_locus_tag
EDP55954	1860353	1861724	-	trimethyllysine_dioxygenase,_putative	no_locus_tag
EDP55955	1863624	1864982	-	histone_H4_arginine_methyltransferase_RmtA	no_locus_tag
EDP55956	1865644	1866825	+	Mn2+_homeostasis_protein_(Per1),_putative	no_locus_tag
EDP55957	1867380	1869370	+	N-acetylglucosamine-phosphate_mutase	no_locus_tag
EDP55958	1869784	1871298	-	ATP-dependent_RNA_helicase_,_putative	no_locus_tag
EDP55959	1871553	1872955	+	ribosome_biogenesis_protein_Ssf2,_putative	no_locus_tag
EDP55960	1873542	1874469	-	riboflavin_synthase,_alpha_subunit	no_locus_tag
EDP55961	1874794	1876418	+	CAIB/BAIF_family_enzyme	no_locus_tag
EDP55962	1876882	1878747	+	PHD_finger_domain_protein,_putative	no_locus_tag
EDP55963	1879001	1880422	-	zinc_metallopeptidase,_putative	no_locus_tag
EDP55964	1880718	1882201	+	short-chain_dehydrogenase/reductase_family protein, putative	no_locus_tag
EDP55965	1882384	1883814	-	small_nucleolar_ribonucleoprotein_complex subunit (SOF1), putative	no_locus_tag
EDP55966	1883878	1885550	+	proteasome_regulatory_particle_subunit_(RpnF), putative	no_locus_tag
EDP55967	1885958	1887617	+	SWI-SNF_complex_subunit_(BAF60b),_putative	no_locus_tag
EDP55968	1888049	1889306	-	DUF887_domain_protein	no_locus_tag
EDP55969	1890150	1896332	-	conserved_hypothetical_protein	no_locus_tag

Table of Blast hits (query gene, subject gene, %identity, blast score, %coverage, e-value):
Mycgr3G103034_Mycgr3	EDP55957	54	608	101.633393829	0.0	
Mycgr3G35447_Mycgr3T	EDP55959	59	443	86.9266055046	4e-149	
Mycgr3G84402_Mycgr3T	EDP55958	73	647	92.841163311	0.0	


>>

21. GG700648_0
Source: Trichophyton rubrum CBS 118892 genomic scaffold supercont2.1, whole genome shotgun sequence.

Number of proteins with BLAST hits to this cluster: 3
MultiGeneBlast score: 3.0
Cumulative Blast bit score: 1697

Table of genes, locations, strands and annotations of subject cluster:
EGD83963	635886	636936	+	60S_ribosomal_protein_L27-A	no_locus_tag
EGD83964	638664	639265	+	hypothetical_protein	no_locus_tag
EGD83965	641018	642307	+	stomatin_family_protein	no_locus_tag
EGD83966	642751	644349	-	hypothetical_protein	no_locus_tag
EGD83967	644926	646587	-	hypothetical_protein	no_locus_tag
EGD83968	646919	647754	+	riboflavin_synthase_subunit_alpha	no_locus_tag
EGD83969	648061	649460	-	ribosome_biogenesis_protein_Ssf2	no_locus_tag
EGD83970	649734	651238	+	ATP-dependent_rRNA_helicase_RRP3	no_locus_tag
EGD83971	651790	653795	-	N-acetylglucosamine-phosphate_mutase	no_locus_tag
EGD83972	654276	655521	-	Mn2+_homeostasis_protein	no_locus_tag
EGD83973	656022	656948	-	hypothetical_protein	no_locus_tag
EGD83974	657336	658702	+	HNRNP_arginine_N-methyltransferase	no_locus_tag
EGD83975	659310	660464	+	peroxisomal_multifunctional_enzyme_type_2	no_locus_tag
EGD83976	661047	662979	+	trimethyllysine_dioxygenase	no_locus_tag
EGD83977	663406	664932	+	26S_protease_regulatory_subunit_6A	no_locus_tag
EGD83978	665467	667999	-	hypothetical_protein	no_locus_tag
EGD83979	670518	673706	-	AGC/AKT_protein_kinase	no_locus_tag

Table of Blast hits (query gene, subject gene, %identity, blast score, %coverage, e-value):
Mycgr3G103034_Mycgr3	EGD83971	56	609	100.362976407	0.0	
Mycgr3G35447_Mycgr3T	EGD83969	56	421	91.9724770642	1e-140	
Mycgr3G84402_Mycgr3T	EGD83970	71	667	100.67114094	0.0	


>>

22. GG698540_0
Source: Trichophyton tonsurans CBS 112818 genomic scaffold supercont1.64, whole genome shotgun sequence.

Number of proteins with BLAST hits to this cluster: 3
MultiGeneBlast score: 3.0
Cumulative Blast bit score: 1697

Table of genes, locations, strands and annotations of subject cluster:
EGE00442	6620	8604	+	hypothetical_protein	no_locus_tag
EGE00443	9025	10550	-	ATPase	no_locus_tag
EGE00444	11005	13044	-	trimethyllysine_dioxygenase	no_locus_tag
EGE00445	13619	14784	-	peroxisomal_dehydratase	no_locus_tag
EGE00446	15429	16792	-	HNRNP_arginine_N-methyltransferase	no_locus_tag
EGE00447	17179	18106	+	hypothetical_protein	no_locus_tag
EGE00448	18432	19891	+	Mn2+_homeostasis_protein	no_locus_tag
EGE00449	20379	22382	+	N-acetylglucosamine-phosphate_mutase	no_locus_tag
EGE00450	22937	24441	-	ATP-dependent_rRNA_helicase_RRP3	no_locus_tag
EGE00451	24714	26119	+	ribosome_biogenesis_protein_Ssf2	no_locus_tag
EGE00452	26424	27258	-	riboflavin_synthase_subunit_alpha	no_locus_tag
EGE00453	27573	29237	+	hypothetical_protein	no_locus_tag
EGE00454	29843	31441	+	hypothetical_protein	no_locus_tag
EGE00455	31893	33178	-	stomatin_family_protein	no_locus_tag
EGE00456	34948	35553	-	hypothetical_protein	no_locus_tag
EGE00457	37353	38241	-	60S_ribosomal_protein_L27-A	no_locus_tag
EGE00458	38917	46254	+	hypothetical_protein	no_locus_tag

Table of Blast hits (query gene, subject gene, %identity, blast score, %coverage, e-value):
Mycgr3G103034_Mycgr3	EGE00449	56	609	98.5480943739	0.0	
Mycgr3G35447_Mycgr3T	EGE00451	55	420	91.9724770642	3e-140	
Mycgr3G84402_Mycgr3T	EGE00450	71	668	100.894854586	0.0	


>>

23. DS995745_0
Source: Trichophyton equinum CBS 127.97 supercont1.28 genomic scaffold, whole genome shotgun sequence.

Number of proteins with BLAST hits to this cluster: 3
MultiGeneBlast score: 3.0
Cumulative Blast bit score: 1697

Table of genes, locations, strands and annotations of subject cluster:
EGE06121	3955	9166	-	hypothetical_protein	no_locus_tag
EGE06122	9844	10798	+	60S_ribosomal_protein_L27-A	no_locus_tag
EGE06123	12533	13138	+	CAP20	no_locus_tag
EGE06124	14907	16192	+	stomatin_family_protein	no_locus_tag
EGE06125	16644	18242	-	hypothetical_protein	no_locus_tag
EGE06126	18848	20512	-	formyl-coenzyme_A_transferase	no_locus_tag
EGE06127	20827	21661	+	riboflavin_synthase_subunit_alpha	no_locus_tag
EGE06128	21966	23371	-	ribosome_biogenesis_protein_Ssf2	no_locus_tag
EGE06129	23644	25148	+	ATP-dependent_rRNA_helicase_RRP3	no_locus_tag
EGE06130	25703	27706	-	phosphoacetylglucosamine_mutase	no_locus_tag
EGE06131	28194	29427	-	PER1	no_locus_tag
EGE06132	30201	30906	-	hypothetical_protein	no_locus_tag
EGE06133	31288	32651	+	HNRNP_arginine_N-methyltransferase	no_locus_tag
EGE06134	33296	34560	+	peroxisomal_dehydratase	no_locus_tag
EGE06135	35035	36974	+	trimethyllysine_dioxygenase	no_locus_tag
EGE06136	37405	38929	+	26S_protease_regulatory_subunit_6A	no_locus_tag
EGE06137	39467	41212	-	hypothetical_protein	no_locus_tag
EGE06138	44782	47721	-	AGC/AKT_protein_kinase	no_locus_tag

Table of Blast hits (query gene, subject gene, %identity, blast score, %coverage, e-value):
Mycgr3G103034_Mycgr3	EGE06130	56	609	100.362976407	0.0	
Mycgr3G35447_Mycgr3T	EGE06128	55	420	91.9724770642	3e-140	
Mycgr3G84402_Mycgr3T	EGE06129	71	668	100.894854586	0.0	


>>

24. DS027059_0
Source: Aspergillus clavatus NRRL 1 1099423829805 genomic scaffold, whole genome shotgun sequence.

Number of proteins with BLAST hits to this cluster: 3
MultiGeneBlast score: 3.0
Cumulative Blast bit score: 1695

Table of genes, locations, strands and annotations of subject cluster:
EAW08095	3073971	3075233	+	conserved_hypothetical_protein	no_locus_tag
EAW08096	3078225	3080650	+	conserved_predicted_protein	no_locus_tag
EAW08097	3081418	3083035	-	proteasome_regulatory_particle_subunit_Rpt5, putative	no_locus_tag
EAW08098	3083436	3084409	-	trimethyllysine_dioxygenase,_putative	no_locus_tag
EAW08099	3085080	3085864	-	hypothetical_protein	no_locus_tag
EAW08100	3086856	3088218	-	protein_arginine_n-methyltransferase_1	no_locus_tag
EAW08101	3089042	3090234	+	Mn2+_homeostasis_protein_(Per1),_putative	no_locus_tag
EAW08102	3090867	3092885	+	N-acetylglucosamine-phosphate_mutase	no_locus_tag
EAW08103	3093335	3094820	-	ATP-dependent_RNA_helicase_,_putative	no_locus_tag
EAW08104	3095073	3096475	+	ribosome_biogenesis_protein_Ssf2,_putative	no_locus_tag
EAW08105	3096972	3097881	-	riboflavin_synthase,_alpha_subunit	no_locus_tag
EAW08106	3098169	3099832	+	CAIB/BAIF_family_enzyme	no_locus_tag
EAW08107	3100218	3102005	+	PHD_finger_domain_protein,_putative	no_locus_tag
EAW08108	3102279	3103703	-	zinc_metallopeptidase,_putative	no_locus_tag
EAW08109	3104293	3105478	+	short-chain_dehydrogenase/reductase_family protein, putative	no_locus_tag
EAW08110	3105644	3107101	-	small_nucleolar_ribonucleoprotein_complex subunit (SOF1), putative	no_locus_tag
EAW08111	3107460	3108793	+	proteasome_regulatory_particle_subunit_(RpnF), putative	no_locus_tag
EAW08112	3109240	3110902	+	SWI-SNF_complex_subunit_(BAF60b),_putative	no_locus_tag
EAW08113	3111349	3112596	-	DUF887_domain_protein	no_locus_tag
EAW08114	3113410	3119867	-	conserved_hypothetical_protein	no_locus_tag

Table of Blast hits (query gene, subject gene, %identity, blast score, %coverage, e-value):
Mycgr3G103034_Mycgr3	EAW08102	55	598	98.7295825771	0.0	
Mycgr3G35447_Mycgr3T	EAW08104	56	450	101.376146789	6e-152	
Mycgr3G84402_Mycgr3T	EAW08103	74	647	92.1700223714	0.0	


>>

25. KB644410_1
Source: Penicillium oxalicum 114-2 unplaced genomic scaffold scaffold_3, whole genome shotgun sequence.

Number of proteins with BLAST hits to this cluster: 3
MultiGeneBlast score: 3.0
Cumulative Blast bit score: 1693

Table of genes, locations, strands and annotations of subject cluster:
EPS27667	1587044	1588846	-	hypothetical_protein	no_locus_tag
EPS27668	1589868	1591586	+	hypothetical_protein	no_locus_tag
EPS27669	1592756	1594738	+	hypothetical_protein	no_locus_tag
EPS27670	1595234	1595950	-	hypothetical_protein	no_locus_tag
EPS27671	1596437	1597505	-	hypothetical_protein	no_locus_tag
EPS27672	1598189	1599573	-	hypothetical_protein	no_locus_tag
EPS27673	1599818	1601236	+	hypothetical_protein	no_locus_tag
EPS27674	1602056	1603645	-	hypothetical_protein	no_locus_tag
EPS27675	1604080	1606165	-	hypothetical_protein	no_locus_tag
EPS27676	1606579	1607757	-	hypothetical_protein	no_locus_tag
EPS27677	1608362	1609814	-	hypothetical_protein	no_locus_tag
EPS27678	1610525	1611034	-	hypothetical_protein	no_locus_tag
EPS27679	1611801	1613004	+	hypothetical_protein	no_locus_tag
EPS27680	1613488	1615521	+	hypothetical_protein	no_locus_tag
EPS27681	1616256	1618202	-	hypothetical_protein	no_locus_tag
EPS27682	1619064	1621476	-	hypothetical_protein	no_locus_tag
EPS27683	1623124	1624257	-	hypothetical_protein	no_locus_tag
EPS27684	1625643	1629058	-	hypothetical_protein	no_locus_tag
EPS27685	1632974	1634882	+	hypothetical_protein	no_locus_tag

Table of Blast hits (query gene, subject gene, %identity, blast score, %coverage, e-value):
Mycgr3G103034_Mycgr3	EPS27680	54	597	98.5480943739	0.0	
Mycgr3G35447_Mycgr3T	EPS27672	59	462	91.0550458716	2e-156	
Mycgr3G84402_Mycgr3T	EPS27673	68	634	100.894854586	0.0	


>>

26. DS995899_1
Source: Penicillium marneffei ATCC 18224 scf_1105668340764 genomic scaffold, whole genome shotgun sequence.

Number of proteins with BLAST hits to this cluster: 3
MultiGeneBlast score: 3.0
Cumulative Blast bit score: 1693

Table of genes, locations, strands and annotations of subject cluster:
EEA27090	1234464	1235700	+	DUF887_domain_protein	no_locus_tag
EEA27091	1236024	1237702	-	SWI-SNF_complex_subunit_(BAF60b),_putative	no_locus_tag
EEA27092	1238078	1239398	-	proteasome_regulatory_particle_subunit_(RpnF), putative	no_locus_tag
EEA27093	1239732	1241188	+	small_nucleolar_ribonucleoprotein_complex subunit (SOF1), putative	no_locus_tag
EEA27094	1241280	1242465	-	short-chain_dehydrogenase/reductase_family protein, putative	no_locus_tag
EEA27095	1244326	1246008	-	PHD_finger_domain_protein,_putative	no_locus_tag
EEA27096	1246303	1247926	-	CAIB/BAIF_family_enzyme	no_locus_tag
EEA27097	1248124	1248949	+	riboflavin_synthase,_alpha_subunit	no_locus_tag
EEA27098	1249051	1250439	-	ribosome_biogenesis_protein_Ssf2,_putative	no_locus_tag
EEA27099	1250658	1252133	+	ATP-dependent_RNA_helicase_,_putative	no_locus_tag
EEA27100	1252382	1254387	-	N-acetylglucosamine-phosphate_mutase	no_locus_tag
EEA27103	1254788	1255958	-	Mn2+_homeostasis_protein_(Per1),_putative	no_locus_tag
EEA27101	1256558	1257930	+	histone_H4_arginine_methyltransferase_RmtA	no_locus_tag
EEA27105	1258480	1260004	-	hypothetical_protein	no_locus_tag
EEA27104	1260509	1261648	+	peroxisomal_dehydratase,_putative	no_locus_tag
EEA27106	1261822	1263317	-	trimethyllysine_dioxygenase_TmlH,_putative	no_locus_tag
EEA27107	1263498	1264084	-	hypothetical_protein	no_locus_tag
EEA27108	1264465	1265975	+	proteasome_regulatory_particle_subunit_Rpt5, putative	no_locus_tag
EEA27109	1266695	1269339	-	hypothetical_protein	no_locus_tag
EEA27110	1271784	1274853	-	cAMP-dependent_protein_kinase-like,_putative	no_locus_tag

Table of Blast hits (query gene, subject gene, %identity, blast score, %coverage, e-value):
Mycgr3G103034_Mycgr3	EEA27100	56	626	99.6370235935	0.0	
Mycgr3G35447_Mycgr3T	EEA27098	60	454	91.5137614679	2e-153	
Mycgr3G84402_Mycgr3T	EEA27099	66	613	99.1051454139	0.0	


>>

27. AAHF01000007_0
Source: Aspergillus fumigatus Af293, whole genome shotgun sequencing project.

Number of proteins with BLAST hits to this cluster: 3
MultiGeneBlast score: 3.0
Cumulative Blast bit score: 1693

Table of genes, locations, strands and annotations of subject cluster:
EAL88325	1772681	1774230	+	extracellular_exo-polygalacturonase,_putative	no_locus_tag
EAL88326	1774355	1775854	+	L-serine_dehydratase,_putative	no_locus_tag
EAL88327	1779425	1781824	+	conserved_predicted_protein	no_locus_tag
EAL88328	1782664	1784284	-	proteasome_regulatory_particle_subunit_Rpt5,_putative	no_locus_tag
EAL88329	1784683	1786054	-	trimethyllysine_dioxygenase_TmlH,_putative	no_locus_tag
EAL88330	1787954	1789312	-	histone_H4_arginine_methyltransferase_RmtA	no_locus_tag
EAL88331	1789974	1791155	+	Mn2+_homeostasis_protein_(Per1),_putative	no_locus_tag
EAL88332	1791710	1793700	+	N-acetylglucosamine-phosphate_mutase	no_locus_tag
EAL88333	1794114	1795628	-	ATP-dependent_RNA_helicase_,_putative	no_locus_tag
EAL88334	1795883	1797285	+	ribosome_biogenesis_protein_Ssf2,_putative	no_locus_tag
EAL88335	1797872	1798799	-	riboflavin_synthase,_alpha_subunit	no_locus_tag
EAL88336	1799124	1800748	+	CAIB/BAIF_family_enzyme	no_locus_tag
EAL88337	1801212	1803077	+	PHD_finger_domain_protein,_putative	no_locus_tag
EAL88338	1803331	1804530	-	zinc_metallopeptidase,_putative	no_locus_tag
EAL88339	1805046	1806529	+	short-chain_dehydrogenase/reductase_family_protein,_putative	no_locus_tag
EAL88340	1806712	1808142	-	small_nucleolar_ribonucleoprotein_complex_subunit_(SOF1),_putative	no_locus_tag
EAL88341	1808206	1809878	+	proteasome_regulatory_particle_subunit_(RpnF),_putative	no_locus_tag
EAL88342	1810286	1811945	+	SWI-SNF_complex_subunit_(BAF60b),_putative	no_locus_tag
EAL88343	1812377	1813634	-	DUF887_domain_protein	no_locus_tag
EAL88344	1814478	1820660	-	conserved_hypothetical_protein	no_locus_tag

Table of Blast hits (query gene, subject gene, %identity, blast score, %coverage, e-value):
Mycgr3G103034_Mycgr3	EAL88332	54	604	101.633393829	0.0	
Mycgr3G35447_Mycgr3T	EAL88334	59	444	86.9266055046	2e-149	
Mycgr3G84402_Mycgr3T	EAL88333	73	645	92.841163311	0.0	


>>

28. AKCU01000442_0
Source: Penicillium digitatum Pd1, whole genome shotgun sequencing project.

Number of proteins with BLAST hits to this cluster: 3
MultiGeneBlast score: 3.0
Cumulative Blast bit score: 1692

Table of genes, locations, strands and annotations of subject cluster:
EKV08229	1744	3140	-	hypothetical_protein	no_locus_tag
EKV08230	3342	4879	+	ATP-dependent_RNA_helicase_,_putative	no_locus_tag
EKV08231	5167	7154	-	N-acetylglucosamine-phosphate_mutase	no_locus_tag
EKV08232	7629	8348	-	Mn2+_homeostasis_protein_(Per1),_putative	no_locus_tag
EKV08233	8496	8720	-	hypothetical_protein	no_locus_tag
EKV08234	9377	10733	+	Histone_H4_arginine_methyltransferase_RmtA	no_locus_tag
EKV08235	11350	11926	+	Peroxisomal_dehydratase,_putative	no_locus_tag
EKV08236	12191	12409	+	Peroxisomal_dehydratase	no_locus_tag
EKV08237	13886	14828	+	Trimethyllysine_dioxygenase_TmlH,_putative	no_locus_tag
EKV08238	15100	16677	+	Proteasome_regulatory_particle_subunit_Rpt5,_putative	no_locus_tag
EKV08239	17253	19196	-	Glutaminyl-tRNA_synthetase	no_locus_tag
EKV08240	19808	21292	-	hypothetical_protein	no_locus_tag
EKV08241	24966	25838	+	hypothetical_protein	no_locus_tag

Table of Blast hits (query gene, subject gene, %identity, blast score, %coverage, e-value):
Mycgr3G103034_Mycgr3	EKV08231	54	598	98.3666061706	0.0	
Mycgr3G35447_Mycgr3T	EKV08229	60	488	97.4770642202	1e-166	
Mycgr3G84402_Mycgr3T	EKV08230	70	606	91.4988814318	0.0	


>>

29. AKCT01000236_0
Source: Penicillium digitatum PHI26, whole genome shotgun sequencing project.

Number of proteins with BLAST hits to this cluster: 3
MultiGeneBlast score: 3.0
Cumulative Blast bit score: 1692

Table of genes, locations, strands and annotations of subject cluster:
EKV09839	1958	3354	-	hypothetical_protein	no_locus_tag
EKV09840	3557	5094	+	ATP-dependent_RNA_helicase_,_putative	no_locus_tag
EKV09841	5382	7369	-	N-acetylglucosamine-phosphate_mutase	no_locus_tag
EKV09842	7844	8563	-	Mn2+_homeostasis_protein_(Per1),_putative	no_locus_tag
EKV09843	8711	8935	-	hypothetical_protein	no_locus_tag
EKV09844	9593	10949	+	Histone_H4_arginine_methyltransferase_RmtA	no_locus_tag
EKV09845	11566	12142	+	Peroxisomal_dehydratase,_putative	no_locus_tag
EKV09846	12407	12625	+	Peroxisomal_dehydratase	no_locus_tag
EKV09847	14102	15044	+	Trimethyllysine_dioxygenase_TmlH,_putative	no_locus_tag
EKV09848	15316	16893	+	Proteasome_regulatory_particle_subunit_Rpt5,_putative	no_locus_tag
EKV09849	17469	19412	-	Glutaminyl-tRNA_synthetase	no_locus_tag
EKV09850	20025	21509	-	hypothetical_protein	no_locus_tag

Table of Blast hits (query gene, subject gene, %identity, blast score, %coverage, e-value):
Mycgr3G103034_Mycgr3	EKV09841	54	598	98.3666061706	0.0	
Mycgr3G35447_Mycgr3T	EKV09839	60	488	97.4770642202	1e-166	
Mycgr3G84402_Mycgr3T	EKV09840	70	606	91.4988814318	0.0	


>>

30. CH476655_0
Source: Ajellomyces capsulatus NAm1 scaffold_1 genomic scaffold, whole genome shotgun sequence.

Number of proteins with BLAST hits to this cluster: 3
MultiGeneBlast score: 3.0
Cumulative Blast bit score: 1688

Table of genes, locations, strands and annotations of subject cluster:
EDN02191	178071	178891	-	60S_ribosomal_protein_L27-A	no_locus_tag
EDN02192	179592	185725	+	predicted_protein	no_locus_tag
EDN02193	186677	187901	+	conserved_hypothetical_protein	no_locus_tag
EDN02194	188813	190324	-	predicted_protein	no_locus_tag
EDN02195	191047	192833	+	conserved_hypothetical_protein	no_locus_tag
EDN02196	193744	195540	-	hypothetical_protein	no_locus_tag
EDN02197	195808	196655	+	riboflavin_synthase_alpha_chain	no_locus_tag
EDN02198	196979	198204	-	conserved_hypothetical_protein	no_locus_tag
EDN02199	198577	200130	+	ATP-dependent_rRNA_helicase_RRP3	no_locus_tag
EDN02200	200818	202890	-	hypothetical_protein	no_locus_tag
EDN02201	203391	204961	-	conserved_hypothetical_protein	no_locus_tag
EDN02202	205462	207095	+	HNRNP_arginine_N-methyltransferase	no_locus_tag
EDN02203	207577	208930	+	peroxisomal_dehydratase	no_locus_tag
EDN02204	210276	212353	+	conserved_hypothetical_protein	no_locus_tag
EDN02205	212766	214344	+	26S_protease_regulatory_subunit_6A	no_locus_tag
EDN02206	215269	217786	-	predicted_protein	no_locus_tag
EDN02207	221550	224564	-	serine/threonine-protein_kinase_sck1	no_locus_tag

Table of Blast hits (query gene, subject gene, %identity, blast score, %coverage, e-value):
Mycgr3G103034_Mycgr3	EDN02200	57	635	98.7295825771	0.0	
Mycgr3G35447_Mycgr3T	EDN02198	53	394	88.3027522936	1e-130	
Mycgr3G84402_Mycgr3T	EDN02199	74	660	96.1968680089	0.0	


>>

31. GG657460_0
Source: Ajellomyces dermatitidis SLH14081 genomic scaffold supercont1.13, whole genome shotgun sequence.

Number of proteins with BLAST hits to this cluster: 3
MultiGeneBlast score: 3.0
Cumulative Blast bit score: 1686

Table of genes, locations, strands and annotations of subject cluster:
EEQ71131	693478	695351	-	CAIB/BAIF_family_enzyme	no_locus_tag
EEQ71132	695632	696484	+	riboflavin_synthase_subunit_alpha	no_locus_tag
EEQ71133	696867	698280	-	ribosome_biogenesis_protein_Ssf2	no_locus_tag
EEQ71134	698509	700042	+	ATP-dependent_rRNA_helicase_RRP3	no_locus_tag
EEQ71135	700775	702850	-	N-acetylglucosamine-phosphate_mutase	no_locus_tag
EEQ71136	703348	704584	-	Mn2+_homeostasis_protein	no_locus_tag
EEQ71137	705273	706894	+	HNRNP_arginine_N-methyltransferase	no_locus_tag
EEQ71138	707653	709039	+	peroxisomal_dehydratase	no_locus_tag
EEQ71139	711194	713464	+	trimethyllysine_dioxygenase_TmlH	no_locus_tag
EEQ71140	713865	715442	+	26S_protease_regulatory_subunit_6A	no_locus_tag
EEQ71141	716279	718802	-	conserved_hypothetical_protein	no_locus_tag
EEQ71142	719994	720804	+	predicted_protein	no_locus_tag

Table of Blast hits (query gene, subject gene, %identity, blast score, %coverage, e-value):
Mycgr3G103034_Mycgr3	EEQ71135	56	628	98.7295825771	0.0	
Mycgr3G35447_Mycgr3T	EEQ71133	58	481	94.495412844	3e-164	
Mycgr3G84402_Mycgr3T	EEQ71134	72	577	91.7225950783	0.0	


>>

32. DS027688_2
Source: Neosartorya fischeri NRRL 181 1099437636249 genomic scaffold, whole genome shotgun sequence.

Number of proteins with BLAST hits to this cluster: 3
MultiGeneBlast score: 3.0
Cumulative Blast bit score: 1680

Table of genes, locations, strands and annotations of subject cluster:
EAW23138	3187816	3189074	+	conserved_hypothetical_protein	no_locus_tag
EAW23139	3189513	3191179	-	SWI-SNF_complex_subunit_(BAF60b),_putative	no_locus_tag
EAW23140	3191598	3192937	-	proteasome_regulatory_particle_subunit_(RpnF), putative	no_locus_tag
EAW23141	3193327	3194758	+	small_nucleolar_ribonucleoprotein_complex subunit (SOF1), putative	no_locus_tag
EAW23142	3194940	3196168	-	short-chain_dehydrogenase/reductase_family protein, putative	no_locus_tag
EAW23143	3196718	3198145	+	zinc_metallopeptidase,_putative	no_locus_tag
EAW23144	3198397	3200184	-	PHD_finger_domain_protein,_putative	no_locus_tag
EAW23145	3200633	3202294	-	CAIB/BAIF_family_enzyme	no_locus_tag
EAW23146	3202579	3203506	+	riboflavin_synthase,_alpha_subunit	no_locus_tag
EAW23147	3204095	3205497	-	ribosome_biogenesis_protein_Ssf2,_putative	no_locus_tag
EAW23148	3205754	3207267	+	ATP-dependent_RNA_helicase_,_putative	no_locus_tag
EAW23149	3207682	3209672	-	N-acetylglucosamine-phosphate_mutase	no_locus_tag
EAW23150	3210205	3211384	-	Mn2+_homeostasis_protein_(Per1),_putative	no_locus_tag
EAW23151	3212057	3213417	+	protein_arginine_n-methyltransferase_1	no_locus_tag
EAW23152	3214987	3216681	+	trimethyllysine_dioxygenase,_putative	no_locus_tag
EAW23153	3217077	3218693	+	proteasome_regulatory_particle_subunit_Rpt5, putative	no_locus_tag
EAW23154	3219527	3221925	-	conserved_predicted_protein	no_locus_tag
EAW23155	3224932	3225746	-	hypothetical_protein	no_locus_tag
EAW23156	3226403	3226682	-	hypothetical_protein	no_locus_tag
EAW23157	3228231	3229422	-	L-serine_dehydratase,_putative	no_locus_tag

Table of Blast hits (query gene, subject gene, %identity, blast score, %coverage, e-value):
Mycgr3G103034_Mycgr3	EAW23149	55	603	98.7295825771	0.0	
Mycgr3G35447_Mycgr3T	EAW23147	58	431	86.9266055046	2e-144	
Mycgr3G84402_Mycgr3T	EAW23148	73	647	92.841163311	0.0	


>>

33. AP007154_0
Source: Aspergillus oryzae RIB40 DNA, SC001.

Number of proteins with BLAST hits to this cluster: 3
MultiGeneBlast score: 3.0
Cumulative Blast bit score: 1680

Table of genes, locations, strands and annotations of subject cluster:
BAE56937	1054954	1056286	-	not_annotated	AO090001000417
BAE56938	1056618	1058071	+	not_annotated	AO090001000418
BAE56939	1058199	1059486	-	not_annotated	AO090001000419
BAE56940	1060347	1061522	-	not_annotated	AO090001000420
BAE56941	1061749	1062510	+	not_annotated	AO090001000421
BAE56942	1063181	1065463	+	not_annotated	AO090001000422
BAE56943	1065533	1067310	+	not_annotated	AO090001000423
BAE56944	1067533	1069320	-	not_annotated	AO090001000424
BAE56945	1069718	1071375	-	not_annotated	AO090001000425
BAE56946	1071908	1072790	+	not_annotated	AO090001000426
BAE56947	1073220	1074636	-	not_annotated	AO090001000427
BAE56948	1074890	1076482	+	not_annotated	AO090001000428
BAE56949	1076931	1078941	-	not_annotated	AO090001000429
BAE56950	1079558	1082802	+	not_annotated	AO090001000430
BAE56951	1083567	1084736	+	not_annotated	AO090001000431
BAE56952	1088290	1089343	+	not_annotated	AO090001000433
BAE56953	1089758	1091367	+	not_annotated	AO090001000434
BAE56954	1093385	1093843	+	not_annotated	AO090001000435
BAE56955	1094490	1095684	-	not_annotated	AO090001000436
BAE56956	1096280	1098142	-	not_annotated	AO090001000437

Table of Blast hits (query gene, subject gene, %identity, blast score, %coverage, e-value):
Mycgr3G103034_Mycgr3	BAE56949	54	596	98.5480943739	0.0	
Mycgr3G35447_Mycgr3T	BAE56947	60	447	87.3853211009	2e-150	
Mycgr3G84402_Mycgr3T	BAE56948	68	637	100.894854586	0.0	


>>

34. DS995701_2
Source: Microsporum canis CBS 113480 supercont1.1 genomic scaffold, whole genome shotgun sequence.

Number of proteins with BLAST hits to this cluster: 3
MultiGeneBlast score: 3.0
Cumulative Blast bit score: 1679

Table of genes, locations, strands and annotations of subject cluster:
EEQ27808	1885400	1892590	-	conserved_hypothetical_protein	no_locus_tag
EEQ27809	1893228	1894120	+	60S_ribosomal_protein_L27-A	no_locus_tag
EEQ27810	1895795	1896391	+	CAP20	no_locus_tag
EEQ27811	1898023	1899304	+	stomatin_family_protein	no_locus_tag
EEQ27812	1899760	1901379	-	conserved_hypothetical_protein	no_locus_tag
EEQ27813	1901907	1903570	-	formyl-coenzyme_A_transferase	no_locus_tag
EEQ27814	1903839	1904668	+	riboflavin_synthase_alpha_chain	no_locus_tag
EEQ27815	1904945	1906345	-	ribosome_biogenesis_protein_SSF1	no_locus_tag
EEQ27816	1906600	1908105	+	ATP-dependent_rRNA_helicase_RRP3	no_locus_tag
EEQ27817	1908684	1910658	-	N-acetylglucosamine-phosphate_mutase	no_locus_tag
EEQ27818	1911058	1912271	-	conserved_hypothetical_protein	no_locus_tag
EEQ27819	1916093	1917442	+	histone_H4_arginine_methyltransferase_RmtA	no_locus_tag
EEQ27820	1918064	1919238	+	peroxisomal_dehydratase	no_locus_tag
EEQ27821	1919673	1921642	+	trimethyllysine_dioxygenase	no_locus_tag
EEQ27822	1922028	1923581	+	26S_protease_regulatory_subunit_6A	no_locus_tag
EEQ27823	1924111	1926627	-	conserved_hypothetical_protein	no_locus_tag
EEQ27824	1928641	1931675	-	serine/threonine-protein_kinase_sck1	no_locus_tag

Table of Blast hits (query gene, subject gene, %identity, blast score, %coverage, e-value):
Mycgr3G103034_Mycgr3	EEQ27817	53	583	102.359346642	0.0	
Mycgr3G35447_Mycgr3T	EEQ27815	56	440	92.6605504587	5e-148	
Mycgr3G84402_Mycgr3T	EEQ27816	75	656	91.7225950783	0.0	


>>

35. AM920428_0
Source: Penicillium chrysogenum Wisconsin 54-1255 complete genome, contig Pc00c13.

Number of proteins with BLAST hits to this cluster: 3
MultiGeneBlast score: 3.0
Cumulative Blast bit score: 1675

Table of genes, locations, strands and annotations of subject cluster:
CAP91334	614937	615948	+	hypothetical_protein	Pc13g02650
CAP91335	616696	617133	+	not_annotated	Pc13g02660
CAP91336	618980	621352	+	not_annotated	Pc13g02670
CAP91337	622004	623950	+	not_annotated	Pc13g02680
CAP91338	624530	626107	-	not_annotated	Pc13g02690
CAP91339	626394	628120	-	not_annotated	Pc13g02700
CAP91340	628667	629828	-	not_annotated	Pc13g02710
CAP91341	630476	631831	-	not_annotated	Pc13g02720
CAP91342	632518	633683	+	unnamed	Pc13g02730
CAP91343	634098	636079	+	not_annotated	Pc13g02740
CAP91344	636362	637899	-	not_annotated	Pc13g02750
CAP91345	638108	639501	+	not_annotated	Pc13g02760
CAP91346	640039	640846	-	not_annotated	Pc13g02770
CAP91347	641042	642690	+	not_annotated	Pc13g02780
CAP91348	643313	644860	+	not_annotated	Pc13g02790
CAP91349	645084	646202	-	hypothetical_protein	Pc13g02800
CAP91350	646315	648881	-	not_annotated	Pc13g02810
CAP91351	650582	651856	+	not_annotated	Pc13g02820
CAP91352	652057	653457	-	not_annotated	Pc13g02830
CAP91353	653681	655003	+	not_annotated	Pc13g02840
CAP91354	655342	656939	+	not_annotated	Pc13g02850
CAP91355	657372	658690	-	not_annotated	Pc13g02860
Pc13g02870	659500	661019	-	not_annotated	no_locus_tag

Table of Blast hits (query gene, subject gene, %identity, blast score, %coverage, e-value):
Mycgr3G103034_Mycgr3	CAP91343	54	597	98.3666061706	0.0	
Mycgr3G35447_Mycgr3T	CAP91345	60	479	95.4128440367	3e-163	
Mycgr3G84402_Mycgr3T	CAP91344	71	599	88.8143176734	0.0	


>>

36. EQ963481_0
Source: Aspergillus flavus NRRL3357 scf_1106286419476 genomic scaffold, whole genome shotgun sequence.

Number of proteins with BLAST hits to this cluster: 3
MultiGeneBlast score: 3.0
Cumulative Blast bit score: 1670

Table of genes, locations, strands and annotations of subject cluster:
EED48501	1078330	1079049	+	DUF887_domain_protein	no_locus_tag
EED48502	1079681	1081079	-	SWI-SNF_complex_subunit_(BAF60b),_putative	no_locus_tag
EED48503	1081429	1082996	-	cop9_signalosome_complex_subunit,_putative	no_locus_tag
EED48504	1083223	1083984	+	conserved_hypothetical_protein	no_locus_tag
EED48505	1085850	1086929	+	conserved_hypothetical_protein	no_locus_tag
EED48506	1087209	1088678	+	zinc_metallopeptidase,_putative	no_locus_tag
EED48507	1089011	1090771	-	PHD_finger_domain_protein,_putative	no_locus_tag
EED48508	1091196	1092853	-	CAIB/BAIF_family_enzyme	no_locus_tag
EED48509	1093386	1094269	+	riboflavin_synthase,_alpha_subunit	no_locus_tag
EED48510	1094699	1096115	-	ribosome_biogenesis_protein_Ssf2,_putative	no_locus_tag
EED48511	1096369	1097961	+	ATP-dependent_RNA_helicase_,_putative	no_locus_tag
EED48512	1098410	1100420	-	N-acetylglucosamine-phosphate_mutase	no_locus_tag
EED48513	1100874	1102061	-	Mn2+_homeostasis_protein_(Per1),_putative	no_locus_tag
EED48514	1102867	1104283	+	histone_H4_arginine_methyltransferase_RmtA	no_locus_tag
EED48515	1108759	1110682	+	trimethyllysine_dioxygenase_TmlH,_putative	no_locus_tag
EED48516	1111114	1112723	+	proteasome_regulatory_particle_subunit_Rpt5, putative	no_locus_tag
EED48517	1114850	1115308	+	conserved_hypothetical_protein	no_locus_tag
EED48518	1115956	1116300	-	conserved_hypothetical_protein	no_locus_tag
EED48519	1117746	1119608	-	conserved_predicted_protein	no_locus_tag

Table of Blast hits (query gene, subject gene, %identity, blast score, %coverage, e-value):
Mycgr3G103034_Mycgr3	EED48512	56	587	91.833030853	0.0	
Mycgr3G35447_Mycgr3T	EED48510	60	447	87.3853211009	2e-150	
Mycgr3G84402_Mycgr3T	EED48511	68	636	100.894854586	0.0	


>>

37. AACD01000068_0
Source: Aspergillus nidulans FGSC A4, whole genome shotgun sequencing project.

Number of proteins with BLAST hits to this cluster: 3
MultiGeneBlast score: 3.0
Cumulative Blast bit score: 1668

Table of genes, locations, strands and annotations of subject cluster:
EAA59323	182114	183336	+	hypothetical_protein	no_locus_tag
EAA59324	183790	187124	-	hypothetical_protein	no_locus_tag
EAA59325	187532	188939	+	hypothetical_protein	no_locus_tag
EAA59326	189144	190308	-	hypothetical_protein	no_locus_tag
EAA59327	190773	192260	+	hypothetical_protein	no_locus_tag
EAA59328	192464	194673	-	hypothetical_protein	no_locus_tag
EAA59329	195109	196781	-	hypothetical_protein	no_locus_tag
EAA59330	197155	198012	+	hypothetical_protein	no_locus_tag
EAA59331	198380	199768	-	hypothetical_protein	no_locus_tag
EAA59332	199978	201422	+	hypothetical_protein	no_locus_tag
EAA59333	201764	203760	-	hypothetical_protein	no_locus_tag
EAA59334	204272	205445	-	hypothetical_protein	no_locus_tag
EAA59335	210862	212441	+	conserved_hypothetical_protein	no_locus_tag
EAA59336	213922	216341	-	hypothetical_protein	no_locus_tag
EAA59337	219164	222390	-	hypothetical_protein	no_locus_tag

Table of Blast hits (query gene, subject gene, %identity, blast score, %coverage, e-value):
Mycgr3G103034_Mycgr3	EAA59333	54	595	98.7295825771	0.0	
Mycgr3G35447_Mycgr3T	EAA59331	57	461	92.6605504587	4e-156	
Mycgr3G84402_Mycgr3T	EAA59332	66	612	99.5525727069	0.0	


>>

38. DF126471_0
Source: Aspergillus kawachii IFO 4308 DNA, contig: scaffold00025, whole genome shotgun sequence.

Number of proteins with BLAST hits to this cluster: 3
MultiGeneBlast score: 3.0
Cumulative Blast bit score: 1665

Table of genes, locations, strands and annotations of subject cluster:
GAA89983	131326	132557	+	DUF887_domain_protein	no_locus_tag
GAA89984	133398	136768	-	SWI-SNF_complex_subunit_(BAF60b)	no_locus_tag
GAA89985	137119	138578	+	small_nucleolar_ribonucleoprotein_complex subunit	no_locus_tag
GAA89986	138732	140024	-	short-chain_dehydrogenase/reductase_family protein	no_locus_tag
GAA89987	140347	142049	+	zinc_metallopeptidase	no_locus_tag
GAA89988	142268	144250	-	PHD_finger_domain_protein	no_locus_tag
GAA89989	144709	146352	-	CAIB/BAIF_family_enzyme	no_locus_tag
GAA89990	146677	147668	+	riboflavin_synthase,_alpha_subunit	no_locus_tag
GAA89991	148184	149599	-	ribosome_biogenesis_protein_Ssf2	no_locus_tag
GAA89992	149860	151425	+	ATP-dependent_RNA_helicase	no_locus_tag
GAA89993	151797	153814	-	N-acetylglucosamine-phosphate_mutase	no_locus_tag
GAA89994	154416	155590	-	Mn2+_homeostasis_protein	no_locus_tag
GAA89995	156490	157883	+	HNRNP_arginine_N-methyltransferase	no_locus_tag
GAA89996	158628	162260	+	trimethyllysine_dioxygenase_TmlH	no_locus_tag
GAA89997	162634	164185	+	26S_protease_regulatory_subunit_6A-B	no_locus_tag
GAA89998	167262	168084	+	similar_to_An18g05240	no_locus_tag
GAA89999	171342	173129	-	mitogen-activated_protein_kinase_mpkC	no_locus_tag

Table of Blast hits (query gene, subject gene, %identity, blast score, %coverage, e-value):
Mycgr3G103034_Mycgr3	GAA89993	55	613	98.5480943739	0.0	
Mycgr3G35447_Mycgr3T	GAA89991	59	437	91.9724770642	1e-146	
Mycgr3G84402_Mycgr3T	GAA89992	72	615	88.8143176734	0.0	


>>

39. ACYE01000197_0
Source: Trichophyton verrucosum HKI 0517, whole genome shotgun sequencing project.

Number of proteins with BLAST hits to this cluster: 3
MultiGeneBlast score: 3.0
Cumulative Blast bit score: 1663

Table of genes, locations, strands and annotations of subject cluster:
EFE41400	6281	8813	+	conserved_hypothetical_protein	no_locus_tag
EFE41401	9350	10873	-	hypothetical_protein	no_locus_tag
EFE41402	11433	12053	-	hypothetical_protein	no_locus_tag
EFE41403	13852	15019	-	hypothetical_protein	no_locus_tag
EFE41404	15620	16984	-	hypothetical_protein	no_locus_tag
EFE41405	19343	20107	+	hypothetical_protein	no_locus_tag
EFE41406	20895	22643	+	hypothetical_protein	no_locus_tag
EFE41407	23202	24707	-	hypothetical_protein	no_locus_tag
EFE41408	24990	26389	+	hypothetical_protein	no_locus_tag
EFE41409	26694	27323	-	hypothetical_protein	no_locus_tag
EFE41410	27860	29525	+	hypothetical_protein	no_locus_tag
EFE41411	30130	31728	+	PHD_finger_domain_protein,_putative	no_locus_tag
EFE41412	32265	33554	-	hypothetical_protein	no_locus_tag
EFE41413	35300	35900	-	pathogenesis_associated_protein_Cap20,_putative	no_locus_tag
EFE41414	37833	38474	-	hypothetical_protein	no_locus_tag
EFE41415	39382	46543	+	conserved_hypothetical_protein	no_locus_tag

Table of Blast hits (query gene, subject gene, %identity, blast score, %coverage, e-value):
Mycgr3G103034_Mycgr3	EFE41406	56	569	93.6479128857	0.0	
Mycgr3G35447_Mycgr3T	EFE41408	55	424	93.3486238532	2e-141	
Mycgr3G84402_Mycgr3T	EFE41407	71	670	100.67114094	0.0	


>>

40. CH476619_0
Source: Uncinocarpus reesii 1704 scaffold_5 genomic scaffold, whole genome shotgun sequence.

Number of proteins with BLAST hits to this cluster: 3
MultiGeneBlast score: 3.0
Cumulative Blast bit score: 1661

Table of genes, locations, strands and annotations of subject cluster:
EEP82451	885971	887011	+	60S_ribosomal_protein_L27-A	no_locus_tag
EEP82452	888984	889502	+	predicted_protein	no_locus_tag
EEP82453	890106	890707	+	predicted_protein	no_locus_tag
EEP82454	893625	894836	+	conserved_hypothetical_protein	no_locus_tag
EEP82455	895304	896524	-	predicted_protein	no_locus_tag
EEP82456	897370	899007	-	hypothetical_protein	no_locus_tag
EEP82457	899310	899703	+	riboflavin_synthase_alpha_chain	no_locus_tag
EEP82458	900414	901794	-	conserved_hypothetical_protein	no_locus_tag
EEP82459	902045	903519	+	ATP-dependent_rRNA_helicase_RRP3	no_locus_tag
EEP82460	904015	905992	-	phosphoacetylglucosamine_mutase	no_locus_tag
EEP82461	906522	907713	-	conserved_hypothetical_protein	no_locus_tag
EEP82462	908453	909824	+	HNRNP_arginine_N-methyltransferase	no_locus_tag
EEP82463	910764	911749	+	conserved_hypothetical_protein	no_locus_tag
EEP82464	913360	914385	+	predicted_protein	no_locus_tag
EEP82465	915736	917248	+	26S_protease_regulatory_subunit_6A-B	no_locus_tag
EEP82466	917680	921238	-	predicted_protein	no_locus_tag
EEP82467	922030	924823	-	serine/threonine-protein_kinase_SCH9	no_locus_tag

Table of Blast hits (query gene, subject gene, %identity, blast score, %coverage, e-value):
Mycgr3G103034_Mycgr3	EEP82460	51	543	99.8185117967	0.0	
Mycgr3G35447_Mycgr3T	EEP82458	55	456	102.293577982	4e-154	
Mycgr3G84402_Mycgr3T	EEP82459	72	662	101.565995526	0.0	


>>

41. ABSU01000003_0
Source: Arthroderma benhamiae CBS 112371, whole genome shotgun sequencing project.

Number of proteins with BLAST hits to this cluster: 3
MultiGeneBlast score: 3.0
Cumulative Blast bit score: 1661

Table of genes, locations, strands and annotations of subject cluster:
EFE35378	148334	149098	+	hypothetical_protein	no_locus_tag
EFE35379	151021	151622	+	pathogenesis_associated_protein_Cap20,_putative	no_locus_tag
EFE35380	153375	154664	+	hypothetical_protein	no_locus_tag
EFE35381	155110	156708	-	PHD_finger_domain_protein,_putative	no_locus_tag
EFE35382	157320	158748	-	hypothetical_protein	no_locus_tag
EFE35383	159483	160112	+	hypothetical_protein	no_locus_tag
EFE35384	160414	161815	-	hypothetical_protein	no_locus_tag
EFE35385	162094	163598	+	hypothetical_protein	no_locus_tag
EFE35386	164145	165892	-	hypothetical_protein	no_locus_tag
EFE35387	166654	167472	-	hypothetical_protein	no_locus_tag
EFE35388	169768	171116	+	hypothetical_protein	no_locus_tag
EFE35389	171724	172889	+	hypothetical_protein	no_locus_tag
EFE35390	174671	175291	+	hypothetical_protein	no_locus_tag
EFE35391	175843	177365	+	hypothetical_protein	no_locus_tag
EFE35392	177905	180437	-	conserved_predicted_protein	no_locus_tag
EFE35393	183000	186189	-	hypothetical_protein	no_locus_tag

Table of Blast hits (query gene, subject gene, %identity, blast score, %coverage, e-value):
Mycgr3G103034_Mycgr3	EFE35386	56	571	93.6479128857	0.0	
Mycgr3G35447_Mycgr3T	EFE35384	55	423	93.3486238532	3e-141	
Mycgr3G84402_Mycgr3T	EFE35385	71	667	100.67114094	0.0	


>>

42. ACJE01000020_0
Source: Aspergillus niger ATCC 1015, whole genome shotgun sequencing project.

Number of proteins with BLAST hits to this cluster: 3
MultiGeneBlast score: 3.0
Cumulative Blast bit score: 1658

Table of genes, locations, strands and annotations of subject cluster:
EHA19120	1186370	1187603	+	hypothetical_protein	no_locus_tag
EHA19121	1188433	1191816	-	hypothetical_protein	no_locus_tag
EHA19122	1193827	1194948	-	hypothetical_protein	no_locus_tag
EHA19123	1195691	1197076	+	hypothetical_protein	no_locus_tag
EHA19124	1197299	1199284	-	hypothetical_protein	no_locus_tag
EHA19125	1199739	1201378	-	hypothetical_protein	no_locus_tag
EHA19126	1201686	1202655	+	hypothetical_protein	no_locus_tag
EHA19127	1203155	1204585	-	hypothetical_protein	no_locus_tag
EHA19128	1204832	1206387	+	hypothetical_protein	no_locus_tag
EHA19129	1206757	1208771	-	hypothetical_protein	no_locus_tag
EHA19130	1209351	1210527	-	hypothetical_protein	no_locus_tag
EHA19131	1211455	1212798	+	hypothetical_protein	no_locus_tag
EHA19132	1213618	1214885	+	hypothetical_protein	no_locus_tag
EHA19133	1216158	1217243	+	hypothetical_protein	no_locus_tag
EHA19134	1217619	1219163	+	hypothetical_protein	no_locus_tag
EHA19135	1221871	1223277	+	hypothetical_protein	no_locus_tag
EHA19136	1226482	1227997	-	mitogen-activated_protein_kinase	no_locus_tag

Table of Blast hits (query gene, subject gene, %identity, blast score, %coverage, e-value):
Mycgr3G103034_Mycgr3	EHA19129	54	604	99.6370235935	0.0	
Mycgr3G35447_Mycgr3T	EHA19127	59	433	91.9724770642	4e-145	
Mycgr3G84402_Mycgr3T	EHA19128	72	621	89.485458613	0.0	


>>

43. AKHY01000202_0
Source: Aspergillus oryzae 3.042, whole genome shotgun sequencing project.

Number of proteins with BLAST hits to this cluster: 3
MultiGeneBlast score: 3.0
Cumulative Blast bit score: 1654

Table of genes, locations, strands and annotations of subject cluster:
EIT73174	683276	685688	+	hypothetical_protein	no_locus_tag
EIT73229	686284	687478	+	hypothetical_protein	no_locus_tag
EIT73055	688126	688584	-	hypothetical_protein	no_locus_tag
EIT73108	690602	692211	-	26S_proteasome_regulatory_complex,_ATPase_RPT5	no_locus_tag
EIT73250	692643	694848	-	putative_gamma-butyrobetaine,2-oxoglutarate_dioxygenase	no_locus_tag
EIT73278	697075	698244	-	peroxisomal_multifunctional_beta-oxidation_protein	no_locus_tag
EIT73110	699009	700425	-	protein_arginine_N-methyltransferase_PRMT1	no_locus_tag
EIT73157	702872	704882	+	phosphoglucomutase/phosphomannomutase	no_locus_tag
EIT73155	705331	706923	-	ATP-dependent_RNA_helicase	no_locus_tag
EIT73217	707177	708593	+	RNA-binding_protein_required_for_60S_ribosomal_subunit_biogenesis	no_locus_tag
EIT73165	709023	709906	-	riboflavin_synthase_alpha_chain	no_locus_tag
EIT73083	710439	712096	+	putative_L-carnitine_dehydratase/alpha-methylacyl-CoA_racemase	no_locus_tag
EIT73158	712494	714281	+	PHD_finger_domain_protein	no_locus_tag
EIT73205	714504	716274	-	hypothetical_protein	no_locus_tag
EIT73262	716344	718623	-	hypothetical_protein	no_locus_tag
EIT73089	719295	720056	-	hypothetical_protein	no_locus_tag
EIT73159	720283	721446	+	hypothetical_protein	no_locus_tag
EIT73130	722333	723614	+	hydroxysteroid_17-beta_dehydrogenase_11	no_locus_tag
EIT73199	723742	725195	-	Sof1-like_rRNA_processing_protein	no_locus_tag
EIT73212	725529	726861	+	26S_proteasome_regulatory_complex,_subunit_RPN6/PSMD11	no_locus_tag
EIT73270	727329	728839	+	SWI/SNF_transcription_activation_complex_subunit	no_locus_tag

Table of Blast hits (query gene, subject gene, %identity, blast score, %coverage, e-value):
Mycgr3G103034_Mycgr3	EIT73157	55	571	91.833030853	0.0	
Mycgr3G35447_Mycgr3T	EIT73217	60	447	87.3853211009	2e-150	
Mycgr3G84402_Mycgr3T	EIT73155	68	636	100.894854586	0.0	


>>

44. EQ962654_1
Source: Talaromyces stipitatus ATCC 10500 scf_1105507295541 genomic scaffold, whole genome shotgun sequence.

Number of proteins with BLAST hits to this cluster: 3
MultiGeneBlast score: 3.0
Cumulative Blast bit score: 1643

Table of genes, locations, strands and annotations of subject cluster:
EED19493	1260539	1261769	+	DUF887_domain_protein	no_locus_tag
EED19494	1262214	1263884	-	SWI-SNF_complex_subunit_(BAF60b),_putative	no_locus_tag
EED19495	1264485	1265077	-	conserved_hypothetical_protein	no_locus_tag
EED19496	1266489	1267809	-	proteasome_regulatory_particle_subunit_(RpnF), putative	no_locus_tag
EED19497	1268142	1269602	+	small_nucleolar_ribonucleoprotein_complex subunit (SOF1), putative	no_locus_tag
EED19498	1269714	1270912	-	short-chain_dehydrogenase/reductase_family protein, putative	no_locus_tag
EED19499	1272337	1273074	-	hypothetical_protein	no_locus_tag
EED19500	1273327	1274997	-	PHD_finger_domain_protein,_putative	no_locus_tag
EED19501	1275281	1276916	-	CAIB/BAIF_family_enzyme	no_locus_tag
EED19502	1277100	1277917	+	riboflavin_synthase,_alpha_subunit	no_locus_tag
EED19503	1278041	1279437	-	ribosome_biogenesis_protein_Ssf2,_putative	no_locus_tag
EED19504	1279684	1281178	+	ATP-dependent_RNA_helicase_,_putative	no_locus_tag
EED19505	1281462	1283449	-	N-acetylglucosamine-phosphate_mutase	no_locus_tag
EED19506	1283803	1284981	-	Mn2_homeostasis_protein_(Per1),_putative	no_locus_tag
EED19507	1285559	1286963	+	histone_H4_arginine_methyltransferase_RmtA	no_locus_tag
EED19508	1287567	1288719	+	peroxisomal_dehydratase,_putative	no_locus_tag
EED19509	1288917	1291154	-	trimethyllysine_dioxygenase_TmlH,_putative	no_locus_tag
EED19510	1291527	1293045	+	proteasome_regulatory_particle_subunit_Rpt5, putative	no_locus_tag
EED19511	1293561	1296219	-	conserved_hypothetical_protein	no_locus_tag
EED19512	1298364	1301518	-	cAMP-dependent_protein_kinase-like,_putative	no_locus_tag

Table of Blast hits (query gene, subject gene, %identity, blast score, %coverage, e-value):
Mycgr3G103034_Mycgr3	EED19505	54	596	100.0	0.0	
Mycgr3G35447_Mycgr3T	EED19503	59	434	91.7431192661	2e-145	
Mycgr3G84402_Mycgr3T	EED19504	68	613	95.5257270694	0.0	


>>

45. DS572750_4
Source: Paracoccidioides brasiliensis Pb18 supercont1.1 genomic scaffold, whole genome shotgun sequence.

Number of proteins with BLAST hits to this cluster: 3
MultiGeneBlast score: 3.0
Cumulative Blast bit score: 1607

Table of genes, locations, strands and annotations of subject cluster:
EEH44309	2018710	2021155	+	conserved_hypothetical_protein	no_locus_tag
EEH44310	2022010	2023580	-	26S_protease_regulatory_subunit_6A	no_locus_tag
EEH44311	2023747	2026297	-	trimethyllysine_dioxygenase	no_locus_tag
EEH44312	2026791	2028127	-	peroxisomal_dehydratase	no_locus_tag
EEH44313	2028981	2030408	-	HNRNP_arginine_N-methyltransferase	no_locus_tag
EEH44314	2031141	2032379	+	Mn2+_homeostasis_protein_(Per1)	no_locus_tag
EEH44315	2033854	2035236	+	phosphoacetylglucosamine_mutase	no_locus_tag
EEH44316	2035931	2037448	-	ATP-dependent_rRNA_helicase_RRP3	no_locus_tag
EEH44317	2037745	2039184	+	ribosome_biogenesis_protein_SSF1	no_locus_tag
EEH44318	2039520	2040388	-	riboflavin_synthase_alpha_chain	no_locus_tag
EEH44319	2040735	2042530	+	formyl-coenzyme_A_transferase	no_locus_tag
EEH44320	2043049	2044893	+	conserved_hypothetical_protein	no_locus_tag
EEH44321	2045686	2047001	-	DUF887_domain-containing_protein	no_locus_tag
EEH44322	2047978	2054139	-	conserved_hypothetical_protein	no_locus_tag
EEH44323	2054793	2055576	+	60S_ribosomal_protein_L27-A	no_locus_tag
EEH44324	2057481	2058054	+	predicted_protein	no_locus_tag

Table of Blast hits (query gene, subject gene, %identity, blast score, %coverage, e-value):
Mycgr3G103034_Mycgr3	EEH44315	55	482	78.221415608	8e-163	
Mycgr3G35447_Mycgr3T	EEH44317	58	473	94.495412844	9e-161	
Mycgr3G84402_Mycgr3T	EEH44316	75	652	97.0917225951	0.0	


>>

46. GL534607_0
Source: Pyrenophora teres f. teres 0-1 unplaced genomic scaffold scaffold_190867, whole genome shotgun sequence.

Number of proteins with BLAST hits to this cluster: 3
MultiGeneBlast score: 3.0
Cumulative Blast bit score: 1578

Table of genes, locations, strands and annotations of subject cluster:
EFQ91772	1067	2976	+	hypothetical_protein	no_locus_tag
EFQ91773	3686	4861	+	hypothetical_protein	no_locus_tag
EFQ91774	5015	6241	-	hypothetical_protein	no_locus_tag
EFQ91775	6847	8898	+	hypothetical_protein	no_locus_tag
EFQ91776	9965	11538	+	hypothetical_protein	no_locus_tag
EFQ91777	13076	15425	-	hypothetical_protein	no_locus_tag
EFQ91778	16471	17517	+	hypothetical_protein	no_locus_tag
EFQ91779	17835	18453	+	hypothetical_protein	no_locus_tag
EFQ91780	20044	21644	-	hypothetical_protein	no_locus_tag
EFQ91781	21922	23318	+	hypothetical_protein	no_locus_tag
EFQ91782	23443	24515	-	hypothetical_protein	no_locus_tag
EFQ91783	24979	25923	+	hypothetical_protein	no_locus_tag
EFQ91784	26443	27504	+	hypothetical_protein	no_locus_tag
EFQ91785	28729	30222	-	hypothetical_protein	no_locus_tag
EFQ91786	30917	31906	-	hypothetical_protein	no_locus_tag
EFQ91787	33370	34738	-	hypothetical_protein	no_locus_tag
EFQ91788	35781	38024	-	hypothetical_protein	no_locus_tag
EFQ91789	38951	40348	-	hypothetical_protein	no_locus_tag
EFQ91790	40878	42675	-	hypothetical_protein	no_locus_tag
EFQ91791	43078	44954	+	hypothetical_protein	no_locus_tag

Table of Blast hits (query gene, subject gene, %identity, blast score, %coverage, e-value):
Mycgr3G67791_Mycgr3T	EFQ91772	64	530	83.0739299611	1e-179	
Mycgr3G35447_Mycgr3T	EFQ91781	58	423	88.5321100917	3e-141	
Mycgr3G84402_Mycgr3T	EFQ91780	71	625	93.288590604	0.0	


>>

47. KB445649_3
Source: Cochliobolus sativus ND90Pr unplaced genomic scaffold COCSAscaffold_13, whole genome shotgun sequence.

Number of proteins with BLAST hits to this cluster: 3
MultiGeneBlast score: 3.0
Cumulative Blast bit score: 1569

Table of genes, locations, strands and annotations of subject cluster:
EMD61102	958584	961348	+	hypothetical_protein	no_locus_tag
EMD61103	961669	962435	-	hypothetical_protein	no_locus_tag
EMD61104	963862	964410	+	hypothetical_protein	no_locus_tag
EMD61105	964536	966125	-	hypothetical_protein	no_locus_tag
EMD61106	966702	968366	-	hypothetical_protein	no_locus_tag
EMD61107	970355	971809	+	hypothetical_protein	no_locus_tag
EMD61108	972017	972355	-	hypothetical_protein	no_locus_tag
EMD61109	972561	973566	-	hypothetical_protein	no_locus_tag
EMD61110	974152	975093	-	hypothetical_protein	no_locus_tag
EMD61111	975565	976615	+	hypothetical_protein	no_locus_tag
EMD61112	976718	978172	-	hypothetical_protein	no_locus_tag
EMD61113	978499	980104	+	hypothetical_protein	no_locus_tag
EMD61114	980710	981458	+	hypothetical_protein	no_locus_tag
EMD61115	981749	983292	-	hypothetical_protein	no_locus_tag
EMD61116	984353	986380	-	hypothetical_protein	no_locus_tag
EMD61117	986977	988224	+	hypothetical_protein	no_locus_tag
EMD61118	988263	989448	-	hypothetical_protein	no_locus_tag
EMD61119	990115	991958	-	hypothetical_protein	no_locus_tag
EMD61120	994634	996412	+	hypothetical_protein	no_locus_tag
EMD61121	997097	997788	+	hypothetical_protein	no_locus_tag
EMD61122	998502	1002182	-	hypothetical_protein	no_locus_tag
EMD61123	1002481	1003494	+	hypothetical_protein	no_locus_tag
EMD61124	1003654	1004130	-	hypothetical_protein	no_locus_tag
EMD61125	1004553	1006333	-	hypothetical_protein	no_locus_tag
EMD61126	1007189	1008399	+	hypothetical_protein	no_locus_tag
EMD61127	1009492	1009844	+	hypothetical_protein	no_locus_tag
EMD61128	1011238	1012726	+	hypothetical_protein	no_locus_tag

Table of Blast hits (query gene, subject gene, %identity, blast score, %coverage, e-value):
Mycgr3G67791_Mycgr3T	EMD61119	67	520	75.0972762646	6e-176	
Mycgr3G35447_Mycgr3T	EMD61112	58	431	87.8440366972	2e-144	
Mycgr3G84402_Mycgr3T	EMD61113	71	618	93.0648769575	0.0	


>>

48. DS544805_5
Source: Paracoccidioides brasiliensis Pb03 supercont1.3 genomic scaffold, whole genome shotgun sequence.

Number of proteins with BLAST hits to this cluster: 3
MultiGeneBlast score: 3.0
Cumulative Blast bit score: 1568

Table of genes, locations, strands and annotations of subject cluster:
EEH19938	1090569	1093014	+	conserved_hypothetical_protein	no_locus_tag
EEH19939	1093870	1095338	-	26S_protease_regulatory_subunit_6A	no_locus_tag
EEH19940	1095938	1096993	-	trimethyllysine_dioxygenase	no_locus_tag
EEH19941	1098647	1099843	-	conserved_hypothetical_protein	no_locus_tag
EEH19942	1100128	1102261	-	arginine_N-methyltransferase	no_locus_tag
EEH19943	1102990	1104225	+	conserved_hypothetical_protein	no_locus_tag
EEH19944	1105032	1107088	+	phosphoacetylglucosamine_mutase	no_locus_tag
EEH19945	1107783	1109304	-	ATP-dependent_rRNA_helicase_rrp3	no_locus_tag
EEH19946	1109684	1111021	+	splicing_factor	no_locus_tag
EEH19947	1111361	1112228	-	riboflavin_synthase_alpha_chain	no_locus_tag
EEH19948	1112507	1114288	+	formyl-coenzyme_A_transferase	no_locus_tag
EEH19949	1114800	1116626	+	conserved_hypothetical_protein	no_locus_tag
EEH19950	1117429	1118744	-	DUF887_domain-containing_protein	no_locus_tag
EEH19951	1119719	1125815	-	conserved_hypothetical_protein	no_locus_tag
EEH19952	1126626	1127259	+	60S_ribosomal_protein_L27-B	no_locus_tag
EEH19953	1129144	1129816	+	predicted_protein	no_locus_tag

Table of Blast hits (query gene, subject gene, %identity, blast score, %coverage, e-value):
Mycgr3G103034_Mycgr3	EEH19944	54	580	99.8185117967	0.0	
Mycgr3G35447_Mycgr3T	EEH19946	58	454	87.6146788991	5e-154	
Mycgr3G84402_Mycgr3T	EEH19945	65	534	97.7628635347	0.0	


>>

49. KB733455_0
Source: Bipolaris maydis ATCC 48331 unplaced genomic scaffold COCC4scaffold_12, whole genome shotgun sequence.

Number of proteins with BLAST hits to this cluster: 3
MultiGeneBlast score: 3.0
Cumulative Blast bit score: 1562

Table of genes, locations, strands and annotations of subject cluster:
ENI04923	47305	47658	-	hypothetical_protein	no_locus_tag
ENI04924	48752	49947	-	hypothetical_protein	no_locus_tag
ENI04925	50783	52550	+	hypothetical_protein	no_locus_tag
ENI04926	52974	53504	+	hypothetical_protein	no_locus_tag
ENI04927	53539	54554	-	hypothetical_protein	no_locus_tag
ENI04928	54858	58536	+	hypothetical_protein	no_locus_tag
ENI04929	59210	59953	-	hypothetical_protein	no_locus_tag
ENI04930	60670	62449	-	hypothetical_protein	no_locus_tag
ENI04931	65788	67632	+	hypothetical_protein	no_locus_tag
ENI04932	68518	69414	+	hypothetical_protein	no_locus_tag
ENI04933	69530	70786	-	hypothetical_protein	no_locus_tag
ENI04934	71409	73430	+	hypothetical_protein	no_locus_tag
ENI04935	74517	76060	+	hypothetical_protein	no_locus_tag
ENI04936	76404	77135	-	hypothetical_protein	no_locus_tag
ENI04937	77766	79371	-	hypothetical_protein	no_locus_tag
ENI04938	79699	81162	+	hypothetical_protein	no_locus_tag
ENI04939	81266	82306	-	hypothetical_protein	no_locus_tag
ENI04940	82778	83719	+	hypothetical_protein	no_locus_tag
ENI04941	84313	85318	+	hypothetical_protein	no_locus_tag
ENI04942	86065	87297	-	hypothetical_protein	no_locus_tag
ENI04943	89762	91428	+	hypothetical_protein	no_locus_tag
ENI04944	91977	93553	+	hypothetical_protein	no_locus_tag
ENI04945	93657	94205	-	hypothetical_protein	no_locus_tag
ENI04946	95683	96449	+	hypothetical_protein	no_locus_tag
ENI04947	96804	99568	-	hypothetical_protein	no_locus_tag
ENI04948	100551	102287	-	hypothetical_protein	no_locus_tag

Table of Blast hits (query gene, subject gene, %identity, blast score, %coverage, e-value):
Mycgr3G67791_Mycgr3T	ENI04931	66	513	75.0972762646	3e-173	
Mycgr3G35447_Mycgr3T	ENI04938	58	431	88.3027522936	2e-144	
Mycgr3G84402_Mycgr3T	ENI04937	70	618	95.0782997763	0.0	


>>

50. KB445579_3
Source: Cochliobolus heterostrophus C5 unplaced genomic scaffold COCHEscaffold_11, whole genome shotgun sequence.

Number of proteins with BLAST hits to this cluster: 3
MultiGeneBlast score: 3.0
Cumulative Blast bit score: 1562

Table of genes, locations, strands and annotations of subject cluster:
EMD89336	906564	908869	+	hypothetical_protein	no_locus_tag
EMD89337	909224	909990	-	hypothetical_protein	no_locus_tag
EMD89338	911468	912016	+	hypothetical_protein	no_locus_tag
EMD89339	912120	913696	-	hypothetical_protein	no_locus_tag
EMD89340	914245	915911	-	hypothetical_protein	no_locus_tag
EMD89341	918432	919664	+	hypothetical_protein	no_locus_tag
EMD89342	920411	921416	-	hypothetical_protein	no_locus_tag
EMD89343	922010	922951	-	hypothetical_protein	no_locus_tag
EMD89344	923423	924463	+	hypothetical_protein	no_locus_tag
EMD89345	924567	926030	-	hypothetical_protein	no_locus_tag
EMD89346	926358	927963	+	hypothetical_protein	no_locus_tag
EMD89347	928594	929325	+	hypothetical_protein	no_locus_tag
EMD89348	929669	931212	-	hypothetical_protein	no_locus_tag
EMD89349	932302	934320	-	hypothetical_protein	no_locus_tag
EMD89350	934943	936199	+	hypothetical_protein	no_locus_tag
EMD89351	936309	937346	-	hypothetical_protein	no_locus_tag
EMD89352	938097	939941	-	hypothetical_protein	no_locus_tag
EMD89353	943323	945102	+	hypothetical_protein	no_locus_tag
EMD89354	945819	946562	+	hypothetical_protein	no_locus_tag
EMD89355	947236	950914	-	hypothetical_protein	no_locus_tag
EMD89356	951218	952233	+	hypothetical_protein	no_locus_tag
EMD89357	952268	952798	-	hypothetical_protein	no_locus_tag
EMD89358	953222	954989	-	hypothetical_protein	no_locus_tag
EMD89359	955825	957020	+	hypothetical_protein	no_locus_tag
EMD89360	958114	958467	+	hypothetical_protein	no_locus_tag
EMD89361	959693	960070	+	hypothetical_protein	no_locus_tag

Table of Blast hits (query gene, subject gene, %identity, blast score, %coverage, e-value):
Mycgr3G67791_Mycgr3T	EMD89352	66	513	75.0972762646	3e-173	
Mycgr3G35447_Mycgr3T	EMD89345	58	431	88.3027522936	2e-144	
Mycgr3G84402_Mycgr3T	EMD89346	70	618	95.0782997763	0.0	


>>

51. KE145370_1
Source: Glarea lozoyensis ATCC 20868 chromosome Unknown GLAREA6, whole genome shotgun sequence.

Number of proteins with BLAST hits to this cluster: 3
MultiGeneBlast score: 3.0
Cumulative Blast bit score: 1309

Table of genes, locations, strands and annotations of subject cluster:
EPE26842	1352946	1355238	+	Thiamin_diphosphate-binding_fold_(THDP-binding)	no_locus_tag
EPE26843	1357121	1357936	+	hypothetical_protein	no_locus_tag
EPE26844	1360156	1360785	+	hypothetical_protein	no_locus_tag
EPE26845	1361328	1362310	-	NAD(P)-binding_Rossmann-fold_containing_protein	no_locus_tag
EPE26846	1364073	1367792	-	hypothetical_protein	no_locus_tag
EPE26847	1369207	1370120	+	P-loop_containing_nucleoside_triphosphate hydrolase	no_locus_tag
EPE26848	1370777	1371395	-	hypothetical_protein	no_locus_tag
EPE26849	1372005	1373321	+	alpha/beta-Hydrolase	no_locus_tag
EPE26850	1373623	1374447	-	hypothetical_protein	no_locus_tag
EPE26851	1375781	1377289	-	P-loop_containing_nucleoside_triphosphate hydrolase	no_locus_tag
EPE26852	1377511	1378911	+	hypothetical_protein	no_locus_tag
EPE26853	1379796	1380386	+	hypothetical_protein	no_locus_tag
EPE26854	1380937	1381852	-	hypothetical_protein	no_locus_tag
EPE26855	1383331	1384904	+	CoA-transferase_family_III_(CaiB/BaiF)	no_locus_tag
EPE26856	1385409	1386917	+	FYVE/PHD_zinc_finger	no_locus_tag
EPE26857	1387949	1389344	-	Cloroperoxidase	no_locus_tag
EPE26858	1390442	1391029	-	Mss4-like_protein	no_locus_tag
EPE26859	1391893	1392132	-	hypothetical_protein	no_locus_tag
EPE26860	1393019	1393765	-	Riboflavin_synthase	no_locus_tag
EPE26861	1394387	1397815	+	(Trans)glycosidase	no_locus_tag
EPE26862	1398159	1399925	-	Class_II_aaRS_and_biotin_synthetase	no_locus_tag

Table of Blast hits (query gene, subject gene, %identity, blast score, %coverage, e-value):
Mycgr3G28587_Mycgr3T	EPE26848	49	143	100.621118012	7e-40	
Mycgr3G35447_Mycgr3T	EPE26852	57	496	103.669724771	5e-170	
Mycgr3G84402_Mycgr3T	EPE26851	72	670	102.684563758	0.0	


>>

52. FQ790359_0
Source: Botryotinia fuckeliana T4 SupSuperContig_114_320_122_1 genomic supercontig.

Number of proteins with BLAST hits to this cluster: 3
MultiGeneBlast score: 3.0
Cumulative Blast bit score: 1286

Table of genes, locations, strands and annotations of subject cluster:
CCD56318	596678	597430	+	hypothetical_protein	BofuT4_P149280.1
CCD56319	598196	599464	-	similar_to_oxysterol_binding_protein_(Osh5)	BofuT4_P149290.1
CCD56320	601011	602314	-	similar_to_fructose-bisphosphate_aldolase	BofuT4_P149300.1
CCD56321	602926	603159	+	hypothetical_protein	BofuT4_uP149310.1
CCD56322	603428	604393	-	hypothetical_protein	BofuT4_P149320.1
CCD56323	605002	607008	+	similar_to_U1biquitin-specific_peptidase	BofuT4_P149330.1
CCD56324	607674	610070	+	hypothetical_protein	BofuT4_P149340.1
CCD56325	611236	611580	-	predicted_protein	BofuT4_P149350.1
CCD56326	612997	614396	-	similar_to_ribosome_biogenesis_protein_Ssf2	BofuT4_P149360.1
CCD56327	614670	616177	+	similar_to_ATP-dependent_rRNA_helicase_rrp3	BofuT4_P149370.1
CCD56328	616311	618023	+	similar_to_caib/baif_family_protein	BofuT4_P149380.1
CCD56329	618281	620087	+	hypothetical_protein	BofuT4_P149390.1
CCD56330	621006	621899	+	similar_to_ser/Thr_protein_phosphatase superfamily	BofuT4_P149400.1
CCD56331	623016	624587	-	hypothetical_protein	BofuT4_P149410.1
CCD56332	625876	626739	+	predicted_protein	BofuT4_P149420.1
CCD56333	626861	627016	+	predicted_protein	BofuT4_uP149430.1
CCD56334	627642	627791	-	hypothetical_protein	BofuT4_uP149440.1
CCD56335	628910	632583	-	hypothetical_protein	BofuT4_P149450.1
CCD56336	636089	637084	+	similar_to_GTP-binding_protein_rho2	BofuT4_P149460.1
CCD56337	638348	639167	-	hypothetical_protein	BofuT4_P149470.1
CCD56338	639542	640599	+	similar_to_siderophore_biosynthesis	BofuT4_P149480.1
CCD56339	641338	641580	+	hypothetical_protein	BofuT4_uP149490.1
CCD56340	644879	647048	-	hypothetical_protein	BofuT4_P149500.1
CCD56341	647660	647995	-	hypothetical_protein	BofuT4_P149510.1
CCD56342	648271	648526	-	predicted_protein	BofuT4_uP149520.1
CCD56343	649714	650799	-	hypothetical_protein	BofuT4_P149530.1
CCD56344	651190	651794	+	predicted_protein	BofuT4_uP149540.1
CCD56345	652577	652959	+	BcPIO9	BofuT4_P149550.1
CCD56346	653340	654112	+	similar_to_translation_machinery-associated protein 20	BofuT4_P149560.1
CCD56347	655771	656343	-	hypothetical_protein	BofuT4_P149570.1
CCD56348	656556	656762	-	hypothetical_protein	BofuT4_uP149580.1
CCD56349	657121	658395	+	hypothetical_protein	BofuT4_P149590.1

Table of Blast hits (query gene, subject gene, %identity, blast score, %coverage, e-value):
Mycgr3G28587_Mycgr3T	CCD56337	51	148	99.3788819876	1e-41	
Mycgr3G35447_Mycgr3T	CCD56326	62	478	91.2844036697	1e-162	
Mycgr3G84402_Mycgr3T	CCD56327	71	660	103.803131991	0.0	


>>

53. AFWA01000017_0
Source: Pneumocystis murina B123, whole genome shotgun sequencing project.

Number of proteins with BLAST hits to this cluster: 3
MultiGeneBlast score: 3.0
Cumulative Blast bit score: 1276

Table of genes, locations, strands and annotations of subject cluster:
EMR08101	179013	181054	+	hypothetical_protein	no_locus_tag
EMR08102	181221	182490	-	hypothetical_protein	no_locus_tag
EMR08103	181221	182078	-	hypothetical_protein,_variant	no_locus_tag
EMR08104	183980	184642	+	hypothetical_protein	no_locus_tag
EMR08105	185523	188101	+	hypothetical_protein	no_locus_tag
EMR08106	188500	189655	-	hypothetical_protein	no_locus_tag
EMR08107	189871	191963	-	hypothetical_protein	no_locus_tag
EMR08108	193855	195104	+	hypothetical_protein	no_locus_tag
EMR08109	195736	197131	-	hypothetical_protein	no_locus_tag
EMR08110	197570	198709	-	hypothetical_protein	no_locus_tag
EMR08111	198786	200354	+	hypothetical_protein	no_locus_tag
EMR08112	200421	201110	-	riboflavin_synthase,_alpha_subunit	no_locus_tag
EMR08113	201258	203629	-	AGC/AKT_protein_kinase	no_locus_tag
EMR08114	204078	205098	+	hypothetical_protein	no_locus_tag
EMR08115	205220	207140	-	hypothetical_protein	no_locus_tag
EMR08116	207756	209538	+	hypothetical_protein	no_locus_tag
EMR08117	209957	211795	-	hypothetical_protein	no_locus_tag
EMR08118	212613	219018	-	hypothetical_protein	no_locus_tag
EMR08119	219170	221707	+	hypothetical_protein	no_locus_tag
EMR08120	222330	224159	-	hypothetical_protein	no_locus_tag
EMR08121	224415	226064	-	hypothetical_protein	no_locus_tag
EMR08122	226361	228727	-	trifunctional_folic_acid_synthesis_protein	no_locus_tag

Table of Blast hits (query gene, subject gene, %identity, blast score, %coverage, e-value):
Mycgr3G103034_Mycgr3	EMR08115	45	473	95.6442831216	5e-158	
Mycgr3G35447_Mycgr3T	EMR08110	44	260	77.0642201835	1e-79	
Mycgr3G84402_Mycgr3T	EMR08111	62	543	90.8277404922	0.0	


>>

54. CH476628_0
Source: Sclerotinia sclerotiorum 1980 scaffold_8 genomic scaffold, whole genome shotgun sequence.

Number of proteins with BLAST hits to this cluster: 3
MultiGeneBlast score: 3.0
Cumulative Blast bit score: 1242

Table of genes, locations, strands and annotations of subject cluster:
EDO04074	637653	640022	-	predicted_protein	no_locus_tag
EDO04075	640662	642581	-	hypothetical_protein	no_locus_tag
EDO04076	643303	644266	+	predicted_protein	no_locus_tag
EDO04077	644578	644791	+	predicted_protein	no_locus_tag
EDO04078	645403	646699	+	hypothetical_protein	no_locus_tag
EDO04079	648149	649418	+	hypothetical_protein	no_locus_tag
EDO04080	650282	652591	-	hypothetical_protein	no_locus_tag
EDO04081	655026	655217	-	predicted_protein	no_locus_tag
EDO04082	655630	655815	-	predicted_protein	no_locus_tag
EDO04083	656768	658170	-	hypothetical_protein	no_locus_tag
EDO04084	658462	659957	+	conserved_hypothetical_protein	no_locus_tag
EDO04085	660223	663824	+	hypothetical_protein	no_locus_tag
EDO04086	665821	666867	-	hypothetical_protein	no_locus_tag
EDO04087	667228	668328	+	hypothetical_protein	no_locus_tag
EDO04088	669408	670413	-	hypothetical_protein	no_locus_tag
EDO04089	673063	676779	+	hypothetical_protein	no_locus_tag
EDO04090	678041	678217	+	predicted_protein	no_locus_tag
EDO04091	678284	678858	-	predicted_protein	no_locus_tag
EDO04092	680620	682071	+	hypothetical_protein	no_locus_tag
EDO04093	682700	684252	+	hypothetical_protein	no_locus_tag
EDO04094	687003	687772	+	predicted_protein	no_locus_tag

Table of Blast hits (query gene, subject gene, %identity, blast score, %coverage, e-value):
Mycgr3G28587_Mycgr3T	EDO04087	45	114	85.0931677019	8e-29	
Mycgr3G35447_Mycgr3T	EDO04083	61	471	91.5137614679	6e-160	
Mycgr3G84402_Mycgr3T	EDO04084	78	657	89.485458613	0.0	


>>

55. JH921451_1
Source: Marssonina brunnea f. sp. 'multigermtubi' MB_m1 unplaced genomic scaffold M6_S00024, whole genome shotgun sequence.

Number of proteins with BLAST hits to this cluster: 3
MultiGeneBlast score: 3.0
Cumulative Blast bit score: 1205

Table of genes, locations, strands and annotations of subject cluster:
EKD13165	222904	225620	-	hypothetical_protein	no_locus_tag
EKD13166	227855	229193	+	V-ATPase_subunit_C	no_locus_tag
EKD13167	229496	232024	-	adenylyl-sulfate_kinase	no_locus_tag
EKD13168	233170	234112	+	hypothetical_protein	no_locus_tag
EKD13169	234490	237908	-	CCAAT-box-binding_transcription_factor	no_locus_tag
EKD13170	238569	240670	+	prolyl-tRNA_synthetase	no_locus_tag
EKD13171	240927	241295	-	hypothetical_protein	no_locus_tag
EKD13172	242552	244092	-	ATP-dependent_rRNA_helicase_RRP3	no_locus_tag
EKD13173	244283	245702	+	ribosome_biogenesis_protein	no_locus_tag
EKD13174	246072	247975	+	hypothetical_protein	no_locus_tag
EKD13175	251794	252723	+	hypothetical_protein	no_locus_tag
EKD13176	253980	257640	-	stress_response_protein_NST1	no_locus_tag
EKD13177	258921	259894	+	GTP-binding_protein_rho2	no_locus_tag
EKD13178	260911	261667	-	RING_finger_domain_protein	no_locus_tag
EKD13179	262163	262950	+	hypothetical_protein	no_locus_tag
EKD13180	265357	266286	+	hypothetical_protein	no_locus_tag
EKD13181	268924	270896	+	hypothetical_protein	no_locus_tag
EKD13182	270981	271550	+	hypothetical_protein	no_locus_tag
EKD13183	271965	273458	-	cyclin	no_locus_tag
EKD13184	275023	276264	+	hypothetical_protein	no_locus_tag
EKD13185	276870	279236	-	hypothetical_protein	no_locus_tag
EKD13186	280403	281564	-	hypothetical_protein	no_locus_tag

Table of Blast hits (query gene, subject gene, %identity, blast score, %coverage, e-value):
Mycgr3G28587_Mycgr3T	EKD13178	48	114	101.863354037	1e-28	
Mycgr3G35447_Mycgr3T	EKD13173	59	483	101.376146789	2e-164	
Mycgr3G84402_Mycgr3T	EKD13172	73	608	89.2617449664	0.0	


>>

56. KB708068_0
Source: Botryotinia fuckeliana BcDW1 unplaced genomic scaffold Scaffold_396, whole genome shotgun sequence.

Number of proteins with BLAST hits to this cluster: 3
MultiGeneBlast score: 3.0
Cumulative Blast bit score: 1193

Table of genes, locations, strands and annotations of subject cluster:
EMR81722	214544	215212	+	hypothetical_protein	no_locus_tag
EMR81723	216060	217328	-	putative_oxysterol-binding_protein	no_locus_tag
EMR81724	218876	220179	-	putative_fructose-bisphosphate_class_ii_protein	no_locus_tag
EMR81725	222867	224873	+	putative_ubiquitin_carboxyl-terminal_hydrolase protein	no_locus_tag
EMR81726	225539	227935	+	hypothetical_protein	no_locus_tag
EMR81727	230869	232268	-	putative_ribosome_biogenesis_protein_ssf1 protein	no_locus_tag
EMR81728	232542	234049	+	putative_atp-dependent_rrna_helicase_rrp3 protein	no_locus_tag
EMR81729	234341	235895	+	putative_formyl-coenzyme_a_transferase_protein	no_locus_tag
EMR81730	236425	237959	+	putative_phd_finger_containing_protein_phf1 protein	no_locus_tag
EMR81731	238878	239771	+	putative_ser_thr_protein_phosphatase_superfamily protein	no_locus_tag
EMR81732	240885	241750	-	putative_integral_membrane_protein	no_locus_tag
EMR81733	246519	250227	-	putative_stress_response_protein_nst1_protein	no_locus_tag
EMR81734	253097	254092	+	putative_rho_gtpase_rho_protein	no_locus_tag
EMR81735	255150	256175	-	hypothetical_protein	no_locus_tag
EMR81736	256551	257608	+	putative_siderophore_biosynthesis_lipase esterase protein	no_locus_tag
EMR81737	258562	259293	+	putative_c2h2-like_zinc_finger_protein	no_locus_tag
EMR81738	261668	263479	-	hypothetical_protein	no_locus_tag
EMR81739	266502	267587	-	hypothetical_protein	no_locus_tag
EMR81740	269365	269747	+	putative_pua_rna_binding_domain-containing protein	no_locus_tag
EMR81741	270062	270900	+	putative_translation_machinery-associated protein	no_locus_tag
EMR81742	273994	275183	+	putative_60s_ribosomal_protein_l35_protein	no_locus_tag

Table of Blast hits (query gene, subject gene, %identity, blast score, %coverage, e-value):
Mycgr3G28587_Mycgr3T	EMR81735	56	55	34.1614906832	2e-07	
Mycgr3G35447_Mycgr3T	EMR81727	62	478	91.2844036697	1e-162	
Mycgr3G84402_Mycgr3T	EMR81728	71	660	103.803131991	0.0	


>>

57. FP929137_1
Source: Leptosphaeria maculans JN3 lm_SuperContig_10_v2 genomic supercontig, whole genome, isolate v23.1.3.

Number of proteins with BLAST hits to this cluster: 3
MultiGeneBlast score: 3.0
Cumulative Blast bit score: 739

Table of genes, locations, strands and annotations of subject cluster:
CBX99895	850831	851232	-	hypothetical_protein	LEMA_P074840.1
CBX99896	851820	853936	-	similar_to_TPA:_GTP_binding_protein	LEMA_P074850.1
CBX99897	854383	854776	+	similar_to_dolichol_phosphate mannosyltransferase subunit 3	LEMA_P074860.1
CBX99898	854928	855733	-	hypothetical_protein	LEMA_P074870.1
CBX99899	856079	857771	+	hypothetical_protein	LEMA_P074880.1
CBX99900	857938	859079	-	hypothetical_protein	LEMA_P074890.1
CBX99901	860224	860388	+	predicted_protein	LEMA_uP074900.1
CBX99902	860945	861806	-	predicted_protein	LEMA_P074910.1
CBX99903	862801	865073	+	hypothetical_protein	LEMA_P074920.1
CBX99904	865926	866473	-	predicted_protein	LEMA_P074930.1
CBX99905	866690	867234	-	predicted_protein	LEMA_P074940.1
CBX99906	867664	868193	-	predicted_protein	LEMA_P074950.1
CBX99907	868472	869227	+	predicted_protein	LEMA_P074960.1
CBX99908	870397	871545	-	similar_to_GTP-binding_protein_RHO-1_protein	LEMA_P074970.1
CBX99909	873693	876858	+	hypothetical_protein	LEMA_P074980.1
CBX99910	877974	879904	+	similar_to_N-acetylglucosamine-phosphate_mutase	LEMA_P074990.1
CBX99911	882042	885034	+	similar_to_DUF221_domain-containing_protein	LEMA_P075000.1
CBX99912	886467	886834	+	predicted_protein	LEMA_uP075010.1
CBX99913	888253	889352	-	hypothetical_protein	LEMA_P075020.1
CBX99914	889963	890146	-	predicted_protein	LEMA_uP075030.1
CBX99915	892773	892931	-	predicted_protein	LEMA_uP075040.1
CBX99916	893265	893632	+	predicted_protein	LEMA_uP075050.1
CBX99917	894839	897481	+	predicted_protein	LEMA_P075060.1
CBX99918	897806	898789	+	predicted_protein	LEMA_P075070.1
CBX99919	901323	902667	-	predicted_protein	LEMA_P075080.1
CBX99920	904042	906207	+	hypothetical_protein	LEMA_P075090.1
CBX99921	907205	909011	+	hypothetical_protein	LEMA_P075100.1
CBX99922	909709	910755	-	hypothetical_protein	LEMA_P075110.1
CBX99923	911584	912018	+	similar_to_dolichol-phosphate_(beta-D) mannosyltransferase 1	LEMA_P075120.1
CBX99924	912301	913203	+	predicted_protein	LEMA_P075130.1
CBX99925	914065	916096	+	similar_to_FAD/FMN-containing_isoamyl_alcohol oxidase MreA	LEMA_P075140.1
CBX99926	916767	917985	+	similar_to_polygalacturonase_1	LEMA_P075150.1
CBX99927	918997	920379	-	predicted_protein	LEMA_P075160.1
CBX99928	920951	921379	-	predicted_protein	LEMA_P075170.1
CBX99929	922477	923294	+	similar_to_ADP-ribosylation_factor-like_protein 1	LEMA_P075180.1
CBX99930	923814	927202	-	predicted_protein	LEMA_P075190.1

Table of Blast hits (query gene, subject gene, %identity, blast score, %coverage, e-value):
Mycgr3G90406_Mycgr3T	CBX99920	26	69	23.166023166	5e-09	
Mycgr3G103034_Mycgr3	CBX99910	54	594	97.6406533575	0.0	
Mycgr3G28587_Mycgr3T	CBX99907	74	76	36.0248447205	3e-14	


>>

58. KB446542_6
Source: Dothistroma septosporum NZE10 unplaced genomic scaffold DOTSEscaffold_8, whole genome shotgun sequence.

Number of proteins with BLAST hits to this cluster: 2
MultiGeneBlast score: 2.0
Cumulative Blast bit score: 5340

Table of genes, locations, strands and annotations of subject cluster:
EME41691	1319653	1319988	+	hypothetical_protein	no_locus_tag
EME41692	1321469	1322233	+	hypothetical_protein	no_locus_tag
EME41693	1322309	1324135	-	hypothetical_protein	no_locus_tag
EME41694	1326279	1327413	+	glycoside_hydrolase_family_43_protein	no_locus_tag
EME41695	1329262	1329861	-	hypothetical_protein	no_locus_tag
EME41696	1331123	1331417	+	hypothetical_protein	no_locus_tag
EME41697	1333402	1334617	+	hypothetical_protein	no_locus_tag
EME41698	1334915	1335880	+	hypothetical_protein	no_locus_tag
EME41699	1336762	1337446	+	hypothetical_protein	no_locus_tag
EME41700	1338920	1353680	-	non-ribosomal_peptide_synthetase-like_protein	no_locus_tag
EME41701	1355325	1359405	+	hypothetical_protein	no_locus_tag
EME41702	1360459	1362032	+	hypothetical_protein	no_locus_tag
EME41703	1363655	1364053	+	hypothetical_protein	no_locus_tag
EME41704	1365956	1366207	-	hypothetical_protein	no_locus_tag
EME41705	1366605	1367807	-	hypothetical_protein	no_locus_tag
EME41706	1368462	1372073	+	hypothetical_protein	no_locus_tag
EME41707	1373475	1374111	+	hypothetical_protein	no_locus_tag
EME41708	1374989	1375264	-	hypothetical_protein	no_locus_tag
EME41709	1377282	1378883	-	hypothetical_protein	no_locus_tag
EME41710	1379112	1380572	+	hypothetical_protein	no_locus_tag

Table of Blast hits (query gene, subject gene, %identity, blast score, %coverage, e-value):
Mycgr3G67785_Mycgr3T	EME41701	69	1795	100.39556962	0.0	
Mycgr3G36951_Mycgr3T	EME41700	51	3545	76.9435215947	0.0	


>>

59. KB456266_3
Source: Mycosphaerella populorum SO2202 unplaced genomic scaffold SEPMUscaffold_7, whole genome shotgun sequence.

Number of proteins with BLAST hits to this cluster: 2
MultiGeneBlast score: 2.0
Cumulative Blast bit score: 5225

Table of genes, locations, strands and annotations of subject cluster:
EMF11461	1487711	1488665	+	hypothetical_protein	no_locus_tag
EMF11462	1489492	1489896	+	hypothetical_protein	no_locus_tag
EMF11463	1491062	1494763	-	timeless-domain-containing_protein	no_locus_tag
EMF11464	1495065	1496419	+	3HCDH_N-domain-containing_protein	no_locus_tag
EMF11465	1497078	1498041	+	hypothetical_protein	no_locus_tag
EMF11466	1498279	1499301	-	hypothetical_protein	no_locus_tag
EMF11467	1502653	1504258	-	hydroxylase	no_locus_tag
EMF11468	1505460	1509410	-	multidrug_resistance-like_protein	no_locus_tag
EMF11469	1511725	1526534	+	peptide_synthetase	no_locus_tag
EMF11470	1527568	1529162	+	TPT-domain-containing_protein	no_locus_tag
EMF11471	1529869	1531596	+	hypothetical_protein	no_locus_tag
EMF11472	1531789	1533762	-	hypothetical_protein	no_locus_tag
EMF11473	1535969	1537634	+	nitrate_transporter_CrnA	no_locus_tag
EMF11474	1541113	1541337	-	hypothetical_protein	no_locus_tag
EMF11475	1545885	1547190	+	CBD9-like_protein	no_locus_tag

Table of Blast hits (query gene, subject gene, %identity, blast score, %coverage, e-value):
Mycgr3G67785_Mycgr3T	EMF11468	66	1719	101.107594937	0.0	
Mycgr3G36951_Mycgr3T	EMF11469	50	3506	77.519379845	0.0	


>>

60. KB446542_5
Source: Dothistroma septosporum NZE10 unplaced genomic scaffold DOTSEscaffold_8, whole genome shotgun sequence.

Number of proteins with BLAST hits to this cluster: 2
MultiGeneBlast score: 2.0
Cumulative Blast bit score: 5215

Table of genes, locations, strands and annotations of subject cluster:
EME41607	1111434	1112431	+	glycosyltransferase_family_15_protein	no_locus_tag
EME41608	1113435	1113626	-	hypothetical_protein	no_locus_tag
EME41609	1115501	1116935	-	hypothetical_protein	no_locus_tag
EME41610	1117740	1118039	-	hypothetical_protein	no_locus_tag
EME41611	1118421	1119251	+	hypothetical_protein	no_locus_tag
EME41612	1120539	1120775	-	hypothetical_protein	no_locus_tag
EME41613	1121646	1123271	+	hypothetical_protein	no_locus_tag
EME41614	1123851	1126076	-	glycoside_hydrolase_family_78_protein	no_locus_tag
EME41615	1126662	1127513	+	hypothetical_protein	no_locus_tag
EME41616	1129486	1129732	-	hypothetical_protein	no_locus_tag
EME41617	1129792	1132263	-	hypothetical_protein	no_locus_tag
EME41618	1132564	1139865	+	hypothetical_protein	no_locus_tag
EME41619	1140547	1141539	+	hypothetical_protein	no_locus_tag
EME41620	1142797	1145066	-	C6_transcription_factor-like_protein	no_locus_tag
EME41621	1147061	1148194	+	hypothetical_protein	no_locus_tag
EME41622	1149388	1149687	-	hypothetical_protein	no_locus_tag
EME41623	1150320	1150922	-	hypothetical_protein	no_locus_tag
EME41624	1151465	1151982	-	hypothetical_protein	no_locus_tag
EME41625	1152789	1153627	-	hypothetical_protein	no_locus_tag
EME41626	1154005	1155544	+	hypothetical_protein	no_locus_tag
EME41627	1156723	1158438	+	hypothetical_protein	no_locus_tag
EME41628	1158770	1159474	-	hypothetical_protein	no_locus_tag

Table of Blast hits (query gene, subject gene, %identity, blast score, %coverage, e-value):
Mycgr3G90406_Mycgr3T	EME41617	51	713	108.494208494	0.0	
Mycgr3G67795_Mycgr3T	EME41618	88	4502	100.28830313	0.0	


>>

61. KB446566_0
Source: Pseudocercospora fijiensis CIRAD86 unplaced genomic scaffold MYCFIscaffold_12, whole genome shotgun sequence.

Number of proteins with BLAST hits to this cluster: 2
MultiGeneBlast score: 2.0
Cumulative Blast bit score: 4985

Table of genes, locations, strands and annotations of subject cluster:
EME77233	167110	168486	+	hypothetical_protein	no_locus_tag
EME77234	169652	170240	+	hypothetical_protein	no_locus_tag
EME77235	171939	175580	-	hypothetical_protein	no_locus_tag
EME77236	176123	177181	+	hypothetical_protein	no_locus_tag
EME77237	178439	179328	-	hypothetical_protein	no_locus_tag
EME77238	180357	184409	+	hypothetical_protein	no_locus_tag
EME77239	184392	186065	-	hypothetical_protein	no_locus_tag
EME77240	187109	191177	-	ABC_transporter,_ABC-B_family,_MDR_type	no_locus_tag
EME77241	192291	206966	+	hypothetical_protein	no_locus_tag
EME77242	208189	209508	-	carbohydrate_esterase_family_9_protein	no_locus_tag
EME77243	210347	213450	+	glycoside_hydrolase_family_3_protein	no_locus_tag
EME77244	216553	217101	+	hypothetical_protein	no_locus_tag

Table of Blast hits (query gene, subject gene, %identity, blast score, %coverage, e-value):
Mycgr3G67785_Mycgr3T	EME77240	64	1653	98.0221518987	0.0	
Mycgr3G36951_Mycgr3T	EME77241	48	3332	76.9213732004	0.0	


>>

62. KB446566_1
Source: Pseudocercospora fijiensis CIRAD86 unplaced genomic scaffold MYCFIscaffold_12, whole genome shotgun sequence.

Number of proteins with BLAST hits to this cluster: 2
MultiGeneBlast score: 2.0
Cumulative Blast bit score: 4443

Table of genes, locations, strands and annotations of subject cluster:
EME77371	936380	937201	+	hypothetical_protein	no_locus_tag
EME77372	938799	941387	-	hypothetical_protein	no_locus_tag
EME77373	942550	945648	+	hypothetical_protein	no_locus_tag
EME77374	946401	947795	+	hypothetical_protein	no_locus_tag
EME77375	949865	951562	-	hypothetical_protein	no_locus_tag
EME77376	954705	954960	-	hypothetical_protein	no_locus_tag
EME77377	954984	955358	+	hypothetical_protein	no_locus_tag
EME77378	955417	962775	+	phosphatidylinositol_3-kinase_tor2	no_locus_tag
EME77379	963166	965354	-	hypothetical_protein	no_locus_tag
EME77380	965775	967148	-	hypothetical_protein	no_locus_tag
EME77381	967712	968608	+	hypothetical_protein	no_locus_tag
EME77382	968868	969207	+	hypothetical_protein	no_locus_tag
EME77383	969599	971245	-	hypothetical_protein	no_locus_tag
EME77384	972220	973722	+	hypothetical_protein	no_locus_tag
EME77385	973802	974758	-	hypothetical_protein	no_locus_tag
EME77386	976957	979710	+	hypothetical_protein	no_locus_tag
EME77387	980361	984296	-	hypothetical_protein	no_locus_tag

Table of Blast hits (query gene, subject gene, %identity, blast score, %coverage, e-value):
Mycgr3G90406_Mycgr3T	EME77376	59	73	11.8404118404	3e-12	
Mycgr3G67795_Mycgr3T	EME77378	85	4370	101.112026359	0.0	


>>

63. DS027696_1
Source: Neosartorya fischeri NRRL 181 1099437636264 genomic scaffold, whole genome shotgun sequence.

Number of proteins with BLAST hits to this cluster: 2
MultiGeneBlast score: 2.0
Cumulative Blast bit score: 3830

Table of genes, locations, strands and annotations of subject cluster:
EAW18605	3971076	3974588	+	conserved_hypothetical_protein	no_locus_tag
EAW18606	3975583	3977763	+	conserved_hypothetical_protein	no_locus_tag
EAW18607	3978221	3979334	-	glycerol_dehydrogenase,_putative	no_locus_tag
EAW18608	3980762	3981768	+	inositol_oxygenase,_putative	no_locus_tag
EAW18609	3982477	3983605	-	NAD_binding_Rossmann_fold_oxidoreductase, putative	no_locus_tag
EAW18610	3985026	3985997	+	conserved_hypothetical_protein	no_locus_tag
EAW18611	3986457	3988266	-	conserved_hypothetical_protein	no_locus_tag
EAW18612	3988834	3996176	-	TOR_pathway_phosphatidylinositol_3-kinase_TorA, putative	no_locus_tag
EAW18613	3998139	3999396	+	ketoreductase	no_locus_tag
EAW18614	3999703	4001121	+	conserved_hypothetical_protein	no_locus_tag
EAW18615	4001562	4002200	+	40S_ribosomal_protein_S17,_putative	no_locus_tag
EAW18616	4002677	4003657	-	conserved_hypothetical_protein	no_locus_tag
EAW18617	4004511	4008312	+	SH3_domain_protein	no_locus_tag
EAW18618	4008967	4010393	+	conserved_hypothetical_protein	no_locus_tag
EAW18619	4010802	4013492	-	AP-2_adaptor_complex_subunit_beta,_putative	no_locus_tag
EAW18620	4014101	4014818	+	conserved_hypothetical_protein	no_locus_tag
EAW18621	4015011	4016679	-	kynureninase	no_locus_tag
EAW18622	4017055	4018198	+	iron-sulfur_cluster_assembly_accessory_protein Isa2, putative	no_locus_tag
EAW18623	4018954	4020528	-	eukaryotic_translation_initiation_factor_3 subunit EifCl, putative	no_locus_tag
EAW18624	4022615	4024116	-	fungal_specific_transcription_factor,_putative	no_locus_tag
EAW18625	4030077	4031392	+	branched-chain_amino_acid_aminotransferase, cytosolic	no_locus_tag
EAW18626	4031857	4033281	-	AAR2_domain_protein	no_locus_tag
EAW18627	4034033	4034716	-	40S_ribosomal_protein_S11	no_locus_tag
EAW18628	4035182	4037204	+	prephenate_dehydrogenase	no_locus_tag
EAW18629	4038564	4042695	+	cytosolic_regulator_Pianissimo,_putative	no_locus_tag

Table of Blast hits (query gene, subject gene, %identity, blast score, %coverage, e-value):
Mycgr3G67795_Mycgr3T	EAW18612	62	3086	100.123558484	0.0	
Mycgr3G98959_Mycgr3T	EAW18623	75	744	100.622406639	0.0	


>>

64. DS499595_0
Source: Aspergillus fumigatus A1163 scf_000002 genomic scaffold, whole genome shotgun sequence.

Number of proteins with BLAST hits to this cluster: 2
MultiGeneBlast score: 2.0
Cumulative Blast bit score: 3827

Table of genes, locations, strands and annotations of subject cluster:
EDP54541	2579590	2579995	-	hypothetical_protein	no_locus_tag
EDP54542	2581710	2585207	+	conserved_hypothetical_protein	no_locus_tag
EDP54543	2586181	2588349	+	conserved_hypothetical_protein	no_locus_tag
EDP54544	2588698	2589815	-	glycerol_dehydrogenase,_putative	no_locus_tag
EDP54545	2591242	2592248	+	inositol_oxygenase,_putative	no_locus_tag
EDP54546	2592970	2594125	-	NAD_binding_Rossmann_fold_oxidoreductase, putative	no_locus_tag
EDP54547	2595474	2596424	+	conserved_hypothetical_protein	no_locus_tag
EDP54548	2596906	2598716	-	conserved_hypothetical_protein	no_locus_tag
EDP54549	2599279	2606624	-	TOR_pathway_phosphatidylinositol_3-kinase_TorA, putative	no_locus_tag
EDP54550	2608558	2609823	+	ketoreductase	no_locus_tag
EDP54551	2610136	2611551	+	conserved_hypothetical_protein	no_locus_tag
EDP54552	2611678	2612634	+	40S_ribosomal_protein_S17,_putative	no_locus_tag
EDP54553	2613107	2614087	-	DUF408_domain_protein	no_locus_tag
EDP54554	2614933	2618726	+	SH3_domain_protein	no_locus_tag
EDP54555	2619376	2620786	+	conserved_hypothetical_protein	no_locus_tag
EDP54556	2621193	2623579	-	AP-2_adaptor_complex_subunit_beta,_putative	no_locus_tag
EDP54557	2624482	2625198	+	ER_membrane_DUF1077_domain_protein,_putative	no_locus_tag
EDP54558	2625368	2627027	-	kynureninase	no_locus_tag
EDP54559	2629361	2630387	+	iron-sulfur_cluster_assembly_accessory_protein Isa2, putative	no_locus_tag
EDP54560	2631139	2632713	-	eukaryotic_translation_initiation_factor_3 subunit EifCl, putative	no_locus_tag
EDP54561	2633495	2633934	-	hypothetical_protein	no_locus_tag
EDP54562	2633984	2636333	-	C6_transcription_factor,_putative	no_locus_tag
EDP54563	2642556	2643868	+	branched-chain_amino_acid_aminotransferase, cytosolic	no_locus_tag
EDP54564	2644330	2645745	-	conserved_hypothetical_protein	no_locus_tag
EDP54565	2646517	2647198	-	40S_ribosomal_protein_S11	no_locus_tag
EDP54566	2647660	2649694	+	prephenate_dehydrogenase	no_locus_tag

Table of Blast hits (query gene, subject gene, %identity, blast score, %coverage, e-value):
Mycgr3G67795_Mycgr3T	EDP54549	62	3081	100.123558484	0.0	
Mycgr3G98959_Mycgr3T	EDP54560	75	746	100.622406639	0.0	


>>

65. AAHF01000001_0
Source: Aspergillus fumigatus Af293, whole genome shotgun sequencing project.

Number of proteins with BLAST hits to this cluster: 2
MultiGeneBlast score: 2.0
Cumulative Blast bit score: 3827

Table of genes, locations, strands and annotations of subject cluster:
EAL93313	734560	734972	-	hypothetical_protein	no_locus_tag
EAL93314	736675	740172	+	conserved_hypothetical_protein	no_locus_tag
EBA27488	741146	743314	+	conserved_hypothetical_protein	no_locus_tag
EAL93317	743663	744780	-	glycerol_dehydrogenase,_putative	no_locus_tag
EAL93318	746207	747213	+	inositol_oxygenase,_putative	no_locus_tag
EAL93319	747935	749090	-	NAD_binding_Rossmann_fold_oxidoreductase,_putative	no_locus_tag
EAL93320	750439	751389	+	conserved_hypothetical_protein	no_locus_tag
EAL93321	751871	753681	-	conserved_hypothetical_protein	no_locus_tag
EAL93322	754244	761589	-	TOR_pathway_phosphatidylinositol_3-kinase_TorA,_putative	no_locus_tag
EAL93323	763523	764788	+	ketoreductase	no_locus_tag
EAL93324	765101	766516	+	conserved_hypothetical_protein	no_locus_tag
EAL93325	766643	767599	+	40S_ribosomal_protein_S17,_putative	no_locus_tag
EAL93326	768072	769052	-	DUF408_domain_protein	no_locus_tag
EAL93327	769897	773690	+	SH3_domain_protein	no_locus_tag
EAL93328	774340	775750	+	conserved_hypothetical_protein	no_locus_tag
EAL93329	776157	778543	-	AP-2_adaptor_complex_subunit_beta,_putative	no_locus_tag
EAL93330	779446	780162	+	ER_membrane_DUF1077_domain_protein,_putative	no_locus_tag
EAL93331	780332	781991	-	kynureninase	no_locus_tag
EAL93332	784325	785351	+	iron-sulfur_cluster_assembly_accessory_protein_Isa2,_putative	no_locus_tag
EAL93333	786103	787677	-	eukaryotic_translation_initiation_factor_3_subunit_EifCl,_putative	no_locus_tag
EAL93334	788459	788898	-	hypothetical_protein	no_locus_tag
EAL93335	788948	791297	-	C6_transcription_factor,_putative	no_locus_tag
EAL93337	797520	798832	+	branched-chain_amino_acid_aminotransferase,_cytosolic	no_locus_tag
EAL93338	799294	800709	-	AAR2_family_protein	no_locus_tag
EAL93339	801481	802162	-	40S_ribosomal_protein_S11	no_locus_tag
EAL93340	802624	804658	+	prephenate_dehydrogenase	no_locus_tag
EAL93341	805987	810118	+	cytosolic_regulator_Pianissimo,_putative	no_locus_tag

Table of Blast hits (query gene, subject gene, %identity, blast score, %coverage, e-value):
Mycgr3G67795_Mycgr3T	EAL93322	62	3081	100.123558484	0.0	
Mycgr3G98959_Mycgr3T	EAL93333	75	746	100.622406639	0.0	


>>

66. DS027045_0
Source: Aspergillus clavatus NRRL 1 1099423829791 genomic scaffold, whole genome shotgun sequence.

Number of proteins with BLAST hits to this cluster: 2
MultiGeneBlast score: 2.0
Cumulative Blast bit score: 3803

Table of genes, locations, strands and annotations of subject cluster:
EAW13893	436010	439516	+	conserved_hypothetical_protein	no_locus_tag
EAW13894	440555	442864	+	hypothetical_protein	no_locus_tag
EAW13895	443250	444426	-	glycerol_dehydrogenase,_putative	no_locus_tag
EAW13896	445956	446969	+	inositol_oxygenase,_putative	no_locus_tag
EAW13897	447723	448871	-	NAD_binding_Rossmann_fold_oxidoreductase, putative	no_locus_tag
EAW13898	450367	451518	+	conserved_hypothetical_protein	no_locus_tag
EAW13899	451935	453759	-	conserved_hypothetical_protein	no_locus_tag
EAW13900	454403	461762	-	TOR_pathway_phosphatidylinositol_3-kinase_TorA, putative	no_locus_tag
EAW13901	463861	465126	+	ketoreductase	no_locus_tag
EAW13902	465421	466845	+	conserved_hypothetical_protein	no_locus_tag
EAW13903	467235	467874	+	40S_ribosomal_protein_S17,_putative	no_locus_tag
EAW13904	468313	469281	-	DUF408_domain_protein	no_locus_tag
EAW13905	470160	473923	+	SH3_domain_protein	no_locus_tag
EAW13906	474641	475974	+	conserved_hypothetical_protein	no_locus_tag
EAW13907	476355	479044	-	AP-2_adaptor_complex_subunit_beta,_putative	no_locus_tag
EAW13908	479686	480396	+	ER_membrane_DUF1077_domain_protein,_putative	no_locus_tag
EAW13909	480574	482231	-	kynureninase	no_locus_tag
EAW13910	482605	483732	+	iron-sulfur_cluster_assembly_accessory_protein Isa2, putative	no_locus_tag
EAW13911	484523	486104	-	eukaryotic_translation_initiation_factor_3 subunit EifCl, putative	no_locus_tag
EAW13912	487540	487935	-	hypothetical_protein	no_locus_tag
EAW13913	488013	489527	-	fungal_specific_transcription_factor_domain protein	no_locus_tag
EAW13914	493403	494718	+	branched-chain_amino_acid_aminotransferase, cytosolic	no_locus_tag
EAW13915	494975	496429	-	AAR2_domain_protein	no_locus_tag
EAW13916	497213	497918	-	40S_ribosomal_protein_S11	no_locus_tag
EAW13917	498378	500470	+	prephenate_dehydrogenase	no_locus_tag
EAW13918	501379	505494	+	cytosolic_regulator_Pianissimo,_putative	no_locus_tag

Table of Blast hits (query gene, subject gene, %identity, blast score, %coverage, e-value):
Mycgr3G67795_Mycgr3T	EAW13900	62	3057	100.123558484	0.0	
Mycgr3G98959_Mycgr3T	EAW13911	75	747	100.622406639	0.0	


>>

67. ACJE01000013_2
Source: Aspergillus niger ATCC 1015, whole genome shotgun sequencing project.

Number of proteins with BLAST hits to this cluster: 2
MultiGeneBlast score: 2.0
Cumulative Blast bit score: 3803

Table of genes, locations, strands and annotations of subject cluster:
EHA22038	1334055	1336605	+	hypothetical_protein	no_locus_tag
EHA22039	1343514	1344816	+	hypothetical_protein	no_locus_tag
EHA22040	1346365	1347557	-	hypothetical_protein	no_locus_tag
EHA22041	1347831	1348968	-	hypothetical_protein	no_locus_tag
EHA22042	1350049	1351014	-	hypothetical_protein	no_locus_tag
EHA22043	1351496	1352531	+	hypothetical_protein	no_locus_tag
EHA22044	1352736	1354050	-	hypothetical_protein	no_locus_tag
EHA22045	1354670	1355503	+	hypothetical_protein	no_locus_tag
EHA22046	1356357	1357939	+	hypothetical_protein	no_locus_tag
EHA22047	1358752	1359854	-	hypothetical_protein	no_locus_tag
EHA22048	1360225	1361856	+	hypothetical_protein	no_locus_tag
EHA22049	1362222	1362950	-	hypothetical_protein	no_locus_tag
EHA22050	1363842	1366206	+	hypothetical_protein	no_locus_tag
EHA22051	1366544	1367851	-	hypothetical_protein	no_locus_tag
EHA22052	1368333	1372083	-	hypothetical_protein	no_locus_tag
EHA22053	1373216	1374217	+	hypothetical_protein	no_locus_tag
EHA22054	1374618	1375347	-	hypothetical_protein	no_locus_tag
EHA22055	1375763	1377136	-	hypothetical_protein	no_locus_tag
EHA22056	1377380	1378650	-	hypothetical_protein	no_locus_tag
EHA22057	1380238	1387581	+	TorA_protein	no_locus_tag
EHA22058	1388170	1389980	+	hypothetical_protein	no_locus_tag
EHA22059	1391544	1392677	+	hypothetical_protein	no_locus_tag
EHA22060	1393654	1394659	-	hypothetical_protein	no_locus_tag
EHA22061	1395835	1396963	+	hypothetical_protein	no_locus_tag
EHA22062	1397542	1398585	-	hypothetical_protein	no_locus_tag
EHA22063	1401499	1404909	-	hypothetical_protein	no_locus_tag

Table of Blast hits (query gene, subject gene, %identity, blast score, %coverage, e-value):
Mycgr3G67795_Mycgr3T	EHA22057	62	3051	100.123558484	0.0	
Mycgr3G98959_Mycgr3T	EHA22046	75	753	100.622406639	0.0	


>>

68. AM270369_0
Source: Aspergillus niger contig An16c0170, genomic contig.

Number of proteins with BLAST hits to this cluster: 2
MultiGeneBlast score: 2.0
Cumulative Blast bit score: 3801

Table of genes, locations, strands and annotations of subject cluster:
CAK42884	77	1238	-	not_annotated	An16g04540
CAK42885	1315	2353	+	not_annotated	An16g04550
CAK42886	2790	4069	-	not_annotated	An16g04560
CAK42887	4461	6118	-	not_annotated	An16g04570
CAK42888	6179	7761	+	not_annotated	An16g04580
CAK42889	7917	8339	+	not_annotated	An16g04590
CAK42890	8539	9794	-	not_annotated	An16g04600
CAK42891	10051	11837	+	not_annotated	An16g04630
CAK42892	12049	12777	-	not_annotated	An16g04640
CAK42893	13350	16215	+	not_annotated	An16g04650
CAK42894	16372	17679	-	not_annotated	An16g04660
CAK42895	18164	21905	-	not_annotated	An16g04670
CAK42896	23038	24039	+	not_annotated	An16g04680
CAK42897	24443	25081	-	not_annotated	An16g04690
CAK42898	25583	26950	-	not_annotated	An16g04700
CAK42899	27203	28473	-	unnamed	An16g04710
CAK42900	30059	37405	+	not_annotated	An16g04720
CAK42901	37991	39801	+	not_annotated	An16g04730
CAK42902	41363	42496	+	not_annotated	An16g04750
CAK42903	43470	44475	-	not_annotated	An16g04760
CAK42904	45649	46777	+	not_annotated	An16g04770
CAK42905	47328	50342	-	not_annotated	An16g04780
CAK42906	51283	54693	-	not_annotated	An16g04790
CAK42907	56014	57530	-	hypothetical_protein	An16g04800

Table of Blast hits (query gene, subject gene, %identity, blast score, %coverage, e-value):
Mycgr3G67795_Mycgr3T	CAK42900	62	3048	100.082372323	0.0	
Mycgr3G98959_Mycgr3T	CAK42888	75	753	100.622406639	0.0	


>>

69. DF126452_2
Source: Aspergillus kawachii IFO 4308 DNA, contig: scaffold00006, whole genome shotgun sequence.

Number of proteins with BLAST hits to this cluster: 2
MultiGeneBlast score: 2.0
Cumulative Blast bit score: 3800

Table of genes, locations, strands and annotations of subject cluster:
GAA85028	1018827	1020174	+	hypothetical_protein	no_locus_tag
GAA85029	1021724	1024366	-	3-oxoacyl-(acyl-carrier-protein)_reductase	no_locus_tag
GAA85030	1025464	1026429	-	haemolysin-III_channel_protein_Izh2	no_locus_tag
GAA85031	1026913	1027948	+	similar_to_An16g04550	no_locus_tag
GAA85032	1028147	1029660	-	hypothetical_protein	no_locus_tag
GAA85033	1030082	1030922	+	clathrin-coated_vesicle_protein	no_locus_tag
GAA85034	1031780	1033362	+	eukaryotic_translation_initiation_factor_3 subunit 6-interacting protein	no_locus_tag
GAA85035	1034160	1035318	-	iron-sulfur_cluster_assembly_accessory_protein Isa2	no_locus_tag
GAA85036	1035693	1037324	+	kynureninase	no_locus_tag
GAA85037	1037661	1038394	-	ER_membrane_DUF1077_domain_protein	no_locus_tag
GAA85038	1039653	1042015	+	AP-2_adaptor_complex_subunit_beta	no_locus_tag
GAA85039	1042380	1043702	-	pre-mRNA-splicing_factor_CWC25	no_locus_tag
GAA85040	1044186	1047926	-	SH3_domain_protein	no_locus_tag
GAA85041	1049082	1050086	+	DUF408_domain_protein	no_locus_tag
GAA85042	1050497	1051141	-	40S_ribosomal_protein_S17	no_locus_tag
GAA85043	1051628	1052995	-	hypothetical_protein	no_locus_tag
GAA85044	1053254	1054524	-	ketoreductase	no_locus_tag
GAA85045	1056148	1063485	+	phosphatidylinositol_3-kinase_Tor2	no_locus_tag
GAA85046	1064079	1065890	+	similar_to_An16g04730	no_locus_tag
GAA85047	1068712	1070542	+	hypothetical_protein	no_locus_tag
GAA85048	1073210	1074343	+	NAD_binding_Rossmann_fold_oxidoreductase	no_locus_tag
GAA85049	1075365	1076374	-	inositol_oxygenase	no_locus_tag
GAA85050	1076529	1076797	+	hypothetical_protein	no_locus_tag
GAA85051	1077542	1078666	+	glycerol_dehydrogenase	no_locus_tag
GAA85052	1079215	1081632	-	similar_to_An16g04780	no_locus_tag
GAA85053	1083211	1086621	-	similar_to_An16g04790	no_locus_tag

Table of Blast hits (query gene, subject gene, %identity, blast score, %coverage, e-value):
Mycgr3G67795_Mycgr3T	GAA85045	62	3046	100.123558484	0.0	
Mycgr3G98959_Mycgr3T	GAA85034	76	754	100.622406639	0.0	


>>

70. AM920437_1
Source: Penicillium chrysogenum Wisconsin 54-1255 complete genome, contig Pc00c22.

Number of proteins with BLAST hits to this cluster: 2
MultiGeneBlast score: 2.0
Cumulative Blast bit score: 3794

Table of genes, locations, strands and annotations of subject cluster:
CAP99330	4822012	4825641	-	not_annotated	Pc22g20420
CAP99331	4825895	4827295	+	hypothetical_protein	Pc22g20430
CAP99332	4829131	4829568	+	not_annotated	Pc22g20440
CAP99333	4830117	4833915	-	not_annotated	Pc22g20450
CAP99334	4834848	4835810	+	not_annotated	Pc22g20460
CAP99335	4836321	4836864	-	not_annotated	Pc22g20470
CAP99336	4837326	4838825	-	unnamed	Pc22g20480
CAP99337	4839043	4840260	-	not_annotated	Pc22g20490
CAP99338	4841236	4848502	+	not_annotated	Pc22g20500
CAP99339	4848929	4850283	+	not_annotated	Pc22g20510
CAP99340	4851578	4852680	+	unnamed	Pc22g20520
CAP99341	4852951	4854208	-	not_annotated	Pc22g20530
CAP99342	4854304	4855773	+	hypothetical_protein	Pc22g20540
CAP99343	4856733	4858370	-	not_annotated	Pc22g20550
CAP99344	4858947	4860055	-	not_annotated	Pc22g20560
CAP99345	4860380	4862017	+	not_annotated	Pc22g20570
CAP99346	4862354	4863963	+	not_annotated	Pc22g20580
CAP99347	4864204	4864879	-	not_annotated	Pc22g20590
CAP99348	4865348	4868074	+	not_annotated	Pc22g20600
CAP99349	4868724	4870286	-	not_annotated	Pc22g20610
CAP99350	4871553	4873810	-	not_annotated	Pc22g20620
CAP99351	4880179	4881499	+	not_annotated	Pc22g20630
CAP99352	4881822	4883231	-	not_annotated	Pc22g20640
CAP99353	4883910	4884573	-	not_annotated	Pc22g20650
CAP99354	4885258	4886956	+	not_annotated	Pc22g20660
CAP99355	4887524	4891640	+	not_annotated	Pc22g20670

Table of Blast hits (query gene, subject gene, %identity, blast score, %coverage, e-value):
Mycgr3G67795_Mycgr3T	CAP99338	61	3072	100.164744646	0.0	
Mycgr3G98959_Mycgr3T	CAP99349	72	722	100.414937759	0.0	


>>

71. CH476615_1
Source: Uncinocarpus reesii 1704 scaffold_1 genomic scaffold, whole genome shotgun sequence.

Number of proteins with BLAST hits to this cluster: 2
MultiGeneBlast score: 2.0
Cumulative Blast bit score: 3786

Table of genes, locations, strands and annotations of subject cluster:
EEP76743	4102673	4103712	+	urate_oxidase	no_locus_tag
EEP76744	4104902	4105619	+	40S_ribosomal_protein_S16	no_locus_tag
EEP76745	4106442	4107758	-	predicted_protein	no_locus_tag
EEP76746	4108369	4109082	-	40S_ribosomal_protein_S14	no_locus_tag
EEP76747	4109553	4111531	+	prephenate_dehydrogenase	no_locus_tag
EEP76748	4113305	4114625	+	predicted_protein	no_locus_tag
EEP76749	4117780	4119307	+	eukaryotic_translation_initiation_factor_3 subunit 6-interacting protein	no_locus_tag
EEP76750	4119885	4120908	-	hypothetical_protein	no_locus_tag
EEP76751	4121247	4121915	-	predicted_protein	no_locus_tag
EEP76752	4122516	4123410	+	predicted_protein	no_locus_tag
EEP76753	4124090	4125709	+	kynureninase	no_locus_tag
EEP76754	4126816	4128404	+	conserved_hypothetical_protein	no_locus_tag
EEP76755	4129627	4132222	+	conserved_hypothetical_protein	no_locus_tag
EEP76756	4132815	4136524	-	predicted_protein	no_locus_tag
EEP76757	4137147	4138154	+	predicted_protein	no_locus_tag
EEP76758	4138552	4139194	-	40S_ribosomal_protein_S17	no_locus_tag
EEP76759	4139460	4140440	-	predicted_protein	no_locus_tag
EEP76760	4141174	4148639	+	phosphatidylinositol_3-kinase_tor2	no_locus_tag
EEP76761	4150834	4152592	+	conserved_hypothetical_protein	no_locus_tag
EEP76762	4155931	4156671	+	predicted_protein	no_locus_tag
EEP76763	4157392	4158301	+	predicted_protein	no_locus_tag
EEP76764	4158492	4158902	-	conserved_hypothetical_protein	no_locus_tag
EEP76765	4160500	4161652	-	hypothetical_protein	no_locus_tag
EEP76766	4162539	4163533	-	inositol_oxygenase_1	no_locus_tag
EEP76767	4165411	4166745	-	mitochondrial_import_inner_membrane_translocase subunit tim-16	no_locus_tag
EEP76768	4166849	4167835	+	conserved_hypothetical_protein	no_locus_tag

Table of Blast hits (query gene, subject gene, %identity, blast score, %coverage, e-value):
Mycgr3G67795_Mycgr3T	EEP76760	60	3018	101.112026359	0.0	
Mycgr3G98959_Mycgr3T	EEP76749	76	768	100.414937759	0.0	


>>

72. AKCU01000427_0
Source: Penicillium digitatum Pd1, whole genome shotgun sequencing project.

Number of proteins with BLAST hits to this cluster: 2
MultiGeneBlast score: 2.0
Cumulative Blast bit score: 3778

Table of genes, locations, strands and annotations of subject cluster:
EKV09458	1161	2077	+	C6_transcription_factor,_putative	no_locus_tag
EKV09459	3056	4621	+	Eukaryotic_translation_initiation_factor_3_subunit_L	no_locus_tag
EKV09460	5311	7767	-	AP-2_adaptor_complex_subunit_beta,_putative	no_locus_tag
EKV09461	8489	9038	+	hypothetical_protein	no_locus_tag
EKV09462	9375	12979	-	MFS_transporter,_putative	no_locus_tag
EKV09463	13354	14408	+	Iron-sulfur_cluster_assembly_accessory_protein_Isa2,_putative	no_locus_tag
EKV09464	16588	16725	+	hypothetical_protein	no_locus_tag
EKV09465	16769	25844	-	Tor	no_locus_tag
EKV09466	27145	28370	+	Ketoreductase	no_locus_tag
EKV09467	28682	30091	+	hypothetical_protein	no_locus_tag
EKV09468	30526	31070	+	40S_ribosomal_protein_S17,_putative	no_locus_tag
EKV09469	31582	32544	-	hypothetical_protein	no_locus_tag
EKV09470	33526	37271	+	hypothetical_protein	no_locus_tag
EKV09471	40888	44484	+	hypothetical_protein	no_locus_tag
EKV09472	45458	46580	-	Siderophore_biosynthesis_lipase/esterase,_putative	no_locus_tag

Table of Blast hits (query gene, subject gene, %identity, blast score, %coverage, e-value):
Mycgr3G67795_Mycgr3T	EKV09465	61	3052	100.123558484	0.0	
Mycgr3G98959_Mycgr3T	EKV09459	73	726	100.414937759	0.0	


>>

73. AKCT01000128_0
Source: Penicillium digitatum PHI26, whole genome shotgun sequencing project.

Number of proteins with BLAST hits to this cluster: 2
MultiGeneBlast score: 2.0
Cumulative Blast bit score: 3778

Table of genes, locations, strands and annotations of subject cluster:
EKV14900	124623	126613	-	hypothetical_protein	no_locus_tag
EKV14901	127006	127648	+	40S_ribosomal_protein_S14_(CRP2)	no_locus_tag
EKV14902	128309	129706	+	AAR2_family_protein	no_locus_tag
EKV14903	130069	131387	-	Branched-chain-amino-acid_aminotransferase	no_locus_tag
EKV14904	138817	139733	+	C6_transcription_factor,_putative	no_locus_tag
EKV14905	140712	142277	+	Eukaryotic_translation_initiation_factor_3_subunit_L	no_locus_tag
EKV14906	142933	145389	-	AP-2_adaptor_complex_subunit_beta,_putative	no_locus_tag
EKV14907	146111	146660	+	hypothetical_protein	no_locus_tag
EKV14908	146997	150601	-	MFS_transporter,_putative	no_locus_tag
EKV14909	150976	152030	+	Iron-sulfur_cluster_assembly_accessory_protein_Isa2,_putative	no_locus_tag
EKV14910	154210	154347	+	hypothetical_protein	no_locus_tag
EKV14911	154391	163466	-	Tor	no_locus_tag
EKV14912	164767	165992	+	Ketoreductase	no_locus_tag
EKV14913	166304	167713	+	hypothetical_protein	no_locus_tag
EKV14914	168148	168692	+	40S_ribosomal_protein_S17,_putative	no_locus_tag
EKV14915	169204	170166	-	hypothetical_protein	no_locus_tag
EKV14916	171150	174895	+	hypothetical_protein	no_locus_tag
EKV14917	178525	182121	+	hypothetical_protein	no_locus_tag
EKV14918	183095	184217	-	Siderophore_biosynthesis_lipase/esterase,_putative	no_locus_tag

Table of Blast hits (query gene, subject gene, %identity, blast score, %coverage, e-value):
Mycgr3G67795_Mycgr3T	EKV14911	61	3052	100.123558484	0.0	
Mycgr3G98959_Mycgr3T	EKV14905	73	726	100.414937759	0.0	


>>

74. GG700648_4
Source: Trichophyton rubrum CBS 118892 genomic scaffold supercont2.1, whole genome shotgun sequence.

Number of proteins with BLAST hits to this cluster: 2
MultiGeneBlast score: 2.0
Cumulative Blast bit score: 3771

Table of genes, locations, strands and annotations of subject cluster:
EGD84349	1636527	1637577	+	urate_oxidase	no_locus_tag
EGD84350	1637861	1638533	-	50S_ribosomal_protein_L13	no_locus_tag
EGD84351	1638906	1639676	+	40S_ribosomal_protein_S9	no_locus_tag
EGD84352	1639972	1641351	-	hypothetical_protein	no_locus_tag
EGD84353	1641855	1642567	-	40S_ribosomal_protein_S14	no_locus_tag
EGD84354	1642986	1645021	+	prephenate_dehydrogenase	no_locus_tag
EGD84355	1645349	1646324	-	hypothetical_protein	no_locus_tag
EGD84356	1647721	1649034	+	hypothetical_protein	no_locus_tag
EGD84357	1649441	1650791	-	hypothetical_protein	no_locus_tag
EGD84358	1655988	1657493	+	eukaryotic_translation_initiation_factor_3	no_locus_tag
EGD84359	1658097	1659083	-	iron-sulfur_cluster_assembly_accessory_protein	no_locus_tag
EGD84360	1659625	1660173	-	hypothetical_protein	no_locus_tag
EGD84361	1660435	1661734	+	metallo-beta-lactamase	no_locus_tag
EGD84362	1661953	1663454	+	kynureninase	no_locus_tag
EGD84363	1663564	1664268	-	hypothetical_protein	no_locus_tag
EGD84364	1665131	1665444	-	hypothetical_protein	no_locus_tag
EGD84365	1666716	1667051	+	hypothetical_protein	no_locus_tag
EGD84366	1667158	1668043	+	integral_membrane_protein	no_locus_tag
EGD84367	1669207	1671636	+	AP-2_adaptor_complex_subunit_beta	no_locus_tag
EGD84368	1672158	1675731	-	SH3_domain-containing_protein	no_locus_tag
EGD84369	1676450	1677466	+	hypothetical_protein	no_locus_tag
EGD84370	1677863	1678512	-	40S_ribosomal_protein_S17	no_locus_tag
EGD84371	1678822	1680120	-	hypothetical_protein	no_locus_tag
EGD84372	1680503	1687920	+	phosphatidylinositol_3-kinase	no_locus_tag
EGD84373	1688480	1690284	+	hypothetical_protein	no_locus_tag
EGD84374	1691495	1692556	+	hypothetical_protein	no_locus_tag
EGD84375	1694789	1695270	-	mitochondrial_import_inner_membrane_translocase subunit Tim16	no_locus_tag
EGD84376	1695898	1697803	+	integral_peroxisomal_membrane_protein	no_locus_tag
EGD84377	1702141	1705956	+	hypothetical_protein	no_locus_tag
EGD84378	1706673	1708394	-	hypothetical_protein	no_locus_tag

Table of Blast hits (query gene, subject gene, %identity, blast score, %coverage, e-value):
Mycgr3G67795_Mycgr3T	EGD84372	61	3034	99.9588138386	0.0	
Mycgr3G98959_Mycgr3T	EGD84358	74	738	100.20746888	0.0	


>>

75. DS995701_0
Source: Microsporum canis CBS 113480 supercont1.1 genomic scaffold, whole genome shotgun sequence.

Number of proteins with BLAST hits to this cluster: 2
MultiGeneBlast score: 2.0
Cumulative Blast bit score: 3771

Table of genes, locations, strands and annotations of subject cluster:
EEQ27309	510639	511682	+	urate_oxidase_UaZ	no_locus_tag
EEQ27310	511968	512628	-	54S_ribosomal_protein_L23	no_locus_tag
EEQ27311	512981	513744	+	40S_ribosomal_protein_S16	no_locus_tag
EEQ27312	514052	515410	-	AAR2_domain-containing_protein	no_locus_tag
EEQ27313	515964	516658	-	40S_ribosomal_protein_S14	no_locus_tag
EEQ27314	517057	519123	+	prephenate_dehydrogenase	no_locus_tag
EEQ27315	521551	522842	+	integral_membrane_protein	no_locus_tag
EEQ27316	524791	526589	+	conserved_hypothetical_protein	no_locus_tag
EEQ27317	527295	528799	+	eukaryotic_translation_initiation_factor_3	no_locus_tag
EEQ27318	529329	530340	-	HesB/YadR/YfhF	no_locus_tag
EEQ27319	530996	531641	-	hemerythrin_HHE_cation_binding_domain-containing protein	no_locus_tag
EEQ27320	531801	533084	+	metallo-beta-lactamase_superfamily_protein	no_locus_tag
EEQ27321	533288	534786	+	kynureninase	no_locus_tag
EEQ27322	534874	535563	-	DUF1077_family_protein	no_locus_tag
EEQ27323	536104	536691	-	predicted_protein	no_locus_tag
EEQ27324	536910	539508	+	adaptor_protein_complex_AP-1	no_locus_tag
EEQ27325	539990	543534	-	SH3_domain-containing_protein	no_locus_tag
EEQ27326	544204	545226	+	DUF408_domain-containing_protein	no_locus_tag
EEQ27327	545629	546289	-	40S_ribosomal_protein_S17	no_locus_tag
EEQ27328	546577	547875	-	conserved_hypothetical_protein	no_locus_tag
EEQ27329	548242	555644	+	phosphatidylinositol_3-kinase_tor2	no_locus_tag
EEQ27330	556176	557993	+	conserved_hypothetical_protein	no_locus_tag
EEQ27331	558314	559230	+	conserved_hypothetical_protein	no_locus_tag
EEQ27332	559457	560491	+	conserved_hypothetical_protein	no_locus_tag
EEQ27333	561444	562438	+	inositol_oxygenase_1	no_locus_tag
EEQ27334	563950	564486	-	mitochondrial_import_inner_membrane_translocase subunit tim-16	no_locus_tag
EEQ27335	564871	566871	+	integral_peroxisomal_membrane_protein	no_locus_tag
EEQ27336	571410	571802	-	predicted_protein	no_locus_tag
EEQ27337	572376	576209	+	conserved_hypothetical_protein	no_locus_tag

Table of Blast hits (query gene, subject gene, %identity, blast score, %coverage, e-value):
Mycgr3G67795_Mycgr3T	EEQ27329	61	3032	100.123558484	0.0	
Mycgr3G98959_Mycgr3T	EEQ27317	75	740	100.20746888	0.0	


>>

76. ABSU01000003_3
Source: Arthroderma benhamiae CBS 112371, whole genome shotgun sequencing project.

Number of proteins with BLAST hits to this cluster: 2
MultiGeneBlast score: 2.0
Cumulative Blast bit score: 3769

Table of genes, locations, strands and annotations of subject cluster:
EFE35733	1128045	1129094	+	hypothetical_protein	no_locus_tag
EFE35734	1129381	1129869	-	hypothetical_protein	no_locus_tag
EFE35735	1130425	1131196	+	hypothetical_protein	no_locus_tag
EFE35736	1131495	1132877	-	AAR2_family_protein	no_locus_tag
EFE35737	1133379	1134091	-	hypothetical_protein	no_locus_tag
EFE35738	1135006	1136526	+	hypothetical_protein	no_locus_tag
EFE35739	1136607	1137485	-	hypothetical_protein	no_locus_tag
EFE35740	1139178	1140491	+	cellobiose_dehydrogenase,_putative	no_locus_tag
EFE35741	1142824	1144097	+	conserved_hypothetical_protein	no_locus_tag
EFE35742	1144767	1146273	+	hypothetical_protein	no_locus_tag
EFE35743	1146856	1147841	-	hypothetical_protein	no_locus_tag
EFE35744	1148421	1148972	-	hypothetical_protein	no_locus_tag
EFE35745	1149238	1150539	+	metallo-beta-lactamase_superfamily_protein	no_locus_tag
EFE35746	1150757	1152259	+	kynureninase,_putative	no_locus_tag
EFE35747	1152496	1153072	-	hypothetical_protein	no_locus_tag
EFE35748	1155229	1156549	+	integral_membrane_protein	no_locus_tag
EFE35749	1157730	1160164	+	hypothetical_protein	no_locus_tag
EFE35750	1160705	1164280	-	hypothetical_protein	no_locus_tag
EFE35751	1165030	1166046	+	DUF408_domain_protein	no_locus_tag
EFE35752	1166446	1167095	-	hypothetical_protein	no_locus_tag
EFE35753	1167397	1168795	-	conserved_hypothetical_protein	no_locus_tag
EFE35754	1169084	1176494	+	hypothetical_protein	no_locus_tag
EFE35755	1177074	1178878	+	conserved_hypothetical_protein	no_locus_tag
EFE35756	1179984	1181051	+	hypothetical_protein	no_locus_tag
EFE35757	1182938	1183423	-	hypothetical_protein	no_locus_tag
EFE35758	1184039	1185944	+	hypothetical_protein	no_locus_tag
EFE35759	1190235	1194047	+	conserved_hypothetical_protein	no_locus_tag
EFE35760	1194765	1196465	-	conserved_hypothetical_protein	no_locus_tag

Table of Blast hits (query gene, subject gene, %identity, blast score, %coverage, e-value):
Mycgr3G67795_Mycgr3T	EFE35754	61	3030	100.164744646	0.0	
Mycgr3G98959_Mycgr3T	EFE35742	75	739	100.20746888	0.0	


>>

77. DS995728_0
Source: Trichophyton equinum CBS 127.97 supercont1.11 genomic scaffold, whole genome shotgun sequence.

Number of proteins with BLAST hits to this cluster: 2
MultiGeneBlast score: 2.0
Cumulative Blast bit score: 3768

Table of genes, locations, strands and annotations of subject cluster:
EGE03560	122752	123803	+	uricase	no_locus_tag
EGE03561	124087	124760	-	54S_ribosomal_protein_L23	no_locus_tag
EGE03562	125133	125922	+	40S_ribosomal_protein_S9	no_locus_tag
EGE03563	126218	127600	-	AAR2_domain-containing_protein	no_locus_tag
EGE03564	128118	128832	-	40S_ribosomal_protein_S14	no_locus_tag
EGE03565	129248	131284	+	prephenate_dehydrogenase	no_locus_tag
EGE03566	134013	135325	+	cellobiose_dehydrogenase	no_locus_tag
EGE03567	137100	138861	+	hypothetical_protein	no_locus_tag
EGE03568	139554	141060	+	eukaryotic_translation_initiation_factor_3	no_locus_tag
EGE03569	141628	142612	-	iron-sulfur_cluster_assembly_accessory_protein I	no_locus_tag
EGE03570	143207	143758	-	HHE_domain-containing_protein	no_locus_tag
EGE03571	144508	145299	+	hypothetical_protein	no_locus_tag
EGE03572	145506	147007	+	kynureninase	no_locus_tag
EGE03573	147118	147825	-	ER_membrane_DUF1077_domain-containing_protein	no_locus_tag
EGE03574	148236	149696	-	hypothetical_protein	no_locus_tag
EGE03575	150976	152307	+	integral_membrane_protein	no_locus_tag
EGE03576	152852	153148	+	hypothetical_protein	no_locus_tag
EGE03577	154530	156961	+	AP-2_complex_subunit_beta	no_locus_tag
EGE03578	157477	160950	-	SH3_domain-containing_protein	no_locus_tag
EGE03579	161709	162725	+	DUF408_domain-containing_protein	no_locus_tag
EGE03580	163129	163780	-	40S_ribosomal_protein_S17	no_locus_tag
EGE03581	164068	165366	-	hypothetical_protein	no_locus_tag
EGE03582	165755	173168	+	phosphatidylinositol_3-kinase_tor2	no_locus_tag
EGE03583	173740	175543	+	hypothetical_protein	no_locus_tag
EGE03584	176486	177547	+	hypothetical_protein	no_locus_tag
EGE03585	179079	179559	-	mitochondrial_import_inner_membrane_translocase subunit tim-16	no_locus_tag
EGE03586	180178	182084	+	peroxin_23	no_locus_tag
EGE03587	186191	189956	+	hypothetical_protein	no_locus_tag
EGE03588	190615	192336	-	hypothetical_protein	no_locus_tag

Table of Blast hits (query gene, subject gene, %identity, blast score, %coverage, e-value):
Mycgr3G67795_Mycgr3T	EGE03582	61	3029	100.082372323	0.0	
Mycgr3G98959_Mycgr3T	EGE03568	75	739	100.20746888	0.0	


>>

78. DS989822_0
Source: Arthroderma gypseum CBS 118893 supercont1.1 genomic scaffold, whole genome shotgun sequence.

Number of proteins with BLAST hits to this cluster: 2
MultiGeneBlast score: 2.0
Cumulative Blast bit score: 3764

Table of genes, locations, strands and annotations of subject cluster:
EFQ97729	2030533	2031591	+	uricase	no_locus_tag
EFQ97730	2031871	2032549	-	54S_ribosomal_protein_L23	no_locus_tag
EFQ97731	2032928	2033710	+	40S_ribosomal_protein_S16	no_locus_tag
EFQ97732	2033998	2035380	-	AAR2_domain-containing_protein	no_locus_tag
EFQ97733	2035892	2036595	-	40S_ribosomal_protein_S14	no_locus_tag
EFQ97734	2037009	2039041	+	prephenate_dehydrogenase	no_locus_tag
EFQ97735	2041632	2042939	+	integral_membrane_protein	no_locus_tag
EFQ97736	2044570	2046349	+	hypothetical_protein	no_locus_tag
EFQ97737	2047075	2048582	+	eukaryotic_translation_initiation_factor_3	no_locus_tag
EFQ97738	2049144	2050151	-	iron-binding_protein_erpA	no_locus_tag
EFQ97739	2050715	2051266	-	HHE_domain-containing_protein	no_locus_tag
EFQ97740	2051531	2052837	+	metallo-beta-lactamase_superfamily_protein	no_locus_tag
EFQ97741	2053070	2054581	+	kynureninase	no_locus_tag
EFQ97742	2054690	2055383	-	hypothetical_protein	no_locus_tag
EFQ97743	2055769	2057233	-	sterigmatocystin_8-O-methyltransferase	no_locus_tag
EFQ97744	2058522	2059826	+	integral_membrane_protein	no_locus_tag
EFQ97745	2061039	2063484	+	AP-2_complex_subunit_beta	no_locus_tag
EFQ97746	2064040	2067606	-	SH3_domain-containing_protein	no_locus_tag
EFQ97747	2068374	2069402	+	DUF408_domain-containing_protein	no_locus_tag
EFQ97748	2069815	2070465	-	40S_ribosomal_protein_S17	no_locus_tag
EFQ97749	2070740	2072038	-	hypothetical_protein	no_locus_tag
EFQ97750	2072423	2079838	+	phosphatidylinositol_3-kinase_tor2	no_locus_tag
EFQ97751	2080406	2082225	+	hypothetical_protein	no_locus_tag
EFQ97752	2082909	2084394	+	hypothetical_protein	no_locus_tag
EFQ97753	2084890	2086878	-	hypothetical_protein	no_locus_tag
EFQ97754	2088121	2089176	+	hypothetical_protein	no_locus_tag
EFQ97755	2090791	2091098	+	hypothetical_protein	no_locus_tag
EFQ97756	2091226	2091703	-	mitochondrial_import_inner_membrane_translocase subunit tim16	no_locus_tag
EFQ97757	2092322	2094230	+	peroxisomal_membrane_protein_PEX30	no_locus_tag
EFQ97758	2098482	2102294	+	hypothetical_protein	no_locus_tag

Table of Blast hits (query gene, subject gene, %identity, blast score, %coverage, e-value):
Mycgr3G67795_Mycgr3T	EFQ97750	61	3026	100.164744646	0.0	
Mycgr3G98959_Mycgr3T	EFQ97737	74	738	100.20746888	0.0	


>>

79. ACFW01000009_0
Source: Coccidioides posadasii C735 delta SOWgp, whole genome shotgun sequencing project.

Number of proteins with BLAST hits to this cluster: 2
MultiGeneBlast score: 2.0
Cumulative Blast bit score: 3755

Table of genes, locations, strands and annotations of subject cluster:
EER29677	2078444	2078957	+	hypothetical_protein	no_locus_tag
EER29678	2081045	2082033	+	inositol_oxygenase,_putative	no_locus_tag
EER29679	2083215	2084405	+	oxidoreductase,_aldo/keto_reductase_family_protein	no_locus_tag
EER29680	2085781	2086602	+	hypothetical_protein	no_locus_tag
EER29681	2087266	2088173	-	hypothetical_protein	no_locus_tag
EER29682	2089399	2090139	-	hypothetical_protein	no_locus_tag
EER29683	2093525	2094659	-	hypothetical_protein	no_locus_tag
EER29684	2095036	2096811	-	hypothetical_protein	no_locus_tag
EER29685	2097821	2105306	-	Phosphatidylinositol_3-_and_4-kinase_family_protein	no_locus_tag
EER29686	2105742	2107031	+	hypothetical_protein	no_locus_tag
EER29687	2107381	2108073	+	40S_ribosomal_protein_S17,_putative	no_locus_tag
EER29688	2108455	2109468	-	hypothetical_protein	no_locus_tag
EER29689	2110132	2113783	+	SH3_domain_containing_protein	no_locus_tag
EER29690	2114417	2117033	-	AP-1_complex_subunit_beta-1,_putative	no_locus_tag
EER29691	2117476	2118065	+	hypothetical_protein	no_locus_tag
EER29692	2120824	2122482	-	Kynureninase_,_putative	no_locus_tag
EER29693	2123030	2124275	-	metallo-beta-lactamase_superfamily_protein	no_locus_tag
EER29694	2125032	2125700	+	hypothetical_protein	no_locus_tag
EER29695	2126142	2127446	+	Iron-sulfur_cluster_assembly_accessory_family_protein	no_locus_tag
EER29696	2128089	2129651	-	eukaryotic_translation_initiation_factor_3_subunit_6-interacting_protein,_putative	no_locus_tag
EER29697	2130456	2131906	-	hypothetical_protein	no_locus_tag
EER29698	2133755	2135096	-	hypothetical_protein	no_locus_tag
EER29699	2137363	2139378	-	prephenate_dehydrogenase,_putative	no_locus_tag
EER29700	2139927	2140612	+	40S_ribosomal_protein_S14,_putative	no_locus_tag
EER29701	2141222	2142607	+	AAR2_family_protein	no_locus_tag
EER29702	2143493	2144237	-	40S_ribosomal_protein_S16,_putative	no_locus_tag
EER29703	2144600	2145274	+	54S_ribosomal_protein_L23,_mitochondrial_precursor,_putative	no_locus_tag
EER29704	2145501	2146543	-	uricase,_putative	no_locus_tag
EER29705	2147656	2151785	-	Hr1_repeat_family_protein	no_locus_tag

Table of Blast hits (query gene, subject gene, %identity, blast score, %coverage, e-value):
Mycgr3G67795_Mycgr3T	EER29685	61	3019	100.329489292	0.0	
Mycgr3G98959_Mycgr3T	EER29696	72	736	101.244813278	0.0	


>>

80. GG704914_0
Source: Coccidioides immitis RS genomic scaffold supercont3.4, whole genome shotgun sequence.

Number of proteins with BLAST hits to this cluster: 2
MultiGeneBlast score: 2.0
Cumulative Blast bit score: 3752

Table of genes, locations, strands and annotations of subject cluster:
EAS33508	299813	300855	+	urate_oxidase	no_locus_tag
EAS33509	301077	301752	-	ribosomal_protein_L13	no_locus_tag
EAS33510	302118	302864	+	40S_ribosomal_protein_S16	no_locus_tag
EAS33511	303764	305227	-	AAR2_family_protein	no_locus_tag
EAS33512	305757	306442	-	40S_ribosomal_protein_S14	no_locus_tag
EAS33513	306985	308997	+	prephenate_dehydrogenase	no_locus_tag
EAS33514	310738	311388	-	hypothetical_protein	no_locus_tag
EAS33515	311775	313117	+	cellobiose_dehydrogenase	no_locus_tag
EJB11397	314681	316370	+	hypothetical_protein	no_locus_tag
EAS33518	317179	318741	+	eukaryotic_translation_initiation_factor_3 subunit L	no_locus_tag
EAS33519	319389	320679	-	iron-sulfur_cluster_assembly_accessory_protein	no_locus_tag
EAS33520	321113	321781	-	HHE_domain-containing_protein	no_locus_tag
EAS33521	322528	323773	+	metallo-beta-lactamase_superfamily_protein	no_locus_tag
EAS33522	324322	325981	+	kynureninase	no_locus_tag
EAS33523	327192	327622	+	hypothetical_protein	no_locus_tag
EAS33524	328684	329368	-	hypothetical_protein	no_locus_tag
EAS33525	329811	332427	+	AP-2_adaptor_complex_subunit_beta	no_locus_tag
EAS33526	333064	336706	-	SH3_domain-containing_protein	no_locus_tag
EAS33527	337369	338385	+	hypothetical_protein	no_locus_tag
EAS33528	338762	339443	-	40S_ribosomal_protein_S17	no_locus_tag
EAS33529	339790	341079	-	hypothetical_protein	no_locus_tag
EAS33530	341513	349001	+	phosphatidylinositol_3-kinase_tor2	no_locus_tag
EAS33531	350014	351789	+	hypothetical_protein	no_locus_tag
EAS33532	352177	353338	+	hypothetical_protein	no_locus_tag
EAS33533	355321	355774	+	hypothetical_protein	no_locus_tag
EAS33534	356798	357538	+	hypothetical_protein	no_locus_tag
EAS33535	358952	359687	+	hypothetical_protein	no_locus_tag
EAS33536	360332	361152	-	hypothetical_protein	no_locus_tag
EAS33537	362529	363719	-	glycerol_dehydrogenase	no_locus_tag
EAS33538	364898	365886	-	inositol_oxygenase	no_locus_tag
EAS33539	366484	367234	-	hypothetical_protein	no_locus_tag
EJB11398	367991	368504	-	mitochondrial_import_inner_membrane_translocase subunit tim16	no_locus_tag
EAS33542	368973	371144	+	peroxin_23	no_locus_tag

Table of Blast hits (query gene, subject gene, %identity, blast score, %coverage, e-value):
Mycgr3G67795_Mycgr3T	EAS33530	61	3018	101.070840198	0.0	
Mycgr3G98959_Mycgr3T	EAS33518	71	734	101.244813278	0.0	


>>

81. GG698484_0
Source: Trichophyton tonsurans CBS 112818 genomic scaffold supercont1.8, whole genome shotgun sequence.

Number of proteins with BLAST hits to this cluster: 2
MultiGeneBlast score: 2.0
Cumulative Blast bit score: 3705

Table of genes, locations, strands and annotations of subject cluster:
EGD94642	123733	124784	+	urate_oxidase	no_locus_tag
EGD94643	125068	125741	-	50S_ribosomal_protein_L13	no_locus_tag
EGD94644	126115	126893	+	40S_ribosomal_protein_S9	no_locus_tag
EGD94645	127189	128571	-	hypothetical_protein	no_locus_tag
EGD94646	129085	129799	-	40S_ribosomal_protein_S14	no_locus_tag
EGD94647	130215	132254	+	prephenate_dehydrogenase	no_locus_tag
EGD94648	133146	133781	-	hypothetical_protein	no_locus_tag
EGD94649	134986	136298	+	hypothetical_protein	no_locus_tag
EGD94650	138071	139832	+	hypothetical_protein	no_locus_tag
EGD94651	140525	142031	+	eukaryotic_translation_initiation_factor_3	no_locus_tag
EGD94652	142600	143580	-	iron-sulfur_cluster_assembly_accessory_protein	no_locus_tag
EGD94653	144175	144726	-	hypothetical_protein	no_locus_tag
EGD94654	144989	146285	+	metallo-beta-lactamase	no_locus_tag
EGD94655	146492	147993	+	kynureninase	no_locus_tag
EGD94656	148104	148811	-	hypothetical_protein	no_locus_tag
EGD94657	149222	150682	-	hypothetical_protein	no_locus_tag
EGD94658	151967	153298	+	integral_membrane_protein	no_locus_tag
EGD94659	153843	154179	+	hypothetical_protein	no_locus_tag
EGD94660	155687	157953	+	AP-2_adaptor_complex_subunit_beta	no_locus_tag
EGD94661	158469	161994	-	SH3_domain-containing_protein	no_locus_tag
EGD94662	163029	163838	+	hypothetical_protein	no_locus_tag
EGD94663	164242	164893	-	40S_ribosomal_protein_S17	no_locus_tag
EGD94664	165181	166479	-	hypothetical_protein	no_locus_tag
EGD94665	166869	174281	+	phosphatidylinositol_3-kinase	no_locus_tag
EGD94666	174854	176657	+	hypothetical_protein	no_locus_tag
EGD94667	177598	178658	+	hypothetical_protein	no_locus_tag
EGD94668	180190	180670	-	mitochondrial_import_inner_membrane_translocase subunit Tim16	no_locus_tag
EGD94669	181289	183195	+	integral_peroxisomal_membrane_protein	no_locus_tag
EGD94670	187329	191090	+	hypothetical_protein	no_locus_tag
EGD94671	191749	193470	-	hypothetical_protein	no_locus_tag

Table of Blast hits (query gene, subject gene, %identity, blast score, %coverage, e-value):
Mycgr3G67795_Mycgr3T	EGD94665	60	2966	100.082372323	0.0	
Mycgr3G98959_Mycgr3T	EGD94651	75	739	100.20746888	0.0	


>>

82. U85909_0
Source: Aureobasidium pullulans cosmid pPSR-22 hydroxylase, multidrug resistance-like protein (ApMDR1), and peptide synthetase genes, complete cds.

Number of proteins with BLAST hits to this cluster: 2
MultiGeneBlast score: 2.0
Cumulative Blast bit score: 3624

Table of genes, locations, strands and annotations of subject cluster:
AAD00579	5312	6769	-	hydroxylase	no_locus_tag
AAD00580	8090	11998	-	multidrug_resistance-like_protein	ApMDR1
AAD00581	13308	28158	+	peptide_synthetase	no_locus_tag

Table of Blast hits (query gene, subject gene, %identity, blast score, %coverage, e-value):
Mycgr3G67785_Mycgr3T	AAD00580	49	1204	101.265822785	0.0	
Mycgr3G36951_Mycgr3T	AAD00581	38	2420	77.430786268	0.0	


>>

83. ADOT01000056_0
Source: Arthrobotrys oligospora ATCC 24927, whole genome shotgun sequencing project.

Number of proteins with BLAST hits to this cluster: 2
MultiGeneBlast score: 2.0
Cumulative Blast bit score: 3623

Table of genes, locations, strands and annotations of subject cluster:
EGX52507	11608	15484	+	hypothetical_protein	no_locus_tag
EGX52508	16050	17037	+	hypothetical_protein	no_locus_tag
EGX52509	17223	19331	-	hypothetical_protein	no_locus_tag
EGX52510	20067	23001	+	hypothetical_protein	no_locus_tag
EGX52511	24008	25748	+	hypothetical_protein	no_locus_tag
EGX52512	25994	27090	-	hypothetical_protein	no_locus_tag
EGX52513	27941	28270	+	hypothetical_protein	no_locus_tag
EGX52514	31105	32084	+	hypothetical_protein	no_locus_tag
EGX52515	32559	32903	-	hypothetical_protein	no_locus_tag
EGX52516	34085	36897	-	hypothetical_protein	no_locus_tag
EGX52517	37826	40737	-	hypothetical_protein	no_locus_tag
EGX52518	41365	49649	+	hypothetical_protein	no_locus_tag
EGX52519	50117	51907	+	hypothetical_protein	no_locus_tag
EGX52520	52010	56035	-	hypothetical_protein	no_locus_tag
EGX52521	56840	59621	+	hypothetical_protein	no_locus_tag
EGX52522	60285	60992	-	hypothetical_protein	no_locus_tag
EGX52523	62366	64022	-	hypothetical_protein	no_locus_tag
EGX52524	67582	67962	+	hypothetical_protein	no_locus_tag
EGX52525	69648	71054	+	hypothetical_protein	no_locus_tag

Table of Blast hits (query gene, subject gene, %identity, blast score, %coverage, e-value):
Mycgr3G67795_Mycgr3T	EGX52518	62	2999	100.617792422	0.0	
Mycgr3G98959_Mycgr3T	EGX52511	64	624	98.132780083	0.0	


>>

84. FQ790277_0
Source: Botryotinia fuckeliana T4 SuperContig_379_1 genomic supercontig.

Number of proteins with BLAST hits to this cluster: 2
MultiGeneBlast score: 2.0
Cumulative Blast bit score: 3377

Table of genes, locations, strands and annotations of subject cluster:
CCD45287	17128	18152	-	similar_to_short_chain_dehydrogenase	BofuT4_P119930.1
CCD45288	20035	21345	+	hypothetical_protein	BofuT4_P119940.1
CCD45289	21757	22388	-	hypothetical_protein	BofuT4_P119950.1
CCD45290	22451	23806	+	BcYVC1,_Ca2+_channel_protein,_partial_sequence	BofuT4_P119960.1
CCD45291	24490	24945	+	BcYVC1,_Ca2+_channel_protein,_partial_sequence	BofuT4_P119970.1
CCD45292	28830	30466	-	similar_to_l-ornithine_5-monooxygenase	BofuT4_P119980.1
CCD45293	31845	32284	-	predicted_protein	BofuT4_uP119990.1
CCD45294	33266	37575	-	similar_to_ABC_transporter	BofuT4_P120000.1
CCD45295	39844	43181	+	BcNRPS2,_nonribosomal_peptide_synthetase, partial sequence	BofuT4_P120010.1
CCD45296	44232	52768	+	BcNRPS2,_nonribosomal_peptide_synthetase, partial sequence	BofuT4_P120020.1
CCD45297	53142	55183	+	hypothetical_protein	BofuT4_P120030.1
CCD45298	56018	57694	+	similar_to_C2HC5_finger_protein	BofuT4_P120040.1
CCD45299	57994	60876	-	similar_to_TPR_domain-containing_protein	BofuT4_P120050.1
CCD45300	61369	66203	-	similar_to_GYF_domain-containing_protein	BofuT4_P120060.1
CCD45301	68218	69471	+	hypothetical_protein	BofuT4_P120070.1
CCD45302	71031	71903	+	hypothetical_protein	BofuT4_P120080.1

Table of Blast hits (query gene, subject gene, %identity, blast score, %coverage, e-value):
Mycgr3G67785_Mycgr3T	CCD45294	43	980	98.9715189873	0.0	
Mycgr3G36951_Mycgr3T	CCD45296	35	1691	64.2303433001	0.0	
Mycgr3G36951_Mycgr3T	CCD45295	40	706	23.1893687708	0.0	


>>

85. AHHD01000089_0
Source: Macrophomina phaseolina MS6, whole genome shotgun sequencing project.

Number of proteins with BLAST hits to this cluster: 2
MultiGeneBlast score: 2.0
Cumulative Blast bit score: 3072

Table of genes, locations, strands and annotations of subject cluster:
EKG20332	22375	24028	+	hypothetical_protein	no_locus_tag
EKG20333	26170	29767	+	Short-chain_dehydrogenase/reductase_SDR	no_locus_tag
EKG20334	29963	31651	-	Major_facilitator_superfamily	no_locus_tag
EKG20335	32276	33556	-	F-box_domain_cyclin-like_protein	no_locus_tag
EKG20336	34267	35757	+	hypothetical_protein	no_locus_tag
EKG20337	37177	37527	-	Endoribonuclease_L-PSP	no_locus_tag
EKG20338	38043	39374	+	hypothetical_protein	no_locus_tag
EKG20339	39462	40438	+	hypothetical_protein	no_locus_tag
EKG20340	40729	57750	-	AMP-dependent_synthetase/ligase	no_locus_tag
EKG20341	59120	63149	+	Putative_ABC_transporter_protein	no_locus_tag
EKG20342	64827	66760	+	FAD-dependent_pyridine_nucleotide-disulfide_oxidoreductase	no_locus_tag
EKG20343	71832	73733	+	Alpha-D-phosphohexomutase_superfamily	no_locus_tag
EKG20344	74665	76082	+	Oxysterol-binding_protein	no_locus_tag
EKG20345	79512	86563	-	CCR4-Not_complex_component_Not1	no_locus_tag

Table of Blast hits (query gene, subject gene, %identity, blast score, %coverage, e-value):
Mycgr3G67785_Mycgr3T	EKG20341	47	1147	101.265822785	0.0	
Mycgr3G36951_Mycgr3T	EKG20340	38	1925	62.015503876	0.0	


>>

86. KB916185_0
Source: Neofusicoccum parvum UCRNP2 chromosome Unknown NP2_03_scaffold_547, whole genome shotgun sequence.

Number of proteins with BLAST hits to this cluster: 2
MultiGeneBlast score: 2.0
Cumulative Blast bit score: 3029

Table of genes, locations, strands and annotations of subject cluster:
EOD48657	35986	39407	+	putative_fad-binding_protein	no_locus_tag
EOD48648	39591	41205	-	putative_allantoate_permease_protein	no_locus_tag
EOD48662	44857	47148	+	hypothetical_protein	no_locus_tag
EOD48634	49279	49742	-	putative_l-psp_endoribonuclease_family_protein	no_locus_tag
EOD48661	53367	54101	+	hypothetical_protein	no_locus_tag
EOD48651	54514	63750	-	putative_nonribosomal_peptide_synthetase_2 protein	no_locus_tag
EOD48642	65978	68784	-	putative_nonribosomal_siderophore_peptide synthase protein	no_locus_tag
EOD48645	73006	76896	+	putative_abc_multidrug_transporter_mdr1_protein	no_locus_tag
EOD48640	78529	80395	+	putative_l-ornithine_n5-oxygenase_protein	no_locus_tag
EOD48671	85500	87501	+	putative_phosphoglucomutase_protein	no_locus_tag
EOD48670	88409	89877	+	putative_oxysterol_binding_protein	no_locus_tag
EOD48665	92175	98557	-	putative_ccr4-not_transcription_complex_subunit protein	no_locus_tag

Table of Blast hits (query gene, subject gene, %identity, blast score, %coverage, e-value):
Mycgr3G67785_Mycgr3T	EOD48645	46	1096	101.424050633	0.0	
Mycgr3G36951_Mycgr3T	EOD48651	39	1933	60.2436323367	0.0	


>>

87. JH767570_0
Source: Coniosporium apollinis CBS 100218 chromosome Unknown supercont1.17, whole genome shotgun sequence.

Number of proteins with BLAST hits to this cluster: 2
MultiGeneBlast score: 2.0
Cumulative Blast bit score: 3012

Table of genes, locations, strands and annotations of subject cluster:
EON64844	341574	342620	+	hypothetical_protein	no_locus_tag
EON64845	343875	345126	-	pyruvate_dehydrogenase_E1_component_subunit beta	no_locus_tag
EON64846	345656	347110	-	CMGC/CDK_protein_kinase	no_locus_tag
EON64847	347262	348923	+	hypothetical_protein	no_locus_tag
EON64848	349166	351548	-	hypothetical_protein	no_locus_tag
EON64849	351861	354006	+	hypothetical_protein	no_locus_tag
EON64850	354228	355535	+	hypothetical_protein	no_locus_tag
EON64851	355806	372334	-	hypothetical_protein	no_locus_tag
EON64852	372507	372839	-	hypothetical_protein	no_locus_tag
EON64853	374125	378186	+	hypothetical_protein	no_locus_tag
EON64854	379628	381389	+	hypothetical_protein	no_locus_tag
EON64855	381707	382330	-	hypothetical_protein	no_locus_tag
EON64856	382679	387334	+	DNA_polymerase_alpha_subunit_A	no_locus_tag
EON64857	387769	389768	+	phosphoglucomutase	no_locus_tag
EON64858	390465	391892	+	hypothetical_protein	no_locus_tag
EON64859	394340	398691	-	hypothetical_protein	no_locus_tag

Table of Blast hits (query gene, subject gene, %identity, blast score, %coverage, e-value):
Mycgr3G67785_Mycgr3T	EON64853	47	1131	100.079113924	0.0	
Mycgr3G36951_Mycgr3T	EON64851	39	1881	60.73089701	0.0	


>>

88. JH921428_0
Source: Marssonina brunnea f. sp. 'multigermtubi' MB_m1 unplaced genomic scaffold M6_S00001, whole genome shotgun sequence.

Number of proteins with BLAST hits to this cluster: 2
MultiGeneBlast score: 2.0
Cumulative Blast bit score: 2914

Table of genes, locations, strands and annotations of subject cluster:
EKD21641	4394317	4394810	+	putative_DNA-directed_RNA_polymerase_I_subunit	no_locus_tag
EKD21642	4395002	4396120	-	deoxyhypusine_hydroxylase	no_locus_tag
EKD21643	4397230	4398022	-	aaa_ATPase_domain_containing_protein	no_locus_tag
EKD21644	4398216	4398734	+	hypothetical_protein	no_locus_tag
EKD21645	4399505	4402231	-	Swi6	no_locus_tag
EKD21646	4402858	4404396	+	hypothetical_protein	no_locus_tag
EKD21647	4404535	4405256	-	gcn5-related_n-acetyltransferase	no_locus_tag
EKD21648	4406332	4407994	+	hypothetical_protein	no_locus_tag
EKD21649	4408497	4409583	+	hypothetical_protein	no_locus_tag
EKD21650	4410599	4416118	-	leptomycin_B_resistance_protein_pmd1	no_locus_tag
EKD21651	4416760	4431762	+	peptide_synthetase	no_locus_tag
EKD21652	4432248	4435301	-	TPR_domain-containing_protein	no_locus_tag
EKD21653	4435755	4440399	-	GYF_domain_protein	no_locus_tag
EKD21654	4442173	4443389	+	hypothetical_protein	no_locus_tag
EKD21655	4443450	4443848	-	hypothetical_protein	no_locus_tag
EKD21656	4446015	4447187	-	hypothetical_protein	no_locus_tag
EKD21657	4450273	4450816	-	dUTPase	no_locus_tag

Table of Blast hits (query gene, subject gene, %identity, blast score, %coverage, e-value):
Mycgr3G67785_Mycgr3T	EKD21650	43	947	99.7626582278	0.0	
Mycgr3G36951_Mycgr3T	EKD21651	35	1967	76.9878183832	0.0	


>>

89. KB908844_5
Source: Setosphaeria turcica Et28A unplaced genomic scaffold SETTUscaffold_6, whole genome shotgun sequence.

Number of proteins with BLAST hits to this cluster: 2
MultiGeneBlast score: 2.0
Cumulative Blast bit score: 2847

Table of genes, locations, strands and annotations of subject cluster:
EOA82993	2060683	2062784	-	hypothetical_protein	no_locus_tag
EOA82994	2064190	2066580	-	hypothetical_protein	no_locus_tag
EOA82995	2068660	2069922	+	hypothetical_protein	no_locus_tag
EOA82996	2070087	2070890	-	hypothetical_protein	no_locus_tag
EOA82997	2071715	2073118	+	hypothetical_protein	no_locus_tag
EOA82998	2073881	2074297	+	hypothetical_protein	no_locus_tag
EOA82999	2075371	2076692	+	hypothetical_protein	no_locus_tag
EOA83000	2077032	2093337	-	hypothetical_protein	no_locus_tag
EOA83001	2095043	2099543	+	hypothetical_protein	no_locus_tag
EOA83002	2101280	2103001	+	hypothetical_protein	no_locus_tag
EOA83003	2104240	2107252	+	hypothetical_protein	no_locus_tag
EOA83004	2108215	2110964	+	hypothetical_protein	no_locus_tag
EOA83005	2113625	2114782	+	hypothetical_protein	no_locus_tag
EOA83006	2115236	2117012	-	hypothetical_protein	no_locus_tag
EOA83007	2118213	2118383	-	hypothetical_protein	no_locus_tag

Table of Blast hits (query gene, subject gene, %identity, blast score, %coverage, e-value):
Mycgr3G67785_Mycgr3T	EOA83001	46	1089	99.8417721519	0.0	
Mycgr3G36951_Mycgr3T	EOA83000	37	1758	61.4396456257	0.0	


>>

90. CAKM01000256_0
Source: Pneumocystis jirovecii strain SE8, whole genome shotgun sequencing project.

Number of proteins with BLAST hits to this cluster: 2
MultiGeneBlast score: 2.0
Cumulative Blast bit score: 2840

Table of genes, locations, strands and annotations of subject cluster:
CCJ30534	20018	21214	+	not annotated	no_locus_tag
CCJ30535	21256	21578	+	not annotated	no_locus_tag
CCJ30536	21770	22185	+	not annotated	no_locus_tag
CCJ30537	22294	23673	-	not annotated	no_locus_tag
CCJ30538	23771	25587	-	not annotated	no_locus_tag
CCJ30539	24471	24910	+	not annotated	no_locus_tag
CCJ30540	26136	27276	+	not annotated	no_locus_tag
CCJ30541	27686	28466	-	not annotated	no_locus_tag
CCJ30542	28844	29628	-	not annotated	no_locus_tag
CCJ30543	29666	30862	-	not annotated	no_locus_tag
CCJ30544	31616	32137	+	not annotated	no_locus_tag
CCJ30545	32764	35485	+	not annotated	no_locus_tag
CCJ30546	36080	37315	-	not annotated	no_locus_tag
CCJ30547	37471	37950	-	not annotated	no_locus_tag
CCJ30548	38753	39258	+	not annotated	no_locus_tag
CCJ30549	39399	47210	-	not annotated	no_locus_tag
CCJ30550	47969	48406	+	not annotated	no_locus_tag
CCJ30551	48456	49854	+	not annotated	no_locus_tag
CCJ30552	49849	54784	-	not annotated	no_locus_tag
CCJ30553	57354	58244	+	not annotated	no_locus_tag
CCJ30554	58447	59203	+	not annotated	no_locus_tag
CCJ30555	59421	60046	+	not annotated	no_locus_tag
CCJ30556	60474	61511	+	not annotated	no_locus_tag
CCJ30557	61812	62792	-	not annotated	no_locus_tag
CCJ30558	63532	64376	+	not annotated	no_locus_tag
CCJ30559	64688	67860	+	not annotated	no_locus_tag
CCJ30560	65116	65412	-	not annotated	no_locus_tag
CCJ30561	68032	69567	+	not annotated	no_locus_tag
CCJ30562	69602	70141	+	not annotated	no_locus_tag
CCJ30563	70347	70828	-	not annotated	no_locus_tag
CCJ30564	71432	71758	-	not annotated	no_locus_tag

Table of Blast hits (query gene, subject gene, %identity, blast score, %coverage, e-value):
Mycgr3G67795_Mycgr3T	CCJ30549	57	2788	100.0	0.0	
Mycgr3G28587_Mycgr3T	CCJ30564	31	52	75.7763975155	2e-06	


>>

91. KB445589_0
Source: Cochliobolus heterostrophus C5 unplaced genomic scaffold COCHEscaffold_21, whole genome shotgun sequence.

Number of proteins with BLAST hits to this cluster: 2
MultiGeneBlast score: 2.0
Cumulative Blast bit score: 2832

Table of genes, locations, strands and annotations of subject cluster:
EMD85425	123500	123961	-	hypothetical_protein	no_locus_tag
EMD85426	125385	128830	+	hypothetical_protein	no_locus_tag
EMD85427	129428	130601	-	hypothetical_protein	no_locus_tag
EMD85428	131729	134466	-	hypothetical_protein	no_locus_tag
EMD85429	134793	134957	+	hypothetical_protein	no_locus_tag
EMD85430	135466	138463	-	hypothetical_protein	no_locus_tag
EMD85431	139533	141286	-	hypothetical_protein	no_locus_tag
EMD85432	143120	147425	-	hypothetical_protein	no_locus_tag
EMD85433	149004	165126	+	hypothetical_protein	no_locus_tag
EMD85434	165724	167044	-	hypothetical_protein	no_locus_tag
EMD85435	167935	168553	-	hypothetical_protein	no_locus_tag
EMD85436	169419	170834	-	hypothetical_protein	no_locus_tag
EMD85437	171686	172507	+	hypothetical_protein	no_locus_tag
EMD85438	172747	174237	-	hypothetical_protein	no_locus_tag
EMD85439	175802	178190	+	hypothetical_protein	no_locus_tag
EMD85440	179469	181566	+	hypothetical_protein	no_locus_tag
EMD85441	182181	182800	+	hypothetical_protein	no_locus_tag
EMD85442	183767	185972	+	hypothetical_protein	no_locus_tag

Table of Blast hits (query gene, subject gene, %identity, blast score, %coverage, e-value):
Mycgr3G67785_Mycgr3T	EMD85432	46	1088	99.9208860759	0.0	
Mycgr3G36951_Mycgr3T	EMD85433	37	1744	61.4396456257	0.0	


>>

92. KB733486_0
Source: Bipolaris maydis ATCC 48331 unplaced genomic scaffold COCC4scaffold_43, whole genome shotgun sequence.

Number of proteins with BLAST hits to this cluster: 2
MultiGeneBlast score: 2.0
Cumulative Blast bit score: 2829

Table of genes, locations, strands and annotations of subject cluster:
ENH99434	88106	88567	-	hypothetical_protein	no_locus_tag
ENH99435	89991	93436	+	hypothetical_protein	no_locus_tag
ENH99436	94034	95207	-	hypothetical_protein	no_locus_tag
ENH99437	96335	99072	-	hypothetical_protein	no_locus_tag
ENH99438	99399	99563	+	hypothetical_protein	no_locus_tag
ENH99439	100072	103069	-	hypothetical_protein	no_locus_tag
ENH99440	104139	105892	-	hypothetical_protein	no_locus_tag
ENH99441	107723	112028	-	hypothetical_protein	no_locus_tag
ENH99442	113580	129927	+	hypothetical_protein	no_locus_tag
ENH99443	130327	131647	-	hypothetical_protein	no_locus_tag
ENH99444	132538	133156	-	hypothetical_protein	no_locus_tag
ENH99445	134022	135437	-	hypothetical_protein	no_locus_tag
ENH99446	136289	137110	+	hypothetical_protein	no_locus_tag
ENH99447	137350	138840	-	hypothetical_protein	no_locus_tag
ENH99448	140405	142793	+	hypothetical_protein	no_locus_tag
ENH99449	144072	146169	+	hypothetical_protein	no_locus_tag
ENH99450	146784	147403	+	hypothetical_protein	no_locus_tag
ENH99451	148055	150575	+	hypothetical_protein	no_locus_tag

Table of Blast hits (query gene, subject gene, %identity, blast score, %coverage, e-value):
Mycgr3G67785_Mycgr3T	ENH99441	46	1088	99.9208860759	0.0	
Mycgr3G36951_Mycgr3T	ENH99442	38	1741	59.3355481728	0.0	


>>

93. KB707804_0
Source: Botryotinia fuckeliana BcDW1 unplaced genomic scaffold Scaffold_132, whole genome shotgun sequence.

Number of proteins with BLAST hits to this cluster: 2
MultiGeneBlast score: 2.0
Cumulative Blast bit score: 2825

Table of genes, locations, strands and annotations of subject cluster:
EMR87930	186914	187938	-	putative_short_chain_dehydrogenase_protein	no_locus_tag
EMR87931	189815	191127	+	putative_cation-transporting_atpase_4_protein	no_locus_tag
EMR87932	192229	194468	+	putative_potassium_ion_channel_yvc1_protein	no_locus_tag
EMR87933	199423	201059	-	putative_l-ornithine_n5-oxygenase_protein	no_locus_tag
EMR87934	203854	208175	-	putative_multidrug_resistance_protein_1_protein	no_locus_tag
EMR87935	210434	225357	+	putative_nonribosomal_siderophore_peptide synthase protein	no_locus_tag
EMR87936	226192	227868	+	putative_c2hc5_finger_protein	no_locus_tag
EMR87937	228170	231052	-	putative_tpr_repeat-containing_protein	no_locus_tag
EMR87938	231545	236379	-	putative_gyf_domain-containing_protein	no_locus_tag
EMR87939	238385	239638	+	hypothetical_protein	no_locus_tag
EMR87940	241198	242070	+	hypothetical_protein	no_locus_tag
EMR87941	243686	244304	+	hypothetical_protein	no_locus_tag

Table of Blast hits (query gene, subject gene, %identity, blast score, %coverage, e-value):
Mycgr3G67785_Mycgr3T	EMR87934	43	978	99.1297468354	0.0	
Mycgr3G36951_Mycgr3T	EMR87935	34	1847	77.0764119601	0.0	


>>

94. KB445657_0
Source: Cochliobolus sativus ND90Pr unplaced genomic scaffold COCSAscaffold_21, whole genome shotgun sequence.

Number of proteins with BLAST hits to this cluster: 2
MultiGeneBlast score: 2.0
Cumulative Blast bit score: 2808

Table of genes, locations, strands and annotations of subject cluster:
EMD58311	55321	56000	-	hypothetical_protein	no_locus_tag
EMD58312	56569	58660	-	hypothetical_protein	no_locus_tag
EMD58313	59939	62327	-	hypothetical_protein	no_locus_tag
EMD58314	64250	65602	+	hypothetical_protein	no_locus_tag
EMD58315	65813	66634	-	hypothetical_protein	no_locus_tag
EMD58316	67479	68894	+	hypothetical_protein	no_locus_tag
EMD58317	69737	70359	+	hypothetical_protein	no_locus_tag
EMD58318	71242	72588	+	hypothetical_protein	no_locus_tag
EMD58319	72932	89242	-	hypothetical_protein	no_locus_tag
EMD58320	90823	95148	+	hypothetical_protein	no_locus_tag
EMD58321	96888	98625	+	hypothetical_protein	no_locus_tag
EMD58322	99768	102764	+	hypothetical_protein	no_locus_tag
EMD58323	103756	106492	+	hypothetical_protein	no_locus_tag
EMD58324	107547	108695	+	hypothetical_protein	no_locus_tag
EMD58325	109268	111276	-	hypothetical_protein	no_locus_tag
EMD58326	115087	116112	+	hypothetical_protein	no_locus_tag

Table of Blast hits (query gene, subject gene, %identity, blast score, %coverage, e-value):
Mycgr3G67785_Mycgr3T	EMD58320	46	1082	100.791139241	0.0	
Mycgr3G36951_Mycgr3T	EMD58319	37	1726	59.8892580288	0.0	


>>

95. FP929137_0
Source: Leptosphaeria maculans JN3 lm_SuperContig_10_v2 genomic supercontig, whole genome, isolate v23.1.3.

Number of proteins with BLAST hits to this cluster: 2
MultiGeneBlast score: 2.0
Cumulative Blast bit score: 2804

Table of genes, locations, strands and annotations of subject cluster:
CBX99724	238809	240479	+	similar_to_protein_kinase_C_substrate	LEMA_P073130.1
CBX99725	242826	243929	+	hypothetical_protein	LEMA_P073140.1
CBX99726	244043	244684	-	hypothetical_protein	LEMA_P073150.1
CBX99727	244889	245643	-	predicted_protein	LEMA_P073160.1
CBX99728	246849	247064	+	predicted_protein	LEMA_uP073170.1
CBX99729	248541	252269	-	hypothetical_protein	LEMA_P073180.1
CBX99730	253886	254377	-	predicted_protein	LEMA_P073190.1
CBX99731	254953	271464	-	similar_to_nonribosomal_peptide_synthetase_2	LEMA_P073200.1
CBX99732	273017	277841	+	similar_to_multidrug_resistance_protein_1	LEMA_P073210.1
CBX99733	279081	281250	+	hypothetical_protein	LEMA_P073220.1
CBX99734	281497	281760	+	predicted_protein	LEMA_P073230.1
CBX99735	282546	285647	+	hypothetical_protein	LEMA_P073240.1
CBX99736	286642	289527	+	similar_to_eukaryotic_translation_initiation factor 3 subunit 8	LEMA_P073250.1
CBX99737	291468	293780	+	hypothetical_protein	LEMA_P073260.1

Table of Blast hits (query gene, subject gene, %identity, blast score, %coverage, e-value):
Mycgr3G67785_Mycgr3T	CBX99732	45	1070	103.876582278	0.0	
Mycgr3G36951_Mycgr3T	CBX99731	37	1734	62.2148394241	0.0	


>>

96. GL535377_0
Source: Pyrenophora teres f. teres 0-1 unplaced genomic scaffold scaffold_191648, whole genome shotgun sequence.

Number of proteins with BLAST hits to this cluster: 2
MultiGeneBlast score: 2.0
Cumulative Blast bit score: 2760

Table of genes, locations, strands and annotations of subject cluster:
EFQ90039	345	16619	-	hypothetical_protein	no_locus_tag
EFQ90040	18180	22429	+	hypothetical_protein	no_locus_tag
EFQ90041	23863	25578	+	hypothetical_protein	no_locus_tag
EFQ90042	26622	29560	+	hypothetical_protein	no_locus_tag

Table of Blast hits (query gene, subject gene, %identity, blast score, %coverage, e-value):
Mycgr3G67785_Mycgr3T	EFQ90040	46	1064	101.028481013	0.0	
Mycgr3G36951_Mycgr3T	EFQ90039	36	1696	60.7973421927	0.0	


>>

97. CH445327_0
Source: Phaeosphaeria nodorum SN15 scaffold_3, whole genome shotgun sequence.

Number of proteins with BLAST hits to this cluster: 2
MultiGeneBlast score: 2.0
Cumulative Blast bit score: 2639

Table of genes, locations, strands and annotations of subject cluster:
EAT90336	610222	611400	+	hypothetical_protein	no_locus_tag
EAT90337	612661	615030	-	hypothetical_protein	no_locus_tag
EAT90338	615234	615486	-	hypothetical_protein	no_locus_tag
EAT90339	616053	618542	+	hypothetical_protein	no_locus_tag
EAT90340	618889	619751	-	hypothetical_protein	no_locus_tag
EAT90341	621365	622403	-	hypothetical_protein	no_locus_tag
EAT90342	622566	623249	+	hypothetical_protein	no_locus_tag
EAT90343	624280	624858	+	hypothetical_protein	no_locus_tag
EAT90344	625692	627063	+	hypothetical_protein	no_locus_tag
EAT90345	627653	628171	+	hypothetical_protein	no_locus_tag
EAT90346	628329	642276	-	hypothetical_protein	no_locus_tag
EAT90347	646941	650670	+	hypothetical_protein	no_locus_tag
EAT90348	651226	651518	+	hypothetical_protein	no_locus_tag
EAT90349	651951	653586	+	hypothetical_protein	no_locus_tag
EAT90350	654701	657659	+	hypothetical_protein	no_locus_tag
EAT90351	658718	661459	+	hypothetical_protein	no_locus_tag
EAT90352	662644	664004	-	hypothetical_protein	no_locus_tag
EAT90353	665210	665954	-	hypothetical_protein	no_locus_tag
EAT90354	666877	668268	-	hypothetical_protein	no_locus_tag
EAT90355	668720	668949	-	hypothetical_protein	no_locus_tag
EAT90356	669200	669976	+	hypothetical_protein	no_locus_tag
EAT90357	670237	672337	-	hypothetical_protein	no_locus_tag

Table of Blast hits (query gene, subject gene, %identity, blast score, %coverage, e-value):
Mycgr3G67785_Mycgr3T	EAT90347	45	962	90.5063291139	0.0	
Mycgr3G36951_Mycgr3T	EAT90346	36	1677	61.373200443	0.0	


>>

98. GL988041_0
Source: Chaetomium thermophilum var. thermophilum DSM 1495 unplaced genomic scaffold scf7180000011816, whole genome shotgun sequence.

Number of proteins with BLAST hits to this cluster: 2
MultiGeneBlast score: 2.0
Cumulative Blast bit score: 1846

Table of genes, locations, strands and annotations of subject cluster:
EGS20290	1255	3822	-	hypothetical_protein	no_locus_tag
EGS20291	6067	19404	-	nonribosomal_peptide_synthase-like_protein	no_locus_tag
EGS20292	22656	24251	-	putative_L-ornithine_protein	no_locus_tag
EGS20293	27302	28434	+	hypothetical_protein	no_locus_tag
EGS20294	31475	33265	+	hypothetical_protein	no_locus_tag
EGS20295	34043	35937	+	hypothetical_protein	no_locus_tag
EGS20296	36137	37615	-	putative_malic_acid_transport_protein	no_locus_tag
EGS20297	38382	40308	+	hypothetical_protein	no_locus_tag
EGS20298	40406	43119	-	NADP-dependent_alcohol_dehydrogenase-like protein	no_locus_tag
EGS20299	43430	44357	+	40S_ribosomal_protein_S7-like_protein	no_locus_tag
EGS20300	44574	46101	-	hypothetical_protein	no_locus_tag
EGS20301	47732	49642	-	hypothetical_protein	no_locus_tag
EGS20302	50328	50939	+	hypothetical_protein	no_locus_tag

Table of Blast hits (query gene, subject gene, %identity, blast score, %coverage, e-value):
Mycgr3G67791_Mycgr3T	EGS20296	31	223	84.6303501946	1e-62	
Mycgr3G36951_Mycgr3T	EGS20291	33	1623	73.3333333333	0.0	


>>

99. DS231623_0
Source: Pyrenophora tritici-repentis Pt-1C-BFP supercont1.9 genomic scaffold, whole genome shotgun sequence.

Number of proteins with BLAST hits to this cluster: 2
MultiGeneBlast score: 2.0
Cumulative Blast bit score: 1776

Table of genes, locations, strands and annotations of subject cluster:
EDU51190	594177	596012	+	predicted_protein	no_locus_tag
EDU51191	601037	603782	-	eukaryotic_translation_initiation_factor_3 subunit C	no_locus_tag
EDU51192	604727	607662	-	serine/threonine-protein_kinase_minibrain	no_locus_tag
EDU51193	608720	610433	-	L-ornithine_5-monooxygenase_(L-ornithine N(5)-oxygenase)	no_locus_tag
EDU51194	611856	616104	-	leptomycin_B_resistance_protein_pmd1	no_locus_tag
EDU51195	618297	618473	-	predicted_protein	no_locus_tag
EDU51196	623920	624054	+	nonribosomal_peptide_synthetase_2	no_locus_tag
EDU51197	627120	631429	+	gramicidin_S_synthetase_1	no_locus_tag
EDU51198	632022	633701	+	peptide_synthetase	no_locus_tag
EDU51199	634081	635463	-	phosphatidic_acid_phosphatase_beta	no_locus_tag
EDU51200	636611	637207	-	conserved_hypothetical_protein	no_locus_tag
EDU51201	638148	639578	-	AAR2_domain_containing_protein	no_locus_tag
EDU51202	640530	641360	+	vacuolar-sorting_protein_SNF8	no_locus_tag
EDU51203	641598	644747	-	predicted_protein	no_locus_tag
EDU51204	645066	647405	+	cell_division_cycle_protein_48	no_locus_tag
EDU51205	648647	650820	+	conserved_hypothetical_protein	no_locus_tag

Table of Blast hits (query gene, subject gene, %identity, blast score, %coverage, e-value):
Mycgr3G67785_Mycgr3T	EDU51194	45	1084	101.028481013	0.0	
Mycgr3G36951_Mycgr3T	EDU51197	51	692	15.1716500554	0.0	


>>

100. AGUE01000061_0
Source: Glarea lozoyensis 74030, whole genome shotgun sequencing project.

Number of proteins with BLAST hits to this cluster: 2
MultiGeneBlast score: 2.0
Cumulative Blast bit score: 1467

Table of genes, locations, strands and annotations of subject cluster:
EHL01079	77687	78004	-	hypothetical_protein	no_locus_tag
EHL01080	79137	79685	-	putative_protoheme_IX_farnesyltransferase,_mitochondrial	no_locus_tag
EHL01081	81807	83432	+	putative_Polyamine_transporter_4	no_locus_tag
EHL01082	91536	93546	+	putative_HC-toxin_efflux_carrier_TOXA	no_locus_tag
EHL01083	94178	95394	+	hypothetical_protein	no_locus_tag
EHL01084	96599	101168	-	putative_Leptomycin_B_resistance_protein_pmd1	no_locus_tag
EHL01085	103627	104684	+	putative_Collagen_alpha-1(XVI)_chain	no_locus_tag
EHL01086	104749	105733	+	putative_Complement_C1q_tumor_necrosis_factor-related_protein_9	no_locus_tag
EHL01087	116144	116620	-	hypothetical_protein	no_locus_tag
EHL01088	120196	121625	-	putative_aspergillopepsin_A-like_aspartic_endopeptidase	no_locus_tag
EHL01089	124523	132259	-	putative_Hydroxamate-type_ferrichrome_siderophore_peptide_synthetase	no_locus_tag
EHL01090	143360	144469	+	putative_L-ornithine_5-monooxygenase	no_locus_tag
EHL01091	147845	150160	+	hypothetical_protein	no_locus_tag
EHL01092	150809	151999	-	putative_Uncharacterized_solute_carrier_family_35_member	no_locus_tag

Table of Blast hits (query gene, subject gene, %identity, blast score, %coverage, e-value):
Mycgr3G67785_Mycgr3T	EHL01084	34	686	100.079113924	0.0	
Mycgr3G36951_Mycgr3T	EHL01089	32	781	35.2159468439	0.0	


>>

101. KB446542_3
Source: Dothistroma septosporum NZE10 unplaced genomic scaffold DOTSEscaffold_8, whole genome shotgun sequence.

Number of proteins with BLAST hits to this cluster: 2
MultiGeneBlast score: 2.0
Cumulative Blast bit score: 1403

Table of genes, locations, strands and annotations of subject cluster:
EME41272	349025	350310	-	hypothetical_protein	no_locus_tag
EME41273	350944	352110	-	hypothetical_protein	no_locus_tag
EME41274	352712	353245	-	hypothetical_protein	no_locus_tag
EME41275	354563	356878	+	hypothetical_protein	no_locus_tag
EME41276	358612	361134	+	hypothetical_protein	no_locus_tag
EME41277	362493	365000	-	hypothetical_protein	no_locus_tag
EME41278	366099	367262	+	hypothetical_protein	no_locus_tag
EME41279	367579	369120	-	hypothetical_protein	no_locus_tag
EME41280	369314	370714	+	hypothetical_protein	no_locus_tag
EME41281	373239	373854	-	hypothetical_protein	no_locus_tag
EME41283	376445	378245	-	hypothetical_protein	no_locus_tag
EME41284	379550	380364	+	hypothetical_protein	no_locus_tag
EME41285	381721	382374	+	hypothetical_protein	no_locus_tag
EME41286	384698	385195	+	carbohydrate-binding_module_family_14_protein	no_locus_tag
EME41287	385453	389313	-	hypothetical_protein	no_locus_tag
EME41288	389953	390141	+	hypothetical_protein	no_locus_tag

Table of Blast hits (query gene, subject gene, %identity, blast score, %coverage, e-value):
Mycgr3G35447_Mycgr3T	EME41280	74	651	96.5596330275	0.0	
Mycgr3G84402_Mycgr3T	EME41279	89	752	91.7225950783	0.0	


>>

102. KB445561_1
Source: Baudoinia compniacensis UAMH 10762 unplaced genomic scaffold BAUCOscaffold_12, whole genome shotgun sequence.

Number of proteins with BLAST hits to this cluster: 2
MultiGeneBlast score: 2.0
Cumulative Blast bit score: 1354

Table of genes, locations, strands and annotations of subject cluster:
EMC92627	153228	154769	-	hypothetical_protein	no_locus_tag
EMC92628	156325	157119	-	hypothetical_protein	no_locus_tag
EMC92629	157441	158089	+	hypothetical_protein	no_locus_tag
EMC92630	158225	159192	-	hypothetical_protein	no_locus_tag
EMC92631	160175	163936	+	hypothetical_protein	no_locus_tag
EMC92632	165289	167097	-	hypothetical_protein	no_locus_tag
EMC92633	168375	169706	+	glycosyltransferase_family_71_protein	no_locus_tag
EMC92634	170127	170726	+	hypothetical_protein	no_locus_tag
EMC92635	170801	171691	-	hypothetical_protein	no_locus_tag
EMC92636	172150	173656	+	hypothetical_protein	no_locus_tag
EMC92637	174470	174703	+	hypothetical_protein	no_locus_tag
EMC92638	174993	175280	+	hypothetical_protein	no_locus_tag
EMC92639	176369	176638	-	hypothetical_protein	no_locus_tag
EMC92640	177769	178137	+	hypothetical_protein	no_locus_tag
EMC92641	179803	180665	-	hypothetical_protein	no_locus_tag
EMC92642	180927	181490	+	hypothetical_protein	no_locus_tag
EMC92643	181769	182424	-	hypothetical_protein	no_locus_tag
EMC92644	182899	183996	+	hypothetical_protein	no_locus_tag
EMC92645	184773	185060	-	hypothetical_protein	no_locus_tag
EMC92646	185782	187573	+	hypothetical_protein	no_locus_tag
EMC92647	187710	189691	+	hypothetical_protein	no_locus_tag
EMC92648	189716	189871	+	hypothetical_protein	no_locus_tag
EMC92649	191920	192923	-	hypothetical_protein	no_locus_tag

Table of Blast hits (query gene, subject gene, %identity, blast score, %coverage, e-value):
Mycgr3G67775_Mycgr3T	EMC92635	78	483	100.0	2e-169	
Mycgr3G98959_Mycgr3T	EMC92636	86	871	101.037344398	0.0	


>>

103. KB446566_2
Source: Pseudocercospora fijiensis CIRAD86 unplaced genomic scaffold MYCFIscaffold_12, whole genome shotgun sequence.

Number of proteins with BLAST hits to this cluster: 2
MultiGeneBlast score: 2.0
Cumulative Blast bit score: 1322

Table of genes, locations, strands and annotations of subject cluster:
EME77405	1150927	1152879	-	hypothetical_protein	no_locus_tag
EME77406	1153296	1154701	-	hypothetical_protein	no_locus_tag
EME77407	1155393	1156790	-	hypothetical_protein	no_locus_tag
EME77408	1156960	1158511	+	hypothetical_protein	no_locus_tag
EME77409	1159267	1160631	-	hypothetical_protein	no_locus_tag
EME77410	1160871	1162367	+	hypothetical_protein	no_locus_tag
EME77411	1163031	1163869	+	hypothetical_protein	no_locus_tag
EME77413	1164854	1169444	-	hypothetical_protein	no_locus_tag
EME77414	1170792	1171562	+	hypothetical_protein	no_locus_tag
EME77415	1180053	1181913	-	hypothetical_protein	no_locus_tag
EME77416	1181886	1183973	+	hypothetical_protein	no_locus_tag

Table of Blast hits (query gene, subject gene, %identity, blast score, %coverage, e-value):
Mycgr3G35447_Mycgr3T	EME77409	71	578	90.8256880734	0.0	
Mycgr3G84402_Mycgr3T	EME77410	88	744	89.485458613	0.0	


>>

104. KB456266_0
Source: Mycosphaerella populorum SO2202 unplaced genomic scaffold SEPMUscaffold_7, whole genome shotgun sequence.

Number of proteins with BLAST hits to this cluster: 2
MultiGeneBlast score: 2.0
Cumulative Blast bit score: 1291

Table of genes, locations, strands and annotations of subject cluster:
EMF10998	68986	69657	+	hypothetical_protein	no_locus_tag
EMF11000	69971	70756	-	hypothetical_protein	no_locus_tag
EMF11001	71360	74176	-	Zn-dependent_exopeptidase	no_locus_tag
EMF11002	74782	74937	+	hypothetical_protein	no_locus_tag
EMF11003	76987	77259	-	hypothetical_protein	no_locus_tag
EMF11004	79093	80918	-	acetyl-CoA_synthetase-like_protein	no_locus_tag
EMF11005	81812	83290	+	hypothetical_protein	no_locus_tag
EMF11006	83563	84188	-	hypothetical_protein	no_locus_tag
EMF11008	86541	88091	-	ATP-dependent_rRNA_helicase_RRP3	no_locus_tag
EMF11009	90389	93305	+	subtilisin-like_protein	no_locus_tag
EMF11010	93602	95044	+	Brix-domain-containing_protein	no_locus_tag
EMF11011	98125	99648	-	RNA_polymerase_II_transcription_factor_B_subunit 2	no_locus_tag
EMF11013	100362	102585	+	Peptidase_S9-domain-containing_protein	no_locus_tag
EMF11014	102971	104359	-	hypothetical_protein	no_locus_tag
EMF11015	105134	106038	-	ClpP/crotonase	no_locus_tag
EMF11016	106559	107479	-	ribosomal_protein_L13e	no_locus_tag
EMF11017	107802	112316	+	DNA_polymerase_alpha_catalytic_subunit	no_locus_tag
EMF11018	113473	115310	-	hypothetical_protein	no_locus_tag

Table of Blast hits (query gene, subject gene, %identity, blast score, %coverage, e-value):
Mycgr3G35447_Mycgr3T	EMF11010	63	557	106.880733945	0.0	
Mycgr3G84402_Mycgr3T	EMF11008	87	734	89.485458613	0.0	


>>

105. JH767573_1
Source: Coniosporium apollinis CBS 100218 chromosome Unknown supercont1.20, whole genome shotgun sequence.

Number of proteins with BLAST hits to this cluster: 2
MultiGeneBlast score: 2.0
Cumulative Blast bit score: 1240

Table of genes, locations, strands and annotations of subject cluster:
EON65317	218777	219148	+	hypothetical_protein	no_locus_tag
EON65318	220746	221750	-	hypothetical_protein	no_locus_tag
EON65319	222122	223034	+	hypothetical_protein	no_locus_tag
EON65320	223425	223968	-	hypothetical_protein	no_locus_tag
EON65321	224255	226042	+	hypothetical_protein	no_locus_tag
EON65322	228497	228997	+	hypothetical_protein	no_locus_tag
EON65323	232889	233113	+	hypothetical_protein	no_locus_tag
EON65324	233710	235134	+	hypothetical_protein	no_locus_tag
EON65325	235688	236708	-	hypothetical_protein	no_locus_tag
EON65326	237320	238896	-	eukaryotic_translation_initiation_factor_3 subunit L	no_locus_tag
EON65327	239207	240352	+	hypothetical_protein	no_locus_tag
EON65328	240921	242592	-	hypothetical_protein	no_locus_tag
EON65329	242832	244392	+	hypothetical_protein	no_locus_tag
EON65330	245157	248462	+	hypothetical_protein	no_locus_tag
EON65331	249235	250015	-	hypothetical_protein	no_locus_tag
EON65332	253636	256040	-	hypothetical_protein	no_locus_tag
EON65333	256333	257304	+	hypothetical_protein	no_locus_tag
EON65334	257516	258580	-	hypothetical_protein	no_locus_tag

Table of Blast hits (query gene, subject gene, %identity, blast score, %coverage, e-value):
Mycgr3G67775_Mycgr3T	EON65327	72	443	98.6486486486	2e-153	
Mycgr3G98959_Mycgr3T	EON65326	80	797	97.3029045643	0.0	


>>

106. AHHD01000099_0
Source: Macrophomina phaseolina MS6, whole genome shotgun sequencing project.

Number of proteins with BLAST hits to this cluster: 2
MultiGeneBlast score: 2.0
Cumulative Blast bit score: 1223

Table of genes, locations, strands and annotations of subject cluster:
EKG20014	24832	25770	-	Mitochondrial_genome_maintenance_MGM101	no_locus_tag
EKG20015	26291	28195	-	Carbohydrate_kinase_FGGY	no_locus_tag
EKG20016	29018	29649	+	hypothetical_protein	no_locus_tag
EKG20017	30901	32130	-	Ras_GTPase	no_locus_tag
EKG20018	33155	34894	+	FMN-dependent_dehydrogenase	no_locus_tag
EKG20019	35387	35785	+	Short-chain_dehydrogenase/reductase_SDR	no_locus_tag
EKG20020	36977	38013	+	Cytochrome_c_heme_lyase	no_locus_tag
EKG20021	39981	41970	+	Major_facilitator_superfamily	no_locus_tag
EKG20022	43691	45245	-	Translation_initiation_factor_3_complex_subunit_L	no_locus_tag
EKG20023	45506	46639	+	Nitrilase/cyanide_hydratase_and_apolipoprotein_N-acyltransferase	no_locus_tag
EKG20024	46935	48206	-	Fungal_lignin_peroxidase	no_locus_tag
EKG20025	50439	52161	-	Cytochrome_P450	no_locus_tag
EKG20026	53864	54799	-	Alanine_racemase	no_locus_tag
EKG20027	56261	57263	-	hypothetical_protein	no_locus_tag
EKG20028	58594	60690	-	Six-hairpin_glycosidase-like_protein	no_locus_tag
EKG20029	61766	62485	+	hypothetical_protein	no_locus_tag
EKG20030	63027	65191	-	hypothetical_protein	no_locus_tag

Table of Blast hits (query gene, subject gene, %identity, blast score, %coverage, e-value):
Mycgr3G67775_Mycgr3T	EKG20023	69	430	99.6621621622	2e-148	
Mycgr3G98959_Mycgr3T	EKG20022	81	793	96.887966805	0.0	


>>

107. GL536348_0
Source: Pyrenophora teres f. teres 0-1 unplaced genomic scaffold scaffold_192633, whole genome shotgun sequence.

Number of proteins with BLAST hits to this cluster: 2
MultiGeneBlast score: 2.0
Cumulative Blast bit score: 1216

Table of genes, locations, strands and annotations of subject cluster:
EFQ88457	58	2303	-	hypothetical_protein	no_locus_tag
EFQ88458	3256	4298	-	hypothetical_protein	no_locus_tag
EFQ88459	4951	5886	-	hypothetical_protein	no_locus_tag
EFQ88460	6337	7186	+	hypothetical_protein	no_locus_tag
EFQ88461	7396	7932	-	hypothetical_protein	no_locus_tag
EFQ88462	8314	10080	+	hypothetical_protein	no_locus_tag
EFQ88463	12369	13232	-	hypothetical_protein	no_locus_tag
EFQ88464	14088	15629	-	hypothetical_protein	no_locus_tag
EFQ88465	16200	16688	+	hypothetical_protein	no_locus_tag
EFQ88466	16942	17906	-	hypothetical_protein	no_locus_tag
EFQ88467	18528	20059	-	hypothetical_protein	no_locus_tag
EFQ88468	20447	22046	+	hypothetical_protein	no_locus_tag
EFQ88469	22498	25857	+	hypothetical_protein	no_locus_tag
EFQ88470	26867	27564	-	hypothetical_protein	no_locus_tag
EFQ88471	28491	29709	-	hypothetical_protein	no_locus_tag
EFQ88472	31254	32777	+	hypothetical_protein	no_locus_tag
EFQ88473	33232	34913	-	hypothetical_protein	no_locus_tag

Table of Blast hits (query gene, subject gene, %identity, blast score, %coverage, e-value):
Mycgr3G67775_Mycgr3T	EFQ88466	66	418	99.6621621622	1e-143	
Mycgr3G98959_Mycgr3T	EFQ88464	80	798	98.132780083	0.0	


>>

108. DS231623_1
Source: Pyrenophora tritici-repentis Pt-1C-BFP supercont1.9 genomic scaffold, whole genome shotgun sequence.

Number of proteins with BLAST hits to this cluster: 2
MultiGeneBlast score: 2.0
Cumulative Blast bit score: 1216

Table of genes, locations, strands and annotations of subject cluster:
EDU51235	724484	725474	-	conserved_hypothetical_protein	no_locus_tag
EDU51236	727128	727481	+	transcriptional_coactivator/pterin_dehydratase	no_locus_tag
EDU51237	729373	731678	-	hypothetical_protein	no_locus_tag
EDU51238	732469	735023	-	predicted_protein	no_locus_tag
EDU51239	735458	736307	+	conserved_hypothetical_protein	no_locus_tag
EDU51240	736596	737052	-	conserved_hypothetical_protein	no_locus_tag
EDU51241	737429	739186	+	conserved_hypothetical_protein	no_locus_tag
EDU51242	741629	742465	-	conserved_hypothetical_protein	no_locus_tag
EDU51243	743454	744995	-	eukaryotic_translation_initiation_factor_3	no_locus_tag
EDU51244	745574	746062	+	conserved_hypothetical_protein	no_locus_tag
EDU51245	746315	747279	-	hypothetical_protein	no_locus_tag
EDU51246	747901	749484	-	conserved_hypothetical_protein	no_locus_tag
EDU51247	749944	751459	+	26S_protease_regulatory_subunit_8	no_locus_tag
EDU51248	751931	755281	+	oligopeptide_transporter_4	no_locus_tag
EDU51249	756211	756902	-	predicted_protein	no_locus_tag
EDU51250	757828	759046	-	6-phosphogluconolactonase	no_locus_tag
EDU51251	760544	762074	+	glucooligosaccharide_oxidase	no_locus_tag
EDU51252	762548	764229	-	hypothetical_protein	no_locus_tag
EDU51253	764589	765419	+	ubiquitin-conjugating_enzyme_E2_6	no_locus_tag
EDU51254	766697	767270	+	conserved_hypothetical_protein	no_locus_tag

Table of Blast hits (query gene, subject gene, %identity, blast score, %coverage, e-value):
Mycgr3G67775_Mycgr3T	EDU51245	67	418	99.6621621622	1e-143	
Mycgr3G98959_Mycgr3T	EDU51243	80	798	98.132780083	0.0	


>>

109. KB733455_2
Source: Bipolaris maydis ATCC 48331 unplaced genomic scaffold COCC4scaffold_12, whole genome shotgun sequence.

Number of proteins with BLAST hits to this cluster: 2
MultiGeneBlast score: 2.0
Cumulative Blast bit score: 1213

Table of genes, locations, strands and annotations of subject cluster:
ENI05137	586211	586381	+	hypothetical_protein	no_locus_tag
ENI05138	587166	587999	-	hypothetical_protein	no_locus_tag
ENI05139	588391	590084	+	hypothetical_protein	no_locus_tag
ENI05140	590280	591831	-	hypothetical_protein	no_locus_tag
ENI05141	592810	594034	+	hypothetical_protein	no_locus_tag
ENI05142	595097	595822	+	hypothetical_protein	no_locus_tag
ENI05143	596533	597210	+	hypothetical_protein	no_locus_tag
ENI05144	597700	601061	-	hypothetical_protein	no_locus_tag
ENI05145	601549	603071	-	hypothetical_protein	no_locus_tag
ENI05146	603575	605091	+	hypothetical_protein	no_locus_tag
ENI05147	605731	606818	+	hypothetical_protein	no_locus_tag
ENI05148	607093	607590	-	hypothetical_protein	no_locus_tag
ENI05149	608213	609703	+	hypothetical_protein	no_locus_tag
ENI05150	610002	610272	-	hypothetical_protein	no_locus_tag
ENI05151	610583	611751	+	hypothetical_protein	no_locus_tag
ENI05152	612298	612915	+	hypothetical_protein	no_locus_tag
ENI05153	613197	614951	-	hypothetical_protein	no_locus_tag
ENI05154	615286	615828	+	hypothetical_protein	no_locus_tag
ENI05155	616034	616903	-	hypothetical_protein	no_locus_tag
ENI05156	617378	618315	+	hypothetical_protein	no_locus_tag
ENI05157	618566	619578	-	hypothetical_protein	no_locus_tag
ENI05158	620226	621642	+	glycosyltransferase_family_69_protein	no_locus_tag
ENI05159	622854	624683	+	hypothetical_protein	no_locus_tag
ENI05160	625268	627489	+	hypothetical_protein	no_locus_tag
ENI05161	627897	629252	+	hypothetical_protein	no_locus_tag

Table of Blast hits (query gene, subject gene, %identity, blast score, %coverage, e-value):
Mycgr3G67775_Mycgr3T	ENI05147	67	417	98.6486486486	2e-143	
Mycgr3G98959_Mycgr3T	ENI05149	78	796	99.5850622407	0.0	


>>

110. KB445579_1
Source: Cochliobolus heterostrophus C5 unplaced genomic scaffold COCHEscaffold_11, whole genome shotgun sequence.

Number of proteins with BLAST hits to this cluster: 2
MultiGeneBlast score: 2.0
Cumulative Blast bit score: 1213

Table of genes, locations, strands and annotations of subject cluster:
EMD89119	375753	377108	-	hypothetical_protein	no_locus_tag
EMD89120	377516	379737	-	hypothetical_protein	no_locus_tag
EMD89121	380322	382151	-	hypothetical_protein	no_locus_tag
EMD89122	383363	384779	-	glycosyltransferase_family_69_protein	no_locus_tag
EMD89123	385518	386439	+	hypothetical_protein	no_locus_tag
EMD89124	386690	387655	-	hypothetical_protein	no_locus_tag
EMD89125	388130	388999	+	hypothetical_protein	no_locus_tag
EMD89126	389205	389747	-	hypothetical_protein	no_locus_tag
EMD89127	390082	391836	+	hypothetical_protein	no_locus_tag
EMD89128	392118	392735	-	hypothetical_protein	no_locus_tag
EMD89129	393792	394481	-	hypothetical_protein	no_locus_tag
EMD89130	394792	395062	+	hypothetical_protein	no_locus_tag
EMD89131	395361	396851	-	hypothetical_protein	no_locus_tag
EMD89132	397474	397971	+	hypothetical_protein	no_locus_tag
EMD89133	398246	399333	-	hypothetical_protein	no_locus_tag
EMD89134	399973	401489	-	hypothetical_protein	no_locus_tag
EMD89135	401993	403515	+	hypothetical_protein	no_locus_tag
EMD89136	404249	407364	+	hypothetical_protein	no_locus_tag
EMD89137	407854	408531	-	hypothetical_protein	no_locus_tag
EMD89138	409242	409967	-	hypothetical_protein	no_locus_tag
EMD89139	411030	412254	-	hypothetical_protein	no_locus_tag
EMD89140	413233	414784	+	hypothetical_protein	no_locus_tag
EMD89141	414980	416673	-	hypothetical_protein	no_locus_tag
EMD89142	417065	417898	+	hypothetical_protein	no_locus_tag
EMD89143	418688	418858	-	hypothetical_protein	no_locus_tag

Table of Blast hits (query gene, subject gene, %identity, blast score, %coverage, e-value):
Mycgr3G67775_Mycgr3T	EMD89133	67	417	98.6486486486	2e-143	
Mycgr3G98959_Mycgr3T	EMD89131	78	796	99.5850622407	0.0	


>>

111. KB445649_1
Source: Cochliobolus sativus ND90Pr unplaced genomic scaffold COCSAscaffold_13, whole genome shotgun sequence.

Number of proteins with BLAST hits to this cluster: 2
MultiGeneBlast score: 2.0
Cumulative Blast bit score: 1211

Table of genes, locations, strands and annotations of subject cluster:
EMD60892	435504	436859	-	hypothetical_protein	no_locus_tag
EMD60893	437263	439484	-	hypothetical_protein	no_locus_tag
EMD60894	440049	441879	-	hypothetical_protein	no_locus_tag
EMD60895	443054	444470	-	glycosyltransferase_family_69_protein	no_locus_tag
EMD60896	445262	446184	+	hypothetical_protein	no_locus_tag
EMD60897	446388	447348	-	hypothetical_protein	no_locus_tag
EMD60898	447823	448691	+	hypothetical_protein	no_locus_tag
EMD60899	448967	449439	-	hypothetical_protein	no_locus_tag
EMD60900	449773	451512	+	hypothetical_protein	no_locus_tag
EMD60901	451756	452339	-	hypothetical_protein	no_locus_tag
EMD60902	453239	454037	-	hypothetical_protein	no_locus_tag
EMD60903	454279	454578	+	hypothetical_protein	no_locus_tag
EMD60904	454877	456367	-	hypothetical_protein	no_locus_tag
EMD60905	456975	457472	+	hypothetical_protein	no_locus_tag
EMD60906	457736	458802	-	hypothetical_protein	no_locus_tag
EMD60907	459450	460964	-	hypothetical_protein	no_locus_tag
EMD60908	461453	462975	+	hypothetical_protein	no_locus_tag
EMD60909	463467	466818	+	hypothetical_protein	no_locus_tag
EMD60910	467314	468790	-	hypothetical_protein	no_locus_tag
EMD60911	470290	471514	-	hypothetical_protein	no_locus_tag
EMD60912	472515	474065	+	hypothetical_protein	no_locus_tag
EMD60913	474258	475951	-	hypothetical_protein	no_locus_tag
EMD60914	476339	477172	+	hypothetical_protein	no_locus_tag
EMD60915	478696	478887	-	hypothetical_protein	no_locus_tag

Table of Blast hits (query gene, subject gene, %identity, blast score, %coverage, e-value):
Mycgr3G67775_Mycgr3T	EMD60906	67	414	98.3108108108	3e-142	
Mycgr3G98959_Mycgr3T	EMD60904	79	797	99.5850622407	0.0	


>>

112. KB916388_0
Source: Neofusicoccum parvum UCRNP2 chromosome Unknown NP2_03_scaffold_750, whole genome shotgun sequence.

Number of proteins with BLAST hits to this cluster: 2
MultiGeneBlast score: 2.0
Cumulative Blast bit score: 1198

Table of genes, locations, strands and annotations of subject cluster:
EOD46861	4535	5430	+	hypothetical_protein	no_locus_tag
EOD46859	6816	7797	+	putative_family_pyridoxal_phosphate_enzyme protein	no_locus_tag
EOD46855	8977	10092	+	putative_ligninase_h2_precursor_protein	no_locus_tag
EOD46854	10350	11439	-	putative_carbon-nitrogen_family_protein	no_locus_tag
EOD46853	11773	13330	+	putative_eukaryotic_translation_initiation factor 3 protein	no_locus_tag
EOD46857	15885	16706	-	putative_ubiquitin-conjugating_enzyme_protein	no_locus_tag
EOD46860	17057	18888	+	putative_outer_membrane_protein	no_locus_tag
EOD46852	20758	22487	+	putative_major_facilitator_superfamily transporter protein	no_locus_tag
EOD46863	23402	24166	-	putative_chromo_domain-like_protein	no_locus_tag
EOD46858	24837	27467	-	putative_glycosyltransferase_family_2_protein	no_locus_tag
EOD46862	28838	29926	-	putative_alcohol_dehydrogenase_domain_protein	no_locus_tag

Table of Blast hits (query gene, subject gene, %identity, blast score, %coverage, e-value):
Mycgr3G67775_Mycgr3T	EOD46854	72	398	93.2432432432	3e-136	
Mycgr3G98959_Mycgr3T	EOD46853	78	800	99.5850622407	0.0	


>>

113. KB908844_3
Source: Setosphaeria turcica Et28A unplaced genomic scaffold SETTUscaffold_6, whole genome shotgun sequence.

Number of proteins with BLAST hits to this cluster: 2
MultiGeneBlast score: 2.0
Cumulative Blast bit score: 1190

Table of genes, locations, strands and annotations of subject cluster:
EOA82695	1068668	1069677	-	hypothetical_protein	no_locus_tag
EOA82696	1070954	1071319	+	hypothetical_protein	no_locus_tag
EOA82697	1074137	1076480	-	hypothetical_protein	no_locus_tag
EOA82698	1077202	1078212	-	hypothetical_protein	no_locus_tag
EOA82699	1078713	1079611	-	hypothetical_protein	no_locus_tag
EOA82700	1080033	1083654	+	hypothetical_protein	no_locus_tag
EOA82701	1084016	1084592	-	hypothetical_protein	no_locus_tag
EOA82702	1086092	1087567	-	hypothetical_protein	no_locus_tag
EOA82703	1088505	1090073	-	hypothetical_protein	no_locus_tag
EOA82704	1090633	1090839	+	hypothetical_protein	no_locus_tag
EOA82705	1090922	1091401	+	hypothetical_protein	no_locus_tag
EOA82706	1091694	1092799	-	hypothetical_protein	no_locus_tag
EOA82707	1093268	1094755	-	hypothetical_protein	no_locus_tag
EOA82708	1095233	1096741	+	hypothetical_protein	no_locus_tag
EOA82709	1097519	1100699	+	hypothetical_protein	no_locus_tag
EOA82710	1101260	1101972	-	hypothetical_protein	no_locus_tag
EOA82711	1104057	1104263	-	hypothetical_protein	no_locus_tag
EOA82712	1106885	1108110	-	hypothetical_protein	no_locus_tag
EOA82713	1109035	1110581	+	hypothetical_protein	no_locus_tag
EOA82714	1110971	1112664	-	hypothetical_protein	no_locus_tag

Table of Blast hits (query gene, subject gene, %identity, blast score, %coverage, e-value):
Mycgr3G67775_Mycgr3T	EOA82706	65	392	99.6621621622	2e-133	
Mycgr3G98959_Mycgr3T	EOA82703	79	798	99.5850622407	0.0	


>>

114. KB446542_1
Source: Dothistroma septosporum NZE10 unplaced genomic scaffold DOTSEscaffold_8, whole genome shotgun sequence.

Number of proteins with BLAST hits to this cluster: 2
MultiGeneBlast score: 2.0
Cumulative Blast bit score: 1168

Table of genes, locations, strands and annotations of subject cluster:
EME41143	45588	47045	-	hypothetical_protein	no_locus_tag
EME41144	48587	50944	-	hypothetical_protein	no_locus_tag
EME41145	51638	52564	+	hypothetical_protein	no_locus_tag
EME41146	52658	53671	-	hypothetical_protein	no_locus_tag
EME41147	55763	56281	-	hypothetical_protein	no_locus_tag
EME41148	57816	58352	+	hypothetical_protein	no_locus_tag
EME41149	59135	59722	+	hypothetical_protein	no_locus_tag
EME41150	60221	60966	-	hypothetical_protein	no_locus_tag
EME41151	61362	63005	+	hypothetical_protein	no_locus_tag
EME41152	63502	64094	-	hypothetical_protein	no_locus_tag
EME41153	64939	66574	+	hypothetical_protein	no_locus_tag
EME41154	67327	68742	-	hypothetical_protein	no_locus_tag
EME41155	69141	69779	-	hypothetical_protein	no_locus_tag
EME41156	71029	71316	-	hypothetical_protein	no_locus_tag
EME41157	71899	73441	+	glycoside_hydrolase_family_17_protein	no_locus_tag
EME41158	75168	75954	-	hypothetical_protein	no_locus_tag
EME41159	76340	77360	-	hypothetical_protein	no_locus_tag
EME41160	78500	80092	-	hypothetical_protein	no_locus_tag
EME41161	80524	82301	-	hypothetical_protein	no_locus_tag

Table of Blast hits (query gene, subject gene, %identity, blast score, %coverage, e-value):
Mycgr3G103034_Mycgr3	EME41151	83	954	97.8221415608	0.0	
Mycgr3G28587_Mycgr3T	EME41150	67	214	98.1366459627	9e-67	


>>

115. FP929137_2
Source: Leptosphaeria maculans JN3 lm_SuperContig_10_v2 genomic supercontig, whole genome, isolate v23.1.3.

Number of proteins with BLAST hits to this cluster: 2
MultiGeneBlast score: 2.0
Cumulative Blast bit score: 1147

Table of genes, locations, strands and annotations of subject cluster:
CBX99973	1074652	1075286	+	similar_to_50S_ribosomal_protein_L13	LEMA_P075620.1
CBX99974	1075727	1076734	-	similar_to_uricase_(Urate_oxidase)	LEMA_P075630.1
CBX99975	1077007	1077357	-	predicted_protein	LEMA_P075640.1
CBX99976	1077750	1081780	+	similar_to_cytosolic_regulator_Pianissimo	LEMA_P075650.1
CBX99977	1082390	1082554	-	predicted_protein	LEMA_uP075660.1
CBX99978	1083701	1085657	+	similar_to_ATP-dependent_protease_(CrgA)	LEMA_P075670.1
CBX99979	1087383	1090859	-	hypothetical_protein	LEMA_P075680.1
CBX99980	1091407	1093172	-	hypothetical_protein	LEMA_P075690.1
CBX99981	1093422	1097357	+	hypothetical_protein	LEMA_P075700.1
CBX99982	1097601	1098086	-	hypothetical_protein	LEMA_P075710.1
CBX99983	1098830	1100267	+	hypothetical_protein	LEMA_P075720.1
CBX99984	1101210	1102004	+	hypothetical_protein	LEMA_P075730.1
CBX99985	1102388	1104268	-	hypothetical_protein	LEMA_P075740.1
CBX99986	1104579	1105161	+	hypothetical_protein	LEMA_P075750.1
CBX99987	1105389	1106274	-	hypothetical_protein	LEMA_P075760.1
CBX99988	1106751	1107680	+	hypothetical_protein	LEMA_P075770.1
CBX99989	1108368	1109247	+	predicted_protein	LEMA_P075780.1
CBX99990	1109619	1109874	+	predicted_protein	LEMA_uP075790.1
CBX99991	1109961	1112225	+	similar_to_chromatin_remodeling_complex_subunit (Arp8)	LEMA_P075800.1
CBX99992	1113611	1114422	-	hypothetical_protein	LEMA_P075810.1
CBX99993	1114777	1115423	+	hypothetical_protein	LEMA_P075820.1
CBX99994	1116310	1118447	+	hypothetical_protein	LEMA_P075830.1
CBX99995	1119047	1120209	-	similar_to_cytochrome_c_heme_lyase	LEMA_P075840.1

Table of Blast hits (query gene, subject gene, %identity, blast score, %coverage, e-value):
Mycgr3G67775_Mycgr3T	CBX99981	57	383	114.864864865	1e-123	
Mycgr3G98959_Mycgr3T	CBX99983	81	764	91.4937759336	0.0	


>>

116. GL573222_0
Source: Geomyces destructans 20631-21 unplaced genomic scaffold supercont1.54, whole genome shotgun sequence.

Number of proteins with BLAST hits to this cluster: 2
MultiGeneBlast score: 2.0
Cumulative Blast bit score: 1135

Table of genes, locations, strands and annotations of subject cluster:
ELR08690	748	1988	-	protein_arginine_N-methyltransferase_1	no_locus_tag
ELR08691	2434	3582	+	hypothetical_protein	no_locus_tag
ELR08692	3740	5246	-	ATP-dependent_rRNA_helicase_rrp3	no_locus_tag
ELR08693	5436	6872	+	hypothetical_protein	no_locus_tag
ELR08694	7716	9945	+	hypothetical_protein	no_locus_tag
ELR08695	10360	13183	-	hypothetical_protein	no_locus_tag
ELR08696	18305	18772	-	hypothetical_protein	no_locus_tag
ELR08697	24134	24472	-	hypothetical_protein	no_locus_tag

Table of Blast hits (query gene, subject gene, %identity, blast score, %coverage, e-value):
Mycgr3G35447_Mycgr3T	ELR08693	59	489	102.064220183	7e-167	
Mycgr3G84402_Mycgr3T	ELR08692	74	646	94.6308724832	0.0	


>>

117. KB446555_2
Source: Pseudocercospora fijiensis CIRAD86 unplaced genomic scaffold MYCFIscaffold_1, whole genome shotgun sequence.

Number of proteins with BLAST hits to this cluster: 2
MultiGeneBlast score: 2.0
Cumulative Blast bit score: 1123

Table of genes, locations, strands and annotations of subject cluster:
EME88814	7467052	7469042	+	hypothetical_protein	no_locus_tag
EME88815	7472543	7472884	-	hypothetical_protein	no_locus_tag
EME88816	7475312	7475927	-	hypothetical_protein	no_locus_tag
EME88817	7476397	7478073	+	hypothetical_protein	no_locus_tag
EME88818	7478153	7478965	-	hypothetical_protein	no_locus_tag
EME88819	7479369	7479737	-	hypothetical_protein	no_locus_tag
EME88820	7480952	7481537	-	hypothetical_protein	no_locus_tag
EME88821	7483280	7484460	-	hypothetical_protein	no_locus_tag
EME88822	7487433	7488785	-	hypothetical_protein	no_locus_tag
EME88823	7489763	7493364	+	hypothetical_protein	no_locus_tag
EME88824	7494074	7495324	+	hypothetical_protein	no_locus_tag
EME88825	7496175	7497332	+	hypothetical_protein	no_locus_tag
EME88826	7497421	7497950	-	hypothetical_protein	no_locus_tag
EME88827	7497979	7499333	-	hypothetical_protein	no_locus_tag

Table of Blast hits (query gene, subject gene, %identity, blast score, %coverage, e-value):
Mycgr3G103034_Mycgr3	EME88817	79	924	97.4591651543	0.0	
Mycgr3G28587_Mycgr3T	EME88816	62	199	96.8944099379	2e-61	


>>

118. KB725774_0
Source: Colletotrichum orbiculare MAFF 240422 unplaced genomic scaffold Scaffold_225, whole genome shotgun sequence.

Number of proteins with BLAST hits to this cluster: 2
MultiGeneBlast score: 2.0
Cumulative Blast bit score: 1109

Table of genes, locations, strands and annotations of subject cluster:
ENH85445	4894	6218	-	C6_transcription_factor	no_locus_tag
ENH85446	7596	8720	-	phytanoyl-dioxygenase_family_protein	no_locus_tag
ENH85447	10211	11595	-	ribosome_biogenesis_protein_ssf2	no_locus_tag
ENH85448	11919	13502	+	ATP-dependent_rrna_helicase_rrp3	no_locus_tag
ENH85449	16270	18072	-	hypothetical_protein	no_locus_tag
ENH85450	21665	23848	+	kinesin_family_protein	no_locus_tag
ENH85451	24125	26323	-	transcription_factor_tfiiib_complex_subunit	no_locus_tag
ENH85452	27767	28395	+	hypothetical_protein	no_locus_tag
ENH85453	28723	29599	-	hypothetical_protein	no_locus_tag
ENH85454	30546	31334	-	microsomal_signal_peptidase_18_kda_subunit	no_locus_tag
ENH85455	32649	33986	+	hypothetical_protein	no_locus_tag

Table of Blast hits (query gene, subject gene, %identity, blast score, %coverage, e-value):
Mycgr3G35447_Mycgr3T	ENH85447	57	472	100.0	1e-160	
Mycgr3G84402_Mycgr3T	ENH85448	74	637	92.1700223714	0.0	


>>

119. AFNW01000108_1
Source: Fusarium pseudograminearum CS3096, whole genome shotgun sequencing project.

Number of proteins with BLAST hits to this cluster: 2
MultiGeneBlast score: 2.0
Cumulative Blast bit score: 1107

Table of genes, locations, strands and annotations of subject cluster:
EKJ74497	154714	157641	+	hypothetical_protein	no_locus_tag
EKJ74498	158717	159256	-	hypothetical_protein	no_locus_tag
EKJ74499	160262	162620	-	hypothetical_protein	no_locus_tag
EKJ74500	163127	169341	+	hypothetical_protein	no_locus_tag
EKJ74501	169599	170674	-	hypothetical_protein	no_locus_tag
EKJ74502	171582	173095	-	hypothetical_protein	no_locus_tag
EKJ74503	173317	174731	+	hypothetical_protein	no_locus_tag
EKJ74504	175412	176909	+	hypothetical_protein	no_locus_tag
EKJ74505	183029	184451	+	hypothetical_protein	no_locus_tag
EKJ74506	185276	187230	+	hypothetical_protein	no_locus_tag
EKJ74507	188396	188722	-	hypothetical_protein	no_locus_tag
EKJ74508	189489	190139	-	hypothetical_protein	no_locus_tag
EKJ74509	193267	194877	-	hypothetical_protein	no_locus_tag

Table of Blast hits (query gene, subject gene, %identity, blast score, %coverage, e-value):
Mycgr3G35447_Mycgr3T	EKJ74503	59	477	101.376146789	2e-162	
Mycgr3G84402_Mycgr3T	EKJ74502	74	630	90.3803131991	0.0	


>>

120. GG698928_0
Source: Nectria haematococca mpVI 77-13-4 chromosome 6 genomic scaffold NECHAsca_37_chr6_2_0, whole genome shotgun sequence.

Number of proteins with BLAST hits to this cluster: 2
MultiGeneBlast score: 2.0
Cumulative Blast bit score: 1099

Table of genes, locations, strands and annotations of subject cluster:
EEU36455	189030	190028	+	hypothetical_protein	no_locus_tag
EEU36528	191331	193247	-	predicted_protein	no_locus_tag
EEU36529	195028	197121	-	hypothetical_protein	no_locus_tag
EEU36456	197582	198688	+	hypothetical_protein	no_locus_tag
EEU36457	198992	200484	+	hypothetical_protein	no_locus_tag
EEU36530	200849	202959	-	hypothetical_protein	no_locus_tag
EEU36531	203399	204909	-	hypothetical_protein	no_locus_tag
EEU36532	205551	206965	-	predicted_protein	no_locus_tag
EEU36458	207184	208708	+	predicted_protein	no_locus_tag
EEU36459	209551	210620	+	predicted_protein	no_locus_tag
EEU36460	211663	212799	+	hypothetical_protein	no_locus_tag
EEU36533	213026	219247	-	predicted_protein	no_locus_tag
EEU36461	219715	222067	+	predicted_protein	no_locus_tag
EEU36462	224479	225694	+	predicted_protein	no_locus_tag
EEU36534	226075	226269	-	hypothetical_protein	no_locus_tag
EEU36463	227289	227980	+	hypothetical_protein	no_locus_tag
EEU36535	228010	228942	-	hypothetical_protein	no_locus_tag

Table of Blast hits (query gene, subject gene, %identity, blast score, %coverage, e-value):
Mycgr3G35447_Mycgr3T	EEU36532	59	480	101.605504587	1e-163	
Mycgr3G84402_Mycgr3T	EEU36458	72	619	90.3803131991	0.0	


>>

121. KB726989_0
Source: Fusarium oxysporum f. sp. cubense race 4 unplaced genomic scaffold scaffold3, whole genome shotgun sequence.

Number of proteins with BLAST hits to this cluster: 2
MultiGeneBlast score: 2.0
Cumulative Blast bit score: 1094

Table of genes, locations, strands and annotations of subject cluster:
EMT65795	699025	700954	-	hypothetical_protein	no_locus_tag
EMT65796	701931	702861	-	hypothetical_protein	no_locus_tag
EMT65797	705037	705733	-	hypothetical_protein	no_locus_tag
EMT65798	707664	709358	-	hypothetical_protein	no_locus_tag
EMT65799	710358	711452	+	hypothetical_protein	no_locus_tag
EMT65800	711951	714139	+	hypothetical_protein	no_locus_tag
EMT65801	714578	716239	+	hypothetical_protein	no_locus_tag
EMT65802	716780	718269	-	Protein_phosphatase_2C_like_protein_C10F6.17c	no_locus_tag
EMT65803	718813	721803	-	Brix_domain-containing_protein_C1B9.03c	no_locus_tag
EMT65804	722022	723528	+	ATP-dependent_rRNA_helicase_RRP3	no_locus_tag
EMT65805	724417	725480	+	hypothetical_protein	no_locus_tag
EMT65806	725800	726998	-	Histone_transcription_regulator_3_like_protein	no_locus_tag
EMT65807	727919	734077	-	Histone_transcription_regulator_3_like_protein	no_locus_tag
EMT65808	734589	736954	+	hypothetical_protein	no_locus_tag
EMT65809	738128	738657	+	Ubiquitin-conjugating_enzyme_E2_14	no_locus_tag
EMT65810	740423	743380	-	GTPase-activating_protein_gyp3	no_locus_tag

Table of Blast hits (query gene, subject gene, %identity, blast score, %coverage, e-value):
Mycgr3G35447_Mycgr3T	EMT65803	57	465	102.293577982	9e-158	
Mycgr3G84402_Mycgr3T	EMT65804	73	629	91.0514541387	0.0	


>>

122. KE375219_0
Source: Blumeria graminis f. sp. tritici 96224 unplaced genomic scaffold Scaffold-92, whole genome shotgun sequence.

Number of proteins with BLAST hits to this cluster: 2
MultiGeneBlast score: 2.0
Cumulative Blast bit score: 1093

Table of genes, locations, strands and annotations of subject cluster:
EPQ61605	299889	301402	-	hypothetical_protein	no_locus_tag
EPQ61606	301622	303007	+	Constituent_of_66S_pre-ribosomal_particles	no_locus_tag
EPQ61607	304099	305663	-	hypothetical_protein	no_locus_tag
EPQ61608	312338	314743	+	Catalase	no_locus_tag
EPQ61609	319859	321344	-	ATPase_of_the_19S_regulatory_particle_of_the_26S proteasome	no_locus_tag
EPQ61610	322091	323175	+	Transcription_factor_TFIIB	no_locus_tag

Table of Blast hits (query gene, subject gene, %identity, blast score, %coverage, e-value):
Mycgr3G35447_Mycgr3T	EPQ61606	55	459	101.834862385	1e-155	
Mycgr3G84402_Mycgr3T	EPQ61605	74	634	92.841163311	0.0	


>>

123. CAUH01001323_0
Source: Blumeria graminis f. sp. hordei DH14, whole genome shotgun sequencing project.

Number of proteins with BLAST hits to this cluster: 2
MultiGeneBlast score: 2.0
Cumulative Blast bit score: 1093

Table of genes, locations, strands and annotations of subject cluster:
CCU75429	297	1637	-	hypothetical_protein	no_locus_tag
CCU75430	1856	3369	+	Putative_ATP-dependent_rRNA_helicase	no_locus_tag

Table of Blast hits (query gene, subject gene, %identity, blast score, %coverage, e-value):
Mycgr3G35447_Mycgr3T	CCU75429	57	458	94.2660550459	4e-155	
Mycgr3G84402_Mycgr3T	CCU75430	73	635	94.1834451902	0.0	


>>

124. HF679031_2
Source: Fusarium fujikuroi IMI 58289 draft genome, chromosome FFUJ_chr09.

Number of proteins with BLAST hits to this cluster: 2
MultiGeneBlast score: 2.0
Cumulative Blast bit score: 1092

Table of genes, locations, strands and annotations of subject cluster:
CCT73724	2267697	2270642	+	related_to_RAB_GTPase_activator	FFUJ_09458
CCT73725	2272409	2272938	-	probable_ubiquitin-protein_ligase_UBC4	FFUJ_09457
CCT73726	2273970	2276334	-	related_to_BUD7_protein	FFUJ_09456
CCT73727	2276805	2283018	+	related_to_transcriptional_corepressor_HIR3	FFUJ_09455
CCT73728	2283346	2284404	-	uncharacterized_protein	FFUJ_09454
CCT73729	2285361	2286864	-	probable_DEAD_box_protein_(putative_RNA helicase)	FFUJ_09453
CCT73730	2287084	2288497	+	related_to_mating_protein_SSF1	FFUJ_09452
CCT73731	2289026	2290515	+	related_to_Type_2C_Protein_Phosphatase	FFUJ_09451
CCT73732	2290886	2293081	-	uncharacterized_protein	FFUJ_09450
CCT73733	2293573	2294664	-	related_to_glycerate-and_formate-dehydrogenases	FFUJ_09449
CCT73734	2295473	2297530	+	related_to_heterokaryon_incompatibility_protein (het-6OR allele)	FFUJ_09448
CCT73735	2299564	2300903	+	related_to_integral_membrane_protein_pth11	FFUJ_09447
CCT73736	2301959	2303888	+	related_to_glu/asp-tRNA_amidotransferase_subunit A	FFUJ_09446
CCT73737	2304802	2305200	-	uncharacterized_protein	FFUJ_09445
CCT73738	2305618	2306076	-	uncharacterized_protein	FFUJ_09444
CCT73739	2306343	2308508	-	uncharacterized_protein	FFUJ_09443

Table of Blast hits (query gene, subject gene, %identity, blast score, %coverage, e-value):
Mycgr3G35447_Mycgr3T	CCT73730	57	463	102.752293578	8e-157	
Mycgr3G84402_Mycgr3T	CCT73729	73	629	91.0514541387	0.0	


>>

125. CAGA01000008_1
Source: Claviceps purpurea 20.1, whole genome shotgun sequencing project.

Number of proteins with BLAST hits to this cluster: 2
MultiGeneBlast score: 2.0
Cumulative Blast bit score: 1092

Table of genes, locations, strands and annotations of subject cluster:
CCE28432	653715	659429	-	uncharacterized_protein	no_locus_tag
CCE28433	660806	661535	-	probable_signal_peptidase_(endopeptidase_SP18)	no_locus_tag
CCE28434	662038	662416	+	uncharacterized_protein	no_locus_tag
CCE28435	662861	664112	+	uncharacterized_protein	no_locus_tag
CCE28436	669366	670902	-	related_to_mating_protein_SSF1	no_locus_tag
CCE28437	671539	673152	+	probable_DEAD_box_protein_(putative_RNA_helicase)	no_locus_tag
CCE28438	673563	680608	-	related_to_transcriptional_corepressor_HIR3	no_locus_tag
CCE28439	684601	690537	+	related_to_BUD7_protein	no_locus_tag
CCE28440	691385	692699	-	uncharacterized_protein	no_locus_tag

Table of Blast hits (query gene, subject gene, %identity, blast score, %coverage, e-value):
Mycgr3G35447_Mycgr3T	CCE28436	59	471	93.8073394495	9e-160	
Mycgr3G84402_Mycgr3T	CCE28437	72	621	92.1700223714	0.0	


>>

126. JH767570_1
Source: Coniosporium apollinis CBS 100218 chromosome Unknown supercont1.17, whole genome shotgun sequence.

Number of proteins with BLAST hits to this cluster: 2
MultiGeneBlast score: 2.0
Cumulative Blast bit score: 1090

Table of genes, locations, strands and annotations of subject cluster:
EON64871	432594	434000	+	hypothetical_protein	no_locus_tag
EON64872	435829	437528	-	hypothetical_protein	no_locus_tag
EON64873	438386	439894	+	betaine-aldehyde_dehydrogenase	no_locus_tag
EON64874	441134	442534	-	hypothetical_protein	no_locus_tag
EON64875	442994	444396	+	hypothetical_protein	no_locus_tag
EON64876	445265	447159	+	hypothetical_protein	no_locus_tag
EON64877	448023	449093	-	hypothetical_protein	no_locus_tag
EON64878	449566	450570	+	hypothetical_protein	no_locus_tag
EON64879	451043	452502	-	hypothetical_protein	no_locus_tag
EON64880	452703	454573	+	ATP-dependent_rRNA_helicase_RRP3	no_locus_tag
EON64881	456677	458207	-	hypothetical_protein	no_locus_tag
EON64882	458578	460791	+	acetolactate_synthase,_large_subunit, biosynthetic type	no_locus_tag
EON64883	461458	462339	-	hypothetical_protein	no_locus_tag
EON64884	462830	465869	-	hypothetical_protein	no_locus_tag
EON64885	467401	468171	-	golgi_apparatus_membrane_protein_TVP18	no_locus_tag
EON64886	468857	469591	-	nuclear_transport_factor_2	no_locus_tag
EON64887	470308	471441	-	dihydroflavonol-4-reductase	no_locus_tag
EON64888	472071	473677	-	succinyl-CoA_ligase_[GDP-forming]_subunit_beta, mitochondrial	no_locus_tag
EON64889	473874	474641	+	hypothetical_protein	no_locus_tag

Table of Blast hits (query gene, subject gene, %identity, blast score, %coverage, e-value):
Mycgr3G35447_Mycgr3T	EON64879	61	494	96.7889908257	7e-169	
Mycgr3G84402_Mycgr3T	EON64880	67	596	96.644295302	0.0	


>>

127. CP003010_2
Source: Thielavia terrestris NRRL 8126 chromosome 2, complete sequence.

Number of proteins with BLAST hits to this cluster: 2
MultiGeneBlast score: 2.0
Cumulative Blast bit score: 1090

Table of genes, locations, strands and annotations of subject cluster:
AEO66451	5811902	5813355	-	hypothetical_protein	THITE_2087927
AEO66452	5813844	5814124	+	hypothetical_protein	THITE_152050
AEO66453	5814444	5815139	-	hypothetical_protein	THITE_2044327
AEO66454	5817233	5820816	-	hypothetical_protein	THITE_2144016
AEO66455	5821722	5823366	-	glycoside_hydrolase_family_18_protein	THITE_35493
AEO66456	5827717	5828775	+	hypothetical_protein	THITE_2128521
AEO66457	5830219	5830697	+	hypothetical_protein	THITE_2114558
AEO66458	5831396	5832863	-	hypothetical_protein	THITE_2114560
AEO66459	5833120	5834823	+	hypothetical_protein	THITE_2114564
AEO66460	5835023	5837227	-	hypothetical_protein	THITE_2144021
AEO66461	5839789	5841096	-	hypothetical_protein	THITE_2114567
AEO66462	5842190	5843449	+	hypothetical_protein	THITE_2114569
AEO66463	5843915	5844154	-	hypothetical_protein	THITE_2114571
AEO66464	5844667	5845299	+	hypothetical_protein	THITE_2114572
AEO66465	5845528	5846547	-	hypothetical_protein	THITE_125923
AEO66466	5847316	5849756	-	hypothetical_protein	THITE_2114578
AEO66467	5850466	5856661	+	hypothetical_protein	THITE_110621

Table of Blast hits (query gene, subject gene, %identity, blast score, %coverage, e-value):
Mycgr3G35447_Mycgr3T	AEO66458	56	463	102.752293578	1e-156	
Mycgr3G84402_Mycgr3T	AEO66459	75	627	89.485458613	0.0	


>>

128. DS572814_2
Source: Paracoccidioides brasiliensis Pb01 supercont1.4 genomic scaffold, whole genome shotgun sequence.

Number of proteins with BLAST hits to this cluster: 2
MultiGeneBlast score: 2.0
Cumulative Blast bit score: 1088

Table of genes, locations, strands and annotations of subject cluster:
EEH39736	544545	547339	+	conserved_hypothetical_protein	no_locus_tag
EEH39737	548836	549732	-	conserved_hypothetical_protein	no_locus_tag
EEH39738	550393	552444	-	conserved_hypothetical_protein	no_locus_tag
EEH39739	552949	554277	-	peroxisomal_dehydratase	no_locus_tag
EEH39740	555127	556297	-	HNRNP_arginine_N-methyltransferase	no_locus_tag
EEH39741	557299	558524	+	Mn2+_homeostasis_protein_(Per1)	no_locus_tag
EEH39742	559301	561344	+	phosphoacetylglucosamine_mutase	no_locus_tag
EEH39743	562019	562978	-	DEAD-box_ATP-dependent_RNA_helicase	no_locus_tag
EEH39744	563829	565250	+	ribosome_biogenesis_protein_SSF2	no_locus_tag
EEH39745	565681	566543	-	riboflavin_synthase_alpha_chain	no_locus_tag
EEH39746	566844	568656	+	formyl-coenzyme_A_transferase	no_locus_tag
EEH39747	569167	571020	+	conserved_hypothetical_protein	no_locus_tag
EEH39748	571803	573117	-	DUF887_domain-containing_protein	no_locus_tag
EEH39749	574107	580197	-	conserved_hypothetical_protein	no_locus_tag
EEH39750	580922	581705	+	60S_ribosomal_protein_L27-A	no_locus_tag

Table of Blast hits (query gene, subject gene, %identity, blast score, %coverage, e-value):
Mycgr3G103034_Mycgr3	EEH39742	56	617	98.5480943739	0.0	
Mycgr3G35447_Mycgr3T	EEH39744	58	471	94.495412844	6e-160	


>>

129. GL988041_4
Source: Chaetomium thermophilum var. thermophilum DSM 1495 unplaced genomic scaffold scf7180000011816, whole genome shotgun sequence.

Number of proteins with BLAST hits to this cluster: 2
MultiGeneBlast score: 2.0
Cumulative Blast bit score: 1086

Table of genes, locations, strands and annotations of subject cluster:
EGS21722	5519429	5521812	+	hypothetical_protein	no_locus_tag
EGS21723	5522684	5523702	+	reductase-like_protein	no_locus_tag
EGS21724	5523844	5524470	-	hypothetical_protein	no_locus_tag
EGS21725	5525019	5525330	+	hypothetical_protein	no_locus_tag
EGS21726	5525618	5526780	-	putative_ATP_binding_protein	no_locus_tag
EGS21727	5527862	5529143	+	hypothetical_protein	no_locus_tag
EGS21728	5531034	5533307	+	hypothetical_protein	no_locus_tag
EGS21729	5533540	5535237	-	ATP-dependent_rRNA_helicase_rrp3-like_protein	no_locus_tag
EGS21730	5535480	5536975	+	hypothetical_protein	no_locus_tag
EGS21731	5537355	5537872	-	hypothetical_protein	no_locus_tag
EGS21732	5546294	5547626	+	hypothetical_protein	no_locus_tag
EGS21733	5551428	5552237	-	hypothetical_protein	no_locus_tag
EGS21734	5554093	5555609	+	hypothetical_protein	no_locus_tag

Table of Blast hits (query gene, subject gene, %identity, blast score, %coverage, e-value):
Mycgr3G35447_Mycgr3T	EGS21730	53	451	104.128440367	6e-152	
Mycgr3G84402_Mycgr3T	EGS21729	73	635	92.841163311	0.0	


>>

130. JH725173_0
Source: Beauveria bassiana ARSEF 2860 unplaced genomic scaffold BBA_S00024, whole genome shotgun sequence.

Number of proteins with BLAST hits to this cluster: 2
MultiGeneBlast score: 2.0
Cumulative Blast bit score: 1081

Table of genes, locations, strands and annotations of subject cluster:
EJP63740	320989	323157	+	Brf1-like_TBP-binding_domain-containing_protein	no_locus_tag
EJP63741	323319	325411	-	MFS_transporter	no_locus_tag
EJP63742	328135	328514	+	hypothetical_protein	no_locus_tag
EJP63743	329413	331101	-	general_amidase_GmdB	no_locus_tag
EJP63744	331861	333474	-	Glycoside_hydrolase,_catalytic_core	no_locus_tag
EJP63745	334220	335778	-	protein_phosphatase_2C	no_locus_tag
EJP63746	336601	337269	+	DNA-binding_protein	no_locus_tag
EJP63747	337741	338682	+	calcineurin-like_phosphoesterase,_putative	no_locus_tag
EJP63748	339420	340793	-	ribosome_biogenesis_protein_SSF1	no_locus_tag
EJP63749	341109	342592	+	DEAD/DEAH_box_helicase	no_locus_tag
EJP63750	343218	349818	-	transcriptional_corepressor,_putative	no_locus_tag
EJP63751	350618	352940	+	bud_site_selection_protein	no_locus_tag
EJP63752	353434	354665	+	XPA-binding_protein	no_locus_tag
EJP63753	354939	355253	-	DNA-directed_RNA_polymerases_I,_II,_and_III subunit RPABC4	no_locus_tag
EJP63754	356150	356734	+	HIT_domain-containing_protein	no_locus_tag
EJP63755	356902	358001	-	glycerol_dehydrogenase_Gcy1	no_locus_tag
EJP63756	358448	358819	-	hypothetical_protein	no_locus_tag
EJP63757	359259	361351	-	fungal_specific_transcription_factor	no_locus_tag
EJP63758	361771	362820	+	kelch_repeat_protein	no_locus_tag

Table of Blast hits (query gene, subject gene, %identity, blast score, %coverage, e-value):
Mycgr3G35447_Mycgr3T	EJP63748	57	449	93.8073394495	2e-151	
Mycgr3G84402_Mycgr3T	EJP63749	72	632	91.9463087248	0.0	


>>

131. GG697432_0
Source: Glomerella graminicola M1.001 genomic scaffold supercont1.102, whole genome shotgun sequence.

Number of proteins with BLAST hits to this cluster: 2
MultiGeneBlast score: 2.0
Cumulative Blast bit score: 1081

Table of genes, locations, strands and annotations of subject cluster:
EFQ36514	5526	6965	+	hypothetical_protein	no_locus_tag
EFQ36515	10306	10700	+	hypothetical_protein	no_locus_tag
EFQ36516	22988	24367	-	brix_domain-containing_protein	no_locus_tag
EFQ36517	24653	27022	+	DEAD/DEAH_box_helicase	no_locus_tag
EFQ36518	27574	30124	-	kinesin_motor_domain-containing_protein	no_locus_tag
EFQ36519	32915	34703	+	hypothetical_protein	no_locus_tag
EFQ36520	35387	35893	-	hypothetical_protein	no_locus_tag
EFQ36521	38164	40374	-	Brf1-like_TBP-binding_domain-containing_protein	no_locus_tag

Table of Blast hits (query gene, subject gene, %identity, blast score, %coverage, e-value):
Mycgr3G35447_Mycgr3T	EFQ36516	56	464	100.0	2e-157	
Mycgr3G84402_Mycgr3T	EFQ36517	70	617	93.288590604	0.0	


>>

132. CH408032_0
Source: Chaetomium globosum CBS 148.51 scaffold_4 genomic scaffold, whole genome shotgun sequence.

Number of proteins with BLAST hits to this cluster: 2
MultiGeneBlast score: 2.0
Cumulative Blast bit score: 1080

Table of genes, locations, strands and annotations of subject cluster:
EAQ87662	1773941	1776936	-	hypothetical_protein	no_locus_tag
EAQ87663	1777707	1779007	+	hypothetical_protein	no_locus_tag
EAQ87664	1781664	1781839	-	predicted_protein	no_locus_tag
EAQ87665	1782374	1782958	+	predicted_protein	no_locus_tag
EAQ87666	1784874	1785335	+	predicted_protein	no_locus_tag
EAQ87667	1786202	1791274	+	hypothetical_protein	no_locus_tag
EAQ87668	1791889	1793352	-	hypothetical_protein	no_locus_tag
EAQ87669	1793606	1795308	+	hypothetical_protein	no_locus_tag
EAQ87670	1795499	1797697	-	hypothetical_protein	no_locus_tag
EAQ87671	1798901	1800027	-	hypothetical_protein	no_locus_tag
EAQ87672	1801061	1802219	+	hypothetical_protein	no_locus_tag
EAQ87673	1802656	1802970	-	hypothetical_protein	no_locus_tag
EAQ87674	1804645	1805667	-	hypothetical_protein	no_locus_tag
EAQ87675	1806474	1808908	-	conserved_hypothetical_protein	no_locus_tag
EAQ87676	1809452	1815702	+	hypothetical_protein	no_locus_tag

Table of Blast hits (query gene, subject gene, %identity, blast score, %coverage, e-value):
Mycgr3G35447_Mycgr3T	EAQ87668	54	450	102.981651376	2e-151	
Mycgr3G84402_Mycgr3T	EAQ87669	73	630	93.0648769575	0.0	


>>

133. AFQF01002695_0
Source: Fusarium oxysporum Fo5176, whole genome shotgun sequencing project.

Number of proteins with BLAST hits to this cluster: 2
MultiGeneBlast score: 2.0
Cumulative Blast bit score: 1077

Table of genes, locations, strands and annotations of subject cluster:
EGU79266	17231	20185	+	hypothetical_protein	no_locus_tag
EGU79267	21968	22497	-	hypothetical_protein	no_locus_tag
EGU79268	23645	25541	-	hypothetical_protein	no_locus_tag
EGU79269	26521	32679	+	hypothetical_protein	no_locus_tag
EGU79270	33001	34064	-	hypothetical_protein	no_locus_tag
EGU79271	34935	36441	-	hypothetical_protein	no_locus_tag
EGU79272	36659	38071	+	hypothetical_protein	no_locus_tag
EGU79273	38608	40097	+	hypothetical_protein	no_locus_tag
EGU79274	40642	42183	-	hypothetical_protein	no_locus_tag
EGU79275	43325	44419	-	hypothetical_protein	no_locus_tag
EGU79276	45061	47112	+	hypothetical_protein	no_locus_tag
EGU79277	49036	50372	+	hypothetical_protein	no_locus_tag
EGU79278	51337	53266	+	hypothetical_protein	no_locus_tag

Table of Blast hits (query gene, subject gene, %identity, blast score, %coverage, e-value):
Mycgr3G35447_Mycgr3T	EGU79272	56	448	100.229357798	2e-151	
Mycgr3G84402_Mycgr3T	EGU79271	73	629	91.0514541387	0.0	


>>

134. CP003007_2
Source: Myceliophthora thermophila ATCC 42464 chromosome 6, complete sequence.

Number of proteins with BLAST hits to this cluster: 2
MultiGeneBlast score: 2.0
Cumulative Blast bit score: 1074

Table of genes, locations, strands and annotations of subject cluster:
AEO60946	2530038	2531138	-	hypothetical_protein	MYCTH_2112941
AEO60947	2532883	2533455	+	hypothetical_protein	MYCTH_2310703
AEO60948	2535302	2535870	+	hypothetical_protein	MYCTH_60397
AEO60949	2536718	2538312	-	hypothetical_protein	MYCTH_2310708
AEO60950	2538437	2540186	+	hypothetical_protein	MYCTH_2096529
AEO60951	2544273	2545544	-	hypothetical_protein	MYCTH_2310716
AEO60952	2546775	2548026	+	hypothetical_protein	MYCTH_113239
AEO60953	2549258	2549914	+	hypothetical_protein	MYCTH_37799
AEO60954	2550203	2551227	-	Aldo/keto_reductase-like_protein	MYCTH_113236

Table of Blast hits (query gene, subject gene, %identity, blast score, %coverage, e-value):
Mycgr3G35447_Mycgr3T	AEO60949	55	443	102.752293578	4e-148	
Mycgr3G84402_Mycgr3T	AEO60950	74	631	92.6174496644	0.0	


>>

135. KB707406_0
Source: Eutypa lata UCREL1 unplaced genomic scaffold EL1_03_scaffold_2068, whole genome shotgun sequence.

Number of proteins with BLAST hits to this cluster: 2
MultiGeneBlast score: 2.0
Cumulative Blast bit score: 1072

Table of genes, locations, strands and annotations of subject cluster:
EMR62663	1346	1849	-	hypothetical_protein	no_locus_tag
EMR62666	3551	4426	+	hypothetical_protein	no_locus_tag
EMR62668	5523	6890	-	hypothetical_protein	no_locus_tag
EMR62658	13388	14738	-	putative_salicylate_hydroxylase_protein	no_locus_tag
EMR62656	15857	16806	+	hypothetical_protein	no_locus_tag
EMR62660	17657	19256	-	putative_ribosome_biogenesis_protein_ssf1 protein	no_locus_tag
EMR62664	19678	21431	+	putative_atp-dependent_rrna_helicase_rrp3 protein	no_locus_tag
EMR62657	23239	24684	-	putative_alpha-ketoglutarate_dependent_xanthine dioxygenase protein	no_locus_tag
EMR62653	26050	27843	-	putative_c6_zinc_finger_domain_containing protein	no_locus_tag
EMR62661	29028	30860	+	putative_ncs1_allantoate_transporter_protein	no_locus_tag
EMR62654	31513	32601	+	putative_leucoanthocyanidin_dioxygenase_protein	no_locus_tag
EMR62652	32866	33674	-	putative_cytidine_and_deoxycytidylate_deaminase zinc-binding region protein	no_locus_tag
EMR62665	33910	35372	+	putative_alpha-ketoglutarate_dependent_xanthine dioxygenase protein	no_locus_tag
EMR62650	38496	39353	+	putative_extracellular_dioxygenase_protein	no_locus_tag
EMR62659	40983	41933	-	putative_short-chain_dehydrogenase_reductase family protein	no_locus_tag

Table of Blast hits (query gene, subject gene, %identity, blast score, %coverage, e-value):
Mycgr3G35447_Mycgr3T	EMR62660	51	431	106.19266055	1e-143	
Mycgr3G84402_Mycgr3T	EMR62664	70	641	100.0	0.0	


>>

136. CU638744_0
Source: Podospora anserina S mat+ genomic DNA chromosome 6, supercontig 2.

Number of proteins with BLAST hits to this cluster: 2
MultiGeneBlast score: 2.0
Cumulative Blast bit score: 1072

Table of genes, locations, strands and annotations of subject cluster:
CAP71745	2597327	2597725	+	not_annotated	no_locus_tag
CAP71746	2598101	2599590	-	not_annotated	no_locus_tag
CAP71747	2601643	2603132	-	not_annotated	no_locus_tag
CAP71748	2605945	2607247	-	not_annotated	no_locus_tag
CAP71749	2609718	2610130	+	not_annotated	no_locus_tag
CAP71750	2612569	2613339	+	not_annotated	no_locus_tag
CAP71751	2614799	2616271	-	not_annotated	no_locus_tag
CAP71752	2616546	2618125	+	not_annotated	no_locus_tag
CAP71753	2618385	2620523	-	not_annotated	no_locus_tag
CAP71754	2622314	2623693	-	not_annotated	no_locus_tag
CAP71755	2624984	2626105	+	not_annotated	no_locus_tag
CAP71756	2626411	2626685	-	not_annotated	no_locus_tag
CAP71757	2627182	2627820	+	not_annotated	no_locus_tag
CAP71758	2628136	2629279	-	not_annotated	no_locus_tag
CAP71759	2630035	2632357	-	not_annotated	no_locus_tag
CAP71760	2633044	2638734	+	not_annotated	no_locus_tag

Table of Blast hits (query gene, subject gene, %identity, blast score, %coverage, e-value):
Mycgr3G35447_Mycgr3T	CAP71751	56	452	95.6422018349	7e-152	
Mycgr3G84402_Mycgr3T	CAP71752	66	620	103.131991051	0.0	


>>

137. GL698748_0
Source: Metarhizium anisopliae ARSEF 23 unplaced genomic scaffold Scf_038, whole genome shotgun sequence.

Number of proteins with BLAST hits to this cluster: 2
MultiGeneBlast score: 2.0
Cumulative Blast bit score: 1071

Table of genes, locations, strands and annotations of subject cluster:
EFY95020	17474	19151	+	UbiD_family_decarboxylase	no_locus_tag
EFY95021	21597	23178	+	pyruvate_dehydrogenase,_putative	no_locus_tag
EFY95022	28217	28738	+	hypothetical_protein	no_locus_tag
EFY95023	30926	33516	-	glycerate-and_formate-dehydrogenase	no_locus_tag
EFY95024	34616	36048	+	DUF1338_domain_protein	no_locus_tag
EFY95025	36163	37611	-	ribosome_biogenesis_protein_Ssf2,_putative	no_locus_tag
EFY95026	37958	39454	+	ATP-dependent_rRNA_helicase_RRP3	no_locus_tag
EFY95027	40152	46740	-	transcriptional_corepressor	no_locus_tag
EFY95028	47362	49674	+	budding_site_selection_protein	no_locus_tag
EFY95029	50254	51502	+	ATP_binding_protein,_putative	no_locus_tag
EFY95030	51708	53944	-	hypothetical_protein	no_locus_tag
EFY95031	54562	55937	-	cysteine-rich_secreted_protein	no_locus_tag
EFY95032	58057	59442	+	polyketide_synthase	no_locus_tag

Table of Blast hits (query gene, subject gene, %identity, blast score, %coverage, e-value):
Mycgr3G35447_Mycgr3T	EFY95025	59	457	91.7431192661	1e-154	
Mycgr3G84402_Mycgr3T	EFY95026	70	614	95.0782997763	0.0	


>>

138. GL985056_2
Source: Trichoderma reesei QM6a unplaced genomic scaffold TRIREscaffold_1, whole genome shotgun sequence.

Number of proteins with BLAST hits to this cluster: 2
MultiGeneBlast score: 2.0
Cumulative Blast bit score: 1070

Table of genes, locations, strands and annotations of subject cluster:
EGR52938	2184066	2184786	-	predicted_protein	no_locus_tag
EGR52397	2186328	2188364	+	RNA_polymerase_III_transcription_initiation factor B complex component	no_locus_tag
EGR52939	2188867	2190018	-	predicted_protein	no_locus_tag
EGR52940	2191952	2193253	-	aspartate_protease	no_locus_tag
EGR52398	2194795	2195720	+	predicted_protein	no_locus_tag
EGR52941	2203596	2205056	-	predicted_protein	no_locus_tag
EGR52399	2205691	2207210	+	predicted_protein	no_locus_tag
EGR52942	2207638	2213921	-	predicted_protein	no_locus_tag
EGR52400	2214559	2216921	+	predicted_protein	no_locus_tag
EGR52401	2217411	2218673	+	hypothetical_protein	no_locus_tag
EGR52943	2219043	2219373	-	predicted_protein	no_locus_tag
EGR52402	2220460	2221065	+	predicted_protein	no_locus_tag
EGR52944	2221835	2222733	-	predicted_protein	no_locus_tag

Table of Blast hits (query gene, subject gene, %identity, blast score, %coverage, e-value):
Mycgr3G35447_Mycgr3T	EGR52941	58	438	91.2844036697	9e-147	
Mycgr3G84402_Mycgr3T	EGR52399	71	632	93.7360178971	0.0	


>>

139. ABDF02000004_0
Source: Trichoderma virens Gv29-8, whole genome shotgun sequencing project.

Number of proteins with BLAST hits to this cluster: 2
MultiGeneBlast score: 2.0
Cumulative Blast bit score: 1069

Table of genes, locations, strands and annotations of subject cluster:
EHK24236	162725	163258	-	hypothetical_protein	no_locus_tag
EHK24237	164217	164527	+	hypothetical_protein	no_locus_tag
EHK24238	164876	165961	-	hypothetical_protein	no_locus_tag
EHK24239	166581	168975	-	hypothetical_protein	no_locus_tag
EHK24240	169577	175801	+	hypothetical_protein	no_locus_tag
EHK24241	176351	177862	-	hypothetical_protein	no_locus_tag
EHK24242	178371	179812	+	hypothetical_protein	no_locus_tag
EHK24243	180068	181617	-	hypothetical_protein	no_locus_tag
EHK24244	182325	182855	-	hypothetical_protein	no_locus_tag
EHK24245	184297	186980	+	hypothetical_protein	no_locus_tag
EHK24246	187551	188708	-	hypothetical_protein	no_locus_tag
EHK24247	189597	190682	-	hypothetical_protein	no_locus_tag
EHK24248	192389	192709	+	hypothetical_protein	no_locus_tag
EHK24249	193528	194130	-	hypothetical_protein	no_locus_tag
EHK24250	194941	195822	-	hypothetical_protein	no_locus_tag
EHK24251	196459	196928	+	hypothetical_protein	no_locus_tag
EHK24252	199593	200193	+	hypothetical_protein	no_locus_tag

Table of Blast hits (query gene, subject gene, %identity, blast score, %coverage, e-value):
Mycgr3G35447_Mycgr3T	EHK24242	57	439	91.2844036697	2e-147	
Mycgr3G84402_Mycgr3T	EHK24241	74	630	87.9194630872	0.0	


>>

140. CACQ02001212_0
Source: Colletotrichum higginsianum strain IMI 349063, whole genome shotgun sequencing project.

Number of proteins with BLAST hits to this cluster: 2
MultiGeneBlast score: 2.0
Cumulative Blast bit score: 1066

Table of genes, locations, strands and annotations of subject cluster:
CCF34614	1289	3745	+	hypothetical_protein	no_locus_tag
CCF34615	3957	5919	-	C6_zinc_finger_protein	no_locus_tag
CCF34616	6341	7444	-	phytanoyl-CoA_dioxygenase	no_locus_tag
CCF34617	8075	9454	-	brix_domain-containing_protein	no_locus_tag
CCF34618	9785	12065	+	ATP-dependent_rRNA_helicase_RRP3	no_locus_tag
CCF34619	12653	15210	-	kinesin_motor_domain-containing_protein	no_locus_tag

Table of Blast hits (query gene, subject gene, %identity, blast score, %coverage, e-value):
Mycgr3G35447_Mycgr3T	CCF34617	55	454	100.0	2e-153	
Mycgr3G84402_Mycgr3T	CCF34618	69	612	93.7360178971	0.0	


>>

141. GL698510_0
Source: Metarhizium acridum CQMa 102 unplaced genomic scaffold Scf_041, whole genome shotgun sequence.

Number of proteins with BLAST hits to this cluster: 2
MultiGeneBlast score: 2.0
Cumulative Blast bit score: 1064

Table of genes, locations, strands and annotations of subject cluster:
EFY88538	193727	195102	+	cysteine-rich_secreted_protein	no_locus_tag
EFY88539	198515	198831	+	metallothionein-I_gene_transcription_activator	no_locus_tag
EFY88540	199038	200261	-	ATP_binding_protein,_putative	no_locus_tag
EFY88541	200839	203150	-	budding_site_selection_protein	no_locus_tag
EFY88542	203761	210426	+	transcriptional_corepressor_of_histone_genes (Hir3)	no_locus_tag
EFY88543	211141	212634	-	ATP-dependent_rRNA_helicase_RRP3	no_locus_tag
EFY88544	213010	214459	+	ribosome_biogenesis_protein_Ssf2,_putative	no_locus_tag
EFY88545	215156	215764	-	hypothetical_protein	no_locus_tag
EFY88546	217035	220947	+	2-hydroxyacid_dehydrogenase,_putative	no_locus_tag
EFY88547	221541	222669	-	hypothetical_protein	no_locus_tag
EFY88548	228073	230664	-	pyruvate_dehydrogenase,_putative	no_locus_tag
EFY88549	231826	233496	-	UbiD_family_decarboxylase	no_locus_tag

Table of Blast hits (query gene, subject gene, %identity, blast score, %coverage, e-value):
Mycgr3G35447_Mycgr3T	EFY88544	58	450	91.7431192661	9e-152	
Mycgr3G84402_Mycgr3T	EFY88543	71	614	91.0514541387	0.0	


>>

142. AMYD01001882_0
Source: Colletotrichum gloeosporioides Cg-14, whole genome shotgun sequencing project.

Number of proteins with BLAST hits to this cluster: 2
MultiGeneBlast score: 2.0
Cumulative Blast bit score: 1064

Table of genes, locations, strands and annotations of subject cluster:
EQB51131	23595	25325	-	hypothetical_protein	no_locus_tag
EQB51132	26335	27303	+	3-hydroxyacyl-CoA_dehydrogenase	no_locus_tag
EQB51133	28219	28932	+	hypothetical_protein	no_locus_tag
EQB51134	29099	30921	+	hypothetical_protein	no_locus_tag
EQB51135	32280	33719	-	copper_amine_oxidase	no_locus_tag
EQB51136	37589	38689	-	phytanoyl-CoA_dioxygenase	no_locus_tag
EQB51137	40795	41335	+	amino_acid_permease	no_locus_tag
EQB51138	42567	44066	-	brix_domain-containing_protein	no_locus_tag
EQB51139	44525	46247	+	hypothetical_protein	no_locus_tag
EQB51140	47709	48215	+	hypothetical_protein	no_locus_tag
EQB51141	48887	50678	-	hypothetical_protein	no_locus_tag

Table of Blast hits (query gene, subject gene, %identity, blast score, %coverage, e-value):
Mycgr3G35447_Mycgr3T	EQB51138	55	453	100.917431193	5e-153	
Mycgr3G84402_Mycgr3T	EQB51139	69	611	94.6308724832	0.0	


>>

143. AABX02000020_0
Source: Neurospora crassa OR74A, whole genome shotgun sequencing project.

Number of proteins with BLAST hits to this cluster: 2
MultiGeneBlast score: 2.0
Cumulative Blast bit score: 1064

Table of genes, locations, strands and annotations of subject cluster:
EAA27686	55527	57951	+	conserved_hypothetical_protein	no_locus_tag
EAA27685	58828	59881	+	hypothetical_protein	no_locus_tag
EAA27684	60041	60745	-	hypothetical_protein	no_locus_tag
EAA27683	61706	62020	+	predicted_protein	no_locus_tag
EAA27682	62611	63885	-	hypothetical_protein	no_locus_tag
EAA27681	65403	66671	+	conserved_hypothetical_protein	no_locus_tag
EAA27680	67852	70125	+	hypothetical_protein	no_locus_tag
EAA27679	70396	72093	-	ATP-dependent_rRNA_helicase_RRP3	no_locus_tag
EAA27678	72454	73958	+	hypothetical_protein	no_locus_tag
EAA27835	76023	76431	-	predicted_protein	no_locus_tag
EAA27834	79736	80248	-	predicted_protein	no_locus_tag
EAA27833	82503	84084	-	hypothetical_protein	no_locus_tag
EAA27832	85919	87635	-	predicted_protein	no_locus_tag
EAA27831	89169	90921	+	conserved_hypothetical_protein	no_locus_tag
EAA27830	91315	92525	-	predicted_protein	no_locus_tag

Table of Blast hits (query gene, subject gene, %identity, blast score, %coverage, e-value):
Mycgr3G35447_Mycgr3T	EAA27678	53	445	105.275229358	2e-149	
Mycgr3G84402_Mycgr3T	EAA27679	73	619	90.3803131991	0.0	


>>

144. GL891303_0
Source: Neurospora tetrasperma FGSC 2508 unplaced genomic scaffold NEUTE1scaffold_2, whole genome shotgun sequence.

Number of proteins with BLAST hits to this cluster: 2
MultiGeneBlast score: 2.0
Cumulative Blast bit score: 1063

Table of genes, locations, strands and annotations of subject cluster:
EGO59281	2957253	2959676	+	hypothetical_protein	no_locus_tag
EGO59282	2960531	2961582	+	hypothetical_protein	no_locus_tag
EGO59283	2962599	2963297	-	hypothetical_protein	no_locus_tag
EGO59284	2964235	2964550	+	hypothetical_protein	no_locus_tag
EGO59285	2965140	2966414	-	hypothetical_protein	no_locus_tag
EGO59286	2967925	2969193	+	hypothetical_protein	no_locus_tag
EGO59287	2970332	2972602	+	hypothetical_protein	no_locus_tag
EGO59288	2972874	2974570	-	ATP-dependent_rRNA_helicase_rrp-3	no_locus_tag
EGO59289	2974932	2976436	+	hypothetical_protein	no_locus_tag
EGO59290	2977877	2978176	-	hypothetical_protein	no_locus_tag
EGO59291	2978426	2978833	-	hypothetical_protein	no_locus_tag
EGO59292	2982139	2982651	-	hypothetical_protein	no_locus_tag
EGO59293	2984883	2986464	-	hypothetical_protein	no_locus_tag
EGO59294	2988305	2990020	-	hypothetical_protein	no_locus_tag
EGO59295	2991589	2993295	+	hypothetical_protein	no_locus_tag
EGO59296	2993710	2994920	-	hypothetical_protein	no_locus_tag

Table of Blast hits (query gene, subject gene, %identity, blast score, %coverage, e-value):
Mycgr3G35447_Mycgr3T	EGO59289	54	444	105.275229358	4e-149	
Mycgr3G84402_Mycgr3T	EGO59288	73	619	90.3803131991	0.0	


>>

145. GL891217_0
Source: Neurospora tetrasperma FGSC 2509 unplaced genomic scaffold NEUTE2scaffold_3, whole genome shotgun sequence.

Number of proteins with BLAST hits to this cluster: 2
MultiGeneBlast score: 2.0
Cumulative Blast bit score: 1063

Table of genes, locations, strands and annotations of subject cluster:
EGZ73402	2959489	2961912	+	chaps-domain-containing_protein	no_locus_tag
EGZ73403	2962767	2963818	+	Aldo/keto_reductase	no_locus_tag
EGZ73404	2964136	2964834	-	HIT-like_protein	no_locus_tag
EGZ73405	2965772	2966087	+	hypothetical_protein	no_locus_tag
EGZ73406	2966677	2967951	-	hypothetical_protein	no_locus_tag
EGZ73407	2969455	2970723	+	hypothetical_protein	no_locus_tag
EGZ73408	2971861	2974131	+	hypothetical_protein	no_locus_tag
EGZ73409	2974403	2976099	-	ATP-dependent_rRNA_helicase_rrp-3	no_locus_tag
EGZ73410	2976461	2977965	+	Brix-domain-containing_protein	no_locus_tag
EGZ73411	2979403	2979702	-	hypothetical_protein	no_locus_tag
EGZ73412	2979949	2980356	-	hypothetical_protein	no_locus_tag
EGZ73413	2983662	2984174	-	hypothetical_protein	no_locus_tag
EGZ73414	2986406	2987987	-	glycoside_hydrolase	no_locus_tag
EGZ73415	2989828	2991543	-	hypothetical_protein	no_locus_tag
EGZ73416	2993112	2994818	+	hypothetical_protein	no_locus_tag
EGZ73417	2995233	2996443	-	hypothetical_protein	no_locus_tag

Table of Blast hits (query gene, subject gene, %identity, blast score, %coverage, e-value):
Mycgr3G35447_Mycgr3T	EGZ73410	54	444	105.275229358	4e-149	
Mycgr3G84402_Mycgr3T	EGZ73409	73	619	90.3803131991	0.0	


>>

146. KB020987_0
Source: Colletotrichum gloeosporioides Nara gc5 unplaced genomic scaffold scaffold586, whole genome shotgun sequence.

Number of proteins with BLAST hits to this cluster: 2
MultiGeneBlast score: 2.0
Cumulative Blast bit score: 1060

Table of genes, locations, strands and annotations of subject cluster:
ELA27449	96541	97351	+	microsomal_signal_peptidase_18_kda_subunit	no_locus_tag
ELA27450	98212	99112	+	hypothetical_protein	no_locus_tag
ELA27451	99531	100160	-	hypothetical_protein	no_locus_tag
ELA27452	102067	104313	+	transcription_factor_tfiiib_complex_subunit brf1	no_locus_tag
ELA27453	104726	107286	-	kinesin_family_protein	no_locus_tag
ELA27454	110618	112409	+	hypothetical_protein	no_locus_tag
ELA27455	113082	113588	-	antigenic_cell_wall	no_locus_tag
ELA27456	115041	116764	-	ATP-dependent_rRNA_helicase_rrp3	no_locus_tag
ELA27457	117211	118708	+	ribosome_biogenesis_protein	no_locus_tag
ELA27458	122554	123656	+	phytanoyl-_dioxygenase_family_protein	no_locus_tag
ELA27459	127530	129917	+	copper_amine_oxidase	no_locus_tag
ELA27460	130123	131652	-	hypothetical_protein	no_locus_tag
ELA27461	132577	133290	-	3-hydroxyacyl-_dehyrogenase	no_locus_tag
ELA27462	134159	135127	-	3-hydroxyacyl-_dehydrogenase	no_locus_tag
ELA27463	136142	137872	+	alpha_methylacyl-CoA_racemase,_putative	no_locus_tag

Table of Blast hits (query gene, subject gene, %identity, blast score, %coverage, e-value):
Mycgr3G35447_Mycgr3T	ELA27457	55	452	100.458715596	9e-153	
Mycgr3G84402_Mycgr3T	ELA27456	69	608	94.8545861298	0.0	


>>

147. CH445336_5
Source: Phaeosphaeria nodorum SN15 scaffold_12, whole genome shotgun sequence.

Number of proteins with BLAST hits to this cluster: 2
MultiGeneBlast score: 2.0
Cumulative Blast bit score: 1060

Table of genes, locations, strands and annotations of subject cluster:
EAT84582	875487	876248	-	hypothetical_protein	no_locus_tag
EAT84583	877128	877815	-	hypothetical_protein	no_locus_tag
EAT84584	878237	879665	-	hypothetical_protein	no_locus_tag
EAT84585	881230	882208	+	hypothetical_protein	no_locus_tag
EAT84586	882318	883284	+	hypothetical_protein	no_locus_tag
EDP89786	884208	884501	+	hypothetical_protein	no_locus_tag
EDP89787	884559	885029	+	hypothetical_protein	no_locus_tag
EAT84588	886503	886796	-	hypothetical_protein	no_locus_tag
EAT84589	887997	889148	+	hypothetical_protein	no_locus_tag
EAT84590	889078	889557	-	hypothetical_protein	no_locus_tag
EAT84591	889945	891648	+	hypothetical_protein	no_locus_tag
EAT84592	891727	892156	-	hypothetical_protein	no_locus_tag
EAT84593	892835	893653	-	hypothetical_protein	no_locus_tag
EAT84594	894466	896045	-	hypothetical_protein	no_locus_tag
EAT84595	896633	897127	+	hypothetical_protein	no_locus_tag
EAT84596	897642	898904	-	hypothetical_protein	no_locus_tag
EAT84597	899512	901131	-	hypothetical_protein	no_locus_tag
EAT84598	901855	903030	+	hypothetical_protein	no_locus_tag
EAT84599	904906	906937	+	hypothetical_protein	no_locus_tag
EAT84600	907974	909869	-	hypothetical_protein	no_locus_tag
EAT84601	910374	910488	+	hypothetical_protein	no_locus_tag
EAT84602	911534	912481	+	hypothetical_protein	no_locus_tag
EAT84603	914209	915338	+	hypothetical_protein	no_locus_tag
EAT84604	917040	917522	-	hypothetical_protein	no_locus_tag
EAT84605	918757	920043	-	hypothetical_protein	no_locus_tag

Table of Blast hits (query gene, subject gene, %identity, blast score, %coverage, e-value):
Mycgr3G67775_Mycgr3T	EAT84596	59	361	104.391891892	3e-121	
Mycgr3G98959_Mycgr3T	EAT84594	79	699	86.7219917012	0.0	


>>

148. ABDG02000017_2
Source: Trichoderma atroviride IMI 206040, whole genome shotgun sequencing project.

Number of proteins with BLAST hits to this cluster: 2
MultiGeneBlast score: 2.0
Cumulative Blast bit score: 1059

Table of genes, locations, strands and annotations of subject cluster:
EHK49251	1140747	1141183	+	hypothetical_protein	no_locus_tag
EHK49252	1141628	1142538	+	hypothetical_protein	no_locus_tag
EHK49253	1143613	1144102	+	hypothetical_protein	no_locus_tag
EHK49254	1144454	1145107	-	hypothetical_protein	no_locus_tag
EHK49255	1145926	1146236	+	hypothetical_protein	no_locus_tag
EHK49256	1146650	1147895	-	hypothetical_protein	no_locus_tag
EHK49257	1148282	1150685	-	hypothetical_protein	no_locus_tag
EHK49258	1151293	1157612	+	hypothetical_protein	no_locus_tag
EHK49259	1158257	1158742	+	hypothetical_protein	no_locus_tag
EHK49260	1159122	1160638	-	hypothetical_protein	no_locus_tag
EHK49261	1161131	1162567	+	hypothetical_protein	no_locus_tag
EHK49262	1162975	1163476	+	hypothetical_protein	no_locus_tag
EHK49263	1164655	1166349	-	hypothetical_protein	no_locus_tag
EHK49264	1167407	1169221	+	hypothetical_protein	no_locus_tag
EHK49265	1169389	1170366	-	hypothetical_protein	no_locus_tag
EHK49266	1171697	1173199	+	hypothetical_protein	no_locus_tag
EHK49267	1175948	1177012	+	hypothetical_protein	no_locus_tag
EHK49268	1178006	1179635	+	hypothetical_protein	no_locus_tag
EHK49269	1180154	1183414	-	hypothetical_protein	no_locus_tag

Table of Blast hits (query gene, subject gene, %identity, blast score, %coverage, e-value):
Mycgr3G35447_Mycgr3T	EHK49261	57	439	90.3669724771	1e-147	
Mycgr3G84402_Mycgr3T	EHK49260	73	620	87.9194630872	0.0	


>>

149. JH126405_0
Source: Cordyceps militaris CM01 unplaced genomic scaffold CCM_S00007, whole genome shotgun sequence.

Number of proteins with BLAST hits to this cluster: 2
MultiGeneBlast score: 2.0
Cumulative Blast bit score: 1058

Table of genes, locations, strands and annotations of subject cluster:
EGX88308	428366	430296	-	MFS_transporter	no_locus_tag
EGX88309	437781	438897	+	hypothetical_protein	no_locus_tag
EGX88310	439053	440279	-	amidase,_putative	no_locus_tag
EGX88311	441951	443503	-	pyruvate_dehydrogenase,_putative	no_locus_tag
EGX88312	444141	445646	+	Protein_kinase-like_domain	no_locus_tag
EGX88313	446277	447641	-	ribosome_biogenesis_protein_Ssf2,_putative	no_locus_tag
EGX88314	448132	449616	+	ATP-dependent_rRNA_helicase_RRP3	no_locus_tag
EGX88315	449883	456625	-	transcriptional_corepressor_of_histone_(Hir3), putative	no_locus_tag
EGX88316	457244	459558	+	clathrin-coated_vesiclec_protein_(Bud7), putative	no_locus_tag
EGX88317	460036	461265	+	ATP_binding_protein	no_locus_tag
EGX88318	461522	461845	-	metallothionein-I_transcription_activator	no_locus_tag
EGX88319	462643	463224	+	Histidine_triad-like_protein	no_locus_tag
EGX88320	463651	464971	-	Caldecrin_precursor_(Chymotrypsin_C)_isoform_3	no_locus_tag
EGX88321	465663	466389	-	hypothetical_protein	no_locus_tag
EGX88322	466837	467323	+	hypothetical_protein	no_locus_tag
EGX88323	468935	470955	+	high_affinity_methionine_permease	no_locus_tag

Table of Blast hits (query gene, subject gene, %identity, blast score, %coverage, e-value):
Mycgr3G35447_Mycgr3T	EGX88313	57	450	93.8073394495	7e-152	
Mycgr3G84402_Mycgr3T	EGX88314	65	608	103.131991051	0.0	


>>

150. GL385396_3
Source: Gaeumannomyces graminis var. tritici R3-111a-1 unplaced genomic scaffold supercont2.2, whole genome shotgun sequence.

Number of proteins with BLAST hits to this cluster: 2
MultiGeneBlast score: 2.0
Cumulative Blast bit score: 1054

Table of genes, locations, strands and annotations of subject cluster:
EJT78748	3803861	3805164	+	ATPase_NPA3	no_locus_tag
EJT78749	3805615	3806289	-	hypothetical_protein	no_locus_tag
EJT78750	3806859	3807446	+	hypothetical_protein	no_locus_tag
EJT78751	3808017	3809653	-	hypothetical_protein	no_locus_tag
EJT78752	3811315	3812289	+	hypothetical_protein	no_locus_tag
EJT78753	3812606	3813591	+	hypothetical_protein	no_locus_tag
EJT78754	3814658	3817077	+	hypothetical_protein	no_locus_tag
EJT78755	3817478	3817795	-	hypothetical_protein	no_locus_tag
EJT78756	3818534	3819865	+	hypothetical_protein	no_locus_tag
EJT78757	3820965	3821570	+	hypothetical_protein	no_locus_tag
EJT78758	3822053	3823781	-	ATP-dependent_rRNA_helicase_RRP3	no_locus_tag
EJT78759	3824120	3825619	+	ribosome_biogenesis_protein_SSF1	no_locus_tag
EJT78760	3826055	3827677	+	hypothetical_protein	no_locus_tag
EJT78761	3827904	3829796	-	choline_dehydrogenase	no_locus_tag
EJT78762	3831230	3832237	-	hypothetical_protein	no_locus_tag
EJT78763	3833547	3835439	+	hypothetical_protein	no_locus_tag
EJT78764	3835608	3837422	-	hypothetical_protein	no_locus_tag
EJT78765	3838952	3839491	+	hypothetical_protein	no_locus_tag
EJT78766	3840183	3841378	-	hypothetical_protein	no_locus_tag
EJT78767	3843884	3849165	+	ABC_transporter	no_locus_tag

Table of Blast hits (query gene, subject gene, %identity, blast score, %coverage, e-value):
Mycgr3G35447_Mycgr3T	EJT78759	58	446	94.495412844	5e-150	
Mycgr3G84402_Mycgr3T	EJT78758	72	608	89.932885906	0.0	


>>

151. AM270408_0
Source: Aspergillus niger contig An18c0160, genomic contig.

Number of proteins with BLAST hits to this cluster: 2
MultiGeneBlast score: 2.0
Cumulative Blast bit score: 1054

Table of genes, locations, strands and annotations of subject cluster:
CAK43303	100563	101796	+	not_annotated	An18g05050
CAK43304	102626	104302	-	not_annotated	An18g05060
CAK43305	104671	106009	-	not_annotated	An18g05070
CAK43306	106360	107821	+	not_annotated	An18g05080
CAK43307	107966	109231	-	not_annotated	An18g05090
CAK43308	109884	111269	+	not_annotated	An18g05100
CAK43309	111492	113477	-	not_annotated	An18g05110
CAK43310	113932	115571	-	not_annotated	An18g05120
CAK43311	115879	117189	+	not_annotated	An18g05130
CAK43312	117348	118778	-	not_annotated	An18g05140
CAK43313	119025	120580	+	not_annotated	An18g05150
CAK43314	120950	121588	-	not_annotated	An18g05160

Table of Blast hits (query gene, subject gene, %identity, blast score, %coverage, e-value):
Mycgr3G35447_Mycgr3T	CAK43312	59	433	91.9724770642	4e-145	
Mycgr3G84402_Mycgr3T	CAK43313	72	621	89.485458613	0.0	


>>

152. CH445336_0
Source: Phaeosphaeria nodorum SN15 scaffold_12, whole genome shotgun sequence.

Number of proteins with BLAST hits to this cluster: 2
MultiGeneBlast score: 2.0
Cumulative Blast bit score: 1036

Table of genes, locations, strands and annotations of subject cluster:
EAT84171	55123	56908	-	hypothetical_protein	no_locus_tag
EAT84172	58391	58835	+	hypothetical_protein	no_locus_tag
EAT84173	59029	60261	+	hypothetical_protein	no_locus_tag
EAT84174	61449	62148	-	hypothetical_protein	no_locus_tag
EAT84175	63759	67162	+	hypothetical_protein	no_locus_tag
EAT84176	70418	71425	-	hypothetical_protein	no_locus_tag
EAT84177	71919	72960	+	hypothetical_protein	no_locus_tag
EAT84178	73038	74678	-	hypothetical_protein	no_locus_tag
EAT84179	74857	76292	+	hypothetical_protein	no_locus_tag
EAT84180	76387	81945	-	hypothetical_protein	no_locus_tag
EAT84181	83219	84580	+	hypothetical_protein	no_locus_tag
EAT84182	85100	85780	+	hypothetical_protein	no_locus_tag
EAT84183	86722	87674	-	hypothetical_protein	no_locus_tag
EAT84184	88892	89566	-	hypothetical_protein	no_locus_tag
EAT84185	89872	90198	-	hypothetical_protein	no_locus_tag
EAT84186	90955	91740	+	hypothetical_protein	no_locus_tag
EAT84187	93525	94717	+	hypothetical_protein	no_locus_tag
EAT84188	95609	96347	-	hypothetical_protein	no_locus_tag

Table of Blast hits (query gene, subject gene, %identity, blast score, %coverage, e-value):
Mycgr3G35447_Mycgr3T	EAT84179	57	424	90.5963302752	2e-141	
Mycgr3G84402_Mycgr3T	EAT84178	73	612	89.485458613	0.0	


>>

153. KB730000_0
Source: Fusarium oxysporum f. sp. cubense race 1 unplaced genomic scaffold scaffold2, whole genome shotgun sequence.

Number of proteins with BLAST hits to this cluster: 2
MultiGeneBlast score: 2.0
Cumulative Blast bit score: 1035

Table of genes, locations, strands and annotations of subject cluster:
ENH74983	2	1414	-	hypothetical_protein	no_locus_tag
ENH74984	2413	3507	+	hypothetical_protein	no_locus_tag
ENH74985	4169	6148	+	hypothetical_protein	no_locus_tag
ENH74986	6693	8182	-	Protein_phosphatase_2C_like_protein_C10F6.17c	no_locus_tag
ENH74987	8718	10097	-	Brix_domain-containing_protein_C1B9.03c	no_locus_tag
ENH74988	10316	11822	+	ATP-dependent_rRNA_helicase_RRP3	no_locus_tag
ENH74989	12692	13755	+	hypothetical_protein	no_locus_tag
ENH74990	14077	20235	-	Histone_transcription_regulator_3_like_protein	no_locus_tag
ENH74991	20725	23089	+	hypothetical_protein	no_locus_tag
ENH74992	24266	24795	+	Ubiquitin-conjugating_enzyme_E2_14	no_locus_tag
ENH74993	26578	29532	-	GTPase-activating_protein_gyp3	no_locus_tag

Table of Blast hits (query gene, subject gene, %identity, blast score, %coverage, e-value):
Mycgr3G35447_Mycgr3T	ENH74987	52	406	102.293577982	5e-135	
Mycgr3G84402_Mycgr3T	ENH74988	73	629	91.0514541387	0.0	


>>

154. JH794139_0
Source: Magnaporthe oryzae P131 unplaced genomic scaffold P131_scaffold00389, whole genome shotgun sequence.

Number of proteins with BLAST hits to this cluster: 2
MultiGeneBlast score: 2.0
Cumulative Blast bit score: 1035

Table of genes, locations, strands and annotations of subject cluster:
ELQ66441	70250	74992	+	hypothetical_protein	no_locus_tag
ELQ66442	76305	77966	+	mannosyl-oligosaccharide_1,2-alpha-mannosidase IB	no_locus_tag
ELQ66443	78395	80267	-	lactose_permease	no_locus_tag
ELQ66444	81927	83443	-	42_kDa_endochitinase	no_locus_tag
ELQ66445	87172	88372	-	hypothetical_protein	no_locus_tag
ELQ66446	88941	90702	-	ATP-dependent_rRNA_helicase_rrp3	no_locus_tag
ELQ66447	91118	92603	+	ribosome_biogenesis_protein_SSF1	no_locus_tag
ELQ66448	94710	97154	+	glycosyl_hydrolase	no_locus_tag

Table of Blast hits (query gene, subject gene, %identity, blast score, %coverage, e-value):
Mycgr3G35447_Mycgr3T	ELQ66447	57	434	94.0366972477	4e-145	
Mycgr3G84402_Mycgr3T	ELQ66446	70	601	91.4988814318	0.0	


>>

155. DS572699_1
Source: Verticillium dahliae VdLs.17 supercont1.5 genomic scaffold, whole genome shotgun sequence.

Number of proteins with BLAST hits to this cluster: 2
MultiGeneBlast score: 2.0
Cumulative Blast bit score: 1034

Table of genes, locations, strands and annotations of subject cluster:
EGY22096	1731837	1734614	-	yetA	no_locus_tag
EGY22097	1736059	1738095	-	allantoate_permease	no_locus_tag
EGY22098	1739779	1741049	+	integral_membrane_protein	no_locus_tag
EGY22099	1741279	1742763	-	FAD_binding_domain-containing_protein	no_locus_tag
EGY22100	1744545	1744862	-	hypothetical_protein	no_locus_tag
EGY22101	1747495	1749299	-	hypothetical_protein	no_locus_tag
EGY22102	1751309	1752758	-	ribosome_biogenesis_protein_SSF1	no_locus_tag
EGY22103	1753081	1754867	+	ATP-dependent_rRNA_helicase_rrp-3	no_locus_tag
EGY22104	1755583	1756428	+	hypothetical_protein	no_locus_tag
EGY22105	1758390	1759609	-	flavonol_synthase	no_locus_tag
EGY22106	1759746	1761406	+	hypothetical_protein	no_locus_tag
EGY22107	1763672	1764706	+	hypothetical_protein	no_locus_tag
EGY22108	1765472	1766683	-	hypothetical_protein	no_locus_tag
EGY22109	1767531	1770697	+	hypothetical_protein	no_locus_tag
EGY22110	1771331	1772959	-	dimethylaniline_monooxygenase	no_locus_tag

Table of Blast hits (query gene, subject gene, %identity, blast score, %coverage, e-value):
Mycgr3G35447_Mycgr3T	EGY22102	52	436	103.440366972	3e-146	
Mycgr3G84402_Mycgr3T	EGY22103	71	598	89.485458613	0.0	


>>

156. CM001235_2
Source: Magnaporthe oryzae 70-15 chromosome 5, whole genome shotgun sequence.

Number of proteins with BLAST hits to this cluster: 2
MultiGeneBlast score: 2.0
Cumulative Blast bit score: 1033

Table of genes, locations, strands and annotations of subject cluster:
EHA49456	4143097	4143702	+	hypothetical_protein	no_locus_tag
EHA49457	4144256	4145985	-	hypothetical_protein	no_locus_tag
EHA49458	4147145	4147420	-	hypothetical_protein	no_locus_tag
EHA49459	4148099	4149070	+	hypothetical_protein	no_locus_tag
EHA49460	4149210	4151088	-	hypothetical_protein	no_locus_tag
EHA49461	4152446	4153759	+	hypothetical_protein	no_locus_tag
EHA49462	4154898	4155611	+	hypothetical_protein	no_locus_tag
EHA49463	4158931	4160807	-	glycosyl_hydrolase	no_locus_tag
EHA49464	4162914	4164399	-	ribosome_biogenesis_protein_SSF1	no_locus_tag
EHA49465	4164743	4166576	+	ATP-dependent_rRNA_helicase_RRP3	no_locus_tag
EHA49466	4167145	4168344	+	hypothetical_protein	no_locus_tag
EHA49467	4170304	4171256	-	hypothetical_protein	no_locus_tag
EHA49468	4171908	4173424	+	endochitinase	no_locus_tag
EHA49469	4175088	4176965	+	lactose_permease	no_locus_tag
EHA49470	4177394	4179055	-	mannosyl-oligosaccharide_1,2-alpha-mannosidase IB	no_locus_tag
EHA49471	4180174	4181049	-	hypothetical_protein	no_locus_tag
EHA49472	4182465	4184917	-	hypothetical_protein	no_locus_tag
EHA49473	4186055	4186624	-	hypothetical_protein	no_locus_tag

Table of Blast hits (query gene, subject gene, %identity, blast score, %coverage, e-value):
Mycgr3G35447_Mycgr3T	EHA49464	57	434	94.0366972477	4e-145	
Mycgr3G84402_Mycgr3T	EHA49465	70	599	91.4988814318	0.0	


>>

157. DS985220_0
Source: Verticillium albo-atrum VaMs.102 supercont1.7 genomic scaffold, whole genome shotgun sequence.

Number of proteins with BLAST hits to this cluster: 2
MultiGeneBlast score: 2.0
Cumulative Blast bit score: 1031

Table of genes, locations, strands and annotations of subject cluster:
EEY20278	1738916	1740952	-	allantoate_permease	no_locus_tag
EEY20279	1742636	1743908	+	integral_membrane_protein	no_locus_tag
EEY20280	1744117	1745609	-	FAD_binding_domain-containing_protein	no_locus_tag
EEY20281	1747877	1749258	-	conserved_hypothetical_protein	no_locus_tag
EEY20282	1752604	1754410	-	conserved_hypothetical_protein	no_locus_tag
EEY20283	1756393	1757842	-	ribosome_biogenesis_protein_SSF1	no_locus_tag
EEY20284	1758165	1759949	+	ATP-dependent_rRNA_helicase_RRP3	no_locus_tag
EEY20285	1760651	1761523	+	conserved_hypothetical_protein	no_locus_tag
EEY20286	1763452	1764661	-	flavonol_synthase	no_locus_tag
EEY20287	1764868	1765705	+	predicted_protein	no_locus_tag
EEY20288	1775945	1776217	+	conserved_hypothetical_protein	no_locus_tag
EEY20289	1779030	1782180	+	conserved_hypothetical_protein	no_locus_tag

Table of Blast hits (query gene, subject gene, %identity, blast score, %coverage, e-value):
Mycgr3G35447_Mycgr3T	EEY20283	55	437	96.3302752294	1e-146	
Mycgr3G84402_Mycgr3T	EEY20284	68	594	93.7360178971	0.0	


>>

158. JH793228_0
Source: Magnaporthe oryzae Y34 unplaced genomic scaffold Y34_scaffold00073, whole genome shotgun sequence.

Number of proteins with BLAST hits to this cluster: 2
MultiGeneBlast score: 2.0
Cumulative Blast bit score: 1030

Table of genes, locations, strands and annotations of subject cluster:
ELQ44566	333	1025	+	hypothetical_protein	no_locus_tag
ELQ44567	1353	3710	-	glycosyl_hydrolase	no_locus_tag
ELQ44568	5904	7389	-	ribosome_biogenesis_protein_SSF1	no_locus_tag
ELQ44569	7805	11334	+	ATP-dependent_rRNA_helicase_rrp3	no_locus_tag
ELQ44570	11952	13070	+	hypothetical_protein	no_locus_tag
ELQ44571	14897	16413	+	42_kDa_endochitinase	no_locus_tag
ELQ44572	18078	19949	+	lactose_permease	no_locus_tag
ELQ44573	20380	22041	-	mannosyl-oligosaccharide_1,2-alpha-mannosidase IB	no_locus_tag
ELQ44574	23370	25364	-	hypothetical_protein	no_locus_tag
ELQ44575	25661	28113	-	hypothetical_protein	no_locus_tag
ELQ44576	29053	29139	+	hypothetical_protein	no_locus_tag
ELQ44577	29251	29820	-	hypothetical_protein	no_locus_tag

Table of Blast hits (query gene, subject gene, %identity, blast score, %coverage, e-value):
Mycgr3G35447_Mycgr3T	ELQ44568	57	434	94.0366972477	4e-145	
Mycgr3G84402_Mycgr3T	ELQ44569	70	596	91.9463087248	0.0	


>>

159. FP929065_0
Source: Leptosphaeria maculans JN3 lm_SuperContig_8_v2 genomic supercontig, whole genome, isolate v23.1.3.

Number of proteins with BLAST hits to this cluster: 2
MultiGeneBlast score: 2.0
Cumulative Blast bit score: 1027

Table of genes, locations, strands and annotations of subject cluster:
CBX91007	1290671	1290998	-	predicted_protein	LEMA_uP060410.1
CBX91008	1292236	1293447	-	predicted_protein	LEMA_P060420.1
CBX91009	1295165	1295719	-	predicted_protein	LEMA_P060430.1
CBX91010	1296527	1297390	-	hypothetical_protein	LEMA_P060440.1
CBX91011	1299572	1300884	-	similar_to_monooxygenase_FAD-binding	LEMA_P060450.1
CBX91012	1301631	1302579	-	predicted_protein	LEMA_P060460.1
CBX91013	1303011	1303633	+	predicted_protein	LEMA_P060470.1
CBX91014	1304782	1305333	-	hypothetical_protein	LEMA_P060480.1
CBX91015	1305774	1306775	-	similar_to_hemolysin-III_channel_protein_Izh2	LEMA_P060490.1
CBX91016	1307370	1308406	+	hypothetical_protein	LEMA_P060500.1
CBX91017	1308642	1310064	-	hypothetical_protein	LEMA_P060510.1
CBX91018	1310237	1311836	+	hypothetical_protein	LEMA_P060520.1
CBX91019	1312028	1312477	+	predicted_protein	LEMA_P060530.1
CBX91020	1312601	1313587	+	predicted_protein	LEMA_P060540.1
CBX91021	1314496	1315983	-	similar_to_MFS_monocarboxylate_transporter	LEMA_P060550.1
CBX91022	1317923	1319474	-	hypothetical_protein	LEMA_P060560.1
CBX91023	1320527	1322605	-	similar_to_N2,N2-dimethylguanosine_tRNA methyltransferase	LEMA_P060570.1
CBX91024	1323243	1324529	+	hypothetical_protein	LEMA_P060580.1
CBX91025	1324699	1325970	-	predicted_protein	LEMA_P060590.1
CBX91026	1326777	1327980	-	hypothetical_protein	LEMA_P060600.1
CBX91027	1328240	1329784	-	hypothetical_protein	LEMA_P060610.1
CBX91028	1330283	1334106	+	hypothetical_protein	LEMA_P060620.1

Table of Blast hits (query gene, subject gene, %identity, blast score, %coverage, e-value):
Mycgr3G35447_Mycgr3T	CBX91017	57	419	88.3027522936	1e-139	
Mycgr3G84402_Mycgr3T	CBX91018	72	608	89.0380313199	0.0	


>>

160. CH476597_0
Source: Aspergillus terreus NIH2624 scaffold_4 genomic scaffold, whole genome shotgun sequence.

Number of proteins with BLAST hits to this cluster: 2
MultiGeneBlast score: 2.0
Cumulative Blast bit score: 1017

Table of genes, locations, strands and annotations of subject cluster:
EAU36256	546105	548797	+	serine/threonine-protein_kinase_sck1	no_locus_tag
EAU36257	552309	554663	+	conserved_hypothetical_protein	no_locus_tag
EAU36258	555494	557087	-	26S_protease_regulatory_subunit_6A-B	no_locus_tag
EAU36259	557370	559414	-	hypothetical_protein	no_locus_tag
EAU36260	559798	560927	-	conserved_hypothetical_protein	no_locus_tag
EAU36261	561782	563135	-	HNRNP_arginine_N-methyltransferase	no_locus_tag
EAU36262	563922	565092	+	conserved_hypothetical_protein	no_locus_tag
EAU36263	565654	567681	+	hypothetical_protein	no_locus_tag
EAU36264	568125	569544	+	conserved_hypothetical_protein	no_locus_tag
EAU36265	569957	570585	-	riboflavin_synthase_alpha_chain	no_locus_tag
EAU36266	570990	572623	+	hypothetical_protein	no_locus_tag
EAU36267	573339	574733	+	conserved_hypothetical_protein	no_locus_tag
EAU36268	574972	576509	-	conserved_hypothetical_protein	no_locus_tag
EAU36269	577325	577827	-	conserved_hypothetical_protein	no_locus_tag
EAU36270	578549	579718	+	predicted_protein	no_locus_tag
EAU36271	581042	581642	+	predicted_protein	no_locus_tag
EAU36272	582134	582433	-	predicted_protein	no_locus_tag
EAU36273	582939	584980	-	conserved_hypothetical_protein	no_locus_tag
EAU36274	585814	588011	+	predicted_protein	no_locus_tag
EAU36275	588848	590078	+	conserved_hypothetical_protein	no_locus_tag

Table of Blast hits (query gene, subject gene, %identity, blast score, %coverage, e-value):
Mycgr3G103034_Mycgr3	EAU36263	52	585	103.085299456	0.0	
Mycgr3G35447_Mycgr3T	EAU36264	59	432	88.0733944954	1e-144	


>>

161. KB933264_0
Source: Togninia minima UCRPA7 unplaced genomic scaffold PA7_03_scaffold_496, whole genome shotgun sequence.

Number of proteins with BLAST hits to this cluster: 2
MultiGeneBlast score: 2.0
Cumulative Blast bit score: 1001

Table of genes, locations, strands and annotations of subject cluster:
EON97545	1009100	1010623	+	putative_sugar_transporter_protein	no_locus_tag
EON97455	1014440	1015794	-	putative_atp-dependent_rrna_helicase_rrp3 protein	no_locus_tag
EON97642	1016288	1017743	+	putative_ribosome_biogenesis_protein_ssf1 protein	no_locus_tag
EON97680	1026039	1028105	+	putative_succinate_dehydrogenase_fumarate reductase flavoprotein subunit protein	no_locus_tag
EON97582	1033730	1034287	+	hypothetical_protein	no_locus_tag

Table of Blast hits (query gene, subject gene, %identity, blast score, %coverage, e-value):
Mycgr3G35447_Mycgr3T	EON97642	54	441	103.899082569	4e-148	
Mycgr3G84402_Mycgr3T	EON97455	73	560	80.7606263982	0.0	


>>

162. CABT02000002_2
Source: Sordaria macrospora k-hell, whole genome shotgun sequencing project.

Number of proteins with BLAST hits to this cluster: 2
MultiGeneBlast score: 2.0
Cumulative Blast bit score: 993

Table of genes, locations, strands and annotations of subject cluster:
CCC07065	1757910	1760331	+	not annotated	no_locus_tag
CCC07066	1761071	1762217	+	not annotated	no_locus_tag
CCC07067	1762547	1763236	-	not annotated	no_locus_tag
CCC07068	1764182	1764513	+	not annotated	no_locus_tag
CCC07069	1765068	1766339	-	not annotated	no_locus_tag
CCC07070	1767792	1769066	+	not annotated	no_locus_tag
CCC07071	1771086	1773341	+	not annotated	no_locus_tag
CCC07072	1773641	1775339	-	not annotated	no_locus_tag
CCC07073	1775693	1777189	+	not annotated	no_locus_tag
CCC07074	1779052	1779436	-	not annotated	no_locus_tag
CCC07075	1782982	1783425	-	not annotated	no_locus_tag
CCC07076	1785534	1787112	-	not annotated	no_locus_tag
CCC07077	1788998	1790740	-	not annotated	no_locus_tag
CCC07078	1792558	1794342	+	not annotated	no_locus_tag
CCC07079	1794689	1795929	-	not annotated	no_locus_tag

Table of Blast hits (query gene, subject gene, %identity, blast score, %coverage, e-value):
Mycgr3G35447_Mycgr3T	CCC07073	54	459	103.899082569	5e-155	
Mycgr3G84402_Mycgr3T	CCC07072	67	534	88.1431767338	0.0	


>>

163. FN430009_0
Source: Tuber melanosporum whole genome shotgun sequence assembly, scaffold_12, strain Mel28.

Number of proteins with BLAST hits to this cluster: 2
MultiGeneBlast score: 2.0
Cumulative Blast bit score: 975

Table of genes, locations, strands and annotations of subject cluster:
CAZ80070	560316	562116	-	not_annotated	no_locus_tag
CAZ80071	562680	563387	+	not_annotated	no_locus_tag
CAZ80072	563802	565127	+	not_annotated	no_locus_tag
CAZ80073	565352	567722	-	not_annotated	no_locus_tag
CAZ80074	568909	569753	+	not_annotated	no_locus_tag
CAZ80075	569964	571096	-	not_annotated	no_locus_tag
CAZ80076	571598	573427	+	not_annotated	no_locus_tag

Table of Blast hits (query gene, subject gene, %identity, blast score, %coverage, e-value):
Mycgr3G67775_Mycgr3T	CAZ80075	53	288	94.5945945946	1e-92	
Mycgr3G98959_Mycgr3T	CAZ80076	67	687	100.829875519	0.0	


>>

164. JH226130_1
Source: Exophiala dermatitidis NIH/UT8656 unplaced genomic scaffold supercont1.1, whole genome shotgun sequence.

Number of proteins with BLAST hits to this cluster: 2
MultiGeneBlast score: 2.0
Cumulative Blast bit score: 970

Table of genes, locations, strands and annotations of subject cluster:
EHY53006	3393096	3394721	+	deoxyribodipyrimidine_photo-lyase	no_locus_tag
EHY53007	3395663	3397556	+	hypothetical_protein	no_locus_tag
EHY53008	3398518	3399258	-	hypothetical_protein	no_locus_tag
EHY53009	3399780	3400295	+	hypothetical_protein	no_locus_tag
EHY53010	3401208	3402128	+	hypothetical_protein	no_locus_tag
EHY53011	3403002	3404299	+	hypothetical_protein	no_locus_tag
EHY53012	3404997	3406049	-	hypothetical_protein	no_locus_tag
EHY53013	3406729	3408102	+	eukaryotic_translation_initiation_factor_3 subunit L	no_locus_tag
EHY53014	3408572	3410239	-	hypothetical_protein	no_locus_tag
EHY53015	3410821	3412034	+	cytochrome_c_heme-lyase	no_locus_tag
EHY53016	3412451	3413098	-	hypothetical_protein	no_locus_tag
EHY53017	3413106	3414300	-	hypothetical_protein	no_locus_tag
EHY53018	3415352	3416188	-	ubiquitin-conjugating_enzyme_E2_J2	no_locus_tag
EHY53019	3417691	3419555	+	MFS_transporter,_SIT_family,_siderophore-iron:H+ symporter	no_locus_tag
EHY53020	3420085	3421683	+	outer_membrane_protein	no_locus_tag
EHY53021	3422345	3423405	+	hypothetical_protein	no_locus_tag
EHY53022	3424286	3425571	+	hypothetical_protein	no_locus_tag
EHY53023	3427212	3429827	+	beta-glucosidase	no_locus_tag

Table of Blast hits (query gene, subject gene, %identity, blast score, %coverage, e-value):
Mycgr3G67775_Mycgr3T	EHY53012	43	266	113.513513514	1e-83	
Mycgr3G98959_Mycgr3T	EHY53013	71	704	97.0954356846	0.0	


>>

165. CH991557_0
Source: Monosiga brevicollis MX1 MONBRscaffold_16 genomic scaffold, whole genome shotgun sequence.

Number of proteins with BLAST hits to this cluster: 2
MultiGeneBlast score: 2.0
Cumulative Blast bit score: 924

Table of genes, locations, strands and annotations of subject cluster:
EDQ87746	187750	190625	+	predicted_protein	no_locus_tag
EDQ87852	191078	192445	-	predicted_protein	no_locus_tag
EDQ87747	193521	194459	+	predicted_protein	no_locus_tag
EDQ87748	195327	198430	+	predicted_protein	no_locus_tag
EDQ87853	199484	200680	-	predicted_protein	no_locus_tag
EDQ87854	201722	203306	-	predicted_protein	no_locus_tag
EDQ87749	204037	206167	+	predicted_protein	no_locus_tag
EDQ87855	206832	210646	-	predicted_protein	no_locus_tag
EDQ87750	211144	213619	+	predicted_protein	no_locus_tag
EDQ87856	214119	222306	-	predicted_protein	no_locus_tag
EDQ87751	223057	223898	+	predicted_protein	no_locus_tag
EDQ87857	225073	227734	-	predicted_protein	no_locus_tag
EDQ87752	228947	229366	+	predicted_protein	no_locus_tag
EDQ87858	230149	232853	-	predicted_protein	no_locus_tag
EDQ87753	233055	237534	+	predicted_protein	no_locus_tag
EDQ87859	241452	243687	-	predicted_protein	no_locus_tag
EDQ87754	247147	250294	+	predicted_protein	no_locus_tag
EDQ87755	250708	252239	+	predicted_protein	no_locus_tag

Table of Blast hits (query gene, subject gene, %identity, blast score, %coverage, e-value):
Mycgr3G103034_Mycgr3	EDQ87855	44	410	95.0998185118	1e-132	
Mycgr3G84402_Mycgr3T	EDQ87858	61	514	88.5906040268	6e-176	


>>

166. CR382127_0
Source: Yarrowia lipolytica CLIB122 chromosome A complete sequence.

Number of proteins with BLAST hits to this cluster: 2
MultiGeneBlast score: 2.0
Cumulative Blast bit score: 841

Table of genes, locations, strands and annotations of subject cluster:
CAG83928	1258715	1259593	+	YALI0A12023p	YALI0_A12023g
CAG83929	1262156	1262653	-	YALI0A12045p	YALI0_A12045g
CAG83930	1264497	1265117	+	YALI0A12067p	YALI0_A12067g
CAG83932	1268323	1270002	-	YALI0A12111p	YALI0_A12111g
CAG83933	1273269	1274711	-	YALI0A12133p	YALI0_A12133g
CAG83934	1275461	1276681	+	YALI0A12155p	YALI0_A12155g
CAG83935	1276926	1278074	-	YALI0A12177p	YALI0_A12177g
CAG83936	1278340	1278915	-	YALI0A12199p	YALI0_A12199g
CAG83937	1280932	1281747	+	YALI0A12221p	YALI0_A12221g
CAG83938	1282612	1283529	+	YALI0A12243p	YALI0_A12243g
CAG83939	1283611	1284030	+	YALI0A12265p	YALI0_A12265g
CAG83940	1284636	1287083	+	YALI0A12287p	YALI0_A12287g
CAG83941	1288451	1289557	+	YALI0A12353p	YALI0_A12353g
CAG83942	1294500	1294952	+	YALI0A12419p	YALI0_A12419g
CAG83943	1295014	1296066	-	YALI0A12441p	YALI0_A12441g

Table of Blast hits (query gene, subject gene, %identity, blast score, %coverage, e-value):
Mycgr3G35447_Mycgr3T	CAG83934	42	280	97.7064220183	4e-86	
Mycgr3G84402_Mycgr3T	CAG83933	64	561	89.7091722595	0.0	


>>

167. KB445649_5
Source: Cochliobolus sativus ND90Pr unplaced genomic scaffold COCSAscaffold_13, whole genome shotgun sequence.

Number of proteins with BLAST hits to this cluster: 2
MultiGeneBlast score: 2.0
Cumulative Blast bit score: 820

Table of genes, locations, strands and annotations of subject cluster:
EMD61219	1245814	1247988	-	hypothetical_protein	no_locus_tag
EMD61220	1249977	1250603	+	hypothetical_protein	no_locus_tag
EMD61221	1250927	1251475	+	hypothetical_protein	no_locus_tag
EMD61222	1252677	1253181	+	hypothetical_protein	no_locus_tag
EMD61223	1253830	1254873	+	hypothetical_protein	no_locus_tag
EMD61224	1255191	1257139	-	hypothetical_protein	no_locus_tag
EMD61225	1257554	1259357	+	hypothetical_protein	no_locus_tag
EMD61226	1259856	1261342	+	hypothetical_protein	no_locus_tag
EMD61227	1262244	1264492	+	hypothetical_protein	no_locus_tag
EMD61228	1264880	1265545	+	hypothetical_protein	no_locus_tag
EMD61229	1266354	1267483	-	hypothetical_protein	no_locus_tag
EMD61230	1267680	1267970	+	hypothetical_protein	no_locus_tag
EMD61231	1268823	1272367	+	hypothetical_protein	no_locus_tag
EMD61232	1273190	1275127	+	hypothetical_protein	no_locus_tag
EMD61233	1276593	1279662	+	hypothetical_protein	no_locus_tag
EMD61234	1282784	1283944	+	hypothetical_protein	no_locus_tag
EMD61235	1284217	1285488	-	hypothetical_protein	no_locus_tag
EMD61236	1286308	1287657	-	hypothetical_protein	no_locus_tag
EMD61237	1288711	1289883	+	hypothetical_protein	no_locus_tag
EMD61238	1290507	1291220	+	hypothetical_protein	no_locus_tag
EMD61239	1291868	1293631	-	hypothetical_protein	no_locus_tag
EMD61240	1294744	1296208	+	hypothetical_protein	no_locus_tag

Table of Blast hits (query gene, subject gene, %identity, blast score, %coverage, e-value):
Mycgr3G103034_Mycgr3	EMD61232	56	629	97.6406533575	0.0	
Mycgr3G28587_Mycgr3T	EMD61228	58	191	102.48447205	4e-58	


>>

168. AHHD01000101_0
Source: Macrophomina phaseolina MS6, whole genome shotgun sequencing project.

Number of proteins with BLAST hits to this cluster: 2
MultiGeneBlast score: 2.0
Cumulative Blast bit score: 812

Table of genes, locations, strands and annotations of subject cluster:
EKG19908	129	1545	-	Cytochrome_P450	no_locus_tag
EKG19909	1607	2089	-	hypothetical_protein	no_locus_tag
EKG19910	2927	4172	+	Short-chain_dehydrogenase/reductase_SDR	no_locus_tag
EKG19911	5724	6287	-	Ribosomal_protein_L15_conserved_site	no_locus_tag
EKG19912	6602	6901	-	FeS_cluster_biogenesis	no_locus_tag
EKG19913	7553	9127	+	Aminotransferase_class_V/Cysteine_desulfurase	no_locus_tag
EKG19914	10960	14762	-	stress_response_protein_nst1	no_locus_tag
EKG19915	15764	16935	+	Ras_GTPase	no_locus_tag
EKG19916	18083	18709	-	hypothetical_protein	no_locus_tag
EKG19917	19169	21115	+	Alpha-D-phosphohexomutase	no_locus_tag
EKG19918	21636	22638	+	Inositol_monophosphatase	no_locus_tag
EKG19919	25211	26209	-	hypothetical_protein	no_locus_tag
EKG19920	27262	28245	+	Saccharopine_dehydrogenase_/_Homospermidine_synthase	no_locus_tag
EKG19921	28298	28795	-	hypothetical_protein	no_locus_tag
EKG19922	30120	30536	+	hypothetical_protein	no_locus_tag
EKG19923	30574	30921	+	hypothetical_protein	no_locus_tag
EKG19924	33367	34736	-	Major_intrinsic_protein	no_locus_tag
EKG19925	36360	38332	+	Carbohydrate_kinase_FGGY	no_locus_tag
EKG19926	39084	40128	+	HMG-I/HMG-Y_DNA-binding_conserved_site	no_locus_tag

Table of Blast hits (query gene, subject gene, %identity, blast score, %coverage, e-value):
Mycgr3G103034_Mycgr3	EKG19917	57	625	98.0036297641	0.0	
Mycgr3G28587_Mycgr3T	EKG19916	57	187	99.3788819876	7e-57	


>>

169. KB733482_0
Source: Bipolaris maydis ATCC 48331 unplaced genomic scaffold COCC4scaffold_39, whole genome shotgun sequence.

Number of proteins with BLAST hits to this cluster: 2
MultiGeneBlast score: 2.0
Cumulative Blast bit score: 808

Table of genes, locations, strands and annotations of subject cluster:
ENH99718	66480	68672	-	hypothetical_protein	no_locus_tag
ENH99719	69713	71190	+	hypothetical_protein	no_locus_tag
ENH99720	71517	72065	+	hypothetical_protein	no_locus_tag
ENH99721	73506	73673	+	hypothetical_protein	no_locus_tag
ENH99722	74280	75327	+	hypothetical_protein	no_locus_tag
ENH99723	75708	77657	-	hypothetical_protein	no_locus_tag
ENH99724	78070	79873	+	hypothetical_protein	no_locus_tag
ENH99725	80371	81854	+	hypothetical_protein	no_locus_tag
ENH99726	82206	82628	-	hypothetical_protein	no_locus_tag
ENH99727	82756	85004	+	hypothetical_protein	no_locus_tag
ENH99728	85392	86075	+	hypothetical_protein	no_locus_tag
ENH99729	86963	88075	-	hypothetical_protein	no_locus_tag
ENH99730	89383	92932	+	hypothetical_protein	no_locus_tag
ENH99731	93749	95700	+	hypothetical_protein	no_locus_tag
ENH99732	97209	100326	+	hypothetical_protein	no_locus_tag
ENH99733	102832	103275	+	hypothetical_protein	no_locus_tag
ENH99734	103877	105037	+	hypothetical_protein	no_locus_tag
ENH99735	105337	106632	-	hypothetical_protein	no_locus_tag
ENH99736	107469	108840	-	hypothetical_protein	no_locus_tag
ENH99737	109877	111067	+	hypothetical_protein	no_locus_tag
ENH99738	111696	112406	+	hypothetical_protein	no_locus_tag
ENH99739	113038	114638	-	hypothetical_protein	no_locus_tag

Table of Blast hits (query gene, subject gene, %identity, blast score, %coverage, e-value):
Mycgr3G103034_Mycgr3	ENH99731	56	626	97.6406533575	0.0	
Mycgr3G28587_Mycgr3T	ENH99728	56	182	102.48447205	1e-54	


>>

170. KB445579_5
Source: Cochliobolus heterostrophus C5 unplaced genomic scaffold COCHEscaffold_11, whole genome shotgun sequence.

Number of proteins with BLAST hits to this cluster: 2
MultiGeneBlast score: 2.0
Cumulative Blast bit score: 808

Table of genes, locations, strands and annotations of subject cluster:
EMD89463	1245765	1247957	-	hypothetical_protein	no_locus_tag
EMD89464	1248998	1250475	+	hypothetical_protein	no_locus_tag
EMD89465	1250802	1251350	+	hypothetical_protein	no_locus_tag
EMD89466	1252791	1252958	+	hypothetical_protein	no_locus_tag
EMD89467	1253565	1254612	+	hypothetical_protein	no_locus_tag
EMD89468	1254993	1256942	-	hypothetical_protein	no_locus_tag
EMD89469	1257372	1259175	+	hypothetical_protein	no_locus_tag
EMD89470	1259673	1261156	+	hypothetical_protein	no_locus_tag
EMD89471	1261508	1261930	-	hypothetical_protein	no_locus_tag
EMD89472	1262058	1264306	+	hypothetical_protein	no_locus_tag
EMD89473	1264694	1265377	+	hypothetical_protein	no_locus_tag
EMD89474	1266265	1267377	-	hypothetical_protein	no_locus_tag
EMD89475	1268733	1272282	+	hypothetical_protein	no_locus_tag
EMD89476	1273099	1275050	+	hypothetical_protein	no_locus_tag
EMD89477	1276559	1279676	+	hypothetical_protein	no_locus_tag
EMD89478	1282277	1282720	+	hypothetical_protein	no_locus_tag
EMD89479	1283322	1284482	+	hypothetical_protein	no_locus_tag
EMD89480	1284782	1286077	-	hypothetical_protein	no_locus_tag
EMD89481	1286914	1288285	-	hypothetical_protein	no_locus_tag
EMD89482	1289322	1290512	+	hypothetical_protein	no_locus_tag
EMD89483	1291141	1291851	+	hypothetical_protein	no_locus_tag
EMD89484	1292483	1294083	-	hypothetical_protein	no_locus_tag

Table of Blast hits (query gene, subject gene, %identity, blast score, %coverage, e-value):
Mycgr3G103034_Mycgr3	EMD89476	56	626	97.6406533575	0.0	
Mycgr3G28587_Mycgr3T	EMD89473	56	182	102.48447205	1e-54	


>>

171. GL534835_0
Source: Pyrenophora teres f. teres 0-1 unplaced genomic scaffold scaffold_191097, whole genome shotgun sequence.

Number of proteins with BLAST hits to this cluster: 2
MultiGeneBlast score: 2.0
Cumulative Blast bit score: 799

Table of genes, locations, strands and annotations of subject cluster:
EFQ91305	688	1650	-	hypothetical_protein	no_locus_tag
EFQ91306	3096	3815	-	hypothetical_protein	no_locus_tag
EFQ91307	4596	5849	+	hypothetical_protein	no_locus_tag
EFQ91308	6064	7212	-	hypothetical_protein	no_locus_tag
EFQ91309	9895	12875	-	hypothetical_protein	no_locus_tag
EFQ91310	14170	16118	-	hypothetical_protein	no_locus_tag
EFQ91311	16943	20397	-	hypothetical_protein	no_locus_tag
EFQ91312	21473	22595	+	hypothetical_protein	no_locus_tag
EFQ91313	23118	23839	-	hypothetical_protein	no_locus_tag

Table of Blast hits (query gene, subject gene, %identity, blast score, %coverage, e-value):
Mycgr3G103034_Mycgr3	EFQ91310	56	622	97.0961887477	0.0	
Mycgr3G28587_Mycgr3T	EFQ91313	59	177	96.2732919255	6e-53	


>>

172. KB908844_0
Source: Setosphaeria turcica Et28A unplaced genomic scaffold SETTUscaffold_6, whole genome shotgun sequence.

Number of proteins with BLAST hits to this cluster: 2
MultiGeneBlast score: 2.0
Cumulative Blast bit score: 791

Table of genes, locations, strands and annotations of subject cluster:
EOA82423	200384	202614	+	hypothetical_protein	no_locus_tag
EOA82424	203097	203792	-	hypothetical_protein	no_locus_tag
EOA82425	204494	205696	+	hypothetical_protein	no_locus_tag
EOA82426	205783	206886	-	hypothetical_protein	no_locus_tag
EOA82427	208618	209034	+	hypothetical_protein	no_locus_tag
EOA82428	211344	212762	-	hypothetical_protein	no_locus_tag
EOA82429	214860	217764	-	hypothetical_protein	no_locus_tag
EOA82430	219034	220964	-	hypothetical_protein	no_locus_tag
EOA82431	221801	224729	-	hypothetical_protein	no_locus_tag
EOA82432	230033	231126	+	hypothetical_protein	no_locus_tag
EOA82433	231903	232644	-	hypothetical_protein	no_locus_tag
EOA82434	232886	235086	-	hypothetical_protein	no_locus_tag
EOA82435	235797	237188	-	hypothetical_protein	no_locus_tag
EOA82436	239812	241589	-	hypothetical_protein	no_locus_tag
EOA82437	242013	243921	+	hypothetical_protein	no_locus_tag
EOA82438	243992	244972	-	hypothetical_protein	no_locus_tag
EOA82439	245953	246506	-	hypothetical_protein	no_locus_tag
EOA82440	247550	249623	-	hypothetical_protein	no_locus_tag
EOA82441	250652	251728	+	hypothetical_protein	no_locus_tag
EOA82442	251897	253577	-	hypothetical_protein	no_locus_tag

Table of Blast hits (query gene, subject gene, %identity, blast score, %coverage, e-value):
Mycgr3G103034_Mycgr3	EOA82430	55	623	97.6406533575	0.0	
Mycgr3G28587_Mycgr3T	EOA82433	56	168	96.2732919255	4e-49	


>>

173. JH767590_0
Source: Coniosporium apollinis CBS 100218 chromosome Unknown supercont1.37, whole genome shotgun sequence.

Number of proteins with BLAST hits to this cluster: 2
MultiGeneBlast score: 2.0
Cumulative Blast bit score: 783

Table of genes, locations, strands and annotations of subject cluster:
EON67768	121676	123090	+	hypothetical_protein	no_locus_tag
EON67769	124560	126986	-	hypothetical_protein	no_locus_tag
EON67770	127363	128994	+	hypothetical_protein	no_locus_tag
EON67771	130295	130642	-	hypothetical_protein	no_locus_tag
EON67772	131239	132941	+	kynureninase	no_locus_tag
EON67773	133231	137011	-	hypothetical_protein	no_locus_tag
EON67774	138539	139235	+	GTP-binding_protein_rho2	no_locus_tag
EON67775	139652	140309	-	hypothetical_protein	no_locus_tag
EON67776	140692	142587	+	phosphoacetylglucosamine_mutase	no_locus_tag
EON67777	143051	144481	-	hypothetical_protein	no_locus_tag
EON67778	145160	146155	-	hypothetical_protein	no_locus_tag
EON67779	146855	147868	+	hypothetical_protein	no_locus_tag
EON67780	148254	149202	-	hypothetical_protein	no_locus_tag
EON67781	149651	151052	-	26S_protease_regulatory_subunit_6A	no_locus_tag
EON67782	151891	152451	+	hypothetical_protein	no_locus_tag
EON67783	153191	156870	-	hypothetical_protein	no_locus_tag
EON67784	158408	159100	+	hypothetical_protein	no_locus_tag
EON67785	160008	161806	-	hypothetical_protein	no_locus_tag
EON67786	162441	167252	-	lysophospholipase_NTE1	no_locus_tag

Table of Blast hits (query gene, subject gene, %identity, blast score, %coverage, e-value):
Mycgr3G103034_Mycgr3	EON67776	56	617	98.5480943739	0.0	
Mycgr3G28587_Mycgr3T	EON67775	61	166	97.5155279503	1e-48	


>>

174. KB916790_0
Source: Neofusicoccum parvum UCRNP2 chromosome Unknown NP2_03_scaffold_1152, whole genome shotgun sequence.

Number of proteins with BLAST hits to this cluster: 2
MultiGeneBlast score: 2.0
Cumulative Blast bit score: 775

Table of genes, locations, strands and annotations of subject cluster:
EOD43838	35101	36229	+	putative_inositol_kinase_kinase_protein	no_locus_tag
EOD43848	36625	38379	-	putative_tripeptidyl-peptidase_1_protein	no_locus_tag
EOD43845	39307	40611	+	putative_peptidase_a1_protein	no_locus_tag
EOD43855	41735	42108	+	hypothetical_protein	no_locus_tag
EOD43835	44088	45220	+	hypothetical_protein	no_locus_tag
EOD43854	49536	50816	-	putative_inositol_monophosphatase_protein	no_locus_tag
EOD43852	51293	53266	-	putative_n-acetylglucosamine-phosphate_mutase protein	no_locus_tag
EOD43849	53970	54371	+	putative_ring_finger_domain_protein	no_locus_tag
EOD43851	55240	55812	-	putative_rho_gtpase_rho_protein	no_locus_tag
EOD43843	57462	59659	+	putative_stress_response_protein_nst1_protein	no_locus_tag
EOD43858	62728	64288	-	putative_kynureninase_protein	no_locus_tag
EOD43857	65592	66557	+	putative_60s_ribosomal_protein_l28_protein	no_locus_tag

Table of Blast hits (query gene, subject gene, %identity, blast score, %coverage, e-value):
Mycgr3G103034_Mycgr3	EOD43852	57	619	98.0036297641	0.0	
Mycgr3G28587_Mycgr3T	EOD43849	59	156	78.8819875776	2e-45	


>>

175. CAIF01000186_0
Source: Wickerhamomyces ciferrii strain NRRL Y-1031 F-60-10, whole genome shotgun sequencing project.

Number of proteins with BLAST hits to this cluster: 2
MultiGeneBlast score: 2.0
Cumulative Blast bit score: 773

Table of genes, locations, strands and annotations of subject cluster:
CCH45239	12315	13871	+	Transcription_factor_tau_subunit	no_locus_tag
CCH45240	14421	14975	+	54S_ribosomal_protein_L36,_mitochondrial	no_locus_tag
CCH45241	16434	18410	+	glycyl-tRNA_synthetase	no_locus_tag
CCH45242	18657	19082	+	Cytochrome_B_pre-mRNA-processing_protein_6	no_locus_tag
CCH45243	19277	19975	-	U1_small_nuclear_ribonucleoprotein	no_locus_tag
CCH45244	20215	23505	+	Myosin-11	no_locus_tag
CCH45245	23729	25491	-	Uric_acid-xanthine_permease	no_locus_tag
CCH45246	28156	30522	+	Ubiquinone/menaquinone_biosynthesis_methyltransferase	no_locus_tag
CCH45247	30750	32216	-	ATP-dependent_rRNA_helicase_RRP3	no_locus_tag
CCH45248	32603	33823	+	Suppressor_of_SWI4_1	no_locus_tag
CCH45249	34413	35219	+	E3_ubiquitin-protein_ligase	no_locus_tag
CCH45250	36961	39438	+	Auxilin-like_clathrin_uncoating_factor_SWA2	no_locus_tag
CCH45251	39557	41299	-	RNA_polymerase_II_transcription_factor_B_subunit_1	no_locus_tag
CCH45252	41592	43226	+	Heat_shock_70_kDa_protein	no_locus_tag
CCH45253	43562	44620	+	putative_secreted_protein	no_locus_tag
CCH45254	44876	49852	+	Nucleoporin	no_locus_tag
CCH45255	49995	51811	-	Nucleoporin	no_locus_tag
CCH45256	52354	53094	+	hypothetical_protein	no_locus_tag
CCH45257	53331	57044	-	MAP-ous_protein_1	no_locus_tag

Table of Blast hits (query gene, subject gene, %identity, blast score, %coverage, e-value):
Mycgr3G35447_Mycgr3T	CCH45248	43	287	81.880733945	8e-89	
Mycgr3G84402_Mycgr3T	CCH45247	59	486	89.2617449664	5e-165	


>>

176. CH408161_0
Source: Pichia guilliermondii ATCC 6260 scaffold_7 genomic scaffold, whole genome shotgun sequence.

Number of proteins with BLAST hits to this cluster: 2
MultiGeneBlast score: 2.0
Cumulative Blast bit score: 772

Table of genes, locations, strands and annotations of subject cluster:
EDK41390	576330	578711	+	hypothetical_protein	no_locus_tag
EDK41391	578767	579711	-	hypothetical_protein	no_locus_tag
EDK41392	580595	581689	+	hypothetical_protein	no_locus_tag
EDK41393	582042	582479	-	40S_ribosomal_protein_S23	no_locus_tag
EDK41394	582868	583869	-	hypothetical_protein	no_locus_tag
EDK41395	584438	585679	-	hypothetical_protein	no_locus_tag
EDK41396	586042	587220	-	hypothetical_protein	no_locus_tag
EDK41397	587613	588497	-	hypothetical_protein	no_locus_tag
EDK41398	588645	589685	+	hypothetical_protein	no_locus_tag
EDK41399	589847	591166	+	hypothetical_protein	no_locus_tag
EDK41400	591805	592920	+	hypothetical_protein	no_locus_tag
EDK41401	593168	594238	+	hypothetical_protein	no_locus_tag
EDK41402	594294	594857	+	hypothetical_protein	no_locus_tag
EDK41403	594884	596128	-	hypothetical_protein	no_locus_tag
EDK41404	596402	597829	+	hypothetical_protein	no_locus_tag
EDK41405	597864	598829	-	hypothetical_protein	no_locus_tag
EDK41406	599290	599802	+	hypothetical_protein	no_locus_tag
EDK41407	600107	602320	-	hypothetical_protein	no_locus_tag
EDK41408	602394	603542	-	hypothetical_protein	no_locus_tag
EDK41409	603874	604944	-	predicted_protein	no_locus_tag
EDK41411	605793	608177	-	hypothetical_protein	no_locus_tag
EDK41410	608146	608991	+	hypothetical_protein	no_locus_tag
EDK41412	608978	610162	+	hypothetical_protein	no_locus_tag
EDK41413	610188	611285	-	hypothetical_protein	no_locus_tag
EDK41414	611509	615717	-	hypothetical_protein	no_locus_tag
EDK41415	616052	616786	-	hypothetical_protein	no_locus_tag
EDK41416	617293	618729	+	hypothetical_protein	no_locus_tag

Table of Blast hits (query gene, subject gene, %identity, blast score, %coverage, e-value):
Mycgr3G35447_Mycgr3T	EDK41403	40	274	91.5137614679	9e-84	
Mycgr3G84402_Mycgr3T	EDK41404	59	498	93.9597315436	4e-170	


>>

177. CR382137_0
Source: Debaryomyces hansenii CBS767 chromosome E complete sequence.

Number of proteins with BLAST hits to this cluster: 2
MultiGeneBlast score: 2.0
Cumulative Blast bit score: 767

Table of genes, locations, strands and annotations of subject cluster:
CAG87881	622567	623733	+	DEHA2E07832p	DEHA2E07832g
CAG87882	623868	624977	-	DEHA2E07854p	DEHA2E07854g
CAG87883	625457	626194	-	DEHA2E07876p	DEHA2E07876g
CAG87884	626420	628813	+	DEHA2E07898p	DEHA2E07898g
CAG87885	629107	629355	-	DEHA2E07920p	DEHA2E07920g
CAG87886	629658	632225	+	DEHA2E07942p	DEHA2E07942g
CAG87887	632741	633826	+	DEHA2E07964p	DEHA2E07964g
CAR65785	633997	636225	+	DEHA2E07986p	DEHA2E07986g
CAG87890	636306	636827	-	DEHA2E08008p	DEHA2E08008g
CAG87891	636946	638124	+	DEHA2E08030p	DEHA2E08030g
CAG87892	638390	639823	-	DEHA2E08052p	DEHA2E08052g
CAG87893	640025	641281	+	DEHA2E08074p	DEHA2E08074g
CAG87894	641304	641957	-	DEHA2E08096p	DEHA2E08096g
CAR65786	642045	643109	-	DEHA2E08118p	DEHA2E08118g
CAG87896	643323	644432	-	DEHA2E08140p	DEHA2E08140g
CAG87897	644878	645045	+	DEHA2E08162p	DEHA2E08162g
CAR65787	645571	646812	-	DEHA2E08184p	DEHA2E08184g
CAG87899	647084	648172	-	DEHA2E08206p	DEHA2E08206g
CAG87900	648490	649389	+	DEHA2E08228p	DEHA2E08228g
CAG87901	649567	651108	+	DEHA2E08250p	DEHA2E08250g
CAG87902	651533	652798	+	DEHA2E08294p	DEHA2E08294g
CAG87903	653081	654106	+	DEHA2E08316p	DEHA2E08316g
CAG87904	654634	655071	+	DEHA2E08338p	DEHA2E08338g
CAG87905	655377	656591	-	DEHA2E08360p	DEHA2E08360g
CAG87906	657206	658183	+	DEHA2E08382p	DEHA2E08382g
CAG87909	660813	660926	-	DEHA2E08404p	DEHA2E08404g
CAR65788	660947	661120	-	DEHA2E08426p	DEHA2E08426g

Table of Blast hits (query gene, subject gene, %identity, blast score, %coverage, e-value):
Mycgr3G35447_Mycgr3T	CAG87893	38	270	105.04587156	5e-82	
Mycgr3G84402_Mycgr3T	CAG87892	57	497	95.5257270694	8e-170	


>>

178. CH445336_2
Source: Phaeosphaeria nodorum SN15 scaffold_12, whole genome shotgun sequence.

Number of proteins with BLAST hits to this cluster: 2
MultiGeneBlast score: 2.0
Cumulative Blast bit score: 765

Table of genes, locations, strands and annotations of subject cluster:
EAT84328	359131	360155	+	hypothetical_protein	no_locus_tag
EAT84329	360632	361322	+	hypothetical_protein	no_locus_tag
EAT84330	361981	363276	+	hypothetical_protein	no_locus_tag
EAT84331	363738	364251	+	hypothetical_protein	no_locus_tag
EAT84332	364834	365841	+	hypothetical_protein	no_locus_tag
EAT84333	366780	367286	-	hypothetical_protein	no_locus_tag
EAT84334	367377	367971	-	hypothetical_protein	no_locus_tag
EAT84335	368364	369314	-	hypothetical_protein	no_locus_tag
EAT84336	370275	370979	-	hypothetical_protein	no_locus_tag
EAT84337	371280	371550	+	hypothetical_protein	no_locus_tag
EAT84338	371638	372407	-	hypothetical_protein	no_locus_tag
EAT84339	372829	373736	-	hypothetical_protein	no_locus_tag
EAT84340	374297	375393	-	hypothetical_protein	no_locus_tag
EAT84342	375960	378077	-	hypothetical_protein	no_locus_tag
EAT84343	378879	382416	-	hypothetical_protein	no_locus_tag
EAT84344	383410	384550	+	hypothetical_protein	no_locus_tag
EAT84345	385010	385698	-	hypothetical_protein	no_locus_tag
EDP89783	385869	386030	+	hypothetical_protein	no_locus_tag
EAT84346	386285	386499	-	hypothetical_protein	no_locus_tag
EAT84347	386501	388900	+	hypothetical_protein	no_locus_tag
EAT84348	389919	390751	+	hypothetical_protein	no_locus_tag
EAT84349	391778	393680	-	hypothetical_protein	no_locus_tag
EAT84350	394277	396410	-	hypothetical_protein	no_locus_tag
EAT84351	397565	401273	-	hypothetical_protein	no_locus_tag
EAT84352	401427	402866	+	hypothetical_protein	no_locus_tag
EAT84353	402962	403131	+	hypothetical_protein	no_locus_tag
EAT84354	403301	405201	+	hypothetical_protein	no_locus_tag
EAT84355	405658	407311	+	hypothetical_protein	no_locus_tag

Table of Blast hits (query gene, subject gene, %identity, blast score, %coverage, e-value):
Mycgr3G103034_Mycgr3	EAT84342	54	574	93.1034482759	0.0	
Mycgr3G28587_Mycgr3T	EAT84345	57	191	103.105590062	3e-58	


>>

179. HE605209_0
Source: Candida parapsilosis strain CDC317 annotated contig 006110.

Number of proteins with BLAST hits to this cluster: 2
MultiGeneBlast score: 2.0
Cumulative Blast bit score: 764

Table of genes, locations, strands and annotations of subject cluster:
CCE45104	239103	240593	-	hypothetical_protein	CPAR2_701080
CCE45105	241435	241629	-	hypothetical_protein	CPAR2_701090
CCE45106	241808	243844	+	hypothetical_protein	CPAR2_701100
CCE45107	243913	244899	+	hypothetical_protein	CPAR2_701110
CCE45108	244934	245788	-	hypothetical_protein	CPAR2_701120
CCE45109	246025	248001	-	hypothetical_protein	CPAR2_701130
CCE45110	248632	250554	-	hypothetical_protein	CPAR2_701140
CCE45111	252821	253981	+	hypothetical_protein	CPAR2_701150
CCE45112	254120	254653	+	hypothetical_protein	CPAR2_701160
CCE45113	254696	255964	-	hypothetical_protein	CPAR2_701170
CCE45114	256132	257568	+	hypothetical_protein	CPAR2_701180
CCE45115	257614	258537	-	hypothetical_protein	CPAR2_701190
CCE45116	258840	259385	+	hypothetical_protein	CPAR2_701200
CCE45117	259436	261595	-	hypothetical_protein	CPAR2_701210
CCE45118	261727	263232	-	hypothetical_protein	CPAR2_701220
CCE45119	265123	265917	+	hypothetical_protein	CPAR2_701230
CCE45120	265992	266825	-	hypothetical_protein	CPAR2_701240
CCE45121	267397	268089	+	hypothetical_protein	CPAR2_701250
CCE45122	268469	269494	+	hypothetical_protein	CPAR2_701260
CCE45123	269732	270307	+	hypothetical_protein	CPAR2_701270
CCE45124	270361	272058	-	hypothetical_protein	CPAR2_701280
CCE45125	272405	273310	+	hypothetical_protein	CPAR2_701290
CCE45126	273614	275023	+	hypothetical_protein	CPAR2_701300
CCE45127	275649	277082	+	hypothetical_protein	CPAR2_701310
CCE45128	277348	277824	+	hypothetical_protein	CPAR2_701320

Table of Blast hits (query gene, subject gene, %identity, blast score, %coverage, e-value):
Mycgr3G35447_Mycgr3T	CCE45113	37	268	105.963302752	4e-81	
Mycgr3G84402_Mycgr3T	CCE45114	56	496	97.9865771812	3e-169	


>>

180. FO082049_0
Source: Pichia sorbitophila strain CBS 7064 chromosome K complete sequence.

Number of proteins with BLAST hits to this cluster: 2
MultiGeneBlast score: 2.0
Cumulative Blast bit score: 761

Table of genes, locations, strands and annotations of subject cluster:
CCE83668	1089670	1090653	-	not_annotated	Piso0_004253
CCE83669	1091289	1092629	+	not_annotated	Piso0_004254
CCE83670	1092877	1093314	-	not_annotated	Piso0_004255
CCE83671	1093741	1094766	-	not_annotated	Piso0_004256
CCE83672	1095440	1096843	-	not_annotated	Piso0_004257
CCE83673	1097184	1098083	-	not_annotated	Piso0_004258
CCE83674	1098730	1099812	+	not_annotated	Piso0_004259
CCE83675	1100352	1101539	+	not_annotated	Piso0_004260
CCE83676	1101804	1102202	+	not_annotated	Piso0_004261
CCE83677	1102667	1103170	-	not_annotated	Piso0_004262
CCE83678	1103638	1104750	+	not_annotated	Piso0_004263
CCE83679	1105232	1106287	+	not_annotated	Piso0_004264
CCE83680	1106529	1107218	+	not_annotated	Piso0_004265
CCE83681	1107282	1108544	-	not_annotated	Piso0_004266
CCE83682	1108792	1110294	+	not_annotated	Piso0_004267
CCE83683	1110510	1111547	-	not_annotated	Piso0_004268
CCE83684	1111712	1112230	+	not_annotated	Piso0_004269
CCE83685	1112280	1114505	-	not_annotated	Piso0_004270
CCE83686	1114622	1115665	-	not_annotated	Piso0_004271
CCE83687	1116164	1116706	+	not_annotated	Piso0_004272
CCE83688	1116920	1119361	-	not_annotated	Piso0_004273
CCE83689	1119615	1119863	+	not_annotated	Piso0_004274
CCE83690	1120183	1122507	-	not_annotated	Piso0_004275
CCE83691	1122685	1123422	+	not_annotated	Piso0_004276
CCE83692	1123947	1125089	+	not_annotated	Piso0_004277
CCE83693	1125291	1126403	-	not_annotated	Piso0_004278
CCE83694	1126559	1130920	-	not_annotated	Piso0_004279

Table of Blast hits (query gene, subject gene, %identity, blast score, %coverage, e-value):
Mycgr3G35447_Mycgr3T	CCE83681	38	253	91.0550458716	1e-75	
Mycgr3G84402_Mycgr3T	CCE83682	57	508	98.6577181208	1e-173	


>>

181. FO082048_0
Source: Pichia sorbitophila strain CBS 7064 chromosome L complete sequence.

Number of proteins with BLAST hits to this cluster: 2
MultiGeneBlast score: 2.0
Cumulative Blast bit score: 761

Table of genes, locations, strands and annotations of subject cluster:
CCE84699	1089670	1090653	-	not_annotated	Piso0_004253
CCE84700	1091289	1092629	+	not_annotated	Piso0_004254
CCE84701	1092877	1093314	-	not_annotated	Piso0_004255
CCE84702	1093741	1094766	-	not_annotated	Piso0_004256
CCE84703	1095440	1096843	-	not_annotated	Piso0_004257
CCE84704	1097184	1098083	-	not_annotated	Piso0_004258
CCE84705	1098730	1099812	+	not_annotated	Piso0_004259
CCE84706	1100352	1101539	+	not_annotated	Piso0_004260
CCE84707	1101804	1102202	+	not_annotated	Piso0_004261
CCE84708	1102667	1103170	-	not_annotated	Piso0_004262
CCE84709	1103638	1104750	+	not_annotated	Piso0_004263
CCE84710	1105232	1106287	+	not_annotated	Piso0_004264
CCE84711	1106529	1107218	+	not_annotated	Piso0_004265
CCE84712	1107282	1108544	-	not_annotated	Piso0_004266
CCE84713	1108792	1110294	+	not_annotated	Piso0_004267
CCE84714	1110510	1111547	-	not_annotated	Piso0_004268
CCE84715	1111712	1112230	+	not_annotated	Piso0_004269
CCE84716	1112280	1114505	-	not_annotated	Piso0_004270
CCE84717	1114622	1115665	-	not_annotated	Piso0_004271
CCE84718	1116164	1116706	+	not_annotated	Piso0_004272
CCE84719	1116920	1119361	-	not_annotated	Piso0_004273
CCE84720	1119615	1119863	+	not_annotated	Piso0_004274
CCE84721	1120183	1122507	-	not_annotated	Piso0_004275
CCE84722	1122685	1123422	+	not_annotated	Piso0_004276
CCE84723	1123947	1125089	+	not_annotated	Piso0_004277
CCE84724	1125291	1126403	-	not_annotated	Piso0_004278
CCE84725	1126559	1130920	-	not_annotated	Piso0_004279

Table of Blast hits (query gene, subject gene, %identity, blast score, %coverage, e-value):
Mycgr3G35447_Mycgr3T	CCE84712	38	253	91.0550458716	1e-75	
Mycgr3G84402_Mycgr3T	CCE84713	57	508	98.6577181208	1e-173	


>>

182. DS231623_4
Source: Pyrenophora tritici-repentis Pt-1C-BFP supercont1.9 genomic scaffold, whole genome shotgun sequence.

Number of proteins with BLAST hits to this cluster: 2
MultiGeneBlast score: 2.0
Cumulative Blast bit score: 761

Table of genes, locations, strands and annotations of subject cluster:
EDU51512	1459783	1461298	-	transcriptional_regulator	no_locus_tag
EDU51513	1470425	1471339	+	predicted_protein	no_locus_tag
EDU51514	1474594	1475292	+	conserved_hypothetical_protein	no_locus_tag
EDU51515	1475809	1476941	-	GTP-binding_protein_rho2_precursor	no_locus_tag
EDU51516	1477988	1481442	+	hypothetical_protein	no_locus_tag
EDU51517	1482242	1484186	+	N-acetylglucosamine-phosphate_mutase	no_locus_tag
EDU51518	1485544	1488523	+	hypothetical_protein	no_locus_tag
EDU51519	1491418	1492539	+	conserved_hypothetical_protein	no_locus_tag
EDU51520	1492715	1493962	-	conserved_hypothetical_protein	no_locus_tag
EDU51521	1494731	1495450	+	conserved_hypothetical_protein	no_locus_tag
EDU51522	1496858	1497924	+	predicted_protein	no_locus_tag
EDU51523	1502407	1503699	-	alpha-ketoglutarate_dependent_xanthine dioxygenase	no_locus_tag

Table of Blast hits (query gene, subject gene, %identity, blast score, %coverage, e-value):
Mycgr3G103034_Mycgr3	EDU51517	53	585	100.181488203	0.0	
Mycgr3G28587_Mycgr3T	EDU51514	59	176	96.8944099379	2e-52	


>>

183. AOGT01000769_0
Source: Candida maltosa Xu316, whole genome shotgun sequencing project.

Number of proteins with BLAST hits to this cluster: 2
MultiGeneBlast score: 2.0
Cumulative Blast bit score: 754

Table of genes, locations, strands and annotations of subject cluster:
EMG49263	122	1117	+	hypothetical_protein	no_locus_tag
EMG49264	2244	3542	-	hypothetical_protein	no_locus_tag
EMG49265	3737	5176	+	ATP-dependent_rRNA_helicase_RRP3	no_locus_tag
EMG49266	5196	6233	-	hypothetical_protein	no_locus_tag
EMG49267	6519	7091	+	hypothetical_protein	no_locus_tag
EMG49268	7123	9315	-	hypothetical_protein	no_locus_tag
EMG49269	9712	11679	+	hypothetical_protein	no_locus_tag

Table of Blast hits (query gene, subject gene, %identity, blast score, %coverage, e-value):
Mycgr3G35447_Mycgr3T	EMG49264	39	259	94.495412844	9e-78	
Mycgr3G84402_Mycgr3T	EMG49265	58	495	94.1834451902	5e-169	


>>

184. GL996500_0
Source: Spathaspora passalidarum NRRL Y-27907 unplaced genomic scaffold SPAPAscaffold_2, whole genome shotgun sequence.

Number of proteins with BLAST hits to this cluster: 2
MultiGeneBlast score: 2.0
Cumulative Blast bit score: 753

Table of genes, locations, strands and annotations of subject cluster:
EGW33776	224959	226941	+	hypothetical_protein	no_locus_tag
EGW33777	227093	228139	+	hypothetical_protein	no_locus_tag
EGW33778	228185	229042	-	hypothetical_protein	no_locus_tag
EGW33779	229192	230760	-	hypothetical_protein	no_locus_tag
EGW33780	231307	233049	-	phospholipase_B	no_locus_tag
EGW33781	234307	236441	-	hypothetical_protein	no_locus_tag
EGW33782	237935	238584	+	hypothetical_protein	no_locus_tag
EGW33783	240222	241310	+	hypothetical_protein	no_locus_tag
EGW33784	244089	244607	+	hypothetical_protein	no_locus_tag
EGW33785	244636	245820	-	hypothetical_protein	no_locus_tag
EGW33786	246009	247436	+	ATP-dependent_rRNA_helicase_RRP3	no_locus_tag
EGW33787	247488	248498	-	hypothetical_protein	no_locus_tag
EGW33788	248853	249362	+	mediator_of_RNA_polymerase_II_transcription subunit 21	no_locus_tag
EGW33789	249373	251448	-	hypothetical_protein	no_locus_tag
EGW33790	260725	262110	-	hypothetical_protein	no_locus_tag
EGW33792	263522	264295	+	hypothetical_protein	no_locus_tag
EGW33793	264325	265224	-	hypothetical_protein	no_locus_tag
EGW33794	265396	266982	-	hypothetical_protein	no_locus_tag

Table of Blast hits (query gene, subject gene, %identity, blast score, %coverage, e-value):
Mycgr3G35447_Mycgr3T	EGW33785	38	267	96.7889908257	2e-81	
Mycgr3G84402_Mycgr3T	EGW33786	57	486	91.7225950783	3e-165	


>>

185. GG692404_0
Source: Candida tropicalis MYA-3404 genomic scaffold supercont3.10, whole genome shotgun sequence.

Number of proteins with BLAST hits to this cluster: 2
MultiGeneBlast score: 2.0
Cumulative Blast bit score: 750

Table of genes, locations, strands and annotations of subject cluster:
EER30475	219873	221486	+	hypothetical_protein	no_locus_tag
EER30476	221536	222159	-	predicted_protein	no_locus_tag
EER30477	223245	225509	+	hypothetical_protein	no_locus_tag
EER30478	225612	226841	-	predicted_protein	no_locus_tag
EER30479	227280	229967	+	conserved_hypothetical_protein	no_locus_tag
EER30480	230073	231746	-	D-arabinono-1,4-lactone_oxidase	no_locus_tag
EER30481	232817	235009	+	conserved_hypothetical_protein	no_locus_tag
EER30482	235051	235638	-	conserved_hypothetical_protein	no_locus_tag
EER30483	235884	236969	+	conserved_hypothetical_protein	no_locus_tag
EER30484	237018	238469	-	ATP-dependent_rRNA_helicase_RRP3	no_locus_tag
EER30485	238676	239980	+	conserved_hypothetical_protein	no_locus_tag
EER30486	240016	240591	-	predicted_protein	no_locus_tag
EER30487	241551	242666	-	hypothetical_protein	no_locus_tag
EER30488	244170	245231	+	conserved_hypothetical_protein	no_locus_tag
EER30489	245245	246102	-	esterase_D	no_locus_tag
EER30490	248062	249939	-	lysophospholipase_1_precursor	no_locus_tag
EER30491	252139	253740	+	hypothetical_protein	no_locus_tag
EER30492	253869	255959	-	predicted_protein	no_locus_tag
EER30493	256281	256475	+	predicted_protein	no_locus_tag
EER30494	257504	258052	+	hypothetical_protein	no_locus_tag
EER30495	258650	259309	+	predicted_protein	no_locus_tag
EER30496	259744	260091	+	prefoldin_subunit_6	no_locus_tag

Table of Blast hits (query gene, subject gene, %identity, blast score, %coverage, e-value):
Mycgr3G35447_Mycgr3T	EER30485	39	256	93.5779816514	1e-76	
Mycgr3G84402_Mycgr3T	EER30484	58	494	93.5123042506	3e-168	


>>

186. AEOI01000005_0
Source: Ogataea parapolymorpha DL-1, whole genome shotgun sequencing project.

Number of proteins with BLAST hits to this cluster: 2
MultiGeneBlast score: 2.0
Cumulative Blast bit score: 750

Table of genes, locations, strands and annotations of subject cluster:
EFW97529	255193	255996	-	Cytosolic_Fe-S_cluster_assembling_factor_CFD1	no_locus_tag
EFW97530	256046	257044	-	microsomal_dipeptidase,_putative	no_locus_tag
EFW97531	257409	258908	+	pantothenate_transporter,_putative	no_locus_tag
EFW97532	259030	260349	+	Flavin-containing_monooxygenase	no_locus_tag
EFW97533	262585	263526	-	glycosyl_transferase	no_locus_tag
EFW97534	263853	265568	+	hypothetical_protein	no_locus_tag
EFW97535	265640	267418	-	putative_kinase_Pak1p	no_locus_tag
EFW97536	267460	269289	-	Dihydroxyacetone_kinase	no_locus_tag
EFW97537	269313	270766	+	Autophagy-related_protein_21	no_locus_tag
EFW97538	270797	274299	+	Subunit_of_the_CCR4-NOT_complex	no_locus_tag
EFW97539	274331	275487	-	hypothetical_protein	no_locus_tag
EFW97540	275574	276986	+	ATP-dependent_rRNA_helicase,_putative	no_locus_tag
EFW97541	277068	278669	+	pre-mRNA-splicing_ATP-dependent_RNA_helicase_PRP28	no_locus_tag
EFW97542	278673	279614	-	Protein_involved_in_pre-mRNA_splicing,_component_of_a_complex_containing_Cef1p	no_locus_tag
EFW97543	279741	286352	+	Fimbrin,_actin-bundling_protein	no_locus_tag
EFW97544	286419	287474	-	3-keto_sterol_reductase	no_locus_tag
EFW97545	287775	288941	+	mitogen_activated_protein_kinase	no_locus_tag
EFW97546	289051	289938	+	monothiol_glutaredoxin	no_locus_tag
EFW97547	289982	290680	+	hypothetical_protein	no_locus_tag
EFW97548	290825	291467	+	Protein_component_of_the_small_(40S)_ribosomal_subunit	no_locus_tag
EFW97549	291673	293502	+	DNA-binding_protein	no_locus_tag
EFW97550	294001	297156	+	Fungal-specific_transcription_factor	no_locus_tag

Table of Blast hits (query gene, subject gene, %identity, blast score, %coverage, e-value):
Mycgr3G35447_Mycgr3T	EFW97539	43	261	85.0917431193	3e-79	
Mycgr3G84402_Mycgr3T	EFW97540	54	489	97.9865771812	7e-167	


>>

187. HE681725_0
Source: Candida orthopsilosis Co 90-125, chromosome 7 draft sequence.

Number of proteins with BLAST hits to this cluster: 2
MultiGeneBlast score: 2.0
Cumulative Blast bit score: 749

Table of genes, locations, strands and annotations of subject cluster:
CCG24811	247527	249005	-	Cdc6_ATP-binding_protein	CORT_0G01240
CCG24812	249810	250004	-	hypothetical_protein	CORT_0G01245
CCG24813	250199	252316	+	Wal1_h	CORT_0G01250
CCG24814	252380	253369	+	hypothetical_protein	CORT_0G01260
CCG24815	253406	254260	-	esterase	CORT_0G01270
CCG24816	254658	255023	-	esterase	CORT_0G01280
CCG24817	255874	257847	-	hypothetical_protein	CORT_0G01300
CCG24818	258441	260363	-	Plb3_GPI-anchored_cell_surface_phospholipase_B	CORT_0G01310
CCG24819	263415	264674	+	Pcd1_protein	CORT_0G01320
CCG24820	264710	265294	+	Vma22_protein	CORT_0G01330
CCG24821	265351	266619	-	hypothetical_protein	CORT_0G01340
CCG24822	266757	268202	+	Rrp3_protein	CORT_0G01350
CCG24823	268229	269146	-	Pib1_protein	CORT_0G01360
CCG24824	269432	269977	+	Srb7_protein	CORT_0G01370
CCG24825	270024	272183	-	Pmt5_protein_mannosyltransferase_(PMT)	CORT_0G01380
CCG24826	272309	273805	-	Ssu1_protein	CORT_0G01390
CCG24827	275757	276557	+	Cdg1_cysteine_dioxygenases	CORT_0G01400
CCG24828	276636	277517	-	phytanoyl-CoA_dioxygenase_family_protein	CORT_0G01410
CCG24829	278020	278712	+	Pet18_protein	CORT_0G01420
CCG24830	279121	280146	+	Thi13_protein	CORT_0G01430
CCG24831	280395	280970	+	Pho88_h	CORT_0G01440
CCG24832	281023	282720	-	Rkm1_protein	CORT_0G01450
CCG24833	283034	283948	+	Sco1_copper_transporter	CORT_0G01460
CCG24834	284269	285678	+	hypothetical_protein	CORT_0G01470
CCG24835	286289	287722	+	Cbp1_corticosteroid_binding_protein	CORT_0G01480
CCG24836	287979	288443	+	hypothetical_protein	CORT_0G01490

Table of Blast hits (query gene, subject gene, %identity, blast score, %coverage, e-value):
Mycgr3G35447_Mycgr3T	CCG24821	39	260	92.8899082569	3e-78	
Mycgr3G84402_Mycgr3T	CCG24822	57	489	92.6174496644	2e-166	


>>

188. CH408079_1
Source: Clavispora lusitaniae ATCC 42720 scaffold_4 genomic scaffold, whole genome shotgun sequence.

Number of proteins with BLAST hits to this cluster: 2
MultiGeneBlast score: 2.0
Cumulative Blast bit score: 741

Table of genes, locations, strands and annotations of subject cluster:
EEQ39212	306096	307127	-	hypothetical_protein	no_locus_tag
EEQ39213	307593	308849	-	hypothetical_protein	no_locus_tag
EEQ39214	308964	310451	-	hypothetical_protein	no_locus_tag
EEQ39215	310645	311526	-	hypothetical_protein	no_locus_tag
EEQ39216	312176	313228	+	hypothetical_protein	no_locus_tag
EEQ39217	314035	315639	+	hypothetical_protein	no_locus_tag
EEQ39218	314602	315420	-	hypothetical_protein	no_locus_tag
EEQ39219	317628	318842	+	hypothetical_protein	no_locus_tag
EEQ39220	320307	321221	+	hypothetical_protein	no_locus_tag
EEQ39221	323413	324273	+	predicted_protein	no_locus_tag
EEQ39222	324341	325573	-	hypothetical_protein	no_locus_tag
EEQ39223	325881	327314	+	conserved_hypothetical_protein	no_locus_tag
EEQ39224	327512	328342	-	hypothetical_protein	no_locus_tag
EEQ39225	329065	329541	+	hypothetical_protein	no_locus_tag
EEQ39226	329613	331838	-	hypothetical_protein	no_locus_tag
EEQ39227	331954	332946	-	hypothetical_protein	no_locus_tag
EEQ39228	333567	334127	-	predicted_protein	no_locus_tag
EEQ39229	334000	335337	-	predicted_protein	no_locus_tag
EEQ39230	336824	337072	+	40S_ribosomal_protein_S27-B	no_locus_tag
EEQ39231	337795	340173	-	hypothetical_protein	no_locus_tag
EEQ39232	340242	341093	+	hypothetical_protein	no_locus_tag
EEQ39233	341780	342766	+	hypothetical_protein	no_locus_tag
EEQ39234	342130	342729	-	hypothetical_protein	no_locus_tag
EEQ39235	342835	343920	-	hypothetical_protein	no_locus_tag
EEQ39236	344616	348860	-	hypothetical_protein	no_locus_tag

Table of Blast hits (query gene, subject gene, %identity, blast score, %coverage, e-value):
Mycgr3G35447_Mycgr3T	EEQ39222	38	250	90.8256880734	1e-74	
Mycgr3G84402_Mycgr3T	EEQ39223	59	491	89.7091722595	3e-167	


>>

189. FR839628_1
Source: Pichia pastoris CBS 7435 chromosome 1, complete replicon sequence.

Number of proteins with BLAST hits to this cluster: 2
MultiGeneBlast score: 2.0
Cumulative Blast bit score: 737

Table of genes, locations, strands and annotations of subject cluster:
CCA36748	1093439	1094710	-	Arsenical-resistance_protein_ACR3	ARR3
CCA36749	1095139	1097742	-	ribonucleoside-diphosphate_reductase_subunit_M1	Rrm1
CCA36750	1098498	1098746	-	40S_ribosomal_protein_S27	PP7435_Chr1-0601
CCA36751	1099244	1100728	+	Uncharacterized_transporter_C11D3.18C	THI73
CCA36752	1100839	1101822	+	hypothetical_protein	PP7435_Chr1-0603
CCA36753	1102300	1103532	+	F-box_protein_YDR306C	PP7435_Chr1-0604
CCA36754	1103612	1105963	+	dolichyl-phosphate-mannose-protein mannosyltransferase	PP7435_Chr1-0605
CCA36755	1106543	1108054	+	Allantoate_permease	PP7435_Chr1-0606
CCA36756	1108117	1108533	-	Mediator_of_RNA_polymerase_II_transcription subunit 21	PP7435_Chr1-0607
CCA36757	1108716	1109453	-	Coiled-coil_domain-containing_protein_115	PP7435_Chr1-0608
CCA36758	1109586	1110158	-	hypothetical_protein	PP7435_Chr1-0609
CCA36759	1111559	1112785	-	Suppressor_of_SWI4_1_homolog	PP7435_Chr1-0610
CCA36760	1113141	1114577	+	ATP-dependent_RNA_helicase	RRP3
CCA36761	1114904	1116250	+	putative_secreted_protein	PP7435_Chr1-0612
CCA36762	1116552	1120172	+	Coatomer_subunit_alpha	PP7435_Chr1-0613
CCA36763	1120248	1121624	-	hypothetical_protein	PP7435_Chr1-0614
CCA36764	1122150	1122605	+	37S_ribosomal_protein_rsm18,_mitochondrial	PP7435_Chr1-0615
CCA36765	1122672	1123976	-	[Pyruvate_dehydrogenase_[lipoamide]]_kinase isozyme 2, mitochondrial	PDK2
CCA36766	1124356	1125672	-	Protein_LDB17	PP7435_Chr1-0617
CCA36767	1126150	1126811	+	hypothetical_protein	PP7435_Chr1-0618
CCA36768	1126923	1128248	-	26S_proteasome_non-ATPase_regulatory_subunit_12	PP7435_Chr1-0619
CCA36769	1128727	1130838	+	High-affinity_glucose_transporter_RGT2	SNF3
CCA36770	1131139	1132167	+	hypothetical_protein	PP7435_Chr1-0621
CCA36771	1132494	1133152	+	60S_ribosomal_protein_L35	PP7435_Chr1-0622
CCA36772	1133245	1136109	-	ubiquitin_conjugation_factor_E4_B	UFD2

Table of Blast hits (query gene, subject gene, %identity, blast score, %coverage, e-value):
Mycgr3G35447_Mycgr3T	CCA36759	37	246	94.9541284404	5e-73	
Mycgr3G84402_Mycgr3T	CCA36760	57	491	93.0648769575	3e-167	


>>

190. FN392319_1
Source: Pichia pastoris GS115 chromosome 1, complete sequence.

Number of proteins with BLAST hits to this cluster: 2
MultiGeneBlast score: 2.0
Cumulative Blast bit score: 737

Table of genes, locations, strands and annotations of subject cluster:
CAY67655	1093416	1094687	-	Arsenite_transporter_of_the_plasma_membrane, required for resistance to arsenic compounds	PAS_chr1-1_0281
CAY67656	1095115	1097718	-	One_of_two_large_regulatory_subunits_of ribonucleotide-diphosphate reductase	PAS_chr1-1_0282
CAY67657	1098474	1098722	-	Protein_component_of_the_small_(40S)_ribosomal subunit	PAS_chr1-1_0283
CAY67658	1099220	1100704	+	Putative_plasma_membrane_permease_proposed_to_be involved in carboxylic acid uptake	PAS_chr1-1_0284
CAY67659	1100815	1101798	+	hypothetical_protein	PAS_chr1-1_0492
CAY67660	1102276	1103508	+	F-box_protein_of_unknown_function	PAS_chr1-1_0285
CAY67661	1103714	1105939	+	Protein_O-mannosyltransferase,_transfers_mannose residues from dolichyl phosphate-D-mannose	PAS_chr1-1_0286
CAY67662	1106519	1108030	+	Allantoin_permease	PAS_chr1-1_0287
CAY67663	1108093	1108509	-	Subunit_of_the_RNA_polymerase_II_mediator complex	PAS_chr1-1_0288
CAY67664	1108692	1109429	-	hypothetical_protein	PAS_chr1-1_0493
CAY67665	1109562	1110134	-	Hypothetical_protein	PAS_chr1-1_0289
CAY67666	1110628	1111299	-	RING-type_ubiquitin_ligase_of_the_endosomal_and vacuolar membranes	PAS_chr1-1_0290
CAY67667	1111535	1112761	-	Protein_required_for_ribosomal_large_subunit maturation, functionally redundant with Ssf1p	PAS_chr1-1_0291
CAY67668	1113117	1114553	+	Protein_involved_in_rRNA_processing	PAS_chr1-1_0292
CAY67669	1114881	1116227	+	Cell_wall_protein_that_functions_in_the_transfer of chitin to beta(1-6)glucan	PAS_chr1-1_0293
CAY67670	1116529	1120149	+	Alpha_subunit_of_COPI_vesicle_coatomer_complex	PAS_chr1-1_0294
CAY67671	1120225	1121799	-	JmjC_domain_family_histone_demethylase_specific for H3-K36	PAS_chr1-1_0295
CAY67672	1122127	1122582	+	Mitochondrial_ribosomal_protein_of_the_small subunit	PAS_chr1-1_0296
CAY67673	1122649	1123953	-	Mitochondrial_protein_kinase	PAS_chr1-1_0297
CAY67674	1124333	1125649	-	Protein_of_unknown_function	PAS_chr1-1_0298
CAY67675	1126127	1126903	+	hypothetical_protein	PAS_chr1-1_0495
CAY67676	1126900	1128225	-	Essential,_non-ATPase_regulatory_subunit_of_the 26S proteasome lid	PAS_chr1-1_0299
CAY67677	1128726	1130816	+	Plasma_membrane_glucose_sensor_that_regulates glucose transport	PAS_chr1-1_0300
CAY67678	1131117	1132145	+	Prenyltransferase,_required_for_cell_viability	PAS_chr1-1_0301
CAY67679	1132471	1133129	+	Protein_component_of_the_large_(60S)_ribosomal subunit, identical to Rpl35Ap	PAS_chr1-1_0302
CAY67680	1133222	1136086	-	Ubiquitin_chain_assembly_factor_(E4)_that cooperates with a ubiquitin-activating enzyme (E1)	PAS_chr1-1_0303

Table of Blast hits (query gene, subject gene, %identity, blast score, %coverage, e-value):
Mycgr3G35447_Mycgr3T	CAY67667	37	246	94.9541284404	5e-73	
Mycgr3G84402_Mycgr3T	CAY67668	57	491	93.0648769575	3e-167	


>>

191. FM992695_0
Source: Candida dubliniensis CD36 chromosome R, complete sequence.

Number of proteins with BLAST hits to this cluster: 2
MultiGeneBlast score: 2.0
Cumulative Blast bit score: 734

Table of genes, locations, strands and annotations of subject cluster:
CAX40437	2016858	2017052	-	translation_machinery-associated_protein, putative	CD36_34817
CAX40438	2017378	2019402	+	actin_assembly_factor,_putative	CD36_34820
CAX40439	2019903	2021057	+	conserved_hypothetical_protein	CD36_34830
CAX40440	2021082	2021975	-	S-formylglutathione_hydrolase,_putative	CD36_34840
CAX40441	2022447	2023868	-	sphingoid_long-chain_base_transporter,_putative	CD36_34850
CAX40442	2027492	2029378	-	lysophospholipase_precursor,_putative	CD36_34860
CAX40443	2031680	2033359	+	inorganic_phosphate_transporter,_putative	CD36_34870
CAX40444	2034327	2035466	+	peroxisomal_coenzyme_A_diphosphatase, peroxisomal precursor, putative	CD36_34880
CAX40445	2035712	2036287	+	conserved_hypothetical_protein	CD36_34885
CAX40446	2036376	2037725	-	ribosome_biogenesis_protein,_putative	CD36_34890
CAX40447	2038023	2039522	+	ATP-dependent_rRNA_helicase,_putative	CD36_34900
CAX40448	2039599	2040627	-	phosphatidylinositol-3-phosphate-binding protein, putative	CD36_34910
CAX40449	2041334	2041921	+	conserved_hypothetical_protein	CD36_34915
CAX40450	2041973	2044150	-	dolichyl-phosphate-mannose-protein mannosyltransferase, putative	CD36_34920
CAX40451	2046068	2048167	-	LPF_family_protein,_putative	CD36_34930

Table of Blast hits (query gene, subject gene, %identity, blast score, %coverage, e-value):
Mycgr3G35447_Mycgr3T	CAX40446	37	242	94.495412844	5e-71	
Mycgr3G84402_Mycgr3T	CAX40447	60	492	90.6040268456	3e-167	


>>

192. KB733474_0
Source: Bipolaris maydis ATCC 48331 unplaced genomic scaffold COCC4scaffold_31, whole genome shotgun sequence.

Number of proteins with BLAST hits to this cluster: 2
MultiGeneBlast score: 2.0
Cumulative Blast bit score: 630

Table of genes, locations, strands and annotations of subject cluster:
ENI00472	99522	101176	+	hypothetical_protein	no_locus_tag
ENI00473	101574	105227	+	hypothetical_protein	no_locus_tag
ENI00474	108230	113263	-	hypothetical_protein	no_locus_tag
ENI00475	115603	116224	-	hypothetical_protein	no_locus_tag
ENI00476	116583	116926	-	hypothetical_protein	no_locus_tag
ENI00477	117252	139356	+	hypothetical_protein	no_locus_tag
ENI00478	139861	140364	-	hypothetical_protein	no_locus_tag
ENI00479	140945	142566	+	hypothetical_protein	no_locus_tag
ENI00480	143102	143839	-	hypothetical_protein	no_locus_tag
ENI00481	144594	145646	-	hypothetical_protein	no_locus_tag
ENI00482	146544	147726	+	hypothetical_protein	no_locus_tag
ENI00483	148458	150330	+	hypothetical_protein	no_locus_tag
ENI00484	150611	153478	-	hypothetical_protein	no_locus_tag
ENI00485	156675	158089	+	hypothetical_protein	no_locus_tag
ENI00486	158150	158958	-	hypothetical_protein	no_locus_tag
ENI00487	159593	160402	+	hypothetical_protein	no_locus_tag
ENI00488	160650	161894	-	hypothetical_protein	no_locus_tag
ENI00489	164062	164693	-	hypothetical_protein	no_locus_tag
ENI00490	166762	168912	-	hypothetical_protein	no_locus_tag
ENI00491	169517	170062	-	hypothetical_protein	no_locus_tag
ENI00492	171361	172205	-	hypothetical_protein	no_locus_tag
ENI00493	173299	174166	+	hypothetical_protein	no_locus_tag
ENI00494	174403	175086	+	hypothetical_protein	no_locus_tag
ENI00495	176009	176962	-	hypothetical_protein	no_locus_tag
ENI00496	180008	181002	+	hypothetical_protein	no_locus_tag
ENI00497	181215	183086	-	hypothetical_protein	no_locus_tag

Table of Blast hits (query gene, subject gene, %identity, blast score, %coverage, e-value):
Mycgr3G67791_Mycgr3T	ENI00488	32	233	82.2957198444	3e-67	
Mycgr3G36951_Mycgr3T	ENI00477	26	397	33.2668881506	5e-107	


>>

193. FP929139_1
Source: Leptosphaeria maculans JN3 lm_SuperContig_0_v2 genomic supercontig, whole genome, isolate v23.1.3.

Number of proteins with BLAST hits to this cluster: 2
MultiGeneBlast score: 2.0
Cumulative Blast bit score: 607

Table of genes, locations, strands and annotations of subject cluster:
CBY02106	3073061	3073530	+	predicted_protein	LEMA_P008930.1
CBY02107	3085364	3087856	+	hypothetical_protein	LEMA_P008940.1
CBY02108	3089333	3090020	-	hypothetical_protein	LEMA_P008950.1
CBY02109	3092351	3093610	+	similar_to_C4-dicarboxylate_transporter/malic acid transport protein	LEMA_P008960.1
CBY02110	3094169	3094447	+	predicted_protein	LEMA_uP008970.1
CBY02111	3094894	3099025	-	hypothetical_protein	LEMA_P008980.1
CBY02112	3099159	3100841	-	similar_to_MFS_transporter	LEMA_P008990.1
CBY02113	3102156	3103294	+	predicted_protein	LEMA_P009000.1
CBY02114	3104087	3105211	+	predicted_protein	LEMA_P009010.1
CBY02115	3106079	3111642	-	similar_to_ABC_multidrug_transporter	LEMA_P009020.1
CBY02116	3113323	3114354	-	predicted_protein	LEMA_P009030.1
CBY02117	3115242	3137649	+	similar_to_nonribosomal_peptide_synthase	LEMA_P009040.1
CBY02118	3138626	3140467	-	similar_to_rhamnogalacturonate_lyase	LEMA_P009050.1
CBY02119	3140576	3140854	+	predicted_protein	LEMA_uP009060.1

Table of Blast hits (query gene, subject gene, %identity, blast score, %coverage, e-value):
Mycgr3G67791_Mycgr3T	CBY02109	31	211	84.2412451362	4e-59	
Mycgr3G36951_Mycgr3T	CBY02117	26	396	32.5802879291	9e-107	


>>

194. GL534459_0
Source: Pyrenophora teres f. teres 0-1 unplaced genomic scaffold scaffold_190719, whole genome shotgun sequence.

Number of proteins with BLAST hits to this cluster: 2
MultiGeneBlast score: 2.0
Cumulative Blast bit score: 584

Table of genes, locations, strands and annotations of subject cluster:
EFQ92063	1245	2033	+	hypothetical_protein	no_locus_tag
EFQ92064	2374	3015	+	hypothetical_protein	no_locus_tag
EFQ92065	3276	4595	-	hypothetical_protein	no_locus_tag
EFQ92066	5204	6562	-	hypothetical_protein	no_locus_tag
EFQ92067	6868	8987	-	hypothetical_protein	no_locus_tag
EFQ92068	9593	11135	-	hypothetical_protein	no_locus_tag
EFQ92069	11882	12418	-	hypothetical_protein	no_locus_tag
EFQ92070	15120	15701	-	hypothetical_protein	no_locus_tag
EFQ92071	17941	19050	+	hypothetical_protein	no_locus_tag
EFQ92072	19293	19652	+	hypothetical_protein	no_locus_tag
EFQ92073	19943	41977	-	hypothetical_protein	no_locus_tag
EFQ92074	46095	51051	+	hypothetical_protein	no_locus_tag
EFQ92075	51524	53825	-	hypothetical_protein	no_locus_tag
EFQ92076	54862	56502	+	hypothetical_protein	no_locus_tag
EFQ92077	56907	60731	+	hypothetical_protein	no_locus_tag
EFQ92078	61317	63578	+	hypothetical_protein	no_locus_tag

Table of Blast hits (query gene, subject gene, %identity, blast score, %coverage, e-value):
Mycgr3G67791_Mycgr3T	EFQ92071	32	203	69.4552529183	1e-56	
Mycgr3G36951_Mycgr3T	EFQ92073	26	381	34.8837209302	4e-102	


>>

195. CU329670_1
Source: Schizosaccharomyces pombe chromosome I, complete sequence.

Number of proteins with BLAST hits to this cluster: 2
MultiGeneBlast score: 2.0
Cumulative Blast bit score: 543

Table of genes, locations, strands and annotations of subject cluster:
CAA91073	689483	690928	+	ATP-dependent_RNA_helicase_Rok1_(predicted)	rok1
CAA91072	691530	691984	+	F0-ATPase_subunit_G_(predicted)	atp20
CBA11491	692567	693061	+	GatB/YqeY_domain_protein	SPAC22F3.15
CAA91071	693831	697034	+	Lon_protease_homolog_Lon1_(predicted)	lon1
CAA91070	697291	698068	+	ADP-ribosylation_factor_Alp41	alp41
CAA91069	698033	702533	-	AMP_binding_enzyme_(predicted)	mug62
CAA91068	703789	706828	+	ATP-dependent_DNA_helicase_Rdh54	rdh54
CAA91067	706844	707473	-	transcription_factor_Atf31	atf31
CAA91066	708055	710023	-	phosphoacetylglucosamine_mutase_(predicted)	SPAC1296.01c
CAB36508	711301	712150	+	cytochrome_c_oxidase_subunit_IV_(predicted)	cox4
CAB36509	712491	714014	-	serine_carboxypeptidase_Sxa2	sxa2
CAB36510	715480	716621	+	spore_wall_assembly_protein_(predicted)	mug65
CAB36511	716940	717804	-	cyclin_L_family_cyclin_(predicted)	SPAC1296.05c
CAB36512	719447	721410	+	NADPH-dependent_diflavin_oxidoreductase,	tah18
CAB62421	721617	723425	-	retromer_complex_subunit_Vps17	vps17
CAB62422	724289	725720	+	actin_cortical_patch_component_Lsb4_(predicted)	SPAPJ696.02
CAB62423	726081	728076	-	iron_responsive_transcriptional_regulator, peptidase family (predicted)	SPAC22G7.01c
CAA91126	728420	731706	+	karyopherin_Kap111_(predicted)	kap111
CAA91127	731938	732648	+	sequence_orphan	SPAC22G7.03
CAA91128	732880	736465	+	ubiquitin_C-terminal_hydrolase,_poly(A)-specific ribonuclease complex subunit Pan2 (predicted)	ubp13
CAA91129	736797	738720	+	krr_family_protein_(predicted)	SPAC22G7.05

Table of Blast hits (query gene, subject gene, %identity, blast score, %coverage, e-value):
Mycgr3G103034_Mycgr3	CAA91066	46	459	95.0998185118	3e-152	
Mycgr3G98961_Mycgr3T	CAB36511	28	84	80.0	6e-16	


>>

196. KB445561_2
Source: Baudoinia compniacensis UAMH 10762 unplaced genomic scaffold BAUCOscaffold_12, whole genome shotgun sequence.

Number of proteins with BLAST hits to this cluster: 2
MultiGeneBlast score: 2.0
Cumulative Blast bit score: 524

Table of genes, locations, strands and annotations of subject cluster:
EMC92656	211429	212813	+	glycoside_hydrolase_family_16_protein	no_locus_tag
EMC92657	213466	213663	+	hypothetical_protein	no_locus_tag
EMC92658	214005	218039	+	hypothetical_protein	no_locus_tag
EMC92659	218563	218865	-	hypothetical_protein	no_locus_tag
EMC92660	219891	220836	+	hypothetical_protein	no_locus_tag
EMC92661	220955	221227	-	hypothetical_protein	no_locus_tag
EMC92662	222551	223261	+	hypothetical_protein	no_locus_tag
EMC92663	224544	224756	+	hypothetical_protein	no_locus_tag
EMC92664	225388	226582	-	hypothetical_protein	no_locus_tag
EMC92665	227251	228507	+	hypothetical_protein	no_locus_tag
EMC92666	228684	229451	-	glycosyltransferase_family_2_protein	no_locus_tag
EMC92667	229778	230711	+	hypothetical_protein	no_locus_tag
EMC92668	232087	234101	+	hypothetical_protein	no_locus_tag
EMC92669	236331	238115	+	hypothetical_protein	no_locus_tag
EMC92670	238465	241030	+	hypothetical_protein	no_locus_tag
EMC92671	241063	242474	-	hypothetical_protein	no_locus_tag
EMC92672	242720	244525	+	hypothetical_protein	no_locus_tag
EMC92673	245255	247660	+	hypothetical_protein	no_locus_tag
EMC92674	249738	255662	+	hypothetical_protein	no_locus_tag

Table of Blast hits (query gene, subject gene, %identity, blast score, %coverage, e-value):
Mycgr3G90404_Mycgr3T	EMC92668	56	182	49.504950495	2e-49	
Mycgr3G98961_Mycgr3T	EMC92667	59	342	96.0	6e-114	


>>

197. ADOT01000171_0
Source: Arthrobotrys oligospora ATCC 24927, whole genome shotgun sequencing project.

Number of proteins with BLAST hits to this cluster: 2
MultiGeneBlast score: 2.0
Cumulative Blast bit score: 342

Table of genes, locations, strands and annotations of subject cluster:
EGX47162	1439	1765	-	hypothetical_protein	no_locus_tag
EGX47163	2811	4157	-	hypothetical_protein	no_locus_tag
EGX47164	7787	10021	+	hypothetical_protein	no_locus_tag
EGX47165	10653	12811	+	hypothetical_protein	no_locus_tag
EGX47166	14003	15742	+	hypothetical_protein	no_locus_tag
EGX47167	16427	17287	-	hypothetical_protein	no_locus_tag
EGX47168	17821	18807	-	hypothetical_protein	no_locus_tag
EGX47169	23161	24474	+	hypothetical_protein	no_locus_tag
EGX47170	27256	28266	+	hypothetical_protein	no_locus_tag
EGX47171	28472	29332	-	hypothetical_protein	no_locus_tag
EGX47172	30077	31085	-	hypothetical_protein	no_locus_tag
EGX47173	33465	34693	+	hypothetical_protein	no_locus_tag
EGX47174	35576	38196	-	hypothetical_protein	no_locus_tag
EGX47175	39610	40663	-	hypothetical_protein	no_locus_tag
EGX47176	41803	43413	+	hypothetical_protein	no_locus_tag
EGX47177	44200	45655	+	hypothetical_protein	no_locus_tag

Table of Blast hits (query gene, subject gene, %identity, blast score, %coverage, e-value):
Mycgr3G67791_Mycgr3T	EGX47169	30	232	80.9338521401	1e-66	
Mycgr3G90404_Mycgr3T	EGX47166	32	110	71.2871287129	7e-24	


>>

198. JH971386_0
Source: Agaricus bisporus var. burnettii JB137-S8 unplaced genomic scaffold AGABI1scaffold_2, whole genome shotgun sequence.

Number of proteins with BLAST hits to this cluster: 2
MultiGeneBlast score: 2.0
Cumulative Blast bit score: 318

Table of genes, locations, strands and annotations of subject cluster:
EKM82812	1437671	1440500	+	hypothetical_protein	no_locus_tag
EKM82813	1442170	1442738	+	hypothetical_protein	no_locus_tag
EKM82814	1442983	1443990	+	hypothetical_protein	no_locus_tag
EKM82815	1448903	1449377	+	hypothetical_protein	no_locus_tag
EKM82816	1449648	1450061	+	hypothetical_protein	no_locus_tag
EKM82817	1450329	1452071	+	hypothetical_protein	no_locus_tag
EKM82818	1454336	1456021	-	hypothetical_protein	no_locus_tag
EKM82819	1456066	1460005	+	hypothetical_protein	no_locus_tag
EKM82820	1460713	1461959	-	hypothetical_protein	no_locus_tag
EKM82821	1462197	1463249	+	hypothetical_protein	no_locus_tag
EKM82822	1464688	1467100	-	hypothetical_protein	no_locus_tag
EKM82823	1469019	1473814	-	hypothetical_protein	no_locus_tag
EKM82824	1476422	1476632	+	hypothetical_protein	no_locus_tag
EKM82825	1476699	1477681	-	hypothetical_protein	no_locus_tag
EKM82826	1478204	1481493	+	hypothetical_protein	no_locus_tag
EKM82827	1481611	1482473	-	hypothetical_protein	no_locus_tag
EKM82828	1482600	1484052	+	hypothetical_protein	no_locus_tag
EKM82829	1484114	1484863	-	hypothetical_protein	no_locus_tag
EKM82830	1485033	1486692	+	hypothetical_protein	no_locus_tag
EKM82831	1487016	1488355	+	hypothetical_protein	no_locus_tag
EKM82832	1488430	1489166	-	hypothetical_protein	no_locus_tag
EKM82833	1490541	1491738	-	hypothetical_protein	no_locus_tag
EKM82834	1492443	1493640	-	hypothetical_protein	no_locus_tag
EKM82835	1494077	1496907	-	hypothetical_protein	no_locus_tag
EKM82836	1497857	1499206	+	hypothetical_protein	no_locus_tag
EKM82837	1499578	1501668	-	hypothetical_protein	no_locus_tag
EKM82838	1502491	1502832	-	hypothetical_protein	no_locus_tag
EKM82839	1502954	1506426	+	hypothetical_protein	no_locus_tag

Table of Blast hits (query gene, subject gene, %identity, blast score, %coverage, e-value):
Mycgr3G35447_Mycgr3T	EKM82828	35	218	101.834862385	3e-62	
Mycgr3G98961_Mycgr3T	EKM82819	31	100	81.6666666667	4e-20	


>>

199. JH931606_0
Source: Agaricus bisporus var. bisporus H97 unplaced genomic scaffold AGABI2scaffold_2, whole genome shotgun sequence.

Number of proteins with BLAST hits to this cluster: 2
MultiGeneBlast score: 2.0
Cumulative Blast bit score: 317

Table of genes, locations, strands and annotations of subject cluster:
EKV50212	1482351	1485180	+	hypothetical_protein	no_locus_tag
EKV50213	1486110	1486684	+	hypothetical_protein	no_locus_tag
EKV50214	1487661	1488672	+	hypothetical_protein	no_locus_tag
EKV50215	1493683	1494074	-	hypothetical_protein	no_locus_tag
EKV50216	1494199	1494612	+	hypothetical_protein	no_locus_tag
EKV50217	1494880	1496625	+	hypothetical_protein	no_locus_tag
EKV50218	1499281	1500965	-	hypothetical_protein	no_locus_tag
EKV50219	1501007	1504940	+	hypothetical_protein	no_locus_tag
EKV50220	1505674	1507000	-	hypothetical_protein	no_locus_tag
EKV50221	1507160	1508211	+	hypothetical_protein	no_locus_tag
EKV50222	1509662	1513281	-	argonaute-like_protein	no_locus_tag
EKV50223	1513995	1518790	-	hypothetical_protein	no_locus_tag
EKV50224	1521507	1522922	-	hypothetical_protein	no_locus_tag
EKV50225	1523012	1526301	+	hypothetical_protein	no_locus_tag
EKV50226	1526648	1527280	-	hypothetical_protein	no_locus_tag
EKV50227	1527407	1528859	+	hypothetical_protein	no_locus_tag
EKV50228	1528933	1529682	-	hypothetical_protein	no_locus_tag
EKV50229	1529835	1531499	+	hypothetical_protein	no_locus_tag
EKV50230	1531955	1533165	+	hypothetical_protein	no_locus_tag
EKV50231	1533240	1534841	-	hypothetical_protein	no_locus_tag
EKV50232	1535352	1536549	-	hypothetical_protein	no_locus_tag
EKV50233	1537254	1540113	-	hypothetical_protein	no_locus_tag
EKV50234	1540530	1543360	-	hypothetical_protein	no_locus_tag
EKV50235	1544310	1545659	+	hypothetical_protein	no_locus_tag
EKV50236	1546033	1548122	-	hypothetical_protein	no_locus_tag

Table of Blast hits (query gene, subject gene, %identity, blast score, %coverage, e-value):
Mycgr3G35447_Mycgr3T	EKV50227	35	217	102.293577982	1e-61	
Mycgr3G98961_Mycgr3T	EKV50219	31	100	81.6666666667	4e-20	


>>

200. DS547096_1
Source: Laccaria bicolor S238N-H82 LACBIscaffold_6 genomic scaffold, whole genome shotgun sequence.

Number of proteins with BLAST hits to this cluster: 2
MultiGeneBlast score: 2.0
Cumulative Blast bit score: 315

Table of genes, locations, strands and annotations of subject cluster:
EDR11324	1750112	1750843	-	predicted_protein	no_locus_tag
EDR11325	1750943	1753791	-	predicted_protein	no_locus_tag
EDR11326	1754108	1755159	-	predicted_protein	no_locus_tag
EDR10982	1755699	1756798	+	predicted_protein	no_locus_tag
EDR11327	1757062	1757434	-	predicted_protein	no_locus_tag
EDR10983	1757572	1758817	+	predicted_protein	no_locus_tag
EDR10984	1759565	1762637	+	predicted_protein	no_locus_tag
EDR10985	1763185	1763693	+	predicted_protein	no_locus_tag
EDR10986	1763845	1764825	+	predicted_protein	no_locus_tag
EDR10987	1765102	1765525	+	predicted_protein	no_locus_tag
EDR10988	1765649	1767270	+	predicted_protein	no_locus_tag
EDR11328	1767737	1769360	-	predicted_protein	no_locus_tag
EDR10989	1769448	1770358	+	predicted_protein	no_locus_tag
EDR10990	1770650	1773278	+	predicted_protein	no_locus_tag
EDR10991	1773510	1774455	+	predicted_protein	no_locus_tag
EDR11329	1774529	1775496	-	ER-to-Golgi_vesicle_protein_transport_Sft2	no_locus_tag
EDR11330	1775794	1780521	-	predicted_protein	no_locus_tag
EDR11331	1781071	1782384	-	predicted_protein	no_locus_tag
EDR10992	1782522	1785928	+	predicted_protein	no_locus_tag
EDR11332	1785983	1786838	-	predicted_protein	no_locus_tag
EDR10993	1786885	1788321	+	predicted_protein	no_locus_tag
EDR11333	1788346	1789107	-	predicted_protein	no_locus_tag
EDR10994	1789221	1790809	+	predicted_protein	no_locus_tag
EDR11334	1792967	1794161	-	predicted_protein	no_locus_tag
EDR11335	1794664	1795810	-	predicted_protein	no_locus_tag
EDR10995	1796053	1797456	+	predicted_protein	no_locus_tag
EDR11336	1797481	1799199	-	predicted_protein	no_locus_tag
EDR10996	1799285	1800512	+	20S_proteasome_subunit	no_locus_tag
EDR10997	1800764	1806242	+	Sec7-like_domain_is_implicated_in_guanine nucleotide exchange function	no_locus_tag
EDR11337	1806309	1807408	-	predicted_protein	no_locus_tag
EDR10998	1807573	1810501	+	predicted_protein	no_locus_tag

Table of Blast hits (query gene, subject gene, %identity, blast score, %coverage, e-value):
Mycgr3G35447_Mycgr3T	EDR10993	36	217	105.275229358	8e-62	
Mycgr3G98961_Mycgr3T	EDR10989	29	98	89.3333333333	7e-21	


>>

201. JH971387_0
Source: Agaricus bisporus var. burnettii JB137-S8 unplaced genomic scaffold AGABI1scaffold_3, whole genome shotgun sequence.

Number of proteins with BLAST hits to this cluster: 1
MultiGeneBlast score: 1.0
Cumulative Blast bit score: 4601

Table of genes, locations, strands and annotations of subject cluster:
EKM81698	925097	926499	-	hypothetical_protein	no_locus_tag
EKM81699	927749	928129	+	hypothetical_protein	no_locus_tag
EKM81700	933203	935192	-	hypothetical_protein	no_locus_tag
EKM81701	938666	939571	+	hypothetical_protein	no_locus_tag
EKM81702	939805	942551	-	hypothetical_protein	no_locus_tag
EKM81703	942695	951294	-	hypothetical_protein	no_locus_tag
EKM81704	951900	954220	-	hypothetical_protein	no_locus_tag
EKM81705	955336	957297	-	hypothetical_protein	no_locus_tag
EKM81706	958013	959566	-	hypothetical_protein	no_locus_tag
EKM81707	959723	961604	+	hypothetical_protein	no_locus_tag
EKM81708	961953	964389	+	hypothetical_protein	no_locus_tag
EKM81709	965277	966233	+	hypothetical_protein	no_locus_tag
EKM81710	966379	967014	+	hypothetical_protein	no_locus_tag
EKM81711	967235	969276	+	hypothetical_protein	no_locus_tag
EKM81712	970960	974593	-	hypothetical_protein	no_locus_tag
EKM81713	976048	984685	+	hypothetical_protein	no_locus_tag
EKM81714	984985	986406	-	hypothetical_protein	no_locus_tag
EKM81715	987606	988901	+	hypothetical_protein	no_locus_tag
EKM81716	988971	991027	-	hypothetical_protein	no_locus_tag
EKM81717	991532	993126	+	hypothetical_protein	no_locus_tag
EKM81718	993902	994362	-	hypothetical_protein	no_locus_tag
EKM81719	996229	996605	-	hypothetical_protein	no_locus_tag
EKM81720	998444	1000120	-	hypothetical_protein	no_locus_tag
EKM81721	1000430	1001400	-	hypothetical_protein	no_locus_tag
EKM81722	1002804	1004941	+	hypothetical_protein	no_locus_tag

Table of Blast hits (query gene, subject gene, %identity, blast score, %coverage, e-value):
Mycgr3G67795_Mycgr3T	EKM81713	48	2326	100.823723229	0.0	
Mycgr3G67795_Mycgr3T	EKM81703	48	2275	100.741350906	0.0	


>>

202. JH931610_0
Source: Agaricus bisporus var. bisporus H97 unplaced genomic scaffold AGABI2scaffold_6, whole genome shotgun sequence.

Number of proteins with BLAST hits to this cluster: 1
MultiGeneBlast score: 1.0
Cumulative Blast bit score: 4432

Table of genes, locations, strands and annotations of subject cluster:
EKV46500	917726	919128	-	aminopeptidase	no_locus_tag
EKV46501	920378	920758	+	hypothetical_protein	no_locus_tag
EKV46502	925832	927821	-	hypothetical_protein	no_locus_tag
EKV46503	931342	932211	+	hypothetical_protein	no_locus_tag
EKV46504	932444	935191	-	hypothetical_protein	no_locus_tag
EKV46505	935335	943750	-	hypothetical_protein	no_locus_tag
EKV46506	944546	946866	-	hypothetical_protein	no_locus_tag
EKV46507	947983	949945	-	hypothetical_protein	no_locus_tag
EKV46508	950659	952208	-	hypothetical_protein	no_locus_tag
EKV46509	952371	954254	+	hypothetical_protein	no_locus_tag
EKV46510	954603	957037	+	hypothetical_protein	no_locus_tag
EKV46511	957296	958866	+	hypothetical_protein	no_locus_tag
EKV46512	959025	959660	+	hypothetical_protein	no_locus_tag
EKV46513	959882	961922	+	hypothetical_protein	no_locus_tag
EKV46514	963596	965540	-	hypothetical_protein	no_locus_tag
EKV46515	966158	967240	-	hypothetical_protein	no_locus_tag
EKV46516	968671	977303	+	hypothetical_protein	no_locus_tag
EKV46517	977603	979026	-	hypothetical_protein	no_locus_tag
EKV46518	980267	981314	+	hypothetical_protein	no_locus_tag
EKV46519	981688	983697	-	phosphoglucomutase	no_locus_tag
EKV46520	984281	985812	+	hypothetical_protein	no_locus_tag
EKV46521	986590	987049	-	hypothetical_protein	no_locus_tag
EKV46522	988005	988381	-	hypothetical_protein	no_locus_tag
EKV46523	990219	991895	-	hypothetical_protein	no_locus_tag
EKV46524	992203	993173	-	hypothetical_protein	no_locus_tag
EKV46525	994572	996712	+	hypothetical_protein	no_locus_tag

Table of Blast hits (query gene, subject gene, %identity, blast score, %coverage, e-value):
Mycgr3G67795_Mycgr3T	EKV46516	47	2227	100.617792422	0.0	
Mycgr3G67795_Mycgr3T	EKV46505	47	2205	99.3822075783	0.0	


>>

203. KB445561_3
Source: Baudoinia compniacensis UAMH 10762 unplaced genomic scaffold BAUCOscaffold_12, whole genome shotgun sequence.

Number of proteins with BLAST hits to this cluster: 1
MultiGeneBlast score: 1.0
Cumulative Blast bit score: 4110

Table of genes, locations, strands and annotations of subject cluster:
EMC92720	363457	364234	+	hypothetical_protein	no_locus_tag
EMC92721	364886	367775	-	hypothetical_protein	no_locus_tag
EMC92722	368811	371612	-	hypothetical_protein	no_locus_tag
EMC92723	373800	374824	-	hypothetical_protein	no_locus_tag
EMC92724	376422	377997	-	hypothetical_protein	no_locus_tag
EMC92725	378750	380891	-	hypothetical_protein	no_locus_tag
EMC92726	381310	388614	+	hypothetical_protein	no_locus_tag
EMC92727	389399	389978	+	hypothetical_protein	no_locus_tag
EMC92728	390056	390821	-	hypothetical_protein	no_locus_tag
EMC92729	391438	394138	-	hypothetical_protein	no_locus_tag
EMC92730	396285	396938	+	hypothetical_protein	no_locus_tag
EMC92731	397913	398519	+	hypothetical_protein	no_locus_tag
EMC92732	398955	402315	-	hypothetical_protein	no_locus_tag
EMC92733	402812	404569	-	hypothetical_protein	no_locus_tag
EMC92734	405538	406134	-	hypothetical_protein	no_locus_tag
EMC92735	407281	409981	-	hypothetical_protein	no_locus_tag

Table of Blast hits (query gene, subject gene, %identity, blast score, %coverage, e-value):
Mycgr3G67795_Mycgr3T	EMC92726	82	4110	100.0	0.0	


>>

204. CM001880_0
Source: Theobroma cacao cultivar Matina 1-6 chromosome 2, whole genome shotgun sequence.

Number of proteins with BLAST hits to this cluster: 1
MultiGeneBlast score: 1.0
Cumulative Blast bit score: 3688

Table of genes, locations, strands and annotations of subject cluster:
EOX98527	6078255	6081003	-	Pyruvate_kinase_family_protein_isoform_2	no_locus_tag
EOX98529	6087530	6093687	+	Inositol_1,3,4-trisphosphate_5/6-kinase_family protein isoform 1	no_locus_tag
EOX98531	6090406	6093687	+	Inositol_1,3,4-trisphosphate_5/6-kinase_family protein isoform 4	no_locus_tag
EOX98533	6094651	6118875	-	Target_of_rapamycin_isoform_1	no_locus_tag
EOX98534	6095522	6118875	-	Target_of_rapamycin_isoform_3	no_locus_tag
EOX98536	6121047	6124174	-	Uncharacterized_protein_isoform_2	no_locus_tag
EOX98538	6125552	6127465	-	S-adenosyl-L-methionine-dependent methyltransferases superfamily protein isoform 2	no_locus_tag
EOX98546	6129758	6133689	-	NAD(P)-binding_Rossmann-fold_superfamily_protein isoform 8	no_locus_tag
EOX98545	6131802	6134855	-	NAD(P)-binding_Rossmann-fold_superfamily protein, putative isoform 7	no_locus_tag
EOX98547	6135517	6137667	+	DA1,_putative	no_locus_tag
EOX98549	6138646	6141312	+	4-hydroxy-3-methylbut-2-enyl_diphosphate reductase isoform 2	no_locus_tag

Table of Blast hits (query gene, subject gene, %identity, blast score, %coverage, e-value):
Mycgr3G67795_Mycgr3T	EOX98533	42	1872	104.695222405	0.0	
Mycgr3G67795_Mycgr3T	EOX98534	42	1816	98.1466227348	0.0	


>>

205. CP002684_0
Source: Arabidopsis thaliana chromosome 1, complete sequence.

Number of proteins with BLAST hits to this cluster: 1
MultiGeneBlast score: 1.0
Cumulative Blast bit score: 3658

Table of genes, locations, strands and annotations of subject cluster:
AEE32502	18504845	18505431	+	uncharacterized_protein	AT1G49975
AEE32503	18508026	18512111	+	DNA/RNA_polymerases_superfamily_protein	AT1G49980
AEE32504	18513696	18514988	+	F-box_protein	AT1G49990
AEE32505	18515183	18517244	-	putative_ribosomal_RNA_small_subunit methyltransferase	AT1G50000
AEE32506	18515595	18517244	-	putative_ribosomal_RNA_small_subunit methyltransferase	AT1G50000
AEE32507	18517737	18519729	+	tubulin_alpha-2_chain	TUA2
AEE32508	18520144	18521600	-	uncharacterized_protein	AT1G50020
AEE32509	18522626	18539619	-	phosphatidylinositol_3-kinase_family_protein TOR	TOR
AEE32510	18522626	18539619	-	phosphatidylinositol_3-kinase_family_protein TOR	TOR
AEE32511	18542236	18543823	+	uncharacterized_protein	AT1G50040
AEE32512	18546165	18549046	+	putative_pathogenesis-related_protein	AT1G50050
AEE32513	18551186	18552446	+	putative_pathogenesis-related_protein	AT1G50060
AEE32514	18554001	18554276	-	uncharacterized_protein	AT1G50080
AEE32515	18554641	18556794	-	putative_branched-chain-amino-acid aminotransferase 7	AT1G50090
AEE32516	18558203	18560219	-	branched-chain-amino-acid_aminotransferase_6	AT1G50110

Table of Blast hits (query gene, subject gene, %identity, blast score, %coverage, e-value):
Mycgr3G67795_Mycgr3T	AEE32509	41	1840	105.148270181	0.0	
Mycgr3G67795_Mycgr3T	AEE32510	41	1818	104.983525535	0.0	


>>

206. JH767573_2
Source: Coniosporium apollinis CBS 100218 chromosome Unknown supercont1.20, whole genome shotgun sequence.

Number of proteins with BLAST hits to this cluster: 1
MultiGeneBlast score: 1.0
Cumulative Blast bit score: 3508

Table of genes, locations, strands and annotations of subject cluster:
EON65345	286462	287683	-	hypothetical_protein	no_locus_tag
EON65346	289160	291049	-	hypothetical_protein	no_locus_tag
EON65347	291603	293328	-	hypothetical_protein	no_locus_tag
EON65348	294650	296903	+	hypothetical_protein	no_locus_tag
EON65349	297639	298854	+	methylsterol_monooxygenase	no_locus_tag
EON65350	299508	300138	-	hypothetical_protein	no_locus_tag
EON65351	300541	302976	-	hypothetical_protein	no_locus_tag
EON65352	304091	305197	+	hypothetical_protein	no_locus_tag
EON65353	306195	313744	-	FKBP12-rapamycin_complex-associated_protein	no_locus_tag

Table of Blast hits (query gene, subject gene, %identity, blast score, %coverage, e-value):
Mycgr3G67795_Mycgr3T	EON65353	70	3508	100.57660626	0.0	


>>

207. KB445649_4
Source: Cochliobolus sativus ND90Pr unplaced genomic scaffold COCSAscaffold_13, whole genome shotgun sequence.

Number of proteins with BLAST hits to this cluster: 1
MultiGeneBlast score: 1.0
Cumulative Blast bit score: 3284

Table of genes, locations, strands and annotations of subject cluster:
EMD61144	1053135	1054140	-	hypothetical_protein	no_locus_tag
EMD61145	1054495	1056363	+	hypothetical_protein	no_locus_tag
EMD61146	1057099	1058768	+	hypothetical_protein	no_locus_tag
EMD61147	1060552	1062345	+	hypothetical_protein	no_locus_tag
EMD61148	1063393	1063554	-	hypothetical_protein	no_locus_tag
EMD61149	1064213	1067830	+	hypothetical_protein	no_locus_tag
EMD61150	1068781	1070840	+	hypothetical_protein	no_locus_tag
EMD61151	1071254	1078633	+	hypothetical_protein	no_locus_tag
EMD61152	1079541	1081164	+	hypothetical_protein	no_locus_tag
EMD61153	1081281	1082021	-	hypothetical_protein	no_locus_tag
EMD61154	1082303	1086774	+	hypothetical_protein	no_locus_tag
EMD61155	1087175	1088723	-	hypothetical_protein	no_locus_tag
EMD61156	1089030	1089923	+	hypothetical_protein	no_locus_tag
EMD61157	1090213	1092558	-	hypothetical_protein	no_locus_tag
EMD61158	1095918	1096745	-	hypothetical_protein	no_locus_tag
EMD61159	1096961	1097883	-	hypothetical_protein	no_locus_tag
EMD61160	1098337	1099468	-	hypothetical_protein	no_locus_tag

Table of Blast hits (query gene, subject gene, %identity, blast score, %coverage, e-value):
Mycgr3G67795_Mycgr3T	EMD61151	66	3285	100.700164745	0.0	


>>

208. KB445579_4
Source: Cochliobolus heterostrophus C5 unplaced genomic scaffold COCHEscaffold_11, whole genome shotgun sequence.

Number of proteins with BLAST hits to this cluster: 1
MultiGeneBlast score: 1.0
Cumulative Blast bit score: 3284

Table of genes, locations, strands and annotations of subject cluster:
EMD89387	1027565	1028570	-	hypothetical_protein	no_locus_tag
EMD89388	1028926	1030794	+	hypothetical_protein	no_locus_tag
EMD89389	1031594	1033267	+	hypothetical_protein	no_locus_tag
EMD89390	1035068	1036861	+	hypothetical_protein	no_locus_tag
EMD89391	1040515	1044133	+	hypothetical_protein	no_locus_tag
EMD89392	1045080	1047139	+	hypothetical_protein	no_locus_tag
EMD89393	1047554	1054933	+	hypothetical_protein	no_locus_tag
EMD89394	1055874	1057518	+	hypothetical_protein	no_locus_tag
EMD89395	1057636	1058374	-	hypothetical_protein	no_locus_tag
EMD89396	1058656	1063128	+	hypothetical_protein	no_locus_tag
EMD89397	1063524	1065071	-	hypothetical_protein	no_locus_tag
EMD89398	1065379	1066229	+	hypothetical_protein	no_locus_tag
EMD89399	1066519	1068888	-	hypothetical_protein	no_locus_tag
EMD89400	1069880	1070895	-	hypothetical_protein	no_locus_tag
EMD89401	1071218	1071918	+	hypothetical_protein	no_locus_tag
EMD89402	1072230	1073126	-	hypothetical_protein	no_locus_tag
EMD89403	1073614	1075047	-	hypothetical_protein	no_locus_tag

Table of Blast hits (query gene, subject gene, %identity, blast score, %coverage, e-value):
Mycgr3G67795_Mycgr3T	EMD89393	66	3284	100.700164745	0.0	


>>

209. CH476599_0
Source: Aspergillus terreus NIH2624 scaffold_6 genomic scaffold, whole genome shotgun sequence.

Number of proteins with BLAST hits to this cluster: 1
MultiGeneBlast score: 1.0
Cumulative Blast bit score: 3099

Table of genes, locations, strands and annotations of subject cluster:
EAU34901	584309	586643	+	predicted_protein	no_locus_tag
EAU34902	587005	588088	-	hypothetical_protein	no_locus_tag
EAU34903	589034	589987	+	inositol_oxygenase_1	no_locus_tag
EAU34904	590489	594179	-	conserved_hypothetical_protein	no_locus_tag
EAU34905	594706	595433	-	conserved_hypothetical_protein	no_locus_tag
EAU34906	595991	597310	+	predicted_protein	no_locus_tag
EAU34907	597858	598978	-	conserved_hypothetical_protein	no_locus_tag
EAU34908	600284	602058	-	conserved_hypothetical_protein	no_locus_tag
EAU34909	602484	609814	-	phosphatidylinositol_3-kinase_tor2	no_locus_tag
EAU34910	611322	612554	+	conserved_hypothetical_protein	no_locus_tag
EAU34911	612813	614180	+	conserved_hypothetical_protein	no_locus_tag
EAU34912	614582	615186	+	40S_ribosomal_protein_S17	no_locus_tag
EAU34913	615562	616512	-	conserved_hypothetical_protein	no_locus_tag
EAU34914	617304	619090	-	predicted_protein	no_locus_tag
EAU34915	619648	621138	-	predicted_protein	no_locus_tag
EAU34916	622752	624053	-	predicted_protein	no_locus_tag
EAU34917	624743	628497	-	conserved_hypothetical_protein	no_locus_tag
EAU34918	629392	630630	+	conserved_hypothetical_protein	no_locus_tag

Table of Blast hits (query gene, subject gene, %identity, blast score, %coverage, e-value):
Mycgr3G67795_Mycgr3T	EAU34909	63	3099	100.247116969	0.0	


>>

210. DS572813_0
Source: Paracoccidioides brasiliensis Pb01 supercont1.3 genomic scaffold, whole genome shotgun sequence.

Number of proteins with BLAST hits to this cluster: 1
MultiGeneBlast score: 1.0
Cumulative Blast bit score: 3089

Table of genes, locations, strands and annotations of subject cluster:
EEH38942	289193	291549	+	predicted_protein	no_locus_tag
EEH38943	294802	295846	+	inositol_oxygenase	no_locus_tag
EEH38944	296546	297884	-	conserved_hypothetical_protein	no_locus_tag
EEH38945	298517	300784	+	fungal_specific_transcription_factor domain-containing protein	no_locus_tag
EEH38946	300837	301388	+	predicted_protein	no_locus_tag
EEH38947	301989	303837	+	conserved_hypothetical_protein	no_locus_tag
EEH38948	304639	312042	-	phosphatidylinositol_3-kinase_tor2	no_locus_tag
EEH38949	313151	313988	+	predicted_protein	no_locus_tag
EEH38950	315672	317045	+	conserved_hypothetical_protein	no_locus_tag
EEH38951	317722	318420	+	40S_ribosomal_protein_S17	no_locus_tag
EEH38952	319053	320213	-	conserved_hypothetical_protein	no_locus_tag
EEH38953	321267	324952	+	SH3_domain-containing_protein	no_locus_tag
EEH38954	325466	327057	+	predicted_protein	no_locus_tag
EEH38955	327166	327582	-	conserved_hypothetical_protein	no_locus_tag
EEH38956	328470	331315	+	AP-2_complex_subunit_beta	no_locus_tag
EEH38957	332040	333882	-	kynureninase	no_locus_tag

Table of Blast hits (query gene, subject gene, %identity, blast score, %coverage, e-value):
Mycgr3G67795_Mycgr3T	EEH38948	63	3089	99.8764415157	0.0	


>>

211. DS572750_1
Source: Paracoccidioides brasiliensis Pb18 supercont1.1 genomic scaffold, whole genome shotgun sequence.

Number of proteins with BLAST hits to this cluster: 1
MultiGeneBlast score: 1.0
Cumulative Blast bit score: 3088

Table of genes, locations, strands and annotations of subject cluster:
EEH44060	1138890	1140729	+	kynureninase	no_locus_tag
EEH44061	1141409	1144108	-	AP-2_complex_subunit_beta	no_locus_tag
EEH44062	1144985	1145401	+	conserved_hypothetical_protein	no_locus_tag
EEH44063	1147026	1150718	-	SH3_domain-containing_protein	no_locus_tag
EEH44064	1151726	1152910	+	conserved_hypothetical_protein	no_locus_tag
EEH44065	1153486	1154177	-	40S_ribosomal_protein_S17	no_locus_tag
EEH44066	1154804	1156177	-	conserved_hypothetical_protein	no_locus_tag
EEH44067	1157168	1158530	-	predicted_protein	no_locus_tag
EEH44068	1159696	1167099	+	phosphatidylinositol_3-kinase_tor2	no_locus_tag
EEH44069	1167888	1170877	-	conserved_hypothetical_protein	no_locus_tag
EEH44070	1170930	1173158	-	fungal_specific_transcription_factor domain-containing protein	no_locus_tag
EEH44071	1173867	1175031	+	conserved_hypothetical_protein	no_locus_tag
EEH44072	1175825	1176869	-	inositol_oxygenase	no_locus_tag
EEH44073	1178946	1181309	-	predicted_protein	no_locus_tag
EEH44074	1183140	1186877	-	conserved_hypothetical_protein	no_locus_tag
EEH44075	1187021	1187683	+	hypothetical_protein	no_locus_tag

Table of Blast hits (query gene, subject gene, %identity, blast score, %coverage, e-value):
Mycgr3G67795_Mycgr3T	EEH44068	63	3088	99.8764415157	0.0	


>>

212. GG749410_1
Source: Ajellomyces dermatitidis ATCC 18188 genomic scaffold supercont1.4, whole genome shotgun sequence.

Number of proteins with BLAST hits to this cluster: 1
MultiGeneBlast score: 1.0
Cumulative Blast bit score: 3085

Table of genes, locations, strands and annotations of subject cluster:
EGE78575	487917	489666	+	kynureninase	no_locus_tag
EGE78576	490176	492565	-	AP-2_adaptor_complex_subunit_beta	no_locus_tag
EGE78577	493422	494229	+	ER_membrane_DUF1077_domain-containing_protein	no_locus_tag
EGE78578	494300	495919	-	MFS_transporter	no_locus_tag
EGE78579	496847	500580	-	SH3_domain-containing_protein	no_locus_tag
EGE78580	501689	502861	+	DUF408_domain-containing_protein	no_locus_tag
EGE78581	503555	504208	-	40S_ribosomal_protein_S17	no_locus_tag
EGE78582	504576	505979	-	hypothetical_protein	no_locus_tag
EGE78583	506676	514087	+	TorA_protein	no_locus_tag

Table of Blast hits (query gene, subject gene, %identity, blast score, %coverage, e-value):
Mycgr3G67795_Mycgr3T	EGE78583	63	3085	99.8764415157	0.0	


>>

213. DS544805_2
Source: Paracoccidioides brasiliensis Pb03 supercont1.3 genomic scaffold, whole genome shotgun sequence.

Number of proteins with BLAST hits to this cluster: 1
MultiGeneBlast score: 1.0
Cumulative Blast bit score: 3085

Table of genes, locations, strands and annotations of subject cluster:
EEH19707	235229	237977	-	AP-2_complex_subunit_beta	no_locus_tag
EEH19708	238480	239277	+	conserved_hypothetical_protein	no_locus_tag
EEH19709	240898	244590	-	conserved_hypothetical_protein	no_locus_tag
EEH19710	245646	246794	+	conserved_hypothetical_protein	no_locus_tag
EEH19711	247367	248058	-	40S_ribosomal_protein_S17	no_locus_tag
EEH19712	250533	251906	-	predicted_protein	no_locus_tag
EEH19713	253300	254423	-	predicted_protein	no_locus_tag
EEH19714	255589	262992	+	phosphatidylinositol_3-kinase_tor2	no_locus_tag
EEH19715	263780	265628	-	conserved_hypothetical_protein	no_locus_tag
EEH19716	266831	269077	-	conserved_hypothetical_protein	no_locus_tag
EEH19717	269779	270266	+	conserved_hypothetical_protein	no_locus_tag
EEH19718	271736	272780	-	inositol_oxygenase	no_locus_tag
EEH19719	274876	277239	-	predicted_protein	no_locus_tag
EEH19720	278910	282655	-	conserved_hypothetical_protein	no_locus_tag

Table of Blast hits (query gene, subject gene, %identity, blast score, %coverage, e-value):
Mycgr3G67795_Mycgr3T	EEH19714	62	3085	99.8764415157	0.0	


>>

214. GG663373_0
Source: Ajellomyces capsulatus G186AR genomic scaffold supercont2.11, whole genome shotgun sequence.

Number of proteins with BLAST hits to this cluster: 1
MultiGeneBlast score: 1.0
Cumulative Blast bit score: 3076

Table of genes, locations, strands and annotations of subject cluster:
EEH04458	92145	92609	-	predicted_protein	no_locus_tag
EEH04459	95710	99468	+	conserved_hypothetical_protein	no_locus_tag
EEH04460	101208	103705	+	conserved_hypothetical_protein	no_locus_tag
EEH04461	105630	106865	-	conserved_hypothetical_protein	no_locus_tag
EEH04462	109436	111280	+	conserved_hypothetical_protein	no_locus_tag
EEH04463	112016	119429	-	conserved_hypothetical_protein	no_locus_tag
EEH04464	119939	121342	+	conserved_hypothetical_protein	no_locus_tag
EEH04465	121646	122299	+	40S_ribosomal_protein_S17	no_locus_tag
EEH04466	122980	124149	-	DUF408_domain-containing_protein	no_locus_tag
EEH04467	124456	124902	+	predicted_protein	no_locus_tag
EEH04468	125204	128950	+	SH3_domain-containing_protein	no_locus_tag
EEH04469	132085	133869	+	conserved_hypothetical_protein	no_locus_tag
EEH04470	134204	134919	-	DUF1077_domain-containing_protein	no_locus_tag
EEH04471	135725	138120	+	adaptor_protein_complex_AP-1	no_locus_tag
EEH04472	138518	140329	-	kynureninase	no_locus_tag

Table of Blast hits (query gene, subject gene, %identity, blast score, %coverage, e-value):
Mycgr3G67795_Mycgr3T	EEH04463	62	3076	99.8764415157	0.0	


>>

215. EQ963476_3
Source: Aspergillus flavus NRRL3357 scf_1106286417850 genomic scaffold, whole genome shotgun sequence.

Number of proteins with BLAST hits to this cluster: 1
MultiGeneBlast score: 1.0
Cumulative Blast bit score: 3076

Table of genes, locations, strands and annotations of subject cluster:
EED52724	1601582	1603215	+	kynureninase	no_locus_tag
EED52725	1603765	1604471	-	ER_membrane_DUF1077_domain_protein,_putative	no_locus_tag
EED52726	1605408	1607789	+	AP-2_adaptor_complex_subunit_beta,_putative	no_locus_tag
EED52727	1608437	1609381	-	pre-mRNA-splicing_factor_cwc25,_putative	no_locus_tag
EED52728	1610568	1611560	-	SH3_domain_protein	no_locus_tag
EED52729	1612503	1614416	-	SH3_domain_protein	no_locus_tag
EED52730	1615233	1616210	+	DUF408_domain_protein	no_locus_tag
EED52731	1617105	1618357	+	ketoreductase	no_locus_tag
EED52732	1619002	1620396	+	conserved_hypothetical_protein	no_locus_tag
EED52733	1621252	1628532	+	TOR_pathway_phosphatidylinositol_3-kinase_TorA	no_locus_tag

Table of Blast hits (query gene, subject gene, %identity, blast score, %coverage, e-value):
Mycgr3G67795_Mycgr3T	EED52733	62	3076	100.123558484	0.0	


>>

216. AKHY01000140_1
Source: Aspergillus oryzae 3.042, whole genome shotgun sequencing project.

Number of proteins with BLAST hits to this cluster: 1
MultiGeneBlast score: 1.0
Cumulative Blast bit score: 3075

Table of genes, locations, strands and annotations of subject cluster:
EIT78181	31697	33330	+	L-kynurenine_hydrolase	no_locus_tag
EIT78189	33880	34586	-	putative_membrane_protein	no_locus_tag
EIT78153	35199	37904	+	vesicle_coat_complex_AP-1/AP-2/AP-4,_beta_subunit	no_locus_tag
EIT78247	38552	39948	-	pre-mRNA-splicing_factor_cwc25	no_locus_tag
EIT78248	40686	44454	-	SH3_domain_protein	no_locus_tag
EIT78192	45271	46248	+	hypothetical_protein	no_locus_tag
EIT78245	47147	48399	+	flavonol_reductase/cinnamoyl-CoA_reductase	no_locus_tag
EIT78158	51294	58574	+	DNA-dependent_protein_kinase	no_locus_tag

Table of Blast hits (query gene, subject gene, %identity, blast score, %coverage, e-value):
Mycgr3G67795_Mycgr3T	EIT78158	62	3075	100.123558484	0.0	


>>

217. EQ962654_3
Source: Talaromyces stipitatus ATCC 10500 scf_1105507295541 genomic scaffold, whole genome shotgun sequence.

Number of proteins with BLAST hits to this cluster: 1
MultiGeneBlast score: 1.0
Cumulative Blast bit score: 3074

Table of genes, locations, strands and annotations of subject cluster:
EED20501	3723057	3724466	+	conserved_hypothetical_protein	no_locus_tag
EED20502	3724490	3725614	-	inositol_oxygenase,_putative	no_locus_tag
EED20503	3726280	3727382	+	glycerol_dehydrogenase,_putative	no_locus_tag
EED20504	3728759	3729639	-	hypothetical_protein	no_locus_tag
EED20505	3729674	3730022	-	hypothetical_protein	no_locus_tag
EED20506	3733307	3735448	+	conserved_hypothetical_protein	no_locus_tag
EED20507	3735711	3737531	-	conserved_hypothetical_protein	no_locus_tag
EED20508	3737981	3745355	-	TOR_pathway_phosphatidylinositol_3-kinase_TorA	no_locus_tag
EED20509	3746242	3749071	+	conserved_hypothetical_protein	no_locus_tag
EED20510	3749443	3750079	+	40S_ribosomal_protein_S17,_putative	no_locus_tag
EED20511	3750454	3751580	-	DUF408_domain_protein	no_locus_tag
EED20512	3752353	3755811	+	SH3_domain_protein	no_locus_tag
EED20513	3756791	3758532	+	florfenicol_exporter,_putative	no_locus_tag
EED20514	3758736	3759416	-	ER_membrane_DUF1077_domain_protein,_putative	no_locus_tag
EED20515	3760118	3762696	+	AP-2_adaptor_complex_subunit_beta,_putative	no_locus_tag
[truncated: 40,602 more chars]
