# Supplementary material for: In silico prediction and characterization of secondary metabolite biosynthetic gene clusters in the wheat pathogen Zymoseptoria tritici
Source: BMC Genomics. 2017 Aug 17;18:631. doi: 10.1186/s12864-017-3969-y (PMC5561558; doi:10.1186/s12864-017-3969-y)
Supplement: Supplementary file 1 — MultiGeneBLAST analysis of putative secondary metabolite clusters. All encoded amino acid sequences from genes residing in clusters predicted by AntiSMASH are given as FASTA file format. All output data from MultiGeneBLASTs are also provided. (ZIP 42911 kb) [file 12864_2017_3969_MOESM1_ESM.zip › Cluster MultiGene BLAST/out/Clusters_1_34/Cluster_11/clusterblast_output.txt]

ClusterBlast scores for /home/cp/Multigeneblast/charlie/20170206/in/Clusters1_46/Cluster_13.fasta

Table of genes, locations, strands and annotations of query cluster:
Mycgr3G36335_Mycgr3T	0	423	+	Mycgr3G36335_Mycgr3T	Mycgr3G36335_Mycgr3T	
Mycgr3G84494_Mycgr3T	523	2047	+	Mycgr3G84494_Mycgr3T	Mycgr3G84494_Mycgr3T	
Mycgr3G90558_Mycgr3T	2147	15296	+	Mycgr3G90558_Mycgr3T	Mycgr3G90558_Mycgr3T	
Mycgr3G68036_Mycgr3T	15396	16395	+	Mycgr3G68036_Mycgr3T	Mycgr3G68036_Mycgr3T	
Mycgr3G90561_Mycgr3T	16495	17134	+	Mycgr3G90561_Mycgr3T	Mycgr3G90561_Mycgr3T	
Mycgr3G35862_Mycgr3T	17234	18662	+	Mycgr3G35862_Mycgr3T	Mycgr3G35862_Mycgr3T	
Mycgr3G68030_Mycgr3T	18762	19722	+	Mycgr3G68030_Mycgr3T	Mycgr3G68030_Mycgr3T	
Mycgr3G36449_Mycgr3T	19822	21886	+	Mycgr3G36449_Mycgr3T	Mycgr3G36449_Mycgr3T	
Mycgr3G35528_Mycgr3T	21986	22844	+	Mycgr3G35528_Mycgr3T	Mycgr3G35528_Mycgr3T	
Mycgr3G35932_Mycgr3T	22944	24390	+	Mycgr3G35932_Mycgr3T	Mycgr3G35932_Mycgr3T	
Mycgr3G23761_Mycgr3T	24490	25825	+	Mycgr3G23761_Mycgr3T	Mycgr3G23761_Mycgr3T	
Mycgr3G35535_Mycgr3T	25925	26429	+	Mycgr3G35535_Mycgr3T	Mycgr3G35535_Mycgr3T	
Mycgr3G9942_Mycgr3T9	26529	30375	+	Mycgr3G9942_Mycgr3T9	Mycgr3G9942_Mycgr3T9	


Significant hits: 
1. CM001197_1	Mycosphaerella graminicola IPO323 chromosome 2, whole genome shotgun sequence.

2. AHHD01000300_0	Macrophomina phaseolina MS6, whole genome shotgun sequencing project.

3. DS995900_1	Penicillium marneffei ATCC 18224 scf_1105668340758 genomic scaffold, whole genome shotgun sequence.

4. KB725800_0	Colletotrichum orbiculare MAFF 240422 unplaced genomic scaffold Scaffold_249, whole genome shotgun sequence.

5. GL698590_0	Metarhizium acridum CQMa 102 unplaced genomic scaffold Scf_121, whole genome shotgun sequence.

6. GL891306_0	Neurospora tetrasperma FGSC 2508 unplaced genomic scaffold NEUTE1scaffold_5, whole genome shotgun sequence.

7. GL891258_0	Neurospora tetrasperma FGSC 2509 unplaced genomic scaffold NEUTE2scaffold_6, whole genome shotgun sequence.

8. CABT02000031_0	Sordaria macrospora k-hell, whole genome shotgun sequencing project.

9. CM001199_0	Mycosphaerella graminicola IPO323 chromosome 4, whole genome shotgun sequence.

10. AHHD01000518_1	Macrophomina phaseolina MS6, whole genome shotgun sequencing project.

11. KE145356_1	Glarea lozoyensis ATCC 20868 chromosome Unknown GLAREA13, whole genome shotgun sequence.

12. KB916208_0	Neofusicoccum parvum UCRNP2 chromosome Unknown NP2_03_scaffold_570, whole genome shotgun sequence.

13. KB644410_0	Penicillium oxalicum 114-2 unplaced genomic scaffold scaffold_3, whole genome shotgun sequence.

14. ABDF02000064_0	Trichoderma virens Gv29-8, whole genome shotgun sequencing project.

15. JH226133_0	Exophiala dermatitidis NIH/UT8656 unplaced genomic scaffold supercont1.4, whole genome shotgun sequence.

16. JX421684_0	Emericella rugulosa strain NRRL 11440 hypothetical protein genes, complete cds; echinocandin B biosynthetic gene cluster, complete sequence; and hypothetical protein genes, complete cds.

17. EQ962654_5	Talaromyces stipitatus ATCC 10500 scf_1105507295541 genomic scaffold, whole genome shotgun sequence.

18. AKHY01000111_0	Aspergillus oryzae 3.042, whole genome shotgun sequencing project.

19. AB705455_0	Aspergillus oryzae DNA, WYK-1 cluster, ORF1, ORF2, ORF3, wykN, wykA, wykE, wykG, wykH, wykI, wykB, wykF, wykC, wykR, wykD, ORF4, ORF5 genes, complete cds, strain: AO-1.

20. AP007154_0	Aspergillus oryzae RIB40 DNA, SC001.

21. ABDF02000068_0	Trichoderma virens Gv29-8, whole genome shotgun sequencing project.

22. EQ963479_1	Aspergillus flavus NRRL3357 scf_1106286418500 genomic scaffold, whole genome shotgun sequence.

23. AKCU01000056_0	Penicillium digitatum Pd1, whole genome shotgun sequencing project.

24. AKCT01000339_0	Penicillium digitatum PHI26, whole genome shotgun sequencing project.

25. AP007154_1	Aspergillus oryzae RIB40 DNA, SC001.

26. GL698751_0	Metarhizium anisopliae ARSEF 23 unplaced genomic scaffold Scf_041, whole genome shotgun sequence.

27. GL698592_0	Metarhizium acridum CQMa 102 unplaced genomic scaffold Scf_123, whole genome shotgun sequence.

28. CM001231_1	Magnaporthe oryzae 70-15 chromosome 1, whole genome shotgun sequence.

29. CABT02000016_0	Sordaria macrospora k-hell, whole genome shotgun sequencing project.

30. CH445354_0	Phaeosphaeria nodorum SN15 scaffold_30, whole genome shotgun sequence.

31. KB708022_0	Botryotinia fuckeliana BcDW1 unplaced genomic scaffold Scaffold_350, whole genome shotgun sequence.

32. FQ790270_0	Botryotinia fuckeliana T4 SuperContig_51_1 genomic supercontig.

33. KB705649_0	Eutypa lata UCREL1 unplaced genomic scaffold EL1_03_scaffold_311, whole genome shotgun sequence.

34. AAHF01000003_0	Aspergillus fumigatus Af293, whole genome shotgun sequencing project.

35. DS499597_4	Aspergillus fumigatus A1163 scf_000004 genomic scaffold, whole genome shotgun sequence.

36. ACJE01000008_1	Aspergillus niger ATCC 1015, whole genome shotgun sequencing project.

37. EQ963479_0	Aspergillus flavus NRRL3357 scf_1106286418500 genomic scaffold, whole genome shotgun sequence.

38. ABDF02000003_3	Trichoderma virens Gv29-8, whole genome shotgun sequencing project.

39. GL534459_0	Pyrenophora teres f. teres 0-1 unplaced genomic scaffold scaffold_190719, whole genome shotgun sequence.

40. DS027058_1	Aspergillus clavatus NRRL 1 1099423829804 genomic scaffold, whole genome shotgun sequence.

41. KE145353_0	Glarea lozoyensis ATCC 20868 chromosome Unknown GLAREA10, whole genome shotgun sequence.

42. FP929139_3	Leptosphaeria maculans JN3 lm_SuperContig_0_v2 genomic supercontig, whole genome, isolate v23.1.3.

43. CH445358_0	Phaeosphaeria nodorum SN15 scaffold_34, whole genome shotgun sequence.

44. KB908703_0	Setosphaeria turcica Et28A unplaced genomic scaffold SETTUscaffold_3, whole genome shotgun sequence.

45. KB733474_0	Bipolaris maydis ATCC 48331 unplaced genomic scaffold COCC4scaffold_31, whole genome shotgun sequence.

46. KB445640_0	Cochliobolus sativus ND90Pr unplaced genomic scaffold COCSAscaffold_4, whole genome shotgun sequence.

47. KB445571_1	Cochliobolus heterostrophus C5 unplaced genomic scaffold COCHEscaffold_3, whole genome shotgun sequence.

48. DS231615_2	Pyrenophora tritici-repentis Pt-1C-BFP supercont1.1 genomic scaffold, whole genome shotgun sequence.

49. JH126401_0	Cordyceps militaris CM01 unplaced genomic scaffold CCM_S00003, whole genome shotgun sequence.

50. DS027684_0	Neosartorya fischeri NRRL 181 1099437636244 genomic scaffold, whole genome shotgun sequence.

51. KB446555_4	Pseudocercospora fijiensis CIRAD86 unplaced genomic scaffold MYCFIscaffold_1, whole genome shotgun sequence.

52. KB456266_0	Mycosphaerella populorum SO2202 unplaced genomic scaffold SEPMUscaffold_7, whole genome shotgun sequence.

53. JH725152_0	Beauveria bassiana ARSEF 2860 unplaced genomic scaffold BBA_S00003, whole genome shotgun sequence.

54. AAHF01000006_1	Aspergillus fumigatus Af293, whole genome shotgun sequencing project.

55. DS499599_1	Aspergillus fumigatus A1163 scf_000006 genomic scaffold, whole genome shotgun sequence.

56. DF126469_0	Aspergillus kawachii IFO 4308 DNA, contig: scaffold00023, whole genome shotgun sequence.

57. AM269994_0	Aspergillus niger contig An01c0480, genomic contig.

58. ACJE01000004_5	Aspergillus niger ATCC 1015, whole genome shotgun sequencing project.

59. ABDF02000005_0	Trichoderma virens Gv29-8, whole genome shotgun sequencing project.

60. AMYD01004056_0	Colletotrichum gloeosporioides Cg-14, whole genome shotgun sequencing project.

61. GL629735_1	Grosmannia clavigera kw1407 unplaced genomic scaffold GCSC_113, whole genome shotgun sequence.

62. KB706559_0	Eutypa lata UCREL1 unplaced genomic scaffold EL1_03_scaffold_1221, whole genome shotgun sequence.

63. GG697353_0	Glomerella graminicola M1.001 genomic scaffold supercont1.23, whole genome shotgun sequence.

64. CACQ02006567_0	Colletotrichum higginsianum strain IMI 349063, whole genome shotgun sequencing project.

65. ABDG02000025_0	Trichoderma atroviride IMI 206040, whole genome shotgun sequencing project.

66. GG698907_3	Nectria haematococca mpVI 77-13-4 chromosome 12 genomic scaffold NECHAsca_15_chr12_5_0, whole genome shotgun sequence.

67. GL985063_0	Trichoderma reesei QM6a unplaced genomic scaffold TRIREscaffold_8, whole genome shotgun sequence.

68. CH476594_1	Aspergillus terreus NIH2624 scaffold_1 genomic scaffold, whole genome shotgun sequence.

69. KE148169_1	Ophiostoma piceae UAMH 11346 chromosome Unknown scf24, whole genome shotgun sequence.

70. JH795082_0	Magnaporthe oryzae P131 unplaced genomic scaffold P131_scaffold01190, whole genome shotgun sequence.

71. JH793116_0	Magnaporthe oryzae Y34 unplaced genomic scaffold Y34_scaffold00799, whole genome shotgun sequence.

72. CM001233_4	Magnaporthe oryzae 70-15 chromosome 3, whole genome shotgun sequence.

73. KB020307_0	Colletotrichum gloeosporioides Nara gc5 unplaced genomic scaffold scaffold1090, whole genome shotgun sequence.

74. GL385398_0	Gaeumannomyces graminis var. tritici R3-111a-1 unplaced genomic scaffold supercont2.4, whole genome shotgun sequence.

75. JH687384_0	Stereum hirsutum FP-91666 SS1 unplaced genomic scaffold STEHIscaffold_6, whole genome shotgun sequence.

76. AHHD01000414_0	Macrophomina phaseolina MS6, whole genome shotgun sequencing project.

77. CH445371_1	Phaeosphaeria nodorum SN15 scaffold_47, whole genome shotgun sequence.

78. GG704912_0	Coccidioides immitis RS genomic scaffold supercont3.2, whole genome shotgun sequence.

79. DF126477_0	Aspergillus kawachii IFO 4308 DNA, contig: scaffold00031, whole genome shotgun sequence.

80. ACJE01000018_0	Aspergillus niger ATCC 1015, whole genome shotgun sequencing project.

81. ABDG02000016_0	Trichoderma atroviride IMI 206040, whole genome shotgun sequencing project.

82. DF126457_0	Aspergillus kawachii IFO 4308 DNA, contig: scaffold00011, whole genome shotgun sequence.

83. ABDF02000063_0	Trichoderma virens Gv29-8, whole genome shotgun sequencing project.

84. DF126469_1	Aspergillus kawachii IFO 4308 DNA, contig: scaffold00023, whole genome shotgun sequence.

85. JH126402_4	Cordyceps militaris CM01 unplaced genomic scaffold CCM_S00004, whole genome shotgun sequence.

86. KE145357_0	Glarea lozoyensis ATCC 20868 chromosome Unknown GLAREA14, whole genome shotgun sequence.

87. ACJE01000004_4	Aspergillus niger ATCC 1015, whole genome shotgun sequencing project.

88. GL890999_0	Neurospora tetrasperma FGSC 2509 unplaced genomic scaffold NEUTE2scaffold_1, whole genome shotgun sequence.

89. GL891382_0	Neurospora tetrasperma FGSC 2508 unplaced genomic scaffold NEUTE1scaffold_81, whole genome shotgun sequence.

90. AABX02000002_0	Neurospora crassa OR74A, whole genome shotgun sequencing project.

91. GL636512_1	Coccidioides posadasii str. Silveira unplaced genomic scaffold supercont2.27, whole genome shotgun sequence.

92. CP003011_3	Thielavia terrestris NRRL 8126 chromosome 3, complete sequence.

93. AKHY01000098_0	Aspergillus oryzae 3.042, whole genome shotgun sequencing project.

94. CP003014_1	Thielavia terrestris NRRL 8126 chromosome 6, complete sequence.

95. AP007164_1	Aspergillus oryzae RIB40 DNA, SC111.

96. GG698970_0	Nectria haematococca mpVI 77-13-4 chromosome 10 genomic scaffold NECHAsca_82_chr10_2_0, whole genome shotgun sequence.

97. KE148146_1	Ophiostoma piceae UAMH 11346 chromosome Unknown scf01, whole genome shotgun sequence.

98. ACFW01000025_0	Coccidioides posadasii C735 delta SOWgp, whole genome shotgun sequencing project.

99. EQ962654_3	Talaromyces stipitatus ATCC 10500 scf_1105507295541 genomic scaffold, whole genome shotgun sequence.

100. KE145368_1	Glarea lozoyensis ATCC 20868 chromosome Unknown GLAREA4, whole genome shotgun sequence.

101. JH687379_0	Stereum hirsutum FP-91666 SS1 unplaced genomic scaffold STEHIscaffold_1, whole genome shotgun sequence.

102. JH711783_0	Trametes versicolor FP-101664 SS1 unplaced genomic scaffold TRAVEscaffold_1, whole genome shotgun sequence.

103. CABT02000016_1	Sordaria macrospora k-hell, whole genome shotgun sequencing project.

104. KE504141_0	Fomitopsis pinicola FP-58527 SS1 unplaced genomic scaffold FOMPIscaffold_20, whole genome shotgun sequence.

105. JH725165_0	Beauveria bassiana ARSEF 2860 unplaced genomic scaffold BBA_S00016, whole genome shotgun sequence.

106. JH711573_1	Coniophora puteana RWD-64-598 SS2 unplaced genomic scaffold CONPUscaffold_1, whole genome shotgun sequence.

107. KB733487_0	Bipolaris maydis ATCC 48331 unplaced genomic scaffold COCC4scaffold_44, whole genome shotgun sequence.

108. KB445592_0	Cochliobolus heterostrophus C5 unplaced genomic scaffold COCHEscaffold_24, whole genome shotgun sequence.

109. KB445791_0	Ceriporiopsis subvermispora B unplaced genomic scaffold CERSUscaffold_1, whole genome shotgun sequence.

110. DS231622_1	Pyrenophora tritici-repentis Pt-1C-BFP supercont1.8 genomic scaffold, whole genome shotgun sequence.

111. GL945428_0	Serpula lacrymans var. lacrymans S7.9 unplaced genomic scaffold SERLAscaffold_1, whole genome shotgun sequence.

112. KB469296_0	Gloeophyllum trabeum ATCC 11539 unplaced genomic scaffold GLOTRscaffold_00001, whole genome shotgun sequence.

113. JH719397_0	Dichomitus squalens LYAD-421 SS1 unplaced genomic scaffold DICSQscaffold_1, whole genome shotgun sequence.

114. KB725728_0	Colletotrichum orbiculare MAFF 240422 unplaced genomic scaffold Scaffold_184, whole genome shotgun sequence.

115. GL698718_0	Metarhizium anisopliae ARSEF 23 unplaced genomic scaffold Scf_008, whole genome shotgun sequence.

116. AMYD01000373_0	Colletotrichum gloeosporioides Cg-14, whole genome shotgun sequencing project.

117. EQ962656_3	Talaromyces stipitatus ATCC 10500 scf_1105507295549 genomic scaffold, whole genome shotgun sequence.

118. KE145371_2	Glarea lozoyensis ATCC 20868 chromosome Unknown GLAREA7, whole genome shotgun sequence.

119. AABX02000023_0	Neurospora crassa OR74A, whole genome shotgun sequencing project.

120. JH126400_0	Cordyceps militaris CM01 unplaced genomic scaffold CCM_S00002, whole genome shotgun sequence.

121. KB725679_0	Colletotrichum orbiculare MAFF 240422 unplaced genomic scaffold Scaffold_14, whole genome shotgun sequence.

122. CM001208_0	Mycosphaerella graminicola IPO323 chromosome 13, whole genome shotgun sequence.

123. KB644411_2	Penicillium oxalicum 114-2 unplaced genomic scaffold scaffold_4, whole genome shotgun sequence.

124. GG697358_1	Glomerella graminicola M1.001 genomic scaffold supercont1.28, whole genome shotgun sequence.

125. JH795672_0	Magnaporthe oryzae P131 unplaced genomic scaffold P131_scaffold00357, whole genome shotgun sequence.

126. CACQ02003267_0	Colletotrichum higginsianum strain IMI 349063, whole genome shotgun sequencing project.

127. CM001234_1	Magnaporthe oryzae 70-15 chromosome 4, whole genome shotgun sequence.

128. EQ962659_0	Talaromyces stipitatus ATCC 10500 scf_1105507295487 genomic scaffold, whole genome shotgun sequence.

129. JH725221_0	Beauveria bassiana ARSEF 2860 unplaced genomic scaffold BBA_S00072, whole genome shotgun sequence.

130. DS995901_1	Penicillium marneffei ATCC 18224 scf_1105668340960 genomic scaffold, whole genome shotgun sequence.

131. DS995727_0	Trichophyton equinum CBS 127.97 supercont1.10 genomic scaffold, whole genome shotgun sequence.

132. GG700650_1	Trichophyton rubrum CBS 118892 genomic scaffold supercont2.3, whole genome shotgun sequence.

133. GG698487_1	Trichophyton tonsurans CBS 112818 genomic scaffold supercont1.11, whole genome shotgun sequence.

134. EQ962656_1	Talaromyces stipitatus ATCC 10500 scf_1105507295549 genomic scaffold, whole genome shotgun sequence.

135. KB446559_2	Pseudocercospora fijiensis CIRAD86 unplaced genomic scaffold MYCFIscaffold_5, whole genome shotgun sequence.

136. AP007166_1	Aspergillus oryzae RIB40 DNA, SC113.

137. KB725822_0	Colletotrichum orbiculare MAFF 240422 unplaced genomic scaffold Scaffold_269, whole genome shotgun sequence.

138. AMYD01004223_0	Colletotrichum gloeosporioides Cg-14, whole genome shotgun sequencing project.

139. KB726072_0	Colletotrichum orbiculare MAFF 240422 unplaced genomic scaffold Scaffold_494, whole genome shotgun sequence.

140. DS985225_1	Verticillium albo-atrum VaMs.102 supercont1.12 genomic scaffold, whole genome shotgun sequence.

141. JN186799_0	Claviceps purpurea strain 20.1 ergot alkaloid biosynthetic gene cluster, partial sequence.

142. CAGA01000020_1	Claviceps purpurea 20.1, whole genome shotgun sequencing project.

143. KB933064_0	Togninia minima UCRPA7 unplaced genomic scaffold PA7_03_scaffold_293, whole genome shotgun sequence.

144. ACYE01000348_0	Trichophyton verrucosum HKI 0517, whole genome shotgun sequencing project.

145. AHHD01000518_0	Macrophomina phaseolina MS6, whole genome shotgun sequencing project.

146. ABDF02000078_0	Trichoderma virens Gv29-8, whole genome shotgun sequencing project.

147. ABDF02000005_1	Trichoderma virens Gv29-8, whole genome shotgun sequencing project.

148. CAGA01000020_0	Claviceps purpurea 20.1, whole genome shotgun sequencing project.

149. ABDG02000023_0	Trichoderma atroviride IMI 206040, whole genome shotgun sequencing project.

150. JH126400_6	Cordyceps militaris CM01 unplaced genomic scaffold CCM_S00002, whole genome shotgun sequence.

151. ACJE01000015_0	Aspergillus niger ATCC 1015, whole genome shotgun sequencing project.

152. CM001233_3	Magnaporthe oryzae 70-15 chromosome 3, whole genome shotgun sequence.

153. JH921444_0	Marssonina brunnea f. sp. 'multigermtubi' MB_m1 unplaced genomic scaffold M6_S00017, whole genome shotgun sequence.

154. GG698914_2	Nectria haematococca mpVI 77-13-4 chromosome 7 genomic scaffold NECHAsca_22_chr7_11_0, whole genome shotgun sequence.

155. AACD01000135_0	Aspergillus nidulans FGSC A4, whole genome shotgun sequencing project.

156. EQ962654_1	Talaromyces stipitatus ATCC 10500 scf_1105507295541 genomic scaffold, whole genome shotgun sequence.

157. CH445338_1	Phaeosphaeria nodorum SN15 scaffold_14, whole genome shotgun sequence.

158. DS995900_2	Penicillium marneffei ATCC 18224 scf_1105668340758 genomic scaffold, whole genome shotgun sequence.

159. DF126466_0	Aspergillus kawachii IFO 4308 DNA, contig: scaffold00020, whole genome shotgun sequence.

160. ACJE01000005_0	Aspergillus niger ATCC 1015, whole genome shotgun sequencing project.

161. KB644410_3	Penicillium oxalicum 114-2 unplaced genomic scaffold scaffold_3, whole genome shotgun sequence.

162. AP007171_0	Aspergillus oryzae RIB40 DNA, SC011.

163. DS995905_1	Penicillium marneffei ATCC 18224 scf_1105668340970 genomic scaffold, whole genome shotgun sequence.

164. EQ962658_0	Talaromyces stipitatus ATCC 10500 scf_1105507295511 genomic scaffold, whole genome shotgun sequence.

165. DS989824_1	Arthroderma gypseum CBS 118893 supercont1.3 genomic scaffold, whole genome shotgun sequence.

166. DF126447_1	Aspergillus kawachii IFO 4308 DNA, contig: scaffold00001, whole genome shotgun sequence.

167. KB020599_0	Colletotrichum gloeosporioides Nara gc5 unplaced genomic scaffold scaffold236, whole genome shotgun sequence.

168. KB644408_2	Penicillium oxalicum 114-2 unplaced genomic scaffold scaffold_1, whole genome shotgun sequence.

169. GG698902_1	Nectria haematococca mpVI 77-13-4 chromosome 7 genomic scaffold NECHAsca_9_chr7_10_0, whole genome shotgun sequence.

170. AM920436_1	Penicillium chrysogenum Wisconsin 54-1255 complete genome, contig Pc00c21.

171. DS027698_2	Neosartorya fischeri NRRL 181 1099437636266 genomic scaffold, whole genome shotgun sequence.

172. CH408034_1	Chaetomium globosum CBS 148.51 scaffold_6 genomic scaffold, whole genome shotgun sequence.

173. CP003005_1	Myceliophthora thermophila ATCC 42464 chromosome 4, complete sequence.

174. JH725160_1	Beauveria bassiana ARSEF 2860 unplaced genomic scaffold BBA_S00011, whole genome shotgun sequence.

175. EQ963476_1	Aspergillus flavus NRRL3357 scf_1106286417850 genomic scaffold, whole genome shotgun sequence.

176. HF679023_4	Fusarium fujikuroi IMI 58289 draft genome, chromosome FFUJ_chr01.

177. CH476607_0	Aspergillus terreus NIH2624 scaffold_14 genomic scaffold, whole genome shotgun sequence.

178. CM001201_0	Mycosphaerella graminicola IPO323 chromosome 6, whole genome shotgun sequence.

179. CH476595_0	Aspergillus terreus NIH2624 scaffold_2 genomic scaffold, whole genome shotgun sequence.

180. EQ962656_0	Talaromyces stipitatus ATCC 10500 scf_1105507295549 genomic scaffold, whole genome shotgun sequence.

181. CP003010_0	Thielavia terrestris NRRL 8126 chromosome 2, complete sequence.

182. DS027045_2	Aspergillus clavatus NRRL 1 1099423829791 genomic scaffold, whole genome shotgun sequence.

183. DS995703_0	Microsporum canis CBS 113480 supercont1.3 genomic scaffold, whole genome shotgun sequence.

184. DS995903_1	Penicillium marneffei ATCC 18224 scf_1105668340984 genomic scaffold, whole genome shotgun sequence.

185. GG704912_1	Coccidioides immitis RS genomic scaffold supercont3.2, whole genome shotgun sequence.

186. ACFW01000025_1	Coccidioides posadasii C735 delta SOWgp, whole genome shotgun sequencing project.

187. DS995708_1	Microsporum canis CBS 113480 supercont1.8 genomic scaffold, whole genome shotgun sequence.

188. BABT02000122_0	Mixia osmundae IAM 14324, whole genome shotgun sequencing project.

189. GG700648_1	Trichophyton rubrum CBS 118892 genomic scaffold supercont2.1, whole genome shotgun sequence.

190. DS989822_0	Arthroderma gypseum CBS 118893 supercont1.1 genomic scaffold, whole genome shotgun sequence.

191. EQ963479_2	Aspergillus flavus NRRL3357 scf_1106286418500 genomic scaffold, whole genome shotgun sequence.

192. DS995905_0	Penicillium marneffei ATCC 18224 scf_1105668340970 genomic scaffold, whole genome shotgun sequence.

193. KB908866_1	Setosphaeria turcica Et28A unplaced genomic scaffold SETTUscaffold_8, whole genome shotgun sequence.

194. ABSU01000002_1	Arthroderma benhamiae CBS 112371, whole genome shotgun sequencing project.

195. CH476616_1	Uncinocarpus reesii 1704 scaffold_2 genomic scaffold, whole genome shotgun sequence.

196. CH408031_3	Chaetomium globosum CBS 148.51 scaffold_3 genomic scaffold, whole genome shotgun sequence.

197. KB456260_1	Mycosphaerella populorum SO2202 unplaced genomic scaffold SEPMUscaffold_1, whole genome shotgun sequence.

198. JH687760_0	Auricularia delicata TFB-10046 SS5 unplaced genomic scaffold AURDEscaffold_28, whole genome shotgun sequence.

199. GG698487_0	Trichophyton tonsurans CBS 112818 genomic scaffold supercont1.11, whole genome shotgun sequence.

200. HF679029_2	Fusarium fujikuroi IMI 58289 draft genome, chromosome FFUJ_chr07.

201. GG700650_0	Trichophyton rubrum CBS 118892 genomic scaffold supercont2.3, whole genome shotgun sequence.

202. AM920431_0	Penicillium chrysogenum Wisconsin 54-1255 complete genome, contig Pc00c16.

203. DS178264_0	Puccinia graminis f. sp. tritici CRL 75-36-700-3 supercont2.3 genomic scaffold, whole genome shotgun sequence.

204. DS499594_1	Aspergillus fumigatus A1163 scf_000001 genomic scaffold, whole genome shotgun sequence.

205. AFNW01000079_0	Fusarium pseudograminearum CS3096, whole genome shotgun sequencing project.

206. AAHF01000004_0	Aspergillus fumigatus Af293, whole genome shotgun sequencing project.

207. GL636512_0	Coccidioides posadasii str. Silveira unplaced genomic scaffold supercont2.27, whole genome shotgun sequence.

208. DS027688_1	Neosartorya fischeri NRRL 181 1099437636249 genomic scaffold, whole genome shotgun sequence.

209. DS027059_1	Aspergillus clavatus NRRL 1 1099423829805 genomic scaffold, whole genome shotgun sequence.

210. ACJE01000021_1	Aspergillus niger ATCC 1015, whole genome shotgun sequencing project.

211. DS027058_0	Aspergillus clavatus NRRL 1 1099423829804 genomic scaffold, whole genome shotgun sequence.

212. ABDG02000022_1	Trichoderma atroviride IMI 206040, whole genome shotgun sequencing project.

213. KB445641_1	Cochliobolus sativus ND90Pr unplaced genomic scaffold COCSAscaffold_5, whole genome shotgun sequence.

214. CH476607_1	Aspergillus terreus NIH2624 scaffold_14 genomic scaffold, whole genome shotgun sequence.

215. KB908481_0	Setosphaeria turcica Et28A unplaced genomic scaffold SETTUscaffold_1, whole genome shotgun sequence.

216. KB644414_0	Penicillium oxalicum 114-2 unplaced genomic scaffold scaffold_7, whole genome shotgun sequence.

217. DS027698_1	Neosartorya fischeri NRRL 181 1099437636266 genomic scaffold, whole genome shotgun sequence.

218. AM270372_1	Aspergillus niger contig An16c0200, genomic contig.

219. CH476594_0	Aspergillus terreus NIH2624 scaffold_1 genomic scaffold, whole genome shotgun sequence.

220. JH126399_3	Cordyceps militaris CM01 unplaced genomic scaffold CCM_S00001, whole genome shotgun sequence.

221. DS995899_2	Penicillium marneffei ATCC 18224 scf_1105668340764 genomic scaffold, whole genome shotgun sequence.

222. ACJE01000015_1	Aspergillus niger ATCC 1015, whole genome shotgun sequencing project.

223. EQ962652_1	Talaromyces stipitatus ATCC 10500 scf_1105507295523 genomic scaffold, whole genome shotgun sequence.

224. DF126447_0	Aspergillus kawachii IFO 4308 DNA, contig: scaffold00001, whole genome shotgun sequence.

225. DS231635_1	Pyrenophora tritici-repentis Pt-1C-BFP supercont1.21 genomic scaffold, whole genome shotgun sequence.

226. GL891382_1	Neurospora tetrasperma FGSC 2508 unplaced genomic scaffold NEUTE1scaffold_81, whole genome shotgun sequence.

227. GL890999_1	Neurospora tetrasperma FGSC 2509 unplaced genomic scaffold NEUTE2scaffold_1, whole genome shotgun sequence.

228. DS989823_1	Arthroderma gypseum CBS 118893 supercont1.2 genomic scaffold, whole genome shotgun sequence.

229. GL636493_1	Coccidioides posadasii str. Silveira unplaced genomic scaffold supercont2.8, whole genome shotgun sequence.

230. GG704913_1	Coccidioides immitis RS genomic scaffold supercont3.3, whole genome shotgun sequence.

231. ACFW01000015_1	Coccidioides posadasii C735 delta SOWgp, whole genome shotgun sequencing project.

232. DS231635_0	Pyrenophora tritici-repentis Pt-1C-BFP supercont1.21 genomic scaffold, whole genome shotgun sequence.

233. CH408029_4	Chaetomium globosum CBS 148.51 scaffold_1 genomic scaffold, whole genome shotgun sequence.

234. JH725157_0	Beauveria bassiana ARSEF 2860 unplaced genomic scaffold BBA_S00008, whole genome shotgun sequence.

235. CU633438_1	Podospora anserina S mat+ genomic DNA chromosome 1, supercontig 1.

236. CH476633_0	Sclerotinia sclerotiorum 1980 scaffold_13 genomic scaffold, whole genome shotgun sequence.

237. CABT02000004_1	Sordaria macrospora k-hell, whole genome shotgun sequencing project.

238. GL385398_1	Gaeumannomyces graminis var. tritici R3-111a-1 unplaced genomic scaffold supercont2.4, whole genome shotgun sequence.

239. DS989824_0	Arthroderma gypseum CBS 118893 supercont1.3 genomic scaffold, whole genome shotgun sequence.

240. JH921428_2	Marssonina brunnea f. sp. 'multigermtubi' MB_m1 unplaced genomic scaffold M6_S00001, whole genome shotgun sequence.

241. GG749415_1	Ajellomyces dermatitidis ATCC 18188 genomic scaffold supercont1.9, whole genome shotgun sequence.

242. EQ999975_1	Ajellomyces dermatitidis ER-3 genomic scaffold supercont1.3, whole genome shotgun sequence.

243. GG657450_2	Ajellomyces dermatitidis SLH14081 genomic scaffold supercont1.3, whole genome shotgun sequence.

244. DS995719_1	Trichophyton equinum CBS 127.97 supercont1.2 genomic scaffold, whole genome shotgun sequence.

245. DS027694_3	Neosartorya fischeri NRRL 181 1099437636262 genomic scaffold, whole genome shotgun sequence.

246. CP003013_1	Thielavia terrestris NRRL 8126 chromosome 5, complete sequence.

247. KE145369_0	Glarea lozoyensis ATCC 20868 chromosome Unknown GLAREA5, whole genome shotgun sequence.

248. DS995705_2	Microsporum canis CBS 113480 supercont1.5 genomic scaffold, whole genome shotgun sequence.

249. CP003002_0	Myceliophthora thermophila ATCC 42464 chromosome 1, complete sequence.

250. CM001234_0	Magnaporthe oryzae 70-15 chromosome 4, whole genome shotgun sequence.


Details:

>>

1. CM001197_1
Source: Mycosphaerella graminicola IPO323 chromosome 2, whole genome shotgun sequence.

Number of proteins with BLAST hits to this cluster: 13
MultiGeneBlast score: 13.0
Cumulative Blast bit score: 19999

Table of genes, locations, strands and annotations of subject cluster:
EGP89803	992252	993049	+	hypothetical_protein	no_locus_tag
EGP89804	994722	996092	+	hypothetical_protein	no_locus_tag
EGP90660	996812	997976	-	hypothetical_protein	no_locus_tag
EGP90659	998845	999649	-	hypothetical_protein	no_locus_tag
EGP89805	1002666	1004208	+	hypothetical_protein	no_locus_tag
EGP90658	1007540	1007846	-	hypothetical_protein	no_locus_tag
EGP90657	1008626	1010053	-	peptidase_M24	no_locus_tag
EGP89806	1010594	1012246	+	hypothetical_protein	no_locus_tag
EGP90656	1013898	1014320	-	hypothetical_protein	no_locus_tag
EGP90655	1014611	1016256	-	putative_major_facilitator_superfamily transporter	no_locus_tag
EGP90654	1016623	1017902	-	hypothetical_protein	no_locus_tag
EGP90653	1025441	1026407	-	hypothetical_protein	no_locus_tag
EGP90652	1026842	1040878	-	hypothetical_protein	no_locus_tag
EGP89807	1041170	1042286	+	hypothetical_protein	no_locus_tag
EGP89808	1042943	1045006	+	hypothetical_protein	no_locus_tag
EGP90651	1045245	1046984	-	hypothetical_protein	no_locus_tag
EGP89809	1047744	1048299	+	hypothetical_protein	no_locus_tag
EGP90650	1048431	1053118	-	putative_ABC_transporter	no_locus_tag
EGP90649	1057230	1058615	-	hypothetical_protein	no_locus_tag
EGP89810	1074401	1076283	+	hypothetical_protein	no_locus_tag
EGP90648	1076284	1077077	-	hypothetical_protein	no_locus_tag
EGP90647	1078225	1078626	-	hypothetical_protein	no_locus_tag

Table of Blast hits (query gene, subject gene, %identity, blast score, %coverage, e-value):
Mycgr3G36335_Mycgr3T	EGP90656	100	296	100.0	1e-100	
Mycgr3G84494_Mycgr3T	EGP90655	100	1020	99.8031496063	0.0	
Mycgr3G90558_Mycgr3T	EGP90652	100	9057	99.9771845768	0.0	
Mycgr3G68036_Mycgr3T	EGP89807	100	689	99.6996996997	0.0	
Mycgr3G90561_Mycgr3T	EGP90651	100	449	99.5305164319	2e-158	
Mycgr3G35862_Mycgr3T	EGP90657	100	987	99.7899159664	0.0	
Mycgr3G68030_Mycgr3T	EGP90654	100	669	99.6875	0.0	
Mycgr3G36449_Mycgr3T	EGP89808	100	1430	99.8546511628	0.0	
Mycgr3G35528_Mycgr3T	EGP90653	100	601	99.6503496503	0.0	
Mycgr3G35932_Mycgr3T	EGP89806	100	969	99.7925311203	0.0	
Mycgr3G23761_Mycgr3T	EGP90649	100	880	100.0	0.0	
Mycgr3G35535_Mycgr3T	EGP89809	100	345	99.4047619048	3e-119	
Mycgr3G9942_Mycgr3T9	EGP90650	99	2607	100.0	0.0	


>>

2. AHHD01000300_0
Source: Macrophomina phaseolina MS6, whole genome shotgun sequencing project.

Number of proteins with BLAST hits to this cluster: 4
MultiGeneBlast score: 4.0
Cumulative Blast bit score: 3861

Table of genes, locations, strands and annotations of subject cluster:
EKG15376	83521	85029	-	Major_facilitator_superfamily	no_locus_tag
EKG15377	86821	88524	+	Cytochrome_P450	no_locus_tag
EKG15378	89708	90849	+	Glycoside_hydrolase_family_43	no_locus_tag
EKG15379	91436	92899	-	Ergosterol_biosynthesis_ERG4/ERG24	no_locus_tag
EKG15380	93893	94222	+	hypothetical_protein	no_locus_tag
EKG15381	96305	98113	+	Sugar/inositol_transporter	no_locus_tag
EKG15382	99605	100735	-	Methyltransferase_type_12	no_locus_tag
EKG15383	101307	102147	-	Oxoglutarate/iron-dependent_oxygenase	no_locus_tag
EKG15384	104816	106785	-	Pyruvate_carboxyltransferase	no_locus_tag
EKG15385	107583	108893	+	Oxoglutarate/iron-dependent_oxygenase	no_locus_tag
EKG15386	110362	110748	+	Cytochrome_P450	no_locus_tag
EKG15387	112596	113745	-	hypothetical_protein	no_locus_tag
EKG15388	114631	115776	+	Oxoglutarate/iron-dependent_oxygenase	no_locus_tag
EKG15389	116467	117560	+	hypothetical_protein	no_locus_tag
EKG15390	118157	131808	-	AMP-dependent_synthetase/ligase	no_locus_tag
EKG15391	132135	133640	+	hypothetical_protein	no_locus_tag
EKG15392	134184	136829	+	Putative_ABC_transporter_protein	no_locus_tag
EKG15393	138474	139917	-	hypothetical_protein	no_locus_tag
EKG15394	145082	146582	+	Major_facilitator_superfamily	no_locus_tag
EKG15395	147070	147942	-	hypothetical_protein	no_locus_tag
EKG15396	150541	151113	-	Cytochrome_P450	no_locus_tag
EKG15397	151288	151671	-	hypothetical_protein	no_locus_tag
EKG15398	152288	159194	+	AMP-dependent_synthetase/ligase	no_locus_tag

Table of Blast hits (query gene, subject gene, %identity, blast score, %coverage, e-value):
Mycgr3G90558_Mycgr3T	EKG15390	33	1995	91.124800365	0.0	
Mycgr3G68036_Mycgr3T	EKG15387	36	215	100.600600601	2e-63	
Mycgr3G68036_Mycgr3T	EKG15385	36	208	100.600600601	8e-61	
Mycgr3G68036_Mycgr3T	EKG15388	35	205	99.0990990991	7e-60	
Mycgr3G68036_Mycgr3T	EKG15383	42	200	79.2792792793	2e-58	
Mycgr3G35528_Mycgr3T	EKG15389	55	351	104.545454545	4e-117	
Mycgr3G9942_Mycgr3T9	EKG15392	44	687	66.4586583463	0.0	


>>

3. DS995900_1
Source: Penicillium marneffei ATCC 18224 scf_1105668340758 genomic scaffold, whole genome shotgun sequence.

Number of proteins with BLAST hits to this cluster: 3
MultiGeneBlast score: 3.0
Cumulative Blast bit score: 2176

Table of genes, locations, strands and annotations of subject cluster:
EEA26442	3679824	3681237	-	phosphoesterase_superfamily_protein	no_locus_tag
EEA26443	3682266	3682996	-	conserved_hypothetical_protein	no_locus_tag
EEA26444	3683485	3684593	+	MIND_kinetochore_complex_component_Mtw1, putative	no_locus_tag
EEA26445	3685793	3686585	+	conserved_hypothetical_protein	no_locus_tag
EEA26446	3687153	3688550	-	conserved_hypothetical_protein	no_locus_tag
EEA26447	3689070	3691436	-	conserved_hypothetical_protein	no_locus_tag
EEA26448	3691873	3693653	+	MFS_polyamine_transporter,_putative	no_locus_tag
EEA26449	3694306	3695566	+	conserved_hypothetical_protein	no_locus_tag
EEA26450	3696307	3698119	-	conserved_hypothetical_protein	no_locus_tag
EEA26451	3698541	3715320	-	nonribosomal_peptide_synthase,_putative	no_locus_tag
EEA26452	3715799	3717026	+	leucoanthocyanidin_dioxygenase,_putative	no_locus_tag
EEA26453	3717117	3718784	-	conserved_hypothetical_protein	no_locus_tag
EEA26454	3720204	3721119	+	DUF1275_domain_protein	no_locus_tag
EEA26455	3722380	3723948	+	fatty_acid_elongase_(Gig30),_putative	no_locus_tag
EEA26456	3725846	3728147	-	conserved_hypothetical_protein	no_locus_tag
EEA26457	3732004	3733875	-	eukaryotic_translation_initiation_factor_subunit eIF2B-gamma, putative	no_locus_tag
EEA26458	3734328	3735473	+	Swr1p_complex_component_(Swc5),_putative	no_locus_tag
EEA26459	3735722	3736694	-	ribonuclease_T2,_putative	no_locus_tag
EEA26460	3738110	3739881	-	MFS_multidrug_transporter,_putative	no_locus_tag
EEA26461	3741472	3743116	-	C2H2_type_conidiation_transcription_factor_BrlA	no_locus_tag
EEA26462	3751830	3752838	-	conserved_hypothetical_protein	no_locus_tag
EEA26463	3753800	3756701	-	conserved_hypothetical_protein	no_locus_tag
EEA26464	3757497	3758807	-	conserved_hypothetical_protein	no_locus_tag

Table of Blast hits (query gene, subject gene, %identity, blast score, %coverage, e-value):
Mycgr3G90558_Mycgr3T	EEA26451	30	1810	95.7563312799	0.0	
Mycgr3G68036_Mycgr3T	EEA26452	34	177	102.402402402	6e-49	
Mycgr3G23761_Mycgr3T	EEA26460	30	189	103.370786517	1e-50	


>>

4. KB725800_0
Source: Colletotrichum orbiculare MAFF 240422 unplaced genomic scaffold Scaffold_249, whole genome shotgun sequence.

Number of proteins with BLAST hits to this cluster: 3
MultiGeneBlast score: 3.0
Cumulative Blast bit score: 1103

Table of genes, locations, strands and annotations of subject cluster:
ENH84493	78787	81014	+	hypothetical_protein	no_locus_tag
ENH84494	81227	81999	-	GNAT_family_protein	no_locus_tag
ENH84495	84874	86768	-	maltose_permease	no_locus_tag
ENH84496	88562	89846	+	replication_factor_c_subunit_3	no_locus_tag
ENH84497	90826	92396	-	hypothetical_protein	no_locus_tag
ENH84498	96807	97500	-	2og-fe_oxygenase_family	no_locus_tag
ENH84499	98149	99735	-	xaa-pro_dipeptidase	no_locus_tag
ENH84500	100268	101495	+	inorganic_phosphate_transporter	no_locus_tag
ENH84501	104994	106160	+	hypothetical_protein	no_locus_tag
ENH84502	107517	108576	+	inosine_uridine-preferring_nucleoside_hydrolase	no_locus_tag
ENH84503	110438	111281	+	glycoside_hydrolase_family_16_protein	no_locus_tag
ENH84504	111995	112375	+	hypothetical_protein	no_locus_tag
ENH84505	113032	115748	-	peptide_transporter_mtd1	no_locus_tag
ENH84506	119587	120063	-	hypothetical_protein	no_locus_tag
ENH84507	120839	121794	+	hypothetical_protein	no_locus_tag
ENH84508	122232	124633	-	peptidase_s41_family_protein	no_locus_tag
ENH84509	126302	127894	-	nicotianamine_synthase	no_locus_tag
ENH84510	129549	131157	+	membrane_protein	no_locus_tag

Table of Blast hits (query gene, subject gene, %identity, blast score, %coverage, e-value):
Mycgr3G35862_Mycgr3T	ENH84499	52	446	98.5294117647	7e-149	
Mycgr3G36449_Mycgr3T	ENH84508	28	215	98.6918604651	2e-56	
Mycgr3G35932_Mycgr3T	ENH84500	59	442	73.6514522822	4e-149	


>>

5. GL698590_0
Source: Metarhizium acridum CQMa 102 unplaced genomic scaffold Scf_121, whole genome shotgun sequence.

Number of proteins with BLAST hits to this cluster: 3
MultiGeneBlast score: 3.0
Cumulative Blast bit score: 533

Table of genes, locations, strands and annotations of subject cluster:
EFY85094	37856	40428	-	acetolactate_synthase_precursor	no_locus_tag
EFY85095	46489	46857	-	serin_endopeptidase	no_locus_tag
EFY85096	49593	50045	+	C6_finger_domain_protein,_putative	no_locus_tag
EFY85097	50402	51977	-	MFS_multidrug_transporter,_putative	no_locus_tag
EFY85098	52388	53102	+	cysteine_hydrolase_family_protein	no_locus_tag
EFY85099	54595	57329	-	aminotriazole_resistance_protein,_putative	no_locus_tag
EFY85100	58057	63278	+	amino_acid_adenylation_domain_protein	no_locus_tag
EFY85101	64102	65038	-	lysine_methyltransferase	no_locus_tag
EFY85102	66812	67108	+	FAD_binding_domain_containing_protein	no_locus_tag
EFY85103	67816	68178	-	hypothetical_protein	no_locus_tag
EFY85104	69140	70107	-	hypothetical_protein	no_locus_tag
EFY85105	71142	71903	+	hypothetical_protein	no_locus_tag
EFY85106	73881	76640	+	MFS_multidrug_transporter,_putative	no_locus_tag
EFY85107	85074	85552	+	hypothetical_protein	no_locus_tag
EFY85108	87671	89557	+	MFS_transporter	no_locus_tag
EFY85109	91538	93367	-	hypothetical_protein	no_locus_tag
EFY85110	95216	96457	-	hypothetical_protein	no_locus_tag

Table of Blast hits (query gene, subject gene, %identity, blast score, %coverage, e-value):
Mycgr3G84494_Mycgr3T	EFY85097	36	285	99.6062992126	5e-86	
Mycgr3G23761_Mycgr3T	EFY85106	28	166	100.449438202	6e-42	
Mycgr3G35535_Mycgr3T	EFY85104	27	82	98.2142857143	2e-16	


>>

6. GL891306_0
Source: Neurospora tetrasperma FGSC 2508 unplaced genomic scaffold NEUTE1scaffold_5, whole genome shotgun sequence.

Number of proteins with BLAST hits to this cluster: 3
MultiGeneBlast score: 3.0
Cumulative Blast bit score: 346

Table of genes, locations, strands and annotations of subject cluster:
EGO55861	3398800	3400153	-	hypothetical_protein	no_locus_tag
EGO55862	3401820	3402610	-	hypothetical_protein	no_locus_tag
EGO55863	3403836	3404545	+	hypothetical_protein	no_locus_tag
EGO55864	3406238	3407296	+	hypothetical_protein	no_locus_tag
EGO55865	3407519	3408184	-	hypothetical_protein	no_locus_tag
EGO55866	3408757	3409844	-	hypothetical_protein	no_locus_tag
EGO55867	3410314	3412455	-	hypothetical_protein	no_locus_tag
EGO55868	3414462	3415267	+	hypothetical_protein	no_locus_tag
EGO55869	3416039	3417003	-	hypothetical_protein	no_locus_tag
EGO55870	3418242	3419266	-	hypothetical_protein	no_locus_tag
EGO55871	3419753	3421548	-	hypothetical_protein	no_locus_tag
EGO55872	3422546	3422749	+	hypothetical_protein	no_locus_tag
EGO55873	3422882	3424055	-	hypothetical_protein	no_locus_tag
EGO55874	3424535	3425542	-	hypothetical_protein	no_locus_tag
EGO55875	3426198	3427131	+	hypothetical_protein	no_locus_tag
EGO55876	3427287	3434018	-	hypothetical_protein	no_locus_tag
EGO55877	3435150	3435687	+	hypothetical_protein	no_locus_tag
EGO55878	3441217	3443271	+	hypothetical_protein	no_locus_tag
EGO55879	3444688	3445426	+	hypothetical_protein	no_locus_tag
EGO55880	3446474	3447424	-	hypothetical_protein	no_locus_tag
EGO55881	3447467	3448192	-	hypothetical_protein	no_locus_tag
EGO55882	3449949	3452210	-	peroxidase/catalase_2	no_locus_tag

Table of Blast hits (query gene, subject gene, %identity, blast score, %coverage, e-value):
Mycgr3G90561_Mycgr3T	EGO55873	32	55	65.7276995305	5e-06	
Mycgr3G36449_Mycgr3T	EGO55876	29	228	103.197674419	2e-59	
Mycgr3G35535_Mycgr3T	EGO55870	32	63	87.5	2e-09	


>>

7. GL891258_0
Source: Neurospora tetrasperma FGSC 2509 unplaced genomic scaffold NEUTE2scaffold_6, whole genome shotgun sequence.

Number of proteins with BLAST hits to this cluster: 3
MultiGeneBlast score: 3.0
Cumulative Blast bit score: 346

Table of genes, locations, strands and annotations of subject cluster:
EGZ68860	515701	516635	+	hypothetical_protein	no_locus_tag
EGZ68861	519155	521416	+	peroxidase/catalase_2	no_locus_tag
EGZ68862	523173	523898	+	hypothetical_protein	no_locus_tag
EGZ68863	523941	524891	+	hypothetical_protein	no_locus_tag
EGZ68864	533410	533947	-	hypothetical_protein	no_locus_tag
EGZ68865	534571	534952	+	hypothetical_protein	no_locus_tag
EGZ68866	535079	541810	+	OPT-domain-containing_protein	no_locus_tag
EGZ68867	541966	542899	-	hypothetical_protein	no_locus_tag
EGZ68868	543554	544561	+	hypothetical_protein	no_locus_tag
EGZ68869	545041	546214	+	hypothetical_protein	no_locus_tag
EGZ68870	546347	546550	-	hypothetical_protein	no_locus_tag
EGZ68871	547548	549343	+	Di-copper_centre-containing_protein	no_locus_tag
EGZ68872	549830	550854	+	hypothetical_protein	no_locus_tag
EGZ68873	552093	553057	+	hypothetical_protein	no_locus_tag
EGZ68874	553829	554634	-	hypothetical_protein	no_locus_tag
EGZ68875	555421	555603	+	hypothetical_protein	no_locus_tag
EGZ68876	556639	558780	+	hypothetical_protein	no_locus_tag
EGZ68877	559250	560337	+	S-adenosyl-L-methionine-dependent methyltransferase	no_locus_tag
EGZ68878	560910	561575	+	hypothetical_protein	no_locus_tag
EGZ68879	561798	563637	-	hypothetical_protein	no_locus_tag
EGZ68880	564547	565256	-	hypothetical_protein	no_locus_tag
EGZ68881	566482	567272	+	hypothetical_protein	no_locus_tag
EGZ68882	568881	570291	+	hypothetical_protein	no_locus_tag

Table of Blast hits (query gene, subject gene, %identity, blast score, %coverage, e-value):
Mycgr3G90561_Mycgr3T	EGZ68869	32	55	65.7276995305	5e-06	
Mycgr3G36449_Mycgr3T	EGZ68866	29	228	103.197674419	2e-59	
Mycgr3G35535_Mycgr3T	EGZ68872	32	63	87.5	2e-09	


>>

8. CABT02000031_0
Source: Sordaria macrospora k-hell, whole genome shotgun sequencing project.

Number of proteins with BLAST hits to this cluster: 3
MultiGeneBlast score: 3.0
Cumulative Blast bit score: 334

Table of genes, locations, strands and annotations of subject cluster:
CCC12838	287421	287746	-	not annotated	no_locus_tag
CCC12839	288462	289399	+	not annotated	no_locus_tag
CCC12840	291805	294065	+	not annotated	no_locus_tag
CCC12841	296620	297288	+	not annotated	no_locus_tag
CCC12842	297637	298287	+	not annotated	no_locus_tag
CCC12843	299392	299764	-	not annotated	no_locus_tag
CCC12844	301258	303171	-	not annotated	no_locus_tag
CCC12845	307033	308146	-	not annotated	no_locus_tag
CCC12846	309006	311620	+	not annotated	no_locus_tag
CCC12847	312511	313490	-	not annotated	no_locus_tag
CCC12848	315394	316309	-	not annotated	no_locus_tag
CCC12849	317009	317992	+	not annotated	no_locus_tag
CCC12850	321399	323056	+	not annotated	no_locus_tag
CCC12851	323560	325025	+	not annotated	no_locus_tag
CCC12852	326172	326453	+	not annotated	no_locus_tag
CCC12853	327343	333820	-	not annotated	no_locus_tag
CCC12854	335862	337991	-	not annotated	no_locus_tag
CCC12855	340482	341091	+	not annotated	no_locus_tag
CCC12856	341495	343279	+	not annotated	no_locus_tag
CCC12857	344690	345355	+	not annotated	no_locus_tag

Table of Blast hits (query gene, subject gene, %identity, blast score, %coverage, e-value):
Mycgr3G90561_Mycgr3T	CCC12845	31	64	57.2769953052	2e-09	
Mycgr3G36449_Mycgr3T	CCC12846	30	203	81.6860465116	1e-52	
Mycgr3G35535_Mycgr3T	CCC12851	33	67	87.5	1e-10	


>>

9. CM001199_0
Source: Mycosphaerella graminicola IPO323 chromosome 4, whole genome shotgun sequence.

Number of proteins with BLAST hits to this cluster: 3
MultiGeneBlast score: 3.0
Cumulative Blast bit score: 314

Table of genes, locations, strands and annotations of subject cluster:
EGP87995	1661805	1662587	+	hypothetical_protein	no_locus_tag
EGP88369	1662688	1664273	-	oxalate_decarboxylase,_secreted	no_locus_tag
EGP87996	1665102	1665958	+	hypothetical_protein	no_locus_tag
EGP88368	1666833	1667921	-	hypothetical_protein	no_locus_tag
EGP88367	1668361	1669627	-	hypothetical_protein	no_locus_tag
EGP87997	1670187	1673954	+	hypothetical_protein	no_locus_tag
EGP87998	1674414	1674693	+	hypothetical_protein	no_locus_tag
EGP88366	1674958	1676304	-	hypothetical_protein	no_locus_tag
EGP88365	1677000	1678580	-	hypothetical_protein	no_locus_tag
EGP88364	1681686	1683950	-	hypothetical_protein	no_locus_tag
EGP87999	1684438	1685014	+	hypothetical_protein	no_locus_tag
EGP88000	1686972	1687360	+	hypothetical_protein	no_locus_tag
EGP88001	1688171	1689246	+	hypothetical_protein	no_locus_tag
EGP88363	1689340	1690777	-	hypothetical_protein	no_locus_tag
EGP88002	1691332	1691995	+	hypothetical_protein	no_locus_tag
EGP88362	1692026	1693749	-	serine_carboxypeptidase	no_locus_tag
EGP88361	1694042	1695664	-	putative_major_facilitator_superfamily transporter	no_locus_tag
EGP88003	1696670	1697425	+	hypothetical_protein	no_locus_tag
EGP88360	1697477	1702334	-	putative_ABC_transporter	no_locus_tag
EGP88004	1706050	1706713	+	hypothetical_protein	no_locus_tag
EGP88359	1707820	1708511	-	Rho_protein	no_locus_tag
EGP88005	1709061	1710587	+	ribose-phosphate_pyrophosphokinase	no_locus_tag
EGP88358	1710939	1712260	-	hypothetical_protein	no_locus_tag

Table of Blast hits (query gene, subject gene, %identity, blast score, %coverage, e-value):
Mycgr3G90561_Mycgr3T	EGP87999	33	59	56.338028169	2e-08	
Mycgr3G36449_Mycgr3T	EGP88364	29	188	91.7151162791	5e-48	
Mycgr3G35535_Mycgr3T	EGP88002	29	67	96.4285714286	3e-11	


>>

10. AHHD01000518_1
Source: Macrophomina phaseolina MS6, whole genome shotgun sequencing project.

Number of proteins with BLAST hits to this cluster: 2
MultiGeneBlast score: 2.0
Cumulative Blast bit score: 3574

Table of genes, locations, strands and annotations of subject cluster:
EKG10408	142278	142955	+	Glucose-methanol-choline_oxidoreductase	no_locus_tag
EKG10409	145968	147105	+	Major_facilitator_superfamily	no_locus_tag
EKG10410	147121	147673	-	hypothetical_protein	no_locus_tag
EKG10411	148241	149855	-	Cytochrome_P450	no_locus_tag
EKG10412	150937	153467	+	AMP-dependent_synthetase/ligase	no_locus_tag
EKG10413	153932	161880	+	Beta-ketoacyl_synthase	no_locus_tag
EKG10414	162119	175583	-	AMP-dependent_synthetase/ligase	no_locus_tag
EKG10415	176349	177917	-	Beta-lactamase-related_protein	no_locus_tag
EKG10416	179610	179885	+	hypothetical_protein	no_locus_tag
EKG10417	181032	181859	+	hypothetical_protein	no_locus_tag
EKG10418	182930	188124	-	Putative_ABC_transporter_protein	no_locus_tag
EKG10419	188622	190195	+	Major_facilitator_superfamily	no_locus_tag
EKG10420	190579	191983	-	Peptidase_M20	no_locus_tag
EKG10421	192815	194101	-	Indoleamine_23-dioxygenase	no_locus_tag
EKG10422	195427	207108	+	AMP-dependent_synthetase/ligase	no_locus_tag
EKG10423	208421	208990	+	nacht_and_ankyrin_domain_containing_protein	no_locus_tag
EKG10424	209145	210651	+	nb-arc_and_ankyrin_domain_containing_protein	no_locus_tag
EKG10425	214858	215339	-	hypothetical_protein	no_locus_tag
EKG10426	216720	217448	+	UbiA_prenyltransferase_family	no_locus_tag
EKG10427	219122	220006	+	Major_facilitator_superfamily_domain_general_substrate_transporter	no_locus_tag
EKG10428	220858	221885	+	Amidohydrolase_2	no_locus_tag
EKG10429	223215	224605	-	hypothetical_protein	no_locus_tag
EKG10430	225926	228336	-	hypothetical_protein	no_locus_tag

Table of Blast hits (query gene, subject gene, %identity, blast score, %coverage, e-value):
Mycgr3G90558_Mycgr3T	EKG10414	30	1716	94.6383755419	0.0	
Mycgr3G90558_Mycgr3T	EKG10422	32	1641	84.1204654346	0.0	
Mycgr3G23761_Mycgr3T	EKG10419	34	218	100.224719101	3e-61	


>>

11. KE145356_1
Source: Glarea lozoyensis ATCC 20868 chromosome Unknown GLAREA13, whole genome shotgun sequence.

Number of proteins with BLAST hits to this cluster: 2
MultiGeneBlast score: 2.0
Cumulative Blast bit score: 2476

Table of genes, locations, strands and annotations of subject cluster:
EPE34336	213690	215442	-	Cytochrome_P450	no_locus_tag
EPE34337	215868	217547	+	Cytochrome_P450	no_locus_tag
EPE34338	217962	218919	+	alpha/beta-Hydrolase	no_locus_tag
EPE34339	219395	220466	-	Clavaminate_synthase-like_protein	no_locus_tag
EPE34340	220862	228891	-	Thiolase-like_protein	no_locus_tag
EPE34341	230546	252235	+	Acetyl-CoA_synthetase-like_protein	no_locus_tag
EPE34342	253841	258579	+	P-loop_containing_nucleoside_triphosphate hydrolase	no_locus_tag
EPE34343	258935	261970	-	Aconitase_iron-sulfur	no_locus_tag
EPE34344	262418	263855	+	Isocitrate/Isopropylmalate_dehydrogenase-like protein	no_locus_tag
EPE34345	264293	266317	-	Aldolase	no_locus_tag
EPE34346	267099	268369	-	D-aminoacid_aminotransferase-like_PLP-dependent enzyme	no_locus_tag
EPE34347	268608	269705	-	Clavaminate_synthase-like_protein	no_locus_tag
EPE34348	270159	271199	+	Clavaminate_synthase-like_protein	no_locus_tag
EPE34349	271791	273838	-	Acetyl-CoA_synthetase-like_protein	no_locus_tag
EPE34350	275478	276584	+	Clavaminate_synthase-like_protein	no_locus_tag
EPE34351	277253	279400	-	hypothetical_protein	no_locus_tag
EPE34352	284860	285558	+	hypothetical_protein	no_locus_tag
EPE34353	286919	288178	+	hypothetical_protein	no_locus_tag
EPE34354	288504	289227	+	hypothetical_protein	no_locus_tag
EPE34355	290531	291572	-	hypothetical_protein	no_locus_tag
EPE34356	293985	296227	-	C2H2_and_C2HC_zinc_finger	no_locus_tag

Table of Blast hits (query gene, subject gene, %identity, blast score, %coverage, e-value):
Mycgr3G90558_Mycgr3T	EPE34341	32	1973	90.3262605521	0.0	
Mycgr3G68036_Mycgr3T	EPE34350	44	283	100.3003003	5e-90	
Mycgr3G68036_Mycgr3T	EPE34347	38	220	100.0	3e-65	


>>

12. KB916208_0
Source: Neofusicoccum parvum UCRNP2 chromosome Unknown NP2_03_scaffold_570, whole genome shotgun sequence.

Number of proteins with BLAST hits to this cluster: 2
MultiGeneBlast score: 2.0
Cumulative Blast bit score: 2293

Table of genes, locations, strands and annotations of subject cluster:
EOD48399	13013	16614	-	putative_abc_multidrug_transporter_protein	no_locus_tag
EOD48382	19218	20084	+	hypothetical_protein	no_locus_tag
EOD48379	23767	26598	+	putative_fatty_acid_synthase_alpha_subunit protein	no_locus_tag
EOD48378	29560	30412	+	putative_nucleoside-diphosphate-sugar_epimerase protein	no_locus_tag
EOD48380	31386	64262	+	hypothetical_protein	no_locus_tag
EOD48394	64495	65070	-	hypothetical_protein	no_locus_tag
EOD48395	66956	67705	-	putative_benzoate_4-monooxygenase_cytochrome p450 protein	no_locus_tag
EOD48392	69282	70276	-	putative_gibberellin_2-oxidase_protein	no_locus_tag
EOD48385	74583	75797	+	hypothetical_protein	no_locus_tag
EOD48384	76825	77843	-	hypothetical_protein	no_locus_tag
EOD48389	78760	79984	-	putative_2-nitropropane_dioxygenase_protein	no_locus_tag
EOD48388	80746	82114	+	putative_folic_acid_synthesis_protein	no_locus_tag
EOD48390	82246	83385	-	putative_f-box_domain_protein	no_locus_tag
EOD48377	86319	87368	+	putative_f-box_domain_cyclin-like_protein	no_locus_tag

Table of Blast hits (query gene, subject gene, %identity, blast score, %coverage, e-value):
Mycgr3G90558_Mycgr3T	EOD48380	34	2061	90.8281998631	0.0	
Mycgr3G68036_Mycgr3T	EOD48392	43	232	84.3843843844	2e-70	


>>

13. KB644410_0
Source: Penicillium oxalicum 114-2 unplaced genomic scaffold scaffold_3, whole genome shotgun sequence.

Number of proteins with BLAST hits to this cluster: 2
MultiGeneBlast score: 2.0
Cumulative Blast bit score: 2284

Table of genes, locations, strands and annotations of subject cluster:
EPS27187	46855	51660	-	hypothetical_protein	no_locus_tag
EPS27188	54296	77982	+	hypothetical_protein	no_locus_tag
EPS27189	78526	79566	-	hypothetical_protein	no_locus_tag
EPS27190	79827	80877	+	hypothetical_protein	no_locus_tag
EPS27191	81151	82295	-	hypothetical_protein	no_locus_tag
EPS27192	83418	88263	-	hypothetical_protein	no_locus_tag
EPS27193	89510	90586	-	hypothetical_protein	no_locus_tag
EPS27194	92729	98836	+	hypothetical_protein	no_locus_tag
EPS27195	100287	101257	-	hypothetical_protein	no_locus_tag
EPS27196	101866	102651	+	hypothetical_protein	no_locus_tag

Table of Blast hits (query gene, subject gene, %identity, blast score, %coverage, e-value):
Mycgr3G90558_Mycgr3T	EPS27188	32	2083	94.6383755419	0.0	
Mycgr3G68036_Mycgr3T	EPS27191	34	201	101.201201201	8e-58	


>>

14. ABDF02000064_0
Source: Trichoderma virens Gv29-8, whole genome shotgun sequencing project.

Number of proteins with BLAST hits to this cluster: 2
MultiGeneBlast score: 2.0
Cumulative Blast bit score: 2269

Table of genes, locations, strands and annotations of subject cluster:
EHK21748	16814	18515	-	hypothetical_protein	no_locus_tag
EHK21749	19708	21886	+	hypothetical_protein	no_locus_tag
EHK21750	22997	24955	+	hypothetical_protein	no_locus_tag
EHK21751	25346	29939	-	hypothetical_protein	no_locus_tag
EHK21752	30416	30739	+	hypothetical_protein	no_locus_tag
EHK21753	30902	32168	+	hypothetical_protein	no_locus_tag
EHK21754	32704	34932	-	hypothetical_protein	no_locus_tag
EHK21755	36259	37212	+	hypothetical_protein	no_locus_tag
EHK21756	38429	41947	+	hypothetical_protein	no_locus_tag
EHK21757	44838	68695	+	non-ribosomal_peptide_synthetase	no_locus_tag
EHK21758	69039	70872	-	hypothetical_protein	no_locus_tag
EHK21761	72658	79239	-	glycoside_hydrolase_family_18_protein	no_locus_tag
EHK21759	80751	83912	+	hypothetical_protein	no_locus_tag
EHK21760	84095	85591	-	hypothetical_protein	no_locus_tag

Table of Blast hits (query gene, subject gene, %identity, blast score, %coverage, e-value):
Mycgr3G90558_Mycgr3T	EHK21757	32	2187	100.616016427	0.0	
Mycgr3G35535_Mycgr3T	EHK21755	32	82	88.6904761905	3e-16	


>>

15. JH226133_0
Source: Exophiala dermatitidis NIH/UT8656 unplaced genomic scaffold supercont1.4, whole genome shotgun sequence.

Number of proteins with BLAST hits to this cluster: 2
MultiGeneBlast score: 2.0
Cumulative Blast bit score: 2237

Table of genes, locations, strands and annotations of subject cluster:
EHY56727	1289571	1290779	-	hypothetical_protein	no_locus_tag
EHY56728	1291317	1292340	-	hypothetical_protein	no_locus_tag
EHY56729	1293075	1298326	+	ABC_multidrug_transporter	no_locus_tag
EHY56730	1298864	1305352	-	fatty_acid_synthase_subunit_beta,_yeast_type, variant	no_locus_tag
EHY56732	1306036	1307049	+	threonine_aldolase	no_locus_tag
EHY56733	1307459	1308509	+	pyrroline-5-carboxylate_reductase	no_locus_tag
EHY56734	1308789	1310125	+	hypothetical_protein	no_locus_tag
EHY56735	1311029	1312639	+	hypothetical_protein	no_locus_tag
EHY56736	1313166	1315196	-	cytochrome_P450_monooxygenase	no_locus_tag
EHY56737	1315624	1316570	+	hypothetical_protein	no_locus_tag
EHY56740	1317129	1318512	-	branched-chain_amino_acid_aminotransferase	no_locus_tag
EHY56738	1321252	1322172	+	hypothetical_protein,_variant	no_locus_tag
EHY56742	1323346	1340944	-	nonribosomal_peptide_synthase	no_locus_tag
EHY56743	1343770	1345089	+	hypothetical_protein	no_locus_tag
EHY56744	1348206	1349533	-	phosphatidate_phosphatase	no_locus_tag
EHY56745	1350853	1351155	-	hypothetical_protein	no_locus_tag
EHY56746	1352338	1353324	+	3-oxoacyl-[acyl-carrier_protein]_reductase	no_locus_tag
EHY56747	1354339	1355969	+	hypothetical_protein	no_locus_tag
EHY56748	1360371	1360967	+	hypothetical_protein	no_locus_tag

Table of Blast hits (query gene, subject gene, %identity, blast score, %coverage, e-value):
Mycgr3G90558_Mycgr3T	EHY56742	32	1972	94.6611909651	0.0	
Mycgr3G68036_Mycgr3T	EHY56734	43	265	95.1951951952	4e-82	


>>

16. JX421684_0
Source: Emericella rugulosa strain NRRL 11440 hypothetical protein genes, complete cds; echinocandin B biosynthetic gene cluster, complete sequence; and hypothetical protein genes, complete cds.

Number of proteins with BLAST hits to this cluster: 2
MultiGeneBlast score: 2.0
Cumulative Blast bit score: 2232

Table of genes, locations, strands and annotations of subject cluster:
AFT91385	25565	27483	-	EcdB	ecdB
AFT91386	28439	30467	+	EcdC	ecdC
AFT91387	31103	32936	-	EcdD	ecdD
AFT91388	34139	36306	-	EcdE	ecdE
AFT91384	37085	39059	+	EcdF	ecdF
AFT91378	41269	63178	+	EcdA	ecdA
AFT91379	63384	64533	+	EcdG	ecdG
AFT91389	64922	66488	+	EcdH	ecdH
AFT91380	66559	68482	-	EcdI	ecdI
AFT91381	70014	72170	+	EcdJ	ecdJ
AFT91382	72258	73376	-	EcdK	ecdK
AFT91383	73639	78856	+	EcdL	ecdL
AFT91370	82060	88903	-	hypothetical_protein	no_locus_tag
AFT91390	92670	94241	+	hypothetical_protein	no_locus_tag

Table of Blast hits (query gene, subject gene, %identity, blast score, %coverage, e-value):
Mycgr3G90558_Mycgr3T	AFT91378	33	1989	90.8053844399	0.0	
Mycgr3G68036_Mycgr3T	AFT91382	39	243	100.3003003	2e-74	


>>

17. EQ962654_5
Source: Talaromyces stipitatus ATCC 10500 scf_1105507295541 genomic scaffold, whole genome shotgun sequence.

Number of proteins with BLAST hits to this cluster: 2
MultiGeneBlast score: 2.0
Cumulative Blast bit score: 2224

Table of genes, locations, strands and annotations of subject cluster:
EED20586	3942410	3944184	-	amino_acid_permease	no_locus_tag
EED20587	3945411	3945808	-	conserved_hypothetical_protein	no_locus_tag
EED20589	3946556	3947878	+	hypothetical_protein	no_locus_tag
EED20590	3948747	3949174	-	hypothetical_protein	no_locus_tag
EED20591	3949888	3951042	-	conserved_hypothetical_protein	no_locus_tag
EED20592	3951246	3953229	+	conserved_hypothetical_protein	no_locus_tag
EED20595	3957523	3959187	+	C2H2_transcription_factor_RfeC	no_locus_tag
EED20596	3960945	3978353	-	nonribosomal_peptide_synthase,_putative	no_locus_tag
EED20597	3979116	3980249	+	conserved_hypothetical_protein	no_locus_tag
EED20598	3980449	3981543	-	hypothetical_protein	no_locus_tag
EED20599	3983545	3984828	+	hypothetical_protein	no_locus_tag
EED20600	3987229	3989468	+	phenylalanine_ammonia-lyase,_putative	no_locus_tag
EED20601	3990241	3991314	-	conserved_hypothetical_protein	no_locus_tag
EED20602	3994840	3998734	+	multidrug_resistance_protein,_putative	no_locus_tag
EED20603	4001018	4002714	-	hypothetical_protein	no_locus_tag
EED20604	4009977	4011464	+	dihydroorotate_reductase_PyrE,_putative	no_locus_tag
EED20605	4011539	4012748	-	triosephosphate_isomerase	no_locus_tag
EED20606	4014014	4014496	+	ribose-5-phosphate_isomerase_B,_putative	no_locus_tag
EED20607	4015401	4016316	+	U-box_domain_protein,_putative	no_locus_tag
EED20608	4016603	4017992	-	alcohol_dehydrogenase,_putative	no_locus_tag

Table of Blast hits (query gene, subject gene, %identity, blast score, %coverage, e-value):
Mycgr3G90558_Mycgr3T	EED20596	29	1680	93.7029431896	0.0	
Mycgr3G9942_Mycgr3T9	EED20602	31	544	94.2277691108	3e-167	


>>

18. AKHY01000111_0
Source: Aspergillus oryzae 3.042, whole genome shotgun sequencing project.

Number of proteins with BLAST hits to this cluster: 2
MultiGeneBlast score: 2.0
Cumulative Blast bit score: 2025

Table of genes, locations, strands and annotations of subject cluster:
EIT80981	174078	175008	-	hypothetical_protein	no_locus_tag
EIT80975	175383	176385	-	hypothetical_protein	no_locus_tag
EIT80974	177256	181857	+	multidrug/pheromone_exporter,_ABC_superfamily	no_locus_tag
EIT80984	182700	184483	-	permease_of_the_major_facilitator_superfamily	no_locus_tag
EIT80961	186517	187317	+	putative_hydrolase	no_locus_tag
EIT80971	189403	191058	+	hypothetical_protein	no_locus_tag
EIT80991	191485	192644	-	iron/ascorbate_family_oxidoreductase	no_locus_tag
EIT80996	193354	195070	-	H+/oligopeptide_symporter	no_locus_tag
EIT81016	195514	197025	+	FAD-dependent_oxidoreductase	no_locus_tag
EIT80993	197423	198121	-	hypothetical_protein	no_locus_tag
EIT80983	198406	199627	-	hypothetical_protein	no_locus_tag
EIT80966	200164	201318	-	isopenicillin_N_synthase	no_locus_tag
EIT80986	201968	203897	+	H+/oligopeptide_symporter	no_locus_tag
EIT81007	204388	206656	-	2-polyprenyl-6-methoxyphenol_hydroxylase	no_locus_tag
EIT80956	207086	217298	+	non-ribosomal_peptide_synthetase_module	no_locus_tag
EIT80948	218943	222267	-	hypothetical_protein	no_locus_tag
EIT80934	222528	223346	-	hypothetical_protein	no_locus_tag
EIT80997	226669	229617	-	acyl-CoA_synthetases_(AMP-forming)/AMP-acid_ligases_II	no_locus_tag
EIT81012	230123	231421	+	hypothetical_protein	no_locus_tag
EIT80938	231577	232516	-	hypothetical_protein	no_locus_tag
EIT80933	233271	233912	-	hypothetical_protein	no_locus_tag

Table of Blast hits (query gene, subject gene, %identity, blast score, %coverage, e-value):
Mycgr3G90558_Mycgr3T	EIT80956	33	1469	65.9137577002	0.0	
Mycgr3G68036_Mycgr3T	EIT80966	41	283	97.2972972973	1e-89	
Mycgr3G68036_Mycgr3T	EIT80991	42	273	100.900900901	6e-86	


>>

19. AB705455_0
Source: Aspergillus oryzae DNA, WYK-1 cluster, ORF1, ORF2, ORF3, wykN, wykA, wykE, wykG, wykH, wykI, wykB, wykF, wykC, wykR, wykD, ORF4, ORF5 genes, complete cds, strain: AO-1.

Number of proteins with BLAST hits to this cluster: 2
MultiGeneBlast score: 2.0
Cumulative Blast bit score: 1999

Table of genes, locations, strands and annotations of subject cluster:
BAM31239	7	900	+	hypothetical_protein	no_locus_tag
BAM31240	1086	2976	+	hypothetical_protein	no_locus_tag
BAM31241	3516	4695	+	hypothetical_protein	no_locus_tag
BAM31242	6718	16248	-	non-ribosomal_peptide_synthase	wykN
BAM31243	16678	18946	+	hypothetical_protein	wykA
BAM31244	19439	21368	-	oligopeptide_transporter	wykE
BAM31245	22018	23172	+	gibberellin_2-oxidase	wykG
BAM31246	23709	25007	+	N-methyltransferase	wykH
BAM31247	25215	25913	+	hypothetical_protein	wykI
BAM31248	26312	27823	-	fructosyl_amino_acid_oxidase	wykB
BAM31249	28267	29983	+	oligopeptide_transporter	wykF
BAM31250	30693	31852	+	iron/ascorbate_family_oxidoreductase	wykC
BAM31251	32279	33934	-	hypothetical_protein	wykR
BAM31252	36043	36843	-	haloacid_dehalogenase	wykD
BAM31253	38879	40662	+	major_facilitator_superfamily_transporter	no_locus_tag
BAM31254	41505	46106	-	multidrug/pheromone_exporter	no_locus_tag

Table of Blast hits (query gene, subject gene, %identity, blast score, %coverage, e-value):
Mycgr3G90558_Mycgr3T	BAM31242	33	1467	65.9137577002	0.0	
Mycgr3G68036_Mycgr3T	BAM31245	40	280	104.204204204	4e-88	
Mycgr3G68036_Mycgr3T	BAM31250	41	252	100.900900901	9e-78	


>>

20. AP007154_0
Source: Aspergillus oryzae RIB40 DNA, SC001.

Number of proteins with BLAST hits to this cluster: 2
MultiGeneBlast score: 2.0
Cumulative Blast bit score: 1995

Table of genes, locations, strands and annotations of subject cluster:
BAE56567	350	1289	+	not_annotated	AO090001000001
BAE56568	1445	2731	-	not_annotated	AO090001000002
BAE56569	3284	6199	+	not_annotated	AO090001000003
BAE56570	9327	10145	+	not_annotated	AO090001000006
BAE56571	10406	12296	+	not_annotated	AO090001000007
BAE56572	12836	14015	+	not_annotated	AO090001000008
BAE56573	16084	25587	-	not_annotated	AO090001000009
BAE56574	26017	28285	+	not_annotated	AO090001000010
BAE56575	28776	30705	-	not_annotated	AO090001000011
BAE56576	31355	32509	+	not_annotated	AO090001000012
BAE56577	33046	34344	+	not_annotated	AO090001000013
BAE56578	34552	35250	+	not_annotated	AO090001000014
BAE56579	35648	37159	-	not_annotated	AO090001000015
BAE56580	37603	39319	+	not_annotated	AO090001000016
BAE56581	40029	41188	+	not_annotated	AO090001000017
BAE56582	41615	43270	-	not_annotated	AO090001000018
BAE56583	45356	46156	-	not_annotated	AO090001000019
BAE56584	48190	49973	+	not_annotated	AO090001000020
BAE56585	50816	55417	-	not_annotated	AO090001000021
BAE56586	56288	57290	+	not_annotated	AO090001000022
BAE56587	57665	58595	+	not_annotated	AO090001000023
BAE56588	59595	61472	-	not_annotated	AO090001000024

Table of Blast hits (query gene, subject gene, %identity, blast score, %coverage, e-value):
Mycgr3G90558_Mycgr3T	BAE56573	33	1466	65.9137577002	0.0	
Mycgr3G68036_Mycgr3T	BAE56576	39	278	104.204204204	4e-87	
Mycgr3G68036_Mycgr3T	BAE56581	40	251	100.900900901	2e-77	


>>

21. ABDF02000068_0
Source: Trichoderma virens Gv29-8, whole genome shotgun sequencing project.

Number of proteins with BLAST hits to this cluster: 2
MultiGeneBlast score: 2.0
Cumulative Blast bit score: 1982

Table of genes, locations, strands and annotations of subject cluster:
EHK21613	22301	23464	-	hypothetical_protein	no_locus_tag
EHK21614	24575	25528	+	hypothetical_protein	no_locus_tag
EHK21615	26152	27246	-	hypothetical_protein	no_locus_tag
EHK21616	28003	28302	-	hypothetical_protein	no_locus_tag
EHK21617	31443	32198	+	hypothetical_protein	no_locus_tag
EHK21618	33438	37601	+	hypothetical_protein	no_locus_tag
EHK21619	38123	38941	-	hypothetical_protein	no_locus_tag
EHK21620	39740	41413	+	hypothetical_protein	no_locus_tag
EHK21621	41533	42745	-	hypothetical_protein	no_locus_tag
EHK21622	43706	60495	+	hypothetical_protein	no_locus_tag
EHK21623	61093	61764	+	hypothetical_protein	no_locus_tag
EHK21624	62337	63842	+	hypothetical_protein	no_locus_tag
EHK21625	64333	65256	+	hypothetical_protein	no_locus_tag
EHK21626	66527	67970	+	hypothetical_protein	no_locus_tag
EHK21627	68674	71030	+	hypothetical_protein	no_locus_tag
EHK21628	71630	72946	+	hypothetical_protein	no_locus_tag
EHK21629	73121	74691	-	hypothetical_protein	no_locus_tag
EHK21641	75384	80045	+	glycoside_hydrolase_family_18_protein	no_locus_tag

Table of Blast hits (query gene, subject gene, %identity, blast score, %coverage, e-value):
Mycgr3G90558_Mycgr3T	EHK21622	30	1811	96.1898243212	0.0	
Mycgr3G68036_Mycgr3T	EHK21621	33	171	100.0	8e-47	


>>

22. EQ963479_1
Source: Aspergillus flavus NRRL3357 scf_1106286418500 genomic scaffold, whole genome shotgun sequence.

Number of proteins with BLAST hits to this cluster: 2
MultiGeneBlast score: 2.0
Cumulative Blast bit score: 1963

Table of genes, locations, strands and annotations of subject cluster:
EED49841	634955	637395	+	transcriptional_activator_protein_acu-15, putative	no_locus_tag
EED49842	638029	638836	+	short_chain_dehydrogenase_family_protein	no_locus_tag
EED49843	639143	640185	-	mandelate_racemase,_putative	no_locus_tag
EED49844	641926	643669	+	sugar_transporter,_putative	no_locus_tag
EED49845	644708	645803	+	conserved_hypothetical_protein	no_locus_tag
EED49846	646616	649969	+	beta-galactosidase,_putative	no_locus_tag
EED49847	650393	651371	-	pyrroline-5-carboxylate_reductase,_putative	no_locus_tag
EED49848	652134	653630	-	P450_family_sporulation-specific N-formyltyrosine oxidase Dit2	no_locus_tag
EED49849	653979	655109	-	conserved_hypothetical_protein	no_locus_tag
EED49850	655460	671802	+	nonribosomal_peptide_synthase,_putative	no_locus_tag
EED49851	673317	674393	+	alcohol_dehydrogenase,_putative	no_locus_tag
EED49852	676143	677540	+	MSF_multidrug_transporter,_putative	no_locus_tag
EED49853	678960	681518	+	periplasmic_beta-glucosidase_precursor, putative	no_locus_tag
EED49854	682176	685132	+	conserved_hypothetical_protein	no_locus_tag
EED49855	686534	688074	-	oxidoreductase,_FAD-binding,_putative	no_locus_tag
EED49856	688382	690085	+	geranylgeranyl_pyrophosphate_synthase,_putative	no_locus_tag
EED49857	690975	693451	+	conserved_hypothetical_protein	no_locus_tag

Table of Blast hits (query gene, subject gene, %identity, blast score, %coverage, e-value):
Mycgr3G90558_Mycgr3T	EED49850	30	1806	95.254391969	0.0	
Mycgr3G68036_Mycgr3T	EED49849	33	157	94.8948948949	2e-41	


>>

23. AKCU01000056_0
Source: Penicillium digitatum Pd1, whole genome shotgun sequencing project.

Number of proteins with BLAST hits to this cluster: 2
MultiGeneBlast score: 2.0
Cumulative Blast bit score: 1951

Table of genes, locations, strands and annotations of subject cluster:
EKV21422	3282	4446	-	hypothetical_protein	no_locus_tag
EKV21423	5834	21508	+	HC-toxin_synthetase	no_locus_tag

Table of Blast hits (query gene, subject gene, %identity, blast score, %coverage, e-value):
Mycgr3G90558_Mycgr3T	EKV21423	30	1772	96.1213780516	0.0	
Mycgr3G68036_Mycgr3T	EKV21422	33	179	99.0990990991	7e-50	


>>

24. AKCT01000339_0
Source: Penicillium digitatum PHI26, whole genome shotgun sequencing project.

Number of proteins with BLAST hits to this cluster: 2
MultiGeneBlast score: 2.0
Cumulative Blast bit score: 1951

Table of genes, locations, strands and annotations of subject cluster:
EKV04332	3361	4525	-	hypothetical_protein	no_locus_tag
EKV04333	5913	21587	+	HC-toxin_synthetase	no_locus_tag
EKV04334	25617	27974	+	Cell_wall_protein,_putative	no_locus_tag
EKV04335	29198	30442	-	Serine/arginine_repetitive_matrix_protein_1	no_locus_tag
EKV04336	31499	34054	+	Checkpoint_protein_kinase,_putative	no_locus_tag
EKV04337	34877	35931	-	Ribosome_biogenesis_protein_nsa2	no_locus_tag
EKV04338	36371	37156	+	Aconitate_hydratase,_putative	no_locus_tag
EKV04339	38105	38245	+	hypothetical_protein	no_locus_tag
EKV04340	39425	39667	+	hypothetical_protein	no_locus_tag
EKV04341	40060	41730	-	C6_transcription_factor_(OTam),_putative	no_locus_tag

Table of Blast hits (query gene, subject gene, %identity, blast score, %coverage, e-value):
Mycgr3G90558_Mycgr3T	EKV04333	30	1772	96.1213780516	0.0	
Mycgr3G68036_Mycgr3T	EKV04332	33	179	99.0990990991	7e-50	


>>

25. AP007154_1
Source: Aspergillus oryzae RIB40 DNA, SC001.

Number of proteins with BLAST hits to this cluster: 2
MultiGeneBlast score: 2.0
Cumulative Blast bit score: 1902

Table of genes, locations, strands and annotations of subject cluster:
BAE56792	618690	619367	+	not_annotated	AO090001000253
BAE56793	621183	622491	+	not_annotated	AO090001000254
BAE56794	623341	624168	+	not_annotated	AO090001000255
BAE56795	626435	627372	+	not_annotated	AO090001000256
BAE56796	628006	628813	+	not_annotated	AO090001000257
BAE56797	629120	630472	-	not_annotated	AO090001000258
BAE56798	631077	633254	+	not_annotated	AO090001000259
BAE56799	633887	636916	-	not_annotated	AO090001000260
BAE56800	637265	638397	-	not_annotated	AO090001000261
BAE56801	638748	655090	+	not_annotated	AO090001000262
BAE56802	656686	657222	+	not_annotated	AO090001000263
BAE56803	657634	658704	+	not_annotated	AO090001000264
BAE56804	659394	662514	+	not_annotated	AO090001000265
BAE56805	663368	665832	+	not_annotated	AO090001000266
BAE56806	666525	670738	+	not_annotated	AO090001000267
BAE56807	671670	674458	+	not_annotated	AO090001000268

Table of Blast hits (query gene, subject gene, %identity, blast score, %coverage, e-value):
Mycgr3G90558_Mycgr3T	BAE56801	30	1771	94.9806068903	0.0	
Mycgr3G68036_Mycgr3T	BAE56800	30	132	101.801801802	5e-32	


>>

26. GL698751_0
Source: Metarhizium anisopliae ARSEF 23 unplaced genomic scaffold Scf_041, whole genome shotgun sequence.

Number of proteins with BLAST hits to this cluster: 2
MultiGeneBlast score: 2.0
Cumulative Blast bit score: 1884

Table of genes, locations, strands and annotations of subject cluster:
EFY94853	71664	73724	+	hypothetical_protein	no_locus_tag
EFY94854	75741	77096	-	secretory_lipase	no_locus_tag
EFY94855	79195	80052	-	alkylmercury_lyase	no_locus_tag
EFY94856	80899	85061	-	benzoate_4-monooxygenase_cytochrome_P450	no_locus_tag
EFY94857	85915	86481	-	hypothetical_protein	no_locus_tag
EFY94858	86972	88570	-	glutamate_decarboxylase,_putative	no_locus_tag
EFY94859	89548	118063	-	nonribosomal_peptide_synthase,_putative	no_locus_tag
EFY94860	118929	120014	+	phytanoyl-CoA_dioxygenase_family_protein	no_locus_tag
EFY94861	120966	122255	+	aspartate_aminotransferase,_putative	no_locus_tag
EFY94862	122685	123819	-	hypothetical_protein	no_locus_tag
EFY94863	125087	126906	-	hypothetical_protein	no_locus_tag
EFY94864	131424	132618	+	aspartic_protease_precursor	no_locus_tag
EFY94865	133072	135539	-	Palmitoyltransferase_AKR1	no_locus_tag
EFY94866	136530	137387	+	SRP_receptor_beta_subunit_(Srp102),_putative	no_locus_tag
EFY94867	137680	139286	-	cystathionine_beta-synthase	no_locus_tag
EFY94868	140162	142319	+	glutaminyl-tRNA_synthetase	no_locus_tag
EFY94869	143181	146581	+	putative_DNA_helicase	no_locus_tag

Table of Blast hits (query gene, subject gene, %identity, blast score, %coverage, e-value):
Mycgr3G90558_Mycgr3T	EFY94859	32	1658	85.466575405	0.0	
Mycgr3G68036_Mycgr3T	EFY94862	39	227	98.1981981982	4e-68	


>>

27. GL698592_0
Source: Metarhizium acridum CQMa 102 unplaced genomic scaffold Scf_123, whole genome shotgun sequence.

Number of proteins with BLAST hits to this cluster: 2
MultiGeneBlast score: 2.0
Cumulative Blast bit score: 1867

Table of genes, locations, strands and annotations of subject cluster:
EFY85048	4710	6767	+	hypothetical_protein	no_locus_tag
EFY85049	8833	10173	-	secretory_lipase,_putative	no_locus_tag
EFY85050	12490	12765	-	hypothetical_protein	no_locus_tag
EFY85051	17067	17997	-	thioesterase_family_protein	no_locus_tag
EFY85052	18619	20208	-	glutamate_decarboxylase,_putative	no_locus_tag
EFY85053	21161	49675	-	nonribosomal_peptide_synthase,_putative	no_locus_tag
EFY85054	50538	51622	+	phytanoyl-CoA_dioxygenase_family_protein	no_locus_tag
EFY85055	52531	53820	+	aspartate_aminotransferase,_putative	no_locus_tag
EFY85056	54018	55153	-	hypothetical_protein	no_locus_tag
EFY85057	59221	61017	-	MFS_transporter,_putative	no_locus_tag
EFY85058	66057	67876	+	aspartic_protease_precursor	no_locus_tag
EFY85059	68314	70673	-	Palmitoyltransferase_AKR1	no_locus_tag
EFY85060	71792	72649	+	SRP_receptor_beta_subunit_(Srp102),_putative	no_locus_tag
EFY85061	72959	74579	-	cystathionine_beta-synthase	no_locus_tag

Table of Blast hits (query gene, subject gene, %identity, blast score, %coverage, e-value):
Mycgr3G90558_Mycgr3T	EFY85053	31	1657	85.2840520192	0.0	
Mycgr3G68036_Mycgr3T	EFY85056	36	210	104.504504505	3e-61	


>>

28. CM001231_1
Source: Magnaporthe oryzae 70-15 chromosome 1, whole genome shotgun sequence.

Number of proteins with BLAST hits to this cluster: 2
MultiGeneBlast score: 2.0
Cumulative Blast bit score: 1841

Table of genes, locations, strands and annotations of subject cluster:
EHA56502	1479067	1479762	-	hypothetical_protein	no_locus_tag
EHA56503	1481622	1483740	+	hypothetical_protein	no_locus_tag
EHA56504	1485342	1485838	+	hypothetical_protein	no_locus_tag
EHA56505	1487150	1488737	+	candidapepsin	no_locus_tag
EHA56506	1491590	1495606	+	multidrug_resistance_protein_3	no_locus_tag
EHA56507	1495633	1496612	-	pyrroline-5-carboxylate_reductase	no_locus_tag
EHA56508	1497150	1498350	-	hypothetical_protein	no_locus_tag
EHA56509	1499425	1515742	+	tyrocidine_synthetase_1	no_locus_tag
EHA56510	1517518	1517837	-	hypothetical_protein	no_locus_tag
EHA56511	1517915	1518511	-	hypothetical_protein	no_locus_tag
EHA56512	1518880	1519141	-	hypothetical_protein	no_locus_tag
EHA56513	1532508	1533194	+	hypothetical_protein	no_locus_tag
EHA56514	1534641	1535824	-	hypothetical_protein	no_locus_tag

Table of Blast hits (query gene, subject gene, %identity, blast score, %coverage, e-value):
Mycgr3G90558_Mycgr3T	EHA56509	30	1689	97.1480720967	0.0	
Mycgr3G68036_Mycgr3T	EHA56508	32	152	94.5945945946	9e-40	


>>

29. CABT02000016_0
Source: Sordaria macrospora k-hell, whole genome shotgun sequencing project.

Number of proteins with BLAST hits to this cluster: 2
MultiGeneBlast score: 2.0
Cumulative Blast bit score: 1791

Table of genes, locations, strands and annotations of subject cluster:
CCC11017	15662	16663	-	not annotated	no_locus_tag
CCC11018	19340	20968	+	not annotated	no_locus_tag
CCC11019	24624	26564	-	not annotated	no_locus_tag
CCC11020	27490	29035	-	not annotated	no_locus_tag
CCC11021	30874	47685	-	not annotated	no_locus_tag
CCC11022	49016	50295	+	not annotated	no_locus_tag
CCC11023	50873	51959	-	not annotated	no_locus_tag
CCC11024	52779	54014	+	not annotated	no_locus_tag
CCC11025	54692	58972	-	not annotated	no_locus_tag
CCC11026	60491	61160	-	not annotated	no_locus_tag
CCC11027	61716	62505	-	not annotated	no_locus_tag
CCC11028	64060	64365	-	not annotated	no_locus_tag
CCC11029	64974	65644	-	not annotated	no_locus_tag
CCC11030	66779	67385	+	not annotated	no_locus_tag
CCC11031	69233	71301	+	not annotated	no_locus_tag

Table of Blast hits (query gene, subject gene, %identity, blast score, %coverage, e-value):
Mycgr3G90558_Mycgr3T	CCC11021	29	1648	91.4898471367	0.0	
Mycgr3G68036_Mycgr3T	CCC11022	32	144	106.306306306	3e-36	


>>

30. CH445354_0
Source: Phaeosphaeria nodorum SN15 scaffold_30, whole genome shotgun sequence.

Number of proteins with BLAST hits to this cluster: 2
MultiGeneBlast score: 2.0
Cumulative Blast bit score: 1777

Table of genes, locations, strands and annotations of subject cluster:
EAT78333	10465	10858	+	hypothetical_protein	no_locus_tag
EAT78335	11280	28516	-	hypothetical_protein	no_locus_tag
EAT78336	29936	31095	+	hypothetical_protein	no_locus_tag
EAT78337	31876	36120	-	hypothetical_protein	no_locus_tag
EAT78338	35569	36229	+	hypothetical_protein	no_locus_tag
EAT78339	36363	36696	+	hypothetical_protein	no_locus_tag
EAT78340	37127	38285	+	hypothetical_protein	no_locus_tag
EAT78341	38557	39423	-	hypothetical_protein	no_locus_tag
EAT78342	40103	41047	+	hypothetical_protein	no_locus_tag
EAT78343	42153	43496	-	hypothetical_protein	no_locus_tag
EAT78344	44907	45880	-	hypothetical_protein	no_locus_tag
EAT78345	46925	47539	+	hypothetical_protein	no_locus_tag
EAT78346	47710	48210	+	hypothetical_protein	no_locus_tag
EAT78347	48682	50160	+	hypothetical_protein	no_locus_tag
EAT78348	50481	51200	-	hypothetical_protein	no_locus_tag
EAT78349	52499	55190	-	hypothetical_protein	no_locus_tag
EAT78350	55500	57329	+	hypothetical_protein	no_locus_tag

Table of Blast hits (query gene, subject gene, %identity, blast score, %coverage, e-value):
Mycgr3G90558_Mycgr3T	EAT78335	31	1672	87.4743326489	0.0	
Mycgr3G35528_Mycgr3T	EAT78340	27	105	100.0	3e-23	


>>

31. KB708022_0
Source: Botryotinia fuckeliana BcDW1 unplaced genomic scaffold Scaffold_350, whole genome shotgun sequence.

Number of proteins with BLAST hits to this cluster: 2
MultiGeneBlast score: 2.0
Cumulative Blast bit score: 1725

Table of genes, locations, strands and annotations of subject cluster:
EMR82961	15875	19278	-	putative_calpain_family_cysteine_protease protein	no_locus_tag
EMR82962	20159	21558	+	putative_arginase_family_protein	no_locus_tag
EMR82963	22282	24111	+	putative_monodehydroascorbate_reductase_protein	no_locus_tag
EMR82964	24657	26105	-	hypothetical_protein	no_locus_tag
EMR82965	27803	29499	+	putative_indoleamine_-dioxygenase_family protein	no_locus_tag
EMR82966	33199	34636	+	putative_taurine_catabolism_dioxygenase_protein	no_locus_tag
EMR82967	34997	36748	-	putative_mfs_multidrug_protein	no_locus_tag
EMR82968	41327	54610	-	putative_nonribosomal_peptide_protein	no_locus_tag
EMR82969	57703	65560	+	putative_polyketide_synthase_protein	no_locus_tag
EMR82970	69087	70421	-	putative_prostacyclin_synthase_protein	no_locus_tag
EMR82971	72873	74692	-	putative_aminotransferase_protein	no_locus_tag

Table of Blast hits (query gene, subject gene, %identity, blast score, %coverage, e-value):
Mycgr3G84494_Mycgr3T	EMR82967	36	323	98.031496063	1e-99	
Mycgr3G90558_Mycgr3T	EMR82968	29	1402	75.3593429158	0.0	


>>

32. FQ790270_0
Source: Botryotinia fuckeliana T4 SuperContig_51_1 genomic supercontig.

Number of proteins with BLAST hits to this cluster: 2
MultiGeneBlast score: 2.0
Cumulative Blast bit score: 1725

Table of genes, locations, strands and annotations of subject cluster:
CCD44389	630993	634396	-	similar_to_calpain	BofuT4_P059690.1
CCD44390	635277	636676	+	hypothetical_protein	BofuT4_P059700.1
CCD44391	636886	637089	+	predicted_protein	BofuT4_uP059710.1
CCD44392	637406	639235	+	similar_to_apoptosis-inducing_factor_3	BofuT4_P059720.1
CCD44393	639789	641276	-	hypothetical_protein	BofuT4_P059730.1
CCD44394	642934	644630	+	similar_to_indoleamine_2,3-dioxygenase_family protein	BofuT4_P059740.1
CCD44395	645196	645780	-	hypothetical_protein	BofuT4_P059750.1
CCD44396	646896	647150	+	predicted_protein	BofuT4_uP059760.1
CCD44397	647201	647649	-	predicted_protein	BofuT4_uP059770.1
CCD44398	648297	649734	+	similar_to_tfdA_family_taurine_dioxygenase	BofuT4_P059780.1
CCD44399	650095	651846	-	similar_to_MFS_multidrug_transporter	BofuT4_P059790.1
CCD44400	652819	654265	+	hypothetical_protein	BofuT4_P059800.1
CCD44401	654409	655008	+	hypothetical_protein	BofuT4_P059810.1
CCD44402	655974	669254	-	BcNRPS9,_nonribosomal_peptide_synthetase	BofuT4_P059820.1
CCD44403	676697	684554	+	BcPKS11,_polyketide_synthase	BofuT4_P059830.1
CCD44404	686014	687650	-	similar_to_cytochrome_P450	BofuT4_P059840.1

Table of Blast hits (query gene, subject gene, %identity, blast score, %coverage, e-value):
Mycgr3G84494_Mycgr3T	CCD44399	36	321	98.031496063	5e-99	
Mycgr3G90558_Mycgr3T	CCD44402	29	1404	75.3365274926	0.0	


>>

33. KB705649_0
Source: Eutypa lata UCREL1 unplaced genomic scaffold EL1_03_scaffold_311, whole genome shotgun sequence.

Number of proteins with BLAST hits to this cluster: 2
MultiGeneBlast score: 2.0
Cumulative Blast bit score: 1680

Table of genes, locations, strands and annotations of subject cluster:
EMR71318	17093	18925	+	putative_tpr_domain_protein	no_locus_tag
EMR71327	26121	27812	+	putative_acyltransferase_protein	no_locus_tag
EMR71345	28312	28929	-	hypothetical_protein	no_locus_tag
EMR71346	30714	57959	-	hypothetical_protein	no_locus_tag
EMR71366	59290	60476	+	putative_duf323_domain-containing_protein	no_locus_tag
EMR71335	62623	63886	+	putative_duf323_domain-containing_protein	no_locus_tag
EMR71349	65751	67745	+	putative_mfs_toxin_efflux_pump_protein	no_locus_tag
EMR71343	68736	69999	-	putative_signal_transduction_protein	no_locus_tag
EMR71361	71768	72680	+	putative_alanyl-trna_synthetase_protein	no_locus_tag
EMR71344	74987	76980	-	putative_fungal_specific_transcription_factor protein	no_locus_tag
EMR71365	83859	85509	+	putative_allantoinase_protein	no_locus_tag

Table of Blast hits (query gene, subject gene, %identity, blast score, %coverage, e-value):
Mycgr3G90558_Mycgr3T	EMR71346	33	1595	68.5603467944	0.0	
Mycgr3G35528_Mycgr3T	EMR71343	28	86	87.7622377622	2e-16	


>>

34. AAHF01000003_0
Source: Aspergillus fumigatus Af293, whole genome shotgun sequencing project.

Number of proteins with BLAST hits to this cluster: 2
MultiGeneBlast score: 2.0
Cumulative Blast bit score: 1649

Table of genes, locations, strands and annotations of subject cluster:
EAL91332	588055	588877	+	DUF1264_domain_protein	no_locus_tag
EAL91333	589765	590368	+	mitochondrial_inner_membrane_protease_subunit_1,_putative	no_locus_tag
EAL91334	590547	591882	-	mitochondrial_large_ribosomal_subunit_YmL35,_putative	no_locus_tag
EAL91335	592287	593045	+	50S_ribosomal_protein_L4	no_locus_tag
EAL91336	593275	595128	+	mitochondrial_3-hydroxyisobutyryl-CoA_hydrolase,_putative	no_locus_tag
EAL91337	595313	596367	-	Kelch_repeat_protein	no_locus_tag
EAL91338	598303	599331	+	metallo-beta-lactamase_family_protein	no_locus_tag
EAL91339	600006	601542	+	CCCH_zinc_finger_DNA_binding_protein	no_locus_tag
EAL91340	602510	604110	+	hypothetical_protein	no_locus_tag
EAL91341	605650	607205	-	MFS_multidrug_transporter,_putative	no_locus_tag
EAL91342	608358	633905	-	nonribosomal_peptide_synthase,_putative	no_locus_tag
EAL91343	635720	640633	+	ABC_multidrug_transporter,_putative	no_locus_tag
EAL91344	641247	643594	-	TPR_domain_protein	no_locus_tag
EAL91345	645131	645637	-	conserved_hypothetical_protein	no_locus_tag
EAL91346	646964	648980	-	dihydroxyacetone_kinase_(DakA),_putative	no_locus_tag
EAL91347	650863	653783	-	ubiquitin_ligase_subunit_CulD,_putative	no_locus_tag

Table of Blast hits (query gene, subject gene, %identity, blast score, %coverage, e-value):
Mycgr3G90558_Mycgr3T	EAL91342	29	1428	87.1549167237	0.0	
Mycgr3G23761_Mycgr3T	EAL91341	37	221	99.7752808989	9e-63	


>>

35. DS499597_4
Source: Aspergillus fumigatus A1163 scf_000004 genomic scaffold, whole genome shotgun sequence.

Number of proteins with BLAST hits to this cluster: 2
MultiGeneBlast score: 2.0
Cumulative Blast bit score: 1610

Table of genes, locations, strands and annotations of subject cluster:
EDP52006	3206468	3206767	+	conserved_hypothetical_protein	no_locus_tag
EDP52007	3208511	3210858	+	TPR_domain_protein	no_locus_tag
EDP52008	3211822	3212947	-	hypothetical_protein	no_locus_tag
EDP52009	3213295	3215291	-	ABC_multidrug_transporter,_putative	no_locus_tag
EDP52010	3224060	3249608	+	nonribosomal_peptide_synthase,_putative	no_locus_tag
EDP52011	3250761	3252316	+	MFS_multidrug_transporter,_putative	no_locus_tag
EDP52012	3253856	3255456	-	hypothetical_protein	no_locus_tag
EDP52013	3256424	3257960	-	CCCH_zinc_finger_DNA_binding_protein	no_locus_tag
EDP52014	3258635	3259663	-	metallo-beta-lactamase_family_protein	no_locus_tag
EDP52015	3261597	3262651	+	Kelch_repeat_protein	no_locus_tag
EDP52016	3262836	3264689	-	mitochondrial_3-hydroxyisobutyryl-CoA_hydrolase, putative	no_locus_tag
EDP52017	3264919	3265677	-	50S_ribosomal_protein_L4	no_locus_tag
EDP52018	3266082	3267417	+	mitochondrial_large_ribosomal_subunit_YmL35, putative	no_locus_tag
EDP52019	3267596	3268199	-	mitochondrial_inner_membrane_protease_subunit_1, putative	no_locus_tag
EDP52020	3269087	3269909	-	DUF1264_domain_protein	no_locus_tag
EDP52021	3271270	3272487	-	hydroxyacylglutathione_hydrolase,_putative	no_locus_tag

Table of Blast hits (query gene, subject gene, %identity, blast score, %coverage, e-value):
Mycgr3G90558_Mycgr3T	EDP52010	29	1390	86.7214236824	0.0	
Mycgr3G23761_Mycgr3T	EDP52011	36	220	99.1011235955	3e-62	


>>

36. ACJE01000008_1
Source: Aspergillus niger ATCC 1015, whole genome shotgun sequencing project.

Number of proteins with BLAST hits to this cluster: 2
MultiGeneBlast score: 2.0
Cumulative Blast bit score: 1440

Table of genes, locations, strands and annotations of subject cluster:
EHA24931	1786776	1789175	+	hypothetical_protein	no_locus_tag
EHA24932	1789761	1791219	+	hypothetical_protein	no_locus_tag
EHA24933	1791463	1792125	-	hypothetical_protein	no_locus_tag
EHA24934	1793033	1794270	-	hypothetical_protein	no_locus_tag
EHA24935	1795436	1796461	+	hypothetical_protein	no_locus_tag
EHA24936	1796858	1798643	-	hypothetical_protein	no_locus_tag
EHA24937	1800474	1801133	-	hypothetical_protein	no_locus_tag
EHA24938	1803005	1816475	-	hypothetical_protein	no_locus_tag
EHA24939	1824432	1825889	+	hypothetical_protein	no_locus_tag
EHA24940	1827516	1828076	+	hypothetical_protein	no_locus_tag
EHA24941	1828436	1830408	+	hypothetical_protein	no_locus_tag
EHA24942	1830622	1832126	-	hypothetical_protein	no_locus_tag
EHA24943	1832910	1834405	+	hypothetical_protein	no_locus_tag
EHA24944	1834991	1836596	+	hypothetical_protein	no_locus_tag
EHA24945	1837742	1838215	+	hypothetical_protein	no_locus_tag
EHA24946	1838985	1839854	-	hypothetical_protein	no_locus_tag
EHA24947	1842830	1844045	-	hypothetical_protein	no_locus_tag
EHA24948	1848717	1849514	+	hypothetical_protein	no_locus_tag
EHA24949	1850078	1850524	-	hypothetical_protein	no_locus_tag
EHA24950	1851285	1852308	-	hypothetical_protein	no_locus_tag
EHA24951	1852566	1855398	+	hypothetical_protein	no_locus_tag
EHA24952	1855537	1857762	-	hypothetical_protein	no_locus_tag

Table of Blast hits (query gene, subject gene, %identity, blast score, %coverage, e-value):
Mycgr3G90558_Mycgr3T	EHA24938	30	1283	70.431211499	0.0	
Mycgr3G23761_Mycgr3T	EHA24944	28	157	98.8764044944	8e-40	


>>

37. EQ963479_0
Source: Aspergillus flavus NRRL3357 scf_1106286418500 genomic scaffold, whole genome shotgun sequence.

Number of proteins with BLAST hits to this cluster: 2
MultiGeneBlast score: 2.0
Cumulative Blast bit score: 1418

Table of genes, locations, strands and annotations of subject cluster:
EED49599	11878	13233	+	conserved_hypothetical_protein	no_locus_tag
EED49600	17276	19009	+	hypothetical_protein	no_locus_tag
EED49601	19380	24147	+	conserved_hypothetical_protein	no_locus_tag
EED49602	25295	25750	-	hypothetical_protein	no_locus_tag
EED49603	29095	35391	-	nonribosomal_peptide_synthase,_putative	no_locus_tag
EED49604	36311	37102	+	phenol_2-monooxygenase,_putative	no_locus_tag
EED49605	38582	40510	-	oligopeptide_transporter,_putative	no_locus_tag
EED49606	41154	42314	+	gibberellin_2-oxidase,_putative	no_locus_tag
EED49607	42851	44016	+	N-methyltransferase,_putative	no_locus_tag
EED49608	44443	45186	-	O-methyltransferase,_putative	no_locus_tag
EED49609	45453	46964	-	fructosyl_amino_acid_oxidase,_putative	no_locus_tag
EED49610	47408	47725	+	hypothetical_protein	no_locus_tag
EED49611	47758	50991	+	oligopeptide_transporter,_putative	no_locus_tag
EED49612	51418	53073	-	conserved_hypothetical_protein	no_locus_tag
EED49613	55171	55971	-	conserved_hypothetical_protein	no_locus_tag
EED49614	57672	59455	+	MFS_transporter,_putative	no_locus_tag
EED49615	60297	64898	-	ABC_multidrug_transporter,_putative	no_locus_tag
EED49616	65641	68076	+	C6_transcription_factor,_putative	no_locus_tag
EED49617	69076	70953	-	conserved_hypothetical_protein	no_locus_tag

Table of Blast hits (query gene, subject gene, %identity, blast score, %coverage, e-value):
Mycgr3G90558_Mycgr3T	EED49603	33	960	44.5585215606	0.0	
Mycgr3G68036_Mycgr3T	EED49606	40	284	102.102102102	8e-90	
Mycgr3G68036_Mycgr3T	EED49611	43	174	60.6606606607	3e-46	


>>

38. ABDF02000003_3
Source: Trichoderma virens Gv29-8, whole genome shotgun sequencing project.

Number of proteins with BLAST hits to this cluster: 2
MultiGeneBlast score: 2.0
Cumulative Blast bit score: 1409

Table of genes, locations, strands and annotations of subject cluster:
EHK25874	2500822	2501779	-	hypothetical_protein	no_locus_tag
EHK25875	2502986	2504067	+	hypothetical_protein	no_locus_tag
EHK25876	2505459	2507805	+	hypothetical_protein	no_locus_tag
EHK25877	2508447	2510463	+	hypothetical_protein	no_locus_tag
EHK25878	2513376	2514238	+	hypothetical_protein	no_locus_tag
EHK25879	2514950	2516570	+	hypothetical_protein	no_locus_tag
EHK25880	2517486	2518427	+	hypothetical_protein	no_locus_tag
EHK25881	2519235	2520380	-	hypothetical_protein	no_locus_tag
EHK25882	2520859	2521212	-	hypothetical_protein	no_locus_tag
EHK25883	2523390	2525529	-	hypothetical_protein	no_locus_tag
EHK25884	2526677	2528013	-	hypothetical_protein	no_locus_tag
EHK25885	2529796	2553890	+	non-ribosomal_peptide_synthetase	no_locus_tag
EHK25886	2555537	2559929	+	hypothetical_protein	no_locus_tag
EHK25887	2564033	2565609	-	hypothetical_protein	no_locus_tag

Table of Blast hits (query gene, subject gene, %identity, blast score, %coverage, e-value):
Mycgr3G90558_Mycgr3T	EHK25885	29	1145	71.138489619	0.0	
Mycgr3G68036_Mycgr3T	EHK25881	44	264	96.996996997	2e-82	


>>

39. GL534459_0
Source: Pyrenophora teres f. teres 0-1 unplaced genomic scaffold scaffold_190719, whole genome shotgun sequence.

Number of proteins with BLAST hits to this cluster: 2
MultiGeneBlast score: 2.0
Cumulative Blast bit score: 1362

Table of genes, locations, strands and annotations of subject cluster:
EFQ92063	1245	2033	+	hypothetical_protein	no_locus_tag
EFQ92064	2374	3015	+	hypothetical_protein	no_locus_tag
EFQ92065	3276	4595	-	hypothetical_protein	no_locus_tag
EFQ92066	5204	6562	-	hypothetical_protein	no_locus_tag
EFQ92067	6868	8987	-	hypothetical_protein	no_locus_tag
EFQ92068	9593	11135	-	hypothetical_protein	no_locus_tag
EFQ92069	11882	12418	-	hypothetical_protein	no_locus_tag
EFQ92070	15120	15701	-	hypothetical_protein	no_locus_tag
EFQ92071	17941	19050	+	hypothetical_protein	no_locus_tag
EFQ92072	19293	19652	+	hypothetical_protein	no_locus_tag
EFQ92073	19943	41977	-	hypothetical_protein	no_locus_tag
EFQ92074	46095	51051	+	hypothetical_protein	no_locus_tag
EFQ92075	51524	53825	-	hypothetical_protein	no_locus_tag
EFQ92076	54862	56502	+	hypothetical_protein	no_locus_tag
EFQ92077	56907	60731	+	hypothetical_protein	no_locus_tag
EFQ92078	61317	63578	+	hypothetical_protein	no_locus_tag
EFQ92079	64286	64612	+	hypothetical_protein	no_locus_tag
EFQ92080	65538	66650	+	hypothetical_protein	no_locus_tag
EFQ92081	66996	70911	+	hypothetical_protein	no_locus_tag

Table of Blast hits (query gene, subject gene, %identity, blast score, %coverage, e-value):
Mycgr3G90558_Mycgr3T	EFQ92073	32	1177	60.0045630846	0.0	
Mycgr3G23761_Mycgr3T	EFQ92076	29	185	99.7752808989	6e-49	


>>

40. DS027058_1
Source: Aspergillus clavatus NRRL 1 1099423829804 genomic scaffold, whole genome shotgun sequence.

Number of proteins with BLAST hits to this cluster: 2
MultiGeneBlast score: 2.0
Cumulative Blast bit score: 1344

Table of genes, locations, strands and annotations of subject cluster:
EAW08893	891043	892623	+	conserved_hypothetical_protein	no_locus_tag
EAW08894	894294	895419	+	2OG-Fe(II)_oxygenase_family_oxidoreductase, putative	no_locus_tag
EAW08895	895872	903983	-	polyketide_synthase,_putative	no_locus_tag
EAW08896	905354	906239	+	DUF341_domain_protein	no_locus_tag
EAW08897	908623	909746	+	hypothetical_protein	no_locus_tag
EAW08898	910122	911892	-	MFS_transporter,_putative	no_locus_tag
EAW08899	912958	918070	+	ABC_transporter,_putative	no_locus_tag
EAW08900	919134	944153	+	nonribosomal_peptide_synthase,_putative	no_locus_tag
EAW08901	946418	947301	+	SRF-type_transcription_factor_(Umc1),_putative	no_locus_tag
EAW08902	948473	950445	-	DUF803_domain_protein	no_locus_tag
EAW08903	951055	951877	+	ATP_synthase_subunit_E,_putative	no_locus_tag
EAW08904	952346	954740	-	hypothetical_protein	no_locus_tag
EAW08905	958692	963397	+	phospholipid-translocating_P-type_ATPase domain-containing protein	no_locus_tag

Table of Blast hits (query gene, subject gene, %identity, blast score, %coverage, e-value):
Mycgr3G90558_Mycgr3T	EAW08900	31	1167	58.8637919233	0.0	
Mycgr3G23761_Mycgr3T	EAW08898	29	177	103.370786517	4e-46	


>>

41. KE145353_0
Source: Glarea lozoyensis ATCC 20868 chromosome Unknown GLAREA10, whole genome shotgun sequence.

Number of proteins with BLAST hits to this cluster: 2
MultiGeneBlast score: 2.0
Cumulative Blast bit score: 1329

Table of genes, locations, strands and annotations of subject cluster:
EPE35670	1567	5933	-	PA	no_locus_tag
EPE35671	6656	8300	+	MFS_general_substrate_transporter	no_locus_tag
EPE35672	8439	32264	-	Acetyl-CoA_synthetase-like_protein	no_locus_tag
EPE35673	34754	40016	+	P-loop_containing_nucleoside_triphosphate hydrolase	no_locus_tag
EPE35674	46413	47523	-	hypothetical_protein	no_locus_tag
EPE35675	48184	49107	+	hypothetical_protein	no_locus_tag
EPE35676	49479	51359	-	hypothetical_protein	no_locus_tag
EPE35677	52299	53210	-	Flavoprotein	no_locus_tag
EPE35678	54190	56357	-	hypothetical_protein	no_locus_tag
EPE35679	59702	60785	+	Arginase/deacetylase	no_locus_tag
EPE35680	61718	62366	+	hypothetical_protein	no_locus_tag
EPE35681	63608	65804	-	hypothetical_protein	no_locus_tag
EPE35682	66235	66650	-	hypothetical_protein	no_locus_tag
EPE35683	68045	69147	+	hypothetical_protein	no_locus_tag
EPE35684	69953	74518	+	hypothetical_protein	no_locus_tag

Table of Blast hits (query gene, subject gene, %identity, blast score, %coverage, e-value):
Mycgr3G36335_Mycgr3T	EPE35676	38	81	88.6524822695	3e-15	
Mycgr3G90558_Mycgr3T	EPE35672	32	1248	60.3924252795	0.0	


>>

42. FP929139_3
Source: Leptosphaeria maculans JN3 lm_SuperContig_0_v2 genomic supercontig, whole genome, isolate v23.1.3.

Number of proteins with BLAST hits to this cluster: 2
MultiGeneBlast score: 2.0
Cumulative Blast bit score: 1327

Table of genes, locations, strands and annotations of subject cluster:
CBY02107	3085364	3087856	+	hypothetical_protein	LEMA_P008940.1
CBY02108	3089333	3090020	-	hypothetical_protein	LEMA_P008950.1
CBY02109	3092351	3093610	+	similar_to_C4-dicarboxylate_transporter/malic acid transport protein	LEMA_P008960.1
CBY02110	3094169	3094447	+	predicted_protein	LEMA_uP008970.1
CBY02111	3094894	3099025	-	hypothetical_protein	LEMA_P008980.1
CBY02112	3099159	3100841	-	similar_to_MFS_transporter	LEMA_P008990.1
CBY02113	3102156	3103294	+	predicted_protein	LEMA_P009000.1
CBY02114	3104087	3105211	+	predicted_protein	LEMA_P009010.1
CBY02115	3106079	3111642	-	similar_to_ABC_multidrug_transporter	LEMA_P009020.1
CBY02116	3113323	3114354	-	predicted_protein	LEMA_P009030.1
CBY02117	3115242	3137649	+	similar_to_nonribosomal_peptide_synthase	LEMA_P009040.1
CBY02118	3138626	3140467	-	similar_to_rhamnogalacturonate_lyase	LEMA_P009050.1
CBY02119	3140576	3140854	+	predicted_protein	LEMA_uP009060.1

Table of Blast hits (query gene, subject gene, %identity, blast score, %coverage, e-value):
Mycgr3G90558_Mycgr3T	CBY02117	30	1145	60.346794433	0.0	
Mycgr3G23761_Mycgr3T	CBY02112	29	182	101.797752809	1e-47	


>>

43. CH445358_0
Source: Phaeosphaeria nodorum SN15 scaffold_34, whole genome shotgun sequence.

Number of proteins with BLAST hits to this cluster: 2
MultiGeneBlast score: 2.0
Cumulative Blast bit score: 1313

Table of genes, locations, strands and annotations of subject cluster:
EAT77673	30977	31744	+	hypothetical_protein	no_locus_tag
EAT77674	31841	32653	+	hypothetical_protein	no_locus_tag
EAT77675	33239	35063	-	hypothetical_protein	no_locus_tag
EAT77676	35164	36669	+	hypothetical_protein	no_locus_tag
EAT77677	38487	39027	+	hypothetical_protein	no_locus_tag
EAT77678	39724	40131	+	hypothetical_protein	no_locus_tag
EAT77679	40713	42122	-	hypothetical_protein	no_locus_tag
EAT77680	43029	44369	+	hypothetical_protein	no_locus_tag
EAT77682	44769	46857	-	hypothetical_protein	no_locus_tag
EAT77683	47598	49195	+	hypothetical_protein	no_locus_tag
EAT77684	49639	50109	+	hypothetical_protein	no_locus_tag
EAT77686	50136	72414	-	hypothetical_protein	no_locus_tag
EAT77687	73844	74615	-	hypothetical_protein	no_locus_tag
EAT77688	76243	81672	+	hypothetical_protein	no_locus_tag
EAT77689	82012	83425	-	hypothetical_protein	no_locus_tag
EAT77690	83764	84099	+	hypothetical_protein	no_locus_tag
EAT77691	84803	85585	-	hypothetical_protein	no_locus_tag
EAT77693	86818	92717	+	hypothetical_protein	no_locus_tag
EAT77694	93377	95285	-	hypothetical_protein	no_locus_tag
EAT77696	99767	102318	-	hypothetical_protein	no_locus_tag
EAT77697	102734	103519	-	hypothetical_protein	no_locus_tag
EAT77698	104426	107524	-	hypothetical_protein	no_locus_tag
EAT77699	108024	109204	+	hypothetical_protein	no_locus_tag
EAT77701	109758	111865	+	hypothetical_protein	no_locus_tag

Table of Blast hits (query gene, subject gene, %identity, blast score, %coverage, e-value):
Mycgr3G90558_Mycgr3T	EAT77686	31	1145	60.8715491672	0.0	
Mycgr3G23761_Mycgr3T	EAT77693	29	168	98.202247191	2e-41	


>>

44. KB908703_0
Source: Setosphaeria turcica Et28A unplaced genomic scaffold SETTUscaffold_3, whole genome shotgun sequence.

Number of proteins with BLAST hits to this cluster: 2
MultiGeneBlast score: 2.0
Cumulative Blast bit score: 1305

Table of genes, locations, strands and annotations of subject cluster:
EOA84584	374980	377207	+	hypothetical_protein	no_locus_tag
EOA84585	380152	381946	-	hypothetical_protein	no_locus_tag
EOA84586	382336	383454	+	hypothetical_protein	no_locus_tag
EOA84587	391594	393219	+	hypothetical_protein	no_locus_tag
EOA84588	393670	397407	+	hypothetical_protein	no_locus_tag
EOA84589	405042	406021	+	hypothetical_protein	no_locus_tag
EOA84590	406616	411618	-	hypothetical_protein	no_locus_tag
EOA84591	415602	437804	+	hypothetical_protein	no_locus_tag
EOA84592	440079	441191	-	hypothetical_protein	no_locus_tag
EOA84593	442775	443426	-	hypothetical_protein	no_locus_tag
EOA84594	444308	444619	-	hypothetical_protein	no_locus_tag
EOA84595	445647	447796	-	hypothetical_protein	no_locus_tag
EOA84596	448582	449148	-	hypothetical_protein	no_locus_tag
EOA84597	449526	449924	-	hypothetical_protein	no_locus_tag
EOA84598	450184	451380	-	hypothetical_protein	no_locus_tag
EOA84599	451915	452726	-	hypothetical_protein	no_locus_tag
EOA84600	453499	454684	+	hypothetical_protein	no_locus_tag
EOA84601	455018	455687	+	hypothetical_protein	no_locus_tag

Table of Blast hits (query gene, subject gene, %identity, blast score, %coverage, e-value):
Mycgr3G90558_Mycgr3T	EOA84591	30	1120	61.1225188227	0.0	
Mycgr3G23761_Mycgr3T	EOA84587	28	185	102.247191011	6e-49	


>>

45. KB733474_0
Source: Bipolaris maydis ATCC 48331 unplaced genomic scaffold COCC4scaffold_31, whole genome shotgun sequence.

Number of proteins with BLAST hits to this cluster: 2
MultiGeneBlast score: 2.0
Cumulative Blast bit score: 1305

Table of genes, locations, strands and annotations of subject cluster:
ENI00465	81080	81283	-	hypothetical_protein	no_locus_tag
ENI00466	81449	83009	+	hypothetical_protein	no_locus_tag
ENI00467	83304	83684	-	hypothetical_protein	no_locus_tag
ENI00468	84913	87432	+	hypothetical_protein	no_locus_tag
ENI00469	91305	92635	+	hypothetical_protein	no_locus_tag
ENI00470	93277	94051	-	hypothetical_protein	no_locus_tag
ENI00471	95703	96926	+	hypothetical_protein	no_locus_tag
ENI00472	99522	101176	+	hypothetical_protein	no_locus_tag
ENI00473	101574	105227	+	hypothetical_protein	no_locus_tag
ENI00474	108230	113263	-	hypothetical_protein	no_locus_tag
ENI00475	115603	116224	-	hypothetical_protein	no_locus_tag
ENI00476	116583	116926	-	hypothetical_protein	no_locus_tag
ENI00477	117252	139356	+	hypothetical_protein	no_locus_tag
ENI00478	139861	140364	-	hypothetical_protein	no_locus_tag
ENI00479	140945	142566	+	hypothetical_protein	no_locus_tag
ENI00480	143102	143839	-	hypothetical_protein	no_locus_tag
ENI00481	144594	145646	-	hypothetical_protein	no_locus_tag
ENI00482	146544	147726	+	hypothetical_protein	no_locus_tag
ENI00483	148458	150330	+	hypothetical_protein	no_locus_tag
ENI00484	150611	153478	-	hypothetical_protein	no_locus_tag
ENI00485	156675	158089	+	hypothetical_protein	no_locus_tag
ENI00486	158150	158958	-	hypothetical_protein	no_locus_tag

Table of Blast hits (query gene, subject gene, %identity, blast score, %coverage, e-value):
Mycgr3G90558_Mycgr3T	ENI00477	30	1118	60.3011635866	0.0	
Mycgr3G23761_Mycgr3T	ENI00472	29	187	99.1011235955	1e-49	


>>

46. KB445640_0
Source: Cochliobolus sativus ND90Pr unplaced genomic scaffold COCSAscaffold_4, whole genome shotgun sequence.

Number of proteins with BLAST hits to this cluster: 2
MultiGeneBlast score: 2.0
Cumulative Blast bit score: 1301

Table of genes, locations, strands and annotations of subject cluster:
EMD66830	2175490	2176605	+	hypothetical_protein	no_locus_tag
EMD66831	2176842	2177633	-	hypothetical_protein	no_locus_tag
EMD66832	2178401	2179098	+	hypothetical_protein	no_locus_tag
EMD66833	2179175	2180566	-	hypothetical_protein	no_locus_tag
EMD66834	2183986	2184573	+	hypothetical_protein	no_locus_tag
EMD66835	2185539	2186603	+	hypothetical_protein	no_locus_tag
EMD66836	2187022	2187765	+	hypothetical_protein	no_locus_tag
EMD66837	2188294	2189924	-	hypothetical_protein	no_locus_tag
EMD66838	2190492	2191338	+	hypothetical_protein	no_locus_tag
EMD66839	2191843	2213946	-	hypothetical_protein	no_locus_tag
EMD66840	2217996	2223025	+	hypothetical_protein	no_locus_tag
EMD66841	2225944	2229621	-	hypothetical_protein	no_locus_tag
EMD66842	2229995	2231649	-	hypothetical_protein	no_locus_tag
EMD66843	2236054	2237387	-	hypothetical_protein	no_locus_tag
EMD66844	2240822	2241265	+	hypothetical_protein	no_locus_tag
EMD66845	2241914	2242486	+	hypothetical_protein	no_locus_tag
EMD66846	2243441	2244855	-	hypothetical_protein	no_locus_tag
EMD66847	2245752	2248271	-	hypothetical_protein	no_locus_tag
EMD66848	2250219	2254040	-	hypothetical_protein	no_locus_tag

Table of Blast hits (query gene, subject gene, %identity, blast score, %coverage, e-value):
Mycgr3G90558_Mycgr3T	EMD66839	31	1119	60.4380561259	0.0	
Mycgr3G23761_Mycgr3T	EMD66842	28	182	101.123595506	7e-48	


>>

47. KB445571_1
Source: Cochliobolus heterostrophus C5 unplaced genomic scaffold COCHEscaffold_3, whole genome shotgun sequence.

Number of proteins with BLAST hits to this cluster: 2
MultiGeneBlast score: 2.0
Cumulative Blast bit score: 1299

Table of genes, locations, strands and annotations of subject cluster:
EMD95318	2237687	2237890	-	hypothetical_protein	no_locus_tag
EMD95319	2238056	2239616	+	hypothetical_protein	no_locus_tag
EMD95320	2239911	2240291	-	hypothetical_protein	no_locus_tag
EMD95321	2241520	2244039	+	hypothetical_protein	no_locus_tag
EMD95322	2248054	2249384	+	hypothetical_protein	no_locus_tag
EMD95323	2249955	2250800	-	hypothetical_protein	no_locus_tag
EMD95324	2252452	2253675	+	hypothetical_protein	no_locus_tag
EMD95325	2256271	2257925	+	hypothetical_protein	no_locus_tag
EMD95326	2258323	2261976	+	hypothetical_protein	no_locus_tag
EMD95327	2264979	2270012	-	hypothetical_protein	no_locus_tag
EMD95328	2272352	2272973	-	hypothetical_protein	no_locus_tag
EMD95329	2273332	2273675	-	hypothetical_protein	no_locus_tag
EMD95330	2274001	2296105	+	hypothetical_protein	no_locus_tag
EMD95331	2296610	2297689	-	hypothetical_protein	no_locus_tag
EMD95332	2298270	2299891	+	hypothetical_protein	no_locus_tag
EMD95333	2300427	2300960	-	hypothetical_protein	no_locus_tag
EMD95334	2301919	2302971	-	hypothetical_protein	no_locus_tag
EMD95335	2303869	2305051	+	hypothetical_protein	no_locus_tag
EMD95336	2305783	2307655	+	hypothetical_protein	no_locus_tag
EMD95337	2307936	2310803	-	hypothetical_protein	no_locus_tag
EMD95338	2314000	2315414	+	hypothetical_protein	no_locus_tag
EMD95339	2315475	2316283	-	hypothetical_protein	no_locus_tag

Table of Blast hits (query gene, subject gene, %identity, blast score, %coverage, e-value):
Mycgr3G90558_Mycgr3T	EMD95330	30	1112	60.3011635866	0.0	
Mycgr3G23761_Mycgr3T	EMD95325	29	187	99.1011235955	1e-49	


>>

48. DS231615_2
Source: Pyrenophora tritici-repentis Pt-1C-BFP supercont1.1 genomic scaffold, whole genome shotgun sequence.

Number of proteins with BLAST hits to this cluster: 2
MultiGeneBlast score: 2.0
Cumulative Blast bit score: 1270

Table of genes, locations, strands and annotations of subject cluster:
EDU41229	5147441	5149158	-	conserved_hypothetical_protein	no_locus_tag
EDU41230	5149631	5153558	-	mitotic_spindle_checkpoint_component_mad3	no_locus_tag
EDU41231	5153876	5154991	-	alcohol_dehydrogenase	no_locus_tag
EDU41232	5155908	5156234	-	hypothetical_protein	no_locus_tag
EDU41233	5156920	5159181	-	glycosyl_hydrolase	no_locus_tag
EDU41234	5159779	5163591	-	predicted_protein	no_locus_tag
EDU41235	5163962	5165632	-	conserved_hypothetical_protein	no_locus_tag
EDU41236	5168266	5168588	+	predicted_protein	no_locus_tag
EDU41237	5170114	5175070	-	canalicular_multispecific_organic_anion transporter 1	no_locus_tag
EDU41238	5179158	5201187	+	HC-toxin_synthetase	no_locus_tag
EDU41239	5201465	5201704	-	predicted_protein	no_locus_tag
EDU41240	5202103	5203212	-	conserved_hypothetical_protein	no_locus_tag
EDU41241	5205511	5206128	+	conserved_hypothetical_protein	no_locus_tag
EDU41242	5210339	5210857	+	predicted_protein	no_locus_tag
EDU41243	5211509	5213087	+	cytochrome_P450_6A1	no_locus_tag
EDU41244	5213867	5215986	+	predicted_protein	no_locus_tag
EDU41245	5216332	5217216	+	predicted_protein	no_locus_tag

Table of Blast hits (query gene, subject gene, %identity, blast score, %coverage, e-value):
Mycgr3G90558_Mycgr3T	EDU41238	30	1082	56.7191421401	0.0	
Mycgr3G23761_Mycgr3T	EDU41235	28	188	99.5505617978	5e-50	


>>

49. JH126401_0
Source: Cordyceps militaris CM01 unplaced genomic scaffold CCM_S00003, whole genome shotgun sequence.

Number of proteins with BLAST hits to this cluster: 2
MultiGeneBlast score: 2.0
Cumulative Blast bit score: 1221

Table of genes, locations, strands and annotations of subject cluster:
EGX92716	1477725	1478590	-	hypothetical_protein	no_locus_tag
EGX92717	1479410	1481811	+	alpha-N-acetylglucosaminidase,_putative	no_locus_tag
EGX92718	1482127	1484052	-	ABC_transporter-like_protein	no_locus_tag
EGX92719	1484321	1485939	-	MFS_transporter,_putative	no_locus_tag
EGX92720	1487230	1487691	+	20S_proteasome_maturation_protein_Ump1	no_locus_tag
EGX92721	1488487	1489345	-	Ubiquitin	no_locus_tag
EGX92722	1491469	1493990	-	AP-2_complex_subunit_beta	no_locus_tag
EGX92723	1494610	1495298	+	ER_membrane_DUF1077_domain_protein,_putative	no_locus_tag
EGX92724	1495422	1497080	-	Major_facilitator_superfamily_transporter	no_locus_tag
EGX92725	1498049	1500381	-	WD40_repeat-like-containing_domain	no_locus_tag
EGX92726	1501507	1503154	-	hypothetical_protein	no_locus_tag
EGX92727	1504827	1509584	+	ABC_bile_acid_transporter,_putative	no_locus_tag
EGX92728	1510108	1511692	-	autophagy_protein_Apg6,_putative	no_locus_tag
EGX92729	1512367	1515817	+	hypothetical_protein	no_locus_tag
EGX92730	1516848	1518238	-	Casein_kinase_II,_alpha_chain_(CK_II_alpha subunit)	no_locus_tag
EGX92731	1519020	1521133	-	hypothetical_protein	no_locus_tag
EGX92732	1521773	1523204	+	hypothetical_protein	no_locus_tag
EGX92733	1525704	1529694	-	chromosome_segregation_protein	no_locus_tag

Table of Blast hits (query gene, subject gene, %identity, blast score, %coverage, e-value):
Mycgr3G84494_Mycgr3T	EGX92724	40	358	91.7322834646	1e-113	
Mycgr3G9942_Mycgr3T9	EGX92727	37	863	102.808112324	0.0	


>>

50. DS027684_0
Source: Neosartorya fischeri NRRL 181 1099437636244 genomic scaffold, whole genome shotgun sequence.

Number of proteins with BLAST hits to this cluster: 2
MultiGeneBlast score: 2.0
Cumulative Blast bit score: 1219

Table of genes, locations, strands and annotations of subject cluster:
EAW25598	197388	198707	-	FAD_dependent_oxidoreductase,_putative	no_locus_tag
EAW25599	199145	200359	+	FAD_dependent_oxidoreductase,_putative	no_locus_tag
EAW25600	201545	203212	-	MFS_multidrug_transporter,_putative	no_locus_tag
EAW25601	207169	207876	+	hypothetical_protein	no_locus_tag
EAW25602	208166	209104	-	conserved_hypothetical_protein	no_locus_tag
EAW25603	210420	211260	-	conserved_hypothetical_protein	no_locus_tag
EAW25604	212041	213688	+	cytochrome_P450	no_locus_tag
EAW25605	215213	226875	-	nonribosomal_peptide_synthase,_putative	no_locus_tag
EAW25606	227637	229193	+	benzoate_4-monooxygenase_cytochrome_P450	no_locus_tag
EAW25607	229446	230579	-	aspartate_aminotransferase,_putative	no_locus_tag
EAW25608	230880	232453	+	ornithine_aminotransferase	no_locus_tag
EAW25609	232711	234705	-	AMP-binding_enzyme,_putative	no_locus_tag
EAW25610	235729	236770	-	HpcH/HpaI_aldolase/citrate_lyase_family_protein	no_locus_tag
EAW25611	237111	238231	+	2OG-Fe(II)_oxygenase_family_oxidoreductase, putative	no_locus_tag
EAW25612	238597	240163	-	hypothetical_protein	no_locus_tag
EAW25613	240751	242146	+	aminotransferase,_putative	no_locus_tag
EAW25614	242902	244172	+	taurine_dioxygenase_family_protein	no_locus_tag
EAW25615	244471	245438	-	conserved_hypothetical_protein	no_locus_tag
EAW25616	246469	248075	-	MFS_transporter,_putative	no_locus_tag
EAW25617	253006	253710	+	conserved_hypothetical_protein	no_locus_tag
EAW25618	253883	258780	-	LysM_domain_protein	no_locus_tag
EAW25619	260685	264942	+	bacteriodes_thetaiotaomicron_symbiotic chitinase	no_locus_tag

Table of Blast hits (query gene, subject gene, %identity, blast score, %coverage, e-value):
Mycgr3G90558_Mycgr3T	EAW25605	32	1025	51.0837326032	0.0	
Mycgr3G23761_Mycgr3T	EAW25616	33	194	95.2808988764	3e-53	


>>

51. KB446555_4
Source: Pseudocercospora fijiensis CIRAD86 unplaced genomic scaffold MYCFIscaffold_1, whole genome shotgun sequence.

Number of proteins with BLAST hits to this cluster: 2
MultiGeneBlast score: 2.0
Cumulative Blast bit score: 1216

Table of genes, locations, strands and annotations of subject cluster:
EME89456	10582040	10583080	-	hypothetical_protein	no_locus_tag
EME89457	10583716	10598238	+	hypothetical_protein	no_locus_tag
EME89458	10598450	10599385	-	hypothetical_protein	no_locus_tag
EME89459	10602096	10602956	-	hypothetical_protein	no_locus_tag
EME89460	10612491	10614105	+	hypothetical_protein	no_locus_tag
EME89461	10614516	10615465	+	hypothetical_protein	no_locus_tag
EME89462	10616113	10617471	-	glycoside_hydrolase_family_64_protein	no_locus_tag

Table of Blast hits (query gene, subject gene, %identity, blast score, %coverage, e-value):
Mycgr3G90558_Mycgr3T	EME89457	30	1039	54.3463381246	0.0	
Mycgr3G68036_Mycgr3T	EME89456	36	177	99.3993993994	1e-48	


>>

52. KB456266_0
Source: Mycosphaerella populorum SO2202 unplaced genomic scaffold SEPMUscaffold_7, whole genome shotgun sequence.

Number of proteins with BLAST hits to this cluster: 2
MultiGeneBlast score: 2.0
Cumulative Blast bit score: 1208

Table of genes, locations, strands and annotations of subject cluster:
EMF11587	1896122	1897216	+	Cyto_heme_lyase-domain-containing_protein	no_locus_tag
EMF11588	1898796	1900253	-	cyclin-like_protein	no_locus_tag
EMF11589	1900859	1901207	+	hypothetical_protein	no_locus_tag
EMF11590	1906885	1907175	+	hypothetical_protein	no_locus_tag
EMF11591	1909364	1910552	-	coenzyme_F420-dependent_NADP_oxidoreductase	no_locus_tag
EMF11592	1911756	1913818	-	hypothetical_protein	no_locus_tag
EMF11593	1914406	1915464	-	Clavaminate_synthase-like_protein	no_locus_tag
EMF11594	1916348	1931212	+	acetyl-CoA_synthetase-like_protein	no_locus_tag
EMF11595	1933056	1934728	-	Bac_surface_Ag-domain-containing_protein	no_locus_tag
EMF11597	1934929	1935828	+	hypothetical_protein	no_locus_tag
EMF11598	1936246	1936968	+	glutathione_S-transferase	no_locus_tag
EMF11599	1937840	1939067	-	hypothetical_protein	no_locus_tag
EMF11600	1940667	1941518	+	hypothetical_protein	no_locus_tag
EMF11601	1944317	1944954	+	Golgi_apparatus_membrane_protein_TVP18	no_locus_tag

Table of Blast hits (query gene, subject gene, %identity, blast score, %coverage, e-value):
Mycgr3G90558_Mycgr3T	EMF11594	31	1028	49.9657768652	0.0	
Mycgr3G68036_Mycgr3T	EMF11593	35	180	104.504504505	1e-49	


>>

53. JH725152_0
Source: Beauveria bassiana ARSEF 2860 unplaced genomic scaffold BBA_S00003, whole genome shotgun sequence.

Number of proteins with BLAST hits to this cluster: 2
MultiGeneBlast score: 2.0
Cumulative Blast bit score: 1196

Table of genes, locations, strands and annotations of subject cluster:
EJP69794	1683629	1684597	+	hypothetical_protein	no_locus_tag
EJP69795	1684948	1686382	-	hypothetical_protein	no_locus_tag
EJP69796	1687167	1687847	-	phosphoribosylglycinamide_formyltransferase	no_locus_tag
EJP69797	1688362	1689759	+	hypothetical_protein	no_locus_tag
EJP69798	1690656	1692026	+	Casein_kinase_II,_alpha_chain_(CK_II_alpha subunit)	no_locus_tag
EJP69799	1693120	1696548	-	hypothetical_protein	no_locus_tag
EJP69800	1697247	1698833	+	autophagy_protein_Apg6	no_locus_tag
EJP69801	1699411	1704198	-	ABC_transporter	no_locus_tag
EJP69802	1709737	1712072	+	WD_domain-containing_protein	no_locus_tag
EJP69803	1713365	1715011	+	major_facilitator_superfamily_transporter	no_locus_tag
EJP69804	1715124	1715812	-	transmembrane_protein	no_locus_tag
EJP69805	1716443	1718970	+	AP-2_adaptor_complex_subunit_beta	no_locus_tag
EJP69806	1721320	1722186	+	hypothetical_protein	no_locus_tag
EJP69807	1723019	1723492	-	proteasome_maturation_factor_UMP1	no_locus_tag
EJP69808	1724638	1726656	+	ABC_transporter	no_locus_tag
EJP69809	1727431	1728301	+	hypothetical_protein	no_locus_tag
EJP69810	1728419	1730668	-	hypothetical_protein	no_locus_tag
EJP69811	1731262	1733392	+	ARM-like_repeat-containing_protein	no_locus_tag
EJP69812	1733656	1736093	-	putative_MLH1_protein	no_locus_tag

Table of Blast hits (query gene, subject gene, %identity, blast score, %coverage, e-value):
Mycgr3G84494_Mycgr3T	EJP69803	40	360	93.3070866142	2e-114	
Mycgr3G9942_Mycgr3T9	EJP69801	36	836	106.00624025	0.0	


>>

54. AAHF01000006_1
Source: Aspergillus fumigatus Af293, whole genome shotgun sequencing project.

Number of proteins with BLAST hits to this cluster: 2
MultiGeneBlast score: 2.0
Cumulative Blast bit score: 1106

Table of genes, locations, strands and annotations of subject cluster:
EAL89042	1684895	1686124	-	glycosyl_hydrolase_family_protein	no_locus_tag
EAL89043	1686248	1689047	+	C2H2_finger_domain_protein,_putative	no_locus_tag
EAL89044	1690502	1691200	-	rhamnosidase,_putative	no_locus_tag
EAL89045	1691871	1693718	+	MFS_sugar_permease,_putative	no_locus_tag
EAL89046	1694970	1698884	+	nonribosomal_peptide_synthase,_putative	no_locus_tag
EAL89047	1699285	1700651	-	MAK1-like_monooxygenase,_putative	no_locus_tag
EAL89048	1701480	1703303	+	FAD_binding_domain_protein	no_locus_tag
EAL89049	1704693	1716682	-	nonribosomal_peptide_synthase,_putative	no_locus_tag
EAL89050	1719714	1721570	+	HET_domain_protein	no_locus_tag
EAL89051	1723473	1724328	+	nitrilase_family_protein	no_locus_tag
EAL89052	1724938	1726340	+	salicylate_synthetase,_putative	no_locus_tag
EAL89053	1726765	1727971	-	BNR/Asp-box_repeat_domain_protein	no_locus_tag
EAL89054	1729943	1732113	+	C6_transcription_factor,_putative	no_locus_tag
EAL89055	1732154	1733076	-	hypothetical_protein	no_locus_tag
EBA27366	1734847	1735098	-	hypothetical_protein	no_locus_tag
EAL89056	1737085	1737642	+	bZIP_transcription_factor_(Atf7),_putative	no_locus_tag
EAL89057	1738947	1741209	+	C6_transcription_factor,_putative	no_locus_tag

Table of Blast hits (query gene, subject gene, %identity, blast score, %coverage, e-value):
Mycgr3G36335_Mycgr3T	EAL89050	34	75	94.3262411348	5e-13	
Mycgr3G90558_Mycgr3T	EAL89049	31	1031	51.1978097194	0.0	


>>

55. DS499599_1
Source: Aspergillus fumigatus A1163 scf_000006 genomic scaffold, whole genome shotgun sequence.

Number of proteins with BLAST hits to this cluster: 2
MultiGeneBlast score: 2.0
Cumulative Blast bit score: 1105

Table of genes, locations, strands and annotations of subject cluster:
EDP49771	1695675	1698017	-	rhamnosidase,_putative	no_locus_tag
EDP49772	1698688	1700535	+	MFS_sugar_transporter,_putative	no_locus_tag
EDP49773	1701787	1705701	+	nonribosomal_peptide_synthase,_putative	no_locus_tag
EDP49774	1706102	1707468	-	MAK1-like_monooxygenase,_putative	no_locus_tag
EDP49775	1708297	1710120	+	FAD_binding_domain_protein	no_locus_tag
EDP49776	1711510	1723499	-	nonribosomal_peptide_synthase,_putative	no_locus_tag
EDP49777	1726523	1728379	+	HET_domain_protein	no_locus_tag
EDP49778	1731150	1732552	+	salicylate_synthetase,_putative	no_locus_tag
EDP49779	1732977	1734183	-	BNR/Asp-box_repeat_domain_protein	no_locus_tag
EDP49780	1736155	1738325	+	C6_transcription_factor,_putative	no_locus_tag
EDP49781	1738366	1739288	-	hypothetical_protein	no_locus_tag
EDP49782	1741062	1741313	-	hypothetical_protein	no_locus_tag
EDP49783	1743183	1743857	+	bZIP_transcription_factor_(Atf7),_putative	no_locus_tag
EDP49784	1745162	1747425	+	C6_transcription_factor,_putative	no_locus_tag
EDP49785	1748042	1748678	+	FKBP-type_peptidyl-prolyl_isomerase,_putative	no_locus_tag

Table of Blast hits (query gene, subject gene, %identity, blast score, %coverage, e-value):
Mycgr3G36335_Mycgr3T	EDP49777	34	75	94.3262411348	5e-13	
Mycgr3G90558_Mycgr3T	EDP49776	31	1030	51.1978097194	0.0	


>>

56. DF126469_0
Source: Aspergillus kawachii IFO 4308 DNA, contig: scaffold00023, whole genome shotgun sequence.

Number of proteins with BLAST hits to this cluster: 2
MultiGeneBlast score: 2.0
Cumulative Blast bit score: 1073

Table of genes, locations, strands and annotations of subject cluster:
GAA89738	466702	467416	-	similar_to_An01g14810	no_locus_tag
GAA89739	469153	470081	+	hypothetical_protein	no_locus_tag
GAA89740	470873	471697	+	similar_to_An01g14840	no_locus_tag
GAA89741	471862	475655	-	NRPS-like_enzyme	no_locus_tag
GAA89742	476219	477031	-	integral_membrane_protein	no_locus_tag
GAA89743	477440	478478	-	aldehyde_reductase_I	no_locus_tag
GAA89744	478734	479769	+	similar_to_An01g14890	no_locus_tag
GAA89745	481114	482860	+	pantothenate_transporter	no_locus_tag
GAA89746	483090	485409	-	C6_transcription_factor	no_locus_tag
GAA89747	486362	488217	-	xaa-pro_dipeptidase	no_locus_tag
GAA89748	488662	490297	+	major_facilitator_superfamily_transporter	no_locus_tag
GAA89749	490956	493572	+	ATP_synthase_F1	no_locus_tag
GAA89750	493890	495312	-	phosphoesterase_superfamily_protein	no_locus_tag
GAA89751	496684	497769	+	thermolabile_L-asparaginase	no_locus_tag
GAA89752	498574	499824	+	L-asparaginase	no_locus_tag
GAA89753	500944	502379	+	similar_to_delta-12_fatty_acid_desaturase	no_locus_tag
GAA89754	502583	503129	+	hypothetical_protein	no_locus_tag
GAA89755	503336	504286	-	similar_to_An01g14980	no_locus_tag
GAA89756	505079	506686	-	cytochrome_P450_monooxygenase	no_locus_tag

Table of Blast hits (query gene, subject gene, %identity, blast score, %coverage, e-value):
Mycgr3G35862_Mycgr3T	GAA89747	57	520	98.7394957983	3e-178	
Mycgr3G35932_Mycgr3T	GAA89748	62	553	93.153526971	0.0	


>>

57. AM269994_0
Source: Aspergillus niger contig An01c0480, genomic contig.

Number of proteins with BLAST hits to this cluster: 2
MultiGeneBlast score: 2.0
Cumulative Blast bit score: 1071

Table of genes, locations, strands and annotations of subject cluster:
CAK37440	1	1880	-	not_annotated	An01g14860
CAK37441	2434	3246	-	not_annotated	An01g14870
CAK37442	3650	4687	-	not_annotated	An01g14880
CAK37443	4947	6028	+	not_annotated	An01g14890
CAK37444	7310	9059	+	not_annotated	An01g14900
CAK37445	9216	11622	-	not_annotated	An01g14910
CAK37446	12564	14418	-	not_annotated	An01g14920
CAK37447	14877	16515	+	not_annotated	An01g14930
CAK37448	17453	18882	-	unnamed	An01g14940
CAK37449	20279	21364	+	not_annotated	An01g14950
CAK37450	22072	23325	+	unnamed	An01g14960
CAK37451	24588	25908	+	not_annotated	An01g14970
CAK37452	26966	27938	-	unnamed	An01g14980
CAK37453	28827	30602	-	not_annotated	An01g14990
CAK37454	32067	33856	-	not_annotated	An01g15000
CAK37455	34413	35847	+	not_annotated	An01g15010

Table of Blast hits (query gene, subject gene, %identity, blast score, %coverage, e-value):
Mycgr3G35862_Mycgr3T	CAK37446	57	520	98.7394957983	6e-178	
Mycgr3G35932_Mycgr3T	CAK37447	61	551	93.153526971	0.0	


>>

58. ACJE01000004_5
Source: Aspergillus niger ATCC 1015, whole genome shotgun sequencing project.

Number of proteins with BLAST hits to this cluster: 2
MultiGeneBlast score: 2.0
Cumulative Blast bit score: 1063

Table of genes, locations, strands and annotations of subject cluster:
EHA27187	3697682	3698571	+	hypothetical_protein	no_locus_tag
EHA27188	3699750	3700571	+	hypothetical_protein	no_locus_tag
EHA27189	3700765	3704529	-	Hypothetical_protein	no_locus_tag
EHA27190	3705079	3705891	-	hypothetical_protein	no_locus_tag
EHA27191	3706296	3707333	-	alcohol_dehydrogenase_NADP+-dependent	no_locus_tag
EHA27192	3707589	3708669	+	hypothetical_protein	no_locus_tag
EHA27193	3709068	3709716	-	hypothetical_protein	no_locus_tag
EHA27194	3709951	3711700	+	hypothetical_protein	no_locus_tag
EHA27195	3712005	3714263	-	hypothetical_protein	no_locus_tag
EHA27196	3715209	3716833	-	hypothetical_protein	no_locus_tag
EHA27197	3717518	3719156	+	hypothetical_protein	no_locus_tag
EHA27198	3720094	3721523	-	hypothetical_protein	no_locus_tag
EHA27199	3722936	3724021	+	hypothetical_protein	no_locus_tag
EHA27200	3724729	3725982	+	hypothetical_protein	no_locus_tag
EHA27201	3727257	3728565	+	hypothetical_protein	no_locus_tag
EHA27202	3728876	3729197	+	hypothetical_protein	no_locus_tag
EHA27203	3729623	3730595	-	hypothetical_protein	no_locus_tag
EHA27204	3731595	3732143	-	hypothetical_protein	no_locus_tag
EHA27205	3734725	3736691	-	hypothetical_protein	no_locus_tag
EHA27206	3737071	3738505	+	methyltransferase	no_locus_tag

Table of Blast hits (query gene, subject gene, %identity, blast score, %coverage, e-value):
Mycgr3G35862_Mycgr3T	EHA27196	61	512	89.9159663866	7e-176	
Mycgr3G35932_Mycgr3T	EHA27197	61	551	93.153526971	0.0	


>>

59. ABDF02000005_0
Source: Trichoderma virens Gv29-8, whole genome shotgun sequencing project.

Number of proteins with BLAST hits to this cluster: 2
MultiGeneBlast score: 2.0
Cumulative Blast bit score: 1027

Table of genes, locations, strands and annotations of subject cluster:
EHK23630	1319541	1322175	+	hypothetical_protein	no_locus_tag
EHK23631	1322196	1322384	+	hypothetical_protein	no_locus_tag
EHK23632	1324257	1326123	+	hypothetical_protein	no_locus_tag
EHK23633	1326518	1328043	-	hypothetical_protein	no_locus_tag
EHK23634	1328819	1329022	-	hypothetical_protein	no_locus_tag
EHK23636	1330295	1330568	-	hypothetical_protein	no_locus_tag
EHK23635	1330857	1331228	-	hypothetical_protein	no_locus_tag
EHK23637	1333624	1334350	+	hypothetical_protein	no_locus_tag
EHK23638	1336188	1337570	+	hypothetical_protein	no_locus_tag
EHK23639	1337707	1339194	-	hypothetical_protein	no_locus_tag
EHK23640	1340307	1342143	+	hypothetical_protein	no_locus_tag
EHK23641	1342800	1343885	+	hypothetical_protein	no_locus_tag
EHK23642	1344418	1345576	-	hypothetical_protein	no_locus_tag
EHK23643	1347079	1347426	+	hypothetical_protein	no_locus_tag
EHK23644	1347614	1348491	-	hypothetical_protein	no_locus_tag
EHK23645	1352155	1352346	+	hypothetical_protein	no_locus_tag
EHK23646	1353182	1354585	-	hypothetical_protein	no_locus_tag
EHK23647	1355007	1357151	-	hypothetical_protein	no_locus_tag
EHK23648	1359571	1362305	-	hypothetical_protein	no_locus_tag

Table of Blast hits (query gene, subject gene, %identity, blast score, %coverage, e-value):
Mycgr3G35862_Mycgr3T	EHK23639	57	479	89.0756302521	4e-163	
Mycgr3G35932_Mycgr3T	EHK23640	60	548	96.265560166	0.0	


>>

60. AMYD01004056_0
Source: Colletotrichum gloeosporioides Cg-14, whole genome shotgun sequencing project.

Number of proteins with BLAST hits to this cluster: 2
MultiGeneBlast score: 2.0
Cumulative Blast bit score: 1023

Table of genes, locations, strands and annotations of subject cluster:
EQB44234	45	529	+	replication_factor_C	no_locus_tag
EQB44235	1595	3201	-	hypothetical_protein	no_locus_tag
EQB44236	6623	7465	-	hypothetical_protein	no_locus_tag
EQB44237	8020	9183	+	hypothetical_protein	no_locus_tag
EQB44238	10293	10625	+	hypothetical_protein	no_locus_tag
EQB44239	11768	13371	-	metallopeptidase_family_M24	no_locus_tag
EQB44240	13928	15686	+	major_facilitator_superfamily_transporter	no_locus_tag
EQB44241	16180	17556	+	hypothetical_protein	no_locus_tag
EQB44242	18014	19368	+	hypothetical_protein	no_locus_tag
EQB44243	25401	28147	+	OPT_oligopeptide_transporter	no_locus_tag
EQB44244	29109	30327	-	hypothetical_protein	no_locus_tag
EQB44245	31614	33065	-	hypothetical_protein	no_locus_tag

Table of Blast hits (query gene, subject gene, %identity, blast score, %coverage, e-value):
Mycgr3G35862_Mycgr3T	EQB44239	50	455	104.411764706	1e-152	
Mycgr3G35932_Mycgr3T	EQB44240	58	568	97.0954356846	0.0	


>>

61. GL629735_1
Source: Grosmannia clavigera kw1407 unplaced genomic scaffold GCSC_113, whole genome shotgun sequence.

Number of proteins with BLAST hits to this cluster: 2
MultiGeneBlast score: 2.0
Cumulative Blast bit score: 1020

Table of genes, locations, strands and annotations of subject cluster:
EFX06127	2052103	2053335	-	hypothetical_protein	no_locus_tag
EFX05798	2054706	2056376	+	hypothetical_protein	no_locus_tag
EFX05925	2060011	2062203	-	c6_zinc_finger_domain_containing_protein	no_locus_tag
EFX05667	2063221	2064819	+	maltose_permease	no_locus_tag
EFX05886	2066765	2067826	+	f-box_domain_containing_protein	no_locus_tag
EFX05594	2068140	2068898	-	hypothetical_protein	no_locus_tag
EFX05237	2069715	2071282	-	proline_dipeptidase	no_locus_tag
EFX05486	2071928	2073606	+	metabolite_transport_protein	no_locus_tag
EFX05707	2073771	2076446	-	membrane_copper_amine_oxidase	no_locus_tag
EFX05464	2077839	2078430	-	hypothetical_protein	no_locus_tag
EFX05548	2080614	2081753	+	zinc_alcohol_dehydrogenase	no_locus_tag
EFX05735	2082011	2082328	-	cytochrome_p450_monooxygenase	no_locus_tag
EFX06133	2084222	2085454	-	trihydroxytoluene_oxygenase	no_locus_tag
EFX05882	2086322	2087125	+	magnesium_dependent_phosphatase	no_locus_tag
EFX06001	2087418	2089106	-	cellular_retinaldehyde-binding/triple_function protein	no_locus_tag

Table of Blast hits (query gene, subject gene, %identity, blast score, %coverage, e-value):
Mycgr3G35862_Mycgr3T	EFX05237	54	440	93.0672268908	1e-146	
Mycgr3G35932_Mycgr3T	EFX05486	59	580	97.510373444	0.0	


>>

62. KB706559_0
Source: Eutypa lata UCREL1 unplaced genomic scaffold EL1_03_scaffold_1221, whole genome shotgun sequence.

Number of proteins with BLAST hits to this cluster: 2
MultiGeneBlast score: 2.0
Cumulative Blast bit score: 1014

Table of genes, locations, strands and annotations of subject cluster:
EMR66895	60	977	+	hypothetical_protein	no_locus_tag
EMR66901	3943	5678	-	putative_aminopeptidase_ypdf_protein	no_locus_tag
EMR66900	6469	8315	+	putative_metabolite_transporter_protein	no_locus_tag
EMR66903	11649	12550	-	hypothetical_protein	no_locus_tag
EMR66896	16852	18500	-	hypothetical_protein	no_locus_tag
EMR66904	21723	23150	-	putative_fad_dependent_protein	no_locus_tag
EMR66902	23975	24857	+	putative_phosphoglycerate_mutase_family_protein	no_locus_tag
EMR66906	27196	28320	+	putative_thiazole_biosynthetic_enzyme_protein	no_locus_tag

Table of Blast hits (query gene, subject gene, %identity, blast score, %coverage, e-value):
Mycgr3G35862_Mycgr3T	EMR66901	48	442	101.470588235	5e-147	
Mycgr3G35932_Mycgr3T	EMR66900	58	572	97.9253112033	0.0	


>>

63. GG697353_0
Source: Glomerella graminicola M1.001 genomic scaffold supercont1.23, whole genome shotgun sequence.

Number of proteins with BLAST hits to this cluster: 2
MultiGeneBlast score: 2.0
Cumulative Blast bit score: 1012

Table of genes, locations, strands and annotations of subject cluster:
EFQ31084	184724	185233	-	hypothetical_protein	no_locus_tag
EFQ31085	188641	189078	+	hypothetical_protein	no_locus_tag
EFQ31086	191149	191370	-	NAD-dependent_15-hydroxyprostaglandin dehydrogenase	no_locus_tag
EFQ31087	192603	192950	+	hypothetical_protein	no_locus_tag
EFQ31088	194525	194698	-	hypothetical_protein	no_locus_tag
EFQ31089	199439	202165	+	OPT_oligopeptide_transporter	no_locus_tag
EFQ31090	202561	204304	-	major_facilitator_superfamily_transporter	no_locus_tag
EFQ31091	204855	206419	+	metallopeptidase_family_M24	no_locus_tag
EFQ31092	207090	207922	+	2OG-Fe(II)_oxygenase_superfamily_protein	no_locus_tag
EFQ31093	210526	212161	+	hypothetical_protein	no_locus_tag
EFQ31094	213155	214450	-	replication_factor_C	no_locus_tag
EFQ31095	215007	215900	+	hypothetical_protein	no_locus_tag
EFQ31096	216130	217551	-	hypothetical_protein	no_locus_tag
EFQ31097	222361	223875	+	hypothetical_protein	no_locus_tag
EFQ31098	225213	226655	-	hypothetical_protein	no_locus_tag

Table of Blast hits (query gene, subject gene, %identity, blast score, %coverage, e-value):
Mycgr3G35862_Mycgr3T	EFQ31091	53	452	94.7478991597	8e-152	
Mycgr3G35932_Mycgr3T	EFQ31090	57	560	97.9253112033	0.0	


>>

64. CACQ02006567_0
Source: Colletotrichum higginsianum strain IMI 349063, whole genome shotgun sequencing project.

Number of proteins with BLAST hits to this cluster: 2
MultiGeneBlast score: 2.0
Cumulative Blast bit score: 1001

Table of genes, locations, strands and annotations of subject cluster:
CCF44025	379	1131	-	2OG-Fe(II)_oxygenase	no_locus_tag
CCF44026	1814	3422	-	metallopeptidase_family_M24	no_locus_tag
CCF44027	3967	5703	+	major_facilitator_superfamily_transporter	no_locus_tag
CCF44028	7602	10336	-	OPT_oligopeptide_transporter	no_locus_tag

Table of Blast hits (query gene, subject gene, %identity, blast score, %coverage, e-value):
Mycgr3G35862_Mycgr3T	CCF44026	51	446	97.4789915966	3e-149	
Mycgr3G35932_Mycgr3T	CCF44027	57	555	97.7178423237	0.0	


>>

65. ABDG02000025_0
Source: Trichoderma atroviride IMI 206040, whole genome shotgun sequencing project.

Number of proteins with BLAST hits to this cluster: 2
MultiGeneBlast score: 2.0
Cumulative Blast bit score: 1000

Table of genes, locations, strands and annotations of subject cluster:
EHK44041	1298473	1299393	+	hypothetical_protein	no_locus_tag
EHK44042	1300516	1303228	+	hypothetical_protein	no_locus_tag
EHK44043	1304707	1306559	+	hypothetical_protein	no_locus_tag
EHK44044	1307072	1308534	-	hypothetical_protein	no_locus_tag
EHK44045	1314024	1314743	+	hypothetical_protein	no_locus_tag
EHK44046	1316703	1317986	+	hypothetical_protein	no_locus_tag
EHK44047	1318177	1319661	-	hypothetical_protein	no_locus_tag
EHK44048	1320897	1322442	+	inorganic_phosphate_transporter	no_locus_tag
EHK44049	1322907	1323413	+	hypothetical_protein	no_locus_tag
EHK44050	1324646	1325794	+	hypothetical_protein	no_locus_tag
EHK44051	1326327	1327510	-	hypothetical_protein	no_locus_tag
EHK44053	1328700	1329046	+	hypothetical_protein	no_locus_tag
EHK44052	1329291	1330148	-	hypothetical_protein	no_locus_tag
EHK44054	1333548	1333736	+	hypothetical_protein	no_locus_tag
EHK44055	1334434	1335837	-	hypothetical_protein	no_locus_tag
EHK44056	1336290	1338452	-	hypothetical_protein	no_locus_tag
EHK44057	1340940	1343594	-	hypothetical_protein	no_locus_tag

Table of Blast hits (query gene, subject gene, %identity, blast score, %coverage, e-value):
Mycgr3G35862_Mycgr3T	EHK44047	55	457	88.6554621849	3e-153	
Mycgr3G35932_Mycgr3T	EHK44048	61	543	94.1908713693	0.0	


>>

66. GG698907_3
Source: Nectria haematococca mpVI 77-13-4 chromosome 12 genomic scaffold NECHAsca_15_chr12_5_0, whole genome shotgun sequence.

Number of proteins with BLAST hits to this cluster: 2
MultiGeneBlast score: 2.0
Cumulative Blast bit score: 999

Table of genes, locations, strands and annotations of subject cluster:
EEU41612	797253	798167	+	hypothetical_protein	no_locus_tag
EEU41613	799109	801227	+	hypothetical_protein	no_locus_tag
EEU41789	801592	803647	-	hypothetical_protein	no_locus_tag
EEU41790	804927	806979	-	hypothetical_protein	no_locus_tag
EEU41791	808798	810219	-	hypothetical_protein	no_locus_tag
EEU41792	811273	812358	-	predicted_protein	no_locus_tag
EEU41793	812880	813776	-	hypothetical_protein	no_locus_tag
EEU41794	814246	815925	-	hypothetical_protein	no_locus_tag
EEU41614	816360	817817	+	hypothetical_protein	no_locus_tag
EEU41795	818543	820374	-	hypothetical_protein	no_locus_tag
EEU41615	820819	821604	+	hypothetical_protein	no_locus_tag
EEU41616	822333	823358	+	predicted_protein	no_locus_tag
EEU41617	824458	825915	+	hypothetical_protein	no_locus_tag
EEU41618	826540	827752	+	hypothetical_protein	no_locus_tag
EEU41619	830758	832728	+	predicted_protein	no_locus_tag
EEU41796	834278	837050	-	hypothetical_protein	no_locus_tag
EEU41797	837560	839519	-	hypothetical_protein	no_locus_tag

Table of Blast hits (query gene, subject gene, %identity, blast score, %coverage, e-value):
Mycgr3G35862_Mycgr3T	EEU41614	53	442	92.2268907563	2e-148	
Mycgr3G35932_Mycgr3T	EEU41794	58	557	96.0580912863	0.0	


>>

67. GL985063_0
Source: Trichoderma reesei QM6a unplaced genomic scaffold TRIREscaffold_8, whole genome shotgun sequence.

Number of proteins with BLAST hits to this cluster: 2
MultiGeneBlast score: 2.0
Cumulative Blast bit score: 993

Table of genes, locations, strands and annotations of subject cluster:
EGR49035	1301642	1304393	+	predicted_protein	no_locus_tag
EGR49036	1306431	1308359	+	predicted_protein	no_locus_tag
EGR49238	1308848	1310312	-	homogentisate_1,2-dioxygenase	no_locus_tag
EGR49037	1315040	1315765	+	predicted_protein	no_locus_tag
EGR49038	1317928	1319364	+	predicted_protein	no_locus_tag
EGR49239	1319539	1320924	-	Prolidase/Aminopeptidase_P-like_protein	no_locus_tag
EGR49039	1322450	1323991	+	predicted_protein	no_locus_tag
EGR49040	1324748	1326100	+	predicted_protein	no_locus_tag
EGR49240	1326643	1327875	-	predicted_protein	no_locus_tag
EGR49041	1330240	1330538	+	predicted_protein	no_locus_tag
EGR49241	1331108	1332019	-	predicted_protein	no_locus_tag
EGR49242	1336705	1338111	-	4-aminobutyrate_aminotransferase-like_protein	no_locus_tag
EGR49243	1338556	1340706	-	N-terminal_binuclear_Zn_cluster-containing/DNA binding domain-containing protein	no_locus_tag
EGR49244	1343361	1346265	-	predicted_protein	no_locus_tag

Table of Blast hits (query gene, subject gene, %identity, blast score, %coverage, e-value):
Mycgr3G35862_Mycgr3T	EGR49239	53	454	96.6386554622	1e-152	
Mycgr3G35932_Mycgr3T	EGR49039	60	540	94.1908713693	0.0	


>>

68. CH476594_1
Source: Aspergillus terreus NIH2624 scaffold_1 genomic scaffold, whole genome shotgun sequence.

Number of proteins with BLAST hits to this cluster: 2
MultiGeneBlast score: 2.0
Cumulative Blast bit score: 984

Table of genes, locations, strands and annotations of subject cluster:
EAU39597	2668247	2670522	+	predicted_protein	no_locus_tag
EAU39598	2671218	2674001	-	conserved_hypothetical_protein	no_locus_tag
EAU39599	2674566	2676546	+	predicted_protein	no_locus_tag
EAU39600	2676738	2677445	-	conserved_hypothetical_protein	no_locus_tag
EAU39601	2677883	2679823	-	conserved_hypothetical_protein	no_locus_tag
EAU39602	2681905	2683400	+	predicted_protein	no_locus_tag
EAU39603	2684247	2686282	-	fatty_acid_transporter_protein	no_locus_tag
EAU39604	2686794	2688433	-	conserved_hypothetical_protein	no_locus_tag
EAU39605	2689114	2690766	+	conserved_hypothetical_protein	no_locus_tag
EAU39606	2691423	2692919	-	predicted_protein	no_locus_tag
EAU39607	2693687	2695368	-	conserved_hypothetical_protein	no_locus_tag
EAU39608	2697059	2698520	+	predicted_protein	no_locus_tag
EAU39609	2700069	2702716	+	conserved_hypothetical_protein	no_locus_tag
EAU39610	2703919	2704716	+	predicted_protein	no_locus_tag
EAU39611	2705214	2705862	-	conserved_hypothetical_protein	no_locus_tag
EAU39612	2708444	2709014	-	predicted_protein	no_locus_tag
EAU39613	2709637	2710111	+	predicted_protein	no_locus_tag

Table of Blast hits (query gene, subject gene, %identity, blast score, %coverage, e-value):
Mycgr3G35862_Mycgr3T	EAU39605	54	423	89.4957983193	1e-140	
Mycgr3G35932_Mycgr3T	EAU39604	62	561	92.3236514523	0.0	


>>

69. KE148169_1
Source: Ophiostoma piceae UAMH 11346 chromosome Unknown scf24, whole genome shotgun sequence.

Number of proteins with BLAST hits to this cluster: 2
MultiGeneBlast score: 2.0
Cumulative Blast bit score: 980

Table of genes, locations, strands and annotations of subject cluster:
EPE03308	372943	373403	+	mitochondrial_import_inner_membrane_translocase subunit tim-9	no_locus_tag
EPE03309	373777	374904	-	zeta_toxin_family_protein	no_locus_tag
EPE03310	375363	377484	-	phytase	no_locus_tag
EPE03311	378053	380356	-	acid_phosphatase-like_protein	no_locus_tag
EPE03312	385697	387065	+	translocation_protein_sec62	no_locus_tag
EPE03313	387465	388464	-	gcn5-related_n-acetyltransferase	no_locus_tag
EPE03314	389225	390313	-	thymine_dioxygenase	no_locus_tag
EPE03315	390898	392605	+	hexose_transporter	no_locus_tag
EPE03316	392793	394456	-	major_facilitator_superfamily_transporter	no_locus_tag
EPE03317	395500	397088	+	xaa-pro_dipeptidase	no_locus_tag
EPE03318	398367	399075	+	hypothetical_protein	no_locus_tag
EPE03319	399911	401234	+	hypothetical_protein	no_locus_tag
EPE03320	402247	404076	+	mfs_transporter	no_locus_tag
EPE03321	404300	404901	-	helix-turn-helix-domain_containing_protein_type	no_locus_tag

Table of Blast hits (query gene, subject gene, %identity, blast score, %coverage, e-value):
Mycgr3G35862_Mycgr3T	EPE03317	50	425	94.9579831933	2e-140	
Mycgr3G35932_Mycgr3T	EPE03316	56	555	97.510373444	0.0	


>>

70. JH795082_0
Source: Magnaporthe oryzae P131 unplaced genomic scaffold P131_scaffold01190, whole genome shotgun sequence.

Number of proteins with BLAST hits to this cluster: 2
MultiGeneBlast score: 2.0
Cumulative Blast bit score: 979

Table of genes, locations, strands and annotations of subject cluster:
ELQ61354	10118	10846	-	hypothetical_protein	no_locus_tag
ELQ61355	11670	12110	-	surface_protein_1	no_locus_tag
ELQ61356	12745	12840	+	hypothetical_protein	no_locus_tag
ELQ61357	13358	14092	-	C-signal_protein	no_locus_tag
ELQ61358	14632	15210	-	hypothetical_protein	no_locus_tag
ELQ61359	17324	19165	+	benzoate_4-monooxygenase	no_locus_tag
ELQ61360	20652	21650	-	hypothetical_protein	no_locus_tag
ELQ61361	21863	22450	+	hypothetical_protein	no_locus_tag
ELQ61362	22706	24501	-	DUF563_domain-containing_protein	no_locus_tag
ELQ61363	25605	27119	-	metabolite_transporter	no_locus_tag
ELQ61364	27788	29328	+	aminopeptidase_ypdF	no_locus_tag
ELQ61365	29580	31338	-	hypothetical_protein	no_locus_tag

Table of Blast hits (query gene, subject gene, %identity, blast score, %coverage, e-value):
Mycgr3G35862_Mycgr3T	ELQ61364	50	437	102.31092437	9e-146	
Mycgr3G35932_Mycgr3T	ELQ61363	57	542	99.1701244813	0.0	


>>

71. JH793116_0
Source: Magnaporthe oryzae Y34 unplaced genomic scaffold Y34_scaffold00799, whole genome shotgun sequence.

Number of proteins with BLAST hits to this cluster: 2
MultiGeneBlast score: 2.0
Cumulative Blast bit score: 979

Table of genes, locations, strands and annotations of subject cluster:
ELQ34082	11583	12311	-	hypothetical_protein	no_locus_tag
ELQ34083	13135	13575	-	surface_protein_1	no_locus_tag
ELQ34084	14210	14305	+	hypothetical_protein	no_locus_tag
ELQ34085	14823	15557	-	C-signal_protein	no_locus_tag
ELQ34086	16097	16675	-	hypothetical_protein	no_locus_tag
ELQ34087	18788	20629	+	benzoate_4-monooxygenase	no_locus_tag
ELQ34088	22116	23114	-	hypothetical_protein	no_locus_tag
ELQ34089	23327	23914	+	hypothetical_protein	no_locus_tag
ELQ34090	24170	25965	-	DUF563_domain-containing_protein	no_locus_tag
ELQ34091	27069	28583	-	metabolite_transporter	no_locus_tag
ELQ34092	29252	30792	+	aminopeptidase_ypdF	no_locus_tag

Table of Blast hits (query gene, subject gene, %identity, blast score, %coverage, e-value):
Mycgr3G35862_Mycgr3T	ELQ34092	50	437	102.31092437	9e-146	
Mycgr3G35932_Mycgr3T	ELQ34091	57	542	99.1701244813	0.0	


>>

72. CM001233_4
Source: Magnaporthe oryzae 70-15 chromosome 3, whole genome shotgun sequence.

Number of proteins with BLAST hits to this cluster: 2
MultiGeneBlast score: 2.0
Cumulative Blast bit score: 979

Table of genes, locations, strands and annotations of subject cluster:
EHA53411	6424367	6428369	+	calcium-transporting_ATPase_1	no_locus_tag
EHA53412	6428603	6429478	-	hypothetical_protein	no_locus_tag
EHA53413	6430155	6430595	-	surface_protein_1	no_locus_tag
EHA53414	6431843	6432577	-	C-signal_protein	no_locus_tag
EHA53415	6433117	6433695	-	hypothetical_protein	no_locus_tag
EHA53416	6435808	6437483	+	benzoate_4-monooxygenase	no_locus_tag
EHA53417	6440376	6441085	+	hypothetical_protein	no_locus_tag
EHA53418	6441461	6443014	-	hypothetical_protein	no_locus_tag
EHA53419	6444118	6445632	-	metabolite_transporter	no_locus_tag
EHA53420	6446301	6447841	+	aminopeptidase_ypdF	no_locus_tag
EHA53421	6448093	6449952	-	cytochrome_P450_monooxygenase	no_locus_tag
EHA53422	6452890	6453801	-	hypothetical_protein	no_locus_tag

Table of Blast hits (query gene, subject gene, %identity, blast score, %coverage, e-value):
Mycgr3G35862_Mycgr3T	EHA53420	50	437	102.31092437	9e-146	
Mycgr3G35932_Mycgr3T	EHA53419	57	542	99.1701244813	0.0	


>>

73. KB020307_0
Source: Colletotrichum gloeosporioides Nara gc5 unplaced genomic scaffold scaffold1090, whole genome shotgun sequence.

Number of proteins with BLAST hits to this cluster: 2
MultiGeneBlast score: 2.0
Cumulative Blast bit score: 950

Table of genes, locations, strands and annotations of subject cluster:
ELA37828	2619	4128	-	xaa-pro_dipeptidase	no_locus_tag
ELA37829	4767	6506	+	metabolite_transport	no_locus_tag
ELA37830	6997	8374	+	alkaline_serine_protease_alp1	no_locus_tag
ELA37831	15241	17987	+	oligopeptide_transporter_7	no_locus_tag
ELA37832	18442	20248	-	hypothetical_protein	no_locus_tag

Table of Blast hits (query gene, subject gene, %identity, blast score, %coverage, e-value):
Mycgr3G35862_Mycgr3T	ELA37828	50	425	96.0084033613	3e-141	
Mycgr3G35932_Mycgr3T	ELA37829	55	525	97.0954356846	8e-180	


>>

74. GL385398_0
Source: Gaeumannomyces graminis var. tritici R3-111a-1 unplaced genomic scaffold supercont2.4, whole genome shotgun sequence.

Number of proteins with BLAST hits to this cluster: 2
MultiGeneBlast score: 2.0
Cumulative Blast bit score: 885

Table of genes, locations, strands and annotations of subject cluster:
EJT73604	169877	172792	+	hypothetical_protein	no_locus_tag
EJT73605	173164	173730	-	hypothetical_protein	no_locus_tag
EJT73606	174701	176241	+	hypothetical_protein	no_locus_tag
EJT73607	177123	178787	+	hypothetical_protein	no_locus_tag
EJT73608	178976	183782	-	hypothetical_protein	no_locus_tag
EJT73609	184865	186627	+	hypothetical_protein	no_locus_tag
EJT73610	187563	189348	+	high-affinity_nicotinic_acid_transporter	no_locus_tag
EJT73611	189451	191029	-	hypothetical_protein	no_locus_tag
EJT73612	191759	193354	+	hypothetical_protein	no_locus_tag
EJT73613	193664	194366	+	hypothetical_protein	no_locus_tag
EJT73614	194596	196058	-	hypothetical_protein	no_locus_tag
EJT73615	198190	198462	+	hypothetical_protein	no_locus_tag
EJT73616	199075	199425	+	hypothetical_protein	no_locus_tag
EJT73617	199463	202816	+	hypothetical_protein	no_locus_tag
EJT73618	202829	203749	-	hypothetical_protein	no_locus_tag
EJT73619	204532	208027	-	hypothetical_protein	no_locus_tag
EJT73620	209345	211450	+	hypothetical_protein	no_locus_tag
EJT73621	211836	212838	+	hypothetical_protein	no_locus_tag
EJT73622	213170	215141	+	hypothetical_protein	no_locus_tag

Table of Blast hits (query gene, subject gene, %identity, blast score, %coverage, e-value):
Mycgr3G35862_Mycgr3T	EJT73611	51	385	90.9663865546	1e-125	
Mycgr3G35932_Mycgr3T	EJT73612	54	500	98.132780083	6e-170	


>>

75. JH687384_0
Source: Stereum hirsutum FP-91666 SS1 unplaced genomic scaffold STEHIscaffold_6, whole genome shotgun sequence.

Number of proteins with BLAST hits to this cluster: 2
MultiGeneBlast score: 2.0
Cumulative Blast bit score: 810

Table of genes, locations, strands and annotations of subject cluster:
EIM87173	637480	639821	-	hypothetical_protein	no_locus_tag
EIM87174	641463	643987	+	acetate--CoA_ligase	no_locus_tag
EIM87175	644789	647609	-	general_substrate_transporter	no_locus_tag
EIM87176	648244	649646	+	hypothetical_protein	no_locus_tag
EIM87177	650074	651506	-	amidohydrolase_2	no_locus_tag
EIM87178	652182	653955	+	FMN-dependent_alpha-hydroxy_acid_dehydrogenase	no_locus_tag
EIM87179	654154	656222	-	metabolite_transport_protein	no_locus_tag
EIM87180	656846	658647	+	Creatinase/aminopeptidase	no_locus_tag
EIM87181	658972	661819	-	hypothetical_protein	no_locus_tag
EIM87182	663119	666626	-	beta-glucosidase	no_locus_tag
EIM87183	667254	668685	+	NAD-P-binding_protein	no_locus_tag
EIM87184	669441	671332	-	hypothetical_protein	no_locus_tag
EIM87185	672897	675078	-	general_substrate_transporter	no_locus_tag

Table of Blast hits (query gene, subject gene, %identity, blast score, %coverage, e-value):
Mycgr3G35862_Mycgr3T	EIM87180	45	377	103.991596639	2e-121	
Mycgr3G35932_Mycgr3T	EIM87179	46	434	94.6058091286	3e-144	


>>

76. AHHD01000414_0
Source: Macrophomina phaseolina MS6, whole genome shotgun sequencing project.

Number of proteins with BLAST hits to this cluster: 2
MultiGeneBlast score: 2.0
Cumulative Blast bit score: 807

Table of genes, locations, strands and annotations of subject cluster:
EKG13212	1590	2141	+	hypothetical_protein	no_locus_tag
EKG13213	3646	5694	+	hypothetical_protein	no_locus_tag
EKG13214	5706	6242	+	hypothetical_protein	no_locus_tag
EKG13215	6601	7136	-	General_substrate_transporter	no_locus_tag
EKG13216	9578	11620	+	Glycoside_hydrolase_family_3	no_locus_tag
EKG13217	12418	14071	+	Glucose-methanol-choline_oxidoreductase	no_locus_tag
EKG13218	15314	17102	-	Protein_of_unknown_function_DUF1445	no_locus_tag
EKG13219	18339	19179	+	hypothetical_protein	no_locus_tag
EKG13220	19553	20731	-	hypothetical_protein	no_locus_tag
EKG13221	21763	24237	-	Monooxygenase_FAD-binding_protein	no_locus_tag
EKG13222	24504	25524	+	Winged_helix-turn-helix_transcription_repressor_DNA-binding_protein	no_locus_tag
EKG13223	26565	28072	-	SANT_domain_DNA_binding_protein	no_locus_tag
EKG13224	30736	34163	-	AMP-dependent_synthetase/ligase	no_locus_tag
EKG13225	34843	37108	+	Beta-ketoacyl_synthase	no_locus_tag
EKG13226	37308	40996	+	Beta-ketoacyl_synthase	no_locus_tag

Table of Blast hits (query gene, subject gene, %identity, blast score, %coverage, e-value):
Mycgr3G35862_Mycgr3T	EKG13219	54	241	48.1092436975	5e-73	
Mycgr3G35932_Mycgr3T	EKG13218	59	566	97.510373444	0.0	


>>

77. CH445371_1
Source: Phaeosphaeria nodorum SN15 scaffold_47, whole genome shotgun sequence.

Number of proteins with BLAST hits to this cluster: 2
MultiGeneBlast score: 2.0
Cumulative Blast bit score: 578

Table of genes, locations, strands and annotations of subject cluster:
EAT76231	97757	98239	+	hypothetical_protein	no_locus_tag
EAT76234	99097	101092	+	hypothetical_protein	no_locus_tag
EAT76235	101512	102616	+	hypothetical_protein	no_locus_tag
EAT76236	103101	103715	-	hypothetical_protein	no_locus_tag
EAT76237	103907	107372	+	hypothetical_protein	no_locus_tag
EAT76238	107631	109080	-	hypothetical_protein	no_locus_tag
EAT76239	110797	112141	+	hypothetical_protein	no_locus_tag
EAT76240	114611	114900	+	hypothetical_protein	no_locus_tag
EAT76241	115518	115955	-	hypothetical_protein	no_locus_tag
EAT76242	116294	117822	-	hypothetical_protein	no_locus_tag
EAT76244	119214	122068	+	hypothetical_protein	no_locus_tag
EAT76245	122529	123072	-	hypothetical_protein	no_locus_tag
EAT76246	126384	127274	-	hypothetical_protein	no_locus_tag
EAT76247	127864	129039	-	hypothetical_protein	no_locus_tag
EAT76248	129744	131356	-	hypothetical_protein	no_locus_tag
EAT76249	131478	131681	+	hypothetical_protein	no_locus_tag
EAT76250	131742	132731	+	hypothetical_protein	no_locus_tag
EAT76251	133015	133433	-	hypothetical_protein	no_locus_tag
EAT76252	133985	134915	+	hypothetical_protein	no_locus_tag
EAT76253	136188	137033	+	hypothetical_protein	no_locus_tag

Table of Blast hits (query gene, subject gene, %identity, blast score, %coverage, e-value):
Mycgr3G36335_Mycgr3T	EAT76253	38	78	97.1631205674	4e-15	
Mycgr3G35932_Mycgr3T	EAT76242	57	500	92.7385892116	2e-170	


>>

78. GG704912_0
Source: Coccidioides immitis RS genomic scaffold supercont3.2, whole genome shotgun sequence.

Number of proteins with BLAST hits to this cluster: 2
MultiGeneBlast score: 2.0
Cumulative Blast bit score: 576

Table of genes, locations, strands and annotations of subject cluster:
EAS27571	87324	88133	+	hypothetical_protein	no_locus_tag
EAS27570	88512	89175	-	hypothetical_protein	no_locus_tag
EAS27569	90127	91470	-	hypothetical_protein	no_locus_tag
EAS27568	92721	93723	-	hypothetical_protein	no_locus_tag
EAS27565	96298	97892	+	hypothetical_protein	no_locus_tag
EAS27564	98685	100477	-	benzoate_4-monooxygenase_cytochrome_P450	no_locus_tag
EAS27563	102717	104545	-	multidrug_resistance_protein	no_locus_tag
EAS27562	105365	110490	-	hypothetical_protein	no_locus_tag
EAS27561	111533	113158	+	hypothetical_protein	no_locus_tag
EAS27560	113602	114939	-	oxidoreductase	no_locus_tag
EAS27558	116213	117636	+	serine/threonine-protein_phosphatase	no_locus_tag
EAS27557	119003	119921	-	high_affinity_copper_transporter	no_locus_tag
EAS27556	121101	123078	+	hypothetical_protein	no_locus_tag
EAS27553	124325	126768	-	flavodoxin_and_radical_SAM_domain-containing protein	no_locus_tag
EAS27552	127458	129042	-	hypothetical_protein	no_locus_tag
EAS27550	129726	130132	-	hypothetical_protein	no_locus_tag
EAS27549	130682	131728	+	proline_utilization_protein_PrnX	no_locus_tag
EAS27548	132225	132923	-	hypothetical_protein	no_locus_tag

Table of Blast hits (query gene, subject gene, %identity, blast score, %coverage, e-value):
Mycgr3G84494_Mycgr3T	EAS27563	43	394	93.5039370079	9e-128	
Mycgr3G68030_Mycgr3T	EAS27561	34	182	94.6875	5e-50	


>>

79. DF126477_0
Source: Aspergillus kawachii IFO 4308 DNA, contig: scaffold00031, whole genome shotgun sequence.

Number of proteins with BLAST hits to this cluster: 2
MultiGeneBlast score: 2.0
Cumulative Blast bit score: 556

Table of genes, locations, strands and annotations of subject cluster:
GAA91048	289781	292370	+	oxidoreductase,_2OG-Fe(II)_oxygenase_family protein	no_locus_tag
GAA91049	292678	295427	-	thermophilic_desulfurizing_enzyme_family protein	no_locus_tag
GAA91050	295823	296910	-	pectinesterase_family_protein	no_locus_tag
GAA91051	297843	299119	+	endo-xylogalacturonan_hydrolase_A	no_locus_tag
GAA91052	300339	302208	+	carboxylesterase,_type_B	no_locus_tag
GAA91053	302380	303154	-	catabolic_3-dehydroquinase	no_locus_tag
GAA91054	304817	306825	-	4-coumarate-CoA_ligase_1	no_locus_tag
GAA91055	307842	309449	-	MFS_transporter	no_locus_tag
GAA91056	310313	312099	+	tetrahydrofolylpolyglutamate_synthase	no_locus_tag
GAA91057	312471	314759	-	pathway-specific_regulatory_protein	no_locus_tag
GAA91058	315968	316993	+	alpha/beta_hydrolase_fold_protein	no_locus_tag
GAA91059	318353	320470	-	fungal_specific_transcription_factor	no_locus_tag
GAA91060	322205	323539	-	rieske_[2Fe-2S]_domain_protein	no_locus_tag
GAA91061	324550	325971	+	sarcosine_oxidase	no_locus_tag
GAA91062	326219	326904	-	acetyltransferase	no_locus_tag
GAA91063	327654	329000	+	similar_to_An04g09840	no_locus_tag
GAA91064	329915	331699	-	MFS_phospholipid_transporter	no_locus_tag
GAA91065	333227	334876	-	cytochrome_P450	no_locus_tag
GAA91066	339785	347147	+	alpha-1,3-glucan_synthase	no_locus_tag
GAA91067	348063	349652	+	phosphotransferase_family_protein	no_locus_tag
GAA91068	350016	351287	-	alcohol_dehydrogenase	no_locus_tag

Table of Blast hits (query gene, subject gene, %identity, blast score, %coverage, e-value):
Mycgr3G84494_Mycgr3T	GAA91055	34	304	93.5039370079	4e-93	
Mycgr3G35932_Mycgr3T	GAA91064	34	252	95.4356846473	5e-74	


>>

80. ACJE01000018_0
Source: Aspergillus niger ATCC 1015, whole genome shotgun sequencing project.

Number of proteins with BLAST hits to this cluster: 2
MultiGeneBlast score: 2.0
Cumulative Blast bit score: 553

Table of genes, locations, strands and annotations of subject cluster:
EHA20163	45276	46301	-	hypothetical_protein	no_locus_tag
EHA20164	47474	50163	+	hypothetical_protein	no_locus_tag
EHA20165	50492	51917	-	hypothetical_protein	no_locus_tag
EHA20166	52358	53035	-	hypothetical_protein	no_locus_tag
EHA20167	53605	54694	-	hypothetical_protein	no_locus_tag
EHA20168	55645	56928	+	hypothetical_protein	no_locus_tag
EHA20169	57703	59573	+	carboxylesterase	no_locus_tag
EHA20170	59747	60521	-	hypothetical_protein	no_locus_tag
EHA20171	62087	64082	-	hypothetical_protein	no_locus_tag
EHA20172	65139	66587	-	hypothetical_protein	no_locus_tag
EHA20173	67587	69376	+	hypothetical_protein	no_locus_tag
EHA20174	69785	71051	-	hypothetical_protein	no_locus_tag
EHA20175	71142	71859	-	hypothetical_protein	no_locus_tag
EHA20176	73429	74061	+	hypothetical_protein	no_locus_tag
EHA20177	75596	77975	-	hypothetical_protein	no_locus_tag
EHA20178	79206	80542	-	hypothetical_protein	no_locus_tag
EHA20179	81545	82965	+	hypothetical_protein	no_locus_tag
EHA20180	83268	83946	-	hypothetical_protein	no_locus_tag
EHA20181	87017	88796	-	hypothetical_protein	no_locus_tag
EHA20182	90355	92014	-	hypothetical_protein	no_locus_tag
EHA20183	96853	104220	+	hypothetical_protein	no_locus_tag
EHA20184	105087	106673	+	hypothetical_protein	no_locus_tag
EHA20185	107081	108359	-	hypothetical_protein	no_locus_tag

Table of Blast hits (query gene, subject gene, %identity, blast score, %coverage, e-value):
Mycgr3G84494_Mycgr3T	EHA20172	33	297	92.3228346457	3e-91	
Mycgr3G35932_Mycgr3T	EHA20181	33	256	95.8506224066	2e-75	


>>

81. ABDG02000016_0
Source: Trichoderma atroviride IMI 206040, whole genome shotgun sequencing project.

Number of proteins with BLAST hits to this cluster: 2
MultiGeneBlast score: 2.0
Cumulative Blast bit score: 550

Table of genes, locations, strands and annotations of subject cluster:
EHK49378	795	2618	+	hypothetical_protein	no_locus_tag
EHK49379	3221	4448	+	hypothetical_protein	no_locus_tag
EHK49380	4762	6039	+	hypothetical_protein	no_locus_tag
EHK49381	6216	7176	-	hypothetical_protein	no_locus_tag
EHK49382	7964	9106	+	hypothetical_protein	no_locus_tag
EHK49383	10312	11939	-	hypothetical_protein	no_locus_tag
EHK49384	12598	17971	+	hypothetical_protein	no_locus_tag
EHK49385	18878	20543	+	hypothetical_protein	no_locus_tag
EHK49386	21054	22532	-	hypothetical_protein	no_locus_tag
EHK49387	23147	24613	+	hypothetical_protein	no_locus_tag
EHK49388	25266	26274	+	hypothetical_protein	no_locus_tag
EHK49389	26340	28312	+	hypothetical_protein	no_locus_tag
EHK49390	29278	31363	+	hypothetical_protein	no_locus_tag
EHK49391	32444	34292	+	hypothetical_protein	no_locus_tag
EHK49392	35411	36349	-	hypothetical_protein	no_locus_tag
EHK49393	38329	40322	+	hypothetical_protein	no_locus_tag
EHK49394	40472	41443	-	hypothetical_protein	no_locus_tag

Table of Blast hits (query gene, subject gene, %identity, blast score, %coverage, e-value):
Mycgr3G84494_Mycgr3T	EHK49385	39	332	95.0787401575	3e-104	
Mycgr3G68030_Mycgr3T	EHK49383	37	218	98.4375	7e-64	


>>

82. DF126457_0
Source: Aspergillus kawachii IFO 4308 DNA, contig: scaffold00011, whole genome shotgun sequence.

Number of proteins with BLAST hits to this cluster: 2
MultiGeneBlast score: 2.0
Cumulative Blast bit score: 545

Table of genes, locations, strands and annotations of subject cluster:
GAA86828	599426	602193	+	importin_beta-2_subunit	no_locus_tag
GAA86829	611796	613687	+	C6_transcription_factor_RosA-like	no_locus_tag
GAA86830	617733	619057	-	hypothetical_protein	no_locus_tag
GAA86831	621352	624783	+	hypothetical_protein	no_locus_tag
GAA86832	626016	626788	+	hypothetical_protein	no_locus_tag
GAA86833	628052	628697	+	similar_to_An01g14410	no_locus_tag
GAA86834	629672	630842	+	epoxide_hydrolase	no_locus_tag
GAA86835	630902	632252	-	hypothetical_protein	no_locus_tag
GAA86836	632930	633322	-	hypothetical_protein	no_locus_tag
GAA86837	633824	636379	-	similar_to_An01g14440	no_locus_tag
GAA86838	637614	639169	-	MFS_transporter	no_locus_tag
GAA86839	641295	643193	-	efflux_pump_antibiotic_resistance_protein	no_locus_tag
GAA86840	644287	645438	-	hypothetical_protein	no_locus_tag
GAA86841	645617	647134	-	cytochrome_P450	no_locus_tag
GAA86842	647948	649520	+	CRAL/TRIO_domain_protein	no_locus_tag
GAA86843	650935	652470	+	glucooligosaccharide_oxidase	no_locus_tag
GAA86844	652698	653951	-	(S)-2-hydroxy-acid_oxidase	no_locus_tag
GAA86845	656651	659086	-	C6_finger_domain_protein	no_locus_tag

Table of Blast hits (query gene, subject gene, %identity, blast score, %coverage, e-value):
Mycgr3G84494_Mycgr3T	GAA86838	41	357	96.8503937008	1e-113	
Mycgr3G68030_Mycgr3T	GAA86830	35	188	93.4375	3e-53	


>>

83. ABDF02000063_0
Source: Trichoderma virens Gv29-8, whole genome shotgun sequencing project.

Number of proteins with BLAST hits to this cluster: 2
MultiGeneBlast score: 2.0
Cumulative Blast bit score: 543

Table of genes, locations, strands and annotations of subject cluster:
EHK21762	2800	4429	-	hypothetical_protein	no_locus_tag
EHK21763	5324	13003	+	hypothetical_protein	no_locus_tag
EHK21764	13701	14183	-	hypothetical_protein	no_locus_tag
EHK21765	15642	15977	-	hypothetical_protein	no_locus_tag
EHK21766	16808	17917	-	hypothetical_protein	no_locus_tag
EHK21767	18418	18911	+	hypothetical_protein	no_locus_tag
EHK21768	19161	20140	-	hypothetical_protein	no_locus_tag
EHK21769	22221	23862	-	hypothetical_protein	no_locus_tag
EHK21770	24775	26652	+	hypothetical_protein	no_locus_tag
EHK21771	27452	28952	+	hypothetical_protein	no_locus_tag
EHK21772	32288	33988	-	hypothetical_protein	no_locus_tag

Table of Blast hits (query gene, subject gene, %identity, blast score, %coverage, e-value):
Mycgr3G84494_Mycgr3T	EHK21763	39	324	92.3228346457	5e-94	
Mycgr3G68030_Mycgr3T	EHK21762	36	219	98.4375	2e-64	


>>

84. DF126469_1
Source: Aspergillus kawachii IFO 4308 DNA, contig: scaffold00023, whole genome shotgun sequence.

Number of proteins with BLAST hits to this cluster: 2
MultiGeneBlast score: 2.0
Cumulative Blast bit score: 520

Table of genes, locations, strands and annotations of subject cluster:
GAA89753	500944	502379	+	similar_to_delta-12_fatty_acid_desaturase	no_locus_tag
GAA89754	502583	503129	+	hypothetical_protein	no_locus_tag
GAA89755	503336	504286	-	similar_to_An01g14980	no_locus_tag
GAA89756	505079	506686	-	cytochrome_P450_monooxygenase	no_locus_tag
GAA89757	510728	512556	+	O-methyltransferase	no_locus_tag
GAA89758	513000	514412	+	O-methyltransferase	no_locus_tag
GAA89759	515045	515401	-	similar_to_An01g15030	no_locus_tag
GAA89760	518169	519418	+	PQ_loop_repeat_protein	no_locus_tag
GAA89761	519428	520582	-	similar_to_An01g15070	no_locus_tag
GAA89762	521958	523116	-	gibberellin_20-oxidase	no_locus_tag
GAA89763	523866	525665	+	cytochrome_P450_family_protein	no_locus_tag
GAA89764	525972	527164	-	hypothetical_protein	no_locus_tag
GAA89765	528920	530578	-	drug_resistance_protein	no_locus_tag
GAA89766	531121	532694	+	similar_to_agmatinase	no_locus_tag
GAA89767	533085	535302	-	hypothetical_protein	no_locus_tag
GAA89768	537445	538286	-	hypothetical_protein	no_locus_tag
GAA89769	539683	541303	+	MFS_transporter	no_locus_tag

Table of Blast hits (query gene, subject gene, %identity, blast score, %coverage, e-value):
Mycgr3G84494_Mycgr3T	GAA89769	38	296	91.1417322835	3e-90	
Mycgr3G68036_Mycgr3T	GAA89762	36	224	98.1981981982	7e-67	


>>

85. JH126402_4
Source: Cordyceps militaris CM01 unplaced genomic scaffold CCM_S00004, whole genome shotgun sequence.

Number of proteins with BLAST hits to this cluster: 2
MultiGeneBlast score: 2.0
Cumulative Blast bit score: 519

Table of genes, locations, strands and annotations of subject cluster:
EGX91978	3553193	3553798	-	hypothetical_protein	no_locus_tag
EGX91979	3554657	3556069	-	hypothetical_protein	no_locus_tag
EGX91980	3559814	3561070	-	hypothetical_protein	no_locus_tag
EGX91981	3563495	3564989	+	nucleoside_hydrolase,_putative	no_locus_tag
EGX91982	3565343	3565847	-	small_nuclear_ribonucleoprotein_Lsm8,_putative	no_locus_tag
EGX91983	3567730	3568830	+	glycerate_dehydrogenase	no_locus_tag
EGX91984	3569362	3571070	+	Major_facilitator_superfamily_transporter	no_locus_tag
EGX91985	3571670	3572983	+	Fructosamine/Ketosamine-3-kinase	no_locus_tag
EGX91986	3575281	3576834	-	WD40_repeat-like-containing_domain	no_locus_tag
EGX91987	3579582	3581162	+	serine/threonine-protein_kinase_psk1	no_locus_tag
EGX91988	3582182	3582480	+	hypothetical_protein	no_locus_tag
EGX91989	3583734	3588295	+	ABC_transporter,_putative	no_locus_tag
EGX91990	3590302	3593130	+	cellobiose_dehydrogenase	no_locus_tag

Table of Blast hits (query gene, subject gene, %identity, blast score, %coverage, e-value):
Mycgr3G84494_Mycgr3T	EGX91984	41	373	93.3070866142	7e-120	
Mycgr3G68030_Mycgr3T	EGX91985	34	146	79.6875	4e-37	


>>

86. KE145357_0
Source: Glarea lozoyensis ATCC 20868 chromosome Unknown GLAREA14, whole genome shotgun sequence.

Number of proteins with BLAST hits to this cluster: 2
MultiGeneBlast score: 2.0
Cumulative Blast bit score: 516

Table of genes, locations, strands and annotations of subject cluster:
EPE34166	1766512	1768629	+	hypothetical_protein	no_locus_tag
EPE34167	1768874	1771803	-	ClpP/crotonase	no_locus_tag
EPE34168	1772167	1773514	-	hypothetical_protein	no_locus_tag
EPE34169	1775741	1777084	-	hypothetical_protein	no_locus_tag
EPE34170	1778666	1781147	+	hypothetical_protein	no_locus_tag
EPE34171	1783351	1784391	-	alpha/beta-Hydrolase	no_locus_tag
EPE34172	1787293	1788300	+	NAD(P)-binding_Rossmann-fold_containing_protein	no_locus_tag
EPE34173	1788575	1789378	-	hypothetical_protein	no_locus_tag
EPE34174	1790489	1791000	-	hypothetical_protein	no_locus_tag
EPE34175	1792265	1794450	-	TPA:_Putative_Zn(II)2Cys6_transcription_factor (Eurofung)	no_locus_tag
EPE34176	1794700	1795389	+	Isochorismatase-like_hydrolase	no_locus_tag
EPE34177	1796326	1798408	+	alpha/beta-Hydrolase	no_locus_tag

Table of Blast hits (query gene, subject gene, %identity, blast score, %coverage, e-value):
Mycgr3G68030_Mycgr3T	EPE34169	39	236	99.6875	3e-71	
Mycgr3G36449_Mycgr3T	EPE34167	31	280	97.9651162791	9e-79	


>>

87. ACJE01000004_4
Source: Aspergillus niger ATCC 1015, whole genome shotgun sequencing project.

Number of proteins with BLAST hits to this cluster: 2
MultiGeneBlast score: 2.0
Cumulative Blast bit score: 516

Table of genes, locations, strands and annotations of subject cluster:
EHA27145	3569898	3572670	+	hypothetical_protein	no_locus_tag
EHA27146	3577536	3578411	+	hypothetical_protein	no_locus_tag
EHA27147	3580295	3581301	-	hypothetical_protein	no_locus_tag
EHA27148	3582514	3584396	+	hypothetical_protein	no_locus_tag
EHA27149	3586780	3587957	-	hypothetical_protein	no_locus_tag
EHA27150	3588642	3589373	-	hypothetical_protein	no_locus_tag
EHA27151	3591317	3595554	+	hypothetical_protein	no_locus_tag
EHA27152	3595921	3598141	+	hypothetical_protein	no_locus_tag
EHA27153	3598843	3599524	+	hypothetical_protein	no_locus_tag
EHA27154	3600419	3601587	+	hypothetical_protein	no_locus_tag
EHA27155	3601685	3603137	-	hypothetical_protein	no_locus_tag
EHA27156	3604383	3607043	-	hypothetical_protein	no_locus_tag
EHA27157	3608239	3609812	-	hypothetical_protein	no_locus_tag
EHA27158	3611921	3613797	-	hypothetical_protein	no_locus_tag
EHA27159	3615345	3615809	-	hypothetical_protein	no_locus_tag
EHA27160	3615826	3616088	-	hypothetical_protein	no_locus_tag
EHA27161	3618595	3620169	+	hypothetical_protein	no_locus_tag
EHA27162	3621576	3623126	+	hypothetical_protein	no_locus_tag
EHA27163	3623358	3624620	-	hypothetical_protein	no_locus_tag
EHA27164	3627407	3629287	-	hypothetical_protein	no_locus_tag

Table of Blast hits (query gene, subject gene, %identity, blast score, %coverage, e-value):
Mycgr3G84494_Mycgr3T	EHA27157	39	357	98.031496063	6e-114	
Mycgr3G68030_Mycgr3T	EHA27150	37	159	72.1875	2e-43	


>>

88. GL890999_0
Source: Neurospora tetrasperma FGSC 2509 unplaced genomic scaffold NEUTE2scaffold_1, whole genome shotgun sequence.

Number of proteins with BLAST hits to this cluster: 2
MultiGeneBlast score: 2.0
Cumulative Blast bit score: 515

Table of genes, locations, strands and annotations of subject cluster:
EGZ76904	2938121	2939141	+	hypothetical_protein	no_locus_tag
EGZ76905	2939389	2940756	-	oxalate_decarboxylase_oxdC	no_locus_tag
EGZ76906	2942145	2943086	+	hypothetical_protein	no_locus_tag
EGZ76907	2943352	2944208	-	hypothetical_protein	no_locus_tag
EGZ76908	2945421	2946242	+	hypothetical_protein	no_locus_tag
EGZ76909	2946828	2949802	+	hypothetical_protein	no_locus_tag
EGZ76910	2950540	2952871	+	hypothetical_protein	no_locus_tag
EGZ76911	2953852	2954781	+	hypothetical_protein	no_locus_tag
EGZ76912	2955994	2957159	-	hypothetical_protein	no_locus_tag
EGZ76913	2957808	2959014	-	hypothetical_protein	no_locus_tag
EGZ76914	2959740	2963949	+	MFS_general_substrate_transporter	no_locus_tag
EGZ76915	2964373	2964720	-	hypothetical_protein	no_locus_tag
EGZ76916	2967388	2967627	-	hypothetical_protein	no_locus_tag
EGZ76917	2968826	2969850	-	YVTN_repeat-like/Quinoprotein_amine dehydrogenase	no_locus_tag
EGZ76918	2970674	2974023	+	PUL-domain-containing_protein	no_locus_tag
EGZ76919	2975019	2975986	-	hypothetical_protein	no_locus_tag
EGZ76920	2976900	2977972	-	hypothetical_protein	no_locus_tag
EGZ76921	2978495	2979520	+	hypothetical_protein	no_locus_tag
EGZ76922	2980567	2981512	+	hypothetical_protein	no_locus_tag
EGZ76923	2981895	2983290	-	NAD(P)-binding_protein	no_locus_tag

Table of Blast hits (query gene, subject gene, %identity, blast score, %coverage, e-value):
Mycgr3G84494_Mycgr3T	EGZ76914	38	331	91.3385826772	5e-98	
Mycgr3G68030_Mycgr3T	EGZ76913	33	184	92.1875	2e-51	


>>

89. GL891382_0
Source: Neurospora tetrasperma FGSC 2508 unplaced genomic scaffold NEUTE1scaffold_81, whole genome shotgun sequence.

Number of proteins with BLAST hits to this cluster: 2
MultiGeneBlast score: 2.0
Cumulative Blast bit score: 511

Table of genes, locations, strands and annotations of subject cluster:
EGO52093	3040133	3041143	+	hypothetical_protein	no_locus_tag
EGO52094	3041393	3042760	-	oxalate_decarboxylase_oxdC	no_locus_tag
EGO52095	3042813	3043304	-	hypothetical_protein	no_locus_tag
EGO52096	3044117	3045058	+	hypothetical_protein	no_locus_tag
EGO52097	3045328	3046188	-	hypothetical_protein	no_locus_tag
EGO52098	3047336	3048157	+	hypothetical_protein	no_locus_tag
EGO52099	3048737	3051712	+	hypothetical_protein	no_locus_tag
EGO52100	3052442	3054781	+	hypothetical_protein	no_locus_tag
EGO52101	3055756	3056853	+	hypothetical_protein	no_locus_tag
EGO52102	3058002	3059167	-	hypothetical_protein	no_locus_tag
EGO52103	3059814	3061021	-	hypothetical_protein	no_locus_tag
EGO52104	3061603	3063500	+	hypothetical_protein	no_locus_tag
EGO52105	3063901	3066042	+	hypothetical_protein	no_locus_tag
EGO52106	3066453	3066800	-	hypothetical_protein	no_locus_tag
EGO52107	3068821	3069060	-	hypothetical_protein	no_locus_tag
EGO52108	3070254	3071278	-	hypothetical_protein	no_locus_tag
EGO52109	3072092	3075450	+	hypothetical_protein	no_locus_tag
EGO52110	3076443	3077375	-	hypothetical_protein	no_locus_tag
EGO52111	3077934	3078786	-	hypothetical_protein	no_locus_tag
EGO52112	3079291	3080316	+	hypothetical_protein	no_locus_tag
EGO52113	3081359	3082307	+	hypothetical_protein	no_locus_tag
EGO52114	3082692	3084087	-	hypothetical_protein	no_locus_tag

Table of Blast hits (query gene, subject gene, %identity, blast score, %coverage, e-value):
Mycgr3G84494_Mycgr3T	EGO52104	37	324	93.3070866142	9e-101	
Mycgr3G68030_Mycgr3T	EGO52103	33	187	92.1875	1e-52	


>>

90. AABX02000002_0
Source: Neurospora crassa OR74A, whole genome shotgun sequencing project.

Number of proteins with BLAST hits to this cluster: 2
MultiGeneBlast score: 2.0
Cumulative Blast bit score: 510

Table of genes, locations, strands and annotations of subject cluster:
EAA35544	1307738	1308771	+	hypothetical_protein	no_locus_tag
EAA35545	1309022	1310389	-	oxalate_decarboxylase_oxdC	no_locus_tag
EAA35546	1311786	1312730	+	conserved_hypothetical_protein	no_locus_tag
EAA35547	1313000	1313856	-	conserved_hypothetical_protein	no_locus_tag
EAA35548	1315043	1315864	+	predicted_protein	no_locus_tag
EAA35549	1316451	1319426	+	predicted_protein	no_locus_tag
EAA35550	1320154	1322492	+	predicted_protein	no_locus_tag
EAA35551	1323454	1324389	+	predicted_protein	no_locus_tag
EAA35552	1325544	1326709	-	predicted_protein	no_locus_tag
EAA35553	1327357	1328563	-	conserved_hypothetical_protein	no_locus_tag
EAA35554	1329168	1332438	+	predicted_protein	no_locus_tag
EAA35555	1334983	1336904	+	predicted_protein	no_locus_tag
EAA35556	1337316	1339469	+	conserved_hypothetical_protein	no_locus_tag
EAA35557	1339909	1340265	-	predicted_protein	no_locus_tag
EAA35558	1341980	1342219	-	hypothetical_protein	no_locus_tag
EAA35559	1343413	1344333	-	conserved_hypothetical_protein	no_locus_tag
EAA35560	1345206	1348551	+	conserved_hypothetical_protein	no_locus_tag
EAA35561	1349588	1350525	-	conserved_hypothetical_protein	no_locus_tag
EAA35562	1352460	1353485	+	predicted_protein	no_locus_tag
EAA35563	1354517	1355465	+	predicted_protein	no_locus_tag
EAA35564	1355847	1357260	-	predicted_protein	no_locus_tag

Table of Blast hits (query gene, subject gene, %identity, blast score, %coverage, e-value):
Mycgr3G84494_Mycgr3T	EAA35555	37	324	93.3070866142	1e-100	
Mycgr3G68030_Mycgr3T	EAA35553	33	186	92.1875	4e-52	


>>

91. GL636512_1
Source: Coccidioides posadasii str. Silveira unplaced genomic scaffold supercont2.27, whole genome shotgun sequence.

Number of proteins with BLAST hits to this cluster: 2
MultiGeneBlast score: 2.0
Cumulative Blast bit score: 508

Table of genes, locations, strands and annotations of subject cluster:
EFW13707	209013	209387	+	conserved_hypothetical_protein	no_locus_tag
EFW13710	209927	210973	-	conserved_hypothetical_protein	no_locus_tag
EFW13709	211545	211936	+	conserved_hypothetical_protein	no_locus_tag
EFW13711	212058	212464	-	predicted_protein	no_locus_tag
EFW13712	212621	214211	+	conserved_hypothetical_protein	no_locus_tag
EFW13713	214883	217323	+	flavodoxin_and_radical_SAM_domain-containing protein	no_locus_tag
EFW13714	218517	220405	-	conserved_hypothetical_protein	no_locus_tag
EFW13715	221678	222608	+	high_affinity_copper_transporter	no_locus_tag
EFW13716	223951	225370	-	serine/threonine-protein_phosphatase_ppe1	no_locus_tag
EFW13717	225709	226286	-	predicted_protein	no_locus_tag
EFW13718	226779	227998	+	conserved_hypothetical_protein	no_locus_tag
EFW13719	228388	229642	-	conserved_hypothetical_protein	no_locus_tag
EFW13720	231570	235795	+	conserved_hypothetical_protein	no_locus_tag
EFW13721	236428	238249	+	conserved_hypothetical_protein	no_locus_tag
EFW13722	239252	239635	+	predicted_protein	no_locus_tag
EFW13723	240468	242266	+	conserved_hypothetical_protein	no_locus_tag
EFW13724	242473	242923	+	predicted_protein	no_locus_tag
EFW13725	243056	244497	-	conserved_hypothetical_protein	no_locus_tag
EFW13726	245429	245743	+	conserved_hypothetical_protein	no_locus_tag
EFW13727	247025	248027	+	conserved_hypothetical_protein	no_locus_tag
EFW13728	248446	249014	+	conserved_hypothetical_protein	no_locus_tag
EFW13729	249316	250659	+	conserved_hypothetical_protein	no_locus_tag
EFW13730	251042	251311	-	predicted_protein	no_locus_tag
EFW13731	251579	252395	+	hypothetical_protein	no_locus_tag

Table of Blast hits (query gene, subject gene, %identity, blast score, %coverage, e-value):
Mycgr3G84494_Mycgr3T	EFW13721	42	378	92.9133858268	8e-122	
Mycgr3G68030_Mycgr3T	EFW13719	31	130	78.125	2e-31	


>>

92. CP003011_3
Source: Thielavia terrestris NRRL 8126 chromosome 3, complete sequence.

Number of proteins with BLAST hits to this cluster: 2
MultiGeneBlast score: 2.0
Cumulative Blast bit score: 507

Table of genes, locations, strands and annotations of subject cluster:
AEO68567	4746565	4746951	-	hypothetical_protein	THITE_51456
AEO68568	4748811	4751203	-	glycoside_hydrolase_family_3_protein	THITE_2118136
AEO68569	4752246	4754695	+	glycoside_hydrolase_family_31_protein	THITE_2118137
AEO68570	4755841	4757524	+	hypothetical_protein	THITE_2118138
AEO68571	4758136	4758928	-	glycoside_hydrolase_family_11_protein	THITE_2050870
AEO68572	4761172	4762995	+	hypothetical_protein	THITE_2118139
AEO68573	4763368	4765029	+	hypothetical_protein	THITE_2118141
AEO68574	4766795	4771807	-	hypothetical_protein	THITE_2050713
AEO68575	4772705	4773820	+	hypothetical_protein	THITE_2118142
AEO68576	4775258	4776463	+	hypothetical_protein	THITE_2118143

Table of Blast hits (query gene, subject gene, %identity, blast score, %coverage, e-value):
Mycgr3G84494_Mycgr3T	AEO68573	36	331	96.8503937008	2e-103	
Mycgr3G68030_Mycgr3T	AEO68575	35	176	89.375	9e-49	


>>

93. AKHY01000098_0
Source: Aspergillus oryzae 3.042, whole genome shotgun sequencing project.

Number of proteins with BLAST hits to this cluster: 2
MultiGeneBlast score: 2.0
Cumulative Blast bit score: 506

Table of genes, locations, strands and annotations of subject cluster:
EIT81734	42924	43721	-	hypothetical_protein	no_locus_tag
EIT81719	44452	46443	-	hypothetical_protein	no_locus_tag
EIT81717	47486	48439	+	putative_epimerase,_PhzC/PhzF_like_protein	no_locus_tag
EIT81709	49696	50910	+	NADH_dehydrogenase,_FAD-containing_subunit	no_locus_tag
EIT81770	52634	55024	+	hypothetical_protein	no_locus_tag
EIT81775	56152	56559	-	hypothetical_protein	no_locus_tag
EIT81756	56994	60196	-	hypothetical_protein	no_locus_tag
EIT81753	60626	61891	+	serine_racemase	no_locus_tag
EIT81687	61981	63450	-	Rad51_family_DNA_repair_protein,_putative	no_locus_tag
EIT81684	63810	64189	+	hypothetical_protein	no_locus_tag
EIT81754	64391	65501	-	bromodomain_associated_domain_protein	no_locus_tag
EIT81713	67144	67937	-	ubiquitin-protein_ligase	no_locus_tag
EIT81685	68496	71524	-	chitin_synthase/hyaluronan_synthase	no_locus_tag
EIT81724	77495	78882	+	hypothetical_protein	no_locus_tag

Table of Blast hits (query gene, subject gene, %identity, blast score, %coverage, e-value):
Mycgr3G36335_Mycgr3T	EIT81756	33	73	89.3617021277	1e-12	
Mycgr3G36449_Mycgr3T	EIT81770	37	433	98.9825581395	5e-138	


>>

94. CP003014_1
Source: Thielavia terrestris NRRL 8126 chromosome 6, complete sequence.

Number of proteins with BLAST hits to this cluster: 2
MultiGeneBlast score: 2.0
Cumulative Blast bit score: 498

Table of genes, locations, strands and annotations of subject cluster:
AEO71465	1770100	1772121	+	hypothetical_protein	THITE_2123849
AEO71466	1773332	1774405	-	hypothetical_protein	THITE_2123858
AEO71467	1775553	1776580	+	hypothetical_protein	THITE_2148110
AEO71468	1778162	1779902	+	hypothetical_protein	THITE_124439
AEO71469	1780862	1782591	-	hypothetical_protein	THITE_21761
AEO71470	1783539	1785282	-	hypothetical_protein	THITE_2123861
AEO71471	1786469	1787770	-	hypothetical_protein	THITE_2123863
AEO71472	1789985	1793839	+	hypothetical_protein	THITE_2123867
AEO71473	1794832	1795989	+	hypothetical_protein	THITE_2123868
AEO71474	1797194	1798720	+	hypothetical_protein	THITE_2123869
AEO71475	1802735	1805504	+	hypothetical_protein	THITE_2092975
AEO71476	1807768	1808258	+	hypothetical_protein	THITE_2171608

Table of Blast hits (query gene, subject gene, %identity, blast score, %coverage, e-value):
Mycgr3G84494_Mycgr3T	AEO71470	38	346	93.7007874016	2e-109	
Mycgr3G68030_Mycgr3T	AEO71471	30	152	93.4375	4e-39	


>>

95. AP007164_1
Source: Aspergillus oryzae RIB40 DNA, SC111.

Number of proteins with BLAST hits to this cluster: 2
MultiGeneBlast score: 2.0
Cumulative Blast bit score: 493

Table of genes, locations, strands and annotations of subject cluster:
BAE62267	1516116	1517231	-	not_annotated	AO090701000572
BAE62268	1518897	1519733	+	not_annotated	AO090701000573
BAE62269	1526127	1526924	-	not_annotated	AO090701000575
BAE62270	1527654	1529645	-	not_annotated	AO090701000576
BAE62271	1530692	1531645	+	not_annotated	AO090701000577
BAE62272	1532901	1534115	+	not_annotated	AO090701000578
BAE62273	1535818	1538207	+	not_annotated	AO090701000579
BAE62274	1539317	1539724	-	not_annotated	AO090701000580
BAE62275	1541688	1543321	-	not_annotated	AO090701000581
BAE62276	1543759	1545024	+	not_annotated	AO090701000582
BAE62277	1545114	1546585	-	not_annotated	AO090701000583
BAE62278	1546946	1547325	+	not_annotated	AO090701000585
BAE62279	1547527	1548637	-	not_annotated	AO090701000586
BAE62280	1550279	1551072	-	not_annotated	AO090701000588
BAE62281	1551631	1554659	-	not_annotated	AO090701000589
BAE62282	1554890	1556014	-	not_annotated	AO090701000590
BAE62283	1560812	1562008	+	not_annotated	AO090701000592

Table of Blast hits (query gene, subject gene, %identity, blast score, %coverage, e-value):
Mycgr3G36335_Mycgr3T	BAE62275	33	72	89.3617021277	3e-12	
Mycgr3G36449_Mycgr3T	BAE62273	36	421	101.889534884	9e-133	


>>

96. GG698970_0
Source: Nectria haematococca mpVI 77-13-4 chromosome 10 genomic scaffold NECHAsca_82_chr10_2_0, whole genome shotgun sequence.

Number of proteins with BLAST hits to this cluster: 2
MultiGeneBlast score: 2.0
Cumulative Blast bit score: 492

Table of genes, locations, strands and annotations of subject cluster:
EEU34051	329862	330970	+	hypothetical_protein	no_locus_tag
EEU34052	333312	334271	+	hypothetical_protein	no_locus_tag
EEU34244	335450	336419	-	hypothetical_protein	no_locus_tag
EEU34053	336806	338441	+	hypothetical_protein	no_locus_tag
EEU34054	338824	339466	+	predicted_protein	no_locus_tag
EEU34055	339793	341223	+	hypothetical_protein	no_locus_tag
EEU34245	341601	342912	-	hypothetical_protein	no_locus_tag
EEU34056	344614	349500	+	hypothetical_protein	no_locus_tag
EEU34246	349586	351354	-	hypothetical_protein	no_locus_tag
EEU34247	352084	353419	-	hypothetical_protein	no_locus_tag
EEU34057	354382	359365	+	hypothetical_protein	no_locus_tag
EEU34058	365225	365887	+	hypothetical_protein	no_locus_tag
EEU34248	366370	368746	-	hypothetical_protein	no_locus_tag

Table of Blast hits (query gene, subject gene, %identity, blast score, %coverage, e-value):
Mycgr3G84494_Mycgr3T	EEU34246	39	319	92.7165354331	3e-99	
Mycgr3G68030_Mycgr3T	EEU34247	33	173	90.3125	4e-47	


>>

97. KE148146_1
Source: Ophiostoma piceae UAMH 11346 chromosome Unknown scf01, whole genome shotgun sequence.

Number of proteins with BLAST hits to this cluster: 2
MultiGeneBlast score: 2.0
Cumulative Blast bit score: 471

Table of genes, locations, strands and annotations of subject cluster:
EPE10890	3930458	3932428	+	hypothetical_protein	no_locus_tag
EPE10891	3933232	3935551	+	hypothetical_protein	no_locus_tag
EPE10892	3936991	3940660	-	elongation_factor_3	no_locus_tag
EPE10893	3944613	3945530	+	hypothetical_protein	no_locus_tag
EPE10894	3945810	3948383	-	peptidase_s41_family_protein	no_locus_tag
EPE10895	3952470	3953825	-	pyridine_nucleotide-disulfide	no_locus_tag
EPE10896	3954625	3955793	+	hypothetical_protein	no_locus_tag
EPE10897	3956279	3957049	-	hypothetical_protein	no_locus_tag
EPE10898	3958326	3959431	+	tat_pathway_signal_sequence	no_locus_tag
EPE10899	3959732	3960935	-	hypothetical_protein	no_locus_tag
EPE10900	3963028	3963771	-	specific_serine_endopeptidase	no_locus_tag
EPE10901	3965200	3965985	+	hypothetical_protein	no_locus_tag
EPE10902	3968057	3968445	+	hypothetical_protein	no_locus_tag
EPE10903	3968772	3969844	-	lrp16_family_protein	no_locus_tag
EPE10904	3971564	3972901	-	c6_zinc_finger_domain-containing_protein	no_locus_tag
EPE10905	3974090	3975166	+	hypothetical_protein	no_locus_tag
EPE10906	3976312	3977484	+	hypothetical_protein	no_locus_tag
EPE10907	3979102	3981615	+	hypothetical_protein	no_locus_tag

Table of Blast hits (query gene, subject gene, %identity, blast score, %coverage, e-value):
Mycgr3G36449_Mycgr3T	EPE10894	37	414	95.7848837209	4e-129	
Mycgr3G35535_Mycgr3T	EPE10899	28	57	86.9047619048	5e-07	


>>

98. ACFW01000025_0
Source: Coccidioides posadasii C735 delta SOWgp, whole genome shotgun sequencing project.

Number of proteins with BLAST hits to this cluster: 2
MultiGeneBlast score: 2.0
Cumulative Blast bit score: 470

Table of genes, locations, strands and annotations of subject cluster:
EER26923	11068	11679	+	hypothetical_protein	no_locus_tag
EER26924	13629	14972	-	PAN_domain_containing_protein	no_locus_tag
EER26925	16260	17262	-	prolyl_4-hydroxylase_alpha_subunit,_putative	no_locus_tag
EER26926	19796	21237	+	PAN_domain_containing_protein	no_locus_tag
EER26927	22027	23819	-	Cytochrome_P450_family_protein	no_locus_tag
EER26928	26245	27875	-	Major_Facilitator_Superfamily_protein	no_locus_tag
EER26929	28508	33558	-	WD_domain,_G-beta_repeat_containing_protein	no_locus_tag
EER26930	34670	35927	+	conserved_hypothetical_protein	no_locus_tag
EER26931	36317	37425	-	oxidoreductase,_2OG-Fe(II)_oxygenase_family_protein	no_locus_tag
EER26932	38883	40298	+	serine/threonine_protein_phosphatase_ppe1,_putative	no_locus_tag
EER26933	41664	42595	-	Ctr_copper_transporter_family_protein	no_locus_tag
EER26934	43858	45749	+	RNA_recognition_motif_containing_protein	no_locus_tag
EER26935	46995	49435	-	radical_SAM_domain_containing_protein	no_locus_tag
EER26936	50105	51017	-	proline_oxidase,_putative	no_locus_tag
EER26937	53354	54400	+	Ornithine_cyclodeaminase/mu-crystallin_family_protein	no_locus_tag

Table of Blast hits (query gene, subject gene, %identity, blast score, %coverage, e-value):
Mycgr3G84494_Mycgr3T	EER26928	45	340	76.968503937	6e-108	
Mycgr3G68030_Mycgr3T	EER26930	31	130	78.125	2e-31	


>>

99. EQ962654_3
Source: Talaromyces stipitatus ATCC 10500 scf_1105507295541 genomic scaffold, whole genome shotgun sequence.

Number of proteins with BLAST hits to this cluster: 2
MultiGeneBlast score: 2.0
Cumulative Blast bit score: 462

Table of genes, locations, strands and annotations of subject cluster:
EED19833	2072010	2073023	-	short-chain_dehydrogenase,_putative	no_locus_tag
EED19834	2073968	2074762	-	conserved_hypothetical_protein	no_locus_tag
EED19835	2075173	2076802	+	FAD-dependent_monooxygenase,_putative	no_locus_tag
EED19836	2077119	2080565	-	conserved_hypothetical_protein	no_locus_tag
EED19837	2080732	2081347	+	conserved_hypothetical_protein	no_locus_tag
EED19839	2081781	2082644	-	ankyrin_repeat-containing_protein,_putative	no_locus_tag
EED19840	2085060	2086510	-	conserved_hypothetical_protein	no_locus_tag
EED19841	2087281	2089207	+	efflux_pump_antibiotic_resistance_protein, putative	no_locus_tag
EED19842	2089885	2091477	-	MFS_transporter,_putative	no_locus_tag
EED19843	2092065	2092689	-	glucosamine_6-phosphate_N-acetyltransferase, putative	no_locus_tag
EED19845	2093232	2094353	-	alcohol_dehydrogenase,_putative	no_locus_tag
EED19846	2095211	2098040	-	conserved_hypothetical_protein	no_locus_tag
EED19848	2102232	2104138	+	flavin_containing_polyamine_oxidase,_putative	no_locus_tag
EED19849	2104292	2105103	-	hypothetical_protein	no_locus_tag
EED19850	2105188	2106172	-	hypothetical_protein	no_locus_tag
EED19851	2106905	2108514	+	conserved_hypothetical_protein	no_locus_tag
EED19852	2108747	2109502	-	conserved_hypothetical_protein	no_locus_tag
EED19853	2110011	2110760	+	polysaccharide_deacetylase_(NodB),_putative	no_locus_tag
EED19855	2111239	2112423	-	conserved_hypothetical_protein	no_locus_tag
EED19856	2113588	2115281	-	MFS_transporter,_putative	no_locus_tag
EED19857	2116645	2117679	+	RTA1_domain_protein,_putative	no_locus_tag
EED19858	2120346	2121488	+	aldehyde_reductase_(GliO),_putative	no_locus_tag
EED19859	2122062	2127865	-	sensor_histidine_kinase/response_regulator, putative	no_locus_tag
EED19860	2131172	2138520	+	sensor_histidine_kinase/response_regulator, putative	no_locus_tag

Table of Blast hits (query gene, subject gene, %identity, blast score, %coverage, e-value):
Mycgr3G84494_Mycgr3T	EED19856	37	286	81.6929133858	1e-86	
Mycgr3G23761_Mycgr3T	EED19842	28	176	104.943820225	9e-46	


>>

100. KE145368_1
Source: Glarea lozoyensis ATCC 20868 chromosome Unknown GLAREA4, whole genome shotgun sequence.

Number of proteins with BLAST hits to this cluster: 2
MultiGeneBlast score: 2.0
Cumulative Blast bit score: 449

Table of genes, locations, strands and annotations of subject cluster:
EPE28433	583360	584778	+	FAD/NAD(P)-binding_protein	no_locus_tag
EPE28434	585257	586977	+	PLP-dependent_transferase	no_locus_tag
EPE28435	588414	597802	+	Acetyl-CoA_synthetase-like_protein	no_locus_tag
EPE28436	598904	599991	-	Clavaminate_synthase-like_protein	no_locus_tag
EPE28437	601010	602224	+	alpha/beta-Hydrolase	no_locus_tag
EPE28438	603234	604432	-	Clavaminate_synthase-like_protein	no_locus_tag
EPE28439	605456	608072	+	Acetyl-CoA_synthetase-like_protein	no_locus_tag
EPE28440	608150	611569	+	Acetyl-CoA_synthetase-like_protein	no_locus_tag
EPE28441	612330	613430	-	alpha/beta-Hydrolase	no_locus_tag
EPE28442	614165	615961	+	MFS_general_substrate_transporter	no_locus_tag

Table of Blast hits (query gene, subject gene, %identity, blast score, %coverage, e-value):
Mycgr3G68036_Mycgr3T	EPE28438	42	279	105.105105105	8e-88	
Mycgr3G23761_Mycgr3T	EPE28442	28	170	103.370786517	1e-43	


>>

101. JH687379_0
Source: Stereum hirsutum FP-91666 SS1 unplaced genomic scaffold STEHIscaffold_1, whole genome shotgun sequence.

Number of proteins with BLAST hits to this cluster: 2
MultiGeneBlast score: 2.0
Cumulative Blast bit score: 438

Table of genes, locations, strands and annotations of subject cluster:
EIM92256	1771255	1775584	-	hypothetical_protein	no_locus_tag
EIM92257	1775783	1777147	+	proteasome_activator_pa28_REG_alpha/beta subunit	no_locus_tag
EIM92258	1777328	1778971	-	glutamate-rich_WD_repeat-containing_protein	no_locus_tag
EIM92259	1779528	1780114	+	hypothetical_protein	no_locus_tag
EIM92260	1780676	1782278	+	hypothetical_protein	no_locus_tag
EIM92261	1783012	1784185	-	hypothetical_protein	no_locus_tag
EIM92262	1784447	1785944	+	hypothetical_protein	no_locus_tag
EIM92263	1786101	1786702	-	hypothetical_protein	no_locus_tag
EIM92264	1787143	1788391	+	NAD-P-binding_protein	no_locus_tag
EIM92265	1788927	1790979	+	MFS_general_substrate_transporter	no_locus_tag
EIM92266	1792213	1792532	+	hypothetical_protein	no_locus_tag
EIM92267	1795602	1796105	-	hypothetical_protein	no_locus_tag
EIM92268	1797274	1798657	+	DNA-binding_protein	no_locus_tag
EIM92269	1798969	1800822	-	lipid_binding_protein	no_locus_tag
EIM92270	1800966	1803093	+	hypothetical_protein	no_locus_tag
EIM92271	1803161	1803490	+	hypothetical_protein	no_locus_tag
EIM92272	1803715	1807973	-	DNA-dependent_RNA_polymerase_II_second_largest subunit	no_locus_tag
EIM92273	1808387	1810121	-	hypothetical_protein	no_locus_tag
EIM92274	1811201	1814495	-	hypothetical_protein	no_locus_tag
EIM92275	1815835	1816981	-	fructosamine_kinase_PKL/CAK/FruK	no_locus_tag
EIM92276	1817562	1819982	-	ABC1-domain-containing_protein	no_locus_tag
EIM92277	1820519	1821019	+	hypothetical_protein	no_locus_tag
EIM92278	1821151	1821339	+	hypothetical_protein	no_locus_tag
EIM92279	1821845	1826381	+	hypothetical_protein	no_locus_tag
EIM92280	1827959	1829529	+	hypothetical_protein	no_locus_tag
EIM92281	1831234	1833852	-	hypothetical_protein	no_locus_tag
EIM92282	1835349	1839209	-	cytoskeleton_assembly_control_protein	no_locus_tag

Table of Blast hits (query gene, subject gene, %identity, blast score, %coverage, e-value):
Mycgr3G84494_Mycgr3T	EIM92265	38	333	97.8346456693	2e-104	
Mycgr3G68030_Mycgr3T	EIM92275	32	105	82.5	6e-23	


>>

102. JH711783_0
Source: Trametes versicolor FP-101664 SS1 unplaced genomic scaffold TRAVEscaffold_1, whole genome shotgun sequence.

Number of proteins with BLAST hits to this cluster: 2
MultiGeneBlast score: 2.0
Cumulative Blast bit score: 429

Table of genes, locations, strands and annotations of subject cluster:
EIW64206	1567606	1569822	+	WD40_repeat-like_protein	no_locus_tag
EIW64207	1570233	1571509	+	Bax_inhibitor_family_protein	no_locus_tag
EIW64208	1571703	1574183	-	Sec1-like_protein	no_locus_tag
EIW64209	1575554	1580078	+	hypothetical_protein	no_locus_tag
EIW64210	1580988	1583228	+	ABC1-domain-containing_protein	no_locus_tag
EIW64211	1583437	1585179	-	FMN-linked_oxidoreductase	no_locus_tag
EIW64212	1585594	1586730	+	fructosamine-3-kinase	no_locus_tag
EIW64213	1587212	1588348	+	fructosamine_kinase_PKL/CAK/FruK	no_locus_tag
EIW64214	1588636	1590113	-	cellobiohydrolaseI	no_locus_tag
EIW64215	1592435	1596632	+	DNA-dependent_RNA_polymerase_II_second_largest subunit	no_locus_tag
EIW64216	1596732	1599114	-	hypothetical_protein	no_locus_tag
EIW64217	1599317	1601194	+	lipid_binding_protein	no_locus_tag
EIW64218	1603261	1607459	+	hypothetical_protein	no_locus_tag
EIW64219	1608053	1610107	-	MFS_general_substrate_transporter	no_locus_tag
EIW64220	1610552	1611917	-	hypothetical_protein	no_locus_tag
EIW64221	1612134	1613111	+	hypothetical_protein	no_locus_tag
EIW64222	1616468	1619851	+	hypothetical_protein	no_locus_tag
EIW64223	1620297	1624094	-	cytoskeleton_assembly_control_protein	no_locus_tag
EIW64224	1624452	1625395	+	SURF1-domain-containing_protein	no_locus_tag
EIW64225	1626027	1627024	+	hypothetical_protein	no_locus_tag
EIW64226	1630072	1631289	-	galactose_oxidase	no_locus_tag

Table of Blast hits (query gene, subject gene, %identity, blast score, %coverage, e-value):
Mycgr3G84494_Mycgr3T	EIW64219	37	317	94.8818897638	5e-98	
Mycgr3G68030_Mycgr3T	EIW64213	32	112	86.5625	3e-25	


>>

103. CABT02000016_1
Source: Sordaria macrospora k-hell, whole genome shotgun sequencing project.

Number of proteins with BLAST hits to this cluster: 2
MultiGeneBlast score: 2.0
Cumulative Blast bit score: 426

Table of genes, locations, strands and annotations of subject cluster:
CCC11154	565445	566800	-	not annotated	no_locus_tag
CCC11155	567222	568103	-	not annotated	no_locus_tag
CCC11156	570307	576885	+	not annotated	no_locus_tag
CCC11157	582480	583167	-	not annotated	no_locus_tag
CCC11158	584231	585887	+	not annotated	no_locus_tag
CCC11159	586069	587362	+	not annotated	no_locus_tag
CCC11160	587752	590878	+	not annotated	no_locus_tag
CCC11161	592101	593340	+	not annotated	no_locus_tag
CCC11162	595389	598861	-	not annotated	no_locus_tag
CCC11163	601173	603236	+	not annotated	no_locus_tag
CCC11164	605476	607227	-	not annotated	no_locus_tag

Table of Blast hits (query gene, subject gene, %identity, blast score, %coverage, e-value):
Mycgr3G84494_Mycgr3T	CCC11158	40	298	87.0078740157	2e-91	
Mycgr3G68030_Mycgr3T	CCC11159	29	128	98.75	2e-30	


>>

104. KE504141_0
Source: Fomitopsis pinicola FP-58527 SS1 unplaced genomic scaffold FOMPIscaffold_20, whole genome shotgun sequence.

Number of proteins with BLAST hits to this cluster: 2
MultiGeneBlast score: 2.0
Cumulative Blast bit score: 417

Table of genes, locations, strands and annotations of subject cluster:
EPT01521	151059	153341	+	hypothetical_protein	no_locus_tag
EPT01522	154638	156572	+	hypothetical_protein	no_locus_tag
EPT01523	157016	157901	-	hypothetical_protein	no_locus_tag
EPT01524	158582	162524	-	hypothetical_protein	no_locus_tag
EPT01525	163260	163917	+	hypothetical_protein	no_locus_tag
EPT01526	166057	168041	+	hypothetical_protein	no_locus_tag
EPT01527	168288	169945	-	hypothetical_protein	no_locus_tag
EPT01528	170338	171479	+	hypothetical_protein	no_locus_tag
EPT01529	172019	176128	+	hypothetical_protein	no_locus_tag
EPT01530	176232	178553	-	hypothetical_protein	no_locus_tag
EPT01531	178755	180601	+	hypothetical_protein	no_locus_tag
EPT01532	180890	181991	-	hypothetical_protein	no_locus_tag
EPT01533	182457	186420	+	hypothetical_protein	no_locus_tag
EPT01534	186803	188971	-	hypothetical_protein	no_locus_tag
EPT01535	190359	191708	-	hypothetical_protein	no_locus_tag
EPT01536	192160	192851	+	hypothetical_protein	no_locus_tag
EPT01537	193791	197279	+	hypothetical_protein	no_locus_tag
EPT01538	199264	203050	-	hypothetical_protein	no_locus_tag
EPT01539	203411	204364	+	hypothetical_protein	no_locus_tag
EPT01540	207470	210373	+	hypothetical_protein	no_locus_tag

Table of Blast hits (query gene, subject gene, %identity, blast score, %coverage, e-value):
Mycgr3G84494_Mycgr3T	EPT01534	36	303	100.590551181	2e-92	
Mycgr3G68030_Mycgr3T	EPT01528	33	114	82.8125	9e-26	


>>

105. JH725165_0
Source: Beauveria bassiana ARSEF 2860 unplaced genomic scaffold BBA_S00016, whole genome shotgun sequence.

Number of proteins with BLAST hits to this cluster: 2
MultiGeneBlast score: 2.0
Cumulative Blast bit score: 413

Table of genes, locations, strands and annotations of subject cluster:
EJP65056	70640	71637	+	20beta-hydroxysteroid_dehydrogenase	no_locus_tag
EJP65057	72246	74143	-	siderophore_iron_transporter	no_locus_tag
EJP65058	77769	79012	+	hypothetical_protein	no_locus_tag
EJP65059	79779	80695	+	hypothetical_protein	no_locus_tag
EJP65060	81146	82401	-	CHCH_domain-containing_protein	no_locus_tag
EJP65061	82879	83824	+	thiamine_pyrophosphokinase	no_locus_tag
EJP65062	84054	84961	-	vesicle_transport_V-SNARE_protein	no_locus_tag
EJP65063	86358	87920	+	major_facilitator_superfamily_transporter	no_locus_tag
EJP65064	88419	90218	+	Cytochrome_P450_CYP528A4	no_locus_tag
EJP65065	94713	96651	+	putative_peptide_transporter	no_locus_tag
EJP65066	97381	98453	-	dihydrofolate_reductase-thymidylate_synthase	no_locus_tag
EJP65067	98738	101470	-	WD_domain-containing_protein	no_locus_tag
EJP65068	102539	105688	-	glycosyl_hydrolase_family_2	no_locus_tag
EJP65069	107233	109024	-	MFS_transporter,_putative	no_locus_tag
EJP65070	109573	110631	+	transposase-like_protein	no_locus_tag
EJP65071	111811	115827	-	ABC_transporter,_putative	no_locus_tag
EJP65072	122970	124271	+	hypothetical_protein	no_locus_tag
EJP65073	124687	125580	-	LUC7_protein	no_locus_tag
EJP65074	125978	127789	+	GPI_transamidase_component_GPI16	no_locus_tag
EJP65075	128400	129797	-	acetylornithine_aminotransferase	no_locus_tag

Table of Blast hits (query gene, subject gene, %identity, blast score, %coverage, e-value):
Mycgr3G84494_Mycgr3T	EJP65063	35	294	97.0472440945	3e-89	
Mycgr3G23761_Mycgr3T	EJP65069	26	119	94.606741573	4e-26	


>>

106. JH711573_1
Source: Coniophora puteana RWD-64-598 SS2 unplaced genomic scaffold CONPUscaffold_1, whole genome shotgun sequence.

Number of proteins with BLAST hits to this cluster: 2
MultiGeneBlast score: 2.0
Cumulative Blast bit score: 413

Table of genes, locations, strands and annotations of subject cluster:
EIW87043	3278146	3279049	-	beta-flanking_protein	no_locus_tag
EIW87044	3280185	3280836	-	hypothetical_protein	no_locus_tag
EIW87045	3281562	3284581	-	glycosyltransferase_family_8_protein	no_locus_tag
EIW87468	3285526	3286715	+	hypothetical_protein	no_locus_tag
EIW87046	3287414	3289476	-	protein_PTM1	no_locus_tag
EIW87047	3289723	3291539	+	hypothetical_protein	no_locus_tag
EIW87048	3293066	3297152	-	DNA-dependent_RNA_polymerase_II_second_largest subunit	no_locus_tag
EIW87049	3297431	3298543	-	Ketosamine-3-kinase	no_locus_tag
EIW87050	3299034	3300665	+	NADH:flavin_oxidoreductase_2	no_locus_tag
EIW87051	3302090	3304477	-	ABC1-domain-containing_protein	no_locus_tag
EIW87052	3305599	3306199	+	hypothetical_protein	no_locus_tag
EIW87053	3306297	3308281	-	MFS_general_substrate_transporter	no_locus_tag
EIW87054	3308663	3309876	-	NAD(P)-binding_protein	no_locus_tag
EIW87055	3311288	3312705	-	hypothetical_protein	no_locus_tag
EIW87056	3312967	3313815	+	hypothetical_protein	no_locus_tag
EIW87057	3314947	3317460	+	hypothetical_protein	no_locus_tag
EIW87058	3317809	3321590	-	ANTH-domain-containing_protein	no_locus_tag
EIW87059	3321761	3322833	+	mitochondrial_protein_required_for_respiration	no_locus_tag
EIW87060	3324480	3327008	+	hypothetical_protein	no_locus_tag
EIW87061	3327116	3328676	-	hypothetical_protein	no_locus_tag

Table of Blast hits (query gene, subject gene, %identity, blast score, %coverage, e-value):
Mycgr3G84494_Mycgr3T	EIW87053	37	312	96.4566929134	2e-96	
Mycgr3G68030_Mycgr3T	EIW87049	30	101	80.625	2e-21	


>>

107. KB733487_0
Source: Bipolaris maydis ATCC 48331 unplaced genomic scaffold COCC4scaffold_44, whole genome shotgun sequence.

Number of proteins with BLAST hits to this cluster: 2
MultiGeneBlast score: 2.0
Cumulative Blast bit score: 396

Table of genes, locations, strands and annotations of subject cluster:
ENH99363	79119	80296	-	hypothetical_protein	no_locus_tag
ENH99364	80866	81559	-	hypothetical_protein	no_locus_tag
ENH99365	82541	84059	-	hypothetical_protein	no_locus_tag
ENH99366	85395	87482	-	hypothetical_protein	no_locus_tag
ENH99367	88200	90273	+	hypothetical_protein	no_locus_tag
ENH99368	90682	95272	-	hypothetical_protein	no_locus_tag
ENH99369	97058	97387	+	hypothetical_protein	no_locus_tag
ENH99370	97632	98482	+	hypothetical_protein	no_locus_tag
ENH99371	98873	100570	-	hypothetical_protein	no_locus_tag
ENH99372	101680	102603	-	hypothetical_protein	no_locus_tag
ENH99373	103143	104558	-	hypothetical_protein	no_locus_tag
ENH99374	106283	107143	-	hypothetical_protein	no_locus_tag
ENH99375	107958	108389	+	hypothetical_protein	no_locus_tag
ENH99376	109859	110737	-	hypothetical_protein	no_locus_tag
ENH99377	111042	112083	+	hypothetical_protein	no_locus_tag
ENH99378	112323	115681	-	hypothetical_protein	no_locus_tag
ENH99379	116034	117259	+	hypothetical_protein	no_locus_tag
ENH99380	117805	122600	-	hypothetical_protein	no_locus_tag
ENH99381	123264	126095	+	hypothetical_protein	no_locus_tag
ENH99382	126540	128163	+	hypothetical_protein	no_locus_tag

Table of Blast hits (query gene, subject gene, %identity, blast score, %coverage, e-value):
Mycgr3G36335_Mycgr3T	ENH99375	34	72	95.7446808511	2e-13	
Mycgr3G84494_Mycgr3T	ENH99371	37	324	97.4409448819	9e-101	


>>

108. KB445592_0
Source: Cochliobolus heterostrophus C5 unplaced genomic scaffold COCHEscaffold_24, whole genome shotgun sequence.

Number of proteins with BLAST hits to this cluster: 2
MultiGeneBlast score: 2.0
Cumulative Blast bit score: 396

Table of genes, locations, strands and annotations of subject cluster:
EMD85159	51952	53575	-	hypothetical_protein	no_locus_tag
EMD85160	54020	56851	-	hypothetical_protein	no_locus_tag
EMD85161	57519	62314	+	hypothetical_protein	no_locus_tag
EMD85162	62860	64085	-	hypothetical_protein	no_locus_tag
EMD85163	64438	67796	+	hypothetical_protein	no_locus_tag
EMD85164	68036	69077	-	hypothetical_protein	no_locus_tag
EMD85165	69382	70260	+	hypothetical_protein	no_locus_tag
EMD85166	71598	72158	-	hypothetical_protein	no_locus_tag
EMD85167	72976	73836	+	hypothetical_protein	no_locus_tag
EMD85168	75561	76976	+	hypothetical_protein	no_locus_tag
EMD85169	77516	78439	+	hypothetical_protein	no_locus_tag
EMD85170	79549	81246	+	hypothetical_protein	no_locus_tag
EMD85171	81637	82487	-	hypothetical_protein	no_locus_tag
EMD85172	82732	83061	-	hypothetical_protein	no_locus_tag
EMD85173	84847	89437	+	hypothetical_protein	no_locus_tag
EMD85174	89847	91920	-	hypothetical_protein	no_locus_tag
EMD85175	92638	94725	+	hypothetical_protein	no_locus_tag
EMD85176	96061	97579	+	hypothetical_protein	no_locus_tag
EMD85177	98613	99306	+	hypothetical_protein	no_locus_tag
EMD85178	99876	101053	+	hypothetical_protein	no_locus_tag
EMD85179	101139	101900	-	hypothetical_protein	no_locus_tag

Table of Blast hits (query gene, subject gene, %identity, blast score, %coverage, e-value):
Mycgr3G36335_Mycgr3T	EMD85166	34	72	95.7446808511	3e-13	
Mycgr3G84494_Mycgr3T	EMD85170	37	324	97.4409448819	9e-101	


>>

109. KB445791_0
Source: Ceriporiopsis subvermispora B unplaced genomic scaffold CERSUscaffold_1, whole genome shotgun sequence.

Number of proteins with BLAST hits to this cluster: 2
MultiGeneBlast score: 2.0
Cumulative Blast bit score: 394

Table of genes, locations, strands and annotations of subject cluster:
EMD41889	2312945	2316247	-	hypothetical_protein	no_locus_tag
EMD41890	2316872	2317923	-	hypothetical_protein	no_locus_tag
EMD41891	2318241	2322016	+	hypothetical_protein	no_locus_tag
EMD41892	2327376	2328150	-	hypothetical_protein	no_locus_tag
EMD41893	2328501	2329917	+	hypothetical_protein	no_locus_tag
EMD41894	2331222	2333117	+	hypothetical_protein	no_locus_tag
EMD41895	2333413	2337470	-	hypothetical_protein	no_locus_tag
EMD41896	2338083	2338720	+	hypothetical_protein	no_locus_tag
EMD41897	2339162	2341025	-	SNX4-like_sorting_nexin	no_locus_tag
EMD41898	2343719	2347914	-	hypothetical_protein	no_locus_tag
EMD41899	2348343	2349484	-	hypothetical_protein	no_locus_tag
EMD41900	2349880	2351518	+	hypothetical_protein	no_locus_tag
EMD41901	2353791	2356182	-	hypothetical_protein	no_locus_tag
EMD41902	2357605	2361194	+	glycosyltransferase_family_8_protein	no_locus_tag
EMD41903	2361741	2362531	+	hypothetical_protein	no_locus_tag
EMD41904	2362737	2364756	-	hypothetical_protein	no_locus_tag
EMD41905	2365455	2367764	-	hypothetical_protein	no_locus_tag
EMD41906	2368171	2369230	+	beta-flanking_protein	no_locus_tag

Table of Blast hits (query gene, subject gene, %identity, blast score, %coverage, e-value):
Mycgr3G84494_Mycgr3T	EMD41894	38	290	91.3385826772	2e-88	
Mycgr3G68030_Mycgr3T	EMD41899	29	104	87.1875	2e-22	


>>

110. DS231622_1
Source: Pyrenophora tritici-repentis Pt-1C-BFP supercont1.8 genomic scaffold, whole genome shotgun sequence.

Number of proteins with BLAST hits to this cluster: 2
MultiGeneBlast score: 2.0
Cumulative Blast bit score: 392

Table of genes, locations, strands and annotations of subject cluster:
EDU50626	545056	545388	+	predicted_protein	no_locus_tag
EDU50627	546043	549529	+	alpha-mannosidase	no_locus_tag
EDU50628	549860	551242	-	protein_transport_protein_SEC9	no_locus_tag
EDU50629	551892	553396	-	dTDP-D-glucose_4,6-dehydratase	no_locus_tag
EDU50630	553572	553727	+	predicted_protein	no_locus_tag
EDU50631	553758	555266	-	conserved_hypothetical_protein	no_locus_tag
EDU50632	556132	557885	-	predicted_protein	no_locus_tag
EDU50633	560596	562251	+	maltose_permease_MAL61	no_locus_tag
EDU50634	563659	564127	+	hypothetical_protein	no_locus_tag
EDU50635	564486	566859	+	conserved_hypothetical_protein	no_locus_tag
EDU50636	566946	567809	-	citrinin_biosynthesis_oxydoreductase_CtnB	no_locus_tag
EDU50637	569090	570447	+	threonine_aldolase	no_locus_tag
EDU50638	570966	571889	+	conserved_hypothetical_protein	no_locus_tag
EDU50639	573142	574914	+	conserved_hypothetical_protein	no_locus_tag
EDU50640	575028	575853	-	conserved_hypothetical_protein	no_locus_tag
EDU50641	577336	580369	-	HET_domain_containing_protein	no_locus_tag
EDU50642	582166	583099	+	conserved_hypothetical_protein	no_locus_tag
EDU50643	583383	584685	-	predicted_protein	no_locus_tag
EDU50644	585109	591059	+	serine/threonine-protein_kinase_CBK1	no_locus_tag
EDU50645	592193	595297	-	meiosis-specific_serine/threonine-protein_kinase mek1	no_locus_tag

Table of Blast hits (query gene, subject gene, %identity, blast score, %coverage, e-value):
Mycgr3G36335_Mycgr3T	EDU50635	38	75	81.5602836879	4e-13	
Mycgr3G84494_Mycgr3T	EDU50639	37	317	95.0787401575	5e-98	


>>

111. GL945428_0
Source: Serpula lacrymans var. lacrymans S7.9 unplaced genomic scaffold SERLAscaffold_1, whole genome shotgun sequence.

Number of proteins with BLAST hits to this cluster: 2
MultiGeneBlast score: 2.0
Cumulative Blast bit score: 391

Table of genes, locations, strands and annotations of subject cluster:
EGO31169	5404200	5405074	-	hypothetical_protein	no_locus_tag
EGO31170	5405504	5406574	-	hypothetical_protein	no_locus_tag
EGO31171	5406808	5410592	+	hypothetical_protein	no_locus_tag
EGO31172	5413110	5413526	-	hypothetical_protein	no_locus_tag
EGO31173	5413994	5414233	-	hypothetical_protein	no_locus_tag
EGO31174	5414989	5415218	-	hypothetical_protein	no_locus_tag
EGO31175	5415695	5416411	-	hypothetical_protein	no_locus_tag
EGO31176	5419309	5419894	-	hypothetical_protein	no_locus_tag
EGO31177	5420942	5421245	-	hypothetical_protein	no_locus_tag
EGO31178	5422235	5423465	+	hypothetical_protein	no_locus_tag
EGO31179	5423923	5426283	+	hypothetical_protein	no_locus_tag
EGO31180	5426446	5427574	+	hypothetical_protein	no_locus_tag
EGO31181	5427827	5429701	-	hypothetical_protein	no_locus_tag
EGO31287	5432505	5436551	-	DNA-directed_RNA_polymerase_II,_subunit_2	no_locus_tag
EGO31182	5436971	5438114	-	hypothetical_protein	no_locus_tag
EGO31183	5438670	5440322	+	hypothetical_protein	no_locus_tag
EGO31184	5440786	5443161	+	hypothetical_protein	no_locus_tag
EGO31185	5444207	5445012	+	hypothetical_protein	no_locus_tag
EGO31186	5446724	5449097	+	hypothetical_protein	no_locus_tag
EGO31187	5458107	5458608	+	hypothetical_protein	no_locus_tag

Table of Blast hits (query gene, subject gene, %identity, blast score, %coverage, e-value):
Mycgr3G84494_Mycgr3T	EGO31179	36	293	93.5039370079	8e-89	
Mycgr3G68030_Mycgr3T	EGO31182	31	98	86.25	2e-20	


>>

112. KB469296_0
Source: Gloeophyllum trabeum ATCC 11539 unplaced genomic scaffold GLOTRscaffold_00001, whole genome shotgun sequence.

Number of proteins with BLAST hits to this cluster: 2
MultiGeneBlast score: 2.0
Cumulative Blast bit score: 387

Table of genes, locations, strands and annotations of subject cluster:
EPQ60389	1405350	1405748	+	hypothetical_protein	no_locus_tag
EPQ60390	1410405	1411227	-	hypothetical_protein	no_locus_tag
EPQ60391	1411710	1413100	+	hypothetical_protein	no_locus_tag
EPQ60392	1413334	1413678	-	hypothetical_protein	no_locus_tag
EPQ60393	1415347	1418149	-	MFS_general_substrate_transporter	no_locus_tag
EPQ60394	1418681	1419904	+	NAD_P-binding_protein	no_locus_tag
EPQ60395	1420323	1422307	+	MFS_general_substrate_transporter	no_locus_tag
EPQ60396	1422713	1423847	+	DNA-binding_protein	no_locus_tag
EPQ61430	1423918	1425748	-	hypothetical_protein	no_locus_tag
EPQ60397	1425957	1428057	+	protein_PTM1	no_locus_tag
EPQ60398	1428116	1428439	+	hypothetical_protein	no_locus_tag
EPQ61429	1428560	1432528	-	hypothetical_protein	no_locus_tag
EPQ60399	1433069	1434202	-	fructosamine-3-kinase	no_locus_tag
EPQ60400	1434732	1436428	+	hypothetical_protein	no_locus_tag
EPQ60401	1436538	1439549	-	hypothetical_protein	no_locus_tag
EPQ60402	1439758	1441265	+	NADH_flavin_oxidoreductase_1	no_locus_tag
EPQ60403	1441593	1443859	-	ABC1-domain-containing_protein	no_locus_tag
EPQ60404	1444738	1448285	+	hypothetical_protein	no_locus_tag
EPQ60405	1448810	1449676	+	hypothetical_protein	no_locus_tag
EPQ60406	1450325	1451300	+	hypothetical_protein	no_locus_tag
EPQ60407	1452956	1453958	-	hypothetical_protein	no_locus_tag
EPQ60408	1454187	1456475	+	hypothetical_protein	no_locus_tag

Table of Blast hits (query gene, subject gene, %identity, blast score, %coverage, e-value):
Mycgr3G84494_Mycgr3T	EPQ60395	37	286	91.3385826772	3e-86	
Mycgr3G68030_Mycgr3T	EPQ60399	30	101	83.125	1e-21	


>>

113. JH719397_0
Source: Dichomitus squalens LYAD-421 SS1 unplaced genomic scaffold DICSQscaffold_1, whole genome shotgun sequence.

Number of proteins with BLAST hits to this cluster: 2
MultiGeneBlast score: 2.0
Cumulative Blast bit score: 385

Table of genes, locations, strands and annotations of subject cluster:
EJF66833	1315731	1316687	-	mitochondrial_protein_required_for_respiration	no_locus_tag
EJF66834	1316996	1320803	+	cytoskeleton_assembly_control_protein	no_locus_tag
EJF66835	1321349	1324541	-	hypothetical_protein	no_locus_tag
EJF66836	1327081	1327914	-	hypothetical_protein	no_locus_tag
EJF66837	1328341	1329745	+	hypothetical_protein	no_locus_tag
EJF66838	1330684	1332431	+	MFS_general_substrate_transporter	no_locus_tag
EJF66839	1332810	1336949	-	hypothetical_protein	no_locus_tag
EJF66840	1337219	1338323	+	DNA-binding_protein	no_locus_tag
EJF66841	1338432	1340287	-	hypothetical_protein	no_locus_tag
EJF66842	1340512	1342909	+	hypothetical_protein	no_locus_tag
EJF66843	1343004	1347176	-	DNA-dependent_RNA_polymerase_II_second_largest subunit	no_locus_tag
EJF66844	1349210	1350691	+	cellobiohydrolaseI	no_locus_tag
EJF66845	1351027	1352146	-	fructosamine_kinase_PKL/CAK/FruK	no_locus_tag
EJF66846	1352658	1354350	+	FMN-linked_oxidoreductase	no_locus_tag
EJF66847	1354595	1354854	-	hypothetical_protein	no_locus_tag
EJF66848	1355559	1357303	+	FMN-linked_oxidoreductase	no_locus_tag
EJF66849	1357553	1360030	-	ABC1-domain-containing_protein	no_locus_tag
EJF66850	1361179	1365037	+	hypothetical_protein	no_locus_tag
EJF66851	1365855	1366697	+	hypothetical_protein	no_locus_tag
EJF66852	1367419	1369504	-	MFS_polyamine_transporter	no_locus_tag
EJF66853	1370174	1371156	+	hypothetical_protein	no_locus_tag

Table of Blast hits (query gene, subject gene, %identity, blast score, %coverage, e-value):
Mycgr3G84494_Mycgr3T	EJF66838	37	287	89.7637795276	1e-87	
Mycgr3G68030_Mycgr3T	EJF66845	28	98	85.9375	2e-20	


>>

114. KB725728_0
Source: Colletotrichum orbiculare MAFF 240422 unplaced genomic scaffold Scaffold_184, whole genome shotgun sequence.

Number of proteins with BLAST hits to this cluster: 2
MultiGeneBlast score: 2.0
Cumulative Blast bit score: 369

Table of genes, locations, strands and annotations of subject cluster:
ENH86763	247998	249889	+	benzoate_4-monooxygenase_cytochrome_p450	no_locus_tag
ENH86764	250014	252043	-	benzoate_4-monooxygenase_cytochrome_p450	no_locus_tag
ENH86765	252681	253844	-	aristolochene_synthase	no_locus_tag
ENH86766	254214	255191	+	short_chain_dehydrogenase_reductase_family	no_locus_tag
ENH86767	259179	260252	-	hypothetical_protein	no_locus_tag
ENH86768	260923	262482	+	homoserine_o-acetyltransferase	no_locus_tag
ENH86769	262999	263940	+	nudix_family	no_locus_tag
ENH86770	263981	264723	-	ADP-ribose_pyrophosphatase	no_locus_tag
ENH86771	266416	268205	+	MFS_transporter	no_locus_tag
ENH86772	269415	271010	+	nad-dependent_deacetylase_sirtuin-2	no_locus_tag
ENH86773	283204	283596	+	hypothetical_protein	no_locus_tag
ENH86774	287976	288776	+	pectate_lyase	no_locus_tag
ENH86775	289560	290673	+	thymine_dioxygenase	no_locus_tag
ENH86776	291302	293758	+	C6_transcription_factor	no_locus_tag
ENH86777	293891	295405	-	FAD_binding_domain_protein	no_locus_tag
ENH86778	296715	298466	-	afln_vera_monooxygenase	no_locus_tag
ENH86779	300134	300755	+	hypothetical_protein	no_locus_tag
ENH86780	301907	303790	-	fumarylacetoacetate_hydrolase	no_locus_tag
ENH86781	305026	306378	+	amidohydrolase	no_locus_tag
ENH86782	307567	309963	-	polysaccharide_deacetylase_family_protein	no_locus_tag

Table of Blast hits (query gene, subject gene, %identity, blast score, %coverage, e-value):
Mycgr3G68036_Mycgr3T	ENH86775	36	197	87.6876876877	1e-56	
Mycgr3G23761_Mycgr3T	ENH86771	29	172	99.1011235955	1e-44	


>>

115. GL698718_0
Source: Metarhizium anisopliae ARSEF 23 unplaced genomic scaffold Scf_008, whole genome shotgun sequence.

Number of proteins with BLAST hits to this cluster: 2
MultiGeneBlast score: 2.0
Cumulative Blast bit score: 359

Table of genes, locations, strands and annotations of subject cluster:
EFY98879	1613363	1615738	-	PHD_finger_domain-containing_protein	no_locus_tag
EFY98880	1620377	1621557	-	hypothetical_protein	no_locus_tag
EFY98881	1622647	1624071	-	C2H2_finger_domain_protein,_putative	no_locus_tag
EFY98882	1631515	1633064	-	MFS_transporter,_putative	no_locus_tag
EFY98883	1635197	1637656	-	peptidase_S41_family_protein	no_locus_tag
EFY98884	1638077	1638505	+	hypothetical_protein	no_locus_tag
EFY98885	1639635	1640086	-	hypothetical_protein	no_locus_tag
EFY98886	1640838	1642567	-	PRO1A_C6_Zink-finger_protein	no_locus_tag
EFY98887	1643679	1645046	+	phosphatidylserine_decarboxylase_family_protein	no_locus_tag
EFY98888	1645826	1646776	+	methyltransferase_type_12	no_locus_tag
EFY98889	1647674	1649302	+	autophagy_protein_(Atg22),_putative	no_locus_tag
EFY98890	1649745	1650357	+	hypothetical_protein	no_locus_tag
EFY98891	1650747	1651217	+	mitochondrial_DnaJ_chaperone_(Tim14),_putative	no_locus_tag
EFY98892	1651502	1653146	-	QDE-2-interacting_protein	no_locus_tag
EFY98893	1653459	1655873	-	ATP-dependent_DNA_helicase_II_subunit_2	no_locus_tag
EFY98894	1656421	1656935	+	hypothetical_protein	no_locus_tag

Table of Blast hits (query gene, subject gene, %identity, blast score, %coverage, e-value):
Mycgr3G36449_Mycgr3T	EFY98883	30	235	101.162790698	2e-63	
Mycgr3G23761_Mycgr3T	EFY98882	27	124	81.5730337079	3e-28	


>>

116. AMYD01000373_0
Source: Colletotrichum gloeosporioides Cg-14, whole genome shotgun sequencing project.

Number of proteins with BLAST hits to this cluster: 2
MultiGeneBlast score: 2.0
Cumulative Blast bit score: 333

Table of genes, locations, strands and annotations of subject cluster:
EQB58029	4331	5174	+	hypothetical_protein	no_locus_tag
EQB58030	6014	8158	-	hypothetical_protein	no_locus_tag
EQB58031	8931	12158	+	hypothetical_protein	no_locus_tag
EQB58032	14606	16921	+	peptidase_S41_family_protein	no_locus_tag
EQB58033	19535	19805	+	hypothetical_protein	no_locus_tag
EQB58034	23459	25517	+	hypothetical_protein	no_locus_tag

Table of Blast hits (query gene, subject gene, %identity, blast score, %coverage, e-value):
Mycgr3G90561_Mycgr3T	EQB58029	34	77	55.8685446009	3e-14	
Mycgr3G36449_Mycgr3T	EQB58032	28	256	105.377906977	4e-71	


>>

117. EQ962656_3
Source: Talaromyces stipitatus ATCC 10500 scf_1105507295549 genomic scaffold, whole genome shotgun sequence.

Number of proteins with BLAST hits to this cluster: 2
MultiGeneBlast score: 2.0
Cumulative Blast bit score: 323

Table of genes, locations, strands and annotations of subject cluster:
EED17219	3870314	3871599	-	conserved_hypothetical_protein	no_locus_tag
EED17220	3873650	3874893	-	short_chain_dehydrogenase/reductase,_putative	no_locus_tag
EED17221	3880622	3881014	-	hypothetical_protein	no_locus_tag
EED17222	3882261	3882781	-	conserved_hypothetical_protein	no_locus_tag
EED17223	3883055	3884197	+	conserved_hypothetical_protein	no_locus_tag
EED17224	3884280	3886346	-	hypothetical_protein	no_locus_tag
EED17225	3886590	3887537	-	multidrug_resistance-associated_protein, putative	no_locus_tag
EED17226	3889022	3890743	+	adenylate_cyclase,_putative	no_locus_tag
EED17227	3890946	3891405	-	conserved_hypothetical_protein	no_locus_tag
EED17228	3892368	3893436	-	conserved_hypothetical_protein	no_locus_tag
EED17229	3893804	3894088	+	hypothetical_protein	no_locus_tag
EED17230	3908985	3909590	+	hypothetical_protein	no_locus_tag
EED17231	3909972	3910514	+	hypothetical_protein	no_locus_tag
EED17232	3911067	3912497	-	O-methyltransferase,_putative	no_locus_tag

Table of Blast hits (query gene, subject gene, %identity, blast score, %coverage, e-value):
Mycgr3G23761_Mycgr3T	EED17226	36	247	100.449438202	2e-72	
Mycgr3G35535_Mycgr3T	EED17228	28	76	82.7380952381	4e-14	


>>

118. KE145371_2
Source: Glarea lozoyensis ATCC 20868 chromosome Unknown GLAREA7, whole genome shotgun sequence.

Number of proteins with BLAST hits to this cluster: 2
MultiGeneBlast score: 2.0
Cumulative Blast bit score: 316

Table of genes, locations, strands and annotations of subject cluster:
EPE26309	3142653	3144630	+	MFS_general_substrate_transporter	no_locus_tag
EPE26310	3146551	3147702	-	hypothetical_protein	no_locus_tag
EPE26311	3149013	3150185	+	hypothetical_protein	no_locus_tag
EPE26312	3150468	3151953	-	FAD/NAD(P)-binding_protein	no_locus_tag
EPE26313	3153061	3154540	+	RING/U-box	no_locus_tag
EPE26314	3154777	3157192	-	P-loop_containing_nucleoside_triphosphate hydrolase	no_locus_tag
EPE26315	3157491	3158610	-	Putative_cyclase	no_locus_tag
EPE26316	3158917	3160343	-	hypothetical_protein	no_locus_tag
EPE26317	3160953	3166211	+	WD40_repeat-like_protein	no_locus_tag
EPE26318	3166706	3167739	-	hypothetical_protein	no_locus_tag
EPE26319	3168739	3169948	+	hypothetical_protein	no_locus_tag
EPE26320	3170813	3171427	+	Acyl-CoA_N-acyltransferases_(Nat)	no_locus_tag
EPE26321	3172044	3174118	+	alpha/beta-Hydrolase	no_locus_tag
EPE26322	3174631	3177033	-	MFS_general_substrate_transporter	no_locus_tag
EPE26323	3180192	3183364	+	Nucleic_acid-binding_protein	no_locus_tag
EPE26324	3186589	3188685	+	hypothetical_protein	no_locus_tag

Table of Blast hits (query gene, subject gene, %identity, blast score, %coverage, e-value):
Mycgr3G68030_Mycgr3T	EPE26316	39	243	98.125	2e-73	
Mycgr3G35535_Mycgr3T	EPE26318	31	73	83.3333333333	6e-13	


>>

119. AABX02000023_0
Source: Neurospora crassa OR74A, whole genome shotgun sequencing project.

Number of proteins with BLAST hits to this cluster: 2
MultiGeneBlast score: 2.0
Cumulative Blast bit score: 265

Table of genes, locations, strands and annotations of subject cluster:
EAA30510	470280	471214	+	predicted_protein	no_locus_tag
EAA30509	473805	476066	+	peroxidase/catalase_2	no_locus_tag
EAA30508	478183	478890	+	predicted_protein	no_locus_tag
EAA30507	480936	481719	-	conserved_hypothetical_protein	no_locus_tag
EAA30506	483147	485198	-	predicted_protein	no_locus_tag
EAA30505	489516	490481	-	conserved_hypothetical_protein	no_locus_tag
EAA30504	491221	497912	+	conserved_hypothetical_protein	no_locus_tag
EAA30503	499619	500617	+	hypothetical_protein	no_locus_tag
EAA30502	502393	503130	-	predicted_protein	no_locus_tag
EAA30501	503676	505571	+	conserved_hypothetical_protein	no_locus_tag
EAA30500	506702	507079	+	hypothetical_protein	no_locus_tag
EAA30499	508590	509288	+	predicted_protein	no_locus_tag
EAA30498	510042	510848	-	predicted_protein	no_locus_tag
EAA30497	512322	514022	-	hypothetical_protein	no_locus_tag
EAA30496	515792	517028	-	hypothetical_protein	no_locus_tag
EAA30495	517497	518905	-	predicted_protein	no_locus_tag

Table of Blast hits (query gene, subject gene, %identity, blast score, %coverage, e-value):
Mycgr3G90561_Mycgr3T	EAA30505	31	66	61.0328638498	3e-10	
Mycgr3G36449_Mycgr3T	EAA30504	30	199	82.7034883721	8e-50	


>>

120. JH126400_0
Source: Cordyceps militaris CM01 unplaced genomic scaffold CCM_S00002, whole genome shotgun sequence.

Number of proteins with BLAST hits to this cluster: 2
MultiGeneBlast score: 2.0
Cumulative Blast bit score: 225

Table of genes, locations, strands and annotations of subject cluster:
EGX93779	343208	344550	-	hypothetical_protein	no_locus_tag
EGX93780	345372	345734	+	hypothetical_protein	no_locus_tag
EGX93781	346053	346765	-	GTP_cyclohydrolase_I,_putative	no_locus_tag
EGX93782	347266	350671	+	phosphoribosyl_transferase	no_locus_tag
EGX93783	351006	351863	-	alpha/beta_hydrolase_fold-1	no_locus_tag
EGX93784	352632	353401	+	hypothetical_protein	no_locus_tag
EGX93785	353946	354611	+	pyridoxamine_phosphate_oxidase_family_protein	no_locus_tag
EGX93786	355014	356476	-	NRPS-like_enzyme,_putative	no_locus_tag
EGX93787	356715	358363	+	dimethylaniline_monooxygenase,_putative	no_locus_tag
EGX93788	359341	360667	+	FAD_dependent_oxidoreductase	no_locus_tag
EGX93789	360785	362095	-	tyrosinase,_putative	no_locus_tag
EGX93790	362590	363523	+	hypothetical_protein	no_locus_tag
EGX93791	364171	364900	+	hypothetical_protein	no_locus_tag
EGX93792	365954	368259	-	Cytochrome_P450	no_locus_tag
EGX93793	369669	371644	+	C6_transcription_factor,_putative	no_locus_tag
EGX93794	371724	372671	-	hypothetical_protein	no_locus_tag
EGX93795	373004	373874	+	glutathione_S-transferase,_putative	no_locus_tag
EGX93796	374715	376689	+	gamma-glutamyltranspeptidase	no_locus_tag
EGX93797	377774	379684	+	MFS_multidrug_transporter,_putative	no_locus_tag
EGX93798	382261	383963	+	mannosyltransferase	no_locus_tag
EGX93799	384871	390200	-	serine/threonine_protein_kinase,_putative	no_locus_tag
EGX93800	390983	391319	-	hypothetical_protein	no_locus_tag
EGX93801	395166	396103	-	hypothetical_protein	no_locus_tag

Table of Blast hits (query gene, subject gene, %identity, blast score, %coverage, e-value):
Mycgr3G90561_Mycgr3T	EGX93790	33	55	53.9906103286	4e-06	
Mycgr3G23761_Mycgr3T	EGX93797	28	171	99.1011235955	2e-44	


>>

121. KB725679_0
Source: Colletotrichum orbiculare MAFF 240422 unplaced genomic scaffold Scaffold_14, whole genome shotgun sequence.

Number of proteins with BLAST hits to this cluster: 2
MultiGeneBlast score: 2.0
Cumulative Blast bit score: 221

Table of genes, locations, strands and annotations of subject cluster:
ENH87611	7643	7922	-	hypothetical_protein	no_locus_tag
ENH87612	8607	9732	-	isocitrate_dehydrogenase	no_locus_tag
ENH87613	13744	15700	+	hypothetical_protein	no_locus_tag
ENH87614	16150	16638	-	40s_ribosomal_protein_s8	no_locus_tag
ENH87615	17963	19325	+	RNA_recognition_motif-containing_protein	no_locus_tag
ENH87616	23225	24679	+	hypothetical_protein	no_locus_tag
ENH87617	25469	26495	-	hypothetical_protein	no_locus_tag
ENH87618	28939	30288	+	MFS_monocarboxylate	no_locus_tag
ENH87619	30372	31163	-	nad_dependent_epimerase_dehydratase	no_locus_tag
ENH87620	34230	34872	+	minor_allergen_alt_a_7	no_locus_tag
ENH87621	35791	38940	-	hypothetical_protein	no_locus_tag
ENH87622	40036	41710	-	MFS_transporter	no_locus_tag

Table of Blast hits (query gene, subject gene, %identity, blast score, %coverage, e-value):
Mycgr3G90561_Mycgr3T	ENH87617	33	58	49.765258216	3e-07	
Mycgr3G23761_Mycgr3T	ENH87622	27	163	98.6516853933	5e-41	


>>

122. CM001208_0
Source: Mycosphaerella graminicola IPO323 chromosome 13, whole genome shotgun sequence.

Number of proteins with BLAST hits to this cluster: 2
MultiGeneBlast score: 2.0
Cumulative Blast bit score: 207

Table of genes, locations, strands and annotations of subject cluster:
EGP82692	802885	803322	-	hypothetical_protein	no_locus_tag
EGP82602	808254	809339	+	hypothetical_protein	no_locus_tag
EGP82603	810930	812364	+	beta-1,3_glucanosyltransferase	no_locus_tag
EGP82604	813075	814166	+	hypothetical_protein	no_locus_tag
EGP82605	816529	817518	+	hypothetical_protein	no_locus_tag
EGP82606	818318	819852	+	hypothetical_protein	no_locus_tag
EGP82607	820315	821325	+	hypothetical_protein	no_locus_tag
EGP82691	822110	823005	-	hypothetical_protein	no_locus_tag
EGP82690	823635	824970	-	hypothetical_protein	no_locus_tag
EGP82689	826641	827711	-	hypothetical_protein	no_locus_tag
EGP82608	828199	829995	+	hypothetical_protein	no_locus_tag
EGP82609	831385	833550	+	hypothetical_protein	no_locus_tag
EGP82610	836491	837157	+	hypothetical_protein	no_locus_tag
EGP82688	838404	839936	-	hypothetical_protein	no_locus_tag
EGP82687	840173	845299	-	hypothetical_protein	no_locus_tag
EGP82611	846383	849673	+	putative_alpha-glucosidase	no_locus_tag
EGP82686	851050	851979	-	hypothetical_protein	no_locus_tag
EGP82612	852487	853472	+	hypothetical_protein	no_locus_tag
EGP82685	853982	854428	-	hypothetical_protein	no_locus_tag

Table of Blast hits (query gene, subject gene, %identity, blast score, %coverage, e-value):
Mycgr3G68030_Mycgr3T	EGP82607	32	148	96.5625	4e-38	
Mycgr3G35535_Mycgr3T	EGP82610	27	60	72.619047619	7e-09	


>>

123. KB644411_2
Source: Penicillium oxalicum 114-2 unplaced genomic scaffold scaffold_4, whole genome shotgun sequence.

Number of proteins with BLAST hits to this cluster: 2
MultiGeneBlast score: 2.0
Cumulative Blast bit score: 206

Table of genes, locations, strands and annotations of subject cluster:
EPS28971	1805768	1806767	+	hypothetical_protein	no_locus_tag
EPS28972	1807661	1808426	+	hypothetical_protein	no_locus_tag
EPS28973	1809385	1811415	+	hypothetical_protein	no_locus_tag
EPS28974	1813216	1814881	+	hypothetical_protein	no_locus_tag
EPS28975	1815283	1820827	-	hypothetical_protein	no_locus_tag
EPS28976	1822821	1823692	-	hypothetical_protein	no_locus_tag
EPS28977	1824484	1825589	+	hypothetical_protein	no_locus_tag
EPS28978	1827526	1828688	+	hypothetical_protein	no_locus_tag
EPS28979	1828767	1830349	-	hypothetical_protein	no_locus_tag
EPS28980	1831447	1841720	-	hypothetical_protein	no_locus_tag
EPS28981	1842874	1843885	-	hypothetical_protein	no_locus_tag
EPS28982	1844758	1845714	+	hypothetical_protein	no_locus_tag
EPS28983	1846161	1848301	-	hypothetical_protein	no_locus_tag
EPS28984	1848875	1850461	+	hypothetical_protein	no_locus_tag

Table of Blast hits (query gene, subject gene, %identity, blast score, %coverage, e-value):
Mycgr3G23761_Mycgr3T	EPS28979	30	152	92.5842696629	2e-37	
Mycgr3G35535_Mycgr3T	EPS28977	28	55	83.9285714286	1e-06	


>>

124. GG697358_1
Source: Glomerella graminicola M1.001 genomic scaffold supercont1.28, whole genome shotgun sequence.

Number of proteins with BLAST hits to this cluster: 2
MultiGeneBlast score: 2.0
Cumulative Blast bit score: 206

Table of genes, locations, strands and annotations of subject cluster:
EFQ31896	210493	211153	+	hypothetical_protein	no_locus_tag
EFQ31897	211296	212360	+	hypothetical_protein	no_locus_tag
EFQ31898	213559	216201	+	fungal_specific_transcription_factor domain-containing protein	no_locus_tag
EFQ31899	217136	218506	-	hypothetical_protein	no_locus_tag
EFQ31900	223013	223906	-	hypothetical_protein	no_locus_tag
EFQ31901	229026	230733	+	major_facilitator_superfamily_transporter	no_locus_tag
EFQ31902	232011	232988	+	hypothetical_protein	no_locus_tag
EFQ31903	234969	235898	+	hypothetical_protein	no_locus_tag
EFQ31904	236769	237666	-	quinone_oxidoreductase	no_locus_tag
EFQ31905	240177	241544	-	major_facilitator_superfamily_transporter	no_locus_tag
EFQ31906	243962	244959	+	hypothetical_protein	no_locus_tag
EFQ31907	245549	248034	+	translation_elongation_factor_G	no_locus_tag
EFQ31908	253023	254950	+	hypothetical_protein	no_locus_tag
EFQ31909	255620	256111	-	hypothetical_protein	no_locus_tag
EFQ31910	257366	259105	+	hypothetical_protein	no_locus_tag
EFQ31911	259596	259961	+	hypothetical_protein	no_locus_tag
EFQ31912	260394	262444	-	hypothetical_protein	no_locus_tag
EFQ31913	263271	265405	+	hypothetical_protein	no_locus_tag

Table of Blast hits (query gene, subject gene, %identity, blast score, %coverage, e-value):
Mycgr3G90561_Mycgr3T	EFQ31906	33	57	50.234741784	9e-07	
Mycgr3G23761_Mycgr3T	EFQ31901	27	149	97.0786516854	3e-36	


>>

125. JH795672_0
Source: Magnaporthe oryzae P131 unplaced genomic scaffold P131_scaffold00357, whole genome shotgun sequence.

Number of proteins with BLAST hits to this cluster: 2
MultiGeneBlast score: 2.0
Cumulative Blast bit score: 171

Table of genes, locations, strands and annotations of subject cluster:
ELQ66778	49	1696	-	hypothetical_protein	no_locus_tag
ELQ66779	2837	4322	-	hypothetical_protein	no_locus_tag
ELQ66780	5389	6425	+	hypothetical_protein	no_locus_tag
ELQ66781	7816	9346	+	hypothetical_protein	no_locus_tag
ELQ66782	9642	11919	-	geranylgeranyl_pyrophosphate_synthetase	no_locus_tag
ELQ66783	13801	15633	-	averantin_oxidoreductase	no_locus_tag
ELQ66784	16302	20208	+	cyclohexanone_1,2-monooxygenase	no_locus_tag
ELQ66785	20897	21670	-	methyltransferase	no_locus_tag
ELQ66786	22372	24011	+	hypothetical_protein	no_locus_tag

Table of Blast hits (query gene, subject gene, %identity, blast score, %coverage, e-value):
Mycgr3G90561_Mycgr3T	ELQ66778	32	58	60.0938967136	3e-07	
Mycgr3G35535_Mycgr3T	ELQ66779	30	58	85.119047619	2e-07	
Mycgr3G35535_Mycgr3T	ELQ66778	34	55	60.7142857143	2e-06	


>>

126. CACQ02003267_0
Source: Colletotrichum higginsianum strain IMI 349063, whole genome shotgun sequencing project.

Number of proteins with BLAST hits to this cluster: 2
MultiGeneBlast score: 2.0
Cumulative Blast bit score: 171

Table of genes, locations, strands and annotations of subject cluster:
CCF39013	358	1133	+	hypothetical_protein	no_locus_tag
CCF39014	1939	2995	+	hypothetical_protein	no_locus_tag
CCF39015	3137	4402	-	major_facilitator_superfamily_transporter	no_locus_tag

Table of Blast hits (query gene, subject gene, %identity, blast score, %coverage, e-value):
Mycgr3G90561_Mycgr3T	CCF39014	29	59	58.2159624413	9e-08	
Mycgr3G35535_Mycgr3T	CCF39014	33	58	71.4285714286	1e-07	
Mycgr3G35535_Mycgr3T	CCF39013	33	54	55.3571428571	1e-06	


>>

127. CM001234_1
Source: Magnaporthe oryzae 70-15 chromosome 4, whole genome shotgun sequence.

Number of proteins with BLAST hits to this cluster: 2
MultiGeneBlast score: 2.0
Cumulative Blast bit score: 169

Table of genes, locations, strands and annotations of subject cluster:
EHA50179	1876645	1878284	-	hypothetical_protein	no_locus_tag
EHA50180	1879947	1881930	-	hypothetical_protein	no_locus_tag
EHA50181	1882368	1884353	-	hypothetical_protein	no_locus_tag
EHA50182	1885022	1886854	+	averantin_oxidoreductase	no_locus_tag
EHA50183	1888737	1891014	+	geranylgeranyl_pyrophosphate_synthetase	no_locus_tag
EHA50184	1891369	1892899	-	hypothetical_protein	no_locus_tag
EHA50185	1894293	1895948	-	hypothetical_protein	no_locus_tag
EHA50186	1896428	1897912	+	hypothetical_protein	no_locus_tag
EHA50187	1898998	1900055	+	hypothetical_protein	no_locus_tag
EHA50188	1900153	1901975	-	hypothetical_protein	no_locus_tag
EHA50189	1903830	1905624	+	hypothetical_protein	no_locus_tag
EHA50190	1905897	1906791	+	3-oxoacyl-[acyl-carrier-protein]_reductase	no_locus_tag
EHA50191	1907641	1909165	+	hypothetical_protein	no_locus_tag
EHA50192	1910018	1910707	-	oxidoreductase	no_locus_tag
EHA50193	1911131	1912707	+	enoyl_reductase	no_locus_tag
EHA50194	1913437	1914470	+	hypothetical_protein	no_locus_tag
EHA50195	1914666	1916366	-	hypothetical_protein	no_locus_tag
EHA50196	1917005	1918060	+	hypothetical_protein	no_locus_tag

Table of Blast hits (query gene, subject gene, %identity, blast score, %coverage, e-value):
Mycgr3G90561_Mycgr3T	EHA50187	32	60	60.0938967136	3e-08	
Mycgr3G35535_Mycgr3T	EHA50187	29	55	89.2857142857	9e-07	
Mycgr3G35535_Mycgr3T	EHA50186	32	54	88.0952380952	3e-06	


>>

128. EQ962659_0
Source: Talaromyces stipitatus ATCC 10500 scf_1105507295487 genomic scaffold, whole genome shotgun sequence.

Number of proteins with BLAST hits to this cluster: 2
MultiGeneBlast score: 2.0
Cumulative Blast bit score: 163

Table of genes, locations, strands and annotations of subject cluster:
EED12763	229880	230257	+	hypothetical_protein	no_locus_tag
EED12764	230591	232737	+	hypothetical_protein	no_locus_tag
EED12765	235814	241656	+	conserved_hypothetical_protein	no_locus_tag
EED12766	241897	243811	-	conserved_hypothetical_protein	no_locus_tag
EED12767	244213	244617	+	hypothetical_protein	no_locus_tag
EED12768	245419	246293	+	glycosyltransferase_family_protein	no_locus_tag
EED12769	246577	247508	-	conserved_hypothetical_protein	no_locus_tag
EED12770	247856	248232	-	hypothetical_protein	no_locus_tag
EED12771	249662	250581	-	hypothetical_protein	no_locus_tag
EED12773	251163	252037	+	conserved_hypothetical_protein	no_locus_tag
EED12775	252152	253324	-	O-methyltransferase,_putative	no_locus_tag
EED12777	254477	255474	+	integral_membrane_protein	no_locus_tag
EED12778	255866	257293	+	monocarboxylate_transporter,_putative	no_locus_tag
EED12779	257849	259147	+	short-chain_dehydrogenase,_putative	no_locus_tag
EED12780	259706	260658	-	methionyl-tRNA_formyltransferase,_putative	no_locus_tag
EED12781	260882	261720	+	hypothetical_protein	no_locus_tag
EED12782	262964	263422	+	hypothetical_protein	no_locus_tag
EED12783	263884	264455	-	hypothetical_protein	no_locus_tag
EED12784	264953	265790	-	hypothetical_protein	no_locus_tag
EED12785	267308	268945	+	conserved_hypothetical_protein	no_locus_tag
EED12786	270594	272300	+	conserved_hypothetical_protein	no_locus_tag

Table of Blast hits (query gene, subject gene, %identity, blast score, %coverage, e-value):
Mycgr3G90561_Mycgr3T	EED12771	38	81	52.5821596244	1e-15	
Mycgr3G35535_Mycgr3T	EED12773	32	82	90.4761904762	2e-16	


>>

129. JH725221_0
Source: Beauveria bassiana ARSEF 2860 unplaced genomic scaffold BBA_S00072, whole genome shotgun sequence.

Number of proteins with BLAST hits to this cluster: 2
MultiGeneBlast score: 2.0
Cumulative Blast bit score: 160

Table of genes, locations, strands and annotations of subject cluster:
EJP61168	15655	17686	+	branchpoint-bridging_protein	no_locus_tag
EJP61169	18302	21415	+	peptidase_family_M28_family	no_locus_tag
EJP61170	21800	22126	-	hypothetical_protein	no_locus_tag
EJP61171	25707	26942	+	HhH-GPD_superfamily_base_excision_DNA_repair protein	no_locus_tag
EJP61172	27227	27806	-	ribosomal_protein_L11	no_locus_tag
EJP61173	28788	29492	+	O-methyltransferase,_family_3	no_locus_tag
EJP61174	29731	31234	-	monocarboxylate_permease-like_protein	no_locus_tag
EJP61175	32494	33470	-	hypothetical_protein	no_locus_tag
EJP61176	33936	34416	-	hypothetical_protein	no_locus_tag
EJP61177	35260	36175	-	hypothetical_protein	no_locus_tag
EJP61178	36487	37534	+	hypothetical_protein	no_locus_tag
EJP61179	37688	39172	-	sterigmatocystin_8-O-methyltransferase	no_locus_tag
EJP61180	39894	41250	+	integral_membrane_protein	no_locus_tag
EJP61181	42100	43062	+	rRNA_assembly_protein_Mis3,_putative	no_locus_tag
EJP61182	44056	44369	+	hypothetical_protein	no_locus_tag
EJP61183	44716	45891	-	oxidoreductase-like_protein	no_locus_tag
EJP61184	46834	47907	+	YeeE/YedE_family_protein	no_locus_tag
EJP61185	47975	48425	-	endoribonuclease_L-PSP	no_locus_tag
EJP61186	48746	49351	-	GatB/YqeY_family_protein	no_locus_tag
EJP61187	49975	51511	-	putative_succinyl-CoA_ligase	no_locus_tag

Table of Blast hits (query gene, subject gene, %identity, blast score, %coverage, e-value):
Mycgr3G90561_Mycgr3T	EJP61177	40	81	55.3990610329	1e-15	
Mycgr3G35535_Mycgr3T	EJP61178	30	79	90.4761904762	6e-15	


>>

130. DS995901_1
Source: Penicillium marneffei ATCC 18224 scf_1105668340960 genomic scaffold, whole genome shotgun sequence.

Number of proteins with BLAST hits to this cluster: 2
MultiGeneBlast score: 2.0
Cumulative Blast bit score: 157

Table of genes, locations, strands and annotations of subject cluster:
EEA23878	626270	627307	+	metallo-beta-lactamase_domain_protein,_putative	no_locus_tag
EEA23879	628393	630120	+	trehalose-phosphate_synthase/phosphatase_complex subunit Tps1, putative	no_locus_tag
EEA23880	630754	631674	+	hypothetical_protein	no_locus_tag
EEA23881	631886	634539	-	AAA_family_ATPase,_putative	no_locus_tag
EEA23882	635958	637358	-	mitochondrial_carrier_protein,_putative	no_locus_tag
EEA23883	638534	640238	-	RING_finger_protein	no_locus_tag
EEA23885	642058	642332	+	hypothetical_protein	no_locus_tag
EEA23886	642675	644041	-	O-methyltransferase,_putative	no_locus_tag
EEA23887	645056	645879	+	conserved_hypothetical_protein	no_locus_tag
EEA23888	645896	646952	-	conserved_hypothetical_protein	no_locus_tag
EEA23889	647670	649149	+	conserved_hypothetical_protein	no_locus_tag
EEA23890	649395	651739	-	translation_initiation_factor_eif-2b_epsilon subunit, putative	no_locus_tag
EEA23891	652988	655243	-	stress_response_transcription_factor_SrrA/Skn7, putative	no_locus_tag
EEA23892	657213	657527	-	conserved_hypothetical_protein	no_locus_tag
EEA23893	657545	658237	-	conserved_hypothetical_protein	no_locus_tag
EEA23894	659249	660159	-	glutathione_S-transferase,_putative	no_locus_tag
EEA23895	661498	662858	-	ER_membrane_protein_Wsc4,_putative	no_locus_tag
EEA23896	665660	667039	+	hypothetical_protein	no_locus_tag

Table of Blast hits (query gene, subject gene, %identity, blast score, %coverage, e-value):
Mycgr3G90561_Mycgr3T	EEA23887	33	79	55.3990610329	1e-14	
Mycgr3G35535_Mycgr3T	EEA23888	28	78	97.619047619	7e-15	


>>

131. DS995727_0
Source: Trichophyton equinum CBS 127.97 supercont1.10 genomic scaffold, whole genome shotgun sequence.

Number of proteins with BLAST hits to this cluster: 2
MultiGeneBlast score: 2.0
Cumulative Blast bit score: 150

Table of genes, locations, strands and annotations of subject cluster:
EGE03381	122614	123667	-	hypothetical_protein	no_locus_tag
EGE03382	126921	127484	+	hypothetical_protein	no_locus_tag
EGE03383	128830	130434	-	hypothetical_protein	no_locus_tag
EGE03384	130924	133233	+	metalloprotease_MEP3	no_locus_tag
EGE03385	134572	135863	-	integral_membrane_protein	no_locus_tag
EGE03386	137171	138630	+	MFS_monocarboxylate_transporter	no_locus_tag
EGE03387	138744	139665	-	hypothetical_protein	no_locus_tag
EGE03388	140815	141460	+	hypothetical_protein	no_locus_tag
EGE03389	141716	142631	-	hypothetical_protein	no_locus_tag
EGE03390	143242	144256	+	hypothetical_protein	no_locus_tag
EGE03391	144389	145813	-	hypothetical_protein	no_locus_tag
EGE03392	146776	147870	+	hypothetical_protein	no_locus_tag
EGE03393	149560	150499	+	carbonate_dehydratase	no_locus_tag
EGE03394	150915	151733	-	hypothetical_protein	no_locus_tag
EGE03395	152224	153874	-	alkaline_phosphatase	no_locus_tag
EGE03396	154779	158467	+	hypothetical_protein	no_locus_tag
EGE03397	159617	160560	+	hypothetical_protein	no_locus_tag
EGE03398	161081	164127	-	pre-mRNA_splicing_factor	no_locus_tag

Table of Blast hits (query gene, subject gene, %identity, blast score, %coverage, e-value):
Mycgr3G90561_Mycgr3T	EGE03389	37	77	54.4600938967	5e-14	
Mycgr3G35535_Mycgr3T	EGE03390	33	73	69.0476190476	6e-13	


>>

132. GG700650_1
Source: Trichophyton rubrum CBS 118892 genomic scaffold supercont2.3, whole genome shotgun sequence.

Number of proteins with BLAST hits to this cluster: 2
MultiGeneBlast score: 2.0
Cumulative Blast bit score: 147

Table of genes, locations, strands and annotations of subject cluster:
EGD86991	1385837	1386869	+	hypothetical_protein	no_locus_tag
EGD86992	1391162	1392186	+	metalloprotease	no_locus_tag
EGD86993	1394694	1396934	+	metalloprotease	no_locus_tag
EGD86994	1398292	1399597	-	integral_membrane_protein	no_locus_tag
EGD86995	1400881	1402333	+	hypothetical_protein	no_locus_tag
EGD86996	1402447	1403362	-	hypothetical_protein	no_locus_tag
EGD86997	1403735	1404069	-	hypothetical_protein	no_locus_tag
EGD86998	1405302	1406213	-	hypothetical_protein	no_locus_tag
EGD86999	1406824	1408089	+	hypothetical_protein	no_locus_tag
EGD87000	1408623	1409654	+	hypothetical_protein	no_locus_tag
EGD87001	1411704	1412639	+	hypothetical_protein	no_locus_tag
EGD87002	1413000	1413848	-	hypothetical_protein	no_locus_tag
EGD87003	1414326	1415970	-	alkaline_phosphatase	no_locus_tag
EGD87004	1417237	1420614	+	hypothetical_protein	no_locus_tag
EGD87005	1421147	1422608	+	transcriptional_co-activator	no_locus_tag
EGD87006	1423093	1426108	-	pre-mRNA_splicing_factor_prp1	no_locus_tag
EGD87007	1426413	1427672	+	dimethyladenosine_transferase dimethyltransferase	no_locus_tag
EGD87008	1427715	1429877	-	GTPase_activating_protein_Gyp1	no_locus_tag

Table of Blast hits (query gene, subject gene, %identity, blast score, %coverage, e-value):
Mycgr3G90561_Mycgr3T	EGD86998	40	84	54.4600938967	2e-16	
Mycgr3G35535_Mycgr3T	EGD86999	28	63	72.619047619	3e-09	


>>

133. GG698487_1
Source: Trichophyton tonsurans CBS 112818 genomic scaffold supercont1.11, whole genome shotgun sequence.

Number of proteins with BLAST hits to this cluster: 2
MultiGeneBlast score: 2.0
Cumulative Blast bit score: 147

Table of genes, locations, strands and annotations of subject cluster:
EGD95284	202243	203296	-	hypothetical_protein	no_locus_tag
EGD95285	204690	205723	+	hypothetical_protein	no_locus_tag
EGD95286	209745	210155	-	hypothetical_protein	no_locus_tag
EGD95287	210637	212887	+	metalloprotease	no_locus_tag
EGD95288	214226	215516	-	integral_membrane_protein	no_locus_tag
EGD95289	216824	218283	+	hypothetical_protein	no_locus_tag
EGD95290	218397	219318	-	hypothetical_protein	no_locus_tag
EGD95291	219698	220035	-	hypothetical_protein	no_locus_tag
EGD95292	221300	222215	-	hypothetical_protein	no_locus_tag
EGD95293	222826	223840	+	hypothetical_protein	no_locus_tag
EGD95294	223973	225397	-	hypothetical_protein	no_locus_tag
EGD95295	226340	227434	+	hypothetical_protein	no_locus_tag
EGD95296	235015	237946	-	hypothetical_protein	no_locus_tag
EGD95297	238285	239224	+	hypothetical_protein	no_locus_tag
EGD95298	239619	240458	-	hypothetical_protein	no_locus_tag
EGD95299	240949	242599	-	alkaline_phosphatase	no_locus_tag
EGD95300	243504	247192	+	hypothetical_protein	no_locus_tag

Table of Blast hits (query gene, subject gene, %identity, blast score, %coverage, e-value):
Mycgr3G90561_Mycgr3T	EGD95292	37	74	54.4600938967	3e-13	
Mycgr3G35535_Mycgr3T	EGD95293	33	73	69.0476190476	6e-13	


>>

134. EQ962656_1
Source: Talaromyces stipitatus ATCC 10500 scf_1105507295549 genomic scaffold, whole genome shotgun sequence.

Number of proteins with BLAST hits to this cluster: 2
MultiGeneBlast score: 2.0
Cumulative Blast bit score: 135

Table of genes, locations, strands and annotations of subject cluster:
EED16322	1494275	1496605	-	conserved_hypothetical_protein	no_locus_tag
EED16323	1497772	1498824	+	hypothetical_protein	no_locus_tag
EED16324	1506732	1507079	+	hypothetical_protein	no_locus_tag
EED16325	1507947	1508375	+	hypothetical_protein	no_locus_tag
EED16326	1511062	1512489	-	O-methyltransferase,_putative	no_locus_tag
EED16327	1513295	1514127	+	conserved_hypothetical_protein	no_locus_tag
EED16331	1514132	1515205	-	conserved_hypothetical_protein	no_locus_tag
EED16333	1516161	1517236	+	conserved_hypothetical_protein	no_locus_tag
EED16335	1517560	1517970	-	hypothetical_protein	no_locus_tag
EED16336	1518631	1520140	+	F-box_domain_protein	no_locus_tag
EED16337	1520411	1521122	-	conserved_hypothetical_protein	no_locus_tag
EED16338	1522274	1524287	+	pyruvate_kinase	no_locus_tag
EED16339	1525816	1526229	+	hypothetical_protein	no_locus_tag
EED16340	1526286	1528208	+	conserved_hypothetical_protein	no_locus_tag
EED16341	1528608	1536061	-	1-phosphatidylinositol-3-phosphate_5-kinase (Fab1), putative	no_locus_tag

Table of Blast hits (query gene, subject gene, %identity, blast score, %coverage, e-value):
Mycgr3G90561_Mycgr3T	EED16327	38	65	38.0281690141	2e-10	
Mycgr3G35535_Mycgr3T	EED16331	26	70	96.4285714286	4e-12	


>>

135. KB446559_2
Source: Pseudocercospora fijiensis CIRAD86 unplaced genomic scaffold MYCFIscaffold_5, whole genome shotgun sequence.

Number of proteins with BLAST hits to this cluster: 2
MultiGeneBlast score: 2.0
Cumulative Blast bit score: 126

Table of genes, locations, strands and annotations of subject cluster:
EME81782	1024548	1025697	-	hypothetical_protein	no_locus_tag
EME81783	1026086	1028394	+	hypothetical_protein	no_locus_tag
EME81784	1028981	1029753	-	hypothetical_protein	no_locus_tag
EME81785	1030585	1031741	+	hypothetical_protein	no_locus_tag
EME81786	1032206	1032536	-	hypothetical_protein	no_locus_tag
EME81787	1033141	1035119	-	hypothetical_protein	no_locus_tag
EME81788	1035593	1040346	+	putative_ABC_transporter	no_locus_tag
EME81789	1040361	1041389	-	hypothetical_protein	no_locus_tag
EME81790	1041669	1042653	-	hypothetical_protein	no_locus_tag
EME81791	1042886	1043959	+	hypothetical_protein	no_locus_tag
EME81792	1044597	1045734	-	hypothetical_protein	no_locus_tag
EME81793	1046727	1047115	-	hypothetical_protein	no_locus_tag
EME81794	1048638	1050149	-	hypothetical_protein	no_locus_tag
EME81795	1051175	1052011	+	hypothetical_protein	no_locus_tag
EME81796	1053650	1054216	+	hypothetical_protein	no_locus_tag
EME81797	1054887	1055420	+	hypothetical_protein	no_locus_tag

Table of Blast hits (query gene, subject gene, %identity, blast score, %coverage, e-value):
Mycgr3G90561_Mycgr3T	EME81795	34	64	57.7464788732	1e-09	
Mycgr3G35535_Mycgr3T	EME81790	27	62	94.0476190476	4e-09	


>>

136. AP007166_1
Source: Aspergillus oryzae RIB40 DNA, SC113.

Number of proteins with BLAST hits to this cluster: 2
MultiGeneBlast score: 2.0
Cumulative Blast bit score: 119

Table of genes, locations, strands and annotations of subject cluster:
BAE63081	1395669	1396273	-	not_annotated	AO090113000015
BAE63082	1397319	1398389	-	not_annotated	AO090113000016
BAE63083	1399519	1400124	-	not_annotated	AO090113000017
BAE63084	1401539	1404894	+	not_annotated	AO090113000019
BAE63085	1405065	1406126	+	not_annotated	AO090113000020
BAE63086	1408019	1411696	+	not_annotated	AO090113000021
BAE63087	1411903	1413731	+	not_annotated	AO090113000022
BAE63088	1414473	1415203	+	not_annotated	AO090113000024
BAE63089	1415647	1416318	-	not_annotated	AO090113000025

Table of Blast hits (query gene, subject gene, %identity, blast score, %coverage, e-value):
Mycgr3G90561_Mycgr3T	BAE63089	34	60	60.5633802817	1e-08	
Mycgr3G35535_Mycgr3T	BAE63089	30	60	85.7142857143	5e-09	


>>

137. KB725822_0
Source: Colletotrichum orbiculare MAFF 240422 unplaced genomic scaffold Scaffold_269, whole genome shotgun sequence.

Number of proteins with BLAST hits to this cluster: 2
MultiGeneBlast score: 2.0
Cumulative Blast bit score: 118

Table of genes, locations, strands and annotations of subject cluster:
ENH84127	18103	20537	+	carbohydrate_esterase_family_9_protein	no_locus_tag
ENH84128	21230	21457	-	hypothetical_protein	no_locus_tag
ENH84129	21608	22228	+	hypothetical_protein	no_locus_tag
ENH84130	25850	26575	+	hypothetical_protein	no_locus_tag
ENH84131	26242	26654	-	hypothetical_protein	no_locus_tag
ENH84132	29775	31586	+	regulatory_protein	no_locus_tag
ENH84133	32189	32642	+	hypothetical_protein	no_locus_tag
ENH84134	33021	33374	-	hypothetical_protein	no_locus_tag
ENH84135	34864	35949	-	hypothetical_protein	no_locus_tag
ENH84136	36845	37870	-	hypothetical_protein	no_locus_tag
ENH84137	38739	40924	+	hypothetical_protein	no_locus_tag
ENH84138	41065	41940	-	hypothetical_protein	no_locus_tag
ENH84139	42503	43354	+	hypothetical_protein	no_locus_tag
ENH84140	43554	44156	-	hypothetical_protein	no_locus_tag
ENH84141	45034	46541	-	hypothetical_protein	no_locus_tag
ENH84142	46995	48103	-	c-4_methylsterol_oxidase	no_locus_tag
ENH84143	48849	51157	+	hypothetical_protein	no_locus_tag
ENH84144	52036	53799	+	siderophore_iron_transporter_mirb	no_locus_tag
ENH84145	55381	56301	+	hypothetical_protein	no_locus_tag
ENH84146	57030	58028	+	short-chain_dehydrogenase	no_locus_tag
ENH84147	59020	59409	+	hypothetical_protein	no_locus_tag
ENH84148	59918	60767	+	hypothetical_protein	no_locus_tag
ENH84149	62741	64481	+	neutral_amino_acid	no_locus_tag

Table of Blast hits (query gene, subject gene, %identity, blast score, %coverage, e-value):
Mycgr3G90561_Mycgr3T	ENH84139	29	61	61.9718309859	2e-08	
Mycgr3G35535_Mycgr3T	ENH84136	28	57	93.4523809524	4e-07	


>>

138. AMYD01004223_0
Source: Colletotrichum gloeosporioides Cg-14, whole genome shotgun sequencing project.

Number of proteins with BLAST hits to this cluster: 2
MultiGeneBlast score: 2.0
Cumulative Blast bit score: 118

Table of genes, locations, strands and annotations of subject cluster:
EQB43615	12156	12557	+	glycosyl_hydrolase_family_18	no_locus_tag
EQB43616	12974	13249	-	hypothetical_protein	no_locus_tag
EQB43617	13590	14311	-	hypothetical_protein	no_locus_tag
EQB43618	15399	16209	-	hypothetical_protein	no_locus_tag
EQB43619	16545	17156	-	hypothetical_protein	no_locus_tag
EQB43620	18467	20166	+	cytochrome_P450	no_locus_tag
EQB43621	20280	21770	-	hypothetical_protein	no_locus_tag
EQB43622	22170	23267	-	hypothetical_protein	no_locus_tag
EQB43623	30505	31342	-	hypothetical_protein	no_locus_tag
EQB43624	31920	32792	+	hypothetical_protein	no_locus_tag
EQB43625	32914	35130	-	hypothetical_protein	no_locus_tag
EQB43626	36026	37003	+	hypothetical_protein	no_locus_tag
EQB43627	37883	38963	+	hypothetical_protein	no_locus_tag
EQB43628	39377	40677	+	hypothetical_protein	no_locus_tag
EQB43629	41022	41466	-	hypothetical_protein	no_locus_tag

Table of Blast hits (query gene, subject gene, %identity, blast score, %coverage, e-value):
Mycgr3G90561_Mycgr3T	EQB43623	28	62	61.9718309859	4e-09	
Mycgr3G35535_Mycgr3T	EQB43626	30	56	91.0714285714	6e-07	


>>

139. KB726072_0
Source: Colletotrichum orbiculare MAFF 240422 unplaced genomic scaffold Scaffold_494, whole genome shotgun sequence.

Number of proteins with BLAST hits to this cluster: 2
MultiGeneBlast score: 2.0
Cumulative Blast bit score: 111

Table of genes, locations, strands and annotations of subject cluster:
ENH78168	439137	441534	+	mRNA_splicing_protein	no_locus_tag
ENH78169	444400	445601	+	cytochrome_c_peroxidase	no_locus_tag
ENH78170	447587	447862	-	hypothetical_protein	no_locus_tag
ENH78171	448307	449008	-	tankyrase_1_binding_protein_isoform-like protein	no_locus_tag
ENH78172	450630	451400	+	hypothetical_protein	no_locus_tag
ENH78173	451640	452503	-	hypothetical_protein	no_locus_tag
ENH78174	454654	454977	+	hypothetical_protein	no_locus_tag
ENH78175	456745	457907	-	hypothetical_protein	no_locus_tag
ENH78176	458469	459573	+	hypothetical_protein	no_locus_tag
ENH78177	460565	461404	+	tat_pathway_signal_sequence	no_locus_tag
ENH78178	461850	462849	-	hypothetical_protein	no_locus_tag
ENH78179	467309	468268	+	f1f0_atp_synthase_assembly_protein	no_locus_tag
ENH78180	471418	472614	-	gas1-like_protein	no_locus_tag
ENH78181	475610	476251	+	gcn5-related_n-acetyltransferase	no_locus_tag
ENH78182	476454	477719	-	pyridine_nucleotide-disulfide_oxidoreductase	no_locus_tag

Table of Blast hits (query gene, subject gene, %identity, blast score, %coverage, e-value):
Mycgr3G90561_Mycgr3T	ENH78178	33	55	53.5211267606	3e-06	
Mycgr3G35535_Mycgr3T	ENH78176	27	57	85.119047619	3e-07	


>>

140. DS985225_1
Source: Verticillium albo-atrum VaMs.102 supercont1.12 genomic scaffold, whole genome shotgun sequence.

Number of proteins with BLAST hits to this cluster: 1
MultiGeneBlast score: 1.0
Cumulative Blast bit score: 3093

Table of genes, locations, strands and annotations of subject cluster:
EEY22263	453949	455657	-	pantothenate_synthetase	no_locus_tag
EEY22264	458919	460885	+	C6_zinc_finger_domain-containing_protein	no_locus_tag
EEY22265	461311	462197	-	GS1_protein	no_locus_tag
EEY22266	462558	463538	+	conserved_hypothetical_protein	no_locus_tag
EEY22267	464682	464998	+	predicted_protein	no_locus_tag
EEY22268	465352	467085	-	predicted_protein	no_locus_tag
EEY22269	470997	472199	+	lectin	no_locus_tag
EEY22270	473021	482054	-	HC-toxin_synthetase	no_locus_tag
EEY22271	482333	487978	-	HC-toxin_synthetase	no_locus_tag
EEY22272	490133	497717	-	HC-toxin_synthetase	no_locus_tag
EEY22273	498532	500877	-	phenyloxazoline_synthase_mbtB	no_locus_tag
EEY22274	505878	507620	+	fatty_acid_synthase_beta_subunit	no_locus_tag
EEY22275	509287	513726	+	canalicular_multispecific_organic_anion transporter 2	no_locus_tag
EEY22276	514058	515716	-	lipase	no_locus_tag
EEY22277	516505	518980	-	pantothenate_transporter_FEN2	no_locus_tag

Table of Blast hits (query gene, subject gene, %identity, blast score, %coverage, e-value):
Mycgr3G90558_Mycgr3T	EEY22272	30	1082	57.7686516085	0.0	
Mycgr3G90558_Mycgr3T	EEY22271	35	1007	41.3187314625	0.0	
Mycgr3G90558_Mycgr3T	EEY22270	29	1004	61.7613506731	0.0	


>>

141. JN186799_0
Source: Claviceps purpurea strain 20.1 ergot alkaloid biosynthetic gene cluster, partial sequence.

Number of proteins with BLAST hits to this cluster: 1
MultiGeneBlast score: 1.0
Cumulative Blast bit score: 2413

Table of genes, locations, strands and annotations of subject cluster:
AET79191	21324	23435	-	elymoclavine_monooxygenase	cloA
AET79180	24095	25602	-	chanoclavine_synthase_catalase_protein	easC
AET79189	26331	27179	-	chanoclavine-I_dehydrogenase	easD
AET79192	27587	29490	+	chanoclavine-I_synthase_oxidoreductase	easE
AET79190	29844	30993	+	dimethylallyltryptophan_N-methyltransferase	easF
AET79181	31353	32431	-	agroclavine_dehydrogenase	easG
AET79188	33089	34554	+	dimethylallyl_tryptophan_synthase	dmaW
AET79182	35947	36891	-	putative_oxygenase	easH1
AET79183	37705	48636	+	lysergyl_peptide_synthetase_subunit_1	lpsA1
AET79184	52447	63381	+	lysergyl_peptide_synthetase_subunit_1	lpsA2
AET79185	66909	67226	+	hypothetical_protein	no_locus_tag
AET79186	69960	71064	-	hypothetical_protein	no_locus_tag

Table of Blast hits (query gene, subject gene, %identity, blast score, %coverage, e-value):
Mycgr3G90558_Mycgr3T	AET79183	31	1215	68.720054757	0.0	
Mycgr3G90558_Mycgr3T	AET79184	30	1198	68.8341318731	0.0	


>>

142. CAGA01000020_1
Source: Claviceps purpurea 20.1, whole genome shotgun sequencing project.

Number of proteins with BLAST hits to this cluster: 1
MultiGeneBlast score: 1.0
Cumulative Blast bit score: 2413

Table of genes, locations, strands and annotations of subject cluster:
CCE30220	215789	218621	+	related_to_sna41_protein	no_locus_tag
CCE30221	220814	221929	+	probable_regulator_of_phosphatidylinositol-4-OH_kinase_protein	no_locus_tag
CCE30222	224705	225007	-	uncharacterized_protein	no_locus_tag
CCE30223	227434	228538	+	uncharacterized_protein	no_locus_tag
CCE30224	231272	231589	-	uncharacterized_protein	no_locus_tag
CCE30225	235117	246051	-	non-ribosomal_peptide_synthetase	no_locus_tag
CCE30226	249862	260793	-	non-ribosomal_peptide_synthetase	no_locus_tag
CCE30227	261607	262551	+	uncharacterized_protein	no_locus_tag
CCE30228	263944	265409	-	uncharacterized_protein	no_locus_tag
CCE30229	266067	267145	+	uncharacterized_protein	no_locus_tag
CCE30230	267505	268654	-	uncharacterized_protein	no_locus_tag
CCE30231	269008	270510	-	probable_isoamyl_alcohol_oxidase	no_locus_tag
CCE30232	271319	272167	+	related_to_D-arabinitol_2-dehydrogenase	no_locus_tag
CCE30233	272896	274403	+	probable_catalase_isozyme_P	no_locus_tag
CCE30234	275063	277174	+	related_to_trichodiene_oxygenase_cytochrome_P450	no_locus_tag
CCE30235	277495	281470	-	related_to_non-ribosomal_peptide_synthetase	no_locus_tag

Table of Blast hits (query gene, subject gene, %identity, blast score, %coverage, e-value):
Mycgr3G90558_Mycgr3T	CCE30226	31	1215	68.720054757	0.0	
Mycgr3G90558_Mycgr3T	CCE30225	30	1198	68.8341318731	0.0	


>>

143. KB933064_0
Source: Togninia minima UCRPA7 unplaced genomic scaffold PA7_03_scaffold_293, whole genome shotgun sequence.

Number of proteins with BLAST hits to this cluster: 1
MultiGeneBlast score: 1.0
Cumulative Blast bit score: 2295

Table of genes, locations, strands and annotations of subject cluster:
EOO00596	128213	130967	-	putative_glycoside_hydrolase_family_2_protein	no_locus_tag
EOO00602	132107	133330	+	putative_mitochondrial_cytochrome_protein	no_locus_tag
EOO00592	134087	135199	+	hypothetical_protein	no_locus_tag
EOO00601	147741	180254	-	hypothetical_protein	no_locus_tag
EOO00594	183798	184880	-	putative_alpha_beta_hydrolase_protein	no_locus_tag
EOO00604	185818	213011	+	hypothetical_protein	no_locus_tag

Table of Blast hits (query gene, subject gene, %identity, blast score, %coverage, e-value):
Mycgr3G90558_Mycgr3T	EOO00601	30	1164	61.3734884782	0.0	
Mycgr3G90558_Mycgr3T	EOO00604	30	1131	61.145334246	0.0	


>>

144. ACYE01000348_0
Source: Trichophyton verrucosum HKI 0517, whole genome shotgun sequencing project.

Number of proteins with BLAST hits to this cluster: 1
MultiGeneBlast score: 1.0
Cumulative Blast bit score: 2244

Table of genes, locations, strands and annotations of subject cluster:
EFE39127	298	651	+	hypothetical_protein	no_locus_tag
EFE39128	2978	3244	-	hypothetical_protein	no_locus_tag
EFE39129	3398	4093	+	GPI_anchored_CFEM_domain_protein	no_locus_tag
EFE39130	5775	7898	-	hypothetical_protein	no_locus_tag
EFE39131	8110	10143	+	hypothetical_protein	no_locus_tag
EFE39132	10511	11189	+	hypothetical_protein	no_locus_tag
EFE39133	11379	11954	-	hypothetical_protein	no_locus_tag
EFE39134	12238	12588	-	hypothetical_protein	no_locus_tag
EFE39135	12901	14095	+	hypothetical_protein	no_locus_tag
EFE39136	14389	15686	-	hypothetical_protein	no_locus_tag
EFE39137	16187	17057	-	hypothetical_protein	no_locus_tag
EFE39138	17606	25327	-	hypothetical_protein	no_locus_tag
EFE39139	25673	36486	-	nonribosomal_peptide_synthase,_putative	no_locus_tag
EFE39140	37562	39509	-	hypothetical_protein	no_locus_tag
EFE39141	40783	46991	-	hypothetical_protein	no_locus_tag
EFE39142	48208	49318	+	hypothetical_protein	no_locus_tag
EFE39143	49578	50967	-	hypothetical_protein	no_locus_tag
EFE39144	52095	57201	+	hypothetical_protein	no_locus_tag

Table of Blast hits (query gene, subject gene, %identity, blast score, %coverage, e-value):
Mycgr3G90558_Mycgr3T	EFE39139	28	1218	78.1884553958	0.0	
Mycgr3G90558_Mycgr3T	EFE39138	30	1026	54.688569473	0.0	


>>

145. AHHD01000518_0
Source: Macrophomina phaseolina MS6, whole genome shotgun sequencing project.

Number of proteins with BLAST hits to this cluster: 1
MultiGeneBlast score: 1.0
Cumulative Blast bit score: 2110

Table of genes, locations, strands and annotations of subject cluster:
EKG10369	2071	2853	-	hypothetical_protein	no_locus_tag
EKG10370	4698	5147	+	Thioesterase_superfamily	no_locus_tag
EKG10371	5304	6784	-	hypothetical_protein	no_locus_tag
EKG10372	8617	9045	+	hypothetical_protein	no_locus_tag
EKG10373	10381	42790	-	AMP-dependent_synthetase/ligase	no_locus_tag
EKG10374	43709	44092	-	nucleoside-diphosphate-sugarepimerase,putative	no_locus_tag
EKG10375	47726	48229	+	hypothetical_protein	no_locus_tag
EKG10376	48258	53445	-	hypothetical_protein	no_locus_tag
EKG10377	55249	56310	-	hypothetical_protein	no_locus_tag
EKG10378	57105	59808	+	Putative_ABC_transporter_protein	no_locus_tag
EKG10379	60871	62298	+	Putative_ABC_transporter_protein	no_locus_tag

Table of Blast hits (query gene, subject gene, %identity, blast score, %coverage, e-value):
Mycgr3G90558_Mycgr3T	EKG10373	34	2110	90.0752908966	0.0	


>>

146. ABDF02000078_0
Source: Trichoderma virens Gv29-8, whole genome shotgun sequencing project.

Number of proteins with BLAST hits to this cluster: 1
MultiGeneBlast score: 1.0
Cumulative Blast bit score: 2074

Table of genes, locations, strands and annotations of subject cluster:
EHK20656	46398	47588	-	hypothetical_protein	no_locus_tag
EHK20657	48508	52024	+	hypothetical_protein	no_locus_tag
EHK20658	52268	53523	-	hypothetical_protein	no_locus_tag
EHK20659	55312	56073	-	hypothetical_protein	no_locus_tag
EHK20660	57119	58261	-	hypothetical_protein	no_locus_tag
EHK20800	60046	84786	-	non-ribosomal_peptide_synthetase	no_locus_tag
EHK20661	87545	88785	+	hypothetical_protein	no_locus_tag
EHK20662	89989	91931	+	hypothetical_protein	no_locus_tag
EHK20663	92780	94866	-	hypothetical_protein	no_locus_tag
EHK20664	98207	99623	+	hypothetical_protein	no_locus_tag
EHK20665	100187	101289	-	hypothetical_protein	no_locus_tag
EHK20666	101576	102283	-	hypothetical_protein	no_locus_tag

Table of Blast hits (query gene, subject gene, %identity, blast score, %coverage, e-value):
Mycgr3G90558_Mycgr3T	EHK20800	32	2074	93.9082819986	0.0	


>>

147. ABDF02000005_1
Source: Trichoderma virens Gv29-8, whole genome shotgun sequencing project.

Number of proteins with BLAST hits to this cluster: 1
MultiGeneBlast score: 1.0
Cumulative Blast bit score: 2042

Table of genes, locations, strands and annotations of subject cluster:
EHK23782	1811306	1812534	-	hypothetical_protein	no_locus_tag
EHK23783	1813066	1813900	-	hypothetical_protein	no_locus_tag
EHK23784	1815841	1817317	+	glycosyltransferase_family_31_protein	no_locus_tag
EHK23785	1817568	1819238	-	hypothetical_protein	no_locus_tag
EHK23786	1819841	1821002	-	hypothetical_protein	no_locus_tag
EHK23787	1825427	1826455	+	hypothetical_protein	no_locus_tag
EHK23788	1830830	1880925	+	non-ribosomal_peptide_synthetase	no_locus_tag

Table of Blast hits (query gene, subject gene, %identity, blast score, %coverage, e-value):
Mycgr3G90558_Mycgr3T	EHK23788	33	2042	89.3680127766	0.0	


>>

148. CAGA01000020_0
Source: Claviceps purpurea 20.1, whole genome shotgun sequencing project.

Number of proteins with BLAST hits to this cluster: 1
MultiGeneBlast score: 1.0
Cumulative Blast bit score: 2029

Table of genes, locations, strands and annotations of subject cluster:
CCE30170	3315	3897	-	uncharacterized_protein	no_locus_tag
CCE30171	9567	10631	+	related_to_l-arginine:lysine_amidinotransferase	no_locus_tag
CCE30172	11215	16579	-	related_to_multidrug_resistance_protein	no_locus_tag
CCE30173	18893	20505	-	related_to_benzoate_4-monooxygenase_cytochrome_P450	no_locus_tag
CCE30174	22433	28783	+	related_to_AM-toxin_synthetase_(AMT)	no_locus_tag
CCE30175	28880	53423	+	related_to_non-ribosomal_peptide_synthetase	no_locus_tag
CCE30176	55022	55696	+	uncharacterized_protein	no_locus_tag
CCE30177	56722	59865	+	probable_sterol_glucosyltransferase	no_locus_tag
CCE30178	60970	62976	+	probable_carboxypeptidase	no_locus_tag
CCE30179	63245	66541	-	related_to_PMR1-Ca++-transporting_P-type_ATPase_located_in_Golgi	no_locus_tag
CCE30180	70107	71902	-	probable_asparaginyl-tRNA-synthetase	no_locus_tag
CCE30181	73216	75243	-	galactose_oxidase_precursor_[GAO]	no_locus_tag

Table of Blast hits (query gene, subject gene, %identity, blast score, %coverage, e-value):
Mycgr3G90558_Mycgr3T	CCE30174	32	1029	48.6652977413	0.0	
Mycgr3G90558_Mycgr3T	CCE30175	31	1001	49.7148072097	0.0	


>>

149. ABDG02000023_0
Source: Trichoderma atroviride IMI 206040, whole genome shotgun sequencing project.

Number of proteins with BLAST hits to this cluster: 1
MultiGeneBlast score: 1.0
Cumulative Blast bit score: 2018

Table of genes, locations, strands and annotations of subject cluster:
EHK45795	838352	839443	+	Hypothetical_protein	no_locus_tag
EHK45796	839722	840578	-	hypothetical_protein	no_locus_tag
EHK45798	841432	842458	-	putative_hydrolase	no_locus_tag
EHK45799	844123	845726	+	hypothetical_protein	no_locus_tag
EHK45800	846178	846747	-	hypothetical_protein	no_locus_tag
EHK45801	847856	849568	-	hypothetical_protein	no_locus_tag
EHK45802	852556	853846	-	Ca2+_transporter	no_locus_tag
EHK45803	854648	856598	+	hypothetical_protein	no_locus_tag
EHK45804	857001	923302	-	non-ribosomal_peptide_synthetase	no_locus_tag
EHK45805	928962	929922	+	hypothetical_protein	no_locus_tag
EHK45806	934310	936603	-	cytochrome_P450	no_locus_tag
EHK45807	937589	938656	+	hypothetical_protein	no_locus_tag
EHK45808	942788	944099	+	hypothetical_protein	no_locus_tag

Table of Blast hits (query gene, subject gene, %identity, blast score, %coverage, e-value):
Mycgr3G90558_Mycgr3T	EHK45804	33	2018	89.7330595483	0.0	


>>

150. JH126400_6
Source: Cordyceps militaris CM01 unplaced genomic scaffold CCM_S00002, whole genome shotgun sequence.

Number of proteins with BLAST hits to this cluster: 1
MultiGeneBlast score: 1.0
Cumulative Blast bit score: 1948

Table of genes, locations, strands and annotations of subject cluster:
EGX94979	4193829	4195376	-	hypothetical_protein	no_locus_tag
EGX94980	4196859	4199773	-	pH_signal_transduction_protein_PalI,_putative	no_locus_tag
EGX94981	4201881	4206855	-	ABC_transporter,_transmembrane_region,_type_1	no_locus_tag
EGX94982	4208732	4210344	-	benzoate_4-monooxygenase_cytochrome_P450	no_locus_tag
EGX94983	4212343	4225710	+	non-ribosomal_peptide_synthase,_putative	no_locus_tag

Table of Blast hits (query gene, subject gene, %identity, blast score, %coverage, e-value):
Mycgr3G90558_Mycgr3T	EGX94983	32	1948	91.1932466347	0.0	


>>

151. ACJE01000015_0
Source: Aspergillus niger ATCC 1015, whole genome shotgun sequencing project.

Number of proteins with BLAST hits to this cluster: 1
MultiGeneBlast score: 1.0
Cumulative Blast bit score: 1938

Table of genes, locations, strands and annotations of subject cluster:
EHA20895	1462	2048	-	hypothetical_protein	no_locus_tag
EHA20896	3496	20418	-	hypothetical_protein	no_locus_tag
EHA20897	21614	23486	+	hypothetical_protein	no_locus_tag
EHA20898	23886	24785	+	catalytic_protein	no_locus_tag
EHA20899	26109	27074	+	hypothetical_protein	no_locus_tag
EHA20900	35618	36746	+	hypothetical_protein	no_locus_tag

Table of Blast hits (query gene, subject gene, %identity, blast score, %coverage, e-value):
Mycgr3G90558_Mycgr3T	EHA20896	33	1938	91.626739676	0.0	


>>

152. CM001233_3
Source: Magnaporthe oryzae 70-15 chromosome 3, whole genome shotgun sequence.

Number of proteins with BLAST hits to this cluster: 1
MultiGeneBlast score: 1.0
Cumulative Blast bit score: 1910

Table of genes, locations, strands and annotations of subject cluster:
EHA53278	6022994	6024489	+	hypothetical_protein	no_locus_tag
EHA53279	6024558	6026152	-	ATP-binding_cassette	no_locus_tag
EHA53280	6027482	6027966	+	hypothetical_protein	no_locus_tag
EHA53281	6030225	6030848	-	high_affinity_copper_transporter	no_locus_tag
EHA53282	6031230	6033015	+	hypothetical_protein	no_locus_tag
EHA53283	6033397	6034083	-	hypothetical_protein	no_locus_tag
EHA53284	6035067	6037648	+	hypothetical_protein	no_locus_tag
EHA53285	6038316	6040200	-	pisatin_demethylase	no_locus_tag
EHA53286	6040865	6042065	+	hypothetical_protein	no_locus_tag
EHA53287	6042642	6057224	-	cyclic_peptide_synthetase	no_locus_tag
EHA53288	6058549	6060887	+	hypothetical_protein	no_locus_tag
EHA53289	6062762	6063081	-	hypothetical_protein	no_locus_tag
EHA53290	6064103	6064824	+	hypothetical_protein	no_locus_tag
EHA53291	6069082	6071001	-	carboxypeptidase_S1	no_locus_tag
EHA53292	6074512	6075310	-	hypothetical_protein	no_locus_tag

Table of Blast hits (query gene, subject gene, %identity, blast score, %coverage, e-value):
Mycgr3G90558_Mycgr3T	EHA53287	30	1910	104.31211499	0.0	


>>

153. JH921444_0
Source: Marssonina brunnea f. sp. 'multigermtubi' MB_m1 unplaced genomic scaffold M6_S00017, whole genome shotgun sequence.

Number of proteins with BLAST hits to this cluster: 1
MultiGeneBlast score: 1.0
Cumulative Blast bit score: 1900

Table of genes, locations, strands and annotations of subject cluster:
EKD14733	132939	134585	-	WD_domain-containing_protein	no_locus_tag
EKD14734	135007	139294	+	exonuclease_II_Exo2	no_locus_tag
EKD14735	140012	142156	-	anaphase_control_protein_cut9	no_locus_tag
EKD14736	142248	143245	+	alpha-type_of_subunit_of_20S_proteasome	no_locus_tag
EKD14737	143513	144109	-	zinc_finger_protein	no_locus_tag
EKD14738	144410	146985	+	DNA_repair_helicase_rad25	no_locus_tag
EKD14739	148577	149953	-	NADH_pyrophosphatase	no_locus_tag
EKD14740	150851	165484	-	nonribosomal_peptide_synthetase	no_locus_tag
EKD14741	170637	172109	-	nonribosomal_peptide_synthase_Pes1	no_locus_tag

Table of Blast hits (query gene, subject gene, %identity, blast score, %coverage, e-value):
Mycgr3G90558_Mycgr3T	EKD14740	32	1900	95.5053616245	0.0	


>>

154. GG698914_2
Source: Nectria haematococca mpVI 77-13-4 chromosome 7 genomic scaffold NECHAsca_22_chr7_11_0, whole genome shotgun sequence.

Number of proteins with BLAST hits to this cluster: 1
MultiGeneBlast score: 1.0
Cumulative Blast bit score: 1873

Table of genes, locations, strands and annotations of subject cluster:
EEU38720	463602	464717	+	hypothetical_protein	no_locus_tag
EEU38837	464798	467730	-	predicted_protein	no_locus_tag
EEU38721	470628	471476	+	predicted_protein	no_locus_tag
EEU38838	471861	472580	-	hypothetical_protein	no_locus_tag
EEU38722	473579	474444	+	predicted_protein	no_locus_tag
EEU38723	476075	477795	+	predicted_protein	no_locus_tag
EEU38839	477949	479357	-	hypothetical_protein	no_locus_tag
EEU38840	480313	481098	-	hypothetical_protein	no_locus_tag
EEU38841	483175	501313	-	hypothetical_protein	no_locus_tag

Table of Blast hits (query gene, subject gene, %identity, blast score, %coverage, e-value):
Mycgr3G90558_Mycgr3T	EEU38841	31	1873	102.76066621	0.0	


>>

155. AACD01000135_0
Source: Aspergillus nidulans FGSC A4, whole genome shotgun sequencing project.

Number of proteins with BLAST hits to this cluster: 1
MultiGeneBlast score: 1.0
Cumulative Blast bit score: 1831

Table of genes, locations, strands and annotations of subject cluster:
EAA59534	23248	28862	+	hypothetical_protein	no_locus_tag
EAA59535	29030	30874	-	hypothetical_protein	no_locus_tag
EAA59536	31536	35783	+	hypothetical_protein	no_locus_tag
EAA59537	36304	37005	-	hypothetical_protein	no_locus_tag
EAA59538	38104	59914	+	hypothetical_protein	no_locus_tag
EAA59539	60857	61446	-	hypothetical_protein	no_locus_tag
EAA59540	64256	64882	+	hypothetical_protein	no_locus_tag
EAA59541	65871	66613	+	hypothetical_protein	no_locus_tag
EAA59542	67940	69768	-	hypothetical_protein	no_locus_tag
EAA59543	71318	72546	-	hypothetical_protein	no_locus_tag
EAA59544	73386	74668	+	hypothetical_protein	no_locus_tag
EAA59545	77110	78718	+	hypothetical_protein	no_locus_tag
EAA59546	79192	79746	-	hypothetical_protein	no_locus_tag

Table of Blast hits (query gene, subject gene, %identity, blast score, %coverage, e-value):
Mycgr3G90558_Mycgr3T	EAA59538	31	1831	88.6607346566	0.0	


>>

156. EQ962654_1
Source: Talaromyces stipitatus ATCC 10500 scf_1105507295541 genomic scaffold, whole genome shotgun sequence.

Number of proteins with BLAST hits to this cluster: 1
MultiGeneBlast score: 1.0
Cumulative Blast bit score: 1735

Table of genes, locations, strands and annotations of subject cluster:
EED19134	341146	346250	-	multidrug_resistance_protein,_putative	no_locus_tag
EED19135	347874	348937	+	hypothetical_protein	no_locus_tag
EED19136	349803	350748	-	conserved_hypothetical_protein	no_locus_tag
EED19137	351399	352530	-	hypothetical_protein	no_locus_tag
EED19138	351399	352313	-	hypothetical_protein	no_locus_tag
EED19140	353373	355765	+	dipeptidyl_peptidase_IV,_putative	no_locus_tag
EED19141	356632	358299	-	conserved_hypothetical_protein	no_locus_tag
EED19142	359434	376386	+	nonribosomal_peptide_synthase,_putative	no_locus_tag
EED19143	377097	379447	-	phenylalanine_ammonia-lyase	no_locus_tag
EED19144	381515	382225	+	conserved_hypothetical_protein	no_locus_tag
EED19145	383084	384310	-	conserved_hypothetical_protein	no_locus_tag
EED19146	385701	387898	+	sucrose_transport_protein,_putative	no_locus_tag
EED19147	389359	391424	+	hypothetical_protein	no_locus_tag
EED19148	392560	393051	-	hypothetical_protein	no_locus_tag
EED19149	394917	396636	-	heat_shock_protein,_putative	no_locus_tag

Table of Blast hits (query gene, subject gene, %identity, blast score, %coverage, e-value):
Mycgr3G90558_Mycgr3T	EED19142	30	1735	93.2010038786	0.0	


>>

157. CH445338_1
Source: Phaeosphaeria nodorum SN15 scaffold_14, whole genome shotgun sequence.

Number of proteins with BLAST hits to this cluster: 1
MultiGeneBlast score: 1.0
Cumulative Blast bit score: 1696

Table of genes, locations, strands and annotations of subject cluster:
EAT83260	186576	187058	+	hypothetical_protein	no_locus_tag
EAT83261	188871	189744	+	hypothetical_protein	no_locus_tag
EAT83262	190351	191187	-	hypothetical_protein	no_locus_tag
EAT83263	191724	193412	+	hypothetical_protein	no_locus_tag
EAT83264	193954	194188	-	hypothetical_protein	no_locus_tag
EAT83265	194214	196665	+	hypothetical_protein	no_locus_tag
EAT83266	196806	198108	-	hypothetical_protein	no_locus_tag
EAT83267	198439	199124	+	hypothetical_protein	no_locus_tag
EAT83269	199620	201220	+	hypothetical_protein	no_locus_tag
EAT83270	203076	203499	+	hypothetical_protein	no_locus_tag
EAT83271	203680	203868	-	hypothetical_protein	no_locus_tag
EAT83272	203852	204885	+	hypothetical_protein	no_locus_tag
EAT83273	205186	220770	-	hypothetical_protein	no_locus_tag

Table of Blast hits (query gene, subject gene, %identity, blast score, %coverage, e-value):
Mycgr3G90558_Mycgr3T	EAT83273	32	1696	80.9491216062	0.0	


>>

158. DS995900_2
Source: Penicillium marneffei ATCC 18224 scf_1105668340758 genomic scaffold, whole genome shotgun sequence.

Number of proteins with BLAST hits to this cluster: 1
MultiGeneBlast score: 1.0
Cumulative Blast bit score: 1665

Table of genes, locations, strands and annotations of subject cluster:
EEA26472	3779372	3780149	+	TCTP_family_protein	no_locus_tag
EEA26473	3780391	3784006	-	C6_transcription_factor,_putative	no_locus_tag
EEA26474	3784573	3785452	-	signal_recognition_particle_19_kDa_protein, putative	no_locus_tag
EEA26475	3786005	3787550	+	aminotransferase,_class_III	no_locus_tag
EEA26476	3787656	3792480	-	ATP-dependent_bile_acid_permease,_putative	no_locus_tag
EEA26477	3794009	3794591	-	hypothetical_protein	no_locus_tag
EEA26478	3796470	3813422	-	nonribosomal_peptide_synthase,_putative	no_locus_tag
EEA26479	3814528	3815743	+	conserved_hypothetical_protein	no_locus_tag
EEA26480	3816693	3817493	-	hypothetical_protein	no_locus_tag
EEA26481	3818623	3819691	+	conserved_hypothetical_protein	no_locus_tag
EEA26482	3820130	3821233	-	hypothetical_protein	no_locus_tag
EEA26483	3823315	3825098	+	sucrose_transport_protein,_putative	no_locus_tag
EEA26484	3825672	3827255	-	conserved_hypothetical_protein	no_locus_tag
EEA26485	3828294	3830546	+	phenylalanine_ammonia-lyase	no_locus_tag
EEA26486	3830782	3833845	-	cleavage_and_polyadenylation_specifity_factor, 73 kDa subunit, putative	no_locus_tag

Table of Blast hits (query gene, subject gene, %identity, blast score, %coverage, e-value):
Mycgr3G90558_Mycgr3T	EEA26478	30	1665	89.6646132786	0.0	


>>

159. DF126466_0
Source: Aspergillus kawachii IFO 4308 DNA, contig: scaffold00020, whole genome shotgun sequence.

Number of proteins with BLAST hits to this cluster: 1
MultiGeneBlast score: 1.0
Cumulative Blast bit score: 1640

Table of genes, locations, strands and annotations of subject cluster:
GAA89099	215063	215551	-	hypothetical_protein	no_locus_tag
GAA89100	216352	217161	+	short-chain_dehydrogenase	no_locus_tag
GAA89101	219890	220960	+	Zn(II)2Cys6_transcription_factor	no_locus_tag
GAA89102	221307	222374	+	malate/L-lactate_dehydrogenase	no_locus_tag
GAA89103	223097	224906	-	hypothetical_protein	no_locus_tag
GAA89104	226264	228301	-	lysophospholipase_phospholipase_B_(Plb1)	no_locus_tag
GAA89105	229360	230259	-	integral_membrane_protein	no_locus_tag
GAA89106	230770	232394	+	C6_zinc_finger_domain_protein	no_locus_tag
GAA89107	233716	250245	-	peptide_synthetase	no_locus_tag
GAA89108	250888	251906	+	RTA1_domain_protein	no_locus_tag
GAA89109	253720	254606	-	hypothetical_protein	no_locus_tag
GAA89110	256091	256963	-	hypothetical_protein	no_locus_tag
GAA89111	257542	258796	-	subgroup_IIIi_aminotransferase	no_locus_tag
GAA89112	259668	264641	+	canalicular_multispecific_organic_anion transporter 1	no_locus_tag
GAA89113	265944	267607	-	cytochrome_P450_3A31	no_locus_tag

Table of Blast hits (query gene, subject gene, %identity, blast score, %coverage, e-value):
Mycgr3G90558_Mycgr3T	GAA89107	31	1640	87.3146246863	0.0	


>>

160. ACJE01000005_0
Source: Aspergillus niger ATCC 1015, whole genome shotgun sequencing project.

Number of proteins with BLAST hits to this cluster: 1
MultiGeneBlast score: 1.0
Cumulative Blast bit score: 1631

Table of genes, locations, strands and annotations of subject cluster:
EHA25700	238023	239174	+	hypothetical_protein	no_locus_tag
EHA25701	240566	241060	-	hypothetical_protein	no_locus_tag
EHA25702	241864	242673	+	short_chain_dehydrogenase	no_locus_tag
EHA25703	243082	246444	+	hypothetical_protein	no_locus_tag
EHA25704	246807	247874	+	hypothetical_protein	no_locus_tag
EHA25705	248119	249606	-	hypothetical_protein	no_locus_tag
EHA25706	250212	252057	-	lysophospholipase	no_locus_tag
EHA25707	257395	273191	-	hypothetical_protein	no_locus_tag
EHA25708	274287	275303	+	hypothetical_protein	no_locus_tag
EHA25709	277076	277810	-	hypothetical_protein	no_locus_tag
EHA25710	280936	282215	-	hypothetical_protein	no_locus_tag
EHA25711	283070	288039	+	hypothetical_protein	no_locus_tag
EHA25712	289468	290983	-	hypothetical_protein	no_locus_tag
EHA25713	292712	293395	-	hypothetical_protein	no_locus_tag

Table of Blast hits (query gene, subject gene, %identity, blast score, %coverage, e-value):
Mycgr3G90558_Mycgr3T	EHA25707	31	1631	86.5617157198	0.0	


>>

161. KB644410_3
Source: Penicillium oxalicum 114-2 unplaced genomic scaffold scaffold_3, whole genome shotgun sequence.

Number of proteins with BLAST hits to this cluster: 1
MultiGeneBlast score: 1.0
Cumulative Blast bit score: 1575

Table of genes, locations, strands and annotations of subject cluster:
EPS27657	1555607	1556890	+	hypothetical_protein	no_locus_tag
EPS27658	1557488	1559099	-	hypothetical_protein	no_locus_tag
EPS27659	1559420	1560746	-	hypothetical_protein	no_locus_tag
EPS27660	1561005	1562473	+	hypothetical_protein	no_locus_tag
EPS27661	1562637	1563877	-	hypothetical_protein	no_locus_tag
EPS27662	1564448	1565641	-	hypothetical_protein	no_locus_tag
EPS27663	1566197	1567863	-	hypothetical_protein	no_locus_tag
EPS27664	1568091	1568927	+	hypothetical_protein	no_locus_tag
EPS27665	1569400	1571493	-	hypothetical_protein	no_locus_tag
EPS27666	1573119	1586511	+	hypothetical_protein	no_locus_tag

Table of Blast hits (query gene, subject gene, %identity, blast score, %coverage, e-value):
Mycgr3G90558_Mycgr3T	EPS27666	29	1575	95.7563312799	0.0	


>>

162. AP007171_0
Source: Aspergillus oryzae RIB40 DNA, SC011.

Number of proteins with BLAST hits to this cluster: 1
MultiGeneBlast score: 1.0
Cumulative Blast bit score: 1573

Table of genes, locations, strands and annotations of subject cluster:
BAE64599	102008	104079	-	not_annotated	AO090011000037
BAE64600	104867	107483	-	not_annotated	AO090011000038
BAE64601	107885	108643	-	not_annotated	AO090011000039
BAE64602	109146	115780	-	not_annotated	AO090011000040
BAE64603	117022	117666	+	not_annotated	AO090011000041
BAE64604	118053	118754	-	not_annotated	AO090011000042
BAE64605	121832	142723	-	not_annotated	AO090011000043
BAE64606	147752	149100	+	not_annotated	AO090011000044
BAE64607	149759	151615	-	not_annotated	AO090011000045
BAE64608	152334	159735	+	not_annotated	AO090011000046
BAE64609	161418	163049	+	not_annotated	AO090011000049

Table of Blast hits (query gene, subject gene, %identity, blast score, %coverage, e-value):
Mycgr3G90558_Mycgr3T	BAE64605	31	1573	75.5418663016	0.0	


>>

163. DS995905_1
Source: Penicillium marneffei ATCC 18224 scf_1105668340970 genomic scaffold, whole genome shotgun sequence.

Number of proteins with BLAST hits to this cluster: 1
MultiGeneBlast score: 1.0
Cumulative Blast bit score: 1560

Table of genes, locations, strands and annotations of subject cluster:
EEA19306	143981	145487	+	conserved_hypothetical_protein	no_locus_tag
EEA19307	145745	147527	-	cytochrome_P450,_putative	no_locus_tag
EEA19308	148921	156916	+	polyketide_synthase,_putative	no_locus_tag
EEA19309	157488	159502	-	AMP_dependent_CoA_ligase,_putative	no_locus_tag
EEA19310	160657	161581	+	conserved_hypothetical_protein	no_locus_tag
EEA19311	163263	175132	+	nonribosomal_peptide_synthetase,_putative	no_locus_tag

Table of Blast hits (query gene, subject gene, %identity, blast score, %coverage, e-value):
Mycgr3G90558_Mycgr3T	EEA19311	31	1560	78.00593201	0.0	


>>

164. EQ962658_0
Source: Talaromyces stipitatus ATCC 10500 scf_1105507295511 genomic scaffold, whole genome shotgun sequence.

Number of proteins with BLAST hits to this cluster: 1
MultiGeneBlast score: 1.0
Cumulative Blast bit score: 1521

Table of genes, locations, strands and annotations of subject cluster:
EED13569	302598	304123	+	conserved_hypothetical_protein	no_locus_tag
EED13570	304278	306099	-	cytochrome_P450,_putative	no_locus_tag
EED13571	307442	315406	+	polyketide_synthase,_putative	no_locus_tag
EED13572	315905	317933	-	AMP_dependent_ligase/synthetase,_putative	no_locus_tag
EED13573	319874	320777	+	conserved_hypothetical_protein	no_locus_tag
EED13574	321838	333741	+	nonribosomal_peptide_synthase,_putative	no_locus_tag
EED13575	333968	335762	-	conserved_hypothetical_protein	no_locus_tag
EED13576	337349	338134	+	hypothetical_protein	no_locus_tag
EED13577	339621	340353	+	choline_monooxygenase,_putative	no_locus_tag
EED13578	341185	341726	+	mitochondrial_inner_membrane_translocase_subunit (TIM17), putative	no_locus_tag
EED13579	344680	345903	+	ABC_transporter,_putative	no_locus_tag
EED13580	346262	347003	-	conserved_hypothetical_protein	no_locus_tag
EED13581	348774	349557	-	hypothetical_protein	no_locus_tag
EED13582	350503	352905	+	conserved_hypothetical_protein	no_locus_tag
EED13583	353509	355452	-	MFS_quinate_transporter,_putative	no_locus_tag

Table of Blast hits (query gene, subject gene, %identity, blast score, %coverage, e-value):
Mycgr3G90558_Mycgr3T	EED13574	30	1521	78.9869952088	0.0	


>>

165. DS989824_1
Source: Arthroderma gypseum CBS 118893 supercont1.3 genomic scaffold, whole genome shotgun sequence.

Number of proteins with BLAST hits to this cluster: 1
MultiGeneBlast score: 1.0
Cumulative Blast bit score: 1515

Table of genes, locations, strands and annotations of subject cluster:
EFR00808	1031921	1034137	+	C6_zinc_finger_domain-containing_protein	no_locus_tag
EFR00809	1034287	1034897	-	hypothetical_protein	no_locus_tag
EFR00810	1036079	1037738	-	hypothetical_protein	no_locus_tag
EFR00811	1039746	1041809	-	hypothetical_protein	no_locus_tag
EFR00812	1042625	1043271	-	hypothetical_protein	no_locus_tag
EFR00813	1043653	1045024	+	acyl-CoA_desaturase	no_locus_tag
EFR00814	1047703	1048296	-	hypothetical_protein	no_locus_tag
EFR00815	1049443	1050270	-	enoyl-CoA_hydratase/isomerase	no_locus_tag
EFR00816	1051142	1079626	-	hypothetical_protein	no_locus_tag
EFR00817	1080219	1081337	+	hypothetical_protein	no_locus_tag
EFR00818	1081844	1083133	+	1-aminocyclopropane-1-carboxylate_synthase	no_locus_tag
EFR00819	1084188	1086206	+	hypothetical_protein	no_locus_tag
EFR00820	1087474	1088538	+	S-adenosylmethionine:tRNA ribosyltransferase-isomerase	no_locus_tag
EFR00821	1089909	1092387	+	hypothetical_protein	no_locus_tag
EFR00822	1092924	1093642	-	hypothetical_protein	no_locus_tag
EFR00823	1094932	1095483	-	hypothetical_protein	no_locus_tag
EFR00824	1096410	1097143	-	hypothetical_protein	no_locus_tag
EFR00825	1097906	1098367	-	hypothetical_protein	no_locus_tag
EFR00826	1099289	1100266	-	hypothetical_protein	no_locus_tag

Table of Blast hits (query gene, subject gene, %identity, blast score, %coverage, e-value):
Mycgr3G90558_Mycgr3T	EFR00816	30	1515	86.3563769108	0.0	


>>

166. DF126447_1
Source: Aspergillus kawachii IFO 4308 DNA, contig: scaffold00001, whole genome shotgun sequence.

Number of proteins with BLAST hits to this cluster: 1
MultiGeneBlast score: 1.0
Cumulative Blast bit score: 1497

Table of genes, locations, strands and annotations of subject cluster:
GAA82419	1749377	1755112	-	chitin_synthase_ChsE	no_locus_tag
GAA82420	1759239	1764667	+	chitin_synthase	no_locus_tag
GAA82421	1765177	1765725	+	similar_to_An02g02310	no_locus_tag
GAA82422	1766590	1784212	-	nonribosomal_peptide_synthetase	no_locus_tag
GAA82423	1785419	1787224	-	delta-1-pyrroline-5-carboxylate_dehydrogenase, mitochondrial precursor	no_locus_tag
GAA82424	1787801	1791084	-	DNA_mismatch_repair_protein	no_locus_tag
GAA82425	1791453	1793087	-	membrane_protein_TMS1	no_locus_tag
GAA82426	1794154	1796188	+	MFS_transporter	no_locus_tag
GAA82427	1796598	1798283	-	hypothetical_protein	no_locus_tag
GAA82428	1799706	1800748	-	GATA_transcription_factor	no_locus_tag
GAA82429	1803758	1806178	+	phosphatidylinositol_4-kinase_type_II_subunit alpha	no_locus_tag

Table of Blast hits (query gene, subject gene, %identity, blast score, %coverage, e-value):
Mycgr3G90558_Mycgr3T	GAA82422	31	1497	75.2680812229	0.0	


>>

167. KB020599_0
Source: Colletotrichum gloeosporioides Nara gc5 unplaced genomic scaffold scaffold236, whole genome shotgun sequence.

Number of proteins with BLAST hits to this cluster: 1
MultiGeneBlast score: 1.0
Cumulative Blast bit score: 1492

Table of genes, locations, strands and annotations of subject cluster:
ELA34717	56880	57823	-	thioesterase_domain_containing_protein	no_locus_tag
ELA34718	58975	67096	+	polyketide_synthase	no_locus_tag
ELA34719	70327	72235	-	indole-3-acetate_beta-glucosyltransferase	no_locus_tag
ELA34720	73245	74773	+	hypothetical_protein	no_locus_tag
ELA34721	75264	79454	+	multidrug_resistance-associated_protein_5	no_locus_tag
ELA34722	79918	81079	+	isoflavone_reductase_family_protein	no_locus_tag
ELA34723	81295	82582	-	DnaJ_domain-containing_protein	no_locus_tag
ELA34724	82701	83054	+	hypothetical_protein	no_locus_tag
ELA34725	84688	86337	+	fungal_specific_transcription_factor	no_locus_tag
ELA34726	86664	88013	-	ABC1_domain_containing_protein	no_locus_tag
ELA34727	88531	90859	-	chromatin_assembly_factor_1_subunit	no_locus_tag
ELA34728	97327	102043	+	ABC_bile_acid	no_locus_tag
ELA34729	102873	103394	+	hypothetical_protein	no_locus_tag
ELA34730	103849	104595	+	GNAT_family	no_locus_tag
ELA34731	104938	107436	-	ATPase	no_locus_tag
ELA34732	108320	109848	-	autophagy_protein	no_locus_tag
ELA34733	110351	112855	+	myb-like_dna-binding_domain_protein	no_locus_tag
ELA34734	113997	115465	-	casein_kinase_ii	no_locus_tag
ELA34735	116851	117432	-	hypothetical_protein	no_locus_tag
ELA34736	117729	118249	-	hypothetical_protein	no_locus_tag
ELA34737	118951	120403	+	hypothetical_protein	no_locus_tag
ELA34738	120811	122487	-	hypothetical_protein	no_locus_tag

Table of Blast hits (query gene, subject gene, %identity, blast score, %coverage, e-value):
Mycgr3G9942_Mycgr3T9	ELA34728	41	951	100.468018721	0.0	
Mycgr3G9942_Mycgr3T9	ELA34721	30	541	105.304212168	3e-165	


>>

168. KB644408_2
Source: Penicillium oxalicum 114-2 unplaced genomic scaffold scaffold_1, whole genome shotgun sequence.

Number of proteins with BLAST hits to this cluster: 1
MultiGeneBlast score: 1.0
Cumulative Blast bit score: 1487

Table of genes, locations, strands and annotations of subject cluster:
EPS26271	3667457	3668849	-	hypothetical_protein	no_locus_tag
EPS26272	3669132	3670448	+	hypothetical_protein	no_locus_tag
EPS26273	3672032	3673599	+	hypothetical_protein	no_locus_tag
EPS26274	3675933	3680327	-	hypothetical_protein	no_locus_tag
EPS26275	3681004	3683324	+	hypothetical_protein	no_locus_tag
EPS26276	3684930	3707027	-	hypothetical_protein	no_locus_tag

Table of Blast hits (query gene, subject gene, %identity, blast score, %coverage, e-value):
Mycgr3G90558_Mycgr3T	EPS26276	31	1487	75.6103125713	0.0	


>>

169. GG698902_1
Source: Nectria haematococca mpVI 77-13-4 chromosome 7 genomic scaffold NECHAsca_9_chr7_10_0, whole genome shotgun sequence.

Number of proteins with BLAST hits to this cluster: 1
MultiGeneBlast score: 1.0
Cumulative Blast bit score: 1487

Table of genes, locations, strands and annotations of subject cluster:
EEU43763	1025313	1026660	-	glycoside_hydrolase_family_5	no_locus_tag
EEU43516	1028607	1029563	+	hypothetical_protein	no_locus_tag
EEU43764	1033196	1034026	-	hypothetical_protein	no_locus_tag
EEU43517	1034605	1036248	+	hypothetical_protein	no_locus_tag
EEU43518	1036669	1037589	+	hypothetical_protein	no_locus_tag
EEU43519	1038778	1040459	+	predicted_protein	no_locus_tag
EEU43765	1040666	1041748	-	hypothetical_protein	no_locus_tag
EEU43766	1042756	1043906	-	hypothetical_protein	no_locus_tag
EEU43520	1044999	1061802	+	hypothetical_protein	no_locus_tag

Table of Blast hits (query gene, subject gene, %identity, blast score, %coverage, e-value):
Mycgr3G90558_Mycgr3T	EEU43520	29	1487	91.7636322154	0.0	


>>

170. AM920436_1
Source: Penicillium chrysogenum Wisconsin 54-1255 complete genome, contig Pc00c21.

Number of proteins with BLAST hits to this cluster: 1
MultiGeneBlast score: 1.0
Cumulative Blast bit score: 1481

Table of genes, locations, strands and annotations of subject cluster:
CAP95968	2517406	2520458	+	not_annotated	Pc21g10710
CAP95969	2520763	2522319	-	hypothetical_protein	Pc21g10720
CAP95970	2525741	2526754	-	not_annotated	Pc21g10730
CAP95971	2527570	2529340	-	hypothetical_protein	Pc21g10740
CAP95972	2529805	2530722	-	not_annotated	Pc21g10750
CAP95973	2530746	2531288	-	hypothetical_protein	Pc21g10760
CAP95974	2531335	2532375	+	not_annotated	Pc21g10770
CAP95975	2532959	2533900	+	not_annotated	Pc21g10780
CAP95976	2535141	2557271	-	not_annotated	Pc21g10790
CAP95977	2558169	2559581	+	not_annotated	Pc21g10800
CAP95978	2560518	2561503	-	not_annotated	Pc21g10810
CAP95979	2562419	2563636	+	not_annotated	Pc21g10820
CAP95980	2564094	2565853	-	not_annotated	Pc21g10830
CAP95981	2566614	2571723	+	unnamed	Pc21g10840
CAP95982	2572279	2577576	-	not_annotated	Pc21g10850

Table of Blast hits (query gene, subject gene, %identity, blast score, %coverage, e-value):
Mycgr3G90558_Mycgr3T	CAP95976	31	1481	77.6408852384	0.0	


>>

171. DS027698_2
Source: Neosartorya fischeri NRRL 181 1099437636266 genomic scaffold, whole genome shotgun sequence.

Number of proteins with BLAST hits to this cluster: 1
MultiGeneBlast score: 1.0
Cumulative Blast bit score: 1470

Table of genes, locations, strands and annotations of subject cluster:
EAW16441	3195268	3198085	-	glycosyl_hydrolase,_putative	no_locus_tag
EAW16442	3198632	3201421	+	C2H2_type_zinc_finger_domain_protein	no_locus_tag
EAW16443	3202318	3205008	-	bacterial_alpha-L-rhamnosidase_domain_protein	no_locus_tag
EAW16444	3205917	3207756	+	MFS_sugar_transporter,_putative	no_locus_tag
EAW16445	3209654	3210370	-	hypothetical_protein	no_locus_tag
EAW16446	3213365	3223759	-	nonribosomal_peptide_synthase,_putative	no_locus_tag
EAW16447	3224165	3226117	+	MAK1-like_monooxygenase,_putative	no_locus_tag
EAW16448	3226649	3228035	+	2OG-Fe(II)_oxygenase_family_oxidoreductase, putative	no_locus_tag
EAW16449	3229840	3233259	+	nonribosomal_peptide_synthase,_putative	no_locus_tag
EAW16450	3234458	3235347	-	O-methyltransferase,_putative	no_locus_tag
EAW16451	3237004	3238249	+	Cytochrome_P450_oxidoreductase,_putative	no_locus_tag
EAW16452	3239387	3240758	+	O-methyltransferase,_putative	no_locus_tag
EAW16453	3241246	3249412	-	nonribosomal_peptide_synthase,_putative	no_locus_tag

Table of Blast hits (query gene, subject gene, %identity, blast score, %coverage, e-value):
Mycgr3G90558_Mycgr3T	EAW16446	33	1470	69.0622861054	0.0	


>>

172. CH408034_1
Source: Chaetomium globosum CBS 148.51 scaffold_6 genomic scaffold, whole genome shotgun sequence.

Number of proteins with BLAST hits to this cluster: 1
MultiGeneBlast score: 1.0
Cumulative Blast bit score: 1465

Table of genes, locations, strands and annotations of subject cluster:
EAQ84522	598387	599058	+	predicted_protein	no_locus_tag
EAQ84523	600275	601485	+	hypothetical_protein	no_locus_tag
EAQ84524	602740	604792	-	predicted_protein	no_locus_tag
EAQ84525	607887	613428	-	hypothetical_protein	no_locus_tag
EAQ84526	616844	639592	+	hypothetical_protein	no_locus_tag
EAQ84527	640205	644342	+	hypothetical_protein	no_locus_tag
EAQ84528	644693	649154	-	hypothetical_protein	no_locus_tag
EAQ84529	649519	652465	+	predicted_protein	no_locus_tag
EAQ84530	653364	653920	+	predicted_protein	no_locus_tag
EAQ84531	654441	655513	-	hypothetical_protein	no_locus_tag
EAQ84532	657367	660030	-	hypothetical_protein	no_locus_tag

Table of Blast hits (query gene, subject gene, %identity, blast score, %coverage, e-value):
Mycgr3G90558_Mycgr3T	EAQ84526	31	1465	76.9792379649	0.0	


>>

173. CP003005_1
Source: Myceliophthora thermophila ATCC 42464 chromosome 4, complete sequence.

Number of proteins with BLAST hits to this cluster: 1
MultiGeneBlast score: 1.0
Cumulative Blast bit score: 1454

Table of genes, locations, strands and annotations of subject cluster:
AEO59320	3932271	3933431	+	glycoside_hydrolase_family_10_protein	MYCTH_52904
AEO59321	3933845	3935137	-	hypothetical_protein	MYCTH_2307527
AEO59322	3941930	3942973	+	hypothetical_protein	MYCTH_2315699
AEO59323	3943728	3944235	+	hypothetical_protein	MYCTH_2111533
AEO59324	3945573	3949459	-	hypothetical_protein	MYCTH_2128378
AEO59325	3950426	3973722	-	non-ribosomal_peptide_synthetase	MYCTH_94652

Table of Blast hits (query gene, subject gene, %identity, blast score, %coverage, e-value):
Mycgr3G90558_Mycgr3T	AEO59325	31	1454	77.29865389	0.0	


>>

174. JH725160_1
Source: Beauveria bassiana ARSEF 2860 unplaced genomic scaffold BBA_S00011, whole genome shotgun sequence.

Number of proteins with BLAST hits to this cluster: 1
MultiGeneBlast score: 1.0
Cumulative Blast bit score: 1419

Table of genes, locations, strands and annotations of subject cluster:
EJP66329	586228	588606	-	type_I_phosphodiesterase/nucleotide pyrophosphatase	no_locus_tag
EJP66330	589538	590806	-	hypothetical_protein	no_locus_tag
EJP66331	595296	597590	-	ABC_transporter_with_duplicated_ATPase_domains	no_locus_tag
EJP66332	598424	599397	+	oxidoreductase,_2OG-Fe(II)_oxygenase_family	no_locus_tag
EJP66333	600473	602169	-	aspartate-tRNA_ligase	no_locus_tag
EJP66334	604188	614168	+	peptide_synthetase	no_locus_tag

Table of Blast hits (query gene, subject gene, %identity, blast score, %coverage, e-value):
Mycgr3G90558_Mycgr3T	EJP66334	33	1419	66.6894820899	0.0	


>>

175. EQ963476_1
Source: Aspergillus flavus NRRL3357 scf_1106286417850 genomic scaffold, whole genome shotgun sequence.

Number of proteins with BLAST hits to this cluster: 1
MultiGeneBlast score: 1.0
Cumulative Blast bit score: 1402

Table of genes, locations, strands and annotations of subject cluster:
EED52157	126022	127396	+	RTA1_domain_protein	no_locus_tag
EED52158	127783	128981	-	Ankyrin_repeat_protein	no_locus_tag
EED52159	143335	152441	-	nonribosomal_peptide_synthase,_putative	no_locus_tag
EED52160	155841	156723	-	Ankyrin_repeat_protein	no_locus_tag
EED52161	156808	158806	+	branched-chain_amino_acid_aminotransferase, putative	no_locus_tag
EED52162	159465	161321	-	cytochrome_P450,_putative	no_locus_tag
EED52163	162029	167698	+	fatty_acid_synthase_alpha_subunit,_putative	no_locus_tag
EED52164	168208	169443	+	aspartic-type_endopeptidase,_putative	no_locus_tag
EED52165	170199	170419	+	hypothetical_protein	no_locus_tag
EED52166	171097	173060	+	MFS_transporter,_putative	no_locus_tag

Table of Blast hits (query gene, subject gene, %identity, blast score, %coverage, e-value):
Mycgr3G90558_Mycgr3T	EED52159	32	1402	63.6550308008	0.0	


>>

176. HF679023_4
Source: Fusarium fujikuroi IMI 58289 draft genome, chromosome FFUJ_chr01.

Number of proteins with BLAST hits to this cluster: 1
MultiGeneBlast score: 1.0
Cumulative Blast bit score: 1299

Table of genes, locations, strands and annotations of subject cluster:
CCT63355	6518501	6521386	+	uncharacterized_protein	FFUJ_00009
CCT63356	6521979	6523129	+	related_to_O-methyltransferase	FFUJ_00008
CCT63357	6523368	6525190	-	related_to_benzoate-para-hydroxylase_(cytochrome P450)	FFUJ_00007
CCT63358	6526140	6527351	+	related_to_cytochrom_P450	FFUJ_00006
CCT63359	6527917	6529835	+	related_to_isoamyl_alcohol_oxidase	FFUJ_00005
CCT63472	6530784	6532704	-	probable_DHA14-like_major_facilitator;_ABC transporter	FFUJ_00004
CCT63360	6533353	6548739	+	non-ribosomal_peptide_synthetase	FFUJ_00003

Table of Blast hits (query gene, subject gene, %identity, blast score, %coverage, e-value):
Mycgr3G90558_Mycgr3T	CCT63360	29	1299	82.6374629249	0.0	


>>

177. CH476607_0
Source: Aspergillus terreus NIH2624 scaffold_14 genomic scaffold, whole genome shotgun sequence.

Number of proteins with BLAST hits to this cluster: 1
MultiGeneBlast score: 1.0
Cumulative Blast bit score: 1292

Table of genes, locations, strands and annotations of subject cluster:
EAU30147	11040	11801	-	predicted_protein	no_locus_tag
EAU30148	12205	13173	+	conserved_hypothetical_protein	no_locus_tag
EAU30149	13489	15719	+	conserved_hypothetical_protein	no_locus_tag
EAU30150	16147	16963	-	conserved_hypothetical_protein	no_locus_tag
EAU30151	17440	18946	+	conserved_hypothetical_protein	no_locus_tag
EAU30152	20362	20697	-	predicted_protein	no_locus_tag
EAU30153	23226	24087	+	predicted_protein	no_locus_tag
EAU30154	24722	25102	+	conserved_hypothetical_protein	no_locus_tag
EAU30155	25629	29896	-	hypothetical_protein	no_locus_tag
EAU30156	30730	46891	+	predicted_protein	no_locus_tag
EAU30157	47091	48057	-	predicted_protein	no_locus_tag
EAU30158	52158	52450	-	predicted_protein	no_locus_tag
EAU30159	53272	53667	+	conserved_hypothetical_protein	no_locus_tag
EAU30160	54208	55650	-	predicted_protein	no_locus_tag
EAU30161	56706	58219	-	predicted_protein	no_locus_tag
EAU30162	60198	61553	+	predicted_protein	no_locus_tag
EAU30163	61868	62350	-	predicted_protein	no_locus_tag
EAU30164	63210	64582	+	predicted_protein	no_locus_tag
EAU30165	65689	67779	-	hypothetical_protein	no_locus_tag

Table of Blast hits (query gene, subject gene, %identity, blast score, %coverage, e-value):
Mycgr3G90558_Mycgr3T	EAU30156	29	1292	75.5418663016	0.0	


>>

178. CM001201_0
Source: Mycosphaerella graminicola IPO323 chromosome 6, whole genome shotgun sequence.

Number of proteins with BLAST hits to this cluster: 1
MultiGeneBlast score: 1.0
Cumulative Blast bit score: 1290

Table of genes, locations, strands and annotations of subject cluster:
EGP86328	306171	306326	+	hypothetical_protein	no_locus_tag
EGP86329	309813	310621	+	hypothetical_protein	no_locus_tag
EGP86947	310922	311707	-	hypothetical_protein	no_locus_tag
EGP86330	312759	315135	+	hypothetical_protein	no_locus_tag
EGP86946	315201	316479	-	hypothetical_protein	no_locus_tag
EGP86331	317169	318230	+	hypothetical_protein	no_locus_tag
EGP86945	318326	320221	-	hypothetical_protein	no_locus_tag
EGP86332	321309	322960	+	putative_major_facilitator_superfamily transporter	no_locus_tag
EGP86944	323267	335569	-	hypothetical_protein	no_locus_tag
EGP86943	336860	337712	-	hypothetical_protein	no_locus_tag
EGP86333	338390	339841	+	hypothetical_protein	no_locus_tag
EGP86334	340624	341098	+	hypothetical_protein	no_locus_tag
EGP86942	344644	346260	-	hypothetical_protein	no_locus_tag
EGP86941	346604	349414	-	hypothetical_protein	no_locus_tag
EGP86940	349910	352537	-	hypothetical_protein	no_locus_tag
EGP86939	354501	356729	-	hypothetical_protein	no_locus_tag

Table of Blast hits (query gene, subject gene, %identity, blast score, %coverage, e-value):
Mycgr3G90558_Mycgr3T	EGP86944	30	1290	76.7738991558	0.0	


>>

179. CH476595_0
Source: Aspergillus terreus NIH2624 scaffold_2 genomic scaffold, whole genome shotgun sequence.

Number of proteins with BLAST hits to this cluster: 1
MultiGeneBlast score: 1.0
Cumulative Blast bit score: 1254

Table of genes, locations, strands and annotations of subject cluster:
EAU37753	46590	48223	+	UDP-glucose_6-dehydrogenase	no_locus_tag
EAU37754	49906	51378	-	norsolorinic_acid_reductase	no_locus_tag
EAU37755	51866	52861	+	predicted_protein	no_locus_tag
EAU37756	53723	54964	+	predicted_protein	no_locus_tag
EAU37757	59937	60612	-	conserved_hypothetical_protein	no_locus_tag
EAU37758	62794	63544	+	predicted_protein	no_locus_tag
EAU37759	64751	79683	+	predicted_protein	no_locus_tag
EAU37760	79875	81645	-	hypothetical_protein	no_locus_tag
EAU37761	84323	85070	-	predicted_protein	no_locus_tag
EAU37762	86513	87609	+	predicted_protein	no_locus_tag
EAU37763	90758	92239	-	conserved_hypothetical_protein	no_locus_tag
EAU37764	92827	94512	+	hypothetical_protein	no_locus_tag
EAU37765	95166	95888	+	conserved_hypothetical_protein	no_locus_tag
EAU37766	97090	98754	-	predicted_protein	no_locus_tag

Table of Blast hits (query gene, subject gene, %identity, blast score, %coverage, e-value):
Mycgr3G90558_Mycgr3T	EAU37759	30	1254	68.1496691764	0.0	


>>

180. EQ962656_0
Source: Talaromyces stipitatus ATCC 10500 scf_1105507295549 genomic scaffold, whole genome shotgun sequence.

Number of proteins with BLAST hits to this cluster: 1
MultiGeneBlast score: 1.0
Cumulative Blast bit score: 1241

Table of genes, locations, strands and annotations of subject cluster:
EED16037	738230	739095	-	40S_ribosomal_protein_S15,_putative	no_locus_tag
EED16038	739669	740059	-	60S_acidic_ribosomal_protein_P2/allergen_Asp_F 8	no_locus_tag
EED16039	740708	741702	+	conserved_hypothetical_protein	no_locus_tag
EED16040	742089	743584	+	YjeF_domain_protein	no_locus_tag
EED16041	744081	745415	+	monocarboxylate_permease,_putative	no_locus_tag
EED16042	745878	748330	-	C2H2_finger_domain_protein,_putative	no_locus_tag
EED16044	749795	753334	-	C2H2_finger_domain_protein,_putative	no_locus_tag
EED16045	755698	757080	+	conserved_hypothetical_protein	no_locus_tag
EED16046	757374	781575	-	nonribosomal_peptide_synthase,_putative	no_locus_tag
EED16047	788064	793352	+	ABC_multidrug_transporter,_putative	no_locus_tag
EED16048	797605	799283	+	amino_acid_transporter,_putative	no_locus_tag
EED16049	799669	800311	-	glyoxalase/bleomycin_resistance_family_protein	no_locus_tag
EED16050	800966	801394	+	endoribonuclease_L-PSP_family_protein	no_locus_tag

Table of Blast hits (query gene, subject gene, %identity, blast score, %coverage, e-value):
Mycgr3G90558_Mycgr3T	EED16046	31	1241	60.1186402008	0.0	


>>

181. CP003010_0
Source: Thielavia terrestris NRRL 8126 chromosome 2, complete sequence.

Number of proteins with BLAST hits to this cluster: 1
MultiGeneBlast score: 1.0
Cumulative Blast bit score: 1237

Table of genes, locations, strands and annotations of subject cluster:
AEO64841	124600	125463	-	hypothetical_protein	THITE_2111175
AEO64842	127155	127962	-	hypothetical_protein	THITE_112018
AEO64843	129388	130013	+	hypothetical_protein	THITE_2111176
AEO64844	130631	136188	-	hypothetical_protein	THITE_35966
AEO64845	138796	164185	+	non-ribosomal_peptide_synthetase	THITE_112015
AEO64846	165873	170651	-	hypothetical_protein	THITE_2111183
AEO64847	173040	173228	-	hypothetical_protein	THITE_2024068
AEO64848	174310	174995	+	hypothetical_protein	THITE_120187
AEO64849	176412	177445	-	hypothetical_protein	THITE_2111184
AEO64850	179027	179296	+	hypothetical_protein	THITE_2111187
AEO64851	181225	181955	-	hypothetical_protein	THITE_133565

Table of Blast hits (query gene, subject gene, %identity, blast score, %coverage, e-value):
Mycgr3G90558_Mycgr3T	AEO64845	32	1237	62.6511521789	0.0	


>>

182. DS027045_2
Source: Aspergillus clavatus NRRL 1 1099423829791 genomic scaffold, whole genome shotgun sequence.

Number of proteins with BLAST hits to this cluster: 1
MultiGeneBlast score: 1.0
Cumulative Blast bit score: 1234

Table of genes, locations, strands and annotations of subject cluster:
EAW14628	2654299	2655118	-	spherulin,_putative	no_locus_tag
EAW14629	2655598	2656526	+	secretory_lipase,_putative	no_locus_tag
EAW14630	2656973	2658761	-	C6_transcription_factor,_putative	no_locus_tag
EAW14631	2660593	2661873	+	Ankyrin_repeat_protein	no_locus_tag
EAW14632	2662519	2665119	-	conserved_hypothetical_protein	no_locus_tag
EAW14633	2666483	2668804	+	F5/8_type_C_domain_protein	no_locus_tag
EAW14634	2669395	2670715	-	NADPH-dependent_methylglyoxal_reductase (D-lactaldehyde dehydrogenase, putative	no_locus_tag
EAW14635	2672242	2673321	+	conserved_hypothetical_protein	no_locus_tag
EAW14636	2673911	2684578	+	nonribosomal_peptide_synthase,_putative	no_locus_tag

Table of Blast hits (query gene, subject gene, %identity, blast score, %coverage, e-value):
Mycgr3G90558_Mycgr3T	EAW14636	30	1234	73.5341090577	0.0	


>>

183. DS995703_0
Source: Microsporum canis CBS 113480 supercont1.3 genomic scaffold, whole genome shotgun sequence.

Number of proteins with BLAST hits to this cluster: 1
MultiGeneBlast score: 1.0
Cumulative Blast bit score: 1230

Table of genes, locations, strands and annotations of subject cluster:
EEQ30101	206716	212135	-	kinesin_family_protein	no_locus_tag
EEQ30102	213344	215329	-	conserved_hypothetical_protein	no_locus_tag
EEQ30103	216480	218743	-	WD_repeat-containing_protein	no_locus_tag
EEQ30104	219676	220630	+	chorismate_mutase	no_locus_tag
EEQ30105	220837	221828	-	bcp1	no_locus_tag
EEQ30106	222165	223871	+	GMP_synthase	no_locus_tag
EEQ30107	224112	224493	-	conserved_hypothetical_protein	no_locus_tag
EEQ30108	224937	249327	-	nonribosomal_peptide_synthase	no_locus_tag
EEQ30109	255072	260346	+	ABC_transporter	no_locus_tag
EEQ30110	261540	263909	+	conserved_hypothetical_protein	no_locus_tag
EEQ30111	265591	267084	+	vegetative_cell_wall_protein_gp1	no_locus_tag

Table of Blast hits (query gene, subject gene, %identity, blast score, %coverage, e-value):
Mycgr3G90558_Mycgr3T	EEQ30108	31	1230	60.848733744	0.0	


>>

184. DS995903_1
Source: Penicillium marneffei ATCC 18224 scf_1105668340984 genomic scaffold, whole genome shotgun sequence.

Number of proteins with BLAST hits to this cluster: 1
MultiGeneBlast score: 1.0
Cumulative Blast bit score: 1229

Table of genes, locations, strands and annotations of subject cluster:
EEA22214	2684481	2685397	-	DNA-directed_RNA_polymerase_III_subunit_22.9 kDa, putative	no_locus_tag
EEA22215	2685905	2687766	+	CCCH_zinc_finger_protein	no_locus_tag
EEA22216	2689274	2690020	+	GPI_anchored_protein,_putative	no_locus_tag
EEA22217	2691849	2697131	-	ABC_multidrug_transporter,_putative	no_locus_tag
EEA22218	2703820	2728032	+	nonribosomal_peptide_synthase,_putative	no_locus_tag

Table of Blast hits (query gene, subject gene, %identity, blast score, %coverage, e-value):
Mycgr3G90558_Mycgr3T	EEA22218	30	1229	61.0084417066	0.0	


>>

185. GG704912_1
Source: Coccidioides immitis RS genomic scaffold supercont3.2, whole genome shotgun sequence.

Number of proteins with BLAST hits to this cluster: 1
MultiGeneBlast score: 1.0
Cumulative Blast bit score: 1228

Table of genes, locations, strands and annotations of subject cluster:
EAS27492	283352	285916	-	hypothetical_protein	no_locus_tag
EAS27490	287314	287766	+	hypothetical_protein	no_locus_tag
EAS27489	288702	290037	-	hypothetical_protein	no_locus_tag
EAS27487	292393	297767	-	ABC_multidrug_transporter	no_locus_tag
EJB10845	299197	299787	+	hypothetical_protein	no_locus_tag
EAS27483	301509	302702	+	hypothetical_protein	no_locus_tag
EAS27482	302986	327648	+	amino_acid_adenylation_domain-containing protein	no_locus_tag
EAS27481	328316	328738	-	hypothetical_protein	no_locus_tag
EAS27480	329270	330270	+	hypothetical_protein	no_locus_tag
EAS27479	330399	331379	-	chorismate_mutase	no_locus_tag
EAS27477	332794	334785	-	hypothetical_protein	no_locus_tag
EAS27475	336897	339140	-	mitochondrial_division_protein_1	no_locus_tag
EAS27472	341720	343168	+	protease	no_locus_tag
EAS27471	344431	345474	+	hypothetical_protein	no_locus_tag

Table of Blast hits (query gene, subject gene, %identity, blast score, %coverage, e-value):
Mycgr3G90558_Mycgr3T	EAS27482	30	1228	61.4419347479	0.0	


>>

186. ACFW01000025_1
Source: Coccidioides posadasii C735 delta SOWgp, whole genome shotgun sequencing project.

Number of proteins with BLAST hits to this cluster: 1
MultiGeneBlast score: 1.0
Cumulative Blast bit score: 1225

Table of genes, locations, strands and annotations of subject cluster:
EER26973	190579	193143	-	hypothetical_protein	no_locus_tag
EER26974	199688	205066	-	multidrug_resistance_protein_MDR,_putative	no_locus_tag
EER26975	210338	234994	+	nonribosomal_peptide_synthetase,_putative	no_locus_tag
EER26976	235707	236128	-	hypothetical_protein	no_locus_tag
EER26977	236661	237661	+	hypothetical_protein	no_locus_tag
EER26978	237790	238769	-	chorismate_mutase,_putative	no_locus_tag
EER26979	240179	242170	-	hypothetical_protein	no_locus_tag
EER26980	244276	246520	-	WD_domain,_G-beta_repeat_containing_protein	no_locus_tag
EER26981	249033	250482	+	alkaline_protease,_putative	no_locus_tag

Table of Blast hits (query gene, subject gene, %identity, blast score, %coverage, e-value):
Mycgr3G90558_Mycgr3T	EER26975	30	1225	61.3963039014	0.0	


>>

187. DS995708_1
Source: Microsporum canis CBS 113480 supercont1.8 genomic scaffold, whole genome shotgun sequence.

Number of proteins with BLAST hits to this cluster: 1
MultiGeneBlast score: 1.0
Cumulative Blast bit score: 1220

Table of genes, locations, strands and annotations of subject cluster:
EEQ35618	1317681	1318956	+	RTA1_domain-containing_protein	no_locus_tag
EEQ35619	1319423	1320524	-	conserved_hypothetical_protein	no_locus_tag
EEQ35620	1321574	1327901	+	fatty_acid_synthase_beta_subunit_dehydratase	no_locus_tag
EEQ35621	1329009	1330899	+	benzoate_4-monooxygenase_cytochrome_P450	no_locus_tag
EEQ35622	1332241	1351067	+	peptide_synthetase	no_locus_tag

Table of Blast hits (query gene, subject gene, %identity, blast score, %coverage, e-value):
Mycgr3G90558_Mycgr3T	EEQ35622	28	1220	76.7282683094	0.0	


>>

188. BABT02000122_0
Source: Mixia osmundae IAM 14324, whole genome shotgun sequencing project.

Number of proteins with BLAST hits to this cluster: 1
MultiGeneBlast score: 1.0
Cumulative Blast bit score: 1218

Table of genes, locations, strands and annotations of subject cluster:
GAA97469	28535	29183	+	hypothetical_protein	no_locus_tag
GAA97470	29227	34241	-	hypothetical_protein	no_locus_tag
GAA97471	35654	38246	-	hypothetical_protein	no_locus_tag
GAA97472	38364	39168	-	hypothetical_protein	no_locus_tag
GAA97473	39404	42042	+	hypothetical_protein	no_locus_tag
GAA97474	42096	46762	-	hypothetical_protein	no_locus_tag
GAA97475	46993	48203	+	hypothetical_protein	no_locus_tag
GAA97476	48246	53394	-	hypothetical_protein	no_locus_tag
GAA97477	48246	51701	-	hypothetical_protein	no_locus_tag

Table of Blast hits (query gene, subject gene, %identity, blast score, %coverage, e-value):
Mycgr3G9942_Mycgr3T9	GAA97476	32	652	108.346333853	0.0	
Mycgr3G9942_Mycgr3T9	GAA97477	34	566	81.5912636505	2e-177	


>>

189. GG700648_1
Source: Trichophyton rubrum CBS 118892 genomic scaffold supercont2.1, whole genome shotgun sequence.

Number of proteins with BLAST hits to this cluster: 1
MultiGeneBlast score: 1.0
Cumulative Blast bit score: 1209

Table of genes, locations, strands and annotations of subject cluster:
EGD85164	3795650	3795994	-	hypothetical_protein	no_locus_tag
EGD85165	3796210	3796569	+	hypothetical_protein	no_locus_tag
EGD85166	3797427	3799985	-	hypothetical_protein	no_locus_tag
EGD85167	3801356	3806756	-	ABC_multidrug_transporter	no_locus_tag
EGD85168	3814046	3838539	+	nonribosomal_peptide_synthase	no_locus_tag

Table of Blast hits (query gene, subject gene, %identity, blast score, %coverage, e-value):
Mycgr3G90558_Mycgr3T	EGD85168	31	1209	61.2594113621	0.0	


>>

190. DS989822_0
Source: Arthroderma gypseum CBS 118893 supercont1.1 genomic scaffold, whole genome shotgun sequence.

Number of proteins with BLAST hits to this cluster: 1
MultiGeneBlast score: 1.0
Cumulative Blast bit score: 1200

Table of genes, locations, strands and annotations of subject cluster:
EFQ97043	224435	230101	-	kinesin_family_protein	no_locus_tag
EFQ97044	231674	233735	-	hypothetical_protein	no_locus_tag
EFQ97045	234959	237303	-	mitochondrial_division_protein_1	no_locus_tag
EFQ97046	238404	239327	+	chorismate_mutase	no_locus_tag
EFQ97047	239570	240560	-	bcp1	no_locus_tag
EFQ97048	240940	242635	+	GMP_synthase	no_locus_tag
EFQ97049	242865	243245	-	hypothetical_protein	no_locus_tag
EFQ97050	244064	268485	-	hypothetical_protein	no_locus_tag
EFQ97051	272653	273331	+	hypothetical_protein	no_locus_tag
EFQ97052	275201	280623	+	canalicular_multispecific_organic_anion transporter 1	no_locus_tag
EFQ97053	280997	281586	-	hypothetical_protein	no_locus_tag
EFQ97054	282021	284604	+	hypothetical_protein	no_locus_tag
EFQ97055	286345	287595	+	hypothetical_protein	no_locus_tag

Table of Blast hits (query gene, subject gene, %identity, blast score, %coverage, e-value):
Mycgr3G90558_Mycgr3T	EFQ97050	30	1200	60.5521332421	0.0	


>>

191. EQ963479_2
Source: Aspergillus flavus NRRL3357 scf_1106286418500 genomic scaffold, whole genome shotgun sequence.

Number of proteins with BLAST hits to this cluster: 1
MultiGeneBlast score: 1.0
Cumulative Blast bit score: 1172

Table of genes, locations, strands and annotations of subject cluster:
EED50107	1342836	1343348	+	conserved_hypothetical_protein	no_locus_tag
EED50108	1346373	1347682	+	DNA_repair_protein_RAD51,_putative	no_locus_tag
EED50109	1348142	1352196	+	conserved_hypothetical_protein	no_locus_tag
EED50110	1353107	1358412	-	ABC_multidrug_transporter,_putative	no_locus_tag
EED50111	1362826	1378774	+	nonribosomal_peptide_synthase_Pes1	no_locus_tag

Table of Blast hits (query gene, subject gene, %identity, blast score, %coverage, e-value):
Mycgr3G90558_Mycgr3T	EED50111	30	1172	60.9399954369	0.0	


>>

192. DS995905_0
Source: Penicillium marneffei ATCC 18224 scf_1105668340970 genomic scaffold, whole genome shotgun sequence.

Number of proteins with BLAST hits to this cluster: 1
MultiGeneBlast score: 1.0
Cumulative Blast bit score: 1167

Table of genes, locations, strands and annotations of subject cluster:
EEA19293	80234	82371	+	conserved_hypothetical_protein	no_locus_tag
EEA19294	83418	84299	-	carbonic_anhydrase,_putative	no_locus_tag
EEA19295	87373	89235	-	MFS_transporter,_putative	no_locus_tag
EEA19296	90444	91495	-	spermidine/putrescine_import_ATP-binding_protein potA, putative	no_locus_tag
EEA19297	93239	93744	-	hypothetical_protein	no_locus_tag
EEA19298	96181	97575	+	conserved_hypothetical_protein	no_locus_tag
EEA19299	98719	128920	+	conserved_hypothetical_protein	no_locus_tag
EEA19300	129184	129687	-	extracellular_guanyl-specific_ribonuclease_RntA	no_locus_tag
EEA19301	133134	134439	+	tartrate-resistant_acid_phosphatase_type_5 precursor, putative	no_locus_tag
EEA19302	134765	135326	+	integral_membrane_protein,_putative	no_locus_tag
EEA19303	137387	138559	+	glycosyl_transferase,_putative	no_locus_tag
EEA19304	138730	139719	-	glycan_biosynthesis_protein_(PigL),_putative	no_locus_tag
EEA19305	140418	141754	-	hypothetical_protein	no_locus_tag
EEA19306	143981	145487	+	conserved_hypothetical_protein	no_locus_tag
EEA19307	145745	147527	-	cytochrome_P450,_putative	no_locus_tag

Table of Blast hits (query gene, subject gene, %identity, blast score, %coverage, e-value):
Mycgr3G90558_Mycgr3T	EEA19299	31	1167	61.1681496692	0.0	


>>

193. KB908866_1
Source: Setosphaeria turcica Et28A unplaced genomic scaffold SETTUscaffold_8, whole genome shotgun sequence.

Number of proteins with BLAST hits to this cluster: 1
MultiGeneBlast score: 1.0
Cumulative Blast bit score: 1162

Table of genes, locations, strands and annotations of subject cluster:
EOA81674	1634389	1640616	-	hypothetical_protein	no_locus_tag
EOA81675	1642148	1646752	-	hypothetical_protein	no_locus_tag
EOA81676	1647885	1649771	+	hypothetical_protein	no_locus_tag
EOA81677	1650732	1669532	+	hypothetical_protein	no_locus_tag

Table of Blast hits (query gene, subject gene, %identity, blast score, %coverage, e-value):
Mycgr3G90558_Mycgr3T	EOA81677	29	1162	77.2302076204	0.0	


>>

194. ABSU01000002_1
Source: Arthroderma benhamiae CBS 112371, whole genome shotgun sequencing project.

Number of proteins with BLAST hits to this cluster: 1
MultiGeneBlast score: 1.0
Cumulative Blast bit score: 1155

Table of genes, locations, strands and annotations of subject cluster:
EFE36187	1174278	1176714	-	hypothetical_protein	no_locus_tag
EFE36188	1176946	1177707	-	hypothetical_protein	no_locus_tag
EFE36189	1179294	1183108	+	hypothetical_protein	no_locus_tag
EFE36190	1183838	1184810	+	conserved_hypothetical_protein	no_locus_tag
EFE36191	1186773	1187742	-	conserved_hypothetical_protein	no_locus_tag
EFE36192	1188281	1191606	+	universal_stress_protein_family_domain_protein	no_locus_tag
EFE36193	1193042	1204848	+	nonribosomal_peptide_synthase,_putative	no_locus_tag

Table of Blast hits (query gene, subject gene, %identity, blast score, %coverage, e-value):
Mycgr3G90558_Mycgr3T	EFE36193	33	1155	50.7186858316	0.0	


>>

195. CH476616_1
Source: Uncinocarpus reesii 1704 scaffold_2 genomic scaffold, whole genome shotgun sequence.

Number of proteins with BLAST hits to this cluster: 1
MultiGeneBlast score: 1.0
Cumulative Blast bit score: 1150

Table of genes, locations, strands and annotations of subject cluster:
EEP79824	5035588	5036097	-	predicted_protein	no_locus_tag
EEP79825	5037062	5039293	+	conserved_hypothetical_protein	no_locus_tag
EEP79826	5041249	5043195	+	predicted_protein	no_locus_tag
EEP79827	5044469	5045443	+	chorismate_mutase	no_locus_tag
EEP79828	5046040	5046509	-	conserved_hypothetical_protein	no_locus_tag
EEP79829	5047129	5047550	+	predicted_protein	no_locus_tag
EEP79830	5047933	5054073	-	predicted_protein	no_locus_tag
EEP79831	5054874	5072607	-	predicted_protein	no_locus_tag

Table of Blast hits (query gene, subject gene, %identity, blast score, %coverage, e-value):
Mycgr3G90558_Mycgr3T	EEP79831	30	1150	62.1948437144	0.0	


>>

196. CH408031_3
Source: Chaetomium globosum CBS 148.51 scaffold_3 genomic scaffold, whole genome shotgun sequence.

Number of proteins with BLAST hits to this cluster: 1
MultiGeneBlast score: 1.0
Cumulative Blast bit score: 1149

Table of genes, locations, strands and annotations of subject cluster:
EAQ90164	4544276	4546109	-	hypothetical_protein	no_locus_tag
EAQ90165	4547955	4550315	+	predicted_protein	no_locus_tag
EAQ90166	4552002	4556448	+	hypothetical_protein	no_locus_tag
EAQ90167	4557012	4558886	-	hypothetical_protein	no_locus_tag
EAQ90168	4559739	4561425	-	hypothetical_protein	no_locus_tag
EAQ90169	4561980	4562956	+	hypothetical_protein	no_locus_tag
EAQ90170	4563155	4588278	-	hypothetical_protein	no_locus_tag

Table of Blast hits (query gene, subject gene, %identity, blast score, %coverage, e-value):
Mycgr3G90558_Mycgr3T	EAQ90170	30	1149	60.9171800137	0.0	


>>

197. KB456260_1
Source: Mycosphaerella populorum SO2202 unplaced genomic scaffold SEPMUscaffold_1, whole genome shotgun sequence.

Number of proteins with BLAST hits to this cluster: 1
MultiGeneBlast score: 1.0
Cumulative Blast bit score: 1144

Table of genes, locations, strands and annotations of subject cluster:
EMF16947	2203998	2212806	-	MFS_general_substrate_transporter	no_locus_tag
EMF16948	2213720	2214571	-	kinase-like_protein	no_locus_tag
EMF16949	2216714	2219503	+	hypothetical_protein	no_locus_tag
EMF16950	2220779	2221752	+	ankyrin	no_locus_tag
EMF16951	2221896	2236653	-	hypothetical_protein	no_locus_tag
EMF16952	2238905	2239818	+	cytochrome_P450	no_locus_tag
EMF16953	2239892	2241831	-	O-methyltransferase	no_locus_tag
EMF16954	2247754	2249359	+	FAD/NAD(P)-binding_domain-containing_protein	no_locus_tag
EMF16955	2250264	2251865	+	L-lysine_2,3-aminomutase	no_locus_tag
EMF16956	2251926	2252960	-	hypothetical_protein	no_locus_tag
EMF16957	2254070	2255531	+	aldolase	no_locus_tag

Table of Blast hits (query gene, subject gene, %identity, blast score, %coverage, e-value):
Mycgr3G90558_Mycgr3T	EMF16951	26	1144	97.2165183664	0.0	


>>

198. JH687760_0
Source: Auricularia delicata TFB-10046 SS5 unplaced genomic scaffold AURDEscaffold_28, whole genome shotgun sequence.

Number of proteins with BLAST hits to this cluster: 1
MultiGeneBlast score: 1.0
Cumulative Blast bit score: 1142

Table of genes, locations, strands and annotations of subject cluster:
EJD46362	361282	364591	-	beta-glucosidase	no_locus_tag
EJD46363	367299	367917	+	hypothetical_protein	no_locus_tag
EJD46364	368444	369778	-	hypothetical_protein	no_locus_tag
EJD46365	372574	373830	-	hypothetical_protein	no_locus_tag
EJD46366	374185	375982	-	cytochrome_P450	no_locus_tag
EJD46367	378047	384179	+	P-loop_containing_nucleoside_triphosphate hydrolase protein	no_locus_tag
EJD46368	384426	386450	-	hypothetical_protein	no_locus_tag
EJD46369	386869	387313	-	hypothetical_protein	no_locus_tag
EJD46370	388341	389036	-	ribonuclease_H-like_protein	no_locus_tag
EJD46371	397492	402252	+	P-loop_containing_nucleoside_triphosphate hydrolase protein	no_locus_tag
EJD46372	403709	408500	+	phospholipid-translocating_P-type_ATPase	no_locus_tag
EJD46373	408834	410245	+	ribonuclease_H-like_protein	no_locus_tag
EJD46374	412132	414153	-	DUF726-domain-containing_protein	no_locus_tag
EJD46375	417905	419621	+	hypothetical_protein	no_locus_tag
EJD46376	420999	422298	-	hypothetical_protein	no_locus_tag

Table of Blast hits (query gene, subject gene, %identity, blast score, %coverage, e-value):
Mycgr3G9942_Mycgr3T9	EJD46367	30	583	109.282371295	1e-178	
Mycgr3G9942_Mycgr3T9	EJD46371	31	559	97.8159126365	3e-173	


>>

199. GG698487_0
Source: Trichophyton tonsurans CBS 112818 genomic scaffold supercont1.11, whole genome shotgun sequence.

Number of proteins with BLAST hits to this cluster: 1
MultiGeneBlast score: 1.0
Cumulative Blast bit score: 1140

Table of genes, locations, strands and annotations of subject cluster:
EGD95225	31861	32427	+	hypothetical_protein	no_locus_tag
EGD95226	33167	33793	+	hypothetical_protein	no_locus_tag
EGD95227	35249	36764	-	aspartate_aminotransferase	no_locus_tag
EGD95228	37777	38475	-	hypothetical_protein	no_locus_tag
EGD95229	38765	40116	-	SNARE_protein	no_locus_tag
EGD95230	40584	42473	-	NADPH_oxidase_regulator_NoxR	no_locus_tag
EGD95231	43123	44091	-	superoxide_dismutase_copper_chaperone_Lys7	no_locus_tag
EGD95232	44346	45950	+	cmgc/cdk/pitslre_protein_kinase	no_locus_tag
EGD95233	47996	48892	+	hypothetical_protein	no_locus_tag
EGD95234	49179	60831	-	nonribosomal_peptide_synthase	no_locus_tag
EGD95235	63526	65605	-	hypothetical_protein	no_locus_tag
EGD95236	66330	67518	+	hypothetical_protein	no_locus_tag
EGD95237	69251	70226	-	hypothetical_protein	no_locus_tag
EGD95238	70982	74796	-	DNA_repair_and_recombination_protein_RAD26	no_locus_tag
EGD95239	75097	75729	-	hypothetical_protein	no_locus_tag
EGD95240	76375	79819	+	CMGC/DYRK/YAK_protein_kinase	no_locus_tag

Table of Blast hits (query gene, subject gene, %identity, blast score, %coverage, e-value):
Mycgr3G90558_Mycgr3T	EGD95234	33	1140	49.7148072097	0.0	


>>

200. HF679029_2
Source: Fusarium fujikuroi IMI 58289 draft genome, chromosome FFUJ_chr07.

Number of proteins with BLAST hits to this cluster: 1
MultiGeneBlast score: 1.0
Cumulative Blast bit score: 1137

Table of genes, locations, strands and annotations of subject cluster:
CCT71777	3128120	3129682	+	uncharacterized_protein	FFUJ_08118
CCT71778	3129980	3131686	-	related_to_HOL1_protein	FFUJ_08117
CCT71779	3132234	3133319	+	ADH4-Alcohol_dehydrogenase_IV	FFUJ_08116
CCT71780	3133635	3136375	-	related_to_peroxisomal_amine_oxidase (copper-containing)	FFUJ_08115
CCT71781	3137319	3142263	-	related_to_multidrug_resistance_protein	FFUJ_08114
CCT71782	3144734	3167581	+	related_to_non-ribosomal_peptide_synthetase	FFUJ_08113

Table of Blast hits (query gene, subject gene, %identity, blast score, %coverage, e-value):
Mycgr3G90558_Mycgr3T	CCT71782	31	1137	60.9399954369	0.0	


>>

201. GG700650_0
Source: Trichophyton rubrum CBS 118892 genomic scaffold supercont2.3, whole genome shotgun sequence.

Number of proteins with BLAST hits to this cluster: 1
MultiGeneBlast score: 1.0
Cumulative Blast bit score: 1130

Table of genes, locations, strands and annotations of subject cluster:
EGD86931	1219120	1219689	+	hypothetical_protein	no_locus_tag
EGD86932	1221724	1222167	+	hypothetical_protein	no_locus_tag
EGD86933	1223755	1225297	-	aspartate_aminotransferase	no_locus_tag
EGD86934	1226339	1227031	-	hypothetical_protein	no_locus_tag
EGD86935	1227314	1228552	-	SNARE_protein	no_locus_tag
EGD86936	1229028	1230923	-	NADPH_oxidase_regulator_NoxR	no_locus_tag
EGD86937	1231528	1232496	-	homocitrate_dehydratase	no_locus_tag
EGD86938	1232728	1234316	+	cmgc/cdk/pitslre_protein_kinase	no_locus_tag
EGD86939	1236459	1237313	+	hypothetical_protein	no_locus_tag
EGD86940	1237601	1249263	-	nonribosomal_peptide_synthase	no_locus_tag
EGD86941	1250318	1250581	+	hypothetical_protein	no_locus_tag
EGD86942	1251887	1253967	-	hypothetical_protein	no_locus_tag
EGD86943	1254685	1255871	+	hypothetical_protein	no_locus_tag
EGD86944	1255899	1256357	-	hypothetical_protein	no_locus_tag
EGD86945	1257629	1258607	-	hypothetical_protein	no_locus_tag
EGD86946	1259341	1263154	-	DNA_repair_protein_Rhp26/Rad26	no_locus_tag
EGD86947	1264863	1268117	+	CMGC/DYRK/YAK_protein_kinase	no_locus_tag

Table of Blast hits (query gene, subject gene, %identity, blast score, %coverage, e-value):
Mycgr3G90558_Mycgr3T	EGD86940	33	1130	49.8288843258	0.0	


>>

202. AM920431_0
Source: Penicillium chrysogenum Wisconsin 54-1255 complete genome, contig Pc00c16.

Number of proteins with BLAST hits to this cluster: 1
MultiGeneBlast score: 1.0
Cumulative Blast bit score: 1111

Table of genes, locations, strands and annotations of subject cluster:
CAP93134	1062598	1064040	+	unnamed	Pc16g04640
CAP93135	1064928	1066218	+	not_annotated	Pc16g04650
CAP93136	1066599	1070690	+	not_annotated	Pc16g04660
CAP93137	1072077	1076885	-	not_annotated	Pc16g04670
CAP93138	1079837	1080293	-	hypothetical_protein	Pc16g04680
CAP93139	1080827	1099362	+	not_annotated	Pc16g04690
CAP93140	1099963	1101744	-	not_annotated	Pc16g04700
CAP93141	1102388	1104800	-	not_annotated	Pc16g04710
CAP93142	1105448	1105741	+	not_annotated	Pc16g04720
CAP93143	1106637	1108007	-	phosphoglycerate_kinase_pgkA-Penicillium chrysogenum	pgkA
CAP93144	1108778	1109671	-	not_annotated	Pc16g04740
CAP93145	1110839	1111613	+	hypothetical_protein	Pc16g04750
CAP93146	1112176	1114079	-	not_annotated	Pc16g04760
CAP93147	1114252	1116798	+	not_annotated	Pc16g04770
CAP93148	1117553	1119224	-	not_annotated	Pc16g04780

Table of Blast hits (query gene, subject gene, %identity, blast score, %coverage, e-value):
Mycgr3G90558_Mycgr3T	CAP93139	30	1111	57.2895277207	0.0	


>>

203. DS178264_0
Source: Puccinia graminis f. sp. tritici CRL 75-36-700-3 supercont2.3 genomic scaffold, whole genome shotgun sequence.

Number of proteins with BLAST hits to this cluster: 1
MultiGeneBlast score: 1.0
Cumulative Blast bit score: 1108

Table of genes, locations, strands and annotations of subject cluster:
EFP75541	571001	574673	+	hypothetical_protein	no_locus_tag
EFP75542	576195	576763	-	hypothetical_protein	no_locus_tag
EFP75545	589501	596385	-	hypothetical_protein	no_locus_tag
EFP75547	598074	605294	-	hypothetical_protein	no_locus_tag
EFP75548	612485	615652	-	hypothetical_protein	no_locus_tag
EHS63564	618534	619424	-	hypothetical_protein	no_locus_tag
EHS63565	620704	620924	-	hypothetical_protein	no_locus_tag
EFP75550	622831	625253	-	hypothetical_protein	no_locus_tag

Table of Blast hits (query gene, subject gene, %identity, blast score, %coverage, e-value):
Mycgr3G9942_Mycgr3T9	EFP75547	32	560	95.1638065523	9e-169	
Mycgr3G9942_Mycgr3T9	EFP75545	31	548	93.75975039	7e-165	


>>

204. DS499594_1
Source: Aspergillus fumigatus A1163 scf_000001 genomic scaffold, whole genome shotgun sequence.

Number of proteins with BLAST hits to this cluster: 1
MultiGeneBlast score: 1.0
Cumulative Blast bit score: 1103

Table of genes, locations, strands and annotations of subject cluster:
EDP56265	2731897	2734448	-	formin_binding_protein_(FNB3),_putative	no_locus_tag
EDP56266	2734768	2736695	+	conserved_hypothetical_protein	no_locus_tag
EDP56267	2737611	2738529	+	integral_membrane_protein,_Mpv17/PMP22_family, putative	no_locus_tag
EDP56268	2739275	2740690	+	phosphoglycerate_kinase_PgkA,_putative	no_locus_tag
EDP56269	2741238	2741707	-	26_proteasome_complex_subunit_Sem1,_putative	no_locus_tag
EDP56270	2742713	2745250	+	conserved_hypothetical_protein	no_locus_tag
EDP56271	2746314	2748233	+	MFS_multidrug_transporter,_putative	no_locus_tag
EDP56272	2748720	2767908	-	nonribosomal_peptide_synthase_Pes1	no_locus_tag
EDP56273	2773451	2778675	+	ABC_multidrug_transporter,_putative	no_locus_tag
EDP56274	2779284	2783344	-	conserved_hypothetical_protein	no_locus_tag
EDP56275	2783832	2785090	-	DNA_repair_protein_RAD51,_putative	no_locus_tag
EDP56276	2786023	2786760	-	hypothetical_protein	no_locus_tag

Table of Blast hits (query gene, subject gene, %identity, blast score, %coverage, e-value):
Mycgr3G90558_Mycgr3T	EDP56272	30	1103	58.6128222679	0.0	


>>

205. AFNW01000079_0
Source: Fusarium pseudograminearum CS3096, whole genome shotgun sequencing project.

Number of proteins with BLAST hits to this cluster: 1
MultiGeneBlast score: 1.0
Cumulative Blast bit score: 1101

Table of genes, locations, strands and annotations of subject cluster:
EKJ76030	147805	149326	-	aurO	no_locus_tag
EKJ76031	150755	151951	+	aurR1	no_locus_tag
EKJ76032	152698	153307	-	hypothetical_protein	no_locus_tag
EKJ76033	154738	157195	+	hypothetical_protein	no_locus_tag
EKJ76034	157424	158497	-	hypothetical_protein	no_locus_tag
EKJ76035	159580	164507	-	hypothetical_protein	no_locus_tag
EKJ76036	166952	189868	+	NPS4	no_locus_tag
EKJ76037	190443	193127	-	hypothetical_protein	no_locus_tag
EKJ76038	193784	194656	+	hypothetical_protein	no_locus_tag
EKJ76039	194770	195391	-	hypothetical_protein	no_locus_tag
EKJ76040	195721	197439	-	hypothetical_protein	no_locus_tag
EKJ76041	198540	200627	+	hypothetical_protein	no_locus_tag
EKJ76042	201627	202688	+	hypothetical_protein	no_locus_tag
EKJ76043	203226	204719	-	hypothetical_protein	no_locus_tag
EKJ76044	206328	207738	+	hypothetical_protein	no_locus_tag
EKJ76045	208896	211084	+	hypothetical_protein	no_locus_tag

Table of Blast hits (query gene, subject gene, %identity, blast score, %coverage, e-value):
Mycgr3G90558_Mycgr3T	EKJ76036	30	1101	60.8259183208	0.0	


>>

206. AAHF01000004_0
Source: Aspergillus fumigatus Af293, whole genome shotgun sequencing project.

Number of proteins with BLAST hits to this cluster: 1
MultiGeneBlast score: 1.0
Cumulative Blast bit score: 1100

Table of genes, locations, strands and annotations of subject cluster:
EAL90360	411705	414256	-	formin_binding_protein_(FNB3),_putative	no_locus_tag
EAL90361	414576	416503	+	conserved_hypothetical_protein	no_locus_tag
EAL90362	417419	418337	+	integral_membrane_protein,_Mpv17/PMP22_family,_putative	no_locus_tag
EAL90363	419083	420498	+	phosphoglycerate_kinase_PgkA,_putative	no_locus_tag
EBA27404	421046	421515	-	26_proteasome_complex_subunit_Sem1,_putative	no_locus_tag
EAL90364	422521	425058	+	conserved_hypothetical_protein	no_locus_tag
EAL90365	426122	428041	+	MFS_multidrug_transporter,_putative	no_locus_tag
EAL90366	428528	447716	-	nonribosomal_peptide_synthase_Pes1	no_locus_tag
EAL90367	453260	458484	+	ABC_multidrug_transporter,_putative	no_locus_tag
EAL90368	459093	463153	-	conserved_hypothetical_protein	no_locus_tag
EAL90369	463642	464900	-	DNA_repair_protein_RAD51,_putative	no_locus_tag
EAL90370	465833	466570	-	hypothetical_protein	no_locus_tag

Table of Blast hits (query gene, subject gene, %identity, blast score, %coverage, e-value):
Mycgr3G90558_Mycgr3T	EAL90366	30	1100	58.6128222679	0.0	


>>

207. GL636512_0
Source: Coccidioides posadasii str. Silveira unplaced genomic scaffold supercont2.27, whole genome shotgun sequence.

Number of proteins with BLAST hits to this cluster: 1
MultiGeneBlast score: 1.0
Cumulative Blast bit score: 1096

Table of genes, locations, strands and annotations of subject cluster:
EFW13640	14649	15286	+	predicted_protein	no_locus_tag
EFW13641	17841	19466	+	mitochondrial_division_protein_1	no_locus_tag
EFW13642	21572	23562	+	conserved_hypothetical_protein	no_locus_tag
EFW13643	24972	25951	+	chorismate_mutase	no_locus_tag
EFW13644	26080	27080	-	hypothetical_protein	no_locus_tag
EFW13645	27610	28031	+	conserved_hypothetical_protein	no_locus_tag
EFW13646	28756	34324	-	conserved_hypothetical_protein	no_locus_tag
EFW13647	34393	54038	-	cyclic_peptide_synthetase	no_locus_tag
EFW13648	54558	54986	+	predicted_protein	no_locus_tag
EFW13649	55335	55577	+	hypothetical_protein	no_locus_tag
EFW13650	56706	57200	-	hypothetical_protein	no_locus_tag
EFW13651	58766	64144	+	multidrug_resistance_protein_MDR	no_locus_tag
EFW13652	66525	67278	+	predicted_protein	no_locus_tag
EFW13653	68475	69285	-	predicted_protein	no_locus_tag
EFW13654	70685	73249	+	conserved_hypothetical_protein	no_locus_tag

Table of Blast hits (query gene, subject gene, %identity, blast score, %coverage, e-value):
Mycgr3G90558_Mycgr3T	EFW13647	32	1096	49.6919917864	0.0	


>>

208. DS027688_1
Source: Neosartorya fischeri NRRL 181 1099437636249 genomic scaffold, whole genome shotgun sequence.

Number of proteins with BLAST hits to this cluster: 1
MultiGeneBlast score: 1.0
Cumulative Blast bit score: 1085

Table of genes, locations, strands and annotations of subject cluster:
EAW22832	2260299	2261272	+	hypothetical_protein	no_locus_tag
EAW22833	2262050	2263306	+	DNA_repair_protein_RAD51,_putative	no_locus_tag
EAW22834	2263791	2267851	+	conserved_hypothetical_protein	no_locus_tag
EAW22835	2268452	2273675	-	ABC_multidrug_transporter,_putative	no_locus_tag
EAW22836	2279236	2298428	+	nonribosomal_peptide_synthase_Pes1	no_locus_tag
EAW22837	2298902	2300812	-	MFS_multidrug_transporter,_putative	no_locus_tag
EAW22838	2301824	2304364	-	conserved_hypothetical_protein	no_locus_tag
EAW22839	2305394	2305863	+	26_proteasome_complex_subunit_Sem1,_putative	no_locus_tag
EAW22840	2306413	2307828	-	phosphoglycerate_kinase_PgkA,_putative	no_locus_tag
EAW22841	2308567	2309487	-	integral_membrane_protein,_Mpv17/PMP22_family, putative	no_locus_tag
EAW22842	2310382	2312309	-	conserved_hypothetical_protein	no_locus_tag
EAW22843	2313048	2315178	+	formin_binding_protein_(FNB3),_putative	no_locus_tag
EAW22844	2315956	2318433	-	RNase_L_inhibitor_of_the_ABC_superfamily, putative	no_locus_tag

Table of Blast hits (query gene, subject gene, %identity, blast score, %coverage, e-value):
Mycgr3G90558_Mycgr3T	EAW22836	30	1085	57.3579739904	0.0	


>>

209. DS027059_1
Source: Aspergillus clavatus NRRL 1 1099423829805 genomic scaffold, whole genome shotgun sequence.

Number of proteins with BLAST hits to this cluster: 1
MultiGeneBlast score: 1.0
Cumulative Blast bit score: 1084

Table of genes, locations, strands and annotations of subject cluster:
EAW07796	2079007	2080263	+	DNA_repair_protein_RAD51,_putative	no_locus_tag
EAW07797	2080766	2084872	+	conserved_hypothetical_protein	no_locus_tag
EAW07798	2085505	2090860	-	ABC_multidrug_transporter,_putative	no_locus_tag
EAW07799	2098342	2117521	+	nonribosomal_peptide_synthase_Pes1	no_locus_tag
EAW07800	2118086	2119998	-	MFS_multidrug_transporter,_putative	no_locus_tag
EAW07801	2121198	2123770	-	conserved_hypothetical_protein	no_locus_tag
EAW07802	2124852	2125379	+	26_proteasome_complex_subunit_Sem1,_putative	no_locus_tag
EAW07803	2126157	2127617	-	phosphoglycerate_kinase_PgkA,_putative	no_locus_tag
EAW07804	2128677	2129641	-	integral_membrane_protein,_Mpv17/PMP22_family, putative	no_locus_tag
EAW07805	2130692	2132638	-	conserved_hypothetical_protein	no_locus_tag
EAW07806	2132967	2135524	+	formin_binding_protein_(FNB3),_putative	no_locus_tag
EAW07807	2136575	2139103	-	RNase_L_inhibitor_of_the_ABC_superfamily, putative	no_locus_tag

Table of Blast hits (query gene, subject gene, %identity, blast score, %coverage, e-value):
Mycgr3G90558_Mycgr3T	EAW07799	30	1084	57.3351585672	0.0	


>>

210. ACJE01000021_1
Source: Aspergillus niger ATCC 1015, whole genome shotgun sequencing project.

Number of proteins with BLAST hits to this cluster: 1
MultiGeneBlast score: 1.0
Cumulative Blast bit score: 1080

Table of genes, locations, strands and annotations of subject cluster:
EHA17884	499690	502282	-	hypothetical_protein	no_locus_tag
EHA17885	502591	504512	+	hypothetical_protein	no_locus_tag
EHA17886	505244	506408	+	hypothetical_protein	no_locus_tag
EHA17887	507208	508639	+	hypothetical_protein	no_locus_tag
EHA17888	510811	513267	+	hypothetical_protein	no_locus_tag
EHA17889	514316	516011	+	hypothetical_protein	no_locus_tag
EHA17890	517116	536436	-	non-ribosomal_peptide_synthetase	no_locus_tag

Table of Blast hits (query gene, subject gene, %identity, blast score, %coverage, e-value):
Mycgr3G90558_Mycgr3T	EHA17890	30	1080	56.9701117956	0.0	


>>

211. DS027058_0
Source: Aspergillus clavatus NRRL 1 1099423829804 genomic scaffold, whole genome shotgun sequence.

Number of proteins with BLAST hits to this cluster: 1
MultiGeneBlast score: 1.0
Cumulative Blast bit score: 1070

Table of genes, locations, strands and annotations of subject cluster:
EAW08656	207188	207802	+	histone_H3_variant,_putative	no_locus_tag
EAW08657	208570	211576	-	hypothetical_protein	no_locus_tag
EAW08658	212179	213174	-	conserved_hypothetical_protein	no_locus_tag
EAW08659	215078	216870	+	alpha/beta_fold_family_hydrolase,_putative	no_locus_tag
EAW08660	217072	217840	-	conserved_hypothetical_protein	no_locus_tag
EAW08661	218268	219011	+	NADH-ubiquinone_oxidoreductase_B14_subunit, putative	no_locus_tag
EAW08662	219413	220077	-	DNA-directed_RNA_polymerase_I_and_III_14_KDA polypeptide	no_locus_tag
EAW08663	221060	223000	-	Cytochrome_P450_oxidoreductase,_putative	no_locus_tag
EAW08664	223526	225225	+	FAD_binding_domain_protein	no_locus_tag
EAW08665	226895	238713	+	nonribosomal_peptide_synthase,_putative	no_locus_tag
EAW08666	239650	242172	+	tyrosyl-DNA_phosphodiesterase_domain_protein	no_locus_tag
EAW08667	242469	247322	-	ABC_drug_exporter_AtrF	no_locus_tag
EAW08668	251401	253017	+	conserved_hypothetical_protein	no_locus_tag
EAW08669	254669	256117	-	camp_independent_regulatory_protein	no_locus_tag

Table of Blast hits (query gene, subject gene, %identity, blast score, %coverage, e-value):
Mycgr3G90558_Mycgr3T	EAW08665	33	1070	50.6502395619	0.0	


>>

212. ABDG02000022_1
Source: Trichoderma atroviride IMI 206040, whole genome shotgun sequencing project.

Number of proteins with BLAST hits to this cluster: 1
MultiGeneBlast score: 1.0
Cumulative Blast bit score: 1066

Table of genes, locations, strands and annotations of subject cluster:
EHK46789	1853884	1856035	+	amp_dependent_CoA_ligase	no_locus_tag
EHK46790	1856245	1856799	-	hypothetical_protein	no_locus_tag
EHK46791	1857036	1858537	-	hypothetical_protein	no_locus_tag
EHK46792	1863768	1866101	-	hypothetical_protein	no_locus_tag
EHK46793	1866512	1868122	-	hypothetical_protein	no_locus_tag
EHK46794	1868845	1870457	-	hypothetical_protein	no_locus_tag
EHK46795	1872713	1879288	+	non-ribosomal_peptide_synthetase	no_locus_tag

Table of Blast hits (query gene, subject gene, %identity, blast score, %coverage, e-value):
Mycgr3G90558_Mycgr3T	EHK46795	31	1066	50.3080082136	0.0	


>>

213. KB445641_1
Source: Cochliobolus sativus ND90Pr unplaced genomic scaffold COCSAscaffold_5, whole genome shotgun sequence.

Number of proteins with BLAST hits to this cluster: 1
MultiGeneBlast score: 1.0
Cumulative Blast bit score: 1065

Table of genes, locations, strands and annotations of subject cluster:
EMD66002	2027944	2029207	-	hypothetical_protein	no_locus_tag
EMD66003	2029659	2030854	+	hypothetical_protein	no_locus_tag
EMD66004	2031660	2032430	+	hypothetical_protein	no_locus_tag
EMD66005	2032815	2033341	+	hypothetical_protein	no_locus_tag
EMD66006	2034106	2035949	+	hypothetical_protein	no_locus_tag
EMD66007	2036463	2037478	+	glycoside_hydrolase_family_128_protein	no_locus_tag
EMD66008	2037712	2038965	-	hypothetical_protein	no_locus_tag
EMD66009	2039778	2042201	+	hypothetical_protein	no_locus_tag
EMD66010	2043937	2044323	+	carbohydrate_esterase_family_3_protein	no_locus_tag
EMD66011	2046340	2057828	-	Non-ribosomal_peptide_synthetase_NPS4	no_locus_tag

Table of Blast hits (query gene, subject gene, %identity, blast score, %coverage, e-value):
Mycgr3G90558_Mycgr3T	EMD66011	30	1065	58.5671914214	0.0	


>>

214. CH476607_1
Source: Aspergillus terreus NIH2624 scaffold_14 genomic scaffold, whole genome shotgun sequence.

Number of proteins with BLAST hits to this cluster: 1
MultiGeneBlast score: 1.0
Cumulative Blast bit score: 1051

Table of genes, locations, strands and annotations of subject cluster:
EAU30193	140662	141983	-	predicted_protein	no_locus_tag
EAU30194	142496	143618	+	predicted_protein	no_locus_tag
EAU30195	144834	146218	-	predicted_protein	no_locus_tag
EAU30196	147868	149424	+	predicted_protein	no_locus_tag
EAU30197	150399	151728	+	conserved_hypothetical_protein	no_locus_tag
EAU30198	152315	154117	-	hypothetical_protein	no_locus_tag
EAU30199	154486	156087	+	conserved_hypothetical_protein	no_locus_tag
EAU30200	158579	159091	+	predicted_protein	no_locus_tag
EAU30201	159864	167038	-	predicted_protein	no_locus_tag
EAU30202	168854	169367	+	predicted_protein	no_locus_tag
EAU30203	171401	172939	+	predicted_protein	no_locus_tag
EAU30204	173909	175164	-	phospho-2-dehydro-3-deoxyheptonate_aldolase	no_locus_tag
EAU30205	177150	184269	+	predicted_protein	no_locus_tag
EAU30206	184697	185848	+	aryl-alcohol_dehydrogenase	no_locus_tag
EAU30207	186010	186606	-	predicted_protein	no_locus_tag

Table of Blast hits (query gene, subject gene, %identity, blast score, %coverage, e-value):
Mycgr3G90558_Mycgr3T	EAU30201	35	1051	39.8129135295	0.0	


>>

215. KB908481_0
Source: Setosphaeria turcica Et28A unplaced genomic scaffold SETTUscaffold_1, whole genome shotgun sequence.

Number of proteins with BLAST hits to this cluster: 1
MultiGeneBlast score: 1.0
Cumulative Blast bit score: 1050

Table of genes, locations, strands and annotations of subject cluster:
EOA91188	50789	52032	-	hypothetical_protein	no_locus_tag
EOA91189	52502	53511	+	hypothetical_protein	no_locus_tag
EOA91190	54718	56672	+	hypothetical_protein	no_locus_tag
EOA91191	56874	57983	-	hypothetical_protein	no_locus_tag
EOA91192	58490	59290	-	hypothetical_protein	no_locus_tag
EOA91193	59827	61733	-	hypothetical_protein	no_locus_tag
EOA91194	62373	76298	+	hypothetical_protein	no_locus_tag
EOA91195	77252	78831	-	hypothetical_protein	no_locus_tag
EOA91196	79515	80336	+	hypothetical_protein	no_locus_tag
EOA91197	83395	84911	-	hypothetical_protein	no_locus_tag
EOA91198	87589	89433	-	hypothetical_protein	no_locus_tag
EOA91199	89839	94884	+	hypothetical_protein	no_locus_tag
EOA91200	95467	97160	-	hypothetical_protein	no_locus_tag

Table of Blast hits (query gene, subject gene, %identity, blast score, %coverage, e-value):
Mycgr3G90558_Mycgr3T	EOA91194	27	1050	76.59137577	0.0	


>>

216. KB644414_0
Source: Penicillium oxalicum 114-2 unplaced genomic scaffold scaffold_7, whole genome shotgun sequence.

Number of proteins with BLAST hits to this cluster: 1
MultiGeneBlast score: 1.0
Cumulative Blast bit score: 1047

Table of genes, locations, strands and annotations of subject cluster:
EPS32195	1734369	1737045	-	hypothetical_protein	no_locus_tag
EPS32196	1737233	1739155	+	hypothetical_protein	no_locus_tag
EPS32197	1741136	1742251	+	hypothetical_protein	no_locus_tag
EPS32198	1743222	1744635	+	hypothetical_protein	no_locus_tag
EPS32199	1745193	1745477	-	hypothetical_protein	no_locus_tag
EPS32200	1745491	1745990	-	hypothetical_protein	no_locus_tag
EPS32201	1747067	1749637	+	hypothetical_protein	no_locus_tag
EPS32202	1750653	1752573	+	hypothetical_protein	no_locus_tag
EPS32203	1753106	1771943	-	hypothetical_protein	no_locus_tag
EPS32204	1773861	1778676	+	hypothetical_protein	no_locus_tag
EPS32205	1780387	1785464	+	hypothetical_protein	no_locus_tag
EPS32206	1785844	1786255	-	hypothetical_protein	no_locus_tag
EPS32207	1787301	1791391	-	hypothetical_protein	no_locus_tag
EPS32208	1791915	1793205	-	hypothetical_protein	no_locus_tag

Table of Blast hits (query gene, subject gene, %identity, blast score, %coverage, e-value):
Mycgr3G90558_Mycgr3T	EPS32203	30	1047	57.3807894136	0.0	


>>

217. DS027698_1
Source: Neosartorya fischeri NRRL 181 1099437636266 genomic scaffold, whole genome shotgun sequence.

Number of proteins with BLAST hits to this cluster: 1
MultiGeneBlast score: 1.0
Cumulative Blast bit score: 1034

Table of genes, locations, strands and annotations of subject cluster:
EAW16171	2410394	2412427	-	conserved_hypothetical_protein	no_locus_tag
EAW16172	2414338	2415559	+	PAN_domain	no_locus_tag
EAW16173	2416853	2417860	+	fungal_cellulose_binding_domain_protein	no_locus_tag
EAW16174	2418546	2419510	+	RTA1_like_protein	no_locus_tag
EAW16175	2420062	2420872	+	glycosyl_hydrolases_family_11_protein	no_locus_tag
EAW16176	2421654	2422766	+	conserved_hypothetical_protein	no_locus_tag
EAW16177	2422985	2423977	+	zinc_alcohol_dehydrogenase,_putative	no_locus_tag
EAW16178	2424023	2425333	-	peptidase_family_M20/M25/M40_protein	no_locus_tag
EAW16179	2425838	2427307	+	Ankyrin_repeat_protein	no_locus_tag
EAW16180	2428387	2435518	-	nonribosomal_peptide_synthase,_putative	no_locus_tag
EAW16181	2437444	2438808	+	dimethylallyl_tryptophan_synthase,_putative	no_locus_tag
EAW16182	2439622	2441151	+	transferase_family_protein	no_locus_tag
EAW16183	2444056	2445444	+	C6_zinc_finger_domain_protein	no_locus_tag
EAW16184	2446215	2447639	-	aminotransferase,_putative	no_locus_tag
EAW16185	2447979	2449297	+	membrane_dipeptidase_GliJ	no_locus_tag
EAW16186	2449671	2456172	-	nonribosomal_peptide_synthase_GliP	no_locus_tag

Table of Blast hits (query gene, subject gene, %identity, blast score, %coverage, e-value):
Mycgr3G90558_Mycgr3T	EAW16180	32	1034	50.0798539813	0.0	


>>

218. AM270372_1
Source: Aspergillus niger contig An16c0200, genomic contig.

Number of proteins with BLAST hits to this cluster: 1
MultiGeneBlast score: 1.0
Cumulative Blast bit score: 1025

Table of genes, locations, strands and annotations of subject cluster:
CAK47000	133407	134216	+	not_annotated	An16g06660
CAK47001	135877	136623	-	not_annotated	An16g06670
CAK47002	138081	139680	+	not_annotated	An16g06680
CAK47003	140767	142774	-	not_annotated	An16g06690
CAK47004	143614	144249	+	hypothetical_protein	An16g06700
CAK47005	144347	149491	+	not_annotated	An16g06710
CAK47006	150350	171653	-	not_annotated	An16g06720

Table of Blast hits (query gene, subject gene, %identity, blast score, %coverage, e-value):
Mycgr3G90558_Mycgr3T	CAK47006	29	1025	61.0084417066	0.0	


>>

219. CH476594_0
Source: Aspergillus terreus NIH2624 scaffold_1 genomic scaffold, whole genome shotgun sequence.

Number of proteins with BLAST hits to this cluster: 1
MultiGeneBlast score: 1.0
Cumulative Blast bit score: 1005

Table of genes, locations, strands and annotations of subject cluster:
EAU38866	620230	622477	+	ATP-binding_cassette_sub-family_E_member_1	no_locus_tag
EAU38867	623501	626180	-	hypothetical_protein	no_locus_tag
EAU38868	626763	628227	+	conserved_hypothetical_protein	no_locus_tag
EAU38869	628803	629983	+	conserved_hypothetical_protein	no_locus_tag
EAU38870	630782	632162	+	phosphoglycerate_kinase	no_locus_tag
EAU38871	632828	633278	-	predicted_protein	no_locus_tag
EAU38872	634130	636496	+	conserved_hypothetical_protein	no_locus_tag
EAU38873	637521	639429	+	conserved_hypothetical_protein	no_locus_tag
EAU38874	639632	657679	-	conserved_hypothetical_protein	no_locus_tag
EAU38875	661751	665805	-	conserved_hypothetical_protein	no_locus_tag
EAU38876	666272	667562	-	DNA_repair_protein_RAD51	no_locus_tag
EAU38877	668582	669544	-	predicted_protein	no_locus_tag
EAU38878	670239	671023	-	predicted_protein	no_locus_tag
EAU38879	672897	673322	+	conserved_hypothetical_protein	no_locus_tag
EAU38880	673473	673961	+	conserved_hypothetical_protein	no_locus_tag
EAU38881	674262	676423	+	conserved_hypothetical_protein	no_locus_tag

Table of Blast hits (query gene, subject gene, %identity, blast score, %coverage, e-value):
Mycgr3G90558_Mycgr3T	EAU38874	29	1005	57.2667122975	0.0	


>>

220. JH126399_3
Source: Cordyceps militaris CM01 unplaced genomic scaffold CCM_S00001, whole genome shotgun sequence.

Number of proteins with BLAST hits to this cluster: 1
MultiGeneBlast score: 1.0
Cumulative Blast bit score: 1001

Table of genes, locations, strands and annotations of subject cluster:
EGX96623	4113131	4115591	-	oligopeptide_transporter	no_locus_tag
EGX96624	4117047	4125452	-	polyketide_synthase,_putative	no_locus_tag
EGX96625	4126586	4128043	+	Transferase	no_locus_tag
EGX96626	4128455	4131193	-	AMP_dependent_CoA_ligase,_putative	no_locus_tag
EGX96627	4131512	4145862	+	non-ribosomal_peptide_synthase,_putative	no_locus_tag
EGX96628	4151594	4152580	+	Vps51/Vps67	no_locus_tag
EGX96629	4152771	4153817	-	UPF0135_protein	no_locus_tag
EGX96630	4154413	4154783	+	BolA_domain_protein	no_locus_tag
EGX96631	4155095	4157538	-	AP-1_complex_subunit_beta-1	no_locus_tag
EGX96632	4158328	4160974	-	DNA_ligase_I,_putative	no_locus_tag
EGX96633	4161341	4162275	+	eukaryotic_translation_initiation_factor_3 subunit EifCk, putative	no_locus_tag
EGX96634	4162655	4163983	-	PDCD2_domain_protein	no_locus_tag
EGX96635	4164212	4166171	-	T-complex_protein_1_subunit_zeta	no_locus_tag

Table of Blast hits (query gene, subject gene, %identity, blast score, %coverage, e-value):
Mycgr3G90558_Mycgr3T	EGX96627	29	1001	61.2365959389	0.0	


>>

221. DS995899_2
Source: Penicillium marneffei ATCC 18224 scf_1105668340764 genomic scaffold, whole genome shotgun sequence.

Number of proteins with BLAST hits to this cluster: 1
MultiGeneBlast score: 1.0
Cumulative Blast bit score: 1001

Table of genes, locations, strands and annotations of subject cluster:
EEA28460	4714817	4717105	+	conserved_hypothetical_protein	no_locus_tag
EEA28461	4718277	4719087	+	thioredoxin_TrxA	no_locus_tag
EEA28462	4718707	4719087	+	thioredoxin_TrxA	no_locus_tag
EEA28463	4719255	4721108	-	MFS_transporter,_putative	no_locus_tag
EEA28465	4723225	4724976	-	acetoacetyl-CoA_synthase	no_locus_tag
EEA28466	4725469	4726530	+	hypothetical_protein	no_locus_tag
EEA28467	4726551	4727605	-	conserved_hypothetical_protein	no_locus_tag
EEA28468	4728047	4729508	-	D-amino_acid_oxidase	no_locus_tag
EEA28469	4729705	4730176	-	hypothetical_protein	no_locus_tag
EEA28470	4732381	4737426	+	ABC_bile_acid_transporter,_putative	no_locus_tag
EEA28471	4738017	4739743	+	protein_RDR1,_putative	no_locus_tag
EEA28472	4740124	4741193	+	isoflavone_reductase_family_protein_(CipA), putative	no_locus_tag
EEA28473	4741768	4742652	-	protein_CCC1,_putative	no_locus_tag
EEA28474	4743192	4743947	-	hypothetical_protein	no_locus_tag
EEA28475	4745393	4746973	+	extracellular_OTU-like_cysteine_protease, putative	no_locus_tag
EEA28476	4747353	4748624	-	polyglutamate_biosynthesis_protein,_putative	no_locus_tag
EEA28477	4753918	4754616	-	conserved_hypothetical_protein	no_locus_tag
EEA28478	4755434	4756660	-	sugar_transporter,_putative	no_locus_tag

Table of Blast hits (query gene, subject gene, %identity, blast score, %coverage, e-value):
Mycgr3G9942_Mycgr3T9	EEA28470	42	1001	105.460218409	0.0	


>>

222. ACJE01000015_1
Source: Aspergillus niger ATCC 1015, whole genome shotgun sequencing project.

Number of proteins with BLAST hits to this cluster: 1
MultiGeneBlast score: 1.0
Cumulative Blast bit score: 999

Table of genes, locations, strands and annotations of subject cluster:
EHA20949	165730	166377	+	hypothetical_protein	no_locus_tag
EHA20950	168918	170385	-	hypothetical_protein	no_locus_tag
EHA20951	172034	172738	+	hypothetical_protein	no_locus_tag
EHA20952	173588	174637	-	hypothetical_protein	no_locus_tag
EHA20953	175966	176229	+	hypothetical_protein	no_locus_tag
EHA20954	179596	181600	+	hypothetical_protein	no_locus_tag
EHA20955	183359	188638	-	hypothetical_protein	no_locus_tag

Table of Blast hits (query gene, subject gene, %identity, blast score, %coverage, e-value):
Mycgr3G90558_Mycgr3T	EHA20955	36	999	39.7444672599	0.0	


>>

223. EQ962652_1
Source: Talaromyces stipitatus ATCC 10500 scf_1105507295523 genomic scaffold, whole genome shotgun sequence.

Number of proteins with BLAST hits to this cluster: 1
MultiGeneBlast score: 1.0
Cumulative Blast bit score: 993

Table of genes, locations, strands and annotations of subject cluster:
EED22996	1459498	1461083	-	siderophore_transcription_factor_SreA	no_locus_tag
EED22997	1462310	1463752	-	fungal_specific_transcription_factor,_putative	no_locus_tag
EED22998	1464238	1465280	+	conserved_hypothetical_protein	no_locus_tag
EED22999	1466031	1466899	+	conserved_hypothetical_protein	no_locus_tag
EED23000	1468772	1470025	+	polyglutamate_biosynthesis_protein,_putative	no_locus_tag
EED23001	1470434	1472041	-	extracellular_OTU-like_cysteine_protease, putative	no_locus_tag
EED23002	1473100	1473843	+	hypothetical_protein	no_locus_tag
EED23003	1474337	1475217	+	protein_CCC1,_putative	no_locus_tag
EED23004	1476426	1477439	+	acetyl_xylan_esterase,_putative	no_locus_tag
EED23005	1477712	1482719	-	ABC_bile_acid_transporter,_putative	no_locus_tag
EED23006	1483248	1484785	-	conserved_hypothetical_protein	no_locus_tag
EED23007	1484941	1486361	+	hypothetical_protein	no_locus_tag
EED23008	1486876	1488301	+	D-amino_acid_oxidase	no_locus_tag
EED23010	1489779	1490843	-	hypothetical_protein	no_locus_tag
EED23011	1491319	1493640	+	acetoacetyl-CoA_synthase	no_locus_tag
EED23012	1493729	1494985	-	GNAT_family_N-acetyltransferase,_putative	no_locus_tag
EED23013	1496467	1498489	+	MFS_transporter,_putative	no_locus_tag
EED23017	1498614	1499009	-	thioredoxin_TrxA	no_locus_tag
EED23018	1500235	1502625	-	conserved_hypothetical_protein	no_locus_tag

Table of Blast hits (query gene, subject gene, %identity, blast score, %coverage, e-value):
Mycgr3G9942_Mycgr3T9	EED23005	41	993	104.992199688	0.0	


>>

224. DF126447_0
Source: Aspergillus kawachii IFO 4308 DNA, contig: scaffold00001, whole genome shotgun sequence.

Number of proteins with BLAST hits to this cluster: 1
MultiGeneBlast score: 1.0
Cumulative Blast bit score: 991

Table of genes, locations, strands and annotations of subject cluster:
GAA81988	336789	337259	+	similar_to_An01g09090	no_locus_tag
GAA81989	340171	341430	-	actin-1	no_locus_tag
GAA81990	342095	342912	-	glycosyltransferase_family_28	no_locus_tag
GAA81991	343257	344487	+	37S_ribosomal_protein_Rsm24	no_locus_tag
GAA81992	345470	347135	-	C-x8-C-x5-C-x3-H_type_zinc_finger_protein	no_locus_tag
GAA81993	349695	351097	-	cytochrome_P450_monooxygenase	no_locus_tag
GAA81994	353309	361301	-	nonribosomal_peptide_synthase	no_locus_tag
GAA81995	364333	368888	-	chromatin_remodeling_complex_subunit	no_locus_tag
GAA81996	369305	370810	+	RNA_methyltransferase,_TrmH_family	no_locus_tag
GAA81997	371314	374966	-	SNF2_family_helicase/ATPase	no_locus_tag
GAA81998	375673	376461	+	similar_to_An01g09190	no_locus_tag
GAA81999	376909	377255	-	hypothetical_protein	no_locus_tag
GAA82000	377464	379581	+	AP-3_adaptor_complex_subunit_mu	no_locus_tag
GAA82001	379836	381163	-	tyrosinase	no_locus_tag

Table of Blast hits (query gene, subject gene, %identity, blast score, %coverage, e-value):
Mycgr3G90558_Mycgr3T	GAA81994	32	991	49.6691763632	0.0	


>>

225. DS231635_1
Source: Pyrenophora tritici-repentis Pt-1C-BFP supercont1.21 genomic scaffold, whole genome shotgun sequence.

Number of proteins with BLAST hits to this cluster: 1
MultiGeneBlast score: 1.0
Cumulative Blast bit score: 988

Table of genes, locations, strands and annotations of subject cluster:
EDU45988	130378	131078	-	predicted_protein	no_locus_tag
EDU45989	135456	136478	-	methyltransferase_MppJ	no_locus_tag
EDU45990	137788	138976	+	branched-chain-amino-acid_aminotransferase_5	no_locus_tag
EDU45991	142850	143154	-	predicted_protein	no_locus_tag
EDU45992	143880	150272	+	HC-toxin_synthetase	no_locus_tag

Table of Blast hits (query gene, subject gene, %identity, blast score, %coverage, e-value):
Mycgr3G90558_Mycgr3T	EDU45992	33	988	39.7444672599	0.0	


>>

226. GL891382_1
Source: Neurospora tetrasperma FGSC 2508 unplaced genomic scaffold NEUTE1scaffold_81, whole genome shotgun sequence.

Number of proteins with BLAST hits to this cluster: 1
MultiGeneBlast score: 1.0
Cumulative Blast bit score: 980

Table of genes, locations, strands and annotations of subject cluster:
EGO52400	4237841	4239043	-	hypothetical_protein	no_locus_tag
EGO52401	4239642	4240595	+	hypothetical_protein	no_locus_tag
EGO52402	4241036	4242639	-	hypothetical_protein	no_locus_tag
EGO52403	4243110	4244203	-	hypothetical_protein	no_locus_tag
EGO52404	4244848	4246755	-	hypothetical_protein	no_locus_tag
EGO52405	4248267	4250677	-	hypothetical_protein	no_locus_tag
EGO52406	4252355	4253411	-	hypothetical_protein	no_locus_tag
EGO52407	4256121	4260982	+	hypothetical_protein	no_locus_tag
EGO52408	4262378	4263127	+	hypothetical_protein	no_locus_tag
EGO52409	4263989	4265809	-	hypothetical_protein	no_locus_tag
EGO52410	4268783	4269743	+	hypothetical_protein	no_locus_tag
EGO52411	4273353	4273625	+	hypothetical_protein	no_locus_tag
EGO52412	4274543	4275525	+	hypothetical_protein	no_locus_tag
EGO52413	4277491	4279614	+	hypothetical_protein	no_locus_tag

Table of Blast hits (query gene, subject gene, %identity, blast score, %coverage, e-value):
Mycgr3G9942_Mycgr3T9	EGO52407	40	980	107.644305772	0.0	


>>

227. GL890999_1
Source: Neurospora tetrasperma FGSC 2509 unplaced genomic scaffold NEUTE2scaffold_1, whole genome shotgun sequence.

Number of proteins with BLAST hits to this cluster: 1
MultiGeneBlast score: 1.0
Cumulative Blast bit score: 979

Table of genes, locations, strands and annotations of subject cluster:
EGZ77219	4045690	4046891	-	NAD(P)-binding_protein	no_locus_tag
EGZ77220	4047492	4048430	+	hypothetical_protein	no_locus_tag
EGZ77221	4048871	4050474	-	DUF1776-domain-containing_protein	no_locus_tag
EGZ77222	4050943	4052036	-	S-adenosyl-L-methionine-dependent methyltransferase	no_locus_tag
EGZ77223	4052680	4054578	-	amidase_signature_enzyme	no_locus_tag
EGZ77224	4056089	4058499	-	WD40_repeat-like_protein	no_locus_tag
EGZ77225	4060109	4061171	-	hypothetical_protein	no_locus_tag
EGZ77226	4064337	4069193	+	P-loop_containing_nucleoside_triphosphate hydrolase protein	no_locus_tag
EGZ77227	4070610	4071405	+	cytidine_deaminase	no_locus_tag
EGZ77228	4072267	4074081	-	FYVE-domain-containing_protein	no_locus_tag
EGZ77229	4077361	4078321	+	NAD(P)-binding_protein	no_locus_tag
EGZ77230	4080415	4080576	+	hypothetical_protein	no_locus_tag
EGZ77231	4081949	4082395	+	hypothetical_protein	no_locus_tag
EGZ77232	4083265	4084247	+	mannose-P-dolichol_utilization_defect_1_protein	no_locus_tag
EGZ77233	4086163	4088270	+	choline-sulfatase	no_locus_tag

Table of Blast hits (query gene, subject gene, %identity, blast score, %coverage, e-value):
Mycgr3G9942_Mycgr3T9	EGZ77226	40	979	107.566302652	0.0	


>>

228. DS989823_1
Source: Arthroderma gypseum CBS 118893 supercont1.2 genomic scaffold, whole genome shotgun sequence.

Number of proteins with BLAST hits to this cluster: 1
MultiGeneBlast score: 1.0
Cumulative Blast bit score: 978

Table of genes, locations, strands and annotations of subject cluster:
EFQ99796	2109580	2110789	-	hypothetical_protein	no_locus_tag
EFQ99797	2111505	2113497	+	cycloheximide_resistance_protein	no_locus_tag
EFQ99798	2113996	2115453	-	hypothetical_protein	no_locus_tag
EFQ99799	2116010	2117811	+	FAD_binding_domain-containing_protein	no_locus_tag
EFQ99800	2118202	2120391	-	aspartyl-tRNA_synthetase	no_locus_tag
EFQ99801	2122780	2124397	+	hypothetical_protein	no_locus_tag
EFQ99802	2125619	2126392	+	PEP_phosphonomutase	no_locus_tag
EFQ99803	2126683	2131526	-	canalicular_multispecific_organic_anion transporter 1	no_locus_tag
EFQ99804	2132724	2135045	-	hypothetical_protein	no_locus_tag
EFQ99805	2135912	2137366	-	hypothetical_protein	no_locus_tag
EFQ99806	2137902	2138970	+	YeeE/YedE_family_integral_membrane_protein	no_locus_tag
EFQ99807	2139525	2140703	-	glutaminyl-peptide_cyclotransferase	no_locus_tag
EFQ99808	2141191	2142107	+	hypothetical_protein	no_locus_tag
EFQ99809	2142922	2143782	+	hypothetical_protein	no_locus_tag
EFQ99810	2144351	2145043	+	hypothetical_protein	no_locus_tag
EFQ99811	2145237	2149061	-	DNA_mismatch_repair_protein_msh6	no_locus_tag
EFQ99812	2149589	2151704	-	tyrosyl-tRNA_synthetase	no_locus_tag

Table of Blast hits (query gene, subject gene, %identity, blast score, %coverage, e-value):
Mycgr3G9942_Mycgr3T9	EFQ99803	40	978	105.694227769	0.0	


>>

229. GL636493_1
Source: Coccidioides posadasii str. Silveira unplaced genomic scaffold supercont2.8, whole genome shotgun sequence.

Number of proteins with BLAST hits to this cluster: 1
MultiGeneBlast score: 1.0
Cumulative Blast bit score: 972

Table of genes, locations, strands and annotations of subject cluster:
EFW17825	632085	633443	-	conserved_hypothetical_protein	no_locus_tag
EFW17826	634031	637741	+	26S_proteasome_regulatory_subunit_Rpn2	no_locus_tag
EFW17827	638973	640871	+	acyl-CoA_dehydrogenase	no_locus_tag
EFW17828	641784	645162	+	transcription_elongation_factor_spt5	no_locus_tag
EFW17829	645850	646584	+	nuclear_movement_protein_nudC	no_locus_tag
EFW17830	646908	649102	-	aspartyl-tRNA_synthetase	no_locus_tag
EFW17831	649618	649782	+	hypothetical_protein	no_locus_tag
EFW17832	650308	651099	+	conserved_hypothetical_protein	no_locus_tag
EFW17833	651400	656328	-	ABC_bile_acid_transporter	no_locus_tag

Table of Blast hits (query gene, subject gene, %identity, blast score, %coverage, e-value):
Mycgr3G9942_Mycgr3T9	EFW17833	40	972	108.190327613	0.0	


>>

230. GG704913_1
Source: Coccidioides immitis RS genomic scaffold supercont3.3, whole genome shotgun sequence.

Number of proteins with BLAST hits to this cluster: 1
MultiGeneBlast score: 1.0
Cumulative Blast bit score: 972

Table of genes, locations, strands and annotations of subject cluster:
EAS27923	253257	254615	-	hypothetical_protein	no_locus_tag
EAS27922	255198	258908	+	26S_proteasome_regulatory_subunit_Rpn2	no_locus_tag
EAS27921	260134	262032	+	acyl-CoA_dehydrogenase	no_locus_tag
EAS27920	262958	266327	+	transcription_initiation_protein_spt5	no_locus_tag
EAS27919	267001	267734	+	nuclear_movement_protein_nudC	no_locus_tag
EAS27918	268058	270251	-	aspartate-tRNA_ligase	no_locus_tag
EAS27917	271456	272247	+	hypothetical_protein	no_locus_tag
EAS27916	272536	277464	-	ABC_bile_acid_transporter	no_locus_tag
EAS27915	278054	278650	-	hypothetical_protein	no_locus_tag
EAS27914	278939	280341	-	hypothetical_protein	no_locus_tag
EAS27912	281133	282220	+	YeeE/YedE_family_integral_membrane_protein	no_locus_tag
EAS27911	282694	284015	-	glutaminyl_cyclase	no_locus_tag
EAS27910	284326	285254	+	hypothetical_protein	no_locus_tag
EAS27909	285775	286666	+	hypothetical_protein	no_locus_tag
EAS27908	287368	288026	+	arsenate_reductase	no_locus_tag
EAS27907	288348	292194	-	DNA_mismatch_repair_protein_msh6	no_locus_tag
EAS27906	292654	294847	-	tyrosine-tRNA_ligase	no_locus_tag
EAS27905	295271	298098	-	raffinose_synthase_Sip1	no_locus_tag

Table of Blast hits (query gene, subject gene, %identity, blast score, %coverage, e-value):
Mycgr3G9942_Mycgr3T9	EAS27916	40	972	107.878315133	0.0	


>>

231. ACFW01000015_1
Source: Coccidioides posadasii C735 delta SOWgp, whole genome shotgun sequencing project.

Number of proteins with BLAST hits to this cluster: 1
MultiGeneBlast score: 1.0
Cumulative Blast bit score: 972

Table of genes, locations, strands and annotations of subject cluster:
EER28473	945308	947500	+	tyrosyl-tRNA_synthetase,_putative	no_locus_tag
EER28474	947971	951820	+	MutS_domain_III_family_protein	no_locus_tag
EER28475	952142	952800	-	conserved_hypothetical_protein	no_locus_tag
EER28476	953501	954392	-	hypothetical_protein	no_locus_tag
EER28477	954912	955963	-	hypothetical_protein	no_locus_tag
EER28478	956160	957362	+	Peptidase_family_M28_protein	no_locus_tag
EER28479	957956	959045	-	YeeE/YedE_family_protein	no_locus_tag
EER28480	959883	961285	+	hypothetical_protein	no_locus_tag
EER28481	962786	967714	+	ABC_transporter_family_protein	no_locus_tag
EER28482	968015	968806	-	carboxyphosphonoenolpyruvate_mutase,_putative	no_locus_tag
EER28483	970012	972206	+	aspartyl-tRNA_synthetase,_putative	no_locus_tag
EER28484	972530	973264	-	nuclear_movement_protein_nudC,_putative	no_locus_tag
EER28485	973952	977330	-	KOW_motif_containing_protein	no_locus_tag
EER28486	978247	980157	-	Acyl-CoA_dehydrogenase,_C-terminal_domain_containing_protein	no_locus_tag
EER28487	981389	985099	-	26S_proteasome_non-ATPase_regulatory_subunit_1,_putative	no_locus_tag
EER28488	985687	987045	+	hypothetical_protein	no_locus_tag

Table of Blast hits (query gene, subject gene, %identity, blast score, %coverage, e-value):
Mycgr3G9942_Mycgr3T9	EER28481	40	972	108.190327613	0.0	


>>

232. DS231635_0
Source: Pyrenophora tritici-repentis Pt-1C-BFP supercont1.21 genomic scaffold, whole genome shotgun sequence.

Number of proteins with BLAST hits to this cluster: 1
MultiGeneBlast score: 1.0
Cumulative Blast bit score: 971

Table of genes, locations, strands and annotations of subject cluster:
EDU45971	21535	23146	-	predicted_protein	no_locus_tag
EDU45972	23181	23746	+	predicted_protein	no_locus_tag
EDU45973	25871	27460	-	cytochrome_P450	no_locus_tag
EDU45974	33505	39896	-	HC-toxin_synthetase	no_locus_tag
EDU45975	40622	40926	+	predicted_protein	no_locus_tag
EDU45976	42383	43398	+	cytochrome_P450_11A1,_mitochondrial_precursor	no_locus_tag
EDU45977	44458	45646	-	branched-chain-amino-acid_aminotransferase_5	no_locus_tag
EDU45978	46956	47978	+	methyltransferase_MppJ	no_locus_tag
EDU45979	57455	58197	-	hypothetical_protein	no_locus_tag
EDU45980	59734	60387	+	predicted_protein	no_locus_tag

Table of Blast hits (query gene, subject gene, %identity, blast score, %coverage, e-value):
Mycgr3G90558_Mycgr3T	EDU45974	33	971	39.7900981063	0.0	


>>

233. CH408029_4
Source: Chaetomium globosum CBS 148.51 scaffold_1 genomic scaffold, whole genome shotgun sequence.

Number of proteins with BLAST hits to this cluster: 1
MultiGeneBlast score: 1.0
Cumulative Blast bit score: 970

Table of genes, locations, strands and annotations of subject cluster:
EAQ93543	5491876	5493074	-	hypothetical_protein	no_locus_tag
EAQ93544	5493963	5494504	+	60s_ribosomal_protein_L31	no_locus_tag
EAQ93545	5494958	5495631	-	conserved_hypothetical_protein	no_locus_tag
EAQ93546	5496230	5498311	+	hypothetical_protein	no_locus_tag
EAQ93547	5498972	5500508	-	hypothetical_protein	no_locus_tag
EAQ93548	5502531	5504798	-	hypothetical_protein	no_locus_tag
EAQ93549	5506535	5509773	+	hypothetical_protein	no_locus_tag
EAQ93550	5511220	5516115	-	hypothetical_protein	no_locus_tag

Table of Blast hits (query gene, subject gene, %identity, blast score, %coverage, e-value):
Mycgr3G9942_Mycgr3T9	EAQ93550	40	970	106.31825273	0.0	


>>

234. JH725157_0
Source: Beauveria bassiana ARSEF 2860 unplaced genomic scaffold BBA_S00008, whole genome shotgun sequence.

Number of proteins with BLAST hits to this cluster: 1
MultiGeneBlast score: 1.0
Cumulative Blast bit score: 967

Table of genes, locations, strands and annotations of subject cluster:
EJP67091	96888	97989	+	oxidoreductase,_2-nitropropane_dioxygenase family, putative	no_locus_tag
EJP67092	99092	104075	+	ABC_bile_acid_transporter,_putative	no_locus_tag
EJP67093	105176	106045	+	methyltransferase_domain-containing_protein	no_locus_tag
EJP67094	106606	107538	-	hypothetical_protein	no_locus_tag
EJP67095	110045	111581	+	MFS_transporter,_putative	no_locus_tag
EJP67096	111704	113283	-	MFS_transporter,_putative	no_locus_tag
EJP67097	115213	127028	+	nonribosomal_peptide_synthase,_putative	no_locus_tag
EJP67098	127717	130000	+	heterokaryon_incompatibility_protein	no_locus_tag
EJP67099	130019	132156	-	hypothetical_protein	no_locus_tag
EJP67100	133080	134023	+	Formyl_transferase	no_locus_tag
EJP67101	135336	136424	+	NAD_dependent_epimerase/dehydratase	no_locus_tag
EJP67102	137120	138030	-	thymidylate_kinase	no_locus_tag
EJP67103	139204	140428	-	hypothetical_protein	no_locus_tag
EJP67104	143757	144452	-	hypothetical_protein	no_locus_tag

Table of Blast hits (query gene, subject gene, %identity, blast score, %coverage, e-value):
Mycgr3G90558_Mycgr3T	EJP67097	31	968	50.9240246407	0.0	


>>

235. CU633438_1
Source: Podospora anserina S mat+ genomic DNA chromosome 1, supercontig 1.

Number of proteins with BLAST hits to this cluster: 1
MultiGeneBlast score: 1.0
Cumulative Blast bit score: 966

Table of genes, locations, strands and annotations of subject cluster:
CAP60084	1444637	1444972	-	not_annotated	no_locus_tag
CAP60085	1446828	1450400	+	not_annotated	no_locus_tag
CAP60086	1451450	1452882	-	not_annotated	no_locus_tag
CAP60087	1453539	1455826	-	not_annotated	no_locus_tag
CAP60088	1456439	1458310	-	not_annotated	no_locus_tag
CAP60089	1459064	1461493	-	not_annotated	no_locus_tag
CAP60090	1464194	1469041	+	not_annotated	no_locus_tag

Table of Blast hits (query gene, subject gene, %identity, blast score, %coverage, e-value):
Mycgr3G9942_Mycgr3T9	CAP60090	40	966	108.034321373	0.0	


>>

236. CH476633_0
Source: Sclerotinia sclerotiorum 1980 scaffold_13 genomic scaffold, whole genome shotgun sequence.

Number of proteins with BLAST hits to this cluster: 1
MultiGeneBlast score: 1.0
Cumulative Blast bit score: 966

Table of genes, locations, strands and annotations of subject cluster:
EDN93384	298414	299459	+	predicted_protein	no_locus_tag
EDN93385	302259	303418	-	hypothetical_protein	no_locus_tag
EDN93386	305578	308810	+	hypothetical_protein	no_locus_tag
EDN93387	310883	313315	-	hypothetical_protein	no_locus_tag
EDN93388	313893	314757	+	predicted_protein	no_locus_tag
EDN93389	316763	321759	+	hypothetical_protein	no_locus_tag
EDN93390	323128	324474	+	predicted_protein	no_locus_tag
EDN93391	325754	326035	-	hypothetical_protein	no_locus_tag
EDN93392	328150	328326	+	predicted_protein	no_locus_tag
EDN93393	329546	329752	-	hypothetical_protein	no_locus_tag
EDN93394	330222	334364	+	hypothetical_protein	no_locus_tag
EDN93395	335306	340081	-	hypothetical_protein	no_locus_tag
EDN93396	340457	341236	+	conserved_hypothetical_protein	no_locus_tag

Table of Blast hits (query gene, subject gene, %identity, blast score, %coverage, e-value):
Mycgr3G9942_Mycgr3T9	EDN93389	40	966	105.616224649	0.0	


>>

237. CABT02000004_1
Source: Sordaria macrospora k-hell, whole genome shotgun sequencing project.

Number of proteins with BLAST hits to this cluster: 1
MultiGeneBlast score: 1.0
Cumulative Blast bit score: 966

Table of genes, locations, strands and annotations of subject cluster:
CCC08060	1552194	1553390	-	not annotated	no_locus_tag
CCC08061	1554033	1554998	+	not annotated	no_locus_tag
CCC08062	1555424	1557042	-	not annotated	no_locus_tag
CCC08063	1557521	1558624	-	not annotated	no_locus_tag
CCC08064	1559273	1561179	-	not annotated	no_locus_tag
CCC08065	1562691	1565088	-	not annotated	no_locus_tag
CCC08066	1567154	1567344	+	not annotated	no_locus_tag
CCC08067	1570493	1577429	+	not annotated	no_locus_tag

Table of Blast hits (query gene, subject gene, %identity, blast score, %coverage, e-value):
Mycgr3G9942_Mycgr3T9	CCC08067	40	966	107.566302652	0.0	


>>

238. GL385398_1
Source: Gaeumannomyces graminis var. tritici R3-111a-1 unplaced genomic scaffold supercont2.4, whole genome shotgun sequence.

Number of proteins with BLAST hits to this cluster: 1
MultiGeneBlast score: 1.0
Cumulative Blast bit score: 959

Table of genes, locations, strands and annotations of subject cluster:
EJT74509	2815956	2818945	-	hypothetical_protein	no_locus_tag
EJT74510	2821714	2822551	-	RNA_polymerase_II_subunit_A_domain_phosphatase SSU72	no_locus_tag
EJT74511	2826306	2828033	+	SH3_domain-containing_protein	no_locus_tag
EJT74512	2829097	2830273	+	NADH-cytochrome_b5_reductase_2	no_locus_tag
EJT74513	2830961	2833720	+	hypothetical_protein	no_locus_tag
EJT74514	2835242	2840146	-	hypothetical_protein	no_locus_tag
EJT74515	2844033	2846557	+	hypothetical_protein	no_locus_tag
EJT74516	2848184	2849016	+	hypothetical_protein	no_locus_tag
EJT74517	2849570	2850761	-	hypothetical_protein	no_locus_tag
EJT74518	2852623	2854142	+	hypothetical_protein	no_locus_tag
EJT74519	2854513	2855917	-	carboxy-cis,cis-muconate_cyclase	no_locus_tag
EJT74520	2856986	2858008	+	catechol_1,2-dioxygenase_1	no_locus_tag
EJT74521	2858890	2859324	-	hypothetical_protein	no_locus_tag
EJT74522	2859631	2860643	+	hypothetical_protein	no_locus_tag

Table of Blast hits (query gene, subject gene, %identity, blast score, %coverage, e-value):
Mycgr3G9942_Mycgr3T9	EJT74514	39	960	109.828393136	0.0	


>>

239. DS989824_0
Source: Arthroderma gypseum CBS 118893 supercont1.3 genomic scaffold, whole genome shotgun sequence.

Number of proteins with BLAST hits to this cluster: 1
MultiGeneBlast score: 1.0
Cumulative Blast bit score: 959

Table of genes, locations, strands and annotations of subject cluster:
EFR00566	377386	378726	+	actin_cytoskeleton-regulatory_complex_protein END3	no_locus_tag
EFR00567	378950	381705	-	ISWI_chromatin-remodeling_complex_ATPase_ISW1	no_locus_tag
EFR00568	383665	386208	-	hypothetical_protein	no_locus_tag
EFR00569	387047	387985	-	hypothetical_protein	no_locus_tag
EFR00570	389798	390613	-	hypothetical_protein	no_locus_tag
EFR00571	391334	392384	-	hypothetical_protein	no_locus_tag
EFR00572	393048	394625	+	nuclear_distribution_protein_nudF	no_locus_tag
EFR00573	395363	396734	-	CMGC/SRPK_protein_kinase	no_locus_tag
EFR00574	397292	403135	+	hypothetical_protein	no_locus_tag
EFR00575	404522	406244	+	averantin_oxidoreductase	no_locus_tag
EFR00576	406769	408112	+	hypothetical_protein	no_locus_tag
EFR00577	408338	412797	-	hypothetical_protein	no_locus_tag
EFR00578	413100	413627	+	DUF543_domain-containing_protein	no_locus_tag
EFR00579	414121	415983	-	hypothetical_protein	no_locus_tag
EFR00580	416700	417808	+	hypothetical_protein	no_locus_tag
EFR00581	417972	418770	-	hypothetical_protein	no_locus_tag
EFR00582	419237	420190	-	cell_division_control_protein_14	no_locus_tag
EFR00583	420972	421475	-	hypothetical_protein	no_locus_tag
EFR00584	422699	423310	+	hypothetical_protein	no_locus_tag

Table of Blast hits (query gene, subject gene, %identity, blast score, %coverage, e-value):
Mycgr3G9942_Mycgr3T9	EFR00574	40	960	103.120124805	0.0	


>>

240. JH921428_2
Source: Marssonina brunnea f. sp. 'multigermtubi' MB_m1 unplaced genomic scaffold M6_S00001, whole genome shotgun sequence.

Number of proteins with BLAST hits to this cluster: 1
MultiGeneBlast score: 1.0
Cumulative Blast bit score: 959

Table of genes, locations, strands and annotations of subject cluster:
EKD21810	5100098	5100958	+	zearalenone_hydrolase	no_locus_tag
EKD21811	5105381	5107727	-	WD_domain-containing_protein	no_locus_tag
EKD21812	5110233	5115163	+	ABC_transporter	no_locus_tag

Table of Blast hits (query gene, subject gene, %identity, blast score, %coverage, e-value):
Mycgr3G9942_Mycgr3T9	EKD21812	39	959	107.176287051	0.0	


>>

241. GG749415_1
Source: Ajellomyces dermatitidis ATCC 18188 genomic scaffold supercont1.9, whole genome shotgun sequence.

Number of proteins with BLAST hits to this cluster: 1
MultiGeneBlast score: 1.0
Cumulative Blast bit score: 959

Table of genes, locations, strands and annotations of subject cluster:
EGE79588	838516	839446	+	hypothetical_protein	no_locus_tag
EGE79589	839519	840655	+	hypothetical_protein	no_locus_tag
EGE79590	841320	845315	+	DNA_mismatch_repair_protein_msh6	no_locus_tag
EGE79591	845667	846579	-	hypothetical_protein	no_locus_tag
EGE79592	847506	848417	-	hypothetical_protein	no_locus_tag
EGE79593	848906	849829	-	hypothetical_protein	no_locus_tag
EGE79594	850303	851732	+	glutaminyl_cyclase	no_locus_tag
EGE79595	852350	853521	-	YeeE/YedE_family_integral_membrane_protein	no_locus_tag
EGE79596	855396	856222	+	hypothetical_protein	no_locus_tag
EGE79597	857083	861945	+	ABC_bile_acid_transporter	no_locus_tag

Table of Blast hits (query gene, subject gene, %identity, blast score, %coverage, e-value):
Mycgr3G9942_Mycgr3T9	EGE79597	40	959	106.942277691	0.0	


>>

242. EQ999975_1
Source: Ajellomyces dermatitidis ER-3 genomic scaffold supercont1.3, whole genome shotgun sequence.

Number of proteins with BLAST hits to this cluster: 1
MultiGeneBlast score: 1.0
Cumulative Blast bit score: 959

Table of genes, locations, strands and annotations of subject cluster:
EEQ87996	4033074	4036631	-	transcription_initiation_protein_spt5	no_locus_tag
EEQ87997	4037585	4039551	-	acyl-CoA_dehydrogenase	no_locus_tag
EEQ87998	4041021	4044761	-	26S_proteasome_regulatory_subunit_Rpn2	no_locus_tag
EEQ87999	4045752	4046552	+	PEP_phosphonomutase	no_locus_tag
EEQ88000	4047058	4048740	-	conserved_hypothetical_protein	no_locus_tag
EEQ88001	4050457	4052271	+	glucose-methanol-choline_oxidoreductase	no_locus_tag
EEQ88002	4052784	4057646	-	ABC_bile_acid_transporter	no_locus_tag
EEQ88003	4058355	4059734	-	hypothetical_protein	no_locus_tag
EEQ88004	4060981	4062156	+	YeeE/YedE_family_integral_membrane_protein	no_locus_tag
EEQ88005	4062774	4064210	-	glutaminyl_cyclase	no_locus_tag
EEQ88006	4064684	4065607	+	conserved_hypothetical_protein	no_locus_tag
EEQ88007	4066096	4067007	+	conserved_hypothetical_protein	no_locus_tag
EEQ88008	4067934	4068845	+	conserved_hypothetical_protein	no_locus_tag
EEQ88009	4069178	4073173	-	DNA_mismatch_repair_protein_msh6	no_locus_tag
EEQ88010	4073838	4075977	-	tyrosyl-tRNA_synthetase	no_locus_tag
EEQ88011	4076494	4079566	-	raffinose_synthase_Sip1	no_locus_tag

Table of Blast hits (query gene, subject gene, %identity, blast score, %coverage, e-value):
Mycgr3G9942_Mycgr3T9	EEQ88002	40	959	106.942277691	0.0	


>>

243. GG657450_2
Source: Ajellomyces dermatitidis SLH14081 genomic scaffold supercont1.3, whole genome shotgun sequence.

Number of proteins with BLAST hits to this cluster: 1
MultiGeneBlast score: 1.0
Cumulative Blast bit score: 957

Table of genes, locations, strands and annotations of subject cluster:
EEQ75394	3881803	3883942	+	tyrosyl-tRNA_synthetase	no_locus_tag
EEQ75395	3884607	3888602	+	DNA_mismatch_repair_protein_msh6	no_locus_tag
EEQ75396	3888955	3889866	-	conserved_hypothetical_protein	no_locus_tag
EEQ75397	3890793	3891704	-	conserved_hypothetical_protein	no_locus_tag
EEQ75398	3892193	3893116	-	conserved_hypothetical_protein	no_locus_tag
EEQ75399	3893589	3895010	+	glutaminyl_cyclase	no_locus_tag
EEQ75400	3895628	3896799	-	YeeE/YedE_family_integral_membrane_protein	no_locus_tag
EEQ75401	3898592	3899142	+	hypothetical_protein	no_locus_tag
EEQ75402	3900121	3904983	+	ABC_bile_acid_transporter	no_locus_tag

Table of Blast hits (query gene, subject gene, %identity, blast score, %coverage, e-value):
Mycgr3G9942_Mycgr3T9	EEQ75402	40	957	106.942277691	0.0	


>>

244. DS995719_1
Source: Trichophyton equinum CBS 127.97 supercont1.2 genomic scaffold, whole genome shotgun sequence.

Number of proteins with BLAST hits to this cluster: 1
MultiGeneBlast score: 1.0
Cumulative Blast bit score: 956

Table of genes, locations, strands and annotations of subject cluster:
EGE01683	705554	706853	+	transsulfuration_enzyme_family_protein	no_locus_tag
EGE01684	707135	707443	+	hypothetical_protein	no_locus_tag
EGE01685	707611	708142	-	hypothetical_protein	no_locus_tag
EGE01686	708874	710724	+	C6_transcription_factor	no_locus_tag
EGE01687	711789	714117	-	ABC_transporter	no_locus_tag
EGE01688	715676	717862	-	aspartyl-tRNA_synthetase	no_locus_tag
EGE01689	719353	719667	+	hypothetical_protein	no_locus_tag
EGE01690	720265	721911	+	hypothetical_protein	no_locus_tag
EGE01691	723087	723860	+	PEP_phosphonomutase	no_locus_tag
EGE01692	724146	729017	-	canalicular_multispecific_organic_anion transporter 1	no_locus_tag

Table of Blast hits (query gene, subject gene, %identity, blast score, %coverage, e-value):
Mycgr3G9942_Mycgr3T9	EGE01692	40	956	105.850234009	0.0	


>>

245. DS027694_3
Source: Neosartorya fischeri NRRL 181 1099437636262 genomic scaffold, whole genome shotgun sequence.

Number of proteins with BLAST hits to this cluster: 1
MultiGeneBlast score: 1.0
Cumulative Blast bit score: 956

Table of genes, locations, strands and annotations of subject cluster:
EAW20389	1851981	1853840	-	monooxygenase	no_locus_tag
EAW20390	1857043	1863732	+	nonribosomal_peptide_synthase,_putative	no_locus_tag
EAW20391	1864511	1865464	+	hypothetical_protein	no_locus_tag
EAW20392	1865942	1867853	-	oligopeptide_transporter	no_locus_tag
EAW20393	1868755	1869483	-	GNAT_family_acetyltransferase,_putative	no_locus_tag
EAW20394	1870166	1877179	+	nonribosomal_peptide_synthase,_putative	no_locus_tag

Table of Blast hits (query gene, subject gene, %identity, blast score, %coverage, e-value):
Mycgr3G90558_Mycgr3T	EAW20394	30	956	49.8288843258	0.0	


>>

246. CP003013_1
Source: Thielavia terrestris NRRL 8126 chromosome 5, complete sequence.

Number of proteins with BLAST hits to this cluster: 1
MultiGeneBlast score: 1.0
Cumulative Blast bit score: 956

Table of genes, locations, strands and annotations of subject cluster:
AEO70132	1291015	1294063	+	hypothetical_protein	THITE_2036687
AEO70133	1295369	1297156	+	hypothetical_protein	THITE_2121126
AEO70134	1297889	1298979	+	hypothetical_protein	THITE_2121132
AEO70135	1299525	1300073	+	hypothetical_protein	THITE_2121135
AEO70136	1300479	1300873	-	hypothetical_protein	THITE_2121136
AEO70137	1301387	1302500	-	hypothetical_protein	THITE_2121138
AEO70138	1304350	1307445	+	hypothetical_protein	THITE_115141
AEO70139	1308213	1313226	-	hypothetical_protein	THITE_45545

Table of Blast hits (query gene, subject gene, %identity, blast score, %coverage, e-value):
Mycgr3G9942_Mycgr3T9	AEO70139	39	956	107.410296412	0.0	


>>

247. KE145369_0
Source: Glarea lozoyensis ATCC 20868 chromosome Unknown GLAREA5, whole genome shotgun sequence.

Number of proteins with BLAST hits to this cluster: 1
MultiGeneBlast score: 1.0
Cumulative Blast bit score: 954

Table of genes, locations, strands and annotations of subject cluster:
EPE27473	219246	220787	+	P-loop_containing_nucleoside_triphosphate hydrolase	no_locus_tag
EPE27474	221104	222513	-	RING/U-box	no_locus_tag
EPE27475	223882	225569	+	MurD-like_peptide_ligase,_catalytic	no_locus_tag
EPE27476	225692	227401	-	MurD-like_peptide_ligase,_catalytic	no_locus_tag
EPE27477	227943	229024	-	hypothetical_protein	no_locus_tag
EPE27478	229591	230415	-	hypothetical_protein	no_locus_tag
EPE27479	232251	234707	-	WD40_repeat-like_protein	no_locus_tag
EPE27480	237327	242317	+	P-loop_containing_nucleoside_triphosphate hydrolase	no_locus_tag
EPE27481	247028	248058	+	hypothetical_protein	no_locus_tag
EPE27482	249261	250138	-	hypothetical_protein	no_locus_tag
EPE27483	252352	253869	+	hypothetical_protein	no_locus_tag
EPE27484	254258	255933	-	(Trans)glycosidase	no_locus_tag
EPE27485	256844	258483	-	Cytochrome_P450	no_locus_tag
EPE27486	259298	261051	+	ALDH-like_protein	no_locus_tag
EPE27487	262301	264744	+	alpha/beta-Hydrolase	no_locus_tag

Table of Blast hits (query gene, subject gene, %identity, blast score, %coverage, e-value):
Mycgr3G9942_Mycgr3T9	EPE27480	40	954	104.290171607	0.0	


>>

248. DS995705_2
Source: Microsporum canis CBS 113480 supercont1.5 genomic scaffold, whole genome shotgun sequence.

Number of proteins with BLAST hits to this cluster: 1
MultiGeneBlast score: 1.0
Cumulative Blast bit score: 954

Table of genes, locations, strands and annotations of subject cluster:
EEQ32884	1649792	1650951	-	predicted_protein	no_locus_tag
EEQ32885	1651697	1652005	+	molybdopterin_synthase_small_subunit_CnxG	no_locus_tag
EEQ32886	1652189	1652732	-	conserved_hypothetical_protein	no_locus_tag
EEQ32887	1653426	1655261	+	conserved_hypothetical_protein	no_locus_tag
EEQ32888	1655919	1658480	-	ABC_transporter_family_protein	no_locus_tag
EEQ32889	1660101	1662295	-	aspartyl-tRNA_synthetase	no_locus_tag
EEQ32890	1664447	1666114	+	conserved_hypothetical_protein	no_locus_tag
EEQ32891	1667198	1667971	+	PEP_phosphonomutase	no_locus_tag
EEQ32892	1668271	1673135	-	multidrug_resistance-associated_protein_13	no_locus_tag
EEQ32893	1674051	1676372	-	conserved_hypothetical_protein	no_locus_tag
EEQ32894	1676686	1677164	-	predicted_protein	no_locus_tag
EEQ32895	1677699	1678911	-	conserved_hypothetical_protein	no_locus_tag
EEQ32896	1679071	1680145	+	YeeE/YedE_family_integral_membrane_protein	no_locus_tag
EEQ32897	1680522	1681875	-	glutaminyl-peptide_cyclotransferase	no_locus_tag
EEQ32898	1682343	1683261	+	conserved_hypothetical_protein	no_locus_tag
EEQ32899	1684092	1685002	+	predicted_protein	no_locus_tag
EEQ32900	1685541	1686236	+	conserved_hypothetical_protein	no_locus_tag
EEQ32901	1686508	1690353	-	DNA_mismatch_repair_protein_msh6	no_locus_tag
EEQ32902	1690882	1693016	-	tyrosyl-tRNA_synthetase	no_locus_tag

Table of Blast hits (query gene, subject gene, %identity, blast score, %coverage, e-value):
Mycgr3G9942_Mycgr3T9	EEQ32892	39	954	106.942277691	0.0	


>>

249. CP003002_0
Source: Myceliophthora thermophila ATCC 42464 chromosome 1, complete sequence.

Number of proteins with BLAST hits to this cluster: 1
MultiGeneBlast score: 1.0
Cumulative Blast bit score: 952

Table of genes, locations, strands and annotations of subject cluster:
AEO53303	1055656	1056860	-	hypothetical_protein	MYCTH_2074663
AEO53304	1058808	1059497	-	hypothetical_protein	MYCTH_105650
AEO53305	1060422	1062320	+	hypothetical_protein	MYCTH_2294445
AEO53306	1063559	1065049	-	hypothetical_protein	MYCTH_2041072
AEO53307	1066988	1069197	-	hypothetical_protein	MYCTH_2294446
AEO53308	1070825	1073962	+	hypothetical_protein	MYCTH_42476
AEO53309	1074987	1079876	-	hypothetical_protein	MYCTH_2294448
AEO53310	1081441	1083916	+	hypothetical_protein	MYCTH_75762
AEO53311	1085001	1086845	+	hypothetical_protein	MYCTH_2294455
AEO53312	1087351	1088424	+	hypothetical_protein	MYCTH_2054555
AEO53313	1088909	1090544	+	hypothetical_protein	MYCTH_2294459
AEO53314	1090919	1091677	-	hypothetical_protein	MYCTH_16224
AEO53315	1092433	1104807	+	hypothetical_protein	MYCTH_2122159

Table of Blast hits (query gene, subject gene, %identity, blast score, %coverage, e-value):
Mycgr3G9942_Mycgr3T9	AEO53309	40	952	105.772230889	0.0	


>>

250. CM001234_0
Source: Magnaporthe oryzae 70-15 chromosome 4, whole genome shotgun sequence.

Number of proteins with BLAST hits to this cluster: 1
MultiGeneBlast score: 1.0
Cumulative Blast bit score: 948

Table of genes, locations, strands and annotations of subject cluster:
EHA49820	859807	860393	-	RNA-binding_protein_8A	no_locus_tag
EHA49821	861918	864894	-	hypothetical_protein	no_locus_tag
EHA49822	867434	869451	+	F-box_domain-containing_protein	no_locus_tag
EHA49823	870313	872680	-	hypothetical_protein	no_locus_tag
EHA49824	875536	880315	+	multidrug_resistance-associated_protein_1	no_locus_tag
EHA49825	881155	883209	+	Sad1-interacting_factor_3	no_locus_tag
EHA49826	883801	884369	-	hypothetical_protein	no_locus_tag
EHA49827	885282	886226	+	ribonuclease_P/MRP_protein_subunit_RPP1	no_locus_tag
EHA49828	886916	888440	-	hypothetical_protein	no_locus_tag
EHA49829	890304	892130	-	hypothetical_protein	no_locus_tag
EHA49830	892971	894056	+	hypothetical_protein	no_locus_tag
EHA49831	894478	896767	-	histidyl-tRNA_synthetase	no_locus_tag
EHA49832	897608	899328	-	CAMK/CAMKL/CHK1_protein_kinase	no_locus_tag
EHA49833	900237	900976	+	ubiquitin-conjugating_enzyme_E2-20_kDa	no_locus_tag

Table of Blast hits (query gene, subject gene, %identity, blast score, %coverage, e-value):
Mycgr3G9942_Mycgr3T9	EHA49824	40	948	106.864274571	0.0	
