# Supplementary material for: In silico prediction and characterization of secondary metabolite biosynthetic gene clusters in the wheat pathogen Zymoseptoria tritici
Source: BMC Genomics. 2017 Aug 17;18:631. doi: 10.1186/s12864-017-3969-y (PMC5561558; doi:10.1186/s12864-017-3969-y)
Supplement: Supplementary file 1 — MultiGeneBLAST analysis of putative secondary metabolite clusters. All encoded amino acid sequences from genes residing in clusters predicted by AntiSMASH are given as FASTA file format. All output data from MultiGeneBLASTs are also provided. (ZIP 42911 kb) [file 12864_2017_3969_MOESM1_ESM.zip › Cluster MultiGene BLAST/out/Clusters_1_34/Cluster_12/clusterblast_output.txt]

ClusterBlast scores for /home/cp/Multigeneblast/charlie/20170206/in/Clusters1_46/Cluster_14.fasta

Table of genes, locations, strands and annotations of query cluster:
Mycgr3G90785_Mycgr3T	0	1047	+	Mycgr3G90785_Mycgr3T	Mycgr3G90785_Mycgr3T	
Mycgr3G103262_Mycgr3	1147	1390	+	Mycgr3G103262_Mycgr3	Mycgr3G103262_Mycgr3	
Mycgr3G68458_Mycgr3T	1490	3602	+	Mycgr3G68458_Mycgr3T	Mycgr3G68458_Mycgr3T	
Mycgr3G99145_Mycgr3T	3702	4326	+	Mycgr3G99145_Mycgr3T	Mycgr3G99145_Mycgr3T	
Mycgr3G103274_Mycgr3	4426	4957	+	Mycgr3G103274_Mycgr3	Mycgr3G103274_Mycgr3	
Mycgr3G103264_Mycgr3	5057	5390	+	Mycgr3G103264_Mycgr3	Mycgr3G103264_Mycgr3	
Mycgr3G37570_Mycgr3T	5490	6006	+	Mycgr3G37570_Mycgr3T	Mycgr3G37570_Mycgr3T	
Mycgr3G108094_Mycgr3	6106	10555	+	Mycgr3G108094_Mycgr3	Mycgr3G108094_Mycgr3	
Mycgr3G90786_Mycgr3T	10655	12080	+	Mycgr3G90786_Mycgr3T	Mycgr3G90786_Mycgr3T	
Mycgr3G68429_Mycgr3T	12180	13440	+	Mycgr3G68429_Mycgr3T	Mycgr3G68429_Mycgr3T	
Mycgr3G68421_Mycgr3T	13540	17086	+	Mycgr3G68421_Mycgr3T	Mycgr3G68421_Mycgr3T	
Mycgr3G90801_Mycgr3T	17186	18056	+	Mycgr3G90801_Mycgr3T	Mycgr3G90801_Mycgr3T	
Mycgr3G84646_Mycgr3T	18156	20235	+	Mycgr3G84646_Mycgr3T	Mycgr3G84646_Mycgr3T	
Mycgr3G68456_Mycgr3T	20335	21970	+	Mycgr3G68456_Mycgr3T	Mycgr3G68456_Mycgr3T	
Mycgr3G103270_Mycgr3	22070	22355	+	Mycgr3G103270_Mycgr3	Mycgr3G103270_Mycgr3	
Mycgr3G90803_Mycgr3T	22455	23019	+	Mycgr3G90803_Mycgr3T	Mycgr3G90803_Mycgr3T	
Mycgr3G36941_Mycgr3T	23119	24064	+	Mycgr3G36941_Mycgr3T	Mycgr3G36941_Mycgr3T	
Mycgr3G25746_Mycgr3T	24164	25241	+	Mycgr3G25746_Mycgr3T	Mycgr3G25746_Mycgr3T	
Mycgr3G90788_Mycgr3T	25341	25803	+	Mycgr3G90788_Mycgr3T	Mycgr3G90788_Mycgr3T	
Mycgr3G103260_Mycgr3	25903	26635	+	Mycgr3G103260_Mycgr3	Mycgr3G103260_Mycgr3	
Mycgr3G84644_Mycgr3T	26735	28457	+	Mycgr3G84644_Mycgr3T	Mycgr3G84644_Mycgr3T	
Mycgr3G29227_Mycgr3T	28557	28863	+	Mycgr3G29227_Mycgr3T	Mycgr3G29227_Mycgr3T	
Mycgr3G36271_Mycgr3T	28963	29854	+	Mycgr3G36271_Mycgr3T	Mycgr3G36271_Mycgr3T	
Mycgr3G68433_Mycgr3T	29954	33041	+	Mycgr3G68433_Mycgr3T	Mycgr3G68433_Mycgr3T	
Mycgr3G79452_Mycgr3T	33141	33399	+	Mycgr3G79452_Mycgr3T	Mycgr3G79452_Mycgr3T	
Mycgr3G55345_Mycgr3T	33499	34126	+	Mycgr3G55345_Mycgr3T	Mycgr3G55345_Mycgr3T	
Mycgr3G103278_Mycgr3	34226	35195	+	Mycgr3G103278_Mycgr3	Mycgr3G103278_Mycgr3	
Mycgr3G84654_Mycgr3T	35295	36630	+	Mycgr3G84654_Mycgr3T	Mycgr3G84654_Mycgr3T	
Mycgr3G108090_Mycgr3	36730	37591	+	Mycgr3G108090_Mycgr3	Mycgr3G108090_Mycgr3	
Mycgr3G21922_Mycgr3T	37691	39149	+	Mycgr3G21922_Mycgr3T	Mycgr3G21922_Mycgr3T	
Mycgr3G99148_Mycgr3T	39249	42819	+	Mycgr3G99148_Mycgr3T	Mycgr3G99148_Mycgr3T	


Significant hits: 
1. CM001197_0	Mycosphaerella graminicola IPO323 chromosome 2, whole genome shotgun sequence.

2. KB445561_5	Baudoinia compniacensis UAMH 10762 unplaced genomic scaffold BAUCOscaffold_12, whole genome shotgun sequence.

3. KB456266_5	Mycosphaerella populorum SO2202 unplaced genomic scaffold SEPMUscaffold_7, whole genome shotgun sequence.

4. KB446542_5	Dothistroma septosporum NZE10 unplaced genomic scaffold DOTSEscaffold_8, whole genome shotgun sequence.

5. DS995702_5	Microsporum canis CBS 113480 supercont1.2 genomic scaffold, whole genome shotgun sequence.

6. DS989830_3	Arthroderma gypseum CBS 118893 supercont1.9 genomic scaffold, whole genome shotgun sequence.

7. DS995737_1	Trichophyton equinum CBS 127.97 supercont1.20 genomic scaffold, whole genome shotgun sequence.

8. GG700663_0	Trichophyton rubrum CBS 118892 genomic scaffold supercont2.16, whole genome shotgun sequence.

9. ABSU01000004_3	Arthroderma benhamiae CBS 112371, whole genome shotgun sequencing project.

10. DS027048_1	Aspergillus clavatus NRRL 1 1099423829794 genomic scaffold, whole genome shotgun sequence.

11. DS027693_1	Neosartorya fischeri NRRL 181 1099437636261 genomic scaffold, whole genome shotgun sequence.

12. DS990639_5	Ajellomyces capsulatus H88 supercont1.4 genomic scaffold, whole genome shotgun sequence.

13. GG663377_0	Ajellomyces capsulatus G186AR genomic scaffold supercont2.15, whole genome shotgun sequence.

14. DS499603_1	Aspergillus fumigatus A1163 scf_000010 genomic scaffold, whole genome shotgun sequence.

15. AAHF01000016_2	Aspergillus fumigatus Af293, whole genome shotgun sequencing project.

16. ACJE01000002_1	Aspergillus niger ATCC 1015, whole genome shotgun sequencing project.

17. DF126458_2	Aspergillus kawachii IFO 4308 DNA, contig: scaffold00012, whole genome shotgun sequence.

18. CH476596_1	Aspergillus terreus NIH2624 scaffold_3 genomic scaffold, whole genome shotgun sequence.

19. AM270309_1	Aspergillus niger contig An14c0010, genomic contig.

20. AACD01000117_1	Aspergillus nidulans FGSC A4, whole genome shotgun sequencing project.

21. KB446542_0	Dothistroma septosporum NZE10 unplaced genomic scaffold DOTSEscaffold_8, whole genome shotgun sequence.

22. GG692419_0	Ajellomyces capsulatus H143 genomic scaffold supercont2.1, whole genome shotgun sequence.

23. GG698482_2	Trichophyton tonsurans CBS 112818 genomic scaffold supercont1.6, whole genome shotgun sequence.

24. AFWA01000008_0	Pneumocystis murina B123, whole genome shotgun sequencing project.

25. KB446542_1	Dothistroma septosporum NZE10 unplaced genomic scaffold DOTSEscaffold_8, whole genome shotgun sequence.

26. JH767569_0	Coniosporium apollinis CBS 100218 chromosome Unknown supercont1.16, whole genome shotgun sequence.

27. EQ962655_0	Talaromyces stipitatus ATCC 10500 scf_1105507295555 genomic scaffold, whole genome shotgun sequence.

28. GG700653_3	Trichophyton rubrum CBS 118892 genomic scaffold supercont2.6, whole genome shotgun sequence.

29. GG698517_0	Trichophyton tonsurans CBS 112818 genomic scaffold supercont1.41, whole genome shotgun sequence.

30. DS995901_0	Penicillium marneffei ATCC 18224 scf_1105668340960 genomic scaffold, whole genome shotgun sequence.

31. DS995702_0	Microsporum canis CBS 113480 supercont1.2 genomic scaffold, whole genome shotgun sequence.

32. DS995757_1	Trichophyton equinum CBS 127.97 supercont1.40 genomic scaffold, whole genome shotgun sequence.

33. CH476663_4	Ajellomyces capsulatus NAm1 scaffold_9 genomic scaffold, whole genome shotgun sequence.

34. ACYE01000016_0	Trichophyton verrucosum HKI 0517, whole genome shotgun sequencing project.

35. CH445336_8	Phaeosphaeria nodorum SN15 scaffold_12, whole genome shotgun sequence.

36. CH476615_3	Uncinocarpus reesii 1704 scaffold_1 genomic scaffold, whole genome shotgun sequence.

37. KB915899_0	Neofusicoccum parvum UCRNP2 chromosome Unknown NP2_03_scaffold_261, whole genome shotgun sequence.

38. KB446566_2	Pseudocercospora fijiensis CIRAD86 unplaced genomic scaffold MYCFIscaffold_12, whole genome shotgun sequence.

39. KB456266_2	Mycosphaerella populorum SO2202 unplaced genomic scaffold SEPMUscaffold_7, whole genome shotgun sequence.

40. AABX02000026_0	Neurospora crassa OR74A, whole genome shotgun sequencing project.

41. KB456266_0	Mycosphaerella populorum SO2202 unplaced genomic scaffold SEPMUscaffold_7, whole genome shotgun sequence.

42. AP007172_2	Aspergillus oryzae RIB40 DNA, SC206.

43. AKHY01000145_2	Aspergillus oryzae 3.042, whole genome shotgun sequencing project.

44. ACFW01000015_4	Coccidioides posadasii C735 delta SOWgp, whole genome shotgun sequencing project.

45. DS989828_0	Arthroderma gypseum CBS 118893 supercont1.7 genomic scaffold, whole genome shotgun sequence.

46. GL636493_2	Coccidioides posadasii str. Silveira unplaced genomic scaffold supercont2.8, whole genome shotgun sequence.

47. GG704913_2	Coccidioides immitis RS genomic scaffold supercont3.3, whole genome shotgun sequence.

48. GL573321_0	Geomyces destructans 20631-21 unplaced genomic scaffold supercont1.153, whole genome shotgun sequence.

49. DS231623_0	Pyrenophora tritici-repentis Pt-1C-BFP supercont1.9 genomic scaffold, whole genome shotgun sequence.

50. ABSU01000041_0	Arthroderma benhamiae CBS 112371, whole genome shotgun sequencing project.

51. KB020429_1	Colletotrichum gloeosporioides Nara gc5 unplaced genomic scaffold scaffold120, whole genome shotgun sequence.

52. DS572751_0	Paracoccidioides brasiliensis Pb18 supercont1.2 genomic scaffold, whole genome shotgun sequence.

53. KB726077_1	Colletotrichum orbiculare MAFF 240422 unplaced genomic scaffold Scaffold_499, whole genome shotgun sequence.

54. KB733455_6	Bipolaris maydis ATCC 48331 unplaced genomic scaffold COCC4scaffold_12, whole genome shotgun sequence.

55. KB445579_0	Cochliobolus heterostrophus C5 unplaced genomic scaffold COCHEscaffold_11, whole genome shotgun sequence.

56. KB445649_0	Cochliobolus sativus ND90Pr unplaced genomic scaffold COCSAscaffold_13, whole genome shotgun sequence.

57. GG697338_0	Glomerella graminicola M1.001 genomic scaffold supercont1.8, whole genome shotgun sequence.

58. KB644412_3	Penicillium oxalicum 114-2 unplaced genomic scaffold scaffold_5, whole genome shotgun sequence.

59. CP003002_4	Myceliophthora thermophila ATCC 42464 chromosome 1, complete sequence.

60. KB707370_0	Eutypa lata UCREL1 unplaced genomic scaffold EL1_03_scaffold_2032, whole genome shotgun sequence.

61. KB446566_3	Pseudocercospora fijiensis CIRAD86 unplaced genomic scaffold MYCFIscaffold_12, whole genome shotgun sequence.

62. FP929137_3	Leptosphaeria maculans JN3 lm_SuperContig_10_v2 genomic supercontig, whole genome, isolate v23.1.3.

63. GG749488_1	Ajellomyces dermatitidis ATCC 18188 genomic scaffold supercont1.82, whole genome shotgun sequence.

64. GG657483_1	Ajellomyces dermatitidis SLH14081 genomic scaffold supercont1.36, whole genome shotgun sequence.

65. EQ999987_1	Ajellomyces dermatitidis ER-3 genomic scaffold supercont1.15, whole genome shotgun sequence.

66. JH794989_0	Magnaporthe oryzae P131 unplaced genomic scaffold P131_scaffold00957, whole genome shotgun sequence.

67. JH793752_0	Magnaporthe oryzae Y34 unplaced genomic scaffold Y34_scaffold00460, whole genome shotgun sequence.

68. CM001233_0	Magnaporthe oryzae 70-15 chromosome 3, whole genome shotgun sequence.

69. KB908844_8	Setosphaeria turcica Et28A unplaced genomic scaffold SETTUscaffold_6, whole genome shotgun sequence.

70. GG704913_5	Coccidioides immitis RS genomic scaffold supercont3.3, whole genome shotgun sequence.

71. GL385398_1	Gaeumannomyces graminis var. tritici R3-111a-1 unplaced genomic scaffold supercont2.4, whole genome shotgun sequence.

72. GL636502_0	Coccidioides posadasii str. Silveira unplaced genomic scaffold supercont2.17, whole genome shotgun sequence.

73. ACFW01000015_1	Coccidioides posadasii C735 delta SOWgp, whole genome shotgun sequencing project.

74. KB446566_1	Pseudocercospora fijiensis CIRAD86 unplaced genomic scaffold MYCFIscaffold_12, whole genome shotgun sequence.

75. CABT02000002_1	Sordaria macrospora k-hell, whole genome shotgun sequencing project.

76. DS572750_2	Paracoccidioides brasiliensis Pb18 supercont1.1 genomic scaffold, whole genome shotgun sequence.

77. GL891303_3	Neurospora tetrasperma FGSC 2508 unplaced genomic scaffold NEUTE1scaffold_2, whole genome shotgun sequence.

78. GL891217_3	Neurospora tetrasperma FGSC 2509 unplaced genomic scaffold NEUTE2scaffold_3, whole genome shotgun sequence.

79. KE148177_0	Ophiostoma piceae UAMH 11346 chromosome Unknown scf32, whole genome shotgun sequence.

80. CH408032_1	Chaetomium globosum CBS 148.51 scaffold_4 genomic scaffold, whole genome shotgun sequence.

81. GL629769_0	Grosmannia clavigera kw1407 unplaced genomic scaffold GCSC_144, whole genome shotgun sequence.

82. CH476615_1	Uncinocarpus reesii 1704 scaffold_1 genomic scaffold, whole genome shotgun sequence.

83. AM920428_0	Penicillium chrysogenum Wisconsin 54-1255 complete genome, contig Pc00c13.

84. CH476663_3	Ajellomyces capsulatus NAm1 scaffold_9 genomic scaffold, whole genome shotgun sequence.

85. KB933328_0	Togninia minima UCRPA7 unplaced genomic scaffold PA7_03_scaffold_560, whole genome shotgun sequence.

86. EQ963487_0	Aspergillus flavus NRRL3357 scf_1106286419368 genomic scaffold, whole genome shotgun sequence.

87. FN430379_0	Tuber melanosporum whole genome shotgun sequence assembly, scaffold_95, strain Mel28.

88. AP007172_0	Aspergillus oryzae RIB40 DNA, SC206.

89. AKHY01000145_0	Aspergillus oryzae 3.042, whole genome shotgun sequencing project.

90. KB644412_4	Penicillium oxalicum 114-2 unplaced genomic scaffold scaffold_5, whole genome shotgun sequence.

91. DS499603_0	Aspergillus fumigatus A1163 scf_000010 genomic scaffold, whole genome shotgun sequence.

92. CH476596_2	Aspergillus terreus NIH2624 scaffold_3 genomic scaffold, whole genome shotgun sequence.

93. ACYE01000064_0	Trichophyton verrucosum HKI 0517, whole genome shotgun sequencing project.

94. JH767573_2	Coniosporium apollinis CBS 100218 chromosome Unknown supercont1.20, whole genome shotgun sequence.

95. AKCU01000109_0	Penicillium digitatum Pd1, whole genome shotgun sequencing project.

96. AKCT01000108_0	Penicillium digitatum PHI26, whole genome shotgun sequencing project.

97. GL573178_0	Geomyces destructans 20631-21 unplaced genomic scaffold supercont1.10, whole genome shotgun sequence.

98. DS027693_0	Neosartorya fischeri NRRL 181 1099437636261 genomic scaffold, whole genome shotgun sequence.

99. FM992691_1	Candida dubliniensis CD36 chromosome 4, complete sequence.

100. KB733455_3	Bipolaris maydis ATCC 48331 unplaced genomic scaffold COCC4scaffold_12, whole genome shotgun sequence.

101. KB445579_3	Cochliobolus heterostrophus C5 unplaced genomic scaffold COCHEscaffold_11, whole genome shotgun sequence.

102. KB445649_3	Cochliobolus sativus ND90Pr unplaced genomic scaffold COCSAscaffold_13, whole genome shotgun sequence.

103. DS231636_0	Pyrenophora tritici-repentis Pt-1C-BFP supercont1.22 genomic scaffold, whole genome shotgun sequence.

104. KB908844_6	Setosphaeria turcica Et28A unplaced genomic scaffold SETTUscaffold_6, whole genome shotgun sequence.

105. CR382139_2	Debaryomyces hansenii CBS767 chromosome G complete sequence.

106. CH672349_0	Candida albicans WO-1 chromosome 4 supercont1.4 genomic scaffold, whole genome shotgun sequence.

107. AAVQ01000001_2	Pichia stipitis CBS 6054 chromosome 1, whole genome shotgun sequencing project.

108. CH408081_0	Clavispora lusitaniae ATCC 42720 scaffold_6 genomic scaffold, whole genome shotgun sequence.

109. CH408157_0	Pichia guilliermondii ATCC 6260 scaffold_3 genomic scaffold, whole genome shotgun sequence.

110. KE145361_0	Glarea lozoyensis ATCC 20868 chromosome Unknown GLAREA18, whole genome shotgun sequence.

111. GL996524_0	Candida tenuis ATCC 10573 unplaced genomic scaffold CANTEscaffold_00018, whole genome shotgun sequence.

112. GG698897_0	Nectria haematococca mpVI 77-13-4 chromosome 3 genomic scaffold NECHAsca_2_chr3_3_0, whole genome shotgun sequence.

113. KB707952_0	Botryotinia fuckeliana BcDW1 unplaced genomic scaffold Scaffold_280, whole genome shotgun sequence.

114. FQ790278_1	Botryotinia fuckeliana T4 SuperContig_34_1 genomic supercontig.

115. JH767573_4	Coniosporium apollinis CBS 100218 chromosome Unknown supercont1.20, whole genome shotgun sequence.

116. GL385395_1	Gaeumannomyces graminis var. tritici R3-111a-1 unplaced genomic scaffold supercont2.1, whole genome shotgun sequence.

117. JH921428_1	Marssonina brunnea f. sp. 'multigermtubi' MB_m1 unplaced genomic scaffold M6_S00001, whole genome shotgun sequence.

118. EQ963480_0	Aspergillus flavus NRRL3357 scf_1106286418846 genomic scaffold, whole genome shotgun sequence.

119. AP007165_0	Aspergillus oryzae RIB40 DNA, SC124.

120. CH476625_1	Sclerotinia sclerotiorum 1980 scaffold_5 genomic scaffold, whole genome shotgun sequence.

121. GL629801_2	Grosmannia clavigera kw1407 unplaced genomic scaffold GCSC_173, whole genome shotgun sequence.

122. GG704913_6	Coccidioides immitis RS genomic scaffold supercont3.3, whole genome shotgun sequence.

123. AKHY01000107_0	Aspergillus oryzae 3.042, whole genome shotgun sequencing project.

124. GL636502_1	Coccidioides posadasii str. Silveira unplaced genomic scaffold supercont2.17, whole genome shotgun sequence.

125. DS572813_4	Paracoccidioides brasiliensis Pb01 supercont1.3 genomic scaffold, whole genome shotgun sequence.

126. CH476599_0	Aspergillus terreus NIH2624 scaffold_6 genomic scaffold, whole genome shotgun sequence.

127. ACFW01000015_0	Coccidioides posadasii C735 delta SOWgp, whole genome shotgun sequencing project.

128. CH476615_0	Uncinocarpus reesii 1704 scaffold_1 genomic scaffold, whole genome shotgun sequence.

129. ACYE01000028_0	Trichophyton verrucosum HKI 0517, whole genome shotgun sequencing project.

130. KE148155_0	Ophiostoma piceae UAMH 11346 chromosome Unknown scf10, whole genome shotgun sequence.

131. AGUE01000023_0	Glarea lozoyensis 74030, whole genome shotgun sequencing project.

132. KB445561_2	Baudoinia compniacensis UAMH 10762 unplaced genomic scaffold BAUCOscaffold_12, whole genome shotgun sequence.

133. KB446573_1	Pseudocercospora fijiensis CIRAD86 unplaced genomic scaffold MYCFIscaffold_19, whole genome shotgun sequence.

134. AKCU01000112_0	Penicillium digitatum Pd1, whole genome shotgun sequencing project.

135. AKCT01000108_2	Penicillium digitatum PHI26, whole genome shotgun sequencing project.

136. KB446542_3	Dothistroma septosporum NZE10 unplaced genomic scaffold DOTSEscaffold_8, whole genome shotgun sequence.

137. KB446555_0	Pseudocercospora fijiensis CIRAD86 unplaced genomic scaffold MYCFIscaffold_1, whole genome shotgun sequence.

138. AM920428_2	Penicillium chrysogenum Wisconsin 54-1255 complete genome, contig Pc00c13.

139. KB916472_1	Neofusicoccum parvum UCRNP2 chromosome Unknown NP2_03_scaffold_834, whole genome shotgun sequence.

140. AHHD01000092_0	Macrophomina phaseolina MS6, whole genome shotgun sequencing project.

141. DS231623_7	Pyrenophora tritici-repentis Pt-1C-BFP supercont1.9 genomic scaffold, whole genome shotgun sequence.

142. JH767653_0	Coniosporium apollinis CBS 100218 chromosome Unknown supercont1.100, whole genome shotgun sequence.

143. KB644412_2	Penicillium oxalicum 114-2 unplaced genomic scaffold scaffold_5, whole genome shotgun sequence.

144. GL533200_0	Pyrenophora teres f. teres 0-1 unplaced genomic scaffold scaffold_189433, whole genome shotgun sequence.

145. FP929065_0	Leptosphaeria maculans JN3 lm_SuperContig_8_v2 genomic supercontig, whole genome, isolate v23.1.3.

146. EQ963487_1	Aspergillus flavus NRRL3357 scf_1106286419368 genomic scaffold, whole genome shotgun sequence.

147. DS572750_3	Paracoccidioides brasiliensis Pb18 supercont1.1 genomic scaffold, whole genome shotgun sequence.

148. DS544806_0	Paracoccidioides brasiliensis Pb03 supercont1.4 genomic scaffold, whole genome shotgun sequence.

149. CH476599_4	Aspergillus terreus NIH2624 scaffold_6 genomic scaffold, whole genome shotgun sequence.

150. DS544807_1	Paracoccidioides brasiliensis Pb03 supercont1.5 genomic scaffold, whole genome shotgun sequence.

151. DS572750_0	Paracoccidioides brasiliensis Pb18 supercont1.1 genomic scaffold, whole genome shotgun sequence.

152. AKHY01000145_1	Aspergillus oryzae 3.042, whole genome shotgun sequencing project.

153. DS572813_5	Paracoccidioides brasiliensis Pb01 supercont1.3 genomic scaffold, whole genome shotgun sequence.

154. AKCU01000110_0	Penicillium digitatum Pd1, whole genome shotgun sequencing project.

155. AKCT01000108_1	Penicillium digitatum PHI26, whole genome shotgun sequencing project.

156. CH476624_0	Sclerotinia sclerotiorum 1980 scaffold_4 genomic scaffold, whole genome shotgun sequence.

157. CH445336_2	Phaeosphaeria nodorum SN15 scaffold_12, whole genome shotgun sequence.

158. KB445579_8	Cochliobolus heterostrophus C5 unplaced genomic scaffold COCHEscaffold_11, whole genome shotgun sequence.

159. AP007172_1	Aspergillus oryzae RIB40 DNA, SC206.

160. CP002686_6	Arabidopsis thaliana chromosome 3, complete sequence.

161. KE145352_0	Glarea lozoyensis ATCC 20868 chromosome Unknown GLAREA1, whole genome shotgun sequence.

162. DS995737_0	Trichophyton equinum CBS 127.97 supercont1.20 genomic scaffold, whole genome shotgun sequence.

163. GG698482_1	Trichophyton tonsurans CBS 112818 genomic scaffold supercont1.6, whole genome shotgun sequence.

164. JH921446_0	Marssonina brunnea f. sp. 'multigermtubi' MB_m1 unplaced genomic scaffold M6_S00019, whole genome shotgun sequence.

165. AM920428_1	Penicillium chrysogenum Wisconsin 54-1255 complete genome, contig Pc00c13.

166. KB726203_0	Fusarium oxysporum f. sp. cubense race 4 unplaced genomic scaffold scaffold2, whole genome shotgun sequence.

167. KB730140_0	Fusarium oxysporum f. sp. cubense race 1 unplaced genomic scaffold scaffold224, whole genome shotgun sequence.

168. AFNW01000113_0	Fusarium pseudograminearum CS3096, whole genome shotgun sequencing project.

169. CAGA01000024_0	Claviceps purpurea 20.1, whole genome shotgun sequencing project.

170. AFQF01000897_0	Fusarium oxysporum Fo5176, whole genome shotgun sequencing project.

171. CAGA01000038_0	Claviceps purpurea 20.1, whole genome shotgun sequencing project.

172. AMYD01003902_0	Colletotrichum gloeosporioides Cg-14, whole genome shotgun sequencing project.

173. GG749476_0	Ajellomyces dermatitidis ATCC 18188 genomic scaffold supercont1.70, whole genome shotgun sequence.

174. GG657474_0	Ajellomyces dermatitidis SLH14081 genomic scaffold supercont1.27, whole genome shotgun sequence.

175. EQ999987_3	Ajellomyces dermatitidis ER-3 genomic scaffold supercont1.15, whole genome shotgun sequence.

176. GL385396_5	Gaeumannomyces graminis var. tritici R3-111a-1 unplaced genomic scaffold supercont2.2, whole genome shotgun sequence.

177. KB446555_3	Pseudocercospora fijiensis CIRAD86 unplaced genomic scaffold MYCFIscaffold_1, whole genome shotgun sequence.

178. GL698568_0	Metarhizium acridum CQMa 102 unplaced genomic scaffold Scf_099, whole genome shotgun sequence.

179. GL698734_0	Metarhizium anisopliae ARSEF 23 unplaced genomic scaffold Scf_024, whole genome shotgun sequence.

180. FQ790349_0	Botryotinia fuckeliana T4 SupSuperContig_62_54_1 genomic supercontig.

181. GG698942_0	Nectria haematococca mpVI 77-13-4 chromosome 3 genomic scaffold NECHAsca_54_chr3_4_0, whole genome shotgun sequence.

182. GL698717_0	Metarhizium anisopliae ARSEF 23 unplaced genomic scaffold Scf_007, whole genome shotgun sequence.

183. GL985057_1	Trichoderma reesei QM6a unplaced genomic scaffold TRIREscaffold_2, whole genome shotgun sequence.

184. AHHD01000090_0	Macrophomina phaseolina MS6, whole genome shotgun sequencing project.

185. ABDG02000026_0	Trichoderma atroviride IMI 206040, whole genome shotgun sequencing project.

186. KB445649_8	Cochliobolus sativus ND90Pr unplaced genomic scaffold COCSAscaffold_13, whole genome shotgun sequence.

187. HF679028_0	Fusarium fujikuroi IMI 58289 draft genome, chromosome FFUJ_chr06.

188. ABDF02000006_1	Trichoderma virens Gv29-8, whole genome shotgun sequencing project.

189. KB456266_1	Mycosphaerella populorum SO2202 unplaced genomic scaffold SEPMUscaffold_7, whole genome shotgun sequence.

190. KB730484_0	Fusarium oxysporum f. sp. cubense race 1 unplaced genomic scaffold scaffold489, whole genome shotgun sequence.

191. KB726997_0	Fusarium oxysporum f. sp. cubense race 4 unplaced genomic scaffold scaffold71, whole genome shotgun sequence.

192. AFQF01000058_0	Fusarium oxysporum Fo5176, whole genome shotgun sequencing project.

193. CP003010_3	Thielavia terrestris NRRL 8126 chromosome 2, complete sequence.

194. ABDF02000072_0	Trichoderma virens Gv29-8, whole genome shotgun sequencing project.

195. ABDG02000026_2	Trichoderma atroviride IMI 206040, whole genome shotgun sequencing project.

196. AFNW01000339_0	Fusarium pseudograminearum CS3096, whole genome shotgun sequencing project.

197. JH126401_0	Cordyceps militaris CM01 unplaced genomic scaffold CCM_S00003, whole genome shotgun sequence.

198. GL698525_0	Metarhizium acridum CQMa 102 unplaced genomic scaffold Scf_056, whole genome shotgun sequence.

199. GG698910_3	Nectria haematococca mpVI 77-13-4 chromosome 2 genomic scaffold NECHAsca_18_chr2_1_0, whole genome shotgun sequence.

200. GL985061_0	Trichoderma reesei QM6a unplaced genomic scaffold TRIREscaffold_6, whole genome shotgun sequence.

201. AGUE01000255_0	Glarea lozoyensis 74030, whole genome shotgun sequencing project.

202. JH725150_0	Beauveria bassiana ARSEF 2860 unplaced genomic scaffold BBA_S00001, whole genome shotgun sequence.

203. DS985219_0	Verticillium albo-atrum VaMs.102 supercont1.6 genomic scaffold, whole genome shotgun sequence.

204. KE145373_2	Glarea lozoyensis ATCC 20868 chromosome Unknown GLAREA9, whole genome shotgun sequence.

205. DS572718_0	Verticillium dahliae VdLs.17 supercont1.24 genomic scaffold, whole genome shotgun sequence.

206. CH476643_1	Sclerotinia sclerotiorum 1980 scaffold_23 genomic scaffold, whole genome shotgun sequence.

207. KB707720_0	Botryotinia fuckeliana BcDW1 unplaced genomic scaffold Scaffold_48, whole genome shotgun sequence.

208. FQ790356_1	Botryotinia fuckeliana T4 SupSuperContig_182_154r_1 genomic supercontig.

209. JH921428_2	Marssonina brunnea f. sp. 'multigermtubi' MB_m1 unplaced genomic scaffold M6_S00001, whole genome shotgun sequence.

210. GL988041_4	Chaetomium thermophilum var. thermophilum DSM 1495 unplaced genomic scaffold scf7180000011816, whole genome shotgun sequence.

211. CACQ02000613_0	Colletotrichum higginsianum strain IMI 349063, whole genome shotgun sequencing project.

212. CU638744_0	Podospora anserina S mat+ genomic DNA chromosome 6, supercontig 2.

213. JH226136_2	Exophiala dermatitidis NIH/UT8656 unplaced genomic scaffold supercont1.7, whole genome shotgun sequence.

214. GG663377_2	Ajellomyces capsulatus G186AR genomic scaffold supercont2.15, whole genome shotgun sequence.

215. DS990639_3	Ajellomyces capsulatus H88 supercont1.4 genomic scaffold, whole genome shotgun sequence.

216. CAUH01003861_0	Blumeria graminis f. sp. hordei DH14, whole genome shotgun sequencing project.

217. DS544805_0	Paracoccidioides brasiliensis Pb03 supercont1.3 genomic scaffold, whole genome shotgun sequence.

218. DS027045_0	Aspergillus clavatus NRRL 1 1099423829791 genomic scaffold, whole genome shotgun sequence.

219. KE374991_0	Blumeria graminis f. sp. tritici 96224 unplaced genomic scaffold Scaffold-128, whole genome shotgun sequence.

220. FP929137_4	Leptosphaeria maculans JN3 lm_SuperContig_10_v2 genomic supercontig, whole genome, isolate v23.1.3.

221. AAHF01000016_3	Aspergillus fumigatus Af293, whole genome shotgun sequencing project.

222. CH408034_2	Chaetomium globosum CBS 148.51 scaffold_6 genomic scaffold, whole genome shotgun sequence.

223. AM920430_0	Penicillium chrysogenum Wisconsin 54-1255 complete genome, contig Pc00c15.

224. ABDF02000085_1	Trichoderma virens Gv29-8, whole genome shotgun sequencing project.

225. EQ962655_2	Talaromyces stipitatus ATCC 10500 scf_1105507295555 genomic scaffold, whole genome shotgun sequence.

226. CP003005_1	Myceliophthora thermophila ATCC 42464 chromosome 4, complete sequence.

227. DS995901_2	Penicillium marneffei ATCC 18224 scf_1105668340960 genomic scaffold, whole genome shotgun sequence.

228. DF126458_3	Aspergillus kawachii IFO 4308 DNA, contig: scaffold00012, whole genome shotgun sequence.

229. GL988043_0	Chaetomium thermophilum var. thermophilum DSM 1495 unplaced genomic scaffold scf7180000011818, whole genome shotgun sequence.

230. DS572813_3	Paracoccidioides brasiliensis Pb01 supercont1.3 genomic scaffold, whole genome shotgun sequence.

231. ACJE01000002_0	Aspergillus niger ATCC 1015, whole genome shotgun sequencing project.

232. DS027690_2	Neosartorya fischeri NRRL 181 1099437636252 genomic scaffold, whole genome shotgun sequence.

233. DS989822_0	Arthroderma gypseum CBS 118893 supercont1.1 genomic scaffold, whole genome shotgun sequence.

234. DS499596_1	Aspergillus fumigatus A1163 scf_000003 genomic scaffold, whole genome shotgun sequence.

235. AAHF01000002_1	Aspergillus fumigatus Af293, whole genome shotgun sequencing project.

236. DS027056_0	Aspergillus clavatus NRRL 1 1099423829802 genomic scaffold, whole genome shotgun sequence.

237. GL636488_0	Coccidioides posadasii str. Silveira unplaced genomic scaffold supercont2.3, whole genome shotgun sequence.

238. GG698485_0	Trichophyton tonsurans CBS 112818 genomic scaffold supercont1.9, whole genome shotgun sequence.

239. DS995701_0	Microsporum canis CBS 113480 supercont1.1 genomic scaffold, whole genome shotgun sequence.

240. ACFW01000030_0	Coccidioides posadasii C735 delta SOWgp, whole genome shotgun sequencing project.

241. KB644412_0	Penicillium oxalicum 114-2 unplaced genomic scaffold scaffold_5, whole genome shotgun sequence.

242. GG700648_0	Trichophyton rubrum CBS 118892 genomic scaffold supercont2.1, whole genome shotgun sequence.

243. AACD01000084_0	Aspergillus nidulans FGSC A4, whole genome shotgun sequencing project.

244. DF126452_0	Aspergillus kawachii IFO 4308 DNA, contig: scaffold00006, whole genome shotgun sequence.

245. ABSU01000003_0	Arthroderma benhamiae CBS 112371, whole genome shotgun sequencing project.

246. AM270368_0	Aspergillus niger contig An16c0160, genomic contig.

247. ACJE01000013_0	Aspergillus niger ATCC 1015, whole genome shotgun sequencing project.

248. GG749418_0	Ajellomyces dermatitidis ATCC 18188 genomic scaffold supercont1.12, whole genome shotgun sequence.

249. KB445649_7	Cochliobolus sativus ND90Pr unplaced genomic scaffold COCSAscaffold_13, whole genome shotgun sequence.

250. EQ999973_0	Ajellomyces dermatitidis ER-3 genomic scaffold supercont1.1, whole genome shotgun sequence.


Details:

>>

1. CM001197_0
Source: Mycosphaerella graminicola IPO323 chromosome 2, whole genome shotgun sequence.

Number of proteins with BLAST hits to this cluster: 31
MultiGeneBlast score: 31.0
Cumulative Blast bit score: 27011

Table of genes, locations, strands and annotations of subject cluster:
EGP90512	1916985	1918044	-	hypothetical_protein	no_locus_tag
EGP90511	1919310	1919954	-	hypothetical_protein	no_locus_tag
EGP89929	1922554	1923338	+	hypothetical_protein	no_locus_tag
EGP89930	1925255	1926385	+	hypothetical_protein	no_locus_tag
EGP90510	1926737	1927738	-	hypothetical_protein	no_locus_tag
EGP90509	1928138	1930090	-	hypothetical_protein	no_locus_tag
EGP89931	1931052	1932004	+	hypothetical_protein	no_locus_tag
EGP90508	1932911	1933903	-	hypothetical_protein	no_locus_tag
EGP90507	1934751	1938296	-	hypothetical_protein	no_locus_tag
EGP89932	1940327	1941058	+	serine/threonine_protein_kinase	no_locus_tag
EGP89933	1941249	1941491	+	hypothetical_protein	no_locus_tag
EGP90506	1947793	1949108	-	hypothetical_protein	no_locus_tag
EGP89934	1964576	1965321	+	hypothetical_protein	no_locus_tag
EGP90505	1966036	1967143	-	hypothetical_protein	no_locus_tag
EGP90504	1968003	1969427	-	hypothetical_protein	no_locus_tag
EGP89935	1969994	1973326	+	hypothetical_protein	no_locus_tag
EGP89936	1973872	1975059	+	hypothetical_protein	no_locus_tag
EGP89937	1990316	1990621	+	hypothetical_protein	no_locus_tag
EGP90503	1993131	1993519	-	hypothetical_protein	no_locus_tag
EGP89938	1993869	1994126	+	hypothetical_protein	no_locus_tag
EGP90502	1997117	1998457	-	hypothetical_protein	no_locus_tag
EGP89939	1999481	2001820	+	serine/threonine_protein_kinase,_CMGC_family	no_locus_tag
EGP89940	2003038	2003996	+	ERG25,_C-4_methyl_sterol_oxidase	no_locus_tag
EGP89941	2004703	2006781	+	hypothetical_protein	no_locus_tag
EGP90501	2009481	2009765	-	hypothetical_protein	no_locus_tag
EGP89942	2010448	2011344	+	hypothetical_protein	no_locus_tag
EGP90500	2011853	2013153	-	hypothetical_protein	no_locus_tag
EGP89943	2013492	2018012	+	hypothetical_protein	no_locus_tag
EGP89944	2018146	2018676	+	hypothetical_protein	no_locus_tag
EGP90499	2018850	2020307	-	hypothetical_protein	no_locus_tag
EGP89945	2021780	2022748	+	hypothetical_protein	no_locus_tag
EGP90498	2024313	2025478	-	hypothetical_protein	no_locus_tag
EGP90497	2027009	2027878	-	hypothetical_protein	no_locus_tag
EGP89946	2028620	2029135	+	hypothetical_protein	no_locus_tag
EGP90496	2031715	2032371	-	hypothetical_protein	no_locus_tag
EGP90495	2032893	2036462	-	large_subunit_of_alpha-aminoadipate_reductase	no_locus_tag
EGP89947	2038028	2039912	+	hypothetical_protein	no_locus_tag
EGP89948	2040265	2042436	+	hypothetical_protein	no_locus_tag
EGP90494	2044191	2046004	-	hypothetical_protein	no_locus_tag
EGP90493	2047154	2050036	-	hypothetical_protein	no_locus_tag
EGP90492	2050866	2052311	-	hypothetical_protein	no_locus_tag
EGP89949	2052408	2052638	+	hypothetical_protein	no_locus_tag
EGP90491	2054677	2054985	-	hypothetical_protein	no_locus_tag
EGP90490	2055810	2057443	-	hypothetical_protein	no_locus_tag
EGP90489	2058531	2058794	-	hypothetical_protein	no_locus_tag
EGP90488	2059324	2060972	-	hypothetical_protein	no_locus_tag
EGP90487	2061465	2062897	-	hypothetical_protein	no_locus_tag

Table of Blast hits (query gene, subject gene, %identity, blast score, %coverage, e-value):
Mycgr3G90785_Mycgr3T	EGP90505	100	697	99.7134670487	0.0	
Mycgr3G103262_Mycgr3	EGP89933	100	163	98.7654320988	3e-50	
Mycgr3G68458_Mycgr3T	EGP89948	100	1444	99.8579545455	0.0	
Mycgr3G99145_Mycgr3T	EGP89942	100	424	99.5192307692	3e-149	
Mycgr3G103274_Mycgr3	EGP89944	100	355	99.4350282486	6e-123	
Mycgr3G103264_Mycgr3	EGP90503	100	226	99.0990990991	4e-74	
Mycgr3G37570_Mycgr3T	EGP89946	100	352	99.4186046512	6e-122	
Mycgr3G108094_Mycgr3	EGP89943	100	2945	99.9325691167	0.0	
Mycgr3G90786_Mycgr3T	EGP90504	100	963	99.7894736842	0.0	
Mycgr3G68429_Mycgr3T	EGP90506	100	872	99.7619047619	0.0	
Mycgr3G68421_Mycgr3T	EGP90507	100	2434	99.9153976311	0.0	
Mycgr3G90801_Mycgr3T	EGP90497	100	560	99.6551724138	0.0	
Mycgr3G84646_Mycgr3T	EGP89941	100	1396	99.8556998557	0.0	
Mycgr3G68456_Mycgr3T	EGP89947	100	1107	99.8165137615	0.0	
Mycgr3G103270_Mycgr3	EGP90501	100	184	98.9473684211	4e-58	
Mycgr3G90803_Mycgr3T	EGP90496	100	387	99.4680851064	4e-135	
Mycgr3G36941_Mycgr3T	EGP90498	100	658	99.6825396825	0.0	
Mycgr3G25746_Mycgr3T	EGP90500	100	729	100.0	0.0	
Mycgr3G90788_Mycgr3T	EGP89936	100	306	99.3506493506	2e-104	
Mycgr3G103260_Mycgr3	EGP89932	100	507	100.0	1e-180	
Mycgr3G84644_Mycgr3T	EGP89939	100	1188	99.8257839721	0.0	
Mycgr3G29227_Mycgr3T	EGP89937	100	210	100.0	5e-68	
Mycgr3G36271_Mycgr3T	EGP89940	100	617	99.6632996633	0.0	
Mycgr3G68433_Mycgr3T	EGP89935	100	2045	99.9028182702	0.0	
Mycgr3G79452_Mycgr3T	EGP89938	100	176	98.8372093023	6e-55	
Mycgr3G55345_Mycgr3T	EGP89934	100	426	99.5215311005	1e-149	
Mycgr3G103278_Mycgr3	EGP89945	100	655	100.0	0.0	
Mycgr3G84654_Mycgr3T	EGP90494	100	905	99.7752808989	0.0	
Mycgr3G108090_Mycgr3	EGP90502	100	598	99.6515679443	0.0	
Mycgr3G21922_Mycgr3T	EGP90499	100	1018	100.0	0.0	
Mycgr3G99148_Mycgr3T	EGP90495	100	2464	99.9159663866	0.0	


>>

2. KB445561_5
Source: Baudoinia compniacensis UAMH 10762 unplaced genomic scaffold BAUCOscaffold_12, whole genome shotgun sequence.

Number of proteins with BLAST hits to this cluster: 13
MultiGeneBlast score: 13.0
Cumulative Blast bit score: 6657

Table of genes, locations, strands and annotations of subject cluster:
EMC92909	729503	730849	-	hypothetical_protein	no_locus_tag
EMC92910	732389	732906	-	glycoside_hydrolase_family_11_protein	no_locus_tag
EMC92911	733433	733888	-	hypothetical_protein	no_locus_tag
EMC92912	734078	735085	-	hypothetical_protein	no_locus_tag
EMC92913	735345	737903	-	hypothetical_protein	no_locus_tag
EMC92914	738940	740440	-	glycosyltransferase_family_2_protein	no_locus_tag
EMC92915	741790	743457	+	hypothetical_protein	no_locus_tag
EMC92916	744209	744818	+	hypothetical_protein	no_locus_tag
EMC92917	746930	747223	-	hypothetical_protein	no_locus_tag
EMC92918	748912	749796	+	hypothetical_protein	no_locus_tag
EMC92919	750623	751564	+	hypothetical_protein	no_locus_tag
EMC92920	751772	752266	-	hypothetical_protein	no_locus_tag
EMC92921	752849	754867	+	hypothetical_protein	no_locus_tag
EMC92922	755414	756097	+	hypothetical_protein	no_locus_tag
EMC92923	756468	756789	-	hypothetical_protein	no_locus_tag
EMC92924	757239	759197	+	hypothetical_protein	no_locus_tag
EMC92925	759549	760554	+	hypothetical_protein	no_locus_tag
EMC92926	761452	762288	-	hypothetical_protein	no_locus_tag
EMC92927	762724	763711	+	hypothetical_protein	no_locus_tag
EMC92928	763922	764290	+	hypothetical_protein	no_locus_tag
EMC92929	764443	765270	-	hypothetical_protein	no_locus_tag
EMC92930	766266	767018	-	hypothetical_protein	no_locus_tag
EMC92931	768215	768463	+	hypothetical_protein	no_locus_tag
EMC92932	769147	770486	+	hypothetical_protein	no_locus_tag
EMC92933	772220	774835	-	hypothetical_protein	no_locus_tag
EMC92934	775348	776018	+	hypothetical_protein	no_locus_tag
EMC92935	776363	776767	-	hypothetical_protein	no_locus_tag
EMC92936	776998	779526	-	hypothetical_protein	no_locus_tag
EMC92937	780610	782097	+	hypothetical_protein	no_locus_tag
EMC92938	782923	783147	+	hypothetical_protein	no_locus_tag
EMC92939	783623	783857	+	hypothetical_protein	no_locus_tag
EMC92940	784078	784239	+	hypothetical_protein	no_locus_tag
EMC92941	784270	788650	-	hypothetical_protein	no_locus_tag
EMC92942	788933	790130	+	hypothetical_protein	no_locus_tag
EMC92943	790375	792369	-	hypothetical_protein	no_locus_tag
EMC92944	793401	795434	+	hypothetical_protein	no_locus_tag
EMC92945	795893	796865	+	hypothetical_protein	no_locus_tag
EMC92946	798441	799070	+	hypothetical_protein	no_locus_tag
EMC92947	800808	803474	-	hypothetical_protein	no_locus_tag
EMC92948	804993	806041	-	hypothetical_protein	no_locus_tag
EMC92949	806244	806873	-	hypothetical_protein	no_locus_tag
EMC92950	808169	809099	-	hypothetical_protein	no_locus_tag
EMC92951	809467	810243	+	hypothetical_protein	no_locus_tag
EMC92952	811366	813977	+	hypothetical_protein	no_locus_tag
EMC92953	814350	815029	-	hypothetical_protein	no_locus_tag

Table of Blast hits (query gene, subject gene, %identity, blast score, %coverage, e-value):
Mycgr3G99145_Mycgr3T	EMC92922	94	351	85.5769230769	4e-120	
Mycgr3G108094_Mycgr3	EMC92941	46	1043	102.494942684	0.0	
Mycgr3G90786_Mycgr3T	EMC92937	43	300	108.0	3e-92	
Mycgr3G68429_Mycgr3T	EMC92932	63	540	100.952380952	0.0	
Mycgr3G84646_Mycgr3T	EMC92921	58	799	100.288600289	0.0	
Mycgr3G25746_Mycgr3T	EMC92942	66	422	100.0	8e-144	
Mycgr3G103260_Mycgr3	EMC92933	63	315	97.5409836066	4e-98	
Mycgr3G84644_Mycgr3T	EMC92918	82	427	44.2508710801	1e-143	
Mycgr3G36271_Mycgr3T	EMC92919	84	536	98.9898989899	0.0	
Mycgr3G68433_Mycgr3T	EMC92936	49	752	84.2565597668	0.0	
Mycgr3G55345_Mycgr3T	EMC92934	79	335	97.6076555024	7e-114	
Mycgr3G103278_Mycgr3	EMC92944	47	220	96.9040247678	2e-62	
Mycgr3G21922_Mycgr3T	EMC92943	62	617	100.411522634	0.0	


>>

3. KB456266_5
Source: Mycosphaerella populorum SO2202 unplaced genomic scaffold SEPMUscaffold_7, whole genome shotgun sequence.

Number of proteins with BLAST hits to this cluster: 8
MultiGeneBlast score: 8.0
Cumulative Blast bit score: 4669

Table of genes, locations, strands and annotations of subject cluster:
EMF11490	1589447	1591198	+	hypothetical_protein	no_locus_tag
EMF11491	1591570	1593436	-	hypothetical_protein	no_locus_tag
EMF11492	1597749	1598179	+	hypothetical_protein	no_locus_tag
EMF11494	1601907	1602756	-	ERG2_and_sigma1_receptor-like_protein	no_locus_tag
EMF11495	1603407	1605065	-	hypothetical_protein	no_locus_tag
EMF11496	1605926	1606546	+	cytochrome_b5	no_locus_tag
EMF11497	1607592	1608966	-	DUF383-domain-containing_protein	no_locus_tag
EMF11498	1609288	1611783	+	hypothetical_protein	no_locus_tag
EMF11499	1614525	1615380	-	hypothetical_protein	no_locus_tag
EMF11500	1615798	1618154	+	serine_protein_kinase_Sky1	no_locus_tag
EMF11501	1619457	1620630	+	Sterol_desat-domain-containing_protein	no_locus_tag
EMF11502	1621072	1623141	+	NCA2-domain-containing_protein	no_locus_tag
EMF11503	1623864	1624769	+	GTP-binding_protein_SAS1	no_locus_tag
EMF11504	1628045	1630111	-	Rap30/74_interaction_domain-containing_protein	no_locus_tag
EMF11505	1631495	1633393	+	PAP/OAS1_substrate-binding_domain-containing protein	no_locus_tag
EMF11506	1634421	1636368	+	Peptidase_M36-domain-containing_protein	no_locus_tag
EMF11507	1639543	1640431	+	transcription_initiation_factor_TFIID,_TATA binding protein	no_locus_tag
EMF11508	1641973	1642769	-	glycosyltransferase_family_2_protein	no_locus_tag
EMF11509	1644274	1645599	+	hypothetical_protein	no_locus_tag
EMF11510	1646173	1648335	-	hypothetical_protein	no_locus_tag
EMF11511	1649553	1651078	-	cat_eye_syndrome_critical_region_protein_5 precursor	no_locus_tag
EMF11512	1651109	1651483	+	hypothetical_protein	no_locus_tag

Table of Blast hits (query gene, subject gene, %identity, blast score, %coverage, e-value):
Mycgr3G99145_Mycgr3T	EMF11503	93	379	99.5192307692	4e-131	
Mycgr3G108094_Mycgr3	EMF11498	40	439	59.3391773432	2e-131	
Mycgr3G84646_Mycgr3T	EMF11502	63	857	101.01010101	0.0	
Mycgr3G25746_Mycgr3T	EMF11497	70	478	98.6072423398	1e-164	
Mycgr3G84644_Mycgr3T	EMF11500	77	931	108.18815331	0.0	
Mycgr3G36271_Mycgr3T	EMF11501	84	546	99.6632996633	0.0	
Mycgr3G103278_Mycgr3	EMF11504	66	376	100.0	1e-121	
Mycgr3G21922_Mycgr3T	EMF11505	66	663	102.263374486	0.0	


>>

4. KB446542_5
Source: Dothistroma septosporum NZE10 unplaced genomic scaffold DOTSEscaffold_8, whole genome shotgun sequence.

Number of proteins with BLAST hits to this cluster: 6
MultiGeneBlast score: 6.0
Cumulative Blast bit score: 2535

Table of genes, locations, strands and annotations of subject cluster:
EME41870	1739781	1740192	+	hypothetical_protein	no_locus_tag
EME41871	1741019	1743263	+	hypothetical_protein	no_locus_tag
EME41872	1744312	1744539	-	hypothetical_protein	no_locus_tag
EME41873	1744902	1745204	-	hypothetical_protein	no_locus_tag
EME41874	1747881	1748288	-	hypothetical_protein	no_locus_tag
EME41875	1748999	1750299	-	hypothetical_protein	no_locus_tag
EME41876	1753089	1754326	-	hypothetical_protein	no_locus_tag
EME41877	1754753	1757221	+	hypothetical_protein	no_locus_tag
EME41878	1758555	1759749	-	hypothetical_protein	no_locus_tag
EME41879	1760080	1761552	-	hypothetical_protein	no_locus_tag
EME41880	1762953	1765403	+	hypothetical_protein	no_locus_tag
EME41881	1766447	1767113	-	hypothetical_protein	no_locus_tag
EME41883	1769399	1769734	+	hypothetical_protein	no_locus_tag
EME41884	1773061	1774345	+	hypothetical_protein	no_locus_tag
EME41885	1775136	1776935	-	hypothetical_protein	no_locus_tag
EME41886	1778673	1781162	-	hypothetical_protein	no_locus_tag
EME41887	1781820	1783742	-	hypothetical_protein	no_locus_tag
EME41888	1784878	1785828	+	hypothetical_protein	no_locus_tag
EME41889	1785871	1786797	+	hypothetical_protein	no_locus_tag
EME41890	1787211	1788689	-	hypothetical_protein	no_locus_tag
EME41891	1789238	1790498	-	hypothetical_protein	no_locus_tag
EME41892	1791873	1793172	-	hypothetical_protein	no_locus_tag
EME41893	1794389	1795843	+	hypothetical_protein	no_locus_tag
EME41894	1796467	1798050	+	hypothetical_protein	no_locus_tag
EME41895	1799715	1800677	-	hypothetical_protein	no_locus_tag

Table of Blast hits (query gene, subject gene, %identity, blast score, %coverage, e-value):
Mycgr3G90785_Mycgr3T	EME41878	28	77	90.5444126074	2e-12	
Mycgr3G90786_Mycgr3T	EME41879	46	328	104.631578947	4e-103	
Mycgr3G68429_Mycgr3T	EME41884	70	593	100.238095238	0.0	
Mycgr3G103260_Mycgr3	EME41886	75	396	99.1803278689	2e-129	
Mycgr3G68433_Mycgr3T	EME41880	55	797	79.0087463557	0.0	
Mycgr3G55345_Mycgr3T	EME41881	83	344	97.1291866029	1e-117	


>>

5. DS995702_5
Source: Microsporum canis CBS 113480 supercont1.2 genomic scaffold, whole genome shotgun sequence.

Number of proteins with BLAST hits to this cluster: 6
MultiGeneBlast score: 6.0
Cumulative Blast bit score: 1898

Table of genes, locations, strands and annotations of subject cluster:
EEQ29967	3523416	3524072	+	conserved_hypothetical_protein	no_locus_tag
EEQ29968	3527853	3528746	-	predicted_protein	no_locus_tag
EEQ29969	3529672	3531669	+	oligopeptide_transporter	no_locus_tag
EEQ29970	3533380	3535421	+	conserved_hypothetical_protein	no_locus_tag
EEQ29971	3536362	3538264	+	conserved_hypothetical_protein	no_locus_tag
EEQ29972	3538764	3540189	-	IBR_domain-containing_protein	no_locus_tag
EEQ29973	3540814	3543069	-	transcription_initiation_factor_IIF_subunit alpha	no_locus_tag
EEQ29974	3543991	3545715	+	poly(A)_polymerase_Cid1	no_locus_tag
EEQ29975	3545836	3547500	-	conserved_hypothetical_protein	no_locus_tag
EEQ29976	3547526	3549241	+	conserved_hypothetical_protein	no_locus_tag
EEQ29977	3549365	3550700	-	HGH1	no_locus_tag
EEQ29978	3551144	3552136	+	myo-inositol-1-monophosphotase	no_locus_tag
EEQ29979	3552414	3553832	+	protein_kinase_domain-containing_protein	no_locus_tag
EEQ29980	3554045	3558791	+	conserved_hypothetical_protein	no_locus_tag
EEQ29981	3559538	3560389	-	rRNA-processing_protein_FCF1	no_locus_tag
EEQ29982	3561604	3562110	+	predicted_protein	no_locus_tag
EEQ29983	3562339	3563603	+	conserved_hypothetical_protein	no_locus_tag
EEQ29984	3564332	3565152	-	GTP-binding_protein_SAS1	no_locus_tag
EEQ29985	3565901	3568301	-	conserved_hypothetical_protein	no_locus_tag
EEQ29986	3569019	3569939	+	C4-methylsterol_oxidase	no_locus_tag
EEQ29987	3570896	3573371	+	cell_division_cycle_protein_48	no_locus_tag
EEQ29988	3573901	3575161	+	SR45	no_locus_tag
EEQ29989	3575186	3584568	-	UVSB_PI-3_kinase	no_locus_tag
EEQ29990	3585012	3585851	+	tRNA_specific_adenosine_deaminase	no_locus_tag
EEQ29991	3586025	3586929	-	NADH-ubiquinone_oxidoreductase_21_kDa_subunit	no_locus_tag
EEQ29992	3587240	3588291	+	chromosome_segregation_in_meiosis_protein_3	no_locus_tag
EEQ29993	3589178	3590939	-	RNA_transport_protein_2	no_locus_tag

Table of Blast hits (query gene, subject gene, %identity, blast score, %coverage, e-value):
Mycgr3G99145_Mycgr3T	EEQ29984	81	342	99.5192307692	9e-117	
Mycgr3G84646_Mycgr3T	EEQ29985	38	440	104.906204906	1e-140	
Mycgr3G25746_Mycgr3T	EEQ29977	54	355	100.557103064	6e-117	
Mycgr3G36271_Mycgr3T	EEQ29986	80	454	87.8787878788	1e-158	
Mycgr3G103278_Mycgr3	EEQ29973	35	144	95.0464396285	6e-35	
Mycgr3G21922_Mycgr3T	EEQ29974	42	163	45.4732510288	9e-41	


>>

6. DS989830_3
Source: Arthroderma gypseum CBS 118893 supercont1.9 genomic scaffold, whole genome shotgun sequence.

Number of proteins with BLAST hits to this cluster: 6
MultiGeneBlast score: 6.0
Cumulative Blast bit score: 1895

Table of genes, locations, strands and annotations of subject cluster:
EFR05513	735348	741685	+	fatty_acid_synthase_subunit_beta	no_locus_tag
EFR05514	743793	748547	-	cortical_actin_cytoskeleton_protein_asp1	no_locus_tag
EFR05515	748945	752393	+	U3_small_nucleolar_RNA-associated_protein_21	no_locus_tag
EFR05516	752941	753612	+	hypothetical_protein	no_locus_tag
EFR05517	754992	756399	+	hypothetical_protein	no_locus_tag
EFR05518	756406	757849	+	hypothetical_protein	no_locus_tag
EFR05519	757972	759804	-	hypothetical_protein	no_locus_tag
EFR05520	760831	763286	+	transcription_initiation_factor_IIF_subunit alpha	no_locus_tag
EFR05521	764390	765422	-	inositol_monophosphatase_2	no_locus_tag
EFR05522	767126	769170	+	hypothetical_protein	no_locus_tag
EFR05523	769703	774506	+	glycogen_synthase_kinase_mutation_revertant	no_locus_tag
EFR05524	775185	776061	-	rRNA-processing_protein_FCF1	no_locus_tag
EFR05525	776359	777644	+	hypothetical_protein	no_locus_tag
EFR05526	778341	779161	-	GTP-binding_protein	no_locus_tag
EFR05527	780098	782562	-	ATPase_2_nuclear_control	no_locus_tag
EFR05528	783421	784351	+	C-4_methylsterol_oxidase	no_locus_tag
EFR05529	785322	787774	+	peroxisome_biogenesis_factor_1	no_locus_tag
EFR05530	788331	789566	+	hypothetical_protein	no_locus_tag
EFR05531	790004	798936	-	kinase_rad3	no_locus_tag
EFR05532	799425	800255	+	tRNA-specific_adenosine_deaminase_subunit_TAD2	no_locus_tag
EFR05533	800438	801311	-	NADH-ubiquinone_oxidoreductase_subunit	no_locus_tag
EFR05534	801636	802714	+	chromosome_segregation_in_meiosis_protein_3	no_locus_tag
EFR05535	803445	805210	-	RNA_transporter_2	no_locus_tag

Table of Blast hits (query gene, subject gene, %identity, blast score, %coverage, e-value):
Mycgr3G99145_Mycgr3T	EFR05526	81	337	100.0	1e-114	
Mycgr3G84646_Mycgr3T	EFR05527	36	435	105.916305916	2e-138	
Mycgr3G25746_Mycgr3T	EFR05517	56	356	98.8857938719	3e-117	
Mycgr3G36271_Mycgr3T	EFR05528	81	458	87.8787878788	4e-160	
Mycgr3G103278_Mycgr3	EFR05520	34	137	95.3560371517	2e-32	
Mycgr3G21922_Mycgr3T	EFR05519	45	172	45.4732510288	1e-43	


>>

7. DS995737_1
Source: Trichophyton equinum CBS 127.97 supercont1.20 genomic scaffold, whole genome shotgun sequence.

Number of proteins with BLAST hits to this cluster: 6
MultiGeneBlast score: 6.0
Cumulative Blast bit score: 1878

Table of genes, locations, strands and annotations of subject cluster:
EGE05135	274683	280682	+	fatty_acid_synthase_beta_subunit_dehydratase	no_locus_tag
EGE05136	281396	281733	-	hypothetical_protein	no_locus_tag
EGE05137	282714	287154	-	histidine_acid_phosphatase	no_locus_tag
EGE05138	287891	291336	+	snoRNA_binding_protein	no_locus_tag
EGE05139	291855	292526	+	hypothetical_protein	no_locus_tag
EGE05140	293845	295242	+	hypothetical_protein	no_locus_tag
EGE05141	295441	296701	+	hypothetical_protein	no_locus_tag
EGE05142	296856	298709	-	poly(A)_polymerase_Cid1	no_locus_tag
EGE05143	299828	302276	+	transcription_initiation_factor_IIF_subunit alpha	no_locus_tag
EGE05144	302787	304182	+	IBR_finger_domain-containing_protein	no_locus_tag
EGE05145	304397	306408	-	hypothetical_protein	no_locus_tag
EGE05146	307254	308279	+	myo_inositol_monophosphatase	no_locus_tag
EGE05147	308482	313357	+	Diacylglycerol_kinase_domain-containing_protein	no_locus_tag
EGE05148	314078	314936	-	rRNA-processing_protein_FCF1	no_locus_tag
EGE05149	315142	316513	+	hypothetical_protein	no_locus_tag
EGE05150	317229	318098	-	GTP-binding_protein	no_locus_tag
EGE05151	319039	321515	-	hypothetical_protein	no_locus_tag
EGE05152	322274	323213	+	C-4_methyl_sterol_oxidase_Erg25	no_locus_tag
EGE05153	324321	326828	+	peroxisome_biogenesis_factor_1	no_locus_tag
EGE05154	327401	328693	-	hypothetical_protein	no_locus_tag
EGE05155	329150	330380	+	hypothetical_protein	no_locus_tag
EGE05156	330737	339828	-	hypothetical_protein	no_locus_tag
EGE05157	340347	341166	+	cytidine_and_deoxycytidylate_deaminase	no_locus_tag
EGE05158	341273	342153	-	NADH-ubiquinone_oxidoreductase_21_kDa_subunit	no_locus_tag
EGE05159	342486	343539	+	chromosome_segregation_in_meiosis_protein_3	no_locus_tag

Table of Blast hits (query gene, subject gene, %identity, blast score, %coverage, e-value):
Mycgr3G99145_Mycgr3T	EGE05150	81	340	100.0	6e-116	
Mycgr3G84646_Mycgr3T	EGE05151	37	422	108.513708514	1e-133	
Mycgr3G25746_Mycgr3T	EGE05140	56	358	98.8857938719	3e-118	
Mycgr3G36271_Mycgr3T	EGE05152	80	459	87.8787878788	2e-160	
Mycgr3G103278_Mycgr3	EGE05143	34	137	95.3560371517	2e-32	
Mycgr3G21922_Mycgr3T	EGE05142	43	162	45.6790123457	3e-40	


>>

8. GG700663_0
Source: Trichophyton rubrum CBS 118892 genomic scaffold supercont2.16, whole genome shotgun sequence.

Number of proteins with BLAST hits to this cluster: 6
MultiGeneBlast score: 6.0
Cumulative Blast bit score: 1781

Table of genes, locations, strands and annotations of subject cluster:
EGD92313	37378	43714	+	fatty_acid_synthase_beta_subunit_dehydratase	no_locus_tag
EGD92314	44437	44777	-	hypothetical_protein	no_locus_tag
EGD92315	45760	50223	-	cortical_actin_cytoskeleton_protein_asp1	no_locus_tag
EGD92316	50955	54404	+	WD_repeat_containing_protein_36	no_locus_tag
EGD92317	54907	55578	+	hypothetical_protein	no_locus_tag
EGD92318	56826	58221	+	DNA-binding_protein_HGH1	no_locus_tag
EGD92319	59825	61666	-	hypothetical_protein	no_locus_tag
EGD92320	62719	65155	+	transcription_initiation_factor_IIF_subunit alpha	no_locus_tag
EGD92321	65659	67057	+	hypothetical_protein	no_locus_tag
EGD92322	67292	69298	-	hypothetical_protein	no_locus_tag
EGD92323	70432	71454	+	inositol_monophosphatase	no_locus_tag
EGD92324	71671	73056	+	hypothetical_protein	no_locus_tag
EGD92325	73253	76551	+	hypothetical_protein	no_locus_tag
EGD92326	77248	78109	-	hypothetical_protein	no_locus_tag
EGD92327	78405	79676	+	hypothetical_protein	no_locus_tag
EGD92328	80383	81210	-	GTP-binding_protein	no_locus_tag
EGD92329	82098	84632	-	hypothetical_protein	no_locus_tag
EGD92330	85353	86284	+	C-4_methylsterol_oxidase	no_locus_tag
EGD92331	87376	89892	+	AAA_family_ATPase	no_locus_tag
EGD92332	90063	91358	-	hypothetical_protein	no_locus_tag
EGD92333	91798	93011	+	hypothetical_protein	no_locus_tag
EGD92334	93373	102298	-	phosphatidylinositol_3	no_locus_tag
EGD92335	102796	103636	+	tRNA-specific_adenosine_deaminase_subunit_TAD2	no_locus_tag
EGD92336	103744	104608	-	NADH-ubiquinone_oxidoreductase_21_kDa_subunit	no_locus_tag
EGD92337	104931	106157	+	replication_fork_protection_component_Swi3	no_locus_tag

Table of Blast hits (query gene, subject gene, %identity, blast score, %coverage, e-value):
Mycgr3G99145_Mycgr3T	EGD92328	81	340	100.0	6e-116	
Mycgr3G84646_Mycgr3T	EGD92329	33	324	110.533910534	1e-96	
Mycgr3G25746_Mycgr3T	EGD92318	56	362	98.8857938719	8e-120	
Mycgr3G36271_Mycgr3T	EGD92330	80	459	87.8787878788	2e-160	
Mycgr3G103278_Mycgr3	EGD92320	34	137	95.3560371517	2e-32	
Mycgr3G21922_Mycgr3T	EGD92319	42	159	45.0617283951	3e-39	


>>

9. ABSU01000004_3
Source: Arthroderma benhamiae CBS 112371, whole genome shotgun sequencing project.

Number of proteins with BLAST hits to this cluster: 6
MultiGeneBlast score: 6.0
Cumulative Blast bit score: 1689

Table of genes, locations, strands and annotations of subject cluster:
EFE35072	579706	586898	+	inositol_kinase_kinase_(UvsB),_putative	no_locus_tag
EFE35073	592444	594957	-	hypothetical_protein	no_locus_tag
EFE35074	596030	596569	-	C-4_methyl_sterol_oxidase,_putative	no_locus_tag
EFE35075	596672	597335	+	hypothetical_protein	no_locus_tag
EFE35076	597771	600294	+	hypothetical_protein	no_locus_tag
EFE35077	600593	602062	+	hypothetical_protein	no_locus_tag
EFE35078	602773	604044	-	hypothetical_protein	no_locus_tag
EFE35079	605917	610776	-	hypothetical_protein	no_locus_tag
EFE35080	611002	612005	-	inositol_monophosphatase_QutG,_putative	no_locus_tag
EFE35081	612607	612774	+	hypothetical_protein	no_locus_tag
EFE35082	613034	615061	+	hypothetical_protein	no_locus_tag
EFE35083	615295	616715	-	RING_finger_protein	no_locus_tag
EFE35084	617208	619592	-	conserved_hypothetical_protein	no_locus_tag
EFE35085	620699	622540	+	hypothetical_protein	no_locus_tag
EFE35086	622689	625565	-	hypothetical_protein	no_locus_tag
EFE35087	626864	627535	-	hypothetical_protein	no_locus_tag
EFE35088	628047	631813	-	hypothetical_protein	no_locus_tag
EFE35089	632206	636534	+	hypothetical_protein	no_locus_tag
EFE35090	638768	645103	-	hypothetical_protein	no_locus_tag

Table of Blast hits (query gene, subject gene, %identity, blast score, %coverage, e-value):
Mycgr3G99145_Mycgr3T	EFE35077	79	324	97.1153846154	2e-106	
Mycgr3G84646_Mycgr3T	EFE35076	36	435	112.121212121	2e-138	
Mycgr3G25746_Mycgr3T	EFE35086	53	319	94.4289693593	3e-98	
Mycgr3G36271_Mycgr3T	EFE35074	81	317	60.2693602694	1e-105	
Mycgr3G103278_Mycgr3	EFE35084	34	138	95.3560371517	1e-32	
Mycgr3G21922_Mycgr3T	EFE35085	41	157	45.4732510288	2e-38	


>>

10. DS027048_1
Source: Aspergillus clavatus NRRL 1 1099423829794 genomic scaffold, whole genome shotgun sequence.

Number of proteins with BLAST hits to this cluster: 5
MultiGeneBlast score: 5.0
Cumulative Blast bit score: 2729

Table of genes, locations, strands and annotations of subject cluster:
EAW13324	109073	110626	+	conserved_hypothetical_protein	no_locus_tag
EAW13325	111692	114070	+	ubiquitin_fusion_degradation_protein_(Ufd1), putative	no_locus_tag
EAW13326	114478	115537	-	Golgi_membrane_protein,_putative	no_locus_tag
EAW13327	115914	117681	-	outer_membrane_protein,_OMP85_family	no_locus_tag
EAW13328	118032	119008	+	ubiquitin-conjugating_enzyme_Ubc6,_putative	no_locus_tag
EAW13329	120717	122712	+	tachykinin_family_protein	no_locus_tag
EAW13330	123256	124420	+	cytochrome_C1_heme_lyase	no_locus_tag
EAW13331	125181	127404	-	ubiquinone_biosynthesis_protein,_putative	no_locus_tag
EAW13332	128042	129344	+	conserved_hypothetical_protein	no_locus_tag
EAW13333	129593	131809	-	conserved_hypothetical_protein	no_locus_tag
EAW13334	132593	133016	+	conserved_hypothetical_protein	no_locus_tag
EAW13335	133567	134592	-	conserved_hypothetical_protein	no_locus_tag
EAW13336	135448	136970	-	C4-dicarboxylate/malic_acid_transporter, putative	no_locus_tag
EAW13337	138656	139913	+	short_chain_dehydrogenase/reductase,_putative	no_locus_tag
EAW13338	140678	142488	+	succinyl-CoA_synthetase_beta_subunit,_putative	no_locus_tag
EAW13339	143053	143793	-	conserved_hypothetical_protein	no_locus_tag
EAW13340	147068	149187	+	conserved_hypothetical_protein	no_locus_tag
EAW13341	149876	150631	-	conserved_hypothetical_protein	no_locus_tag
EAW13342	151083	151910	-	conserved_hypothetical_protein	no_locus_tag
EAW13343	152268	154245	+	hypothetical_protein	no_locus_tag
EAW13344	154881	156059	-	60S_ribosomal_protein_L13	no_locus_tag
EAW13345	156962	158380	-	conserved_hypothetical_protein	no_locus_tag
EAW13346	160111	163092	+	conserved_leucine-rich_repeat_protein	no_locus_tag
EAW13347	163395	164510	-	conserved_hypothetical_protein	no_locus_tag
EAW13348	164879	166376	+	actin_family_protein	no_locus_tag
EAW13349	167316	167759	+	hypothetical_protein	no_locus_tag
EAW13350	167899	168616	+	IBR_domain_protein	no_locus_tag
EAW13351	168855	169955	-	3-hydroxybutyryl-CoA_dehydrogenase,_putative	no_locus_tag
EAW13352	170325	174046	+	mating-type_switching_protein_swi1	no_locus_tag
EAW13353	174677	175639	+	phenazine_biosynthesis-like_protein,_putative	no_locus_tag
EAW13354	176049	177932	+	conserved_hypothetical_protein	no_locus_tag
EAW13355	178418	179964	-	TFIIH_and_nucleotide_excision_repair_factor_3 complexes subunit (Tfb2), putative	no_locus_tag
EAW13356	180762	181387	+	hypothetical_protein	no_locus_tag
EAW13357	181858	186302	-	DEAD_helicases_superfamily_protein_(Aquarius), putative	no_locus_tag
EAW13358	186516	188924	+	nuclear_matrix_protein	no_locus_tag

Table of Blast hits (query gene, subject gene, %identity, blast score, %coverage, e-value):
Mycgr3G68458_Mycgr3T	EAW13331	65	877	91.9034090909	0.0	
Mycgr3G90786_Mycgr3T	EAW13345	27	102	101.263157895	3e-20	
Mycgr3G68421_Mycgr3T	EAW13352	43	939	102.368866328	0.0	
Mycgr3G68433_Mycgr3T	EAW13346	38	506	88.3381924198	2e-158	
Mycgr3G55345_Mycgr3T	EAW13335	73	305	96.6507177033	6e-102	


>>

11. DS027693_1
Source: Neosartorya fischeri NRRL 181 1099437636261 genomic scaffold, whole genome shotgun sequence.

Number of proteins with BLAST hits to this cluster: 5
MultiGeneBlast score: 5.0
Cumulative Blast bit score: 2721

Table of genes, locations, strands and annotations of subject cluster:
EAW20439	123451	125455	+	conserved_hypothetical_protein	no_locus_tag
EAW20440	126087	128480	+	ubiquitin_fusion_degradation_protein_(Ufd1), putative	no_locus_tag
EAW20441	128814	129860	-	Golgi_membrane_protein,_putative	no_locus_tag
EAW20442	130175	131952	-	outer_membrane_protein,_OMP85_family	no_locus_tag
EAW20443	132296	133248	+	ubiquitin-conjugating_enzyme_Ubc6,_putative	no_locus_tag
EAW20444	135066	137094	+	conserved_hypothetical_protein	no_locus_tag
EAW20445	137634	138742	+	cytochrome_C1_heme_lyase	no_locus_tag
EAW20446	139558	141772	-	ubiquinone_biosynthesis_protein,_putative	no_locus_tag
EAW20447	142443	143738	+	conserved_hypothetical_protein	no_locus_tag
EAW20448	144116	146292	-	conserved_hypothetical_protein	no_locus_tag
EAW20449	147090	147507	+	conserved_hypothetical_protein	no_locus_tag
EAW20450	148168	149180	-	conserved_hypothetical_protein	no_locus_tag
EAW20451	149998	151511	-	C4-dicarboxylate/malic_acid_transporter, putative	no_locus_tag
EAW20452	153361	154186	+	short_chain_dehydrogenase/reductase,_putative	no_locus_tag
EAW20453	154723	156523	+	succinyl-CoA_synthetase_beta_subunit,_putative	no_locus_tag
EAW20454	157279	158990	+	F-box_domain_protein	no_locus_tag
EAW20455	160986	163113	+	HSF-type_DNA-binding_domain_protein	no_locus_tag
EAW20456	164002	164768	-	conserved_hypothetical_protein	no_locus_tag
EAW20457	165218	166015	-	conserved_hypothetical_protein	no_locus_tag
EAW20458	166362	168301	+	hypothetical_protein	no_locus_tag
EAW20459	169018	170024	-	60S_ribosomal_protein_L13	no_locus_tag
EAW20460	171045	172469	-	hypothetical_protein	no_locus_tag
EAW20461	174353	177349	+	conserved_leucine-rich_repeat_protein	no_locus_tag
EAW20462	177648	178760	-	conserved_hypothetical_protein	no_locus_tag
EAW20463	179141	180713	+	actin_family_protein	no_locus_tag
EAW20464	181919	182758	+	IBR_domain_protein	no_locus_tag
EAW20465	183048	184149	-	3-hydroxybutyryl-CoA_dehydrogenase,_putative	no_locus_tag
EAW20466	184514	188211	+	mating-type_switching_protein_swi1	no_locus_tag
EAW20467	188801	189763	+	phenazine_biosynthesis-like_protein,_putative	no_locus_tag
EAW20468	190214	192097	+	conserved_hypothetical_protein	no_locus_tag
EAW20469	192580	194139	-	TFIIH_and_nucleotide_excision_repair_factor_3 complexes subunit (Tfb2), putative	no_locus_tag
EAW20470	194433	195544	+	predicted_protein	no_locus_tag
EAW20471	195985	200381	-	DEAD_helicases_superfamily_protein_(Aquarius), putative	no_locus_tag
EAW20472	200640	203046	+	THO_complex_subunit_Tho1,_putative	no_locus_tag

Table of Blast hits (query gene, subject gene, %identity, blast score, %coverage, e-value):
Mycgr3G68458_Mycgr3T	EAW20446	65	858	93.6079545455	0.0	
Mycgr3G90786_Mycgr3T	EAW20460	28	92	92.2105263158	8e-17	
Mycgr3G68421_Mycgr3T	EAW20466	44	956	102.368866328	0.0	
Mycgr3G68433_Mycgr3T	EAW20461	40	509	86.0058309038	2e-159	
Mycgr3G55345_Mycgr3T	EAW20450	74	306	96.6507177033	1e-102	


>>

12. DS990639_5
Source: Ajellomyces capsulatus H88 supercont1.4 genomic scaffold, whole genome shotgun sequence.

Number of proteins with BLAST hits to this cluster: 5
MultiGeneBlast score: 5.0
Cumulative Blast bit score: 2681

Table of genes, locations, strands and annotations of subject cluster:
EGC45537	890102	891116	+	ubiquitin-conjugating_enzyme_E2	no_locus_tag
EGC45538	891549	892984	-	conserved_hypothetical_protein	no_locus_tag
EGC45539	893579	894745	-	conserved_hypothetical_protein	no_locus_tag
EGC45540	897773	900544	+	tachykinin_family_protein	no_locus_tag
EGC45541	901318	902499	+	cytochrome_c_heme_lyase	no_locus_tag
EGC45542	903700	905226	+	conserved_hypothetical_protein	no_locus_tag
EGC45543	906080	906584	+	predicted_protein	no_locus_tag
EGC45544	907429	909740	+	ubiquinone_biosynthesis_protein	no_locus_tag
EGC45545	910719	912469	+	TDT_malic_acid_transporter	no_locus_tag
EGC45546	912876	913525	-	carbonic_anhydraes_family_protein	no_locus_tag
EGC45547	915524	917287	+	short_chain_dehydrogenase/reductase	no_locus_tag
EGC45548	917993	919929	-	succinyl-CoA_ligase_beta-chain	no_locus_tag
EGC45549	920184	920980	+	conserved_hypothetical_protein	no_locus_tag
EGC45550	922697	925003	-	HSF-type_DNA-binding_domain-containing_protein	no_locus_tag
EGC45551	928286	929741	-	predicted_protein	no_locus_tag
EGC45552	929816	931502	+	xanthine_phosphoribosyltransferase	no_locus_tag
EGC45553	932732	933295	-	conserved_hypothetical_protein	no_locus_tag
EGC45554	934602	937106	+	GTP_binding_protein	no_locus_tag
EGC45555	937652	938665	-	conserved_hypothetical_protein	no_locus_tag
EGC45556	939520	941175	+	actin-like_protein_arp6	no_locus_tag
EGC45557	942304	943593	+	conserved_hypothetical_protein	no_locus_tag
EGC45558	944452	947559	-	leucine_rich_repeat_domain-containing_protein	no_locus_tag
EGC45559	948809	950254	+	conserved_hypothetical_protein	no_locus_tag
EGC45560	951211	952453	+	60S_ribosomal_protein	no_locus_tag
EGC45561	953868	956039	-	conserved_hypothetical_protein	no_locus_tag
EGC45562	957411	958879	-	CAMK_family_protein_kinase	no_locus_tag
EGC45563	959517	961000	+	conserved_hypothetical_protein	no_locus_tag
EGC45564	961311	962070	-	enoyl-CoA_hydratase	no_locus_tag
EGC45565	962874	966419	-	topoisomerase_1-associated_factor	no_locus_tag
EGC45566	968246	970053	-	conserved_hypothetical_protein	no_locus_tag
EGC45567	970829	971930	-	predicted_protein	no_locus_tag
EGC45568	975682	976701	+	s-adenosylmethionine_(SAM)-dependent methyltransferase	no_locus_tag
EGC45569	978037	981296	-	metallopeptidase	no_locus_tag
EGC45570	982266	983955	+	conserved_hypothetical_protein	no_locus_tag
EGC45571	984501	985541	-	2-nitropropane_dioxygenase	no_locus_tag

Table of Blast hits (query gene, subject gene, %identity, blast score, %coverage, e-value):
Mycgr3G68458_Mycgr3T	EGC45544	62	880	102.556818182	0.0	
Mycgr3G90786_Mycgr3T	EGC45559	27	89	108.842105263	6e-16	
Mycgr3G68421_Mycgr3T	EGC45565	45	911	92.4703891709	0.0	
Mycgr3G68433_Mycgr3T	EGC45558	38	483	99.0281827017	2e-149	
Mycgr3G55345_Mycgr3T	EGC45552	75	318	97.1291866029	2e-107	


>>

13. GG663377_0
Source: Ajellomyces capsulatus G186AR genomic scaffold supercont2.15, whole genome shotgun sequence.

Number of proteins with BLAST hits to this cluster: 5
MultiGeneBlast score: 5.0
Cumulative Blast bit score: 2668

Table of genes, locations, strands and annotations of subject cluster:
EEH03325	100449	101681	-	predicted_protein	no_locus_tag
EEH03326	102023	103614	+	RNA_pol_II_transcription_initiation_subunit	no_locus_tag
EEH03327	104214	105884	-	conserved_hypothetical_protein	no_locus_tag
EEH03328	106485	107483	-	phenazine_biosynthesis_PhzC/PhzF_protein	no_locus_tag
EEH03329	108154	109681	+	conserved_hypothetical_protein	no_locus_tag
EEH03330	110250	110840	-	conserved_hypothetical_protein	no_locus_tag
EEH03331	112256	112780	+	predicted_protein	no_locus_tag
EEH03332	112977	114660	+	IBR_domain-containing_protein	no_locus_tag
EEH03333	115880	117028	-	3-hydroxybutyryl_CoA_dehydrogenase	no_locus_tag
EEH03334	117454	120999	+	topoisomerase_1	no_locus_tag
EEH03335	121063	122519	+	enoyl-CoA_hydratase	no_locus_tag
EEH03336	122821	124323	-	hypothetical_protein	no_locus_tag
EEH03337	125055	126742	+	CAMK_family_protein_kinase	no_locus_tag
EEH03338	128668	130833	+	conserved_hypothetical_protein	no_locus_tag
EEH03339	132235	133477	-	60S_ribosomal_protein_L13	no_locus_tag
EEH03340	134431	135891	-	conserved_hypothetical_protein	no_locus_tag
EEH03341	137153	140269	+	leucine_rich_repeat_domain-containing_protein	no_locus_tag
EEH03342	141132	142421	-	conserved_hypothetical_protein	no_locus_tag
EEH03343	143419	145074	-	actin-like_protein_arp6	no_locus_tag
EEH03344	145941	146954	+	conserved_hypothetical_protein	no_locus_tag
EEH03345	147129	149998	-	conserved_hypothetical_protein	no_locus_tag
EEH03346	151721	151864	+	conserved_hypothetical_protein	no_locus_tag
EEH03347	152472	154155	-	xanthine_phosphoribosyltransferase	no_locus_tag
EEH03348	154750	155358	-	predicted_protein	no_locus_tag
EEH03349	155639	157064	+	predicted_protein	no_locus_tag
EEH03350	158039	158517	-	predicted_protein	no_locus_tag
EEH03351	158769	159932	+	flocculation_suppression_protein	no_locus_tag
EEH03352	160563	161396	+	flocculation_suppression_protein	no_locus_tag
EEH03353	163100	163895	-	conserved_hypothetical_protein	no_locus_tag
EEH03354	164163	166099	+	succinyl-CoA_ligase_beta-chain	no_locus_tag
EEH03355	167171	168564	-	conserved_hypothetical_protein	no_locus_tag
EEH03356	170553	171191	+	carbonic_anhydrase	no_locus_tag
EEH03357	171616	173376	-	conserved_hypothetical_protein	no_locus_tag
EEH03358	174341	176653	-	conserved_hypothetical_protein	no_locus_tag
EEH03359	177511	178016	-	predicted_protein	no_locus_tag
EEH03360	181919	183086	-	cytochrome_c_heme_lyase	no_locus_tag
EEH03361	183892	186671	-	tachykinin_family_protein	no_locus_tag
EEH03362	189788	190915	+	conserved_hypothetical_protein	no_locus_tag
EEH03363	191052	191865	-	conserved_hypothetical_protein	no_locus_tag
EEH03364	192484	194686	+	conserved_hypothetical_protein	no_locus_tag
EEH03365	195182	196193	-	ubiquitin-conjugating_enzyme	no_locus_tag
EEH03366	196519	198364	+	outer_membrane_protein	no_locus_tag

Table of Blast hits (query gene, subject gene, %identity, blast score, %coverage, e-value):
Mycgr3G68458_Mycgr3T	EEH03358	62	878	102.556818182	0.0	
Mycgr3G90786_Mycgr3T	EEH03340	27	87	109.894736842	2e-15	
Mycgr3G68421_Mycgr3T	EEH03334	45	899	92.6395939086	0.0	
Mycgr3G68433_Mycgr3T	EEH03341	38	486	99.3197278912	1e-150	
Mycgr3G55345_Mycgr3T	EEH03347	75	318	97.1291866029	2e-107	


>>

14. DS499603_1
Source: Aspergillus fumigatus A1163 scf_000010 genomic scaffold, whole genome shotgun sequence.

Number of proteins with BLAST hits to this cluster: 5
MultiGeneBlast score: 5.0
Cumulative Blast bit score: 2664

Table of genes, locations, strands and annotations of subject cluster:
EDP47235	64994	66613	+	conserved_hypothetical_protein	no_locus_tag
EDP47236	67640	70027	+	ubiquitin_fusion_degradation_protein_(Ufd1), putative	no_locus_tag
EDP47237	70365	71412	-	Golgi_membrane_protein,_putative	no_locus_tag
EDP47238	71722	73585	-	outer_membrane_protein,_OMP85_family	no_locus_tag
EDP47239	73842	74795	+	ubiquitin-conjugating_enzyme_Ubc6,_putative	no_locus_tag
EDP47240	76653	78656	+	conserved_hypothetical_protein	no_locus_tag
EDP47241	79225	80333	+	cytochrome_C1_heme_lyase	no_locus_tag
EDP47242	81149	83363	-	ubiquinone_biosynthesis_protein,_putative	no_locus_tag
EDP47243	83521	83805	-	hypothetical_protein	no_locus_tag
EDP47244	84035	85330	+	conserved_hypothetical_protein	no_locus_tag
EDP47245	85712	87887	-	GTP_binding_protein,_putative	no_locus_tag
EDP47246	89794	90510	-	conserved_hypothetical_protein	no_locus_tag
EDP47247	91516	92623	-	C4-dicarboxylate_transporter/malic_acid transport protein, putative	no_locus_tag
EDP47248	94373	95601	+	short_chain_dehydrogenase/reductase,_putative	no_locus_tag
EDP47249	96126	97928	+	succinyl-CoA_synthetase_beta_subunit,_putative	no_locus_tag
EDP47250	98681	100389	+	F-box_domain_protein	no_locus_tag
EDP47251	102414	104531	+	hypothetical_protein	no_locus_tag
EDP47252	105401	106167	-	conserved_hypothetical_protein	no_locus_tag
EDP47253	106620	107432	-	conserved_hypothetical_protein	no_locus_tag
EDP47254	107749	109685	+	hypothetical_protein	no_locus_tag
EDP47255	110403	111410	-	60S_ribosome_protein_L13,_putative	no_locus_tag
EDP47256	112472	113896	-	conserved_hypothetical_protein	no_locus_tag
EDP47257	115786	118782	+	conserved_leucine-rich_repeat_protein	no_locus_tag
EDP47258	119081	120193	-	conserved_hypothetical_protein	no_locus_tag
EDP47259	120565	122134	+	actin_family_protein	no_locus_tag
EDP47260	123032	124142	+	IBR_domain_protein	no_locus_tag
EDP47261	124424	125521	-	3-hydroxybutyryl-CoA_dehydrogenase,_putative	no_locus_tag
EDP47262	125889	129586	+	DNA_repair_protein_(Tof1),_putative	no_locus_tag
EDP47263	130166	131128	+	phenazine_biosynthesis-like_protein,_putative	no_locus_tag
EDP47264	131579	133468	+	conserved_hypothetical_protein	no_locus_tag
EDP47265	133955	135514	-	TFIIH_and_nucleotide_excision_repair_factor_3 complexes subunit (Tfb2), putative	no_locus_tag
EDP47266	135815	136928	+	PaaI_thioesterase_family_protein	no_locus_tag
EDP47267	137369	141790	-	DEAD_helicases_superfamily_protein_(Aquarius), putative	no_locus_tag
EDP47268	142021	144427	+	THO_complex_subunit_Tho1,_putative	no_locus_tag

Table of Blast hits (query gene, subject gene, %identity, blast score, %coverage, e-value):
Mycgr3G68458_Mycgr3T	EDP47242	65	854	93.8920454545	0.0	
Mycgr3G90786_Mycgr3T	EDP47256	27	85	92.0	1e-14	
Mycgr3G68421_Mycgr3T	EDP47262	44	946	102.115059222	0.0	
Mycgr3G68433_Mycgr3T	EDP47257	40	518	85.8114674441	3e-163	
Mycgr3G55345_Mycgr3T	EDP47246	76	261	81.8181818182	4e-85	


>>

15. AAHF01000016_2
Source: Aspergillus fumigatus Af293, whole genome shotgun sequencing project.

Number of proteins with BLAST hits to this cluster: 5
MultiGeneBlast score: 5.0
Cumulative Blast bit score: 2664

Table of genes, locations, strands and annotations of subject cluster:
EAL84580	520230	522636	-	THO_complex_subunit_Tho1,_putative	no_locus_tag
EAL84582	522867	527288	+	DEAD_helicases_superfamily_protein_(Aquarius),_putative	no_locus_tag
EBA27194	527729	528842	-	PaaI_thioesterase_family_protein,_putative	no_locus_tag
EAL84583	529143	530702	+	TFIIH_and_nucleotide_excision_repair_factor_3_complexes_subunit_(Tfb2),_putative	no_locus_tag
EAL84584	531189	533078	-	conserved_hypothetical_protein	no_locus_tag
EAL84585	533529	534491	-	phenazine_biosynthesis-like_protein,_putative	no_locus_tag
EAL84586	535071	538768	-	DNA_repair_protein_(Tof1),_putative	no_locus_tag
EAL84588	539136	540233	+	3-hydroxybutyryl-CoA_dehydrogenase,_putative	no_locus_tag
EAL84589	540515	541625	-	IBR_domain_protein	no_locus_tag
EAL84590	542523	544092	-	actin_family_protein	no_locus_tag
EAL84591	544464	545576	+	conserved_hypothetical_protein	no_locus_tag
EAL84592	545875	548871	-	conserved_leucine-rich_repeat_protein	no_locus_tag
EAL84593	550761	552185	+	conserved_hypothetical_protein	no_locus_tag
EAL84594	553247	554254	+	60S_ribosomal_protein_L13	no_locus_tag
EBA27195	554972	556908	-	conserved_hypothetical_protein	no_locus_tag
EAL84595	557225	558037	+	conserved_hypothetical_protein	no_locus_tag
EAL84596	558490	559256	+	conserved_hypothetical_protein	no_locus_tag
EBA27196	560126	562243	-	flocculation_suppression_protein	no_locus_tag
EAL84599	564272	565980	-	F-box_domain_protein	no_locus_tag
EAL84600	566733	568535	-	succinyl-CoA_synthetase_beta_subunit,_putative	no_locus_tag
EAL84601	569060	570288	-	short_chain_dehydrogenase/reductase_(Ayr1),_putative	no_locus_tag
EAL84602	572038	573145	+	C4-dicarboxylate_transporter/malic_acid_transport_protein,_putative	no_locus_tag
EAL84603	574150	574866	+	xanthine-guanine_phosphoribosyl_transferase_Xpt1,_putative	no_locus_tag
EAL84604	576773	578948	+	GTP_binding_protein,_putative	no_locus_tag
EAL84605	579330	580625	-	conserved_hypothetical_protein	no_locus_tag
EAL84606	580855	581139	+	hypothetical_protein	no_locus_tag
EAL84607	581297	583511	+	ubiquinone_biosynthesis_protein,_putative	no_locus_tag
EBA27197	584327	585435	-	cytochrome_c_heme_lyase,_putative	no_locus_tag
EBA27198	586004	588007	-	conserved_hypothetical_protein	no_locus_tag
EBA27199	589740	590820	-	ubiquitin-conjugating_enzyme_Ubc6,_putative	no_locus_tag
EAL84610	591077	592940	+	mitochondrial_outer_membrane_protein_(Sam50),_putative	no_locus_tag
EAL84611	593250	594297	+	Golgi_membrane_protein,_putative	no_locus_tag
EAL84612	594635	597022	-	ubiquitin_fusion_degradation_protein_(Ufd1),_putative	no_locus_tag
EAL84613	598049	599668	-	conserved_hypothetical_protein	no_locus_tag
EAL84614	602763	604113	-	proteasome_regulatory_particle_subunit_Rpt6,_putative	no_locus_tag

Table of Blast hits (query gene, subject gene, %identity, blast score, %coverage, e-value):
Mycgr3G68458_Mycgr3T	EAL84607	65	854	93.8920454545	0.0	
Mycgr3G90786_Mycgr3T	EAL84593	27	85	92.0	1e-14	
Mycgr3G68421_Mycgr3T	EAL84586	44	946	102.115059222	0.0	
Mycgr3G68433_Mycgr3T	EAL84592	40	518	85.8114674441	3e-163	
Mycgr3G55345_Mycgr3T	EAL84603	76	261	81.8181818182	4e-85	


>>

16. ACJE01000002_1
Source: Aspergillus niger ATCC 1015, whole genome shotgun sequencing project.

Number of proteins with BLAST hits to this cluster: 5
MultiGeneBlast score: 5.0
Cumulative Blast bit score: 2581

Table of genes, locations, strands and annotations of subject cluster:
EHA27533	52499	53831	+	hypothetical_protein	no_locus_tag
EHA27534	58076	59643	+	hypothetical_protein	no_locus_tag
EHA27535	63383	66631	-	hypothetical_protein	no_locus_tag
EHA27536	67344	70037	+	hypothetical_protein	no_locus_tag
EHA27537	70947	73136	-	hypothetical_protein	no_locus_tag
EHA27538	73689	75923	-	hypothetical_protein	no_locus_tag
EHA27539	76854	77332	+	hypothetical_protein	no_locus_tag
EHA27540	78120	79162	-	hypothetical_protein	no_locus_tag
EHA27541	80595	81822	-	hypothetical_protein	no_locus_tag
EHA27542	84308	85505	+	dehydrogenase	no_locus_tag
EHA27543	86277	88075	+	hypothetical_protein	no_locus_tag
EHA27544	88522	90156	-	hypothetical_protein	no_locus_tag
EHA27545	92085	94200	+	hypothetical_protein	no_locus_tag
EHA27546	94922	95759	-	hypothetical_protein	no_locus_tag
EHA27547	96279	96888	-	hypothetical_protein	no_locus_tag
EHA27548	97332	99241	+	hypothetical_protein	no_locus_tag
EHA27549	102354	103793	-	hypothetical_protein	no_locus_tag
EHA27550	105990	108974	+	hypothetical_protein	no_locus_tag
EHA27551	109229	110335	-	hypothetical_protein	no_locus_tag
EHA27552	111302	112918	+	hypothetical_protein	no_locus_tag
EHA27553	115907	117009	-	hypothetical_protein	no_locus_tag
EHA27554	117321	120994	+	hypothetical_protein	no_locus_tag
EHA27555	121767	122948	+	hypothetical_protein	no_locus_tag
EHA27556	123431	124861	+	hypothetical_protein	no_locus_tag
EHA27557	127841	129402	-	transcription_factor_Tfb2	no_locus_tag
EHA27558	131320	135761	-	Hypothetical_protein	no_locus_tag
EHA27559	136035	138412	+	hypothetical_protein	no_locus_tag
EHA27560	140857	141547	+	hypothetical_protein	no_locus_tag

Table of Blast hits (query gene, subject gene, %identity, blast score, %coverage, e-value):
Mycgr3G68458_Mycgr3T	EHA27537	59	846	101.5625	0.0	
Mycgr3G90786_Mycgr3T	EHA27549	27	95	100.631578947	8e-18	
Mycgr3G68421_Mycgr3T	EHA27554	50	800	67.9357021997	0.0	
Mycgr3G68433_Mycgr3T	EHA27550	38	531	102.721088435	3e-168	
Mycgr3G55345_Mycgr3T	EHA27540	73	309	96.6507177033	9e-104	


>>

17. DF126458_2
Source: Aspergillus kawachii IFO 4308 DNA, contig: scaffold00012, whole genome shotgun sequence.

Number of proteins with BLAST hits to this cluster: 5
MultiGeneBlast score: 5.0
Cumulative Blast bit score: 2541

Table of genes, locations, strands and annotations of subject cluster:
GAA87226	803880	805058	-	thioesterase_family_protein	no_locus_tag
GAA87227	805335	806896	+	TFIIH_and_nucleotide_excision_repair_factor_3 complexes subunit	no_locus_tag
GAA87228	808947	812889	-	fibronectin_type_III_domain_protein	no_locus_tag
GAA87229	814723	815558	+	hypothetical_protein	no_locus_tag
GAA87230	816029	816924	-	hypothetical_protein	no_locus_tag
GAA87231	817680	818840	-	similar_to_An14g00450	no_locus_tag
GAA87232	819592	822817	-	topoisomerase_1-associated_factor_1	no_locus_tag
GAA87233	823634	824679	+	3-hydroxybutyryl-CoA_dehydrogenase	no_locus_tag
GAA87234	825172	826375	-	IBR_domain_protein	no_locus_tag
GAA87235	827906	829310	-	actin_family_protein	no_locus_tag
GAA87236	830235	831341	+	hypothetical_protein	no_locus_tag
GAA87237	831596	834580	-	conserved_leucine-rich_repeat_protein	no_locus_tag
GAA87238	836754	838193	+	similar_to_An14g00380	no_locus_tag
GAA87239	839179	840364	+	60S_ribosomal_protein_L13	no_locus_tag
GAA87240	841267	843181	-	similar_to_An14g00360	no_locus_tag
GAA87241	843475	844245	+	hypothetical_protein	no_locus_tag
GAA87242	844743	845592	+	similar_to_An14g00340	no_locus_tag
GAA87243	846311	848419	-	flocculation_suppression_protein	no_locus_tag
GAA87244	850228	852026	+	F-box_domain_protein	no_locus_tag
GAA87245	852471	854263	-	succinyl-CoA_ligase_beta-chain,_mitochondrial precursor	no_locus_tag
GAA87246	855035	856237	-	short_chain_dehydrogenase/reductase	no_locus_tag
GAA87247	858478	860116	+	C4-dicarboxylate/malic_acid_transporter	no_locus_tag
GAA87248	861048	862076	+	xanthine_phosphoribosyltransferase_1	no_locus_tag
GAA87249	862857	863348	-	hypothetical_protein	no_locus_tag
GAA87250	864291	869225	+	ubiquinone_biosynthesis_protein	no_locus_tag
GAA87251	870092	871207	-	cytochrome_C1_heme_lyase	no_locus_tag
GAA87252	872095	873053	-	ubiquitin-conjugating_enzyme_Ubc6	no_locus_tag
GAA87253	873463	875256	+	outer_membrane_protein,_OMP85_family	no_locus_tag
GAA87254	875680	876737	+	golgi_membrane_protein	no_locus_tag
GAA87255	877045	879360	-	ubiquitin_fusion_degradation_protein	no_locus_tag
GAA87256	880014	881923	-	ubiquitin_fusion_degradation_protein	no_locus_tag
GAA87257	886227	887561	-	proteasome_regulatory_particle_subunit_Rpt6	no_locus_tag
GAA87258	888719	892332	+	calcium_permease_family_membrane_transporter	no_locus_tag

Table of Blast hits (query gene, subject gene, %identity, blast score, %coverage, e-value):
Mycgr3G68458_Mycgr3T	GAA87250	64	844	89.2045454545	0.0	
Mycgr3G90786_Mycgr3T	GAA87238	27	91	99.7894736842	1e-16	
Mycgr3G68421_Mycgr3T	GAA87232	42	762	93.062605753	0.0	
Mycgr3G68433_Mycgr3T	GAA87237	39	538	97.084548105	1e-170	
Mycgr3G55345_Mycgr3T	GAA87248	73	306	96.6507177033	2e-102	


>>

18. CH476596_1
Source: Aspergillus terreus NIH2624 scaffold_3 genomic scaffold, whole genome shotgun sequence.

Number of proteins with BLAST hits to this cluster: 5
MultiGeneBlast score: 5.0
Cumulative Blast bit score: 2524

Table of genes, locations, strands and annotations of subject cluster:
EAU37690	2345455	2347771	-	conserved_hypothetical_protein	no_locus_tag
EAU37691	2348045	2351973	+	hypothetical_protein	no_locus_tag
EAU37692	2352690	2353190	-	predicted_protein	no_locus_tag
EAU37693	2354188	2355119	+	predicted_protein	no_locus_tag
EAU37694	2356492	2358033	+	conserved_hypothetical_protein	no_locus_tag
EAU37695	2358426	2359325	-	predicted_protein	no_locus_tag
EAU37696	2359474	2359824	-	predicted_protein	no_locus_tag
EAU37697	2361177	2364761	-	hypothetical_protein	no_locus_tag
EAU37698	2365103	2367599	+	hypothetical_protein	no_locus_tag
EAU37699	2368140	2370718	-	conserved_hypothetical_protein	no_locus_tag
EAU37700	2372691	2374121	+	conserved_hypothetical_protein	no_locus_tag
EAU37701	2374714	2375785	+	60S_ribosomal_protein_L13	no_locus_tag
EAU37702	2376426	2377803	-	predicted_protein	no_locus_tag
EAU37703	2378723	2380273	+	conserved_hypothetical_protein	no_locus_tag
EAU37704	2380723	2382754	-	conserved_hypothetical_protein	no_locus_tag
EAU37705	2383268	2384894	+	predicted_protein	no_locus_tag
EAU37706	2385368	2387082	-	succinyl-CoA_ligase_beta-chain,_mitochondrial precursor	no_locus_tag
EAU37707	2387787	2388969	-	predicted_protein	no_locus_tag
EAU37708	2390953	2392153	+	predicted_protein	no_locus_tag
EAU37709	2392975	2394014	+	xanthine_phosphoribosyltransferase_1	no_locus_tag
EAU37710	2394481	2394881	-	conserved_hypothetical_protein	no_locus_tag
EAU37711	2395508	2397740	+	conserved_hypothetical_protein	no_locus_tag
EAU37712	2397838	2399114	-	predicted_protein	no_locus_tag
EAU37713	2399834	2402002	+	conserved_hypothetical_protein	no_locus_tag
EAU37714	2402457	2403561	-	cytochrome_c_heme_lyase	no_locus_tag
EAU37715	2403895	2405773	-	conserved_hypothetical_protein	no_locus_tag
EAU37716	2406806	2407746	-	ubiquitin-conjugating_enzyme_E2_6	no_locus_tag
EAU37717	2407832	2409824	+	hypothetical_protein	no_locus_tag
EAU37718	2410514	2413619	-	conserved_hypothetical_protein	no_locus_tag
EAU37719	2414136	2415811	-	conserved_hypothetical_protein	no_locus_tag
EAU37720	2417813	2419110	-	26S_protease_regulatory_subunit_8	no_locus_tag
EAU37721	2420043	2423553	+	conserved_hypothetical_protein	no_locus_tag

Table of Blast hits (query gene, subject gene, %identity, blast score, %coverage, e-value):
Mycgr3G68458_Mycgr3T	EAU37713	60	858	100.852272727	0.0	
Mycgr3G90786_Mycgr3T	EAU37700	27	84	99.5789473684	2e-14	
Mycgr3G68421_Mycgr3T	EAU37697	42	862	101.184433164	0.0	
Mycgr3G68433_Mycgr3T	EAU37699	39	417	72.4003887269	1e-126	
Mycgr3G55345_Mycgr3T	EAU37709	72	303	97.1291866029	3e-101	


>>

19. AM270309_1
Source: Aspergillus niger contig An14c0010, genomic contig.

Number of proteins with BLAST hits to this cluster: 5
MultiGeneBlast score: 5.0
Cumulative Blast bit score: 2522

Table of genes, locations, strands and annotations of subject cluster:
CAK41817	46230	47563	+	not_annotated	An14g00180
CAK41818	51811	53781	+	unnamed	An14g00190
CAK41819	54413	56740	+	not_annotated	An14g00200
CAK41820	57118	58171	-	not_annotated	An14g00210
CAK41821	58578	60366	-	not_annotated	An14g00220
CAK41822	60773	61732	+	not_annotated	An14g00230
CAK41823	62665	63797	+	not_annotated	An14g00240
CAK41824	64903	66713	-	not_annotated	An14g00250
CAK41825	67446	69719	-	not_annotated	An14g00260
CAK41826	70607	71085	+	not_annotated	An14g00270
CAK41827	71876	72918	-	not_annotated	An14g00280
CAK41828	73942	75347	-	not_annotated	An14g00290
CAK41829	78064	79349	+	not_annotated	An14g00300
CAK41830	80033	81831	+	not_annotated	An14g00310
CAK41831	82278	84103	-	hypothetical_protein	An14g00320
CAK41832	85803	87915	+	not_annotated	An14g00330
CAK41833	88637	89471	-	not_annotated	An14g00340
CAK41834	89981	90751	-	not_annotated	An14g00350
CAK41835	91190	92955	+	hypothetical_protein	An14g00360
CAK41836	93856	95040	-	not_annotated	An14g00370
CAK41837	96066	97505	-	not_annotated	An14g00380
CAK41838	99702	102686	+	not_annotated	An14g00390
CAK41839	102941	104047	-	unnamed	An14g00400
CAK41840	105012	106628	+	not_annotated	An14g00410
CAK41841	107933	109128	+	not_annotated	An14g00420
CAK41842	109616	110718	-	unnamed	An14g00430
CAK41843	111030	114703	+	not_annotated	An14g00440
CAK41844	115383	116657	+	not_annotated	An14g00450
CAK41845	117140	118570	+	not_annotated	An14g00460
CAK41846	120443	121184	+	not_annotated	An14g00470
CAK41847	121555	123116	-	not_annotated	An14g00480
CAK41848	123379	124579	+	not_annotated	An14g00490
CAK41849	125038	129479	-	not_annotated	An14g00500
CAK41850	129753	132130	+	not_annotated	An14g00510

Table of Blast hits (query gene, subject gene, %identity, blast score, %coverage, e-value):
Mycgr3G68458_Mycgr3T	CAK41824	64	781	81.9602272727	0.0	
Mycgr3G90786_Mycgr3T	CAK41837	27	94	100.631578947	9e-18	
Mycgr3G68421_Mycgr3T	CAK41843	49	806	70.9813874788	0.0	
Mycgr3G68433_Mycgr3T	CAK41838	38	532	102.721088435	2e-168	
Mycgr3G55345_Mycgr3T	CAK41827	73	309	96.6507177033	9e-104	


>>

20. AACD01000117_1
Source: Aspergillus nidulans FGSC A4, whole genome shotgun sequencing project.

Number of proteins with BLAST hits to this cluster: 5
MultiGeneBlast score: 5.0
Cumulative Blast bit score: 2513

Table of genes, locations, strands and annotations of subject cluster:
EAA61633	54066	58697	-	hypothetical_protein	no_locus_tag
EAA61634	60392	61691	-	conserved_hypothetical_protein	no_locus_tag
EAA61635	62297	65302	-	hypothetical_protein	no_locus_tag
EAA61636	65902	68067	+	hypothetical_protein	no_locus_tag
EAA61637	68762	72373	-	hypothetical_protein	no_locus_tag
EAA61638	73029	73435	+	hypothetical_protein	no_locus_tag
EAA61639	73911	74807	-	hypothetical_protein	no_locus_tag
EAA61640	75260	76368	+	predicted_protein	no_locus_tag
EAA61641	78060	78609	-	predicted_protein	no_locus_tag
EAA61642	79404	81608	+	hypothetical_protein	no_locus_tag
EAA61643	81872	82605	+	predicted_protein	no_locus_tag
EAA61644	83128	85108	-	hypothetical_protein	no_locus_tag
EAA61645	85947	87438	-	predicted_protein	no_locus_tag
EAA61646	88101	89798	-	hypothetical_protein	no_locus_tag
EAA61647	91213	91989	-	hypothetical_protein	no_locus_tag
EAA61648	92363	94234	+	predicted_protein	no_locus_tag
EAA61649	94654	95748	-	hypothetical_protein	no_locus_tag
EAA61650	96577	98638	-	hypothetical_protein	no_locus_tag
EAA61651	99437	102355	+	hypothetical_protein	no_locus_tag
EAA61652	102502	103599	-	hypothetical_protein	no_locus_tag
EAA61653	104009	107673	-	hypothetical_protein	no_locus_tag
EAA61654	107614	109049	+	hypothetical_protein	no_locus_tag
EAA61655	109886	111462	-	hypothetical_protein	no_locus_tag
EAA61656	111973	115043	+	hypothetical_protein	no_locus_tag
EAA61657	115108	115551	-	hypothetical_protein	no_locus_tag
EAA61658	116361	118295	-	hypothetical_protein	no_locus_tag
EAA61659	123726	126031	-	hypothetical_protein	no_locus_tag
EAA61660	127023	130698	+	hypothetical_protein	no_locus_tag

Table of Blast hits (query gene, subject gene, %identity, blast score, %coverage, e-value):
Mycgr3G68458_Mycgr3T	EAA61642	59	778	95.3125	0.0	
Mycgr3G90786_Mycgr3T	EAA61650	29	112	97.4736842105	1e-23	
Mycgr3G68421_Mycgr3T	EAA61653	51	826	67.7664974619	0.0	
Mycgr3G68433_Mycgr3T	EAA61651	38	498	85.5199222546	6e-156	
Mycgr3G55345_Mycgr3T	EAA61639	73	299	97.1291866029	7e-100	


>>

21. KB446542_0
Source: Dothistroma septosporum NZE10 unplaced genomic scaffold DOTSEscaffold_8, whole genome shotgun sequence.

Number of proteins with BLAST hits to this cluster: 5
MultiGeneBlast score: 5.0
Cumulative Blast bit score: 2454

Table of genes, locations, strands and annotations of subject cluster:
EME41254	312295	313434	+	hypothetical_protein	no_locus_tag
EME41255	314521	314781	+	hypothetical_protein	no_locus_tag
EME41256	315316	316306	+	hypothetical_protein	no_locus_tag
EME41257	319144	319638	-	hypothetical_protein	no_locus_tag
EME41259	320318	321659	+	hypothetical_protein	no_locus_tag
EME41260	324713	325282	-	hypothetical_protein	no_locus_tag
EME41262	325489	327385	+	hypothetical_protein	no_locus_tag
EME41263	328790	329509	+	hypothetical_protein	no_locus_tag
EME41264	330645	331181	-	hypothetical_protein	no_locus_tag
EME41265	332699	335686	+	hypothetical_protein	no_locus_tag
EME41266	336426	337541	-	hypothetical_protein	no_locus_tag
EME41267	338082	340201	-	hypothetical_protein	no_locus_tag
EME41268	340840	343116	+	hypothetical_protein	no_locus_tag
EME41269	343657	344277	+	hypothetical_protein	no_locus_tag
EME41270	345202	346254	+	hypothetical_protein	no_locus_tag
EME41271	346658	347699	-	hypothetical_protein	no_locus_tag
EME41272	349025	350310	-	hypothetical_protein	no_locus_tag
EME41273	350944	352110	-	hypothetical_protein	no_locus_tag
EME41274	352712	353245	-	hypothetical_protein	no_locus_tag
EME41275	354563	356878	+	hypothetical_protein	no_locus_tag
EME41276	358612	361134	+	hypothetical_protein	no_locus_tag
EME41277	362493	365000	-	hypothetical_protein	no_locus_tag
EME41278	366099	367262	+	hypothetical_protein	no_locus_tag
EME41279	367579	369120	-	hypothetical_protein	no_locus_tag
EME41280	369314	370714	+	hypothetical_protein	no_locus_tag
EME41281	373239	373854	-	hypothetical_protein	no_locus_tag
EME41283	376445	378245	-	hypothetical_protein	no_locus_tag
EME41284	379550	380364	+	hypothetical_protein	no_locus_tag
EME41285	381721	382374	+	hypothetical_protein	no_locus_tag
EME41286	384698	385195	+	carbohydrate-binding_module_family_14_protein	no_locus_tag

Table of Blast hits (query gene, subject gene, %identity, blast score, %coverage, e-value):
Mycgr3G37570_Mycgr3T	EME41264	57	195	96.511627907	7e-60	
Mycgr3G108094_Mycgr3	EME41275	46	224	19.8921105866	2e-57	
Mycgr3G25746_Mycgr3T	EME41273	68	470	100.0	3e-162	
Mycgr3G84644_Mycgr3T	EME41276	75	902	108.536585366	0.0	
Mycgr3G21922_Mycgr3T	EME41277	65	663	101.851851852	0.0	


>>

22. GG692419_0
Source: Ajellomyces capsulatus H143 genomic scaffold supercont2.1, whole genome shotgun sequence.

Number of proteins with BLAST hits to this cluster: 5
MultiGeneBlast score: 5.0
Cumulative Blast bit score: 1946

Table of genes, locations, strands and annotations of subject cluster:
EER44756	1522955	1523470	+	topoisomerase_I	no_locus_tag
EER44757	1524200	1526885	+	topoisomerase_1-associated_factor_1	no_locus_tag
EER44759	1528507	1529959	-	conserved_hypothetical_protein	no_locus_tag
EER44760	1530448	1532062	+	CAMK_family_protein_kinase	no_locus_tag
EER44761	1533424	1535632	+	conserved_hypothetical_protein	no_locus_tag
EER44762	1537074	1538316	-	60S_ribosomal_protein_L13	no_locus_tag
EER44763	1540182	1540916	-	conserved_hypothetical_protein	no_locus_tag
EER44764	1541966	1545062	+	leucine_rich_repeat_domain-containing_protein	no_locus_tag
EER44765	1545904	1547193	-	conserved_hypothetical_protein	no_locus_tag
EER44766	1548312	1549967	-	actin-like_protein	no_locus_tag
EER44767	1550822	1551835	+	conserved_hypothetical_protein	no_locus_tag
EER44768	1552381	1554875	-	GTP_binding_protein	no_locus_tag
EER44769	1557337	1558243	-	xanthine_phosphoribosyltransferase	no_locus_tag
EER44770	1563861	1566430	+	HSF-type_DNA-binding_domain-containing_protein	no_locus_tag
EER44771	1567946	1568742	-	conserved_hypothetical_protein	no_locus_tag
EER44772	1569006	1570942	+	succinyl-CoA_ligase_beta-chain	no_locus_tag
EER44773	1572036	1573418	-	short_chain_dehydrogenase/reductase	no_locus_tag
EER44774	1575394	1576040	+	carbonic_anhydrase	no_locus_tag
EER44775	1576742	1577020	-	mitochondrion_protein	no_locus_tag
EER44776	1577170	1580472	-	ubiquinone_biosynthesis_protein	no_locus_tag
EER44777	1581389	1582914	-	conserved_hypothetical_protein	no_locus_tag
EER44778	1584115	1585296	-	cytochrome_c_heme_lyase	no_locus_tag
EER44779	1586135	1588903	-	tachykinin_family_protein	no_locus_tag
EER44780	1592620	1593090	+	conserved_hypothetical_protein	no_locus_tag
EER44781	1593685	1595120	+	conserved_hypothetical_protein	no_locus_tag
EER44782	1595553	1596567	-	ubiquitin-conjugating_enzyme_E2	no_locus_tag
EER44783	1596887	1599516	+	outer_membrane_protein	no_locus_tag

Table of Blast hits (query gene, subject gene, %identity, blast score, %coverage, e-value):
Mycgr3G68458_Mycgr3T	EER44776	61	693	81.8181818182	0.0	
Mycgr3G90786_Mycgr3T	EER44763	31	58	39.5789473684	1e-06	
Mycgr3G68421_Mycgr3T	EER44757	42	531	62.6057529611	7e-169	
Mycgr3G68421_Mycgr3T	EER44756	55	102	7.5296108291	1e-21	
Mycgr3G68433_Mycgr3T	EER44764	34	392	99.0281827017	7e-116	
Mycgr3G55345_Mycgr3T	EER44769	75	170	49.7607655502	2e-50	


>>

23. GG698482_2
Source: Trichophyton tonsurans CBS 112818 genomic scaffold supercont1.6, whole genome shotgun sequence.

Number of proteins with BLAST hits to this cluster: 5
MultiGeneBlast score: 5.0
Cumulative Blast bit score: 1521

Table of genes, locations, strands and annotations of subject cluster:
EGD94295	555259	561597	+	fatty_acid_synthase_beta_subunit_dehydratase	no_locus_tag
EGD94296	562311	562648	-	hypothetical_protein	no_locus_tag
EGD94297	563618	568058	-	cortical_actin_cytoskeleton_protein_asp1	no_locus_tag
EGD94298	568796	572241	+	WD_repeat_containing_protein_36	no_locus_tag
EGD94299	572760	573431	+	hypothetical_protein	no_locus_tag
EGD94300	574764	576164	+	DNA-binding_protein_HGH1	no_locus_tag
EGD94301	576363	577623	+	hypothetical_protein	no_locus_tag
EGD94302	577778	579631	-	hypothetical_protein	no_locus_tag
EGD94303	580750	583198	+	transcription_initiation_factor_IIF_subunit alpha	no_locus_tag
EGD94304	583709	585104	+	hypothetical_protein	no_locus_tag
EGD94305	585319	587330	-	hypothetical_protein	no_locus_tag
EGD94306	588136	589161	+	inositol_monophosphatase	no_locus_tag
EGD94307	589365	594240	+	hypothetical_protein	no_locus_tag
EGD94308	594961	595819	-	hypothetical_protein	no_locus_tag
EGD94309	596298	597293	+	hypothetical_protein	no_locus_tag
EGD94310	598010	598544	-	GTP-binding_protein	no_locus_tag
EGD94311	599817	602307	-	hypothetical_protein	no_locus_tag
EGD94312	603068	604004	+	C-4_methylsterol_oxidase	no_locus_tag
EGD94313	604992	607505	+	AAA_family_ATPase	no_locus_tag
EGD94314	608078	609370	-	hypothetical_protein	no_locus_tag
EGD94315	609827	611058	+	hypothetical_protein	no_locus_tag
EGD94316	611415	620368	-	Atypical/PIKK/ATR_protein_kinase	no_locus_tag
EGD94317	620887	621706	+	tRNA-specific_adenosine_deaminase_subunit	no_locus_tag
EGD94318	621813	622693	-	NADH-ubiquinone_oxidoreductase_21_kDa_subunit	no_locus_tag
EGD94319	623026	624079	+	replication_fork_protection_component_Swi3	no_locus_tag

Table of Blast hits (query gene, subject gene, %identity, blast score, %coverage, e-value):
Mycgr3G84646_Mycgr3T	EGD94311	36	406	110.678210678	3e-127	
Mycgr3G25746_Mycgr3T	EGD94300	56	358	98.8857938719	3e-118	
Mycgr3G36271_Mycgr3T	EGD94312	80	458	87.8787878788	6e-160	
Mycgr3G103278_Mycgr3	EGD94303	34	137	95.3560371517	2e-32	
Mycgr3G21922_Mycgr3T	EGD94302	44	162	45.6790123457	3e-40	


>>

24. AFWA01000008_0
Source: Pneumocystis murina B123, whole genome shotgun sequencing project.

Number of proteins with BLAST hits to this cluster: 5
MultiGeneBlast score: 5.0
Cumulative Blast bit score: 1431

Table of genes, locations, strands and annotations of subject cluster:
EMR09801	272227	273620	-	hypothetical_protein	no_locus_tag
EMR09802	273740	274323	+	V-type_ATPase,_F_subunit	no_locus_tag
EMR09803	274443	275077	-	hypothetical_protein	no_locus_tag
EMR09804	275875	276512	+	hypothetical_protein	no_locus_tag
EMR09805	277147	277683	+	5-formyltetrahydrofolate_cyclo-ligase	no_locus_tag
EMR09806	277711	278140	-	hypothetical_protein	no_locus_tag
EMR09807	278291	281503	+	hypothetical_protein	no_locus_tag
EMR09808	281873	283339	+	hypothetical_protein	no_locus_tag
EMR09809	283616	283981	-	hypothetical_protein	no_locus_tag
EMR09810	284073	287275	+	hypothetical_protein	no_locus_tag
EMR09811	287758	288467	-	hypothetical_protein	no_locus_tag
EMR09812	288930	289477	-	hypothetical_protein	no_locus_tag
EMR09813	289651	291466	+	hypothetical_protein	no_locus_tag
EMR09814	291961	294032	-	hypothetical_protein	no_locus_tag
EMR09815	294281	295927	+	hypothetical_protein	no_locus_tag
EMR09816	296067	298351	+	hypothetical_protein	no_locus_tag
EMR09817	298548	299560	+	hypothetical_protein	no_locus_tag
EMR09818	299577	299965	+	hypothetical_protein	no_locus_tag
EMR09819	300227	301526	-	hypothetical_protein	no_locus_tag
EMR09820	301618	302651	-	hypothetical_protein	no_locus_tag
EMR09821	302993	314700	+	hypothetical_protein	no_locus_tag
EMR09822	314886	315352	+	hypothetical_protein	no_locus_tag
EMR09823	315779	316083	+	hypothetical_protein	no_locus_tag
EMR09824	316369	318730	+	hypothetical_protein	no_locus_tag
EMR09825	319145	320430	+	hypothetical_protein	no_locus_tag
EMR09826	320682	322603	-	CMGC/SRPK_protein_kinase	no_locus_tag
EMR09827	323213	324351	+	hypothetical_protein	no_locus_tag
EMR09828	324874	325959	-	hypothetical_protein	no_locus_tag
EMR09829	326684	327691	+	YggS_family_pyridoxal_phosphate_enzyme	no_locus_tag
EMR09830	327745	330852	-	hypothetical_protein	no_locus_tag
EMR09831	330954	332006	+	hypothetical_protein	no_locus_tag
EMR09832	332078	332531	-	hypothetical_protein	no_locus_tag
EMR09833	333272	336782	-	hypothetical_protein	no_locus_tag
EMR09834	338111	339289	-	hypothetical_protein	no_locus_tag
EMR09835	340074	340971	-	hypothetical_protein	no_locus_tag
EMR09836	341288	343054	-	hypothetical_protein	no_locus_tag
EMR09837	343411	344094	+	hypothetical_protein	no_locus_tag
EMR09838	344297	345661	+	hypothetical_protein	no_locus_tag
EMR09839	345846	347102	-	hypothetical_protein	no_locus_tag
EMR09840	347423	348918	+	hypothetical_protein	no_locus_tag
EMR09841	349100	352484	-	leucyl-tRNA_synthetase	no_locus_tag
EMR09842	354367	357543	-	glycine_dehydrogenase	no_locus_tag
EMR09843	358495	358964	-	hypothetical_protein	no_locus_tag
EMR09844	359151	359765	+	hypothetical_protein	no_locus_tag
EMR09845	359940	360982	-	ribosomal_RNA_large_subunit_methyltransferase_J	no_locus_tag
EMR09846	361153	362515	-	hypothetical_protein	no_locus_tag

Table of Blast hits (query gene, subject gene, %identity, blast score, %coverage, e-value):
Mycgr3G99145_Mycgr3T	EMR09835	71	280	93.75	3e-92	
Mycgr3G84646_Mycgr3T	EMR09836	29	283	87.7344877345	1e-82	
Mycgr3G84644_Mycgr3T	EMR09826	56	555	83.9721254355	0.0	
Mycgr3G103278_Mycgr3	EMR09814	33	106	73.9938080495	2e-22	
Mycgr3G21922_Mycgr3T	EMR09815	45	207	51.4403292181	2e-57	


>>

25. KB446542_1
Source: Dothistroma septosporum NZE10 unplaced genomic scaffold DOTSEscaffold_8, whole genome shotgun sequence.

Number of proteins with BLAST hits to this cluster: 4
MultiGeneBlast score: 4.0
Cumulative Blast bit score: 3753

Table of genes, locations, strands and annotations of subject cluster:
EME41285	381721	382374	+	hypothetical_protein	no_locus_tag
EME41286	384698	385195	+	carbohydrate-binding_module_family_14_protein	no_locus_tag
EME41287	385453	389313	-	hypothetical_protein	no_locus_tag
EME41288	389953	390141	+	hypothetical_protein	no_locus_tag
EME41289	390879	393181	+	hypothetical_protein	no_locus_tag
EME41290	393487	395319	-	hypothetical_protein	no_locus_tag
EME41291	395606	397453	+	hypothetical_protein	no_locus_tag
EME41292	397639	398157	-	hypothetical_protein	no_locus_tag
EME41293	398757	399194	-	hypothetical_protein	no_locus_tag
EME41294	400341	401651	+	hypothetical_protein	no_locus_tag
EME41295	402292	403161	-	hypothetical_protein	no_locus_tag
EME41296	403896	405887	-	hypothetical_protein	no_locus_tag
EME41297	406475	407591	-	hypothetical_protein	no_locus_tag
EME41299	409150	409605	-	hypothetical_protein	no_locus_tag
EME41300	409872	410108	+	hypothetical_protein	no_locus_tag
EME41301	411717	415283	-	hypothetical_protein	no_locus_tag
EME41302	416345	416914	+	hypothetical_protein	no_locus_tag
EME41303	418489	419181	-	hypothetical_protein	no_locus_tag
EME41304	419775	421452	-	hypothetical_protein	no_locus_tag
EME41305	422848	423696	-	hypothetical_protein	no_locus_tag
EME41306	423992	424501	-	hypothetical_protein	no_locus_tag
EME41307	425577	426959	-	hypothetical_protein	no_locus_tag
EME41308	428548	428958	-	hypothetical_protein	no_locus_tag
EME41309	429505	430392	-	hypothetical_protein	no_locus_tag

Table of Blast hits (query gene, subject gene, %identity, blast score, %coverage, e-value):
Mycgr3G99145_Mycgr3T	EME41295	94	362	99.5192307692	1e-124	
Mycgr3G84646_Mycgr3T	EME41296	67	909	99.8556998557	0.0	
Mycgr3G36271_Mycgr3T	EME41297	90	551	95.6228956229	0.0	
Mycgr3G99148_Mycgr3T	EME41301	77	1932	100.168067227	0.0	


>>

26. JH767569_0
Source: Coniosporium apollinis CBS 100218 chromosome Unknown supercont1.16, whole genome shotgun sequence.

Number of proteins with BLAST hits to this cluster: 4
MultiGeneBlast score: 4.0
Cumulative Blast bit score: 2235

Table of genes, locations, strands and annotations of subject cluster:
EON64664	396959	398845	+	hypothetical_protein	no_locus_tag
EON64665	400015	401733	+	hypothetical_protein	no_locus_tag
EON64666	403824	406871	+	hypothetical_protein	no_locus_tag
EON64667	407267	408416	+	hypothetical_protein	no_locus_tag
EON64668	408737	409298	+	hypothetical_protein	no_locus_tag
EON64669	410572	411720	-	hypothetical_protein	no_locus_tag
EON64670	413256	414308	-	hypothetical_protein	no_locus_tag
EON64671	415036	416445	+	hypothetical_protein	no_locus_tag
EON64672	416681	418930	-	Atypical/ABC1/ABC1-C_protein_kinase	no_locus_tag
EON64673	419331	421270	-	hypothetical_protein	no_locus_tag
EON64674	422698	424608	-	hypothetical_protein	no_locus_tag
EON64675	426708	428282	+	hypothetical_protein	no_locus_tag
EON64676	430634	431547	-	GTP-binding_protein_ypt2	no_locus_tag
EON64677	432203	434438	-	hypothetical_protein	no_locus_tag
EON64678	435033	436622	-	glucosamine-6-phosphate_isomerase	no_locus_tag
EON64679	437536	439202	+	hypothetical_protein	no_locus_tag
EON64680	441263	442943	+	hypothetical_protein	no_locus_tag
EON64681	444645	446283	-	hypothetical_protein	no_locus_tag
EON64682	447202	450043	-	beta-N-acetylglucosaminidase	no_locus_tag
EON64683	450921	452316	+	N-acetylglucosamine-6-phosphate_deacetylase	no_locus_tag
EON64684	452518	454016	-	hypothetical_protein	no_locus_tag
EON64685	454328	455287	+	hypothetical_protein	no_locus_tag
EON64686	457214	457619	+	hypothetical_protein	no_locus_tag
EON64687	458036	458837	+	hypothetical_protein	no_locus_tag
EON64688	459675	462112	+	hypothetical_protein	no_locus_tag
EON64689	463089	464909	+	AGC/RSK/RSKP70_protein_kinase	no_locus_tag
EON64690	465840	468212	-	hypothetical_protein	no_locus_tag

Table of Blast hits (query gene, subject gene, %identity, blast score, %coverage, e-value):
Mycgr3G68458_Mycgr3T	EON64672	72	952	91.7613636364	0.0	
Mycgr3G99145_Mycgr3T	EON64676	89	318	81.25	5e-107	
Mycgr3G84646_Mycgr3T	EON64677	45	560	100.577200577	0.0	
Mycgr3G84654_Mycgr3T	EON64681	64	405	72.3595505618	4e-133	


>>

27. EQ962655_0
Source: Talaromyces stipitatus ATCC 10500 scf_1105507295555 genomic scaffold, whole genome shotgun sequence.

Number of proteins with BLAST hits to this cluster: 4
MultiGeneBlast score: 4.0
Cumulative Blast bit score: 1804

Table of genes, locations, strands and annotations of subject cluster:
EED18329	2643686	2645974	-	THO_complex_subunit_Tho1,_putative	no_locus_tag
EED18330	2646359	2650750	+	DEAD_helicases_superfamily_protein_(Aquarius), putative	no_locus_tag
EED18331	2651145	2652195	-	PaaI_thioesterase_family_protein,_putative	no_locus_tag
EED18333	2652501	2654059	+	TFIIH_and_nucleotide_excision_repair_factor_3 complexes subunit (Tfb2), putative	no_locus_tag
EED18334	2654181	2655387	-	phenazine_biosynthesis-like_protein,_putative	no_locus_tag
EED18335	2655541	2659192	-	DNA_repair_protein_(Tof1),_putative	no_locus_tag
EED18336	2659535	2660622	+	3-hydroxybutyryl-CoA_dehydrogenase,_putative	no_locus_tag
EED18337	2660918	2662484	-	actin_family_protein	no_locus_tag
EED18338	2663191	2664285	+	conserved_hypothetical_protein	no_locus_tag
EED18339	2664385	2667402	-	conserved_leucine-rich_repeat_protein	no_locus_tag
EED18340	2668154	2669519	-	conserved_hypothetical_protein	no_locus_tag
EED18341	2670976	2671935	-	nucleoside-diphosphate-sugar_epimerase_family protein	no_locus_tag
EED18342	2672210	2673161	+	conserved_hypothetical_protein	no_locus_tag
EED18343	2673584	2674193	+	conserved_hypothetical_protein	no_locus_tag
EED18344	2674380	2674665	+	hypothetical_protein	no_locus_tag
EED18345	2677077	2678582	+	conserved_hypothetical_protein	no_locus_tag
EED18346	2679128	2680230	+	60S_ribosomal_protein_L13	no_locus_tag
EED18347	2680568	2682591	-	conserved_hypothetical_protein	no_locus_tag
EED18349	2683901	2686219	-	GTP_binding_protein,_putative	no_locus_tag
EED18350	2687089	2687491	+	conserved_hypothetical_protein	no_locus_tag
EED18351	2687893	2688722	-	xanthine-guanine_phosphoribosyl_transferase Xpt1, putative	no_locus_tag
EED18352	2689586	2690728	+	short_chain_dehydrogenase/reductase_(Ayr1), putative	no_locus_tag
EED18353	2691211	2693002	+	succinyl-CoA_synthetase_beta_subunit,_putative	no_locus_tag
EED18354	2693594	2695406	-	GABA_permease,_putative	no_locus_tag
EED18355	2695865	2697365	+	benzoate_4-monooxygenase_cytochrome_P450, putative	no_locus_tag
EED18356	2697500	2699276	-	amidase,_putative	no_locus_tag
EED18357	2699741	2700495	-	conserved_hypothetical_protein	no_locus_tag
EED18358	2702222	2703346	-	short-chain_dehydrogenase,_putative	no_locus_tag
EED18359	2703743	2705506	-	cytochrome_P450,_putative	no_locus_tag
EED18360	2706036	2707726	-	translation_initiation_inhibitor,_putative	no_locus_tag

Table of Blast hits (query gene, subject gene, %identity, blast score, %coverage, e-value):
Mycgr3G90786_Mycgr3T	EED18345	26	85	96.6315789474	1e-14	
Mycgr3G68421_Mycgr3T	EED18335	46	927	91.5397631134	0.0	
Mycgr3G68433_Mycgr3T	EED18339	37	479	99.1253644315	4e-148	
Mycgr3G55345_Mycgr3T	EED18351	76	313	95.6937799043	2e-105	


>>

28. GG700653_3
Source: Trichophyton rubrum CBS 118892 genomic scaffold supercont2.6, whole genome shotgun sequence.

Number of proteins with BLAST hits to this cluster: 4
MultiGeneBlast score: 4.0
Cumulative Blast bit score: 1801

Table of genes, locations, strands and annotations of subject cluster:
EGD89428	708002	708325	+	hypothetical_protein	no_locus_tag
EGD89429	709182	711448	-	nuclear_matrix_protein	no_locus_tag
EGD89430	711754	716205	+	DEAD_box_helicase	no_locus_tag
EGD89431	716659	717426	-	hypothetical_protein	no_locus_tag
EGD89432	719216	721266	+	hypothetical_protein	no_locus_tag
EGD89433	722031	723599	+	TFIIH_and_nucleotide_excision_repair_factor_3 complexes subunit Tfb2	no_locus_tag
EGD89434	723993	725512	-	hypothetical_protein	no_locus_tag
EGD89435	725916	726905	-	hypothetical_protein	no_locus_tag
EGD89436	727160	730848	-	topoisomerase_1-associated_factor_1	no_locus_tag
EGD89437	731263	732371	+	3-hydroxybutyryl_CoA_dehydrogenase	no_locus_tag
EGD89438	734492	735095	-	hypothetical_protein	no_locus_tag
EGD89439	736803	738398	-	actin	no_locus_tag
EGD89440	738686	739816	+	hypothetical_protein	no_locus_tag
EGD89441	740036	743068	-	hypothetical_protein	no_locus_tag
EGD89442	744152	745702	+	hypothetical_protein	no_locus_tag
EGD89443	746451	747575	+	hypothetical_protein	no_locus_tag
EGD89444	748078	750047	-	hypothetical_protein	no_locus_tag
EGD89445	750389	751228	+	hypothetical_protein	no_locus_tag
EGD89446	751570	753874	-	hypothetical_protein	no_locus_tag
EGD89447	755534	755982	+	dolichyl-phosphate_mannosyltransferase polypeptide 3	no_locus_tag
EGD89448	756499	757550	-	xanthine_phosphoribosyltransferase	no_locus_tag
EGD89449	760043	760524	+	hypothetical_protein	no_locus_tag
EGD89450	761182	761983	-	hypothetical_protein	no_locus_tag
EGD89451	762580	763388	+	hypothetical_protein	no_locus_tag
EGD89452	764875	765729	+	hypothetical_protein	no_locus_tag
EGD89453	766795	768104	+	hypothetical_protein	no_locus_tag
EGD89454	768117	768769	-	hypothetical_protein	no_locus_tag
EGD89455	769172	771026	+	ATP-specific_succinyl-CoA_synthetase_beta subunit	no_locus_tag
EGD89456	771568	772744	-	short_chain_dehydrogenase/reductase	no_locus_tag
EGD89457	773006	774430	-	beta-lactamase	no_locus_tag
EGD89458	775383	776769	-	secreted_serine_protease	no_locus_tag

Table of Blast hits (query gene, subject gene, %identity, blast score, %coverage, e-value):
Mycgr3G90786_Mycgr3T	EGD89442	28	74	91.3684210526	3e-11	
Mycgr3G68421_Mycgr3T	EGD89436	44	937	102.538071066	0.0	
Mycgr3G68433_Mycgr3T	EGD89441	38	472	87.3663751215	1e-145	
Mycgr3G55345_Mycgr3T	EGD89448	78	318	96.6507177033	4e-107	


>>

29. GG698517_0
Source: Trichophyton tonsurans CBS 112818 genomic scaffold supercont1.41, whole genome shotgun sequence.

Number of proteins with BLAST hits to this cluster: 4
MultiGeneBlast score: 4.0
Cumulative Blast bit score: 1801

Table of genes, locations, strands and annotations of subject cluster:
EGD98976	82	1147	+	hypothetical_protein	no_locus_tag
EGD98977	1897	3481	+	TFIIH_and_nucleotide_excision_repair_factor_3 complexes subunit Tfb2	no_locus_tag
EGD98978	3881	5382	-	hypothetical_protein	no_locus_tag
EGD98979	5762	6751	-	hypothetical_protein	no_locus_tag
EGD98980	6993	10670	-	topoisomerase_1-associated_factor_1	no_locus_tag
EGD98981	11040	12150	+	3-hydroxybutyryl_CoA_dehydrogenase	no_locus_tag
EGD98982	14331	14927	-	hypothetical_protein	no_locus_tag
EGD98983	15907	16283	-	hypothetical_protein	no_locus_tag
EGD98984	16644	18239	-	actin	no_locus_tag
EGD98985	18551	19690	+	hypothetical_protein	no_locus_tag
EGD98986	19903	22938	-	hypothetical_protein	no_locus_tag
EGD98987	24039	25589	+	hypothetical_protein	no_locus_tag
EGD98988	26337	27469	+	60S_ribosomal_protein_L13	no_locus_tag
EGD98989	27990	29959	-	hypothetical_protein	no_locus_tag
EGD98990	30297	31163	+	hypothetical_protein	no_locus_tag
EGD98991	31496	33812	-	hypothetical_protein	no_locus_tag
EGD98992	35488	35936	+	hypothetical_protein	no_locus_tag
EGD98993	36471	37511	-	hypoxanthine_guanine_phosphoribosyltransferase	no_locus_tag
EGD98994	38016	38613	+	hypothetical_protein	no_locus_tag
EGD98995	41820	42185	-	hypothetical_protein	no_locus_tag
EGD98996	42818	44907	+	hypothetical_protein	no_locus_tag
EGD98997	46197	47344	+	hypothetical_protein	no_locus_tag
EGD98998	47361	48015	-	hypothetical_protein	no_locus_tag
EGD98999	48420	50282	+	succinyl-CoA_ligase_beta-chain	no_locus_tag
EGD99000	50816	51994	-	short_chain_dehydrogenase/reductase	no_locus_tag
EGD99001	52244	53671	-	beta-lactamase	no_locus_tag
EGD99002	54630	56022	-	secreted_serine_protease	no_locus_tag
EGD99003	57393	57941	-	hypothetical_protein	no_locus_tag

Table of Blast hits (query gene, subject gene, %identity, blast score, %coverage, e-value):
Mycgr3G90786_Mycgr3T	EGD98987	27	64	81.6842105263	4e-08	
Mycgr3G68421_Mycgr3T	EGD98980	44	928	101.015228426	0.0	
Mycgr3G68433_Mycgr3T	EGD98986	38	491	88.24101069	9e-153	
Mycgr3G55345_Mycgr3T	EGD98993	78	318	96.6507177033	2e-107	


>>

30. DS995901_0
Source: Penicillium marneffei ATCC 18224 scf_1105668340960 genomic scaffold, whole genome shotgun sequence.

Number of proteins with BLAST hits to this cluster: 4
MultiGeneBlast score: 4.0
Cumulative Blast bit score: 1784

Table of genes, locations, strands and annotations of subject cluster:
EEA24569	2477955	2480238	-	THO_complex_subunit_Tho1,_putative	no_locus_tag
EEA24570	2480643	2485025	+	DEAD_helicases_superfamily_protein_(Aquarius), putative	no_locus_tag
EEA24571	2485308	2486351	-	PaaI_thioesterase_family_protein,_putative	no_locus_tag
EEA24573	2486867	2488235	+	TFIIH_and_nucleotide_excision_repair_factor_3 complexes subunit (Tfb2), putative	no_locus_tag
EEA24574	2488371	2489342	-	phenazine_biosynthesis-like_protein,_putative	no_locus_tag
EEA24575	2489756	2493436	-	DNA_repair_protein_(Tof1),_putative	no_locus_tag
EEA24576	2493862	2494949	+	3-hydroxybutyryl-CoA_dehydrogenase,_putative	no_locus_tag
EEA24577	2495241	2496818	-	actin_family_protein	no_locus_tag
EEA24578	2497917	2499041	+	conserved_hypothetical_protein	no_locus_tag
EEA24579	2499185	2502202	-	conserved_leucine-rich_repeat_protein	no_locus_tag
EEA24580	2504060	2505586	+	conserved_hypothetical_protein	no_locus_tag
EEA24581	2506170	2507350	+	60S_ribosomal_protein_L13	no_locus_tag
EEA24582	2507753	2509746	-	conserved_hypothetical_protein	no_locus_tag
EEA24584	2511061	2513428	-	GTP_binding_protein,_putative	no_locus_tag
EEA24585	2514381	2514813	+	conserved_hypothetical_protein	no_locus_tag
EEA24586	2514478	2514813	+	conserved_hypothetical_protein	no_locus_tag
EEA24587	2515226	2516059	-	xanthine-guanine_phosphoribosyl_transferase Xpt1, putative	no_locus_tag
EEA24588	2517061	2518233	+	short_chain_dehydrogenase/reductase_(Ayr1), putative	no_locus_tag
EEA24589	2518728	2520510	+	succinyl-CoA_synthetase_beta_subunit,_putative	no_locus_tag
EEA24590	2521044	2522871	-	GABA_permease,_putative	no_locus_tag
EEA24591	2523545	2525047	+	benzoate_4-monooxygenase_cytochrome_P450, putative	no_locus_tag
EEA24592	2525170	2526954	-	glutamyl-tRNA(gln)_amidotransferase_subunit_A, putative	no_locus_tag
EEA24593	2527429	2528559	-	short-chain_dehydrogenase,_putative	no_locus_tag
EEA24594	2528872	2529800	-	Tropinone_reductase,_putative	no_locus_tag
EEA24595	2530200	2531650	+	conserved_hypothetical_protein	no_locus_tag
EEA24596	2531862	2533616	-	cytochrome_P450,_putative	no_locus_tag
EEA24597	2534164	2535192	-	homoserine_acetyltransferase_family_protein	no_locus_tag
EEA24598	2535409	2535864	-	L-PSP_endoribonuclease_family_protein,_putative	no_locus_tag

Table of Blast hits (query gene, subject gene, %identity, blast score, %coverage, e-value):
Mycgr3G90786_Mycgr3T	EEA24580	26	79	102.315789474	8e-13	
Mycgr3G68421_Mycgr3T	EEA24575	43	926	102.707275804	0.0	
Mycgr3G68433_Mycgr3T	EEA24579	37	470	87.3663751215	3e-145	
Mycgr3G55345_Mycgr3T	EEA24587	77	309	95.6937799043	1e-103	


>>

31. DS995702_0
Source: Microsporum canis CBS 113480 supercont1.2 genomic scaffold, whole genome shotgun sequence.

Number of proteins with BLAST hits to this cluster: 4
MultiGeneBlast score: 4.0
Cumulative Blast bit score: 1773

Table of genes, locations, strands and annotations of subject cluster:
EEQ29487	2282812	2283250	+	predicted_protein	no_locus_tag
EEQ29488	2285455	2287715	-	nuclear_matrix_protein	no_locus_tag
EEQ29489	2287980	2292409	+	intron-binding_protein_aquarius	no_locus_tag
EEQ29490	2292669	2293984	-	conserved_hypothetical_protein	no_locus_tag
EEQ29491	2295119	2297183	+	uracil_permease	no_locus_tag
EEQ29492	2297575	2299145	+	RNA_polymerase_II_transcription_factor_B_subunit 2	no_locus_tag
EEQ29493	2299571	2300679	-	conserved_hypothetical_protein	no_locus_tag
EEQ29494	2301448	2302419	-	phenazine_biosynthesis_protein	no_locus_tag
EEQ29495	2302711	2306394	-	topoisomerase_1-associated_factor_1	no_locus_tag
EEQ29496	2306763	2307865	+	fatty_acid_oxidation_complex_subunit_alpha	no_locus_tag
EEQ29497	2308284	2310594	-	IBR_domain-containing_protein	no_locus_tag
EEQ29498	2311692	2312215	-	predicted_protein	no_locus_tag
EEQ29499	2312461	2313359	-	predicted_protein	no_locus_tag
EEQ29500	2313908	2315679	-	actin_family_protein	no_locus_tag
EEQ29501	2316445	2317635	+	alcohol_dehydrogenase	no_locus_tag
EEQ29502	2317949	2319064	+	conserved_hypothetical_protein	no_locus_tag
EEQ29503	2319253	2322279	-	leucine-rich_repeat-containing_protein_40	no_locus_tag
EEQ29504	2323124	2324577	+	conserved_hypothetical_protein	no_locus_tag
EEQ29505	2325569	2326446	+	60S_ribosomal_protein_L13	no_locus_tag
EEQ29506	2326954	2328917	-	conserved_hypothetical_protein	no_locus_tag
EEQ29507	2329150	2330071	+	conserved_hypothetical_protein	no_locus_tag
EEQ29508	2330385	2332733	-	conserved_hypothetical_protein	no_locus_tag
EEQ29509	2334650	2335993	+	predicted_protein	no_locus_tag
EEQ29510	2336205	2337335	-	predicted_protein	no_locus_tag
EEQ29511	2338554	2340288	+	predicted_protein	no_locus_tag
EEQ29512	2340632	2341108	+	conserved_hypothetical_protein	no_locus_tag
EEQ29513	2341693	2342706	-	xanthine_phosphoribosyltransferase_1	no_locus_tag
EEQ29514	2343140	2344126	-	predicted_protein	no_locus_tag
EEQ29515	2346881	2348804	+	HSF-type_DNA-binding_domain-containing_protein	no_locus_tag
EEQ29516	2350182	2351613	-	conserved_hypothetical_protein	no_locus_tag
EEQ29517	2351960	2353967	+	succinyl-CoA_ligase_beta-chain	no_locus_tag
EEQ29518	2354292	2355493	-	oxidoreductase	no_locus_tag
EEQ29519	2357277	2357990	-	predicted_protein	no_locus_tag
EEQ29520	2358420	2359822	-	conserved_hypothetical_protein	no_locus_tag
EEQ29521	2360542	2361340	-	conserved_hypothetical_protein	no_locus_tag
EEQ29522	2361608	2362060	-	predicted_protein	no_locus_tag

Table of Blast hits (query gene, subject gene, %identity, blast score, %coverage, e-value):
Mycgr3G90786_Mycgr3T	EEQ29504	27	85	88.2105263158	1e-14	
Mycgr3G68421_Mycgr3T	EEQ29495	43	923	102.115059222	0.0	
Mycgr3G68433_Mycgr3T	EEQ29503	37	449	88.24101069	3e-137	
Mycgr3G55345_Mycgr3T	EEQ29513	76	316	98.5645933014	1e-106	


>>

32. DS995757_1
Source: Trichophyton equinum CBS 127.97 supercont1.40 genomic scaffold, whole genome shotgun sequence.

Number of proteins with BLAST hits to this cluster: 4
MultiGeneBlast score: 4.0
Cumulative Blast bit score: 1737

Table of genes, locations, strands and annotations of subject cluster:
EGE07209	58661	59555	+	hypothetical_protein	no_locus_tag
EGE07210	60926	62318	+	proteinase_R	no_locus_tag
EGE07211	63277	64700	+	beta-lactamase	no_locus_tag
EGE07212	64950	66128	+	short_chain_dehydrogenase/reductase	no_locus_tag
EGE07213	66665	68527	-	succinyl-CoA_ligase_beta-chain	no_locus_tag
EGE07214	68932	69586	+	hypothetical_protein	no_locus_tag
EGE07215	69603	70750	-	hypothetical_protein	no_locus_tag
EGE07216	72205	74109	-	hypothetical_protein	no_locus_tag
EGE07217	74745	75276	+	hypothetical_protein	no_locus_tag
EGE07218	78320	78917	-	hypothetical_protein	no_locus_tag
EGE07219	79422	80462	+	xanthine_phosphoribosyltransferase	no_locus_tag
EGE07220	80997	81445	-	hypothetical_protein	no_locus_tag
EGE07221	83121	85437	+	GTP_binding_protein	no_locus_tag
EGE07222	85770	86636	-	hypothetical_protein	no_locus_tag
EGE07223	87285	88950	+	hypothetical_protein	no_locus_tag
EGE07224	89471	90603	-	60S_ribosomal_protein_L13	no_locus_tag
EGE07225	91351	92901	-	hypothetical_protein	no_locus_tag
EGE07226	94003	97036	+	leucine_rich_repeat_containing_protein	no_locus_tag
EGE07227	97249	98388	-	hypothetical_protein	no_locus_tag
EGE07228	98698	100293	+	actin-like_protein_arp6	no_locus_tag
EGE07229	100654	101030	+	hypothetical_protein	no_locus_tag
EGE07230	102010	104349	+	IBR_domain_containing_protein	no_locus_tag
EGE07231	104801	105911	-	fatty_acid_oxidation_complex_subunit_alpha	no_locus_tag
EGE07232	106280	109959	+	topoisomerase_1-associated_factor_1	no_locus_tag
EGE07233	110202	111191	+	phenazine_biosynthesis_protein	no_locus_tag
EGE07234	111571	113072	+	hypothetical_protein	no_locus_tag
EGE07235	113490	115059	-	transcription_factor_Tfb2	no_locus_tag
EGE07236	115809	117845	-	NCS1_nucleoside_transporter	no_locus_tag

Table of Blast hits (query gene, subject gene, %identity, blast score, %coverage, e-value):
Mycgr3G90786_Mycgr3T	EGE07225	27	65	81.6842105263	4e-08	
Mycgr3G68421_Mycgr3T	EGE07232	44	937	101.692047377	0.0	
Mycgr3G68433_Mycgr3T	EGE07226	40	417	71.8172983479	2e-125	
Mycgr3G55345_Mycgr3T	EGE07219	78	318	96.6507177033	2e-107	


>>

33. CH476663_4
Source: Ajellomyces capsulatus NAm1 scaffold_9 genomic scaffold, whole genome shotgun sequence.

Number of proteins with BLAST hits to this cluster: 4
MultiGeneBlast score: 4.0
Cumulative Blast bit score: 1646

Table of genes, locations, strands and annotations of subject cluster:
EDN11233	708871	709557	+	hypothetical_protein	no_locus_tag
EDN11234	710494	712249	+	predicted_protein	no_locus_tag
EDN11235	712506	713291	-	predicted_protein	no_locus_tag
EDN11236	714087	714832	+	predicted_protein	no_locus_tag
EDN11237	716264	719037	+	predicted_protein	no_locus_tag
EDN11238	719358	721014	+	cytochrome_c_heme_lyase	no_locus_tag
EDN11239	722221	723746	+	predicted_protein	no_locus_tag
EDN11240	726067	728377	+	conserved_hypothetical_protein	no_locus_tag
EDN11241	729340	731074	+	predicted_protein	no_locus_tag
EDN11242	731489	732144	-	conserved_hypothetical_protein	no_locus_tag
EDN11243	734215	735587	+	predicted_protein	no_locus_tag
EDN11244	736654	738591	-	succinyl-CoA_ligase_beta-chain,_mitochondrial precursor	no_locus_tag
EDN11245	738862	739655	+	predicted_protein	no_locus_tag
EDN11246	741418	743706	-	predicted_protein	no_locus_tag
EDN11247	748815	750137	+	predicted_protein	no_locus_tag
EDN11248	750783	750926	-	predicted_protein	no_locus_tag
EDN11249	752765	755270	+	predicted_protein	no_locus_tag
EDN11250	755834	756847	-	conserved_hypothetical_protein	no_locus_tag
EDN11251	757705	759358	+	conserved_hypothetical_protein	no_locus_tag
EDN11252	760340	761629	+	predicted_protein	no_locus_tag
EDN11253	762359	764368	-	predicted_protein	no_locus_tag
EDN11254	766845	768302	+	predicted_protein	no_locus_tag
EDN11255	769361	770494	+	hypothetical_protein	no_locus_tag
EDN11256	771873	774999	-	predicted_protein	no_locus_tag
EDN11257	776657	777480	+	predicted_protein	no_locus_tag
EDN11258	778916	779419	-	predicted_protein	no_locus_tag
EDN11259	780210	782083	+	predicted_protein	no_locus_tag
EDN11260	785475	786432	-	predicted_protein	no_locus_tag

Table of Blast hits (query gene, subject gene, %identity, blast score, %coverage, e-value):
Mycgr3G68458_Mycgr3T	EDN11240	62	866	102.840909091	0.0	
Mycgr3G90786_Mycgr3T	EDN11254	27	89	109.684210526	9e-16	
Mycgr3G68433_Mycgr3T	EDN11253	44	426	61.6132167153	2e-132	
Mycgr3G55345_Mycgr3T	EDN11247	74	265	82.2966507177	5e-87	


>>

34. ACYE01000016_0
Source: Trichophyton verrucosum HKI 0517, whole genome shotgun sequencing project.

Number of proteins with BLAST hits to this cluster: 4
MultiGeneBlast score: 4.0
Cumulative Blast bit score: 1602

Table of genes, locations, strands and annotations of subject cluster:
EFE44895	14865	15236	+	hypothetical_protein	no_locus_tag
EFE44896	16688	19101	-	hypothetical_protein	no_locus_tag
EFE44897	19285	23704	+	hypothetical_protein	no_locus_tag
EFE44898	26798	28843	+	hypothetical_protein	no_locus_tag
EFE44899	29972	31132	+	hypothetical_protein	no_locus_tag
EFE44900	31535	33055	-	hypothetical_protein	no_locus_tag
EFE44901	33467	34456	-	hypothetical_protein	no_locus_tag
EFE44902	34712	37914	-	hypothetical_protein	no_locus_tag
EFE44903	38800	39908	+	3-hydroxyacyl-CoA_dehydrogenase,_putative	no_locus_tag
EFE44904	40336	42673	-	hypothetical_protein	no_locus_tag
EFE44905	44682	45931	-	hypothetical_protein	no_locus_tag
EFE44906	46215	47342	+	conserved_hypothetical_protein	no_locus_tag
EFE44907	47568	50009	-	conserved_leucine-rich_repeat_protein	no_locus_tag
EFE44908	50940	51517	-	hypothetical_protein	no_locus_tag
EFE44909	51709	53259	+	conserved_hypothetical_protein	no_locus_tag
EFE44910	54199	55121	+	hypothetical_protein	no_locus_tag
EFE44911	55627	57259	-	conserved_hypothetical_protein	no_locus_tag
EFE44912	57553	58794	+	hypothetical_protein	no_locus_tag
EFE44913	59221	60776	-	GTP_binding_protein,_putative	no_locus_tag
EFE44914	60994	61446	-	hypothetical_protein	no_locus_tag
EFE44915	64144	65169	-	hypothetical_protein	no_locus_tag
EFE44916	69607	69945	-	hypothetical_protein	no_locus_tag
EFE44917	70615	72648	+	hypothetical_protein	no_locus_tag
EFE44918	73736	75064	+	hypothetical_protein	no_locus_tag
EFE44919	75132	75732	-	hypothetical_protein	no_locus_tag
EFE44920	76140	78002	+	hypothetical_protein	no_locus_tag
EFE44921	79393	79721	-	hypothetical_protein	no_locus_tag
EFE44922	80002	81429	-	transesterase_(LovD),_putative	no_locus_tag
EFE44923	82225	84180	-	alkaline_serine_protease_(PR1)/allergen_F18,_putative	no_locus_tag

Table of Blast hits (query gene, subject gene, %identity, blast score, %coverage, e-value):
Mycgr3G90786_Mycgr3T	EFE44909	27	71	90.5263157895	3e-10	
Mycgr3G68421_Mycgr3T	EFE44902	42	794	92.8087986464	0.0	
Mycgr3G68433_Mycgr3T	EFE44907	41	457	71.9144800777	5e-142	
Mycgr3G55345_Mycgr3T	EFE44915	66	280	107.177033493	2e-91	


>>

35. CH445336_8
Source: Phaeosphaeria nodorum SN15 scaffold_12, whole genome shotgun sequence.

Number of proteins with BLAST hits to this cluster: 4
MultiGeneBlast score: 4.0
Cumulative Blast bit score: 1444

Table of genes, locations, strands and annotations of subject cluster:
EAT84671	1071263	1072042	-	hypothetical_protein	no_locus_tag
EAT84672	1072187	1072595	-	hypothetical_protein	no_locus_tag
EAT84673	1073026	1074691	-	hypothetical_protein	no_locus_tag
EAT84674	1075513	1076995	+	hypothetical_protein	no_locus_tag
EAT84675	1077513	1081212	+	hypothetical_protein	no_locus_tag
EAT84676	1081843	1083161	-	hypothetical_protein	no_locus_tag
EAT84677	1083184	1083337	+	hypothetical_protein	no_locus_tag
EAT84678	1086384	1087474	+	hypothetical_protein	no_locus_tag
EAT84679	1088187	1089601	-	hypothetical_protein	no_locus_tag
EAT84680	1090178	1091105	-	hypothetical_protein	no_locus_tag
EAT84681	1091993	1092784	-	hypothetical_protein	no_locus_tag
EAT84682	1093540	1095557	-	hypothetical_protein	no_locus_tag
EAT84683	1096252	1098351	+	hypothetical_protein	no_locus_tag
EAT84684	1099289	1100603	+	hypothetical_protein	no_locus_tag
EAT84685	1100690	1102000	-	hypothetical_protein	no_locus_tag
EAT84686	1102438	1102748	+	hypothetical_protein	no_locus_tag
EAT84687	1102935	1103222	-	hypothetical_protein	no_locus_tag
EAT84688	1104256	1105479	+	hypothetical_protein	no_locus_tag
EAT84689	1106430	1109984	+	hypothetical_protein	no_locus_tag
EAT84690	1111656	1112692	+	hypothetical_protein	no_locus_tag
EAT84691	1114403	1114813	+	hypothetical_protein	no_locus_tag
EAT84692	1115517	1116456	-	hypothetical_protein	no_locus_tag
EAT84693	1120250	1121266	-	hypothetical_protein	no_locus_tag

Table of Blast hits (query gene, subject gene, %identity, blast score, %coverage, e-value):
Mycgr3G25746_Mycgr3T	EAT84685	55	390	102.228412256	2e-130	
Mycgr3G36271_Mycgr3T	EAT84680	79	490	97.9797979798	3e-172	
Mycgr3G103278_Mycgr3	EAT84683	35	108	95.3560371517	8e-23	
Mycgr3G21922_Mycgr3T	EAT84682	49	456	107.201646091	1e-150	


>>

36. CH476615_3
Source: Uncinocarpus reesii 1704 scaffold_1 genomic scaffold, whole genome shotgun sequence.

Number of proteins with BLAST hits to this cluster: 4
MultiGeneBlast score: 4.0
Cumulative Blast bit score: 1427

Table of genes, locations, strands and annotations of subject cluster:
EEP77759	6922513	6923756	+	conserved_hypothetical_protein	no_locus_tag
EEP77760	6924295	6925984	-	succinyl-CoA_ligase_beta-chain	no_locus_tag
EEP77761	6926955	6928025	-	predicted_protein	no_locus_tag
EEP77762	6929606	6933591	-	predicted_protein	no_locus_tag
EEP77763	6934189	6936882	+	predicted_protein	no_locus_tag
EEP77764	6938643	6941297	+	conserved_hypothetical_protein	no_locus_tag
EEP77765	6941919	6942506	+	predicted_protein	no_locus_tag
EEP77766	6943354	6944347	+	xanthine_phosphoribosyltransferase_1	no_locus_tag
EEP77767	6945012	6945431	-	predicted_protein	no_locus_tag
EEP77768	6946423	6948118	-	predicted_protein	no_locus_tag
EEP77769	6948857	6950235	-	predicted_protein	no_locus_tag
EEP77770	6951821	6954223	+	predicted_protein	no_locus_tag
EEP77771	6954565	6955383	-	predicted_protein	no_locus_tag
EEP77772	6955636	6957595	+	predicted_protein	no_locus_tag
EEP77773	6958180	6959272	-	60S_ribosomal_protein_L13	no_locus_tag
EEP77774	6959824	6961113	-	conserved_hypothetical_protein	no_locus_tag
EEP77775	6962111	6964380	+	predicted_protein	no_locus_tag
EEP77776	6965440	6966609	-	predicted_protein	no_locus_tag
EEP77777	6967621	6969210	+	conserved_hypothetical_protein	no_locus_tag
EEP77778	6970337	6972752	+	predicted_protein	no_locus_tag
EEP77779	6973421	6974831	-	hypothetical_protein	no_locus_tag
EEP77780	6975500	6978560	+	hypothetical_protein	no_locus_tag
EEP77781	6978908	6979867	+	predicted_protein	no_locus_tag
EEP77782	6982600	6983654	+	predicted_protein	no_locus_tag
EEP77783	6984291	6985541	-	conserved_hypothetical_protein	no_locus_tag
EEP77784	6987375	6991787	-	conserved_hypothetical_protein	no_locus_tag
EEP77785	6992072	6995629	+	conserved_hypothetical_protein	no_locus_tag
EEP77786	6996736	6998200	+	predicted_protein	no_locus_tag

Table of Blast hits (query gene, subject gene, %identity, blast score, %coverage, e-value):
Mycgr3G90786_Mycgr3T	EEP77774	30	103	96.2105263158	5e-21	
Mycgr3G68421_Mycgr3T	EEP77780	42	717	89.847715736	0.0	
Mycgr3G68433_Mycgr3T	EEP77775	45	328	41.5937803693	4e-95	
Mycgr3G55345_Mycgr3T	EEP77766	69	279	96.6507177033	4e-92	


>>

37. KB915899_0
Source: Neofusicoccum parvum UCRNP2 chromosome Unknown NP2_03_scaffold_261, whole genome shotgun sequence.

Number of proteins with BLAST hits to this cluster: 4
MultiGeneBlast score: 4.0
Cumulative Blast bit score: 1306

Table of genes, locations, strands and annotations of subject cluster:
EOD51059	7723	9324	+	putative_camp-dependent_protein_kinase-_protein	no_locus_tag
EOD51076	10984	12298	+	putative_peroxisomal_dehydratase_protein	no_locus_tag
EOD51058	13958	15974	+	hypothetical_protein	no_locus_tag
EOD51062	16813	17574	-	putative_profilin_protein	no_locus_tag
EOD51066	19993	20463	+	putative_ubiquitin_conjugating_enzyme_protein	no_locus_tag
EOD51068	23029	25101	+	putative_gtpase_activating_protein	no_locus_tag
EOD51078	26733	29016	+	putative_atp_synthase_regulation_protein_nca2 protein	no_locus_tag
EOD51074	29809	30933	+	putative_rab_gtpase_protein	no_locus_tag
EOD51077	36613	37879	-	putative_major_facilitator_superfamily transporter protein	no_locus_tag
EOD51073	39638	41131	+	putative_stress_response_protein_rds1_protein	no_locus_tag
EOD51071	42701	43675	-	putative_beta-ig-h3_fasciclin_protein	no_locus_tag
EOD51061	44678	46204	-	putative_cation_efflux_family_protein_family protein	no_locus_tag
EOD51070	46531	47700	+	hypothetical_protein	no_locus_tag
EOD51057	48863	49782	+	putative_gnat_family_protein	no_locus_tag
EOD51069	49996	52015	-	hypothetical_protein	no_locus_tag
EOD51060	52540	53614	+	putative_dna-directed_rna_polymerase_iii_subunit rpc7 protein	no_locus_tag
EOD51065	54303	56134	-	putative_conserved_leucine-rich_repeat_protein	no_locus_tag
EOD51072	58321	62096	+	putative_mn2+_homeostasis_protein	no_locus_tag
EOD51075	64315	66934	-	putative_protein_kinase_protein	no_locus_tag

Table of Blast hits (query gene, subject gene, %identity, blast score, %coverage, e-value):
Mycgr3G99145_Mycgr3T	EOD51074	82	362	107.211538462	2e-124	
Mycgr3G90786_Mycgr3T	EOD51072	33	73	41.8947368421	1e-10	
Mycgr3G84646_Mycgr3T	EOD51078	46	627	103.751803752	0.0	
Mycgr3G68433_Mycgr3T	EOD51065	45	244	31.0981535471	3e-68	


>>

38. KB446566_2
Source: Pseudocercospora fijiensis CIRAD86 unplaced genomic scaffold MYCFIscaffold_12, whole genome shotgun sequence.

Number of proteins with BLAST hits to this cluster: 3
MultiGeneBlast score: 3.0
Cumulative Blast bit score: 2502

Table of genes, locations, strands and annotations of subject cluster:
EME77345	809240	810532	+	hypothetical_protein	no_locus_tag
EME77346	811030	812547	+	hypothetical_protein	no_locus_tag
EME77347	813397	814630	+	hypothetical_protein	no_locus_tag
EME77348	815972	816487	+	hypothetical_protein	no_locus_tag
EME77349	816486	818781	-	hypothetical_protein	no_locus_tag
EME77350	824278	824604	-	hypothetical_protein	no_locus_tag
EME77351	824636	825178	-	hypothetical_protein	no_locus_tag
EME77352	825186	826985	+	hypothetical_protein	no_locus_tag
EME77353	827105	827617	-	hypothetical_protein	no_locus_tag
EME77354	829186	830820	-	hypothetical_protein	no_locus_tag
EME77355	841580	843175	-	hypothetical_protein	no_locus_tag
EME77356	844760	846028	+	hypothetical_protein	no_locus_tag
EME77357	846832	849159	+	hypothetical_protein	no_locus_tag
EME77358	849893	850859	+	hypothetical_protein	no_locus_tag
EME77359	851200	852839	-	hypothetical_protein	no_locus_tag
EME77360	854122	857859	-	hypothetical_protein	no_locus_tag
EME77361	857914	862221	+	hypothetical_protein	no_locus_tag

Table of Blast hits (query gene, subject gene, %identity, blast score, %coverage, e-value):
Mycgr3G68458_Mycgr3T	EME77360	76	1104	99.7159090909	0.0	
Mycgr3G68456_Mycgr3T	EME77357	76	820	96.6972477064	0.0	
Mycgr3G84654_Mycgr3T	EME77352	84	578	74.1573033708	0.0	


>>

39. KB456266_2
Source: Mycosphaerella populorum SO2202 unplaced genomic scaffold SEPMUscaffold_7, whole genome shotgun sequence.

Number of proteins with BLAST hits to this cluster: 3
MultiGeneBlast score: 3.0
Cumulative Blast bit score: 2466

Table of genes, locations, strands and annotations of subject cluster:
EMF11164	548135	549061	-	hypothetical_protein	no_locus_tag
EMF11165	550358	551898	+	mitochondrial_chaperone_BCS1	no_locus_tag
EMF11166	553284	557222	+	NRPS-like_enzyme	no_locus_tag
EMF11167	558053	558637	-	exonuclease_family_protein	no_locus_tag
EMF11168	559130	560716	-	NAD(P)-binding_protein	no_locus_tag
EMF11169	561138	562259	+	NAD(P)-binding_protein	no_locus_tag
EMF11170	564079	564736	-	WSC-domain-containing_protein	no_locus_tag
EMF11171	565731	568041	+	autophagy_protein	no_locus_tag
EMF11172	568891	570187	-	Glucosamine_iso-domain-containing_protein	no_locus_tag
EMF11173	571888	573548	+	MFS_general_substrate_transporter	no_locus_tag
EMF11174	576247	577851	+	hexokinase-1	no_locus_tag
EMF11175	579165	580925	-	p53-like_transcription_factor	no_locus_tag
EMF11176	582024	585188	-	glycoside_hydrolase_family_3_protein	no_locus_tag
EMF11177	586293	587609	+	carbohydrate_esterase_family_9_protein	no_locus_tag
EMF11178	588012	590186	+	ABC1-domain-containing_protein	no_locus_tag
EMF11179	590721	593577	-	hypothetical_protein	no_locus_tag
EMF11180	594567	597043	-	hypothetical_protein	no_locus_tag
EMF11181	597627	599732	+	amino_acid_transporter	no_locus_tag
EMF11182	599924	600816	-	caleosin_domain-containing_protein	no_locus_tag
EMF11183	601423	604052	-	hypothetical_protein	no_locus_tag
EMF11184	604729	607582	+	hypothetical_protein	no_locus_tag
EMF11185	607742	608911	-	xylose_isomerase-like_protein	no_locus_tag

Table of Blast hits (query gene, subject gene, %identity, blast score, %coverage, e-value):
Mycgr3G68458_Mycgr3T	EMF11178	75	1090	100.852272727	0.0	
Mycgr3G68456_Mycgr3T	EMF11171	80	839	95.7798165138	0.0	
Mycgr3G84654_Mycgr3T	EMF11175	80	537	75.7303370787	0.0	


>>

40. AABX02000026_0
Source: Neurospora crassa OR74A, whole genome shotgun sequencing project.

Number of proteins with BLAST hits to this cluster: 3
MultiGeneBlast score: 3.0
Cumulative Blast bit score: 1676

Table of genes, locations, strands and annotations of subject cluster:
EAA33006	6477	7435	-	GTP-binding_protein_SAS1	no_locus_tag
EAA33005	9398	11483	-	conserved_hypothetical_protein	no_locus_tag
EAA33004	13935	15069	+	C-4_methylsterol_oxidase,_variant	no_locus_tag
EDO65110	14225	15069	+	C-4_methylsterol_oxidase	no_locus_tag
EAA33003	15655	17099	-	predicted_protein	no_locus_tag
EAA33002	17940	19389	+	predicted_protein	no_locus_tag
EAA33001	22269	23221	+	hypothetical_protein	no_locus_tag
EAA33000	25014	27569	-	hypothetical_protein	no_locus_tag
EAA32999	30516	31597	+	profilin	no_locus_tag
EAA32998	32388	33272	-	conserved_hypothetical_protein	no_locus_tag
EAA32997	34444	35076	-	conserved_hypothetical_protein	no_locus_tag

Table of Blast hits (query gene, subject gene, %identity, blast score, %coverage, e-value):
Mycgr3G99145_Mycgr3T	EAA33006	88	355	92.3076923077	1e-121	
Mycgr3G84646_Mycgr3T	EAA33005	42	481	94.5165945166	2e-157	
Mycgr3G36271_Mycgr3T	EAA33004	71	436	94.2760942761	9e-151	
Mycgr3G36271_Mycgr3T	EDO65110	76	404	82.8282828283	1e-138	


>>

41. KB456266_0
Source: Mycosphaerella populorum SO2202 unplaced genomic scaffold SEPMUscaffold_7, whole genome shotgun sequence.

Number of proteins with BLAST hits to this cluster: 3
MultiGeneBlast score: 3.0
Cumulative Blast bit score: 1544

Table of genes, locations, strands and annotations of subject cluster:
EMF10976	24136	24961	+	hypoxanthine_guanine_phosphoribosyltransferase	no_locus_tag
EMF10977	25526	28276	-	L_domain-like_protein	no_locus_tag
EMF10978	29512	30864	+	hypothetical_protein	no_locus_tag
EMF10979	31412	32726	+	hypothetical_protein	no_locus_tag
EMF10980	34541	35614	-	S-adenosyl-L-methionine-dependent methyltransferase	no_locus_tag
EMF10982	36428	38453	+	hypothetical_protein	no_locus_tag
EMF10983	39093	41212	+	hypothetical_protein	no_locus_tag
EMF10984	42365	42733	-	hypothetical_protein	no_locus_tag
EMF10985	44412	45140	+	hypothetical_protein	no_locus_tag
EMF10986	45886	46938	+	ankyrin	no_locus_tag
EMF10987	47212	48735	-	hypothetical_protein	no_locus_tag
EMF10988	49727	50947	+	hypothetical_protein	no_locus_tag

Table of Blast hits (query gene, subject gene, %identity, blast score, %coverage, e-value):
Mycgr3G90786_Mycgr3T	EMF10978	46	313	99.3684210526	5e-98	
Mycgr3G68433_Mycgr3T	EMF10977	55	898	90.3790087464	0.0	
Mycgr3G55345_Mycgr3T	EMF10976	76	333	97.6076555024	2e-113	


>>

42. AP007172_2
Source: Aspergillus oryzae RIB40 DNA, SC206.

Number of proteins with BLAST hits to this cluster: 3
MultiGeneBlast score: 3.0
Cumulative Blast bit score: 1522

Table of genes, locations, strands and annotations of subject cluster:
BAE65412	93835	95643	+	not_annotated	AO090206000040
BAE65413	97141	97906	-	not_annotated	AO090206000041
BAE65414	99018	99840	+	not_annotated	AO090206000042
BAE65415	100010	101129	+	not_annotated	AO090206000043
BAE65416	101848	102677	-	not_annotated	AO090206000044
BAE65417	103211	105760	-	not_annotated	AO090206000045
BAE65418	107211	108107	-	not_annotated	AO090206000046
BAE65419	110806	111912	-	not_annotated	AO090206000047
BAE65420	112848	114287	-	not_annotated	AO090206000048
BAE65421	116497	119442	+	not_annotated	AO090206000049
BAE65422	119711	120847	-	not_annotated	AO090206000050
BAE65423	121682	123259	+	not_annotated	AO090206000051
BAE65424	125116	125477	+	not_annotated	AO090206000052
BAE65425	125834	126948	-	not_annotated	AO090206000053
BAE65426	127275	130935	+	not_annotated	AO090206000054
BAE65427	134646	136215	-	not_annotated	AO090206000056
BAE65428	136476	137675	+	not_annotated	AO090206000057
BAE65429	138112	142544	-	not_annotated	AO090206000058
BAE65430	142812	145169	+	not_annotated	AO090206000059

Table of Blast hits (query gene, subject gene, %identity, blast score, %coverage, e-value):
Mycgr3G90786_Mycgr3T	BAE65420	26	98	99.1578947368	7e-19	
Mycgr3G68421_Mycgr3T	BAE65426	44	940	101.692047377	0.0	
Mycgr3G68433_Mycgr3T	BAE65421	41	484	85.3255587949	3e-150	


>>

43. AKHY01000145_2
Source: Aspergillus oryzae 3.042, whole genome shotgun sequencing project.

Number of proteins with BLAST hits to this cluster: 3
MultiGeneBlast score: 3.0
Cumulative Blast bit score: 1522

Table of genes, locations, strands and annotations of subject cluster:
EIT77717	92834	94643	+	succinyl-CoA_synthetase,_beta_subunit	no_locus_tag
EIT77725	95211	96906	-	F-box_domain_protein	no_locus_tag
EIT77735	98019	100130	+	hypothetical_protein	no_locus_tag
EIT77713	100849	101678	-	hypothetical_protein	no_locus_tag
EIT77726	102212	104760	-	ATP-dependent_RNA_helicase_A	no_locus_tag
EIT77730	106211	107107	-	hypothetical_protein	no_locus_tag
EIT77712	109806	110912	-	60S_Ribosomal_protein	no_locus_tag
EIT77754	111848	113287	-	hypothetical_protein	no_locus_tag
EIT77750	115497	118442	+	leucine-rich_repeat_protein	no_locus_tag
EIT77738	118711	119847	-	hypothetical_protein	no_locus_tag
EIT77734	120682	122259	+	actin-related_protein_-_Arp6p	no_locus_tag
EIT77732	124116	124477	+	hypothetical_protein	no_locus_tag
EIT77749	124834	125948	-	3-hydroxyacyl-CoA_dehydrogenase	no_locus_tag
EIT77739	126275	129935	+	DNA_topoisomerase_I-interacting_protein	no_locus_tag
EIT77745	133616	135185	-	RNA_polymerase_II_transcription_initiation_protein	no_locus_tag
EIT77743	137082	141538	-	DEAD_box_containing_helicase	no_locus_tag
EIT77751	141782	144142	+	nuclear_matrix_protein	no_locus_tag

Table of Blast hits (query gene, subject gene, %identity, blast score, %coverage, e-value):
Mycgr3G90786_Mycgr3T	EIT77754	26	98	99.1578947368	7e-19	
Mycgr3G68421_Mycgr3T	EIT77739	44	940	101.692047377	0.0	
Mycgr3G68433_Mycgr3T	EIT77750	41	484	85.3255587949	3e-150	


>>

44. ACFW01000015_4
Source: Coccidioides posadasii C735 delta SOWgp, whole genome shotgun sequencing project.

Number of proteins with BLAST hits to this cluster: 3
MultiGeneBlast score: 3.0
Cumulative Blast bit score: 1483

Table of genes, locations, strands and annotations of subject cluster:
EER28352	526622	527770	-	Deuterolysin_metalloprotease_family_protein	no_locus_tag
EER28353	531595	533980	+	hypothetical_protein	no_locus_tag
EER28354	534399	535208	-	hypothetical_protein	no_locus_tag
EER28355	535482	537453	+	hypothetical_protein	no_locus_tag
EER28356	538177	539301	-	60S_ribosomal_protein_L13,_putative	no_locus_tag
EER28357	539956	541413	-	hypothetical_protein	no_locus_tag
EER28358	542407	545343	+	Leucine_Rich_Repeat_family_protein	no_locus_tag
EER28359	546186	547376	-	hypothetical_protein	no_locus_tag
EER28360	548525	550111	+	Actin_family_protein	no_locus_tag
EER28361	553164	555588	+	C3HC4_type_(RING_finger)_zinc_finger_containing_protein	no_locus_tag
EER28362	556337	557445	-	3-hydroxybutyryl-CoA_dehydrogenase,_putative	no_locus_tag
EER28363	557899	561586	+	Timeless_protein	no_locus_tag
EER28364	562151	563119	+	phenazine_biosynthesis_family_protein	no_locus_tag
EER28365	563459	565312	+	hypothetical_protein	no_locus_tag
EER28366	565534	567121	-	Transcription_factor_tfb2_family_protein	no_locus_tag
EER28367	567367	568663	+	thioesterase_family_protein	no_locus_tag
EER28368	569013	573421	-	hypothetical_protein	no_locus_tag
EER28369	573703	575944	+	hypothetical_protein	no_locus_tag
EER28370	578514	580013	+	Homeobox_domain_containing_protein	no_locus_tag
EER28371	580851	581330	+	hypothetical_protein	no_locus_tag

Table of Blast hits (query gene, subject gene, %identity, blast score, %coverage, e-value):
Mycgr3G90786_Mycgr3T	EER28357	32	116	98.7368421053	5e-25	
Mycgr3G68421_Mycgr3T	EER28363	46	920	92.8087986464	0.0	
Mycgr3G68433_Mycgr3T	EER28358	42	447	60.2526724976	1e-136	


>>

45. DS989828_0
Source: Arthroderma gypseum CBS 118893 supercont1.7 genomic scaffold, whole genome shotgun sequence.

Number of proteins with BLAST hits to this cluster: 3
MultiGeneBlast score: 3.0
Cumulative Blast bit score: 1482

Table of genes, locations, strands and annotations of subject cluster:
EFR04301	55603	57877	-	THO_complex_subunit_1	no_locus_tag
EFR04302	58171	62628	+	intron-binding_protein_aquarius	no_locus_tag
EFR04303	63080	64353	-	PaaI-thioesterase	no_locus_tag
EFR04304	65648	67713	+	allantoin_permease	no_locus_tag
EFR04305	68394	69970	+	TFIIH_basal_transcription_factor_complex_p52 subunit	no_locus_tag
EFR04306	70353	71878	-	hypothetical_protein	no_locus_tag
EFR04307	72287	73276	-	phenazine_biosynthesis_protein	no_locus_tag
EFR04308	73498	77180	-	topoisomerase_1-associated_factor_1	no_locus_tag
EFR04309	77561	78667	+	fatty_acid_oxidation_complex_subunit_alpha	no_locus_tag
EFR04310	79030	81351	-	IBR_domain-containing_protein	no_locus_tag
EFR04311	83030	84632	-	actin	no_locus_tag
EFR04312	84933	86063	+	hypothetical_protein	no_locus_tag
EFR04313	86272	89301	-	leucine-rich_repeat-containing_protein_40	no_locus_tag
EFR04314	90475	92025	+	hypothetical_protein	no_locus_tag
EFR04315	92795	93926	+	hypothetical_protein	no_locus_tag
EFR04316	94443	96408	-	hypothetical_protein	no_locus_tag
EFR04317	96678	97610	+	hypothetical_protein	no_locus_tag
EFR04318	97944	100266	-	hypothetical_protein	no_locus_tag
EFR04319	102186	102638	+	hypothetical_protein	no_locus_tag
EFR04320	103213	110432	-	lovastatin_nonaketide_synthase	no_locus_tag
EFR04321	110994	113186	+	hypothetical_protein	no_locus_tag

Table of Blast hits (query gene, subject gene, %identity, blast score, %coverage, e-value):
Mycgr3G90786_Mycgr3T	EFR04314	26	74	100.842105263	4e-11	
Mycgr3G68421_Mycgr3T	EFR04308	43	938	102.115059222	0.0	
Mycgr3G68433_Mycgr3T	EFR04313	37	470	89.7959183673	7e-145	


>>

46. GL636493_2
Source: Coccidioides posadasii str. Silveira unplaced genomic scaffold supercont2.8, whole genome shotgun sequence.

Number of proteins with BLAST hits to this cluster: 3
MultiGeneBlast score: 3.0
Cumulative Blast bit score: 1474

Table of genes, locations, strands and annotations of subject cluster:
EFW17986	1020231	1020710	-	copper_resistance_protein_Crd2	no_locus_tag
EFW17987	1021548	1023047	-	conserved_hypothetical_protein	no_locus_tag
EFW17988	1025620	1027861	-	nuclear_matrix_protein	no_locus_tag
EFW17989	1028167	1032554	+	DEAD_box_helicase	no_locus_tag
EFW17990	1032904	1034198	-	hypothetical_protein	no_locus_tag
EFW17991	1034444	1036031	+	TFIIH_and_nucleotide_excision_repair_factor_3 complexes subunit	no_locus_tag
EFW17992	1036253	1038105	-	conserved_hypothetical_protein	no_locus_tag
EFW17993	1038461	1039429	-	conserved_hypothetical_protein	no_locus_tag
EFW17994	1039994	1043681	-	topoisomerase_1-associated_factor_1	no_locus_tag
EFW17996	1043754	1044053	-	predicted_protein	no_locus_tag
EFW17995	1044135	1045243	+	3-hydroxybutyryl_CoA_dehydrogenase	no_locus_tag
EFW17997	1045992	1048416	-	hypothetical_protein	no_locus_tag
EFW17998	1050435	1050799	+	predicted_protein	no_locus_tag
EFW17999	1051446	1053032	-	actin	no_locus_tag
EFW18000	1054187	1055377	+	conserved_hypothetical_protein	no_locus_tag
EFW18001	1056221	1059157	-	leucine_rich_repeat_protein	no_locus_tag
EFW18002	1060152	1061743	+	conserved_hypothetical_protein	no_locus_tag
EFW18003	1062269	1063393	+	60S_ribosomal_protein_L13	no_locus_tag
EFW18004	1064118	1066089	-	conserved_hypothetical_protein	no_locus_tag
EFW18005	1066363	1067172	+	conserved_hypothetical_protein	no_locus_tag
EFW18006	1067591	1069976	-	conserved_hypothetical_protein	no_locus_tag
EFW18007	1071008	1071509	-	conserved_hypothetical_protein	no_locus_tag
EFW18008	1071521	1071984	-	conserved_hypothetical_protein	no_locus_tag
EFW18009	1072552	1073535	-	conserved_hypothetical_protein	no_locus_tag
EFW18010	1073815	1074993	+	neutral_protease_2	no_locus_tag
EFW18011	1075628	1082719	-	polyketide_synthase	no_locus_tag

Table of Blast hits (query gene, subject gene, %identity, blast score, %coverage, e-value):
Mycgr3G90786_Mycgr3T	EFW18002	32	106	65.2631578947	6e-22	
Mycgr3G68421_Mycgr3T	EFW17994	46	920	92.8087986464	0.0	
Mycgr3G68433_Mycgr3T	EFW18001	42	448	60.2526724976	1e-136	


>>

47. GG704913_2
Source: Coccidioides immitis RS genomic scaffold supercont3.3, whole genome shotgun sequence.

Number of proteins with BLAST hits to this cluster: 3
MultiGeneBlast score: 3.0
Cumulative Blast bit score: 1470

Table of genes, locations, strands and annotations of subject cluster:
EAS30177	762447	763946	-	hypothetical_protein	no_locus_tag
EAS30176	765095	765963	+	hypothetical_protein	no_locus_tag
EAS30175	766692	768926	-	nuclear_matrix_protein	no_locus_tag
EAS30174	769208	773619	+	DEAD_helicase_superfamily_protein	no_locus_tag
EAS30173	773969	775281	-	hypothetical_protein	no_locus_tag
EAS30172	775528	777115	+	transcription_factor_Tfb2	no_locus_tag
EAS30171	777337	779191	-	hypothetical_protein	no_locus_tag
EAS30170	779542	780510	-	PhzF_family_phenazine_biosynthesis_protein	no_locus_tag
EAS30169	781084	784771	-	topoisomerase_1-associated_factor_1	no_locus_tag
EAS30167	785227	786327	+	3-hydroxybutyryl_CoA_dehydrogenase	no_locus_tag
EJB11160	787075	789499	-	IBR_domain-containing_protein	no_locus_tag
EJB11161	788312	789499	-	IBR_domain-containing_protein,_variant	no_locus_tag
EAS30165	792530	794116	-	actin-like_protein_arp6	no_locus_tag
EAS30164	795275	796465	+	hypothetical_protein	no_locus_tag
EAS30163	797309	800245	-	hypothetical_protein	no_locus_tag
EAS30162	801244	802710	+	hypothetical_protein	no_locus_tag
EAS30161	803402	804526	+	60S_ribosomal_protein_L13E	no_locus_tag
EAS30160	805252	807223	-	hypothetical_protein	no_locus_tag
EAS30159	807497	808306	+	hypothetical_protein	no_locus_tag
EAS30158	808725	811110	-	GTP_binding_protein	no_locus_tag
EAS30156	812758	813119	-	hypothetical_protein	no_locus_tag
EAS30155	813687	814670	-	hypothetical_protein	no_locus_tag
EAS30154	814935	816128	+	metalloproteinase_7	no_locus_tag

Table of Blast hits (query gene, subject gene, %identity, blast score, %coverage, e-value):
Mycgr3G90786_Mycgr3T	EAS30162	30	113	103.368421053	5e-24	
Mycgr3G68421_Mycgr3T	EAS30169	43	910	105.414551607	0.0	
Mycgr3G68433_Mycgr3T	EAS30163	42	447	60.2526724976	2e-136	


>>

48. GL573321_0
Source: Geomyces destructans 20631-21 unplaced genomic scaffold supercont1.153, whole genome shotgun sequence.

Number of proteins with BLAST hits to this cluster: 3
MultiGeneBlast score: 3.0
Cumulative Blast bit score: 1433

Table of genes, locations, strands and annotations of subject cluster:
ELR03639	26252	27803	-	hypothetical_protein	no_locus_tag
ELR03640	28836	30239	+	hypothetical_protein	no_locus_tag
ELR03641	33561	34841	-	hypothetical_protein	no_locus_tag
ELR03642	35109	37438	+	hypothetical_protein	no_locus_tag
ELR03643	37808	38590	-	hypothetical_protein	no_locus_tag
ELR03644	39348	39765	+	hypothetical_protein	no_locus_tag
ELR03645	40953	42102	-	methylsterol_monooxygenase	no_locus_tag
ELR03646	42856	45122	+	hypothetical_protein	no_locus_tag
ELR03647	45517	47113	+	hypothetical_protein	no_locus_tag
ELR03648	48024	48958	+	hypothetical_protein	no_locus_tag
ELR03649	58465	59643	-	hypothetical_protein,_variant	no_locus_tag
ELR03651	61045	62454	-	hypothetical_protein	no_locus_tag
ELR03652	65687	68206	+	hypothetical_protein	no_locus_tag

Table of Blast hits (query gene, subject gene, %identity, blast score, %coverage, e-value):
Mycgr3G99145_Mycgr3T	ELR03648	85	362	99.5192307692	5e-124	
Mycgr3G84646_Mycgr3T	ELR03646	47	613	102.164502165	0.0	
Mycgr3G36271_Mycgr3T	ELR03645	75	458	93.6026936027	2e-159	


>>

49. DS231623_0
Source: Pyrenophora tritici-repentis Pt-1C-BFP supercont1.9 genomic scaffold, whole genome shotgun sequence.

Number of proteins with BLAST hits to this cluster: 3
MultiGeneBlast score: 3.0
Cumulative Blast bit score: 1414

Table of genes, locations, strands and annotations of subject cluster:
EDU51064	161272	163679	-	6-phosphofructokinase	no_locus_tag
EDU51065	164683	168286	-	hypothetical_protein	no_locus_tag
EDU51066	168652	169254	+	conserved_hypothetical_protein	no_locus_tag
EDU51067	169290	170287	-	conserved_hypothetical_protein	no_locus_tag
EDU51068	170677	172258	-	L-lactate_dehydrogenase	no_locus_tag
EDU51069	173226	174364	+	GTP-binding_protein_yptV5	no_locus_tag
EDU51070	175005	176318	-	N-acetylglucosamine-6-phosphate_deacetylase	no_locus_tag
EDU51071	176949	180017	+	beta-hexosaminidase	no_locus_tag
EDU51072	181236	182889	+	acid_phosphatase_(PhoG)	no_locus_tag
EDU51073	186026	187794	-	hexokinase-1	no_locus_tag
EDU51074	189459	191084	-	hypothetical_protein	no_locus_tag
EDU51075	192422	193727	+	glucosamine-6-phosphate_deaminase	no_locus_tag
EDU51076	194311	196328	+	hypothetical_protein	no_locus_tag
EDU51077	196809	197639	+	GTP-binding_protein_SAS1	no_locus_tag
EDU51078	198707	199242	-	hypothetical_protein	no_locus_tag
EDU51079	200354	208154	-	protein_kinase_rad3	no_locus_tag
EDU51080	208548	208950	+	cytochrome_c_oxidase-assembly_factor_cox-16, mitochondrial precursor	no_locus_tag
EDU51081	209579	213187	-	conserved_hypothetical_protein	no_locus_tag
EDU51082	215130	216705	+	hydroxymethylglutaryl-CoA_synthase	no_locus_tag
EDU51083	217257	218373	+	peroxisomal_multifunctional_enzyme_type_2	no_locus_tag

Table of Blast hits (query gene, subject gene, %identity, blast score, %coverage, e-value):
Mycgr3G99145_Mycgr3T	EDU51077	86	363	99.5192307692	3e-125	
Mycgr3G84646_Mycgr3T	EDU51076	48	619	99.8556998557	0.0	
Mycgr3G84654_Mycgr3T	EDU51072	50	432	114.382022472	3e-143	


>>

50. ABSU01000041_0
Source: Arthroderma benhamiae CBS 112371, whole genome shotgun sequencing project.

Number of proteins with BLAST hits to this cluster: 3
MultiGeneBlast score: 3.0
Cumulative Blast bit score: 1403

Table of genes, locations, strands and annotations of subject cluster:
EFE29405	256	3946	-	hypothetical_protein	no_locus_tag
EFE29406	4345	5453	+	3-hydroxyacyl-CoA_dehydrogenase,_putative	no_locus_tag
EFE29407	5653	8232	-	hypothetical_protein	no_locus_tag
EFE29408	10259	11610	-	hypothetical_protein	no_locus_tag
EFE29409	11788	12915	+	conserved_hypothetical_protein	no_locus_tag
EFE29410	13142	15544	-	conserved_leucine-rich_repeat_protein	no_locus_tag
EFE29411	16515	17092	-	hypothetical_protein	no_locus_tag
EFE29412	17284	18834	+	conserved_hypothetical_protein	no_locus_tag
EFE29413	19778	20697	+	hypothetical_protein	no_locus_tag
EFE29414	20848	23175	-	conserved_hypothetical_protein	no_locus_tag
EFE29415	23506	24369	+	hypothetical_protein	no_locus_tag
EFE29416	24693	26353	-	GTP_binding_protein,_putative	no_locus_tag
EFE29417	26810	27286	+	hypothetical_protein	no_locus_tag
EFE29418	28059	29696	-	hypothetical_protein	no_locus_tag
EFE29419	31008	33536	+	hypothetical_protein	no_locus_tag
EFE29420	34099	34807	+	hypothetical_protein	no_locus_tag
EFE29421	35989	36730	-	hypothetical_protein	no_locus_tag
EFE29422	37118	38023	+	Rho-associated_protein_kinase,_putative	no_locus_tag

Table of Blast hits (query gene, subject gene, %identity, blast score, %coverage, e-value):
Mycgr3G90786_Mycgr3T	EFE29412	28	75	88.2105263158	2e-11	
Mycgr3G68421_Mycgr3T	EFE29405	42	872	101.692047377	0.0	
Mycgr3G68433_Mycgr3T	EFE29410	41	456	71.9144800777	6e-142	


>>

51. KB020429_1
Source: Colletotrichum gloeosporioides Nara gc5 unplaced genomic scaffold scaffold120, whole genome shotgun sequence.

Number of proteins with BLAST hits to this cluster: 3
MultiGeneBlast score: 3.0
Cumulative Blast bit score: 1376

Table of genes, locations, strands and annotations of subject cluster:
ELA37615	316724	318128	+	hypothetical_protein	no_locus_tag
ELA37616	321339	322654	+	dolichyl-phosphate_beta-glucosyltransferase	no_locus_tag
ELA37617	323383	324869	-	squalene_epoxidase	no_locus_tag
ELA37618	326398	327024	-	AAA_family_ATPase	no_locus_tag
ELA37619	327476	329002	-	AAA_family_ATPase	no_locus_tag
ELA37620	330179	331558	+	hypothetical_protein	no_locus_tag
ELA37621	332139	333057	-	rab_GTPase	no_locus_tag
ELA37622	334342	336458	-	ATP_synthase_regulation_protein_nca2	no_locus_tag
ELA37623	338544	339653	+	c-4_sterol_methyl_oxidase	no_locus_tag
ELA37624	339976	340622	-	pterin-4-alpha-carbinolamine_dehydratase_family protein	no_locus_tag

Table of Blast hits (query gene, subject gene, %identity, blast score, %coverage, e-value):
Mycgr3G99145_Mycgr3T	ELA37621	84	356	99.5192307692	2e-122	
Mycgr3G84646_Mycgr3T	ELA37622	44	561	100.432900433	0.0	
Mycgr3G36271_Mycgr3T	ELA37623	73	459	96.9696969697	2e-159	


>>

52. DS572751_0
Source: Paracoccidioides brasiliensis Pb18 supercont1.2 genomic scaffold, whole genome shotgun sequence.

Number of proteins with BLAST hits to this cluster: 3
MultiGeneBlast score: 3.0
Cumulative Blast bit score: 1369

Table of genes, locations, strands and annotations of subject cluster:
EEH45064	96401	98976	+	conserved_hypothetical_protein	no_locus_tag
EEH45065	99572	100939	+	conserved_hypothetical_protein	no_locus_tag
EEH45066	101552	102769	-	conserved_hypothetical_protein	no_locus_tag
EEH45067	103715	106192	+	conserved_hypothetical_protein	no_locus_tag
EEH45068	106837	107862	-	conserved_hypothetical_protein	no_locus_tag
EEH45069	108236	110470	+	conserved_hypothetical_protein	no_locus_tag
EEH45070	111937	113233	-	conserved_hypothetical_protein	no_locus_tag
EEH45071	114154	115518	-	conserved_hypothetical_protein	no_locus_tag
EEH45072	116921	119959	+	leucine-rich_repeat-containing_protein	no_locus_tag
EEH45073	120585	121826	-	conserved_hypothetical_protein	no_locus_tag
EEH45074	122284	123125	-	predicted_protein	no_locus_tag
EEH45075	124434	126084	+	actin_family_protein	no_locus_tag
EEH45076	129354	131723	+	IBR_domain-containing_protein	no_locus_tag
EEH45077	132662	134098	+	predicted_protein	no_locus_tag
EEH45078	134531	135690	-	3-hydroxybutyryl-CoA_dehydrogenase	no_locus_tag
EEH45079	136062	139873	+	topoisomerase_1-associated_factor_1	no_locus_tag
EEH45080	140910	141266	+	predicted_protein	no_locus_tag
EEH45081	141749	143525	+	conserved_hypothetical_protein	no_locus_tag
EEH45083	144111	145699	-	TFIIH_basal_transcription_factor_complex_p52 subunit	no_locus_tag
EEH45082	145711	147251	+	predicted_protein	no_locus_tag
EEH45084	147936	152389	-	intron-binding_protein_aquarius	no_locus_tag
EEH45085	152725	155042	+	nuclear_matrix_protein	no_locus_tag
EEH45086	157230	157551	-	predicted_protein	no_locus_tag
EEH45087	158110	158558	+	predicted_protein	no_locus_tag

Table of Blast hits (query gene, subject gene, %identity, blast score, %coverage, e-value):
Mycgr3G90786_Mycgr3T	EEH45071	28	84	103.368421053	2e-14	
Mycgr3G68421_Mycgr3T	EEH45079	41	806	103.130287648	0.0	
Mycgr3G68433_Mycgr3T	EEH45072	37	479	95.2380952381	5e-148	


>>

53. KB726077_1
Source: Colletotrichum orbiculare MAFF 240422 unplaced genomic scaffold Scaffold_499, whole genome shotgun sequence.

Number of proteins with BLAST hits to this cluster: 3
MultiGeneBlast score: 3.0
Cumulative Blast bit score: 1368

Table of genes, locations, strands and annotations of subject cluster:
ENH77775	1043553	1044227	-	hypothetical_protein	no_locus_tag
ENH77776	1051744	1056440	-	WD_repeat_protein	no_locus_tag
ENH77777	1057406	1058048	+	ubiquitin_conjugating_enzyme	no_locus_tag
ENH77778	1058980	1059363	+	hypothetical_protein	no_locus_tag
ENH77779	1060502	1061884	-	amidohydrolase	no_locus_tag
ENH77780	1061998	1062472	+	pterin-4-alpha-carbinolamine_dehydratase_family protein	no_locus_tag
ENH77781	1062926	1064064	-	c-4_methyl_sterol_oxidase	no_locus_tag
ENH77782	1066304	1068496	+	ATP_synthase_regulation_protein_nca2	no_locus_tag
ENH77783	1070215	1071103	+	RAB_GTPase	no_locus_tag
ENH77784	1071880	1073508	-	hypothetical_protein	no_locus_tag
ENH77785	1074599	1076912	+	AAA_family_ATPase	no_locus_tag
ENH77786	1078768	1080267	+	squalene_epoxidase	no_locus_tag
ENH77787	1081064	1082314	-	C6_zinc_finger_domain_protein	no_locus_tag
ENH77788	1083794	1088145	+	ABC_multidrug_transporter	no_locus_tag
ENH77789	1089088	1089954	+	hypothetical_protein	no_locus_tag
ENH77790	1090911	1094250	-	nonribosomal_peptide_synthetase	no_locus_tag

Table of Blast hits (query gene, subject gene, %identity, blast score, %coverage, e-value):
Mycgr3G99145_Mycgr3T	ENH77783	83	355	99.5192307692	5e-122	
Mycgr3G84646_Mycgr3T	ENH77782	43	551	102.597402597	0.0	
Mycgr3G36271_Mycgr3T	ENH77781	74	462	96.9696969697	5e-161	


>>

54. KB733455_6
Source: Bipolaris maydis ATCC 48331 unplaced genomic scaffold COCC4scaffold_12, whole genome shotgun sequence.

Number of proteins with BLAST hits to this cluster: 3
MultiGeneBlast score: 3.0
Cumulative Blast bit score: 1366

Table of genes, locations, strands and annotations of subject cluster:
ENI05235	826499	827634	-	hypothetical_protein	no_locus_tag
ENI05236	828601	830206	-	hypothetical_protein	no_locus_tag
ENI05237	832412	834819	+	hypothetical_protein	no_locus_tag
ENI05238	835855	836258	-	hypothetical_protein	no_locus_tag
ENI05239	836794	844658	+	hypothetical_protein	no_locus_tag
ENI05240	845189	846053	-	hypothetical_protein	no_locus_tag
ENI05241	846575	848596	-	hypothetical_protein	no_locus_tag
ENI05242	849230	850723	-	hypothetical_protein	no_locus_tag
ENI05243	852143	853762	+	hypothetical_protein	no_locus_tag
ENI05244	861018	862793	+	hypothetical_protein	no_locus_tag
ENI05245	865240	866902	-	hypothetical_protein	no_locus_tag
ENI05246	868116	871171	-	glycoside_hydrolase_family_3_protein	no_locus_tag
ENI05247	871739	873152	+	carbohydrate_esterase_family_9_protein	no_locus_tag
ENI05248	873258	873428	+	hypothetical_protein	no_locus_tag
ENI05249	873558	874579	-	hypothetical_protein	no_locus_tag
ENI05250	875499	877086	+	hypothetical_protein	no_locus_tag
ENI05251	877466	878471	+	hypothetical_protein	no_locus_tag
ENI05252	878521	879144	-	hypothetical_protein	no_locus_tag
ENI05253	879556	883208	+	hypothetical_protein	no_locus_tag
ENI05254	884040	886461	+	hypothetical_protein	no_locus_tag
ENI05255	886603	887689	-	hypothetical_protein	no_locus_tag

Table of Blast hits (query gene, subject gene, %identity, blast score, %coverage, e-value):
Mycgr3G99145_Mycgr3T	ENI05240	86	364	99.5192307692	2e-125	
Mycgr3G84646_Mycgr3T	ENI05241	47	607	99.7113997114	0.0	
Mycgr3G84654_Mycgr3T	ENI05245	58	395	81.797752809	5e-129	


>>

55. KB445579_0
Source: Cochliobolus heterostrophus C5 unplaced genomic scaffold COCHEscaffold_11, whole genome shotgun sequence.

Number of proteins with BLAST hits to this cluster: 3
MultiGeneBlast score: 3.0
Cumulative Blast bit score: 1366

Table of genes, locations, strands and annotations of subject cluster:
EMD89025	118196	120617	-	hypothetical_protein	no_locus_tag
EMD89026	121449	125101	-	hypothetical_protein	no_locus_tag
EMD89027	125513	126136	+	hypothetical_protein	no_locus_tag
EMD89028	126186	127191	-	hypothetical_protein	no_locus_tag
EMD89029	127571	129158	-	hypothetical_protein	no_locus_tag
EMD89030	130078	131099	+	hypothetical_protein	no_locus_tag
EMD89031	131230	131400	-	hypothetical_protein	no_locus_tag
EMD89032	131606	132919	-	carbohydrate_esterase_family_9_protein	no_locus_tag
EMD89033	133487	136542	+	glycoside_hydrolase_family_3_protein	no_locus_tag
EMD89034	137756	139418	+	hypothetical_protein	no_locus_tag
EMD89035	141865	143640	-	hypothetical_protein	no_locus_tag
EMD89036	149496	150482	+	hypothetical_protein	no_locus_tag
EMD89037	151080	152699	-	hypothetical_protein	no_locus_tag
EMD89038	154119	155612	+	hypothetical_protein	no_locus_tag
EMD89039	156246	158267	+	hypothetical_protein	no_locus_tag
EMD89040	158789	159653	+	hypothetical_protein	no_locus_tag
EMD89041	160184	168048	-	hypothetical_protein	no_locus_tag
EMD89042	168584	168987	+	hypothetical_protein	no_locus_tag
EMD89043	170023	172430	-	hypothetical_protein	no_locus_tag
EMD89044	174636	176241	+	hypothetical_protein	no_locus_tag
EMD89045	177208	178343	+	hypothetical_protein	no_locus_tag
EMD89046	179648	182702	-	hypothetical_protein	no_locus_tag

Table of Blast hits (query gene, subject gene, %identity, blast score, %coverage, e-value):
Mycgr3G99145_Mycgr3T	EMD89040	86	364	99.5192307692	2e-125	
Mycgr3G84646_Mycgr3T	EMD89039	47	607	99.7113997114	0.0	
Mycgr3G84654_Mycgr3T	EMD89034	58	395	81.797752809	5e-129	


>>

56. KB445649_0
Source: Cochliobolus sativus ND90Pr unplaced genomic scaffold COCSAscaffold_13, whole genome shotgun sequence.

Number of proteins with BLAST hits to this cluster: 3
MultiGeneBlast score: 3.0
Cumulative Blast bit score: 1364

Table of genes, locations, strands and annotations of subject cluster:
EMD60799	183960	186382	-	hypothetical_protein	no_locus_tag
EMD60800	187265	190746	-	hypothetical_protein	no_locus_tag
EMD60801	191317	191940	+	hypothetical_protein	no_locus_tag
EMD60802	191990	192994	-	hypothetical_protein	no_locus_tag
EMD60803	193668	195253	-	hypothetical_protein	no_locus_tag
EMD60804	196158	197179	+	hypothetical_protein	no_locus_tag
EMD60805	197676	198971	-	carbohydrate_esterase_family_9_protein	no_locus_tag
EMD60806	199560	202617	+	glycoside_hydrolase_family_3_protein	no_locus_tag
EMD60807	203814	205476	+	hypothetical_protein	no_locus_tag
EMD60808	208333	210108	-	hypothetical_protein	no_locus_tag
EMD60809	211684	213303	-	hypothetical_protein	no_locus_tag
EMD60810	214787	216136	+	hypothetical_protein	no_locus_tag
EMD60811	216775	218796	+	hypothetical_protein	no_locus_tag
EMD60812	219317	220181	+	hypothetical_protein	no_locus_tag
EMD60813	220698	228562	-	hypothetical_protein	no_locus_tag
EMD60814	229102	229505	+	hypothetical_protein	no_locus_tag
EMD60815	230541	232948	-	hypothetical_protein	no_locus_tag
EMD60816	235133	236736	+	hypothetical_protein	no_locus_tag
EMD60817	237681	238797	+	hypothetical_protein	no_locus_tag
EMD60818	240046	242376	-	hypothetical_protein	no_locus_tag

Table of Blast hits (query gene, subject gene, %identity, blast score, %coverage, e-value):
Mycgr3G99145_Mycgr3T	EMD60812	86	364	99.5192307692	2e-125	
Mycgr3G84646_Mycgr3T	EMD60811	47	605	99.7113997114	0.0	
Mycgr3G84654_Mycgr3T	EMD60807	58	395	81.797752809	7e-129	


>>

57. GG697338_0
Source: Glomerella graminicola M1.001 genomic scaffold supercont1.8, whole genome shotgun sequence.

Number of proteins with BLAST hits to this cluster: 3
MultiGeneBlast score: 3.0
Cumulative Blast bit score: 1362

Table of genes, locations, strands and annotations of subject cluster:
EFQ27668	477127	477885	+	profilin	no_locus_tag
EFQ27669	478408	479180	-	Got1-like_family_protein	no_locus_tag
EFQ27670	480482	481096	-	hypothetical_protein	no_locus_tag
EFQ27671	481424	481796	+	DASH_complex_subunit_Dad4	no_locus_tag
EFQ27672	482379	484864	+	actin	no_locus_tag
EFQ27673	485480	486365	-	bZIP_transcription_factor	no_locus_tag
EFQ27674	491008	492046	-	amidohydrolase	no_locus_tag
EFQ27675	493360	494119	+	pterin_4_alpha_carbinolamine_dehydratase	no_locus_tag
EFQ27676	494661	495796	-	fatty_acid_hydroxylase_superfamily_protein	no_locus_tag
EFQ27677	498128	500231	+	ATP_synthase_regulation_protein_NCA2	no_locus_tag
EFQ27678	501788	502706	+	Ras_family_protein	no_locus_tag
EFQ27679	503250	505030	-	hypothetical_protein	no_locus_tag
EFQ27680	505936	508329	+	ATPase	no_locus_tag
EFQ27681	510106	511611	+	squalene_epoxidase	no_locus_tag
EFQ27682	513442	514798	-	glycosyl_transferase_family_2	no_locus_tag
EFQ27683	518101	519495	-	hypothetical_protein	no_locus_tag

Table of Blast hits (query gene, subject gene, %identity, blast score, %coverage, e-value):
Mycgr3G99145_Mycgr3T	EFQ27678	84	355	99.5192307692	1e-121	
Mycgr3G84646_Mycgr3T	EFQ27677	43	546	101.298701299	0.0	
Mycgr3G36271_Mycgr3T	EFQ27676	74	461	96.9696969697	2e-160	


>>

58. KB644412_3
Source: Penicillium oxalicum 114-2 unplaced genomic scaffold scaffold_5, whole genome shotgun sequence.

Number of proteins with BLAST hits to this cluster: 3
MultiGeneBlast score: 3.0
Cumulative Blast bit score: 1358

Table of genes, locations, strands and annotations of subject cluster:
EPS30813	3822853	3823975	-	hypothetical_protein	no_locus_tag
EPS30814	3824608	3827907	-	hypothetical_protein	no_locus_tag
EPS30815	3829129	3829935	-	hypothetical_protein	no_locus_tag
EPS30816	3830099	3832030	+	hypothetical_protein	no_locus_tag
EPS30817	3835368	3837000	-	hypothetical_protein	no_locus_tag
EPS30818	3837647	3838235	-	hypothetical_protein	no_locus_tag
EPS30819	3840318	3841460	+	hypothetical_protein	no_locus_tag
EPS30820	3841744	3844827	-	hypothetical_protein	no_locus_tag
EPS30821	3847235	3848524	+	hypothetical_protein	no_locus_tag
EPS30822	3849825	3851058	+	hypothetical_protein	no_locus_tag
EPS30823	3854324	3854545	-	hypothetical_protein	no_locus_tag
EPS30824	3856811	3857342	-	hypothetical_protein	no_locus_tag
EPS30825	3858415	3859480	+	hypothetical_protein	no_locus_tag
EPS30826	3861186	3862494	-	hypothetical_protein	no_locus_tag
EPS30827	3862599	3862895	+	hypothetical_protein	no_locus_tag
EPS30828	3863540	3865591	+	hypothetical_protein	no_locus_tag
EPS30829	3865995	3867267	-	hypothetical_protein	no_locus_tag
EPS30830	3868184	3870787	-	hypothetical_protein	no_locus_tag
EPS30831	3873192	3875741	-	hypothetical_protein	no_locus_tag
EPS30832	3876716	3877677	-	hypothetical_protein	no_locus_tag
EPS30833	3877972	3879761	+	hypothetical_protein	no_locus_tag
EPS30834	3880383	3881548	+	hypothetical_protein	no_locus_tag
EPS30835	3882319	3884712	-	hypothetical_protein	no_locus_tag
EPS30836	3885187	3887248	-	hypothetical_protein	no_locus_tag

Table of Blast hits (query gene, subject gene, %identity, blast score, %coverage, e-value):
Mycgr3G68458_Mycgr3T	EPS30828	64	836	90.7670454545	0.0	
Mycgr3G90786_Mycgr3T	EPS30821	29	63	45.2631578947	7e-08	
Mycgr3G68433_Mycgr3T	EPS30820	37	459	88.1438289602	2e-140	


>>

59. CP003002_4
Source: Myceliophthora thermophila ATCC 42464 chromosome 1, complete sequence.

Number of proteins with BLAST hits to this cluster: 3
MultiGeneBlast score: 3.0
Cumulative Blast bit score: 1357

Table of genes, locations, strands and annotations of subject cluster:
AEO55328	9026402	9027154	-	hypothetical_protein	MYCTH_2299037
AEO55329	9028063	9030554	-	hypothetical_protein	MYCTH_2299039
AEO55330	9030985	9031910	+	hypothetical_protein	MYCTH_2299040
AEO55331	9032396	9032668	-	hypothetical_protein	MYCTH_2299041
AEO55332	9033211	9034473	-	hypothetical_protein	MYCTH_2299042
AEO55333	9035197	9035970	+	hypothetical_protein	MYCTH_2107979
AEO55334	9036757	9042828	-	hypothetical_protein	MYCTH_2299043
AEO55335	9044169	9044981	-	hypothetical_protein	MYCTH_2314205
AEO55336	9046163	9048350	-	hypothetical_protein	MYCTH_97642
AEO55337	9049575	9050674	+	methylsterol_monooxygenase	MYCTH_109638
AEO55338	9051489	9051887	-	hypothetical_protein	MYCTH_2299056
AEO55339	9055360	9056020	+	hypothetical_protein	MYCTH_2299061
AEO55340	9056987	9059260	-	ARP5-like_protein	MYCTH_2299064
AEO55341	9060838	9061245	-	hypothetical_protein	MYCTH_2299066
AEO55342	9062117	9062576	-	hypothetical_protein	MYCTH_2299067
AEO55343	9062891	9063490	+	hypothetical_protein	MYCTH_2299068
AEO55344	9063982	9064429	+	hypothetical_protein	MYCTH_2299070
AEO55345	9065400	9066267	+	hypothetical_protein	MYCTH_2314212
AEO55346	9067117	9067923	-	hypothetical_protein	MYCTH_2142488
AEO55347	9069837	9070888	-	hypothetical_protein	MYCTH_2124283

Table of Blast hits (query gene, subject gene, %identity, blast score, %coverage, e-value):
Mycgr3G99145_Mycgr3T	AEO55335	82	355	99.5192307692	1e-121	
Mycgr3G84646_Mycgr3T	AEO55336	44	543	103.463203463	0.0	
Mycgr3G36271_Mycgr3T	AEO55337	72	459	95.6228956229	1e-159	


>>

60. KB707370_0
Source: Eutypa lata UCREL1 unplaced genomic scaffold EL1_03_scaffold_2032, whole genome shotgun sequence.

Number of proteins with BLAST hits to this cluster: 3
MultiGeneBlast score: 3.0
Cumulative Blast bit score: 1326

Table of genes, locations, strands and annotations of subject cluster:
EMR62832	700	918	+	putative_pterin_4_alpha_carbinolamine dehydratase protein	no_locus_tag
EMR62826	1515	2635	-	putative_c-4_methylsterol_variant_protein	no_locus_tag
EMR62821	4053	6124	+	putative_atp_synthase_regulation_protein_nca2 protein	no_locus_tag
EMR62820	7527	8553	+	putative_rab_gtpase_protein	no_locus_tag
EMR62831	9770	11721	-	hypothetical_protein	no_locus_tag
EMR62827	12387	14737	+	putative_aaa_family_atpase_protein	no_locus_tag
EMR62824	16515	17322	+	hypothetical_protein	no_locus_tag
EMR62833	18302	18942	-	hypothetical_protein	no_locus_tag
EMR62818	21629	23378	+	putative_aromatic-l-amino-acid_decarboxylase protein	no_locus_tag
EMR62823	23728	24270	-	hypothetical_protein	no_locus_tag

Table of Blast hits (query gene, subject gene, %identity, blast score, %coverage, e-value):
Mycgr3G99145_Mycgr3T	EMR62820	84	356	99.5192307692	4e-122	
Mycgr3G84646_Mycgr3T	EMR62821	44	554	101.731601732	0.0	
Mycgr3G36271_Mycgr3T	EMR62826	68	416	97.6430976431	3e-143	


>>

61. KB446566_3
Source: Pseudocercospora fijiensis CIRAD86 unplaced genomic scaffold MYCFIscaffold_12, whole genome shotgun sequence.

Number of proteins with BLAST hits to this cluster: 3
MultiGeneBlast score: 3.0
Cumulative Blast bit score: 1322

Table of genes, locations, strands and annotations of subject cluster:
EME77366	920062	922370	-	hypothetical_protein	no_locus_tag
EME77367	922504	923817	+	hypothetical_protein	no_locus_tag
EME77368	925041	925934	+	hypothetical_protein	no_locus_tag
EME77369	932702	932893	+	hypothetical_protein	no_locus_tag
EME77370	934075	935963	-	hypothetical_protein	no_locus_tag
EME77371	936380	937201	+	hypothetical_protein	no_locus_tag
EME77372	938799	941387	-	hypothetical_protein	no_locus_tag
EME77373	942550	945648	+	hypothetical_protein	no_locus_tag
EME77374	946401	947795	+	hypothetical_protein	no_locus_tag
EME77375	949865	951562	-	hypothetical_protein	no_locus_tag
EME77376	954705	954960	-	hypothetical_protein	no_locus_tag
EME77377	954984	955358	+	hypothetical_protein	no_locus_tag
EME77378	955417	962775	+	phosphatidylinositol_3-kinase_tor2	no_locus_tag
EME77379	963166	965354	-	hypothetical_protein	no_locus_tag

Table of Blast hits (query gene, subject gene, %identity, blast score, %coverage, e-value):
Mycgr3G90785_Mycgr3T	EME77373	27	68	89.111747851	3e-09	
Mycgr3G90786_Mycgr3T	EME77373	47	317	97.8947368421	1e-95	
Mycgr3G68433_Mycgr3T	EME77372	59	937	83.7706511176	0.0	


>>

62. FP929137_3
Source: Leptosphaeria maculans JN3 lm_SuperContig_10_v2 genomic supercontig, whole genome, isolate v23.1.3.

Number of proteins with BLAST hits to this cluster: 3
MultiGeneBlast score: 3.0
Cumulative Blast bit score: 1318

Table of genes, locations, strands and annotations of subject cluster:
CBY00049	1509441	1509941	+	predicted_protein	LEMA_P076380.1
CBY00050	1512271	1513437	+	similar_to_Mn2+_homeostasis_protein_Per1	LEMA_P076390.1
CBY00051	1514471	1515267	-	predicted_protein	LEMA_P076400.1
CBY00052	1515559	1516067	+	predicted_protein	LEMA_P076410.1
CBY00053	1516791	1517108	+	predicted_protein	LEMA_uP076420.1
CBY00054	1517506	1519427	+	hypothetical_protein	LEMA_P076430.1
CBY00055	1519502	1520818	-	similar_to_DNA-binding_protein_HGH1	LEMA_P076440.1
CBY00056	1522175	1524427	+	hypothetical_protein	LEMA_P076450.1
CBY00057	1524896	1526691	-	similar_to_carboxylesterase_family_protein	LEMA_P076460.1
CBY00058	1526987	1527352	-	predicted_protein	LEMA_P076470.1
CBY00059	1527671	1529952	-	hypothetical_protein	LEMA_P076480.1
CBY00060	1531604	1533489	+	similar_to_MFS_multidrug_transporter	LEMA_P076490.1
CBY00061	1535769	1537635	+	hypothetical_protein	LEMA_P076500.1
CBY00062	1538211	1540873	+	hypothetical_protein	LEMA_P076510.1
CBY00063	1541206	1542152	+	similar_to_GTP-binding_protein	LEMA_P076520.1
CBY00064	1543529	1545322	-	hypothetical_protein	LEMA_P076530.1
CBY00065	1545628	1546059	-	predicted_protein	LEMA_P076540.1
CBY00066	1546447	1549948	-	similar_to_calcium_permease_family_membrane transporter	LEMA_P076550.1
CBY00067	1551329	1552554	+	similar_to_26S_protease_regulatory_subunit_8	LEMA_P076560.1
CBY00068	1552712	1555070	+	similar_to_sugar_transporter	LEMA_P076570.1
CBY00069	1556522	1557059	-	predicted_protein	LEMA_P076580.1
CBY00070	1557663	1559229	+	hypothetical_protein	LEMA_P076590.1
CBY00071	1559930	1562128	+	hypothetical_protein	LEMA_P076600.1

Table of Blast hits (query gene, subject gene, %identity, blast score, %coverage, e-value):
Mycgr3G99145_Mycgr3T	CBY00063	87	366	99.5192307692	3e-126	
Mycgr3G84646_Mycgr3T	CBY00062	47	581	100.0	0.0	
Mycgr3G25746_Mycgr3T	CBY00055	55	371	102.78551532	5e-123	


>>

63. GG749488_1
Source: Ajellomyces dermatitidis ATCC 18188 genomic scaffold supercont1.82, whole genome shotgun sequence.

Number of proteins with BLAST hits to this cluster: 3
MultiGeneBlast score: 3.0
Cumulative Blast bit score: 1317

Table of genes, locations, strands and annotations of subject cluster:
EGE85258	81903	83664	-	hypothetical_protein	no_locus_tag
EGE85259	84290	89532	-	inositol_pyrophosphate_synthase	no_locus_tag
EGE85260	90412	94130	+	SnoRNA_binding_protein	no_locus_tag
EGE85261	95288	96118	+	hypothetical_protein	no_locus_tag
EGE85262	96480	98746	-	hypothetical_protein	no_locus_tag
EGE85263	99796	100802	-	DUF652_domain-containing_protein	no_locus_tag
EGE85264	101595	103181	-	hypothetical_protein	no_locus_tag
EGE85265	103769	106041	+	ATP_synthase_regulation_protein_NCA2	no_locus_tag
EGE85266	106528	109978	+	hypothetical_protein	no_locus_tag
EGE85267	110394	112017	-	hypothetical_protein	no_locus_tag
EGE85268	113262	113847	-	hypothetical_protein	no_locus_tag
EGE85269	115187	118039	+	hypothetical_protein	no_locus_tag
EGE85270	118767	119298	+	hypothetical_protein	no_locus_tag
EGE85271	122315	124396	-	creatine_transporter	no_locus_tag
EGE85272	124924	125303	+	hypothetical_protein	no_locus_tag
EGE85273	128052	129153	+	hypothetical_protein	no_locus_tag
EGE85274	130528	131352	+	GTP-binding_protein	no_locus_tag
EGE85275	131983	133221	-	hypothetical_protein	no_locus_tag
EGE85276	136882	139206	+	cell_division_cycle_protein	no_locus_tag
EGE85277	139790	140835	+	hypothetical_protein	no_locus_tag
EGE85278	141115	149991	-	hypothetical_protein	no_locus_tag
EGE85279	150520	151296	+	tRNA_specific_adenosine_deaminase	no_locus_tag

Table of Blast hits (query gene, subject gene, %identity, blast score, %coverage, e-value):
Mycgr3G99145_Mycgr3T	EGE85274	84	352	99.5192307692	2e-120	
Mycgr3G84646_Mycgr3T	EGE85265	41	483	99.8556998557	9e-158	
Mycgr3G36271_Mycgr3T	EGE85264	75	482	99.6632996633	6e-168	


>>

64. GG657483_1
Source: Ajellomyces dermatitidis SLH14081 genomic scaffold supercont1.36, whole genome shotgun sequence.

Number of proteins with BLAST hits to this cluster: 3
MultiGeneBlast score: 3.0
Cumulative Blast bit score: 1317

Table of genes, locations, strands and annotations of subject cluster:
EEQ75927	219822	221018	-	replication_fork_protection_component_Swi3	no_locus_tag
EEQ75928	221366	222226	+	NADH-ubiquinone_oxidoreductase_21_kDa_subunit	no_locus_tag
EEQ75929	222450	223227	-	tRNA-specific_adenosine-34_deaminase_subunit	no_locus_tag
EEQ75930	223739	232614	+	phosphatidylinositol_3-_and_4-kinase	no_locus_tag
EEQ75931	232892	233938	-	conserved_hypothetical_protein	no_locus_tag
EEQ75932	234518	236842	-	AAA_family_ATPase	no_locus_tag
EEQ75933	237499	238737	+	conserved_hypothetical_protein	no_locus_tag
EEQ75934	239369	240193	-	GTP-binding_protein_SAS1	no_locus_tag
EEQ75935	242215	242637	-	hypothetical_protein	no_locus_tag
EEQ75936	244361	245718	-	predicted_protein	no_locus_tag
EEQ75937	246297	248378	+	creatine_transporter	no_locus_tag
EEQ75938	251386	251917	-	hypothetical_protein	no_locus_tag
EEQ75939	252643	255406	-	conserved_hypothetical_protein	no_locus_tag
EEQ75940	256278	257390	+	predicted_protein	no_locus_tag
EEQ75941	258878	260221	+	conserved_hypothetical_protein	no_locus_tag
EEQ75942	260558	264094	-	conserved_hypothetical_protein	no_locus_tag
EEQ75943	264581	266853	-	ATP_synthase_regulation_protein_NCA2	no_locus_tag
EEQ75944	267878	269039	+	C-4_methyl_sterol_oxidase_Erg25	no_locus_tag
EEQ75945	269835	270841	+	FCF1_small_subunit	no_locus_tag
EEQ75946	271892	274158	+	conserved_hypothetical_protein	no_locus_tag
EEQ75947	274520	275350	-	conserved_hypothetical_protein	no_locus_tag
EEQ75948	276621	280283	-	snoRNA_binding_protein	no_locus_tag
EEQ75949	281160	286420	+	inositol_pyrophosphate_synthase	no_locus_tag
EEQ75950	287131	288885	+	conserved_hypothetical_protein	no_locus_tag

Table of Blast hits (query gene, subject gene, %identity, blast score, %coverage, e-value):
Mycgr3G99145_Mycgr3T	EEQ75934	84	352	99.5192307692	2e-120	
Mycgr3G84646_Mycgr3T	EEQ75943	41	485	99.8556998557	2e-158	
Mycgr3G36271_Mycgr3T	EEQ75944	75	480	99.6632996633	4e-168	


>>

65. EQ999987_1
Source: Ajellomyces dermatitidis ER-3 genomic scaffold supercont1.15, whole genome shotgun sequence.

Number of proteins with BLAST hits to this cluster: 3
MultiGeneBlast score: 3.0
Cumulative Blast bit score: 1316

Table of genes, locations, strands and annotations of subject cluster:
EEQ86076	356737	357597	+	NADH-ubiquinone_oxidoreductase_21_kDa_subunit	no_locus_tag
EEQ86077	357814	358591	-	tRNA-specific_adenosine-34_deaminase_subunit	no_locus_tag
EEQ86078	359099	367975	+	phosphatidylinositol_3-_and_4-kinase	no_locus_tag
EEQ86079	368255	369301	-	conserved_hypothetical_protein	no_locus_tag
EEQ86080	369881	372205	-	AAA_family_ATPase	no_locus_tag
EEQ86081	372875	374113	+	conserved_hypothetical_protein	no_locus_tag
EEQ86082	374745	375569	-	GTP-binding_protein_SAS1	no_locus_tag
EEQ86083	376944	378056	-	predicted_protein	no_locus_tag
EEQ86084	379581	381100	-	predicted_protein	no_locus_tag
EEQ86085	381671	383752	+	creatine_transporter	no_locus_tag
EEQ86086	386768	387302	-	hypothetical_protein	no_locus_tag
EEQ86087	388030	390793	-	conserved_hypothetical_protein	no_locus_tag
EEQ86088	391696	392677	+	predicted_protein	no_locus_tag
EEQ86089	394282	395625	+	conserved_hypothetical_protein	no_locus_tag
EEQ86090	395962	399495	-	conserved_hypothetical_protein	no_locus_tag
EEQ86091	399982	402254	-	conserved_hypothetical_protein	no_locus_tag
EEQ86092	403277	404436	+	C-4_methyl_sterol_oxidase_Erg25	no_locus_tag
EEQ86093	405188	406191	+	DUF652_domain-containing_protein	no_locus_tag
EEQ86094	407241	409498	+	conserved_hypothetical_protein	no_locus_tag
EEQ86095	409860	410687	-	conserved_hypothetical_protein	no_locus_tag
EEQ86096	411828	415544	-	snoRNA_binding_protein	no_locus_tag
EEQ86097	416447	421660	+	inositol_pyrophosphate_synthase	no_locus_tag
EEQ86098	422381	424078	+	predicted_protein	no_locus_tag

Table of Blast hits (query gene, subject gene, %identity, blast score, %coverage, e-value):
Mycgr3G99145_Mycgr3T	EEQ86082	84	352	99.5192307692	2e-120	
Mycgr3G84646_Mycgr3T	EEQ86091	41	484	99.8556998557	7e-158	
Mycgr3G36271_Mycgr3T	EEQ86092	75	480	99.6632996633	4e-168	


>>

66. JH794989_0
Source: Magnaporthe oryzae P131 unplaced genomic scaffold P131_scaffold00957, whole genome shotgun sequence.

Number of proteins with BLAST hits to this cluster: 3
MultiGeneBlast score: 3.0
Cumulative Blast bit score: 1313

Table of genes, locations, strands and annotations of subject cluster:
ELQ63640	21429	23033	+	squalene_monooxygenase	no_locus_tag
ELQ63641	24515	27581	-	DUF625_domain-containing_protein	no_locus_tag
ELQ63642	31622	33275	+	hypothetical_protein	no_locus_tag
ELQ63643	34295	35633	+	dolichyl-phosphate_beta-glucosyltransferase	no_locus_tag
ELQ63644	36010	38401	-	ATPase,_AFG2_type	no_locus_tag
ELQ63645	38944	40206	+	hypothetical_protein	no_locus_tag
ELQ63646	40988	41834	-	GTP-binding_protein_SAS1	no_locus_tag
ELQ63647	43145	45298	-	nuclear_control_of_ATPase_protein_2	no_locus_tag
ELQ63648	46968	48081	+	C-4_methylsterol_oxidase	no_locus_tag
ELQ63649	48462	49127	-	hypothetical_protein	no_locus_tag
ELQ63650	51654	52538	+	hypothetical_protein	no_locus_tag
ELQ63651	52845	55385	-	actin-related_protein_5	no_locus_tag
ELQ63652	56873	57460	+	hypothetical_protein	no_locus_tag
ELQ63653	58351	59301	-	hypothetical_protein	no_locus_tag
ELQ63654	59934	60674	-	profilin	no_locus_tag

Table of Blast hits (query gene, subject gene, %identity, blast score, %coverage, e-value):
Mycgr3G99145_Mycgr3T	ELQ63646	85	355	99.5192307692	1e-121	
Mycgr3G84646_Mycgr3T	ELQ63647	42	526	101.587301587	1e-174	
Mycgr3G36271_Mycgr3T	ELQ63648	70	432	94.6127946128	5e-149	


>>

67. JH793752_0
Source: Magnaporthe oryzae Y34 unplaced genomic scaffold Y34_scaffold00460, whole genome shotgun sequence.

Number of proteins with BLAST hits to this cluster: 3
MultiGeneBlast score: 3.0
Cumulative Blast bit score: 1313

Table of genes, locations, strands and annotations of subject cluster:
ELQ40148	342	2591	-	hypothetical_protein	no_locus_tag
ELQ40149	7232	7972	+	profilin	no_locus_tag
ELQ40150	8551	9553	+	hypothetical_protein	no_locus_tag
ELQ40151	10444	11031	-	hypothetical_protein	no_locus_tag
ELQ40152	12519	15059	+	actin-related_protein_5	no_locus_tag
ELQ40153	15366	16250	-	hypothetical_protein	no_locus_tag
ELQ40154	18775	19440	+	hypothetical_protein	no_locus_tag
ELQ40155	19821	20934	-	C-4_methylsterol_oxidase	no_locus_tag
ELQ40156	22605	24758	+	nuclear_control_of_ATPase_protein_2	no_locus_tag
ELQ40157	26069	26915	+	GTP-binding_protein_SAS1	no_locus_tag
ELQ40158	27697	28959	-	hypothetical_protein	no_locus_tag
ELQ40159	29502	31894	+	ATPase,_AFG2_type	no_locus_tag
ELQ40160	32271	33609	-	dolichyl-phosphate_beta-glucosyltransferase	no_locus_tag
ELQ40161	34629	36282	-	hypothetical_protein	no_locus_tag
ELQ40162	40320	43386	+	DUF625_domain-containing_protein	no_locus_tag
ELQ40163	44864	46468	-	squalene_monooxygenase	no_locus_tag

Table of Blast hits (query gene, subject gene, %identity, blast score, %coverage, e-value):
Mycgr3G99145_Mycgr3T	ELQ40157	85	355	99.5192307692	1e-121	
Mycgr3G84646_Mycgr3T	ELQ40156	42	526	101.587301587	1e-174	
Mycgr3G36271_Mycgr3T	ELQ40155	70	432	94.6127946128	5e-149	


>>

68. CM001233_0
Source: Magnaporthe oryzae 70-15 chromosome 3, whole genome shotgun sequence.

Number of proteins with BLAST hits to this cluster: 3
MultiGeneBlast score: 3.0
Cumulative Blast bit score: 1313

Table of genes, locations, strands and annotations of subject cluster:
EHA52186	2659095	2661341	-	hypothetical_protein	no_locus_tag
EHA52187	2662481	2664568	-	hypothetical_protein	no_locus_tag
EHA52188	2665982	2666722	+	profilin	no_locus_tag
EHA52189	2667416	2668183	-	Got1_family_protein	no_locus_tag
EHA52190	2669195	2669782	-	hypothetical_protein	no_locus_tag
EHA52191	2670188	2670606	+	DASH_complex_subunit_dad4	no_locus_tag
EHA52192	2671270	2673810	+	hypothetical_protein	no_locus_tag
EHA52193	2674117	2675004	-	hypothetical_protein,_variant_2	no_locus_tag
EHA52196	2677527	2678192	+	hypothetical_protein	no_locus_tag
EHA52197	2678573	2679686	-	C-4_methylsterol_oxidase	no_locus_tag
EHA52198	2680625	2681076	-	hypothetical_protein	no_locus_tag
EHA52199	2681356	2683509	+	hypothetical_protein	no_locus_tag
EHA52200	2684820	2685666	+	GTP-binding_protein_ypt2	no_locus_tag
EHA52201	2686448	2688009	-	hypothetical_protein	no_locus_tag
EHA52202	2688253	2690655	+	ATPase	no_locus_tag
EHA52203	2691032	2692370	-	dolichyl-phosphate_beta-glucosyltransferase	no_locus_tag
EHA52204	2693390	2695043	-	hypothetical_protein	no_locus_tag
EHA52205	2699082	2702148	+	hypothetical_protein	no_locus_tag
EHA52206	2703629	2705233	-	squalene_monooxygenase	no_locus_tag

Table of Blast hits (query gene, subject gene, %identity, blast score, %coverage, e-value):
Mycgr3G99145_Mycgr3T	EHA52200	85	355	99.5192307692	1e-121	
Mycgr3G84646_Mycgr3T	EHA52199	42	526	101.587301587	1e-174	
Mycgr3G36271_Mycgr3T	EHA52197	70	432	94.6127946128	5e-149	


>>

69. KB908844_8
Source: Setosphaeria turcica Et28A unplaced genomic scaffold SETTUscaffold_6, whole genome shotgun sequence.

Number of proteins with BLAST hits to this cluster: 3
MultiGeneBlast score: 3.0
Cumulative Blast bit score: 1312

Table of genes, locations, strands and annotations of subject cluster:
EOA82895	1689067	1691480	-	hypothetical_protein	no_locus_tag
EOA82896	1692451	1695948	-	hypothetical_protein	no_locus_tag
EOA82897	1696383	1697024	+	hypothetical_protein	no_locus_tag
EOA82898	1697063	1698052	-	hypothetical_protein	no_locus_tag
EOA82899	1698464	1700054	-	hypothetical_protein	no_locus_tag
EOA82900	1701162	1702179	+	hypothetical_protein	no_locus_tag
EOA82901	1703065	1704372	-	carbohydrate_esterase_family_9_protein	no_locus_tag
EOA82902	1705027	1708080	+	glycoside_hydrolase_family_3_protein	no_locus_tag
EOA82903	1708413	1710944	+	hypothetical_protein	no_locus_tag
EOA82904	1715589	1717350	-	hypothetical_protein	no_locus_tag
EOA82905	1719073	1720719	-	hypothetical_protein	no_locus_tag
EOA82906	1722133	1723389	+	hypothetical_protein	no_locus_tag
EOA82907	1724102	1727533	+	hypothetical_protein	no_locus_tag
EOA82908	1728084	1735952	-	hypothetical_protein	no_locus_tag
EOA82909	1736521	1736926	+	hypothetical_protein	no_locus_tag
EOA82910	1737827	1740242	-	hypothetical_protein	no_locus_tag
EOA82911	1742488	1744089	+	hypothetical_protein	no_locus_tag
EOA82912	1747120	1748236	+	hypothetical_protein	no_locus_tag

Table of Blast hits (query gene, subject gene, %identity, blast score, %coverage, e-value):
Mycgr3G99145_Mycgr3T	EOA82907	76	317	98.0769230769	2e-99	
Mycgr3G84646_Mycgr3T	EOA82907	48	607	98.556998557	0.0	
Mycgr3G84654_Mycgr3T	EOA82903	55	388	85.6179775281	4e-123	


>>

70. GG704913_5
Source: Coccidioides immitis RS genomic scaffold supercont3.3, whole genome shotgun sequence.

Number of proteins with BLAST hits to this cluster: 3
MultiGeneBlast score: 3.0
Cumulative Blast bit score: 1308

Table of genes, locations, strands and annotations of subject cluster:
EAS30096	1097031	1098202	-	chromosome_segregation_in_meiosis_protein_3	no_locus_tag
EAS30095	1098653	1099478	+	NADH-ubiquinone_oxidoreductase_21_kDa_subunit	no_locus_tag
EAS30094	1099644	1100610	-	tRNA_specific_adenosine_deaminase	no_locus_tag
EJB11175	1100872	1109613	+	UVSB_PI-3_kinase	no_locus_tag
EAS30091	1109928	1111029	-	hypothetical_protein	no_locus_tag
EAS30090	1112389	1114696	-	AAA_family_ATPase	no_locus_tag
EAS30089	1115444	1116138	+	hypothetical_protein	no_locus_tag
EAS30088	1116619	1117947	-	C-4_methyl_sterol_oxidase_Erg25	no_locus_tag
EAS30087	1118363	1120570	+	hypothetical_protein	no_locus_tag
EAS30086	1121658	1122428	+	GTP-binding_protein_ypt2	no_locus_tag
EAS30085	1123983	1124928	+	hypothetical_protein	no_locus_tag
EJB11176	1125417	1126656	-	hypothetical_protein	no_locus_tag
EAS30082	1127161	1127859	-	hypothetical_protein	no_locus_tag
EAS30081	1128197	1129540	-	hypothetical_protein	no_locus_tag
EAS30080	1129864	1130172	+	hypothetical_protein	no_locus_tag
EJB11177	1131774	1132392	+	hypothetical_protein	no_locus_tag
EAS30078	1133396	1134215	+	hypothetical_protein	no_locus_tag
EJB11178	1134729	1136678	-	hypothetical_protein	no_locus_tag
EAS30075	1138553	1139059	+	hypothetical_protein	no_locus_tag
EAS30074	1140178	1140393	-	hypothetical_protein	no_locus_tag
EAS30073	1140898	1147836	-	hypothetical_protein	no_locus_tag

Table of Blast hits (query gene, subject gene, %identity, blast score, %coverage, e-value):
Mycgr3G99145_Mycgr3T	EAS30086	82	350	99.5192307692	6e-120	
Mycgr3G84646_Mycgr3T	EAS30087	40	480	100.288600289	7e-157	
Mycgr3G36271_Mycgr3T	EAS30088	77	478	97.6430976431	3e-166	


>>

71. GL385398_1
Source: Gaeumannomyces graminis var. tritici R3-111a-1 unplaced genomic scaffold supercont2.4, whole genome shotgun sequence.

Number of proteins with BLAST hits to this cluster: 3
MultiGeneBlast score: 3.0
Cumulative Blast bit score: 1302

Table of genes, locations, strands and annotations of subject cluster:
EJT74536	2923498	2925173	+	hypothetical_protein	no_locus_tag
EJT74537	2927702	2929062	+	dolichyl-phosphate_beta-glucosyltransferase	no_locus_tag
EJT74538	2929456	2931831	-	ATPase	no_locus_tag
EJT74539	2932795	2934528	+	hypothetical_protein	no_locus_tag
EJT74540	2935676	2936683	-	GTP-binding_protein_ypt2	no_locus_tag
EJT74541	2938286	2940411	-	hypothetical_protein	no_locus_tag
EJT74542	2941856	2942979	+	C-4_methylsterol_oxidase	no_locus_tag
EJT74543	2943356	2944649	-	hypothetical_protein	no_locus_tag
EJT74544	2945869	2946496	+	hypothetical_protein	no_locus_tag
EJT74545	2948742	2949155	-	hypothetical_protein	no_locus_tag
EJT74546	2950610	2951321	+	hypothetical_protein	no_locus_tag
EJT74547	2952815	2953827	+	hypothetical_protein	no_locus_tag
EJT74548	2954701	2957216	-	hypothetical_protein	no_locus_tag
EJT74549	2957630	2958151	-	hypothetical_protein	no_locus_tag
EJT74550	2958573	2958923	-	hypothetical_protein	no_locus_tag
EJT74551	2959309	2960184	-	hypothetical_protein	no_locus_tag

Table of Blast hits (query gene, subject gene, %identity, blast score, %coverage, e-value):
Mycgr3G99145_Mycgr3T	EJT74540	82	353	99.5192307692	5e-121	
Mycgr3G84646_Mycgr3T	EJT74541	42	515	102.597402597	5e-170	
Mycgr3G36271_Mycgr3T	EJT74542	70	434	93.9393939394	7e-150	


>>

72. GL636502_0
Source: Coccidioides posadasii str. Silveira unplaced genomic scaffold supercont2.17, whole genome shotgun sequence.

Number of proteins with BLAST hits to this cluster: 3
MultiGeneBlast score: 3.0
Cumulative Blast bit score: 1299

Table of genes, locations, strands and annotations of subject cluster:
EFW15000	15288	16449	-	chromosome_segregation_in_meiosis_protein_3	no_locus_tag
EFW15001	16900	17729	+	NADH-ubiquinone_oxidoreductase_21_kDa_subunit	no_locus_tag
EFW15002	17895	18815	-	tRNA-specific_adenosine_deaminase_subunit_TAD2	no_locus_tag
EFW15003	19144	21761	+	conserved_hypothetical_protein	no_locus_tag
EFW15004	22411	27887	+	conserved_hypothetical_protein	no_locus_tag
EFW15005	28216	29313	-	hypothetical_protein	no_locus_tag
EFW15006	30675	32982	-	AAA_family_ATPase	no_locus_tag
EFW15007	33732	34423	+	conserved_hypothetical_protein	no_locus_tag
EFW15008	34904	35990	-	C-4_methylsterol_oxidase	no_locus_tag
EFW15009	36652	38859	+	conserved_hypothetical_protein	no_locus_tag
EFW15010	39970	40740	+	GTP-binding_protein_SAS1	no_locus_tag
EFW15011	43776	45015	-	hypothetical_protein	no_locus_tag
EFW15012	45524	46225	-	predicted_protein	no_locus_tag
EFW15013	46558	47709	-	conserved_hypothetical_protein	no_locus_tag
EFW15014	48198	48935	+	predicted_protein	no_locus_tag
EFW15015	50423	50779	+	predicted_protein	no_locus_tag
EFW15016	51932	52855	+	FCF1_small_subunit	no_locus_tag
EFW15017	53849	55471	-	conserved_hypothetical_protein	no_locus_tag
EFW15018	56781	57200	+	conserved_hypothetical_protein	no_locus_tag
EFW15019	58985	66023	-	hypothetical_protein	no_locus_tag

Table of Blast hits (query gene, subject gene, %identity, blast score, %coverage, e-value):
Mycgr3G99145_Mycgr3T	EFW15010	82	350	99.5192307692	6e-120	
Mycgr3G84646_Mycgr3T	EFW15009	39	473	100.288600289	3e-154	
Mycgr3G36271_Mycgr3T	EFW15008	77	476	97.6430976431	1e-166	


>>

73. ACFW01000015_1
Source: Coccidioides posadasii C735 delta SOWgp, whole genome shotgun sequencing project.

Number of proteins with BLAST hits to this cluster: 3
MultiGeneBlast score: 3.0
Cumulative Blast bit score: 1299

Table of genes, locations, strands and annotations of subject cluster:
EER28291	320549	321472	-	hypothetical_protein	no_locus_tag
EER28292	325672	326844	+	hypothetical_protein	no_locus_tag
EER28293	327177	327878	+	hypothetical_protein	no_locus_tag
EER28294	328387	329626	+	hypothetical_protein	no_locus_tag
EER28295	331882	336498	-	copia-like_retrotransposon_family_protein	no_locus_tag
EER28296	337980	338750	-	Ras_family_protein	no_locus_tag
EER28297	339872	342079	-	hypothetical_protein	no_locus_tag
EER28298	342741	343833	+	C-4_methylsterol_oxidase,_putative	no_locus_tag
EER28299	344314	345005	-	pterin-4-alpha-carbinolamine_dehydratase_family_protein	no_locus_tag
EER28300	345755	348062	+	ATPase,_AAA_family_protein	no_locus_tag
EER28301	350859	359602	-	DNA_repair_protein,_putative	no_locus_tag
EER28302	359934	360851	+	Cytidine_and_deoxycytidylate_deaminase_zinc-binding_domain_containing_protein	no_locus_tag
EER28303	361017	361846	-	NADH-ubiquinone_oxidoreductase_21_kDa_subunit,_putative	no_locus_tag
EER28304	362297	363458	+	hypothetical_protein	no_locus_tag

Table of Blast hits (query gene, subject gene, %identity, blast score, %coverage, e-value):
Mycgr3G99145_Mycgr3T	EER28296	82	350	99.5192307692	6e-120	
Mycgr3G84646_Mycgr3T	EER28297	39	473	100.288600289	3e-154	
Mycgr3G36271_Mycgr3T	EER28298	77	476	97.6430976431	1e-166	


>>

74. KB446566_1
Source: Pseudocercospora fijiensis CIRAD86 unplaced genomic scaffold MYCFIscaffold_12, whole genome shotgun sequence.

Number of proteins with BLAST hits to this cluster: 3
MultiGeneBlast score: 3.0
Cumulative Blast bit score: 1294

Table of genes, locations, strands and annotations of subject cluster:
EME77245	240045	241434	+	hypothetical_protein	no_locus_tag
EME77246	241602	242410	-	hypothetical_protein	no_locus_tag
EME77247	242456	243393	+	hypothetical_protein	no_locus_tag
EME77248	243650	245851	-	hypothetical_protein	no_locus_tag
EME77249	248686	249795	-	hypothetical_protein	no_locus_tag
EME77250	251044	251824	-	hypothetical_protein	no_locus_tag
EME77251	252128	253563	+	hypothetical_protein	no_locus_tag
EME77252	253586	254708	-	hypothetical_protein	no_locus_tag
EME77253	255336	255506	+	hypothetical_protein	no_locus_tag
EME77254	259305	260315	+	hypothetical_protein	no_locus_tag
EME77255	268919	269143	-	hypothetical_protein	no_locus_tag
EME77256	269951	271369	-	serine/threonine_protein_kinase	no_locus_tag
EME77257	272383	276236	+	hypothetical_protein	no_locus_tag
EME77258	284353	285861	-	glycoside_hydrolase_family_13_protein	no_locus_tag
EME77259	286576	287690	+	hypothetical_protein	no_locus_tag
EME77260	287727	288270	+	hypothetical_protein	no_locus_tag
EME77261	288306	290513	+	hypothetical_protein	no_locus_tag
EME77262	290510	291957	-	hypothetical_protein	no_locus_tag

Table of Blast hits (query gene, subject gene, %identity, blast score, %coverage, e-value):
Mycgr3G68429_Mycgr3T	EME77254	83	558	75.9523809524	0.0	
Mycgr3G103260_Mycgr3	EME77256	74	392	100.819672131	9e-132	
Mycgr3G55345_Mycgr3T	EME77250	81	344	97.1291866029	2e-117	


>>

75. CABT02000002_1
Source: Sordaria macrospora k-hell, whole genome shotgun sequencing project.

Number of proteins with BLAST hits to this cluster: 3
MultiGeneBlast score: 3.0
Cumulative Blast bit score: 1287

Table of genes, locations, strands and annotations of subject cluster:
CCC06921	1224908	1226006	+	not annotated	no_locus_tag
CCC06922	1227748	1232623	-	not annotated	no_locus_tag
CCC06923	1233359	1234319	-	not annotated	no_locus_tag
CCC06924	1234970	1236190	+	not annotated	no_locus_tag
CCC06925	1236346	1242626	-	not annotated	no_locus_tag
CCC06926	1243977	1244948	-	not annotated	no_locus_tag
CCC06927	1246865	1249055	-	not annotated	no_locus_tag
CCC06928	1251128	1252266	+	not annotated	no_locus_tag
CCC06929	1252856	1254081	-	not annotated	no_locus_tag
CCC06930	1254883	1255982	+	not annotated	no_locus_tag
CCC06931	1258586	1260083	+	not annotated	no_locus_tag
CCC06932	1261886	1262416	-	not annotated	no_locus_tag
CCC06933	1264410	1267328	-	not annotated	no_locus_tag
CCC06934	1270485	1271599	+	not annotated	no_locus_tag

Table of Blast hits (query gene, subject gene, %identity, blast score, %coverage, e-value):
Mycgr3G99145_Mycgr3T	CCC06926	84	362	99.5192307692	2e-124	
Mycgr3G84646_Mycgr3T	CCC06927	41	488	101.298701299	1e-159	
Mycgr3G36271_Mycgr3T	CCC06928	72	437	94.2760942761	5e-151	


>>

76. DS572750_2
Source: Paracoccidioides brasiliensis Pb18 supercont1.1 genomic scaffold, whole genome shotgun sequence.

Number of proteins with BLAST hits to this cluster: 3
MultiGeneBlast score: 3.0
Cumulative Blast bit score: 1279

Table of genes, locations, strands and annotations of subject cluster:
EEH43980	898018	901203	+	conserved_hypothetical_protein	no_locus_tag
EEH43981	902421	903206	+	conserved_hypothetical_protein	no_locus_tag
EEH43982	903558	905249	-	conserved_hypothetical_protein	no_locus_tag
EEH43983	906944	907934	-	rRNA-processing_protein_FCF1	no_locus_tag
EEH43984	908618	909670	-	hypothetical_protein	no_locus_tag
EEH43985	910552	912112	-	C-4_methylsterol_oxidase	no_locus_tag
EEH43986	916982	917251	+	predicted_protein	no_locus_tag
EEH43987	918373	919149	-	conserved_hypothetical_protein	no_locus_tag
EEH43988	919452	921521	+	conserved_hypothetical_protein	no_locus_tag
EEH43989	922806	926903	+	hypothetical_protein	no_locus_tag
EEH43990	927224	928561	+	conserved_hypothetical_protein	no_locus_tag
EEH43991	929126	931594	+	conserved_hypothetical_protein	no_locus_tag
EEH43992	934598	935938	-	conserved_hypothetical_protein	no_locus_tag
EEH43993	937234	938101	+	GTP-binding_protein_SAS1	no_locus_tag
EEH43994	939267	940299	-	conserved_hypothetical_protein	no_locus_tag
EEH43995	940941	943289	+	AAA_family_ATPase	no_locus_tag
EEH43996	943683	944940	+	hypothetical_protein	no_locus_tag
EEH43997	945424	954064	-	conserved_hypothetical_protein	no_locus_tag
EEH43998	954399	955264	+	tRNA-specific_adenosine_deaminase	no_locus_tag
EEH43999	955497	956346	-	NADH-ubiquinone_oxidoreductase_21_kDa_subunit	no_locus_tag
EEH44000	957431	958201	+	predicted_protein	no_locus_tag

Table of Blast hits (query gene, subject gene, %identity, blast score, %coverage, e-value):
Mycgr3G99145_Mycgr3T	EEH43993	83	346	99.5192307692	2e-118	
Mycgr3G84646_Mycgr3T	EEH43991	40	476	104.617604618	8e-155	
Mycgr3G36271_Mycgr3T	EEH43985	73	457	97.6430976431	5e-159	


>>

77. GL891303_3
Source: Neurospora tetrasperma FGSC 2508 unplaced genomic scaffold NEUTE1scaffold_2, whole genome shotgun sequence.

Number of proteins with BLAST hits to this cluster: 3
MultiGeneBlast score: 3.0
Cumulative Blast bit score: 1277

Table of genes, locations, strands and annotations of subject cluster:
EGO59148	2432505	2434137	+	hypothetical_protein	no_locus_tag
EGO59149	2435390	2440255	-	hypothetical_protein	no_locus_tag
EGO59150	2440958	2441826	-	pyridoxamine_5'-phosphate_oxidase	no_locus_tag
EGO59151	2444132	2450399	-	activating_signal_cointegrator_1_complex_subunit 3	no_locus_tag
EGO59152	2451741	2452697	-	GTP-binding_protein_SAS1	no_locus_tag
EGO59153	2454656	2456834	-	hypothetical_protein	no_locus_tag
EGO59154	2458783	2459902	+	C-4_methylsterol_oxidase,_variant	no_locus_tag
EGO59155	2462720	2464177	+	hypothetical_protein	no_locus_tag
EGO59156	2467032	2467942	+	hypothetical_protein	no_locus_tag
EGO59157	2469696	2472251	-	hypothetical_protein	no_locus_tag
EGO59158	2475174	2476263	+	profilin	no_locus_tag
EGO59159	2479089	2479721	-	hypothetical_protein	no_locus_tag

Table of Blast hits (query gene, subject gene, %identity, blast score, %coverage, e-value):
Mycgr3G99145_Mycgr3T	EGO59152	88	355	92.3076923077	1e-121	
Mycgr3G84646_Mycgr3T	EGO59153	41	487	101.731601732	2e-159	
Mycgr3G36271_Mycgr3T	EGO59154	71	435	93.9393939394	2e-150	


>>

78. GL891217_3
Source: Neurospora tetrasperma FGSC 2509 unplaced genomic scaffold NEUTE2scaffold_3, whole genome shotgun sequence.

Number of proteins with BLAST hits to this cluster: 3
MultiGeneBlast score: 3.0
Cumulative Blast bit score: 1277

Table of genes, locations, strands and annotations of subject cluster:
EGZ73259	2434608	2436240	+	ras-domain-containing_protein	no_locus_tag
EGZ73260	2437493	2442358	-	hypothetical_protein	no_locus_tag
EGZ73261	2443095	2443930	-	pyridoxamine_5'-phosphate_oxidase	no_locus_tag
EGZ73262	2446236	2452503	-	activating_signal_cointegrator_1_complex_subunit 3	no_locus_tag
EGZ73263	2453845	2454801	-	GTP-binding_protein_SAS1	no_locus_tag
EGZ73264	2456760	2458938	-	NCA2-domain-containing_protein	no_locus_tag
EGZ73265	2460887	2462006	+	C-4_methylsterol_oxidase,_variant	no_locus_tag
EGZ73266	2464824	2466281	+	hypothetical_protein	no_locus_tag
EGZ73267	2469136	2470046	+	hypothetical_protein	no_locus_tag
EGZ73268	2471800	2474355	-	hypothetical_protein	no_locus_tag
EGZ73269	2477278	2478367	+	profilin	no_locus_tag
EGZ73270	2481193	2481825	-	hypothetical_protein	no_locus_tag

Table of Blast hits (query gene, subject gene, %identity, blast score, %coverage, e-value):
Mycgr3G99145_Mycgr3T	EGZ73263	88	355	92.3076923077	1e-121	
Mycgr3G84646_Mycgr3T	EGZ73264	41	487	101.731601732	2e-159	
Mycgr3G36271_Mycgr3T	EGZ73265	71	435	93.9393939394	2e-150	


>>

79. KE148177_0
Source: Ophiostoma piceae UAMH 11346 chromosome Unknown scf32, whole genome shotgun sequence.

Number of proteins with BLAST hits to this cluster: 3
MultiGeneBlast score: 3.0
Cumulative Blast bit score: 1269

Table of genes, locations, strands and annotations of subject cluster:
EPE02531	78146	78598	+	got1_family_protein	no_locus_tag
EPE02532	79461	79947	-	profilin	no_locus_tag
EPE02533	82320	84806	+	chromatin_remodeling_complex_subunit	no_locus_tag
EPE02534	85582	86421	-	transmembrane_protein	no_locus_tag
EPE02535	87981	88629	+	hypothetical_protein	no_locus_tag
EPE02536	91466	93498	+	sphingomyelin_phosphodiesterase	no_locus_tag
EPE02537	94609	95553	+	pterin_4_alpha_carbinolamine_dehydratase	no_locus_tag
EPE02538	96072	97164	-	c-4_methylsterol_oxidase	no_locus_tag
EPE02539	99029	101436	+	atp_synthase_regulation_protein_nca2	no_locus_tag
EPE02540	103269	104120	+	rab_gtpase	no_locus_tag
EPE02541	104996	107137	-	hypothetical_protein	no_locus_tag
EPE02542	107978	110437	+	aaa_family_atpase	no_locus_tag
EPE02543	110681	111988	-	dolichyl-phosphate_beta-glucosyltransferase	no_locus_tag
EPE02544	113123	113506	-	snrnp_and_snornp_protein	no_locus_tag
EPE02545	118159	118817	-	hypothetical_protein	no_locus_tag

Table of Blast hits (query gene, subject gene, %identity, blast score, %coverage, e-value):
Mycgr3G99145_Mycgr3T	EPE02540	85	358	99.5192307692	4e-123	
Mycgr3G84646_Mycgr3T	EPE02539	42	451	84.8484848485	1e-144	
Mycgr3G36271_Mycgr3T	EPE02538	72	460	95.6228956229	5e-160	


>>

80. CH408032_1
Source: Chaetomium globosum CBS 148.51 scaffold_4 genomic scaffold, whole genome shotgun sequence.

Number of proteins with BLAST hits to this cluster: 3
MultiGeneBlast score: 3.0
Cumulative Blast bit score: 1253

Table of genes, locations, strands and annotations of subject cluster:
EAQ88117	3133464	3134210	-	hypothetical_protein	no_locus_tag
EAQ88118	3134963	3137399	-	hypothetical_protein	no_locus_tag
EAQ88119	3137794	3138597	+	hypothetical_protein	no_locus_tag
EAQ88120	3138985	3140993	-	hypothetical_protein	no_locus_tag
EAQ88121	3142002	3142730	+	hypothetical_protein	no_locus_tag
EAQ88122	3143418	3149459	-	hypothetical_protein	no_locus_tag
EAQ88123	3150792	3151552	-	hypothetical_protein	no_locus_tag
EAQ88124	3152860	3155032	-	hypothetical_protein	no_locus_tag
EAQ88125	3156246	3157343	+	hypothetical_protein	no_locus_tag
EAQ88126	3158297	3159091	-	hypothetical_protein	no_locus_tag
EAQ88127	3162488	3163119	+	hypothetical_protein	no_locus_tag
EAQ88128	3163862	3166355	-	hypothetical_protein	no_locus_tag
EAQ88129	3166875	3168334	-	hypothetical_protein	no_locus_tag
EAQ88130	3169209	3169811	+	hypothetical_protein	no_locus_tag
EAQ88131	3171570	3172284	+	hypothetical_protein	no_locus_tag
EAQ88132	3173200	3173968	-	predicted_protein	no_locus_tag
EAQ88133	3176603	3180263	-	hypothetical_protein	no_locus_tag

Table of Blast hits (query gene, subject gene, %identity, blast score, %coverage, e-value):
Mycgr3G99145_Mycgr3T	EAQ88123	82	346	99.0384615385	2e-118	
Mycgr3G84646_Mycgr3T	EAQ88124	42	518	103.318903319	2e-171	
Mycgr3G36271_Mycgr3T	EAQ88125	65	389	95.6228956229	8e-133	


>>

81. GL629769_0
Source: Grosmannia clavigera kw1407 unplaced genomic scaffold GCSC_144, whole genome shotgun sequence.

Number of proteins with BLAST hits to this cluster: 3
MultiGeneBlast score: 3.0
Cumulative Blast bit score: 1241

Table of genes, locations, strands and annotations of subject cluster:
EFX02879	368914	369690	+	got1_family_protein	no_locus_tag
EFX03070	370309	371088	-	profilin	no_locus_tag
EFX02970	372426	374960	+	chromatin_remodeling_complex_subunit	no_locus_tag
EFX02620	375530	377503	-	bzip_transcription_factor	no_locus_tag
EFX03226	380092	380552	+	stress_responsive_a_b_barrel_domain_containing protein	no_locus_tag
EFX03320	382105	382865	+	pterin-4-alpha-carbinolamine_dehydratase	no_locus_tag
EFX03157	382355	382837	-	hypothetical_protein	no_locus_tag
EFX03141	383367	384429	-	c-4_methyl_sterol_oxidase	no_locus_tag
EFX02912	385369	387663	+	nuclear_control_of_ATP_synthase_2_protein	no_locus_tag
EFX03003	388446	389194	+	rab_GTPase	no_locus_tag
EFX02964	389704	391725	-	hypothetical_protein	no_locus_tag
EFX03091	392652	395714	-	duf625_domain_containing_protein	no_locus_tag
EFX02675	399590	400127	+	hypothetical_protein	no_locus_tag
EFX02849	401133	402206	+	hypothetical_protein	no_locus_tag
EFX03270	403641	404176	+	snrnp_and_snornp_protein	no_locus_tag
EFX02688	405072	406286	+	dolichyl-phosphate_beta-transferase	no_locus_tag
EFX02828	406727	408985	-	aaa_family_ATPase	no_locus_tag

Table of Blast hits (query gene, subject gene, %identity, blast score, %coverage, e-value):
Mycgr3G99145_Mycgr3T	EFX03003	85	357	99.5192307692	2e-122	
Mycgr3G84646_Mycgr3T	EFX02912	43	450	84.7041847042	1e-144	
Mycgr3G36271_Mycgr3T	EFX03141	72	434	91.5824915825	6e-150	


>>

82. CH476615_1
Source: Uncinocarpus reesii 1704 scaffold_1 genomic scaffold, whole genome shotgun sequence.

Number of proteins with BLAST hits to this cluster: 3
MultiGeneBlast score: 3.0
Cumulative Blast bit score: 1238

Table of genes, locations, strands and annotations of subject cluster:
EEP77715	6807300	6811550	-	conserved_hypothetical_protein	no_locus_tag
EEP77716	6812395	6815757	+	conserved_hypothetical_protein	no_locus_tag
EEP77717	6816382	6816979	+	predicted_protein	no_locus_tag
EEP77718	6817253	6818824	-	predicted_protein	no_locus_tag
EEP77719	6819536	6820461	-	conserved_hypothetical_protein	no_locus_tag
EEP77720	6821443	6823383	+	predicted_protein	no_locus_tag
EEP77721	6824266	6825095	-	hypothetical_protein	no_locus_tag
EEP77722	6826125	6827111	+	predicted_protein	no_locus_tag
EEP77723	6827738	6828976	+	predicted_protein	no_locus_tag
EEP77724	6829677	6830445	-	GTP-binding_protein_SAS1	no_locus_tag
EEP77725	6831336	6833511	-	predicted_protein	no_locus_tag
EEP77726	6834301	6835161	+	C-4_methylsterol_oxidase	no_locus_tag
EEP77727	6835582	6836656	-	predicted_protein	no_locus_tag
EEP77728	6836861	6839170	+	ATPase	no_locus_tag
EEP77729	6840903	6849576	-	hypothetical_protein	no_locus_tag
EEP77730	6850922	6851751	-	conserved_hypothetical_protein	no_locus_tag
EEP77731	6852077	6853007	+	predicted_protein	no_locus_tag
EEP77732	6853553	6855345	-	conserved_hypothetical_protein	no_locus_tag

Table of Blast hits (query gene, subject gene, %identity, blast score, %coverage, e-value):
Mycgr3G99145_Mycgr3T	EEP77724	82	353	99.5192307692	3e-121	
Mycgr3G84646_Mycgr3T	EEP77725	39	463	100.288600289	3e-150	
Mycgr3G36271_Mycgr3T	EEP77726	81	422	80.8080808081	4e-146	


>>

83. AM920428_0
Source: Penicillium chrysogenum Wisconsin 54-1255 complete genome, contig Pc00c13.

Number of proteins with BLAST hits to this cluster: 3
MultiGeneBlast score: 3.0
Cumulative Blast bit score: 1235

Table of genes, locations, strands and annotations of subject cluster:
CAP91619	1361097	1364643	+	not_annotated	Pc13g05500
CAP91620	1364765	1368949	-	not_annotated	Pc13g05510
CAP91621	1369356	1371039	-	unnamed	Pc13g05520
CAP91622	1372110	1373410	+	not_annotated	Pc13g05530
CAP91623	1373850	1374672	+	not_annotated	Pc13g05540
CAP91624	1374976	1376468	-	not_annotated	Pc13g05550
CAP91625	1376863	1378648	+	not_annotated	Pc13g05560
CAP91626	1379129	1380628	-	not_annotated	Pc13g05570
CAP91627	1380859	1382926	+	not_annotated	Pc13g05580
CAP91628	1383694	1384452	+	not_annotated	Pc13g05590
CAP91629	1385167	1387480	+	not_annotated	Pc13g05600
CAP91630	1387853	1388873	+	not_annotated	Pc13g05610
CAP91631	1389244	1398061	-	not_annotated	Pc13g05620
CAP91632	1398708	1399484	+	not_annotated	Pc13g05630
CAP91633	1399751	1400568	-	not_annotated	Pc13g05640
CAP91634	1400909	1401886	+	not_annotated	Pc13g05650
CAP91635	1402253	1404036	-	not_annotated	Pc13g05660
CAP91636	1404374	1406197	-	not_annotated	Pc13g05670

Table of Blast hits (query gene, subject gene, %identity, blast score, %coverage, e-value):
Mycgr3G99145_Mycgr3T	CAP91628	86	343	93.2692307692	3e-117	
Mycgr3G84646_Mycgr3T	CAP91627	39	421	99.8556998557	2e-134	
Mycgr3G36271_Mycgr3T	CAP91626	76	471	98.3164983165	5e-164	


>>

84. CH476663_3
Source: Ajellomyces capsulatus NAm1 scaffold_9 genomic scaffold, whole genome shotgun sequence.

Number of proteins with BLAST hits to this cluster: 3
MultiGeneBlast score: 3.0
Cumulative Blast bit score: 1202

Table of genes, locations, strands and annotations of subject cluster:
EDN11192	565069	576578	-	predicted_protein	no_locus_tag
EDN11193	577399	581249	+	conserved_hypothetical_protein	no_locus_tag
EDN11194	582420	583244	+	predicted_protein	no_locus_tag
EDN11195	583786	585591	-	predicted_protein	no_locus_tag
EDN11196	587694	588675	-	hypothetical_protein	no_locus_tag
EDN11197	589643	590494	-	C-4_methylsterol_oxidase	no_locus_tag
EDN11198	590746	593927	+	predicted_protein	no_locus_tag
EDN11199	596276	596795	-	predicted_protein	no_locus_tag
EDN11200	598546	601485	-	predicted_protein	no_locus_tag
EDN11201	602596	605701	+	predicted_protein	no_locus_tag
EDN11202	605966	607741	-	predicted_protein	no_locus_tag
EDN11203	609074	609425	-	predicted_protein	no_locus_tag
EDN11204	610654	612771	+	conserved_hypothetical_protein	no_locus_tag
EDN11205	615876	616416	-	predicted_protein	no_locus_tag
EDN11206	618048	618957	+	GTP-binding_protein_SAS1	no_locus_tag
EDN11207	619694	620808	-	predicted_protein	no_locus_tag
EDN11208	621560	623911	+	conserved_hypothetical_protein	no_locus_tag
EDN11209	624832	625272	-	predicted_protein	no_locus_tag
EDN11210	625530	626181	+	predicted_protein	no_locus_tag
EDN11211	626551	635497	-	hypothetical_protein	no_locus_tag
EDN11212	635911	636721	+	hypothetical_protein	no_locus_tag
EDN11213	636933	637798	-	NADH-ubiquinone_oxidoreductase_21_kDa_subunit	no_locus_tag
EDN11214	638242	638763	+	predicted_protein	no_locus_tag

Table of Blast hits (query gene, subject gene, %identity, blast score, %coverage, e-value):
Mycgr3G99145_Mycgr3T	EDN11206	84	355	99.5192307692	8e-122	
Mycgr3G84646_Mycgr3T	EDN11198	39	460	100.0	1e-147	
Mycgr3G36271_Mycgr3T	EDN11197	80	387	75.4208754209	1e-132	


>>

85. KB933328_0
Source: Togninia minima UCRPA7 unplaced genomic scaffold PA7_03_scaffold_560, whole genome shotgun sequence.

Number of proteins with BLAST hits to this cluster: 3
MultiGeneBlast score: 3.0
Cumulative Blast bit score: 1200

Table of genes, locations, strands and annotations of subject cluster:
EON96605	57344	58522	+	putative_snare_ykt6_protein	no_locus_tag
EON96599	65228	65960	+	putative_profilin_protein	no_locus_tag
EON96604	66507	67202	-	putative_got1_family_protein	no_locus_tag
EON96595	68141	68752	-	putative_yl1_nuclear_protein	no_locus_tag
EON96551	69054	69509	+	putative_dash_complex_subunit_dad4_protein	no_locus_tag
EON96578	69971	72223	-	putative_aaa_family_atpase_protein	no_locus_tag
EON96560	73532	74161	+	hypothetical_protein	no_locus_tag
EON96550	74663	75993	-	putative_gtp-binding_protein_sas1_protein	no_locus_tag
EON96549	76384	77655	-	putative_atp_synthase_regulation_protein_nca2 protein	no_locus_tag
EON96620	80296	81411	+	putative_c-4_sterol_methyl_oxidase_protein	no_locus_tag
EON96602	83602	85214	+	putative_amidohydrolase_protein	no_locus_tag
EON96616	95822	98298	-	putative_chromatin_remodeling_complex_subunit protein	no_locus_tag
EON96623	99389	100534	+	putative_eukaryotic_translation_initiation factor 2 alpha subunit protein	no_locus_tag

Table of Blast hits (query gene, subject gene, %identity, blast score, %coverage, e-value):
Mycgr3G99145_Mycgr3T	EON96550	86	338	92.3076923077	2e-115	
Mycgr3G84646_Mycgr3T	EON96549	49	405	62.481962482	4e-131	
Mycgr3G36271_Mycgr3T	EON96620	72	457	95.6228956229	4e-159	


>>

86. EQ963487_0
Source: Aspergillus flavus NRRL3357 scf_1106286419368 genomic scaffold, whole genome shotgun sequence.

Number of proteins with BLAST hits to this cluster: 3
MultiGeneBlast score: 3.0
Cumulative Blast bit score: 1188

Table of genes, locations, strands and annotations of subject cluster:
EED44796	207249	209609	-	THO_complex_subunit_Tho1,_putative	no_locus_tag
EED44797	209853	214306	+	DEAD_helicases_superfamily_protein_(Aquarius), putative	no_locus_tag
EED44798	214771	215942	-	conserved_hypothetical_protein	no_locus_tag
EED44799	216203	217772	+	TFIIH_and_nucleotide_excision_repair_factor_3 complexes subunit	no_locus_tag
EED44800	218319	219362	-	conserved_hypothetical_protein	no_locus_tag
EED44801	222525	224483	-	DNA_repair_protein_(Tof1),_putative	no_locus_tag
EED44802	225418	226532	+	3-hydroxybutyryl-CoA_dehydrogenase,_putative	no_locus_tag
EED44803	226701	227560	-	IBR_domain_protein	no_locus_tag
EED44804	227603	227905	-	hypothetical_protein	no_locus_tag
EED44805	229107	230684	-	actin_family_protein	no_locus_tag
EED44806	231519	232655	+	conserved_hypothetical_protein	no_locus_tag
EED44807	232924	235413	-	conserved_leucine-rich_repeat_protein	no_locus_tag
EED44808	238079	239165	+	conserved_hypothetical_protein	no_locus_tag
EED44809	240450	241556	+	60S_ribosomal_protein_L13	no_locus_tag
EED44810	244363	245151	+	conserved_hypothetical_protein	no_locus_tag
EED44811	247703	249357	+	ATP-dependent_RNA_helicase,_putative	no_locus_tag
EED44812	249687	250516	+	conserved_hypothetical_protein	no_locus_tag
EED44813	251235	253346	-	flocculation_suppression_protein	no_locus_tag
EED44814	254459	255224	+	F-box_domain_protein	no_locus_tag
EED44815	256722	258530	-	succinyl-CoA_synthetase_beta_subunit,_putative	no_locus_tag

Table of Blast hits (query gene, subject gene, %identity, blast score, %coverage, e-value):
Mycgr3G90786_Mycgr3T	EED44808	27	69	55.1578947368	1e-09	
Mycgr3G68421_Mycgr3T	EED44801	51	650	55.076142132	0.0	
Mycgr3G68433_Mycgr3T	EED44807	40	469	78.814382896	2e-146	


>>

87. FN430379_0
Source: Tuber melanosporum whole genome shotgun sequence assembly, scaffold_95, strain Mel28.

Number of proteins with BLAST hits to this cluster: 3
MultiGeneBlast score: 3.0
Cumulative Blast bit score: 1179

Table of genes, locations, strands and annotations of subject cluster:
CAZ86551	151586	152517	+	not_annotated	no_locus_tag
CAZ86552	155103	158795	-	not_annotated	no_locus_tag
CAZ86553	159919	162135	+	not_annotated	no_locus_tag
CAZ86554	163092	163997	+	not_annotated	no_locus_tag
CAZ86555	164888	165301	-	not_annotated	no_locus_tag
CAZ86556	167971	168573	-	not_annotated	no_locus_tag
CAZ86557	168579	168680	+	not_annotated	no_locus_tag
CAZ86558	177276	178037	+	not_annotated	no_locus_tag
CAZ86559	180119	182273	+	not_annotated	no_locus_tag
CAZ86560	183024	185233	-	not_annotated	no_locus_tag

Table of Blast hits (query gene, subject gene, %identity, blast score, %coverage, e-value):
Mycgr3G99145_Mycgr3T	CAZ86554	84	359	101.923076923	2e-123	
Mycgr3G108094_Mycgr3	CAZ86552	35	310	45.1786918409	8e-84	
Mycgr3G84646_Mycgr3T	CAZ86553	44	510	104.617604618	3e-168	


>>

88. AP007172_0
Source: Aspergillus oryzae RIB40 DNA, SC206.

Number of proteins with BLAST hits to this cluster: 3
MultiGeneBlast score: 3.0
Cumulative Blast bit score: 1179

Table of genes, locations, strands and annotations of subject cluster:
BAE65381	1556	3373	-	not_annotated	AO090206000001
BAE65382	3502	5607	+	not_annotated	AO090206000002
BAE65383	6851	7590	+	not_annotated	AO090206000003
BAE65384	9980	12289	+	not_annotated	AO090206000004
BAE65385	12764	13859	+	not_annotated	AO090206000005
BAE65386	14114	20724	-	not_annotated	AO090206000006
BAE65387	23784	24408	+	not_annotated	AO090206000009
BAE65388	24633	25427	-	not_annotated	AO090206000010
BAE65389	27395	29014	-	not_annotated	AO090206000012

Table of Blast hits (query gene, subject gene, %identity, blast score, %coverage, e-value):
Mycgr3G99145_Mycgr3T	BAE65383	82	347	100.0	9e-119	
Mycgr3G84646_Mycgr3T	BAE65382	37	363	82.8282828283	7e-112	
Mycgr3G36271_Mycgr3T	BAE65381	74	469	99.6632996633	6e-164	


>>

89. AKHY01000145_0
Source: Aspergillus oryzae 3.042, whole genome shotgun sequencing project.

Number of proteins with BLAST hits to this cluster: 3
MultiGeneBlast score: 3.0
Cumulative Blast bit score: 1179

Table of genes, locations, strands and annotations of subject cluster:
EIT77737	577	1639	-	C-4_sterol_methyl_oxidase	no_locus_tag
EIT77740	2522	4627	+	hypothetical_protein	no_locus_tag
EIT77742	5870	6609	+	GTP-binding_protein	no_locus_tag
EIT77733	9000	11309	+	AAA+-type_ATPase	no_locus_tag
EIT77729	11784	12879	+	hypothetical_protein	no_locus_tag
EIT77736	13134	22007	-	protein_kinase_of_the_PI-3_kinase_family	no_locus_tag
EIT77741	22804	23428	+	adenosine_deaminase	no_locus_tag
EIT77746	23653	24447	-	NADH-ubiquinone_oxidoreductase_subunit	no_locus_tag
EIT77728	26415	28034	-	RCC1_domain_protein	no_locus_tag

Table of Blast hits (query gene, subject gene, %identity, blast score, %coverage, e-value):
Mycgr3G99145_Mycgr3T	EIT77742	82	347	100.0	9e-119	
Mycgr3G84646_Mycgr3T	EIT77740	37	363	82.8282828283	7e-112	
Mycgr3G36271_Mycgr3T	EIT77737	74	469	99.6632996633	6e-164	


>>

90. KB644412_4
Source: Penicillium oxalicum 114-2 unplaced genomic scaffold scaffold_5, whole genome shotgun sequence.

Number of proteins with BLAST hits to this cluster: 3
MultiGeneBlast score: 3.0
Cumulative Blast bit score: 1154

Table of genes, locations, strands and annotations of subject cluster:
EPS30848	3924612	3925674	-	hypothetical_protein	no_locus_tag
EPS30849	3925933	3926774	+	hypothetical_protein	no_locus_tag
EPS30850	3927027	3927966	-	hypothetical_protein	no_locus_tag
EPS30851	3928481	3937364	+	hypothetical_protein	no_locus_tag
EPS30852	3937775	3938780	-	hypothetical_protein	no_locus_tag
EPS30853	3939210	3941569	-	hypothetical_protein	no_locus_tag
EPS30854	3942875	3943679	-	hypothetical_protein	no_locus_tag
EPS30855	3944607	3946756	-	hypothetical_protein	no_locus_tag
EPS30856	3948553	3949469	+	hypothetical_protein	no_locus_tag
EPS30857	3952055	3952258	+	hypothetical_protein	no_locus_tag
EPS30858	3956391	3959698	+	hypothetical_protein	no_locus_tag
EPS30859	3960559	3963864	+	hypothetical_protein	no_locus_tag
EPS30860	3964233	3966734	+	hypothetical_protein	no_locus_tag

Table of Blast hits (query gene, subject gene, %identity, blast score, %coverage, e-value):
Mycgr3G99145_Mycgr3T	EPS30854	83	342	99.5192307692	1e-116	
Mycgr3G84646_Mycgr3T	EPS30855	40	409	85.2813852814	1e-129	
Mycgr3G36271_Mycgr3T	EPS30856	76	403	82.8282828283	2e-138	


>>

91. DS499603_0
Source: Aspergillus fumigatus A1163 scf_000010 genomic scaffold, whole genome shotgun sequence.

Number of proteins with BLAST hits to this cluster: 3
MultiGeneBlast score: 3.0
Cumulative Blast bit score: 1129

Table of genes, locations, strands and annotations of subject cluster:
EDP47217	10520	11519	-	C-4_methyl_sterol_oxidase_(Erg25),_putative	no_locus_tag
EDP47218	12807	14084	+	hypothetical_protein	no_locus_tag
EDP47219	15998	16742	+	Rab_GTPase_SrgA,_putative	no_locus_tag
EDP47220	17605	19932	+	AAA_family_ATPase,_putative	no_locus_tag
EDP47221	20115	20552	+	conserved_hypothetical_protein	no_locus_tag
EDP47222	20919	21290	-	conserved_hypothetical_protein	no_locus_tag
EDP47223	21684	30524	-	inositol_kinase_kinase_(UvsB),_putative	no_locus_tag
EDP47224	32227	32783	-	NADH-ubiquinone_oxidoreductase_21_kDa_subunit, putative	no_locus_tag
EDP47225	33723	34655	+	Swi3-like_protein	no_locus_tag
EDP47226	35138	36878	-	Ran_exchange_factor_Prp20/Pim1,_putative	no_locus_tag

Table of Blast hits (query gene, subject gene, %identity, blast score, %coverage, e-value):
Mycgr3G99145_Mycgr3T	EDP47219	89	340	87.5	1e-115	
Mycgr3G84646_Mycgr3T	EDP47218	41	320	65.8008658009	4e-98	
Mycgr3G36271_Mycgr3T	EDP47217	75	469	95.9595959596	9e-164	


>>

92. CH476596_2
Source: Aspergillus terreus NIH2624 scaffold_3 genomic scaffold, whole genome shotgun sequence.

Number of proteins with BLAST hits to this cluster: 3
MultiGeneBlast score: 3.0
Cumulative Blast bit score: 1114

Table of genes, locations, strands and annotations of subject cluster:
EAU37729	2441389	2443038	+	conserved_hypothetical_protein	no_locus_tag
EAU37730	2443255	2444622	-	predicted_protein	no_locus_tag
EAU37731	2445181	2445971	+	NADH-ubiquinone_oxidoreductase_21_kDa_subunit	no_locus_tag
EAU37732	2447365	2448015	+	hypothetical_protein	no_locus_tag
EAU37733	2448879	2455967	+	hypothetical_protein	no_locus_tag
EAU37734	2457631	2459940	-	conserved_hypothetical_protein	no_locus_tag
EAU37735	2460896	2461633	-	GTP-binding_protein_SAS1	no_locus_tag
EAU37736	2463031	2464936	-	predicted_protein	no_locus_tag
EAU37737	2466097	2466962	+	C-4_methylsterol_oxidase	no_locus_tag
EAU37738	2467530	2469104	-	conserved_hypothetical_protein	no_locus_tag

Table of Blast hits (query gene, subject gene, %identity, blast score, %coverage, e-value):
Mycgr3G99145_Mycgr3T	EAU37735	88	339	87.9807692308	2e-115	
Mycgr3G84646_Mycgr3T	EAU37736	41	353	72.1500721501	5e-109	
Mycgr3G36271_Mycgr3T	EAU37737	81	422	80.8080808081	4e-146	


>>

93. ACYE01000064_0
Source: Trichophyton verrucosum HKI 0517, whole genome shotgun sequencing project.

Number of proteins with BLAST hits to this cluster: 3
MultiGeneBlast score: 3.0
Cumulative Blast bit score: 1082

Table of genes, locations, strands and annotations of subject cluster:
EFE44038	328	1089	+	RING_finger_protein	no_locus_tag
EFE44039	1323	3342	-	hypothetical_protein	no_locus_tag
EFE44040	4332	5335	+	inositol_monophosphatase_QutG,_putative	no_locus_tag
EFE44041	5553	10407	+	hypothetical_protein	no_locus_tag
EFE44042	12291	13562	+	hypothetical_protein	no_locus_tag
EFE44043	14269	18588	-	hypothetical_protein	no_locus_tag
EFE44044	19035	19696	-	hypothetical_protein	no_locus_tag
EFE44045	19800	20339	+	C-4_methyl_sterol_oxidase,_putative	no_locus_tag
EFE44046	21443	23947	+	hypothetical_protein	no_locus_tag
EFE44047	29514	36775	-	inositol_kinase_kinase_(UvsB),_putative	no_locus_tag
EFE44048	39256	40377	+	replication_fork_protection_component_Swi3,_putative	no_locus_tag

Table of Blast hits (query gene, subject gene, %identity, blast score, %coverage, e-value):
Mycgr3G99145_Mycgr3T	EFE44043	79	328	97.1153846154	2e-101	
Mycgr3G84646_Mycgr3T	EFE44043	37	437	112.265512266	5e-135	
Mycgr3G36271_Mycgr3T	EFE44045	81	317	60.2693602694	1e-105	


>>

94. JH767573_2
Source: Coniosporium apollinis CBS 100218 chromosome Unknown supercont1.20, whole genome shotgun sequence.

Number of proteins with BLAST hits to this cluster: 3
MultiGeneBlast score: 3.0
Cumulative Blast bit score: 1052

Table of genes, locations, strands and annotations of subject cluster:
EON65344	284394	285964	+	pantothenate_kinase	no_locus_tag
EON65345	286462	287683	-	hypothetical_protein	no_locus_tag
EON65346	289160	291049	-	hypothetical_protein	no_locus_tag
EON65347	291603	293328	-	hypothetical_protein	no_locus_tag
EON65348	294650	296903	+	hypothetical_protein	no_locus_tag
EON65349	297639	298854	+	methylsterol_monooxygenase	no_locus_tag
EON65350	299508	300138	-	hypothetical_protein	no_locus_tag
EON65351	300541	302976	-	hypothetical_protein	no_locus_tag
EON65352	304091	305197	+	hypothetical_protein	no_locus_tag
EON65353	306195	313744	-	FKBP12-rapamycin_complex-associated_protein	no_locus_tag
EON65354	314500	318013	-	hypothetical_protein	no_locus_tag
EON65355	318649	322746	-	hypothetical_protein	no_locus_tag
EON65356	323249	324208	-	hypothetical_protein	no_locus_tag
EON65357	324742	326947	+	hypothetical_protein	no_locus_tag

Table of Blast hits (query gene, subject gene, %identity, blast score, %coverage, e-value):
Mycgr3G90786_Mycgr3T	EON65352	26	58	72.0	2e-06	
Mycgr3G36271_Mycgr3T	EON65349	84	535	98.6531986532	0.0	
Mycgr3G68433_Mycgr3T	EON65351	44	459	66.2779397473	3e-143	


>>

95. AKCU01000109_0
Source: Penicillium digitatum Pd1, whole genome shotgun sequencing project.

Number of proteins with BLAST hits to this cluster: 3
MultiGeneBlast score: 3.0
Cumulative Blast bit score: 1033

Table of genes, locations, strands and annotations of subject cluster:
EKV20600	917	1757	-	C-4_methyl_sterol_oxidase_Erg25,_putative	no_locus_tag
EKV20601	3779	4725	+	hypothetical_protein	no_locus_tag
EKV20602	5484	6241	+	Rab_GTPase_SrgA,_putative	no_locus_tag
EKV20603	6950	9272	+	AAA_family_ATPase,_putative	no_locus_tag
EKV20604	10336	17049	-	Inositol_kinase_kinase_(UvsB),_putative	no_locus_tag
EKV20605	19043	19696	-	hypothetical_protein	no_locus_tag
EKV20606	20319	21098	+	hypothetical_protein	no_locus_tag
EKV20607	21354	22178	-	NADH-ubiquinone_oxidoreductase_21_kDa_subunit,_putative	no_locus_tag
EKV20608	22520	23494	+	hypothetical_protein	no_locus_tag
EKV20609	23873	25564	-	Ran_exchange_factor_Prp20/Pim1,_putative	no_locus_tag
EKV20610	25926	27752	-	Riboflavin-specific_deaminase	no_locus_tag

Table of Blast hits (query gene, subject gene, %identity, blast score, %coverage, e-value):
Mycgr3G99145_Mycgr3T	EKV20602	86	343	93.2692307692	3e-117	
Mycgr3G84646_Mycgr3T	EKV20601	51	286	40.1154401154	2e-87	
Mycgr3G36271_Mycgr3T	EKV20600	77	404	81.4814814815	6e-139	


>>

96. AKCT01000108_0
Source: Penicillium digitatum PHI26, whole genome shotgun sequencing project.

Number of proteins with BLAST hits to this cluster: 3
MultiGeneBlast score: 3.0
Cumulative Blast bit score: 1033

Table of genes, locations, strands and annotations of subject cluster:
EKV15878	2639	3479	-	C-4_methyl_sterol_oxidase_Erg25,_putative	no_locus_tag
EKV15879	5504	6450	+	hypothetical_protein	no_locus_tag
EKV15880	7209	7966	+	Rab_GTPase_SrgA,_putative	no_locus_tag
EKV15881	8676	10998	+	AAA_family_ATPase,_putative	no_locus_tag
EKV15882	12062	18775	-	Inositol_kinase_kinase_(UvsB),_putative	no_locus_tag
EKV15883	20769	21422	-	hypothetical_protein	no_locus_tag
EKV15884	22045	22824	+	hypothetical_protein	no_locus_tag
EKV15885	23080	23904	-	NADH-ubiquinone_oxidoreductase_21_kDa_subunit,_putative	no_locus_tag
EKV15886	24246	25220	+	hypothetical_protein	no_locus_tag
EKV15887	25599	27290	-	Ran_exchange_factor_Prp20/Pim1,_putative	no_locus_tag
EKV15888	27653	29479	-	Riboflavin-specific_deaminase	no_locus_tag

Table of Blast hits (query gene, subject gene, %identity, blast score, %coverage, e-value):
Mycgr3G99145_Mycgr3T	EKV15880	86	343	93.2692307692	3e-117	
Mycgr3G84646_Mycgr3T	EKV15879	51	286	40.1154401154	2e-87	
Mycgr3G36271_Mycgr3T	EKV15878	77	404	81.4814814815	6e-139	


>>

97. GL573178_0
Source: Geomyces destructans 20631-21 unplaced genomic scaffold supercont1.10, whole genome shotgun sequence.

Number of proteins with BLAST hits to this cluster: 3
MultiGeneBlast score: 3.0
Cumulative Blast bit score: 1030

Table of genes, locations, strands and annotations of subject cluster:
ELR01827	164896	168483	+	hypothetical_protein	no_locus_tag
ELR01828	169521	173241	+	hypothetical_protein	no_locus_tag
ELR01829	180590	181969	+	hypothetical_protein	no_locus_tag
ELR01831	182650	184938	-	CMGC/SRPK_protein_kinase	no_locus_tag
ELR01832	195064	198266	-	hypothetical_protein	no_locus_tag
ELR01833	198659	199912	+	hypothetical_protein	no_locus_tag
ELR01834	201120	204999	-	hypothetical_protein	no_locus_tag
ELR01835	209424	210270	+	hypothetical_protein	no_locus_tag
ELR01836	212320	214186	+	hypothetical_protein	no_locus_tag
ELR01837	215462	216889	+	hypothetical_protein	no_locus_tag
ELR01838	217987	220114	-	hypothetical_protein	no_locus_tag
ELR01839	224513	225057	-	hypothetical_protein	no_locus_tag

Table of Blast hits (query gene, subject gene, %identity, blast score, %coverage, e-value):
Mycgr3G108094_Mycgr3	ELR01832	31	140	33.1759946055	2e-30	
Mycgr3G84644_Mycgr3T	ELR01831	66	770	104.703832753	0.0	
Mycgr3G21922_Mycgr3T	ELR01834	31	120	47.3251028807	2e-25	


>>

98. DS027693_0
Source: Neosartorya fischeri NRRL 181 1099437636261 genomic scaffold, whole genome shotgun sequence.

Number of proteins with BLAST hits to this cluster: 3
MultiGeneBlast score: 3.0
Cumulative Blast bit score: 1025

Table of genes, locations, strands and annotations of subject cluster:
EAW20419	67962	68811	-	C-4_methyl_sterol_oxidase_(Erg25),_putative	no_locus_tag
EAW20420	70303	71580	+	hypothetical_protein	no_locus_tag
EAW20421	72984	73733	+	Rab_GTPase_SrgA,_putative	no_locus_tag
EAW20422	74596	76911	+	AAA_family_ATPase,_putative	no_locus_tag
EAW20423	78030	78527	+	hypothetical_protein	no_locus_tag
EAW20424	78666	86258	-	phosphatidylinositol_3-_and_4-kinase,_putative	no_locus_tag
EAW20425	88641	89016	+	hypothetical_protein	no_locus_tag
EAW20426	89290	89859	-	NADH-ubiquinone_oxidoreductase_21_kDa_subunit, putative	no_locus_tag
EAW20427	90778	91712	+	replication_fork_protection_component_Swi3, putative	no_locus_tag
EAW20428	92243	93984	-	Ran_exchange_factor_Prp20/Pim1,_putative	no_locus_tag

Table of Blast hits (query gene, subject gene, %identity, blast score, %coverage, e-value):
Mycgr3G99145_Mycgr3T	EAW20421	89	340	87.5	1e-115	
Mycgr3G84646_Mycgr3T	EAW20420	41	331	65.6565656566	2e-102	
Mycgr3G36271_Mycgr3T	EAW20419	70	354	81.8181818182	7e-120	


>>

99. FM992691_1
Source: Candida dubliniensis CD36 chromosome 4, complete sequence.

Number of proteins with BLAST hits to this cluster: 3
MultiGeneBlast score: 3.0
Cumulative Blast bit score: 967

Table of genes, locations, strands and annotations of subject cluster:
CAX42070	405498	407120	-	UDP-glucose_ceramide_glucosyltransferase	CD36_41900
CAX42071	408726	410624	+	carnitine_O-acetyltransferase,_mitochondrial precursor, putative	CAT2
CAX42072	415889	419230	+	conserved_hypothetical_protein	CD36_41920
CAX42073	419794	421227	+	acetylspermidine_oxidase,_putative	CD36_41930
CAX42074	421378	422466	+	HMG1/2-related_protein,_putative	CD36_41940
CAX42075	422583	424406	-	subunit_of_TFIIF_(transcription_factor_II), putative	CD36_41950
CAX42076	425320	426693	+	acid_phosphatase,_putative	CD36_41960
CAX42077	427036	427965	+	carnitine/acylcarnitine_carrier_protein, putative	CD36_41970
CAX42078	428058	428780	-	3'-to-5'_phosphorolytic_exoribonuclease, putative	CD36_41980
CAX42079	428957	430165	-	GPI_mannosyltransferase,_putative	CD36_41990
CAX42080	430400	430945	+	not_annotated	CD36_42000
CAX42081	432005	432931	+	ER-derived_vesicles_protein,_putative	CD36_42010
CAX42082	433331	434086	+	cytochrome_c1_heme_lyase,_putative	CD36_42020
CAX42083	434271	434546	-	mitochondrial_import_inner_membrane_translocase subunit, putative	CD36_42030
CAX42084	434771	438100	-	subunit_of_guanine_nucleotide-binding_protein, putative	CD36_42040
CAX42085	438731	441057	-	ABC1_family_protein,_mitochondrial_precursor, putative	CD36_42050
CAX42086	441327	442976	-	conserved_hypothetical_protein	CD36_42060
CAX42087	443255	445753	-	not_annotated	CD36_42070
CAX42088	446364	448010	-	not_annotated	CD36_42080
CAX42089	448402	448839	-	not_annotated	CD36_42090
CAX42090	449143	449937	+	not_annotated	CD36_42100
CAX42091	449987	452383	-	not_annotated	CD36_42110
CAX42092	453006	453917	-	catechol_1,2-dioxygenase,_putative	HQD2
CAX42093	454686	455348	-	not_annotated	CD36_42130
CAX42094	455656	456582	-	exo-1,3-beta-glucanase,_putative	CD36_42140
CAX42095	457336	458451	-	not_annotated	CD36_42150
CAX42096	459186	460574	-	nuclear_segregation_protein,_putative	CD36_42160

Table of Blast hits (query gene, subject gene, %identity, blast score, %coverage, e-value):
Mycgr3G68458_Mycgr3T	CAX42085	50	608	90.7670454545	0.0	
Mycgr3G25746_Mycgr3T	CAX42074	42	275	100.557103064	7e-86	
Mycgr3G103278_Mycgr3	CAX42075	40	84	26.6253869969	9e-15	


>>

100. KB733455_3
Source: Bipolaris maydis ATCC 48331 unplaced genomic scaffold COCC4scaffold_12, whole genome shotgun sequence.

Number of proteins with BLAST hits to this cluster: 3
MultiGeneBlast score: 3.0
Cumulative Blast bit score: 953

Table of genes, locations, strands and annotations of subject cluster:
ENI05063	391576	392858	+	hypothetical_protein	no_locus_tag
ENI05064	393416	393920	-	hypothetical_protein	no_locus_tag
ENI05065	395875	396629	+	hypothetical_protein	no_locus_tag
ENI05066	397130	397976	+	hypothetical_protein	no_locus_tag
ENI05067	399288	399935	+	hypothetical_protein	no_locus_tag
ENI05068	401608	402086	+	hypothetical_protein	no_locus_tag
ENI05069	406076	407044	+	hypothetical_protein	no_locus_tag
ENI05070	407506	409581	-	hypothetical_protein	no_locus_tag
ENI05071	411081	412390	+	hypothetical_protein	no_locus_tag
ENI05072	412739	414638	+	hypothetical_protein	no_locus_tag
ENI05073	414865	416991	-	hypothetical_protein	no_locus_tag
ENI05074	417643	419898	+	hypothetical_protein	no_locus_tag
ENI05075	422519	425282	-	hypothetical_protein	no_locus_tag
ENI05076	431658	433192	-	hypothetical_protein	no_locus_tag
ENI05077	433206	435244	-	hypothetical_protein	no_locus_tag
ENI05078	437812	438321	-	hypothetical_protein	no_locus_tag

Table of Blast hits (query gene, subject gene, %identity, blast score, %coverage, e-value):
Mycgr3G25746_Mycgr3T	ENI05071	56	380	102.228412256	8e-127	
Mycgr3G103278_Mycgr3	ENI05073	33	118	94.7368421053	4e-26	
Mycgr3G21922_Mycgr3T	ENI05074	47	455	105.555555556	2e-149	


>>

101. KB445579_3
Source: Cochliobolus heterostrophus C5 unplaced genomic scaffold COCHEscaffold_11, whole genome shotgun sequence.

Number of proteins with BLAST hits to this cluster: 3
MultiGeneBlast score: 3.0
Cumulative Blast bit score: 953

Table of genes, locations, strands and annotations of subject cluster:
EMD89204	566645	567154	+	hypothetical_protein	no_locus_tag
EMD89205	569722	571658	+	hypothetical_protein	no_locus_tag
EMD89206	571774	573308	+	hypothetical_protein	no_locus_tag
EMD89207	574478	574804	+	hypothetical_protein	no_locus_tag
EMD89208	579684	582447	+	hypothetical_protein	no_locus_tag
EMD89209	585068	587323	-	hypothetical_protein	no_locus_tag
EMD89210	587975	590101	+	hypothetical_protein	no_locus_tag
EMD89211	590328	591647	-	hypothetical_protein	no_locus_tag
EMD89212	592576	593885	-	hypothetical_protein	no_locus_tag
EMD89213	595385	597460	+	hypothetical_protein	no_locus_tag
EMD89214	597922	598890	-	hypothetical_protein	no_locus_tag
EMD89215	602985	603463	-	hypothetical_protein	no_locus_tag
EMD89216	605155	605802	-	hypothetical_protein	no_locus_tag
EMD89217	606885	607960	-	hypothetical_protein	no_locus_tag
EMD89218	608461	609215	-	hypothetical_protein	no_locus_tag
EMD89219	611170	611674	+	hypothetical_protein	no_locus_tag
EMD89220	612232	613805	-	hypothetical_protein	no_locus_tag

Table of Blast hits (query gene, subject gene, %identity, blast score, %coverage, e-value):
Mycgr3G25746_Mycgr3T	EMD89212	56	380	102.228412256	8e-127	
Mycgr3G103278_Mycgr3	EMD89210	33	118	94.7368421053	4e-26	
Mycgr3G21922_Mycgr3T	EMD89209	47	455	105.555555556	2e-149	


>>

102. KB445649_3
Source: Cochliobolus sativus ND90Pr unplaced genomic scaffold COCSAscaffold_13, whole genome shotgun sequence.

Number of proteins with BLAST hits to this cluster: 3
MultiGeneBlast score: 3.0
Cumulative Blast bit score: 950

Table of genes, locations, strands and annotations of subject cluster:
EMD60966	626021	626437	-	hypothetical_protein	no_locus_tag
EMD60967	627342	627716	+	hypothetical_protein	no_locus_tag
EMD60968	628174	628539	-	hypothetical_protein	no_locus_tag
EMD60969	631275	632800	+	hypothetical_protein	no_locus_tag
EMD60970	634073	634414	+	hypothetical_protein	no_locus_tag
EMD60971	634581	635045	-	hypothetical_protein	no_locus_tag
EMD60972	635259	635741	+	hypothetical_protein	no_locus_tag
EMD60973	636733	637335	+	hypothetical_protein	no_locus_tag
EMD60974	638342	640574	+	hypothetical_protein	no_locus_tag
EMD60975	640860	641916	+	hypothetical_protein	no_locus_tag
EMD60976	642385	644655	-	hypothetical_protein	no_locus_tag
EMD60977	645295	647433	+	hypothetical_protein	no_locus_tag
EMD60978	649880	651189	-	hypothetical_protein	no_locus_tag
EMD60979	652686	654764	+	hypothetical_protein	no_locus_tag
EMD60980	655228	656187	-	hypothetical_protein	no_locus_tag
EMD60981	657469	658126	-	hypothetical_protein	no_locus_tag
EMD60982	659432	660278	-	hypothetical_protein	no_locus_tag
EMD60983	660788	661541	-	hypothetical_protein	no_locus_tag
EMD60984	663040	663558	+	hypothetical_protein	no_locus_tag
EMD60985	663961	666133	-	hypothetical_protein	no_locus_tag
EMD60986	667686	669631	+	hypothetical_protein	no_locus_tag
EMD60987	670499	671818	+	hypothetical_protein	no_locus_tag

Table of Blast hits (query gene, subject gene, %identity, blast score, %coverage, e-value):
Mycgr3G25746_Mycgr3T	EMD60978	56	379	102.228412256	4e-126	
Mycgr3G103278_Mycgr3	EMD60977	33	117	94.7368421053	1e-25	
Mycgr3G21922_Mycgr3T	EMD60976	48	455	105.555555556	2e-149	


>>

103. DS231636_0
Source: Pyrenophora tritici-repentis Pt-1C-BFP supercont1.22 genomic scaffold, whole genome shotgun sequence.

Number of proteins with BLAST hits to this cluster: 3
MultiGeneBlast score: 3.0
Cumulative Blast bit score: 946

Table of genes, locations, strands and annotations of subject cluster:
EDU46021	42626	44384	+	predicted_protein	no_locus_tag
EDU46022	50955	51437	+	conserved_hypothetical_protein	no_locus_tag
EDU46023	54485	55401	-	predicted_protein	no_locus_tag
EDU46024	56447	58780	-	predicted_protein	no_locus_tag
EDU46025	59313	60326	-	conserved_hypothetical_protein	no_locus_tag
EDU46026	61032	61474	+	predicted_protein	no_locus_tag
EDU46027	62285	64195	-	Poly(A)_RNA_polymerase_cid13	no_locus_tag
EDU46028	64715	66820	+	transcription_factor_TFIIF_complex_alpha_subunit Tfg1	no_locus_tag
EDU46029	66913	68878	-	major_facilitator_family_transporter	no_locus_tag
EDU46030	69222	70694	-	DNA-binding_protein_HGH1	no_locus_tag
EDU46031	71937	74290	+	predicted_protein	no_locus_tag
EDU46032	76181	76486	+	hypothetical_protein	no_locus_tag
EDU46033	82071	83012	+	aldehyde_reductase_1	no_locus_tag
EDU46034	84192	85309	-	nitrilase	no_locus_tag
EDU46035	86131	87576	+	conserved_hypothetical_protein	no_locus_tag
EDU46036	88480	89575	-	conserved_hypothetical_protein	no_locus_tag
EDU46037	89859	91377	-	RING_finger_domain_containing_protein	no_locus_tag

Table of Blast hits (query gene, subject gene, %identity, blast score, %coverage, e-value):
Mycgr3G25746_Mycgr3T	EDU46030	53	358	101.114206128	7e-118	
Mycgr3G103278_Mycgr3	EDU46028	34	126	99.0712074303	9e-29	
Mycgr3G21922_Mycgr3T	EDU46027	50	463	101.851851852	1e-153	


>>

104. KB908844_6
Source: Setosphaeria turcica Et28A unplaced genomic scaffold SETTUscaffold_6, whole genome shotgun sequence.

Number of proteins with BLAST hits to this cluster: 3
MultiGeneBlast score: 3.0
Cumulative Blast bit score: 933

Table of genes, locations, strands and annotations of subject cluster:
EOA82789	1338652	1340595	-	hypothetical_protein	no_locus_tag
EOA82790	1342133	1343894	+	hypothetical_protein	no_locus_tag
EOA82791	1344453	1344647	-	hypothetical_protein	no_locus_tag
EOA82792	1344860	1345625	+	hypothetical_protein	no_locus_tag
EOA82793	1346347	1347431	+	hypothetical_protein	no_locus_tag
EOA82794	1348578	1349748	+	hypothetical_protein	no_locus_tag
EOA82795	1350312	1350969	+	hypothetical_protein	no_locus_tag
EOA82796	1351960	1352910	+	hypothetical_protein	no_locus_tag
EOA82797	1353378	1354436	+	hypothetical_protein	no_locus_tag
EOA82798	1355086	1357095	-	hypothetical_protein	no_locus_tag
EOA82799	1358579	1359893	+	hypothetical_protein	no_locus_tag
EOA82800	1360820	1362192	+	hypothetical_protein	no_locus_tag
EOA82801	1362354	1364474	-	hypothetical_protein	no_locus_tag
EOA82802	1365535	1367031	+	hypothetical_protein	no_locus_tag
EOA82803	1367426	1368031	-	hypothetical_protein	no_locus_tag

Table of Blast hits (query gene, subject gene, %identity, blast score, %coverage, e-value):
Mycgr3G25746_Mycgr3T	EOA82799	56	372	100.835654596	1e-123	
Mycgr3G103278_Mycgr3	EOA82801	35	120	92.8792569659	9e-27	
Mycgr3G21922_Mycgr3T	EOA82802	46	442	103.29218107	4e-147	


>>

105. CR382139_2
Source: Debaryomyces hansenii CBS767 chromosome G complete sequence.

Number of proteins with BLAST hits to this cluster: 3
MultiGeneBlast score: 3.0
Cumulative Blast bit score: 920

Table of genes, locations, strands and annotations of subject cluster:
CAG90820	1452276	1453196	+	DEHA2G17820p	DEHA2G17820g
CAG90821	1453597	1455762	-	DEHA2G17842p	DEHA2G17842g
CAG90822	1456140	1456661	-	DEHA2G17864p	DEHA2G17864g
CAG90823	1457089	1457799	-	DEHA2G17886p	DEHA2G17886g
CAG90824	1457913	1461941	-	DEHA2G17908p	DEHA2G17908g
CAG90825	1462868	1464097	-	DEHA2G17930p	DEHA2G17930g
CAG90826	1464555	1465556	+	DEHA2G17952p	DEHA2G17952g
CAG90827	1465676	1466314	+	DEHA2G17974p	DEHA2G17974g
CAG90828	1466393	1467121	-	DEHA2G17996p	DEHA2G17996g
CAG90829	1467780	1468076	-	DEHA2G18018p	DEHA2G18018g
CAG90830	1468794	1470464	+	DEHA2G18040p	DEHA2G18040g
CAG90831	1470627	1472639	+	DEHA2G18062p	DEHA2G18062g
CAR65994	1473251	1476406	+	DEHA2G18084p	DEHA2G18084g
CAG90834	1476616	1476891	+	DEHA2G18106p	DEHA2G18106g
CAG90835	1477052	1477819	-	DEHA2G18128p	DEHA2G18128g
CAG90836	1478047	1478973	-	DEHA2G18150p	DEHA2G18150g
CAG90837	1479821	1480558	-	DEHA2G18194p	DEHA2G18194g
CAG90838	1480739	1481983	-	DEHA2G18216p	DEHA2G18216g
CAG90839	1482112	1482621	+	DEHA2G18238p	DEHA2G18238g
CAG90840	1482693	1483613	-	DEHA2G18260p	DEHA2G18260g
CAG90841	1484264	1486069	+	DEHA2G18282p	DEHA2G18282g
CAG90842	1486170	1487273	-	DEHA2G18304p	DEHA2G18304g
CAG90843	1487428	1489206	-	DEHA2G18326p	DEHA2G18326g
CAG90844	1489476	1491245	-	DEHA2G18348p	DEHA2G18348g
CAG90845	1491466	1492848	-	DEHA2G18370p	DEHA2G18370g
CAG90846	1493018	1494487	-	DEHA2G18392p	DEHA2G18392g
CAG90847	1494533	1495858	+	DEHA2G18414p	DEHA2G18414g
CAG90848	1495968	1496525	-	DEHA2G18436p	DEHA2G18436g
CAG90849	1496927	1497541	+	DEHA2G18458p	DEHA2G18458g
CAG90850	1497648	1498943	-	DEHA2G18480p	DEHA2G18480g
CAG90851	1499224	1499988	-	DEHA2G18502p	DEHA2G18502g
CAG90852	1500371	1500998	-	DEHA2G18524p	DEHA2G18524g
CAG90853	1501187	1502389	-	DEHA2G18546p	DEHA2G18546g
CAG90854	1502597	1508041	+	DEHA2G18568p	DEHA2G18568g

Table of Blast hits (query gene, subject gene, %identity, blast score, %coverage, e-value):
Mycgr3G68458_Mycgr3T	CAG90831	49	556	85.5113636364	0.0	
Mycgr3G25746_Mycgr3T	CAG90842	43	273	101.671309192	4e-85	
Mycgr3G103278_Mycgr3	CAG90841	38	91	37.4613003096	4e-17	


>>

106. CH672349_0
Source: Candida albicans WO-1 chromosome 4 supercont1.4 genomic scaffold, whole genome shotgun sequence.

Number of proteins with BLAST hits to this cluster: 3
MultiGeneBlast score: 3.0
Cumulative Blast bit score: 919

Table of genes, locations, strands and annotations of subject cluster:
EEQ45251	1182923	1184311	+	conserved_hypothetical_protein	no_locus_tag
EEQ45252	1184670	1185785	+	conserved_hypothetical_protein	no_locus_tag
EEQ45253	1186512	1187438	+	glucan_1,3-beta-glucosidase_precursor	no_locus_tag
EEQ45254	1187802	1188383	+	conserved_hypothetical_protein	no_locus_tag
EEQ45255	1189146	1190057	+	hypothetical_protein	no_locus_tag
EEQ45256	1190917	1193334	+	conserved_hypothetical_protein	no_locus_tag
EEQ45257	1193391	1194185	-	conserved_hypothetical_protein	no_locus_tag
EEQ45258	1194473	1194913	+	conserved_hypothetical_protein	no_locus_tag
EEQ45259	1195297	1196946	+	hypothetical_protein	no_locus_tag
EEQ45260	1197509	1200001	+	conserved_hypothetical_protein	no_locus_tag
EEQ45261	1200287	1201957	+	conserved_hypothetical_protein	no_locus_tag
EEQ45262	1202180	1204171	+	ABC1_family_protein	no_locus_tag
EEQ45263	1205075	1208386	+	conserved_hypothetical_protein	no_locus_tag
EEQ45264	1208616	1208891	+	mitochondrial_import_inner_membrane_translocase subunit TIM10	no_locus_tag
EEQ45265	1209026	1209781	-	cytochrome_C1_heme_lyase	no_locus_tag
EEQ45266	1210114	1211040	-	conserved_hypothetical_protein	no_locus_tag
EEQ45267	1212078	1212611	-	conserved_hypothetical_protein	no_locus_tag
EEQ45268	1212819	1214015	+	conserved_hypothetical_protein	no_locus_tag
EEQ45269	1214203	1214925	+	exosome_complex_exonuclease_RRP41	no_locus_tag
EEQ45270	1215005	1215934	-	hypothetical_protein	no_locus_tag
EEQ45271	1216261	1217631	-	hypothetical_protein	no_locus_tag
EEQ45272	1218505	1220331	+	conserved_hypothetical_protein	no_locus_tag
EEQ45273	1220446	1221534	-	protein_HGH1	no_locus_tag
EEQ45274	1221666	1223099	-	conserved_hypothetical_protein	no_locus_tag
EEQ45275	1232041	1233939	-	carnitine_O-acetyltransferase,_mitochondrial precursor	no_locus_tag
EEQ45276	1235576	1237210	+	hypothetical_protein	no_locus_tag
EEQ45277	1240301	1243831	+	conserved_hypothetical_protein	no_locus_tag

Table of Blast hits (query gene, subject gene, %identity, blast score, %coverage, e-value):
Mycgr3G68458_Mycgr3T	EEQ45262	51	556	82.3863636364	0.0	
Mycgr3G25746_Mycgr3T	EEQ45273	43	279	100.557103064	2e-87	
Mycgr3G103278_Mycgr3	EEQ45272	40	84	26.6253869969	8e-15	


>>

107. AAVQ01000001_2
Source: Pichia stipitis CBS 6054 chromosome 1, whole genome shotgun sequencing project.

Number of proteins with BLAST hits to this cluster: 3
MultiGeneBlast score: 3.0
Cumulative Blast bit score: 905

Table of genes, locations, strands and annotations of subject cluster:
EAZ63542	1754234	1755982	+	Na+/Pi_symporter	no_locus_tag
EAZ63543	1758394	1758951	+	predicted_protein	no_locus_tag
EAZ63952	1759252	1760601	-	prephenate_dehydrogenase	no_locus_tag
EAZ63544	1760839	1762236	+	Phosphomevalonate_kinase	no_locus_tag
EAZ63545	1763148	1764149	+	predicted_protein	no_locus_tag
EAZ63546	1765968	1767758	+	pyruvate_decarboxylase	no_locus_tag
EAZ63547	1768206	1768919	+	predicted_protein	no_locus_tag
EAZ63548	1769322	1771124	+	predicted_protein	no_locus_tag
EAZ63549	1771522	1772607	+	predicted_protein	no_locus_tag
EAZ63953	1772821	1774638	-	predicted_protein	no_locus_tag
EAZ63550	1775207	1776130	+	mitochondrial_carrier_protein	no_locus_tag
EAZ63954	1776324	1776932	-	predicted_protein	no_locus_tag
EAZ63551	1777613	1778803	+	mannosyltransferase	no_locus_tag
EAZ63552	1779134	1779859	+	predicted_protein	no_locus_tag
EAZ63553	1788618	1789538	+	predicted_protein	no_locus_tag
EAZ63554	1790112	1790915	+	cytochrome_c1_heme_lyase	no_locus_tag
EAZ63955	1791373	1791648	-	predicted_protein	no_locus_tag
EAZ63956	1797482	1799425	-	predicted_protein	no_locus_tag
EAZ63957	1799893	1801578	-	predicted_protein	no_locus_tag
EAZ63555	1802132	1802422	+	predicted_protein	no_locus_tag
EAZ63556	1803498	1804226	+	predicted_protein	no_locus_tag
EAZ63958	1804602	1805240	-	predicted_protein	no_locus_tag
EAZ63959	1805837	1806836	-	predicted_protein	no_locus_tag
EAZ63557	1807332	1808774	+	hyphal_wall_protein_(putative)	no_locus_tag
EAZ63558	1810109	1814164	+	pre-mRNA_3'-end_processing_factor_CF_II_mRNA_cleavage_and_polyadenylation_factor_II_complex,_subunit_CFT1_(CPSF_subunit)_RNA_processing_and_modification	no_locus_tag
EAZ63559	1814490	1815233	+	phosphatidylinositol_glycan	no_locus_tag
EAZ63560	1816246	1816779	+	predicted_protein	no_locus_tag
EAZ63561	1817407	1819638	+	predicted_protein	no_locus_tag

Table of Blast hits (query gene, subject gene, %identity, blast score, %coverage, e-value):
Mycgr3G68458_Mycgr3T	EAZ63956	47	543	93.4659090909	0.0	
Mycgr3G25746_Mycgr3T	EAZ63549	42	272	100.557103064	9e-85	
Mycgr3G103278_Mycgr3	EAZ63953	32	90	90.092879257	4e-17	


>>

108. CH408081_0
Source: Clavispora lusitaniae ATCC 42720 scaffold_6 genomic scaffold, whole genome shotgun sequence.

Number of proteins with BLAST hits to this cluster: 3
MultiGeneBlast score: 3.0
Cumulative Blast bit score: 889

Table of genes, locations, strands and annotations of subject cluster:
EEQ40865	339231	339932	-	hypothetical_protein	no_locus_tag
EEQ40866	340741	344832	-	hypothetical_protein	no_locus_tag
EEQ40867	346796	348211	+	predicted_protein	no_locus_tag
EEQ40868	346850	348178	-	predicted_protein	no_locus_tag
EEQ40869	349167	350123	+	hypothetical_protein	no_locus_tag
EEQ40870	350909	351547	+	hypothetical_protein	no_locus_tag
EEQ40871	351053	351586	-	hypothetical_protein	no_locus_tag
EEQ40872	352135	352860	-	conserved_hypothetical_protein	no_locus_tag
EEQ40873	353588	353863	-	hypothetical_protein	no_locus_tag
EEQ40874	355269	356939	+	hypothetical_protein	no_locus_tag
EEQ40875	357509	359584	+	hypothetical_protein	no_locus_tag
EEQ40876	361069	361779	+	hypothetical_protein	no_locus_tag
EEQ40877	363279	363998	+	hypothetical_protein	no_locus_tag
EEQ40878	365044	365811	+	hypothetical_protein	no_locus_tag
EEQ40879	366831	368375	-	predicted_protein	no_locus_tag
EEQ40880	369526	371013	-	predicted_protein	no_locus_tag
EEQ40881	372102	373535	-	predicted_protein	no_locus_tag
EEQ40882	374855	376708	+	hypothetical_protein	no_locus_tag
EEQ40883	377280	378374	+	hypothetical_protein	no_locus_tag
EEQ40884	379144	380805	-	hypothetical_protein	no_locus_tag
EEQ40886	383182	384135	-	hypothetical_protein	no_locus_tag
EEQ40885	383224	384090	+	hypothetical_protein	no_locus_tag
EEQ40888	384506	385042	-	hypothetical_protein	no_locus_tag
EEQ40887	384740	385207	+	hypothetical_protein	no_locus_tag
EEQ40889	385315	386562	+	hypothetical_protein	no_locus_tag
EEQ40890	387070	387789	-	predicted_protein	no_locus_tag
EEQ40891	388932	389666	+	hypothetical_protein	no_locus_tag
EEQ40892	391518	392435	+	hypothetical_protein	no_locus_tag
EEQ40893	392998	393717	+	hypothetical_protein	no_locus_tag
EEQ40894	394914	397973	-	hypothetical_protein	no_locus_tag
EEQ40895	398844	400085	-	hypothetical_protein	no_locus_tag
EEQ40896	400667	401932	-	hypothetical_protein	no_locus_tag

Table of Blast hits (query gene, subject gene, %identity, blast score, %coverage, e-value):
Mycgr3G68458_Mycgr3T	EEQ40875	48	529	83.6647727273	2e-175	
Mycgr3G25746_Mycgr3T	EEQ40883	42	271	101.114206128	2e-84	
Mycgr3G103278_Mycgr3	EEQ40884	48	89	26.9349845201	1e-16	


>>

109. CH408157_0
Source: Pichia guilliermondii ATCC 6260 scaffold_3 genomic scaffold, whole genome shotgun sequence.

Number of proteins with BLAST hits to this cluster: 3
MultiGeneBlast score: 3.0
Cumulative Blast bit score: 886

Table of genes, locations, strands and annotations of subject cluster:
EDK38295	174622	177816	-	hypothetical_protein	no_locus_tag
EDK38296	177866	179890	-	hypothetical_protein	no_locus_tag
EDK38297	180121	181335	+	hypothetical_protein	no_locus_tag
EDK38298	182248	183009	+	hypothetical_protein	no_locus_tag
EDK38299	183075	184514	+	hypothetical_protein	no_locus_tag
EDK38300	184569	185174	-	hypothetical_protein	no_locus_tag
EDK38301	185484	186041	+	hypothetical_protein	no_locus_tag
EDK38303	186134	187450	-	hypothetical_protein	no_locus_tag
EDK38302	186168	186455	+	hypothetical_protein	no_locus_tag
EDK38304	187504	188247	+	hypothetical_protein	no_locus_tag
EDK38306	187654	188148	-	hypothetical_protein	no_locus_tag
EDK38305	188105	188938	+	hypothetical_protein	no_locus_tag
EDK38307	189128	190294	+	hypothetical_protein	no_locus_tag
EDK38308	190423	192225	+	hypothetical_protein	no_locus_tag
EDK38309	192372	193313	+	hypothetical_protein	no_locus_tag
EDK38310	193515	195113	-	hypothetical_protein	no_locus_tag
EDK38311	195619	196527	+	hypothetical_protein	no_locus_tag
EDK38312	196553	197050	-	hypothetical_protein	no_locus_tag
EDK38313	197122	198375	+	hypothetical_protein	no_locus_tag
EDK38314	198448	199176	+	hypothetical_protein	no_locus_tag
EDK38315	199728	200657	+	hypothetical_protein	no_locus_tag
EDK38316	201560	201910	-	mitochondrial_import_inner_membrane_translocase subunit TIM10	no_locus_tag
EDK38317	201944	204889	-	hypothetical_protein	no_locus_tag
EDK38318	205287	207464	-	hypothetical_protein	no_locus_tag
EDK38319	207545	209083	-	hypothetical_protein	no_locus_tag
EDK38320	211150	213693	-	hypothetical_protein	no_locus_tag
EDK38321	213836	214882	-	conserved_hypothetical_protein	no_locus_tag
EDK38323	215081	215890	-	conserved_hypothetical_protein	no_locus_tag
EDK38322	215234	215899	+	conserved_hypothetical_protein	no_locus_tag
EDK38324	216469	217512	-	conserved_hypothetical_protein	no_locus_tag
EDK38325	217998	219398	+	hypothetical_protein	no_locus_tag
EDK38326	219436	221079	+	hypothetical_protein	no_locus_tag
EDK38327	221087	222892	-	hypothetical_protein	no_locus_tag
EDK38328	222910	224205	+	hypothetical_protein	no_locus_tag
EDK38329	224223	224900	-	hypothetical_protein	no_locus_tag
EDK38330	225282	227177	+	hypothetical_protein	no_locus_tag
EDK38331	227199	227591	-	hypothetical_protein	no_locus_tag

Table of Blast hits (query gene, subject gene, %identity, blast score, %coverage, e-value):
Mycgr3G68458_Mycgr3T	EDK38318	49	555	85.3693181818	0.0	
Mycgr3G25746_Mycgr3T	EDK38309	42	247	90.8077994429	2e-75	
Mycgr3G103278_Mycgr3	EDK38310	41	84	26.6253869969	7e-15	


>>

110. KE145361_0
Source: Glarea lozoyensis ATCC 20868 chromosome Unknown GLAREA18, whole genome shotgun sequence.

Number of proteins with BLAST hits to this cluster: 3
MultiGeneBlast score: 3.0
Cumulative Blast bit score: 868

Table of genes, locations, strands and annotations of subject cluster:
EPE31621	431036	433040	-	hypothetical_protein	no_locus_tag
EPE31622	434309	435860	-	hypothetical_protein	no_locus_tag
EPE31623	436130	437285	+	Thioesterase/thiol_ester_dehydrase-isomerase	no_locus_tag
EPE31624	438738	440689	+	MFS_general_substrate_transporter	no_locus_tag
EPE31625	442023	442718	-	hypothetical_protein	no_locus_tag
EPE31626	443951	445071	+	hypothetical_protein	no_locus_tag
EPE31627	445719	448231	-	ARM_repeat-containing_protein	no_locus_tag
EPE31628	449652	451163	-	hypothetical_protein	no_locus_tag
EPE31629	452227	455505	+	L	no_locus_tag
EPE31630	455847	457618	+	hypothetical_protein	no_locus_tag
EPE31631	457953	459035	-	Metallo-hydrolase/oxidoreductase	no_locus_tag
EPE31632	459722	460505	+	PRTase-like_protein	no_locus_tag
EPE31633	460890	462232	+	NAD(P)-binding_Rossmann-fold_containing_protein	no_locus_tag
EPE31634	472528	473697	+	vegetative_cell_wall_protein_gp1	no_locus_tag
EPE31635	476541	477654	+	S-adenosyl-L-methionine-dependent methyltransferase	no_locus_tag
EPE31636	478187	480929	+	EF-hand	no_locus_tag

Table of Blast hits (query gene, subject gene, %identity, blast score, %coverage, e-value):
Mycgr3G90786_Mycgr3T	EPE31628	29	95	110.315789474	5e-18	
Mycgr3G68433_Mycgr3T	EPE31629	35	465	107.580174927	3e-142	
Mycgr3G55345_Mycgr3T	EPE31632	73	308	100.4784689	4e-103	


>>

111. GL996524_0
Source: Candida tenuis ATCC 10573 unplaced genomic scaffold CANTEscaffold_00018, whole genome shotgun sequence.

Number of proteins with BLAST hits to this cluster: 3
MultiGeneBlast score: 3.0
Cumulative Blast bit score: 839

Table of genes, locations, strands and annotations of subject cluster:
EGV63418	943029	943685	-	mitochondrial_complex_I_NUIM_TYKY_subunit	no_locus_tag
EGV63658	944187	945053	-	mitochondrial_carrier	no_locus_tag
EGV63419	945520	947079	+	hypothetical_protein	no_locus_tag
EGV63661	947236	948600	+	kynurenine_3-monooxygenase_mitochondrial precursor	no_locus_tag
EGV63662	949312	950034	+	Tim44-domain-containing_protein	no_locus_tag
EGV63665	950158	951591	+	hypothetical_protein	no_locus_tag
EGV63420	951858	952352	+	hypothetical_protein	no_locus_tag
EGV63421	953971	958418	+	hypothetical_protein	no_locus_tag
EGV63422	953971	955884	+	hypothetical_protein	no_locus_tag
EGV63423	956694	958418	+	arabinose-proton_symporter	no_locus_tag
EGV63424	958615	959313	+	hypothetical_protein	no_locus_tag
EGV63426	959979	960207	+	hypothetical_protein	no_locus_tag
EGV63427	960246	961439	+	hypothetical_protein	no_locus_tag
EGV63428	962509	964218	+	ABC1-domain-containing_protein	no_locus_tag
EGV63429	966144	967583	+	hypothetical_protein	no_locus_tag
EGV63667	968038	968814	-	hypothetical_protein	no_locus_tag
EGV63431	968886	969764	-	SURF4-domain-containing_protein	no_locus_tag
EGV63668	970024	970752	-	ribosomal_protein_S5_domain_2-like_protein	no_locus_tag
EGV63670	971211	972060	-	hypothetical_protein	no_locus_tag
EGV63433	972166	972714	+	hypothetical_protein	no_locus_tag
EGV63672	972749	973681	-	mitochondrial_carrier	no_locus_tag
EGV63434	973980	975791	+	Rap30/74_interaction_domain-containing_protein	no_locus_tag
EGV63675	975826	976929	-	hypothetical_protein	no_locus_tag
EGV63435	976994	978730	-	hypothetical_protein	no_locus_tag
EGV63436	978864	979598	-	dienelactone_hydrolase	no_locus_tag
EGV63677	982754	983470	-	hypothetical_protein	no_locus_tag
EGV63437	984030	985802	-	pyruvate_decarboxylase	no_locus_tag
EGV63438	986489	987663	-	hypothetical_protein	no_locus_tag
EGV63439	987808	989163	-	hypothetical_protein	no_locus_tag
EGV63440	990632	991189	-	hypothetical_protein	no_locus_tag
EGV63442	991425	992012	+	hypothetical_protein	no_locus_tag
EGV63679	992100	993389	-	hypothetical_protein	no_locus_tag
EGV63443	993486	994247	-	Shwachman-Bodian-diamond_syndrome_protein	no_locus_tag
EGV63680	994359	994960	-	ubiquinol-cytochrome_C_reductase	no_locus_tag
EGV63445	995209	996384	-	tyrosine_tRNA_ligase	no_locus_tag
EGV63446	996509	1001911	+	hypothetical_protein	no_locus_tag

Table of Blast hits (query gene, subject gene, %identity, blast score, %coverage, e-value):
Mycgr3G68458_Mycgr3T	EGV63428	46	483	81.3920454545	6e-159	
Mycgr3G25746_Mycgr3T	EGV63675	42	270	101.671309192	6e-84	
Mycgr3G103278_Mycgr3	EGV63434	45	86	26.6253869969	1e-15	


>>

112. GG698897_0
Source: Nectria haematococca mpVI 77-13-4 chromosome 3 genomic scaffold NECHAsca_2_chr3_3_0, whole genome shotgun sequence.

Number of proteins with BLAST hits to this cluster: 3
MultiGeneBlast score: 3.0
Cumulative Blast bit score: 801

Table of genes, locations, strands and annotations of subject cluster:
EEU46723	296579	298323	+	hypothetical_protein	no_locus_tag
EEU47186	299576	303459	-	hypothetical_protein	no_locus_tag
EEU47187	304130	308162	-	hypothetical_protein	no_locus_tag
EEU47188	310450	312847	-	hypothetical_protein	no_locus_tag
EEU46724	313501	314226	+	hypothetical_protein	no_locus_tag
EEU46725	314400	315719	+	predicted_protein	no_locus_tag
EEU47189	315991	316867	-	hypothetical_protein	no_locus_tag
EEU47190	317504	318242	-	hypothetical_protein	no_locus_tag
EEU46726	321583	323990	+	hypothetical_protein	no_locus_tag
EEU47191	324389	328038	-	hypothetical_protein	no_locus_tag
EEU47192	328806	329322	-	hypothetical_protein	no_locus_tag
EEU47193	330055	333663	-	hypothetical_protein	no_locus_tag
EEU47194	334896	336139	-	hypothetical_protein	no_locus_tag
EEU46727	336500	337724	+	hypothetical_protein	no_locus_tag
EEU46728	338382	344149	+	hypothetical_protein	no_locus_tag
EEU47195	344200	345891	-	hypothetical_protein	no_locus_tag
EEU47196	347397	349573	-	hypothetical_protein	no_locus_tag
EEU47197	350391	350906	-	hypothetical_protein	no_locus_tag
EEU47198	351558	352997	-	hypothetical_protein	no_locus_tag

Table of Blast hits (query gene, subject gene, %identity, blast score, %coverage, e-value):
Mycgr3G90786_Mycgr3T	EEU47191	26	74	88.4210526316	7e-11	
Mycgr3G68433_Mycgr3T	EEU47193	35	426	93.1972789116	1e-126	
Mycgr3G55345_Mycgr3T	EEU47189	71	301	99.5215311005	2e-100	


>>

113. KB707952_0
Source: Botryotinia fuckeliana BcDW1 unplaced genomic scaffold Scaffold_280, whole genome shotgun sequence.

Number of proteins with BLAST hits to this cluster: 3
MultiGeneBlast score: 3.0
Cumulative Blast bit score: 795

Table of genes, locations, strands and annotations of subject cluster:
EMR84409	105053	105710	+	putative_extracellular_serine-rich_protein	no_locus_tag
EMR84410	106482	109009	-	putative_alpha_mannosidase_family_protein	no_locus_tag
EMR84411	110968	115518	-	putative_abc_a-pheromone_efflux_pump_protein	no_locus_tag
EMR84412	117930	120582	+	putative_neutral_ceramidase_protein	no_locus_tag
EMR84413	120719	124207	-	putative_polygalacturonase_protein	no_locus_tag
EMR84414	125011	126883	+	putative_glycosyl_hydrolase_protein	no_locus_tag
EMR84415	127737	129584	-	putative_sugar_transporter_protein	no_locus_tag
EMR84416	130554	133955	-	putative_caffeine-induced_death_protein	no_locus_tag
EMR84417	135128	137409	+	putative_transcription_initiation_factor_iif subunit alpha protein	no_locus_tag
EMR84418	137969	138919	-	putative_pre-mrna-splicing_factor_cwc26_protein	no_locus_tag
EMR84419	139323	139749	+	hypothetical_protein	no_locus_tag
EMR84420	140528	145822	+	hypothetical_protein	no_locus_tag
EMR84421	150867	152236	+	putative_endopolygalacturonase_5_protein	no_locus_tag
EMR84422	154600	155409	+	hypothetical_protein	no_locus_tag
EMR84423	156859	158157	-	hypothetical_protein	no_locus_tag

Table of Blast hits (query gene, subject gene, %identity, blast score, %coverage, e-value):
Mycgr3G25746_Mycgr3T	EMR84413	53	384	100.0	1e-122	
Mycgr3G103278_Mycgr3	EMR84417	37	128	100.92879257	2e-29	
Mycgr3G21922_Mycgr3T	EMR84416	47	283	63.1687242798	5e-81	


>>

114. FQ790278_1
Source: Botryotinia fuckeliana T4 SuperContig_34_1 genomic supercontig.

Number of proteins with BLAST hits to this cluster: 3
MultiGeneBlast score: 3.0
Cumulative Blast bit score: 795

Table of genes, locations, strands and annotations of subject cluster:
CCD45751	833708	834365	+	hypothetical_protein	BofuT4_P047690.1
CCD45752	835137	837664	-	glycoside_hydrolase_family_92_protein	BofuT4P34000018001
CCD45753	839623	844173	-	similar_to_ABC_transporter	BofuT4_P047710.1
CCD45754	846583	849235	+	similar_to_neutral/alkaline_nonlysosomal ceramidase	BofuT4_P047720.1
CCD45755	849353	850759	-	similar_to_DNA-binding_protein_HGH1	BofuT4_P047730.1
CCD45756	851648	852836	-	glycoside_hydrolase_family_28_protein	BofuT4_P047740.1
CCD45757	853640	855512	+	glycoside_hydrolase_family_43_protein	BofuT4P34000020001
CCD45758	856370	857237	-	hypothetical_protein	BofuT4_P047760.1
CCD45759	857537	858691	-	hypothetical_protein	BofuT4_P047770.1
CCD45760	859661	863062	-	similar_to_caffeine-induced_death_protein	BofuT4_P047780.1
CCD45761	864235	866519	+	similar_to_transcription_initiation_factor_IIF subunit alpha	BofuT4_P047790.1
CCD45762	867079	868029	-	similar_to_pre-mRNA-splicing_factor_cwc26	BofuT4_P047800.1
CCD45763	868433	869215	+	hypothetical_protein	BofuT4_P047810.1
CCD45764	869636	871614	+	hypothetical_protein	BofuT4_P047820.1
CCD45765	874436	875493	+	CND7	BofuT4_P047830.1
CCD45766	876398	876592	+	predicted_protein	BofuT4_uP047840.1
CCD45767	879253	879454	-	predicted_protein	BofuT4_uP047850.1
CCD45768	880355	880662	-	predicted_protein	BofuT4_uP047860.1
CCD45769	881374	882743	+	BcPG5,_endopolygalacturonase_5	BofuT4P34000021001
CCD45770	883128	883487	-	predicted_protein	BofuT4_uP047880.1
CCD45771	883669	884142	+	hypothetical_protein	BofuT4_P047890.1
CCD45772	885103	885912	+	hypothetical_protein	BofuT4P34000022001

Table of Blast hits (query gene, subject gene, %identity, blast score, %coverage, e-value):
Mycgr3G25746_Mycgr3T	CCD45755	53	384	100.0	6e-128	
Mycgr3G103278_Mycgr3	CCD45761	37	128	100.92879257	2e-29	
Mycgr3G21922_Mycgr3T	CCD45760	47	283	63.1687242798	5e-81	


>>

115. JH767573_4
Source: Coniosporium apollinis CBS 100218 chromosome Unknown supercont1.20, whole genome shotgun sequence.

Number of proteins with BLAST hits to this cluster: 3
MultiGeneBlast score: 3.0
Cumulative Blast bit score: 789

Table of genes, locations, strands and annotations of subject cluster:
EON65393	417896	420000	-	hypothetical_protein	no_locus_tag
EON65394	432403	433044	+	hypothetical_protein	no_locus_tag
EON65395	433667	435126	+	hypothetical_protein	no_locus_tag
EON65396	435948	438515	-	hypothetical_protein	no_locus_tag
EON65397	439578	441487	+	hypothetical_protein	no_locus_tag
EON65398	442225	444153	-	hypothetical_protein	no_locus_tag
EON65399	445165	446514	+	hypothetical_protein	no_locus_tag
EON65400	447004	448896	+	hypothetical_protein	no_locus_tag
EON65401	449502	450344	+	hypothetical_protein	no_locus_tag
EON65402	451104	451415	-	hypothetical_protein	no_locus_tag
EON65403	455275	457007	-	hypothetical_protein	no_locus_tag
EON65404	457324	458175	+	ubiquitin-conjugating_enzyme_E2_J2	no_locus_tag
EON65405	458766	459394	-	hypothetical_protein	no_locus_tag
EON65406	461386	462254	+	hypothetical_protein	no_locus_tag
EON65407	463928	465017	+	hypothetical_protein	no_locus_tag
EON65408	465390	466071	-	hypothetical_protein	no_locus_tag

Table of Blast hits (query gene, subject gene, %identity, blast score, %coverage, e-value):
Mycgr3G25746_Mycgr3T	EON65399	58	388	100.278551532	5e-130	
Mycgr3G103278_Mycgr3	EON65397	35	115	78.0185758514	1e-25	
Mycgr3G21922_Mycgr3T	EON65396	49	286	63.3744855967	3e-83	


>>

116. GL385395_1
Source: Gaeumannomyces graminis var. tritici R3-111a-1 unplaced genomic scaffold supercont2.1, whole genome shotgun sequence.

Number of proteins with BLAST hits to this cluster: 3
MultiGeneBlast score: 3.0
Cumulative Blast bit score: 780

Table of genes, locations, strands and annotations of subject cluster:
EJT82067	6537994	6538419	+	hypothetical_protein	no_locus_tag
EJT82068	6538963	6539649	+	hypothetical_protein	no_locus_tag
EJT82069	6542559	6542969	+	hypothetical_protein	no_locus_tag
EJT82070	6542981	6543790	-	hypothetical_protein	no_locus_tag
EJT82071	6544921	6547078	+	hypothetical_protein	no_locus_tag
EJT82072	6547854	6548687	+	hypothetical_protein	no_locus_tag
EJT82073	6549073	6550009	-	hypothetical_protein	no_locus_tag
EJT82074	6552185	6552680	+	dolichyl-phosphate_mannosyltransferase polypeptide 3	no_locus_tag
EJT82075	6553081	6555434	-	hypothetical_protein	no_locus_tag
EJT82076	6556111	6557013	+	hypothetical_protein	no_locus_tag
EJT82077	6557662	6559050	-	hypoxanthine_guanine_phosphoribosyltransferase	no_locus_tag
EJT82078	6559818	6560890	-	hypothetical_protein	no_locus_tag
EJT82079	6561499	6562200	+	hypothetical_protein	no_locus_tag
EJT82080	6563131	6565022	+	hypothetical_protein	no_locus_tag
EJT82081	6567962	6570874	+	leucine-rich_repeat-containing_protein_40	no_locus_tag
EJT82082	6571948	6575652	+	hypothetical_protein	no_locus_tag
EJT82083	6575962	6577226	-	hypothetical_protein	no_locus_tag
EJT82084	6577589	6578903	-	hypothetical_protein	no_locus_tag
EJT82085	6579609	6581060	-	trichothecene_3-O-acetyltransferase	no_locus_tag
EJT82086	6582121	6583878	+	hypothetical_protein	no_locus_tag
EJT82087	6584292	6585554	-	hypothetical_protein	no_locus_tag
EJT82088	6586708	6587319	+	hypothetical_protein	no_locus_tag
EJT82089	6587706	6588628	+	hypothetical_protein	no_locus_tag
EJT82090	6589157	6589657	+	hypothetical_protein	no_locus_tag
EJT82091	6590058	6592598	+	hypothetical_protein	no_locus_tag
EJT82092	6592976	6594038	-	50S_ribosomal_protein_L13e	no_locus_tag
EJT82093	6595017	6596078	+	hypothetical_protein	no_locus_tag
EJT82094	6596775	6598000	-	hypothetical_protein	no_locus_tag
EJT82095	6600361	6601169	-	hypothetical_protein	no_locus_tag
EJT82096	6601648	6602935	+	3-deoxy-7-phosphoheptulonate_synthase	no_locus_tag
EJT82097	6603677	6604587	-	hypothetical_protein	no_locus_tag

Table of Blast hits (query gene, subject gene, %identity, blast score, %coverage, e-value):
Mycgr3G90786_Mycgr3T	EJT82086	27	67	79.3684210526	6e-09	
Mycgr3G68433_Mycgr3T	EJT82081	35	390	73.9552964043	2e-115	
Mycgr3G55345_Mycgr3T	EJT82077	74	323	99.043062201	3e-109	


>>

117. JH921428_1
Source: Marssonina brunnea f. sp. 'multigermtubi' MB_m1 unplaced genomic scaffold M6_S00001, whole genome shotgun sequence.

Number of proteins with BLAST hits to this cluster: 3
MultiGeneBlast score: 3.0
Cumulative Blast bit score: 769

Table of genes, locations, strands and annotations of subject cluster:
EKD21446	3118465	3125509	+	fatty_acid_synthase_beta_subunit_dehydratase	no_locus_tag
EKD21447	3125837	3126849	+	synaptobrevin	no_locus_tag
EKD21448	3127457	3128664	-	Ras_family_protein	no_locus_tag
EKD21449	3129654	3131396	-	FMN-dependent_dehydrogenase	no_locus_tag
EKD21450	3134610	3135168	-	hypothetical_protein	no_locus_tag
EKD21451	3136498	3137998	+	DNA-binding_protein_HGH1	no_locus_tag
EKD21452	3139004	3139479	-	neutral/alkaline_nonlysosomal_ceramidase	no_locus_tag
EKD21453	3139570	3141358	-	RING-like_domain-containing_protein	no_locus_tag
EKD21454	3145135	3148443	-	cid13-like_poly(A)_RNA_polymerase	no_locus_tag
EKD21455	3149611	3152039	+	transcription_initiation_factor_iif_subunit	no_locus_tag
EKD21456	3152259	3153275	-	pre-mRNA-splicing_factor_cwc26	no_locus_tag
EKD21457	3155013	3155810	+	hypothetical_protein	no_locus_tag
EKD21458	3156788	3157892	-	cutinase	no_locus_tag
EKD21459	3160869	3162403	+	cytochrome_P450_4A10	no_locus_tag
EKD21460	3163576	3165072	+	bystin	no_locus_tag
EKD21461	3166374	3167533	-	3-dehydroshikimate_dehydratase	no_locus_tag
EKD21462	3168597	3170374	-	quinate_permease	no_locus_tag
EKD21463	3171679	3172824	+	putative_Quinate_dehydrogenase	no_locus_tag

Table of Blast hits (query gene, subject gene, %identity, blast score, %coverage, e-value):
Mycgr3G25746_Mycgr3T	EKD21451	52	372	100.278551532	1e-122	
Mycgr3G103278_Mycgr3	EKD21455	35	124	81.1145510836	4e-28	
Mycgr3G21922_Mycgr3T	EKD21454	49	273	61.316872428	6e-78	


>>

118. EQ963480_0
Source: Aspergillus flavus NRRL3357 scf_1106286418846 genomic scaffold, whole genome shotgun sequence.

Number of proteins with BLAST hits to this cluster: 3
MultiGeneBlast score: 3.0
Cumulative Blast bit score: 745

Table of genes, locations, strands and annotations of subject cluster:
EED48827	1137	2970	+	conserved_hypothetical_protein	no_locus_tag
EED48828	3102	5388	-	snoRNA_binding_protein,_putative	no_locus_tag
EED48829	7708	11511	+	actin_cytoskeleton_organization_and_biogenesis protein, putative	no_locus_tag
EED48830	12759	13532	+	conserved_hypothetical_protein	no_locus_tag
EED48831	14813	17818	+	lipase/serine_esterase,_putative	no_locus_tag
EED48832	18235	19314	-	inositol_monophosphatase,_putative	no_locus_tag
EED48833	20165	21506	+	DNA-binding_protein_HGH1,_putative	no_locus_tag
EED48834	21679	23739	-	zinc_finger_protein,_cchc_domain_containing protein, putative	no_locus_tag
EED48835	24404	26660	+	transcription_initiation_factor_IIF_subunit alpha, putative	no_locus_tag
EED48836	27030	33372	-	fatty_acid_synthase_beta_subunit,_putative	no_locus_tag
EED48837	36079	41772	+	fatty_acid_synthase_alpha_subunit_FasA	no_locus_tag
EED48838	42154	44253	-	N2,N2-dimethylguanosine_tRNA_methyltransferase	no_locus_tag
EED48839	44786	45859	-	conserved_hypothetical_protein	no_locus_tag
EED48840	46318	47101	+	C2H2_finger_domain_protein,_putative	no_locus_tag

Table of Blast hits (query gene, subject gene, %identity, blast score, %coverage, e-value):
Mycgr3G25746_Mycgr3T	EED48833	58	387	100.0	1e-129	
Mycgr3G103278_Mycgr3	EED48835	38	140	67.1826625387	1e-33	
Mycgr3G21922_Mycgr3T	EED48834	48	218	47.7366255144	2e-59	


>>

119. AP007165_0
Source: Aspergillus oryzae RIB40 DNA, SC124.

Number of proteins with BLAST hits to this cluster: 3
MultiGeneBlast score: 3.0
Cumulative Blast bit score: 729

Table of genes, locations, strands and annotations of subject cluster:
BAE62629	201393	202466	+	not_annotated	AO090124000081
BAE62630	202997	205096	+	not_annotated	AO090124000082
BAE62631	205477	211170	-	not_annotated	AO090124000083
BAE62632	213881	220223	+	not_annotated	AO090124000084
BAE62633	220519	222850	-	not_annotated	AO090124000085
BAE62634	225667	226920	+	not_annotated	AO090124000086
BAE62635	227621	228962	-	not_annotated	AO090124000087
BAE62636	229815	230894	+	not_annotated	AO090124000088
BAE62637	231311	236024	-	not_annotated	AO090124000089
BAE62638	237521	241178	-	not_annotated	AO090124000090
BAE62639	242691	246024	+	not_annotated	AO090124000091
BAE62640	246156	247968	-	not_annotated	AO090124000092

Table of Blast hits (query gene, subject gene, %identity, blast score, %coverage, e-value):
Mycgr3G25746_Mycgr3T	BAE62635	58	387	100.0	1e-129	
Mycgr3G103278_Mycgr3	BAE62633	38	139	67.1826625387	2e-33	
Mycgr3G21922_Mycgr3T	BAE62634	48	203	44.2386831276	3e-56	


>>

120. CH476625_1
Source: Sclerotinia sclerotiorum 1980 scaffold_5 genomic scaffold, whole genome shotgun sequence.

Number of proteins with BLAST hits to this cluster: 3
MultiGeneBlast score: 3.0
Cumulative Blast bit score: 723

Table of genes, locations, strands and annotations of subject cluster:
EDO01724	557511	558731	-	hypothetical_protein	no_locus_tag
EDO01725	559972	562483	-	hypothetical_protein	no_locus_tag
EDO01726	563846	563950	-	predicted_protein	no_locus_tag
EDO01727	567140	571683	-	hypothetical_protein	no_locus_tag
EDO01728	572246	572900	+	predicted_protein	no_locus_tag
EDO01729	574006	576570	+	hypothetical_protein	no_locus_tag
EDO01730	576824	578227	-	hypothetical_protein	no_locus_tag
EDO01731	579355	581288	-	hypothetical_protein	no_locus_tag
EDO01732	582026	583679	+	hypothetical_protein	no_locus_tag
EDO01733	584292	586193	-	hypothetical_protein	no_locus_tag
EDO01734	587145	589706	-	hypothetical_protein	no_locus_tag
EDO01735	590169	590513	-	hypothetical_protein	no_locus_tag
EDO01736	591865	594178	+	hypothetical_protein	no_locus_tag
EDO01737	594838	595809	-	hypothetical_protein	no_locus_tag
EDO01738	597305	602693	+	hypothetical_protein	no_locus_tag
EDO01739	603350	604824	-	hypothetical_protein	no_locus_tag
EDO01740	606463	608448	-	hypothetical_protein	no_locus_tag
EDO01741	608924	610688	-	hypothetical_protein	no_locus_tag
EDO01742	613310	614257	-	hypothetical_protein	no_locus_tag

Table of Blast hits (query gene, subject gene, %identity, blast score, %coverage, e-value):
Mycgr3G25746_Mycgr3T	EDO01730	48	324	100.0	4e-105	
Mycgr3G103278_Mycgr3	EDO01736	35	124	105.263157895	5e-28	
Mycgr3G21922_Mycgr3T	EDO01734	48	275	61.7283950617	2e-79	


>>

121. GL629801_2
Source: Grosmannia clavigera kw1407 unplaced genomic scaffold GCSC_173, whole genome shotgun sequence.

Number of proteins with BLAST hits to this cluster: 3
MultiGeneBlast score: 3.0
Cumulative Blast bit score: 709

Table of genes, locations, strands and annotations of subject cluster:
EFX00138	1933479	1934969	+	metallopeptidase	no_locus_tag
EFX00605	1935110	1937886	-	fungal_specific_transcription_factor_domain containing protein	no_locus_tag
EFX00449	1938649	1940171	-	hydroxyindole_O-methyltransferase	no_locus_tag
EFX00539	1944916	1946039	-	integral_membrane_protein	no_locus_tag
EFX00737	1948623	1949100	+	glycoprotein	no_locus_tag
EFX00515	1949856	1950845	-	short_chain_dehydrogenase_reductase	no_locus_tag
EFX00626	1952205	1953146	+	xanthine-guanine_phosphoribosyl_transferase	no_locus_tag
EFX00465	1953461	1954303	-	hypothetical_protein	no_locus_tag
EFX00657	1954661	1956877	+	hypothetical_protein	no_locus_tag
EFX00248	1957314	1957712	-	dolichyl-phosphate_mannosyltransferase polypeptide 3	no_locus_tag
EFX00211	1960830	1962822	+	major_facilitator_superfamily_transporter multidrug resistance	no_locus_tag
EFX00315	1965495	1967240	-	FAD-binding_domain_containing_protein	no_locus_tag
EFX00122	1967994	1969140	+	hypothetical_protein	no_locus_tag
EFX00230	1970482	1973998	+	hypothetical_protein	no_locus_tag
EFX00061	1975243	1975935	+	hypothetical_protein	no_locus_tag
EFX00526	1976463	1978535	+	FAD-dependent_oxidoreductase-like_enzyme	no_locus_tag
EFX00495	1978936	1981633	-	flavin-binding_monooxygenase-like_protein	no_locus_tag
EFX00072	1982405	1983724	+	3-ketoacyl-thiolase	no_locus_tag
EFX00545	1983987	1984667	-	hypothetical_protein	no_locus_tag
EFX00602	1985471	1989174	-	conserved_leucine-rich_repeat_protein	no_locus_tag
EFX00269	1992896	1993114	+	hypothetical_protein	no_locus_tag
EFX00555	1994024	1994817	+	hypothetical_protein	no_locus_tag
EFX00433	1996847	1998471	-	taurine_catabolism_dioxygenase_family_protein	no_locus_tag
EFX00690	1998934	2000730	-	hypothetical_protein	no_locus_tag
EFX00653	2001057	2003386	+	hypothetical_protein	no_locus_tag
EFX00742	2003971	2006230	+	ARCA-like_protein	no_locus_tag
EFX00573	2007043	2008206	+	rossmann_fold_protein	no_locus_tag
EFX00584	2008587	2009307	-	guanine-specific_ribonuclease_n1/t1	no_locus_tag

Table of Blast hits (query gene, subject gene, %identity, blast score, %coverage, e-value):
Mycgr3G90786_Mycgr3T	EFX00526	27	75	69.0526315789	2e-11	
Mycgr3G68433_Mycgr3T	EFX00602	32	333	91.156462585	4e-93	
Mycgr3G55345_Mycgr3T	EFX00626	72	301	97.6076555024	2e-100	


>>

122. GG704913_6
Source: Coccidioides immitis RS genomic scaffold supercont3.3, whole genome shotgun sequence.

Number of proteins with BLAST hits to this cluster: 3
MultiGeneBlast score: 3.0
Cumulative Blast bit score: 638

Table of genes, locations, strands and annotations of subject cluster:
EAS30066	1165257	1166675	+	hypothetical_protein	no_locus_tag
EAS30065	1167226	1167767	-	hypothetical_protein	no_locus_tag
EAS30064	1168750	1169510	+	hypothetical_protein	no_locus_tag
EAS30063	1170183	1173597	+	lipase/serine_esterase	no_locus_tag
EAS30062	1174511	1176343	-	hypothetical_protein	no_locus_tag
EAS30061	1177535	1178564	-	inositol_monophosphatase	no_locus_tag
EAS30060	1179848	1181383	-	hypothetical_protein	no_locus_tag
EAS30059	1181981	1182407	-	hypothetical_protein	no_locus_tag
EAS30058	1183070	1184507	+	hypothetical_protein	no_locus_tag
EJB11179	1184850	1186402	+	hypothetical_protein	no_locus_tag
EAS30055	1187046	1188572	-	hypothetical_protein	no_locus_tag
EAS30054	1190139	1192429	+	transcription_initiation_factor_IIF_subunit alpha	no_locus_tag
EJB11181	1193653	1199493	-	fatty_acid_synthase_beta_subunit_dehydratase, variant	no_locus_tag
EJB11182	1199896	1200734	+	hypothetical_protein	no_locus_tag
EAS30052	1201441	1207156	+	fatty_acid_synthase_subunit_alpha	no_locus_tag
EAS30051	1208236	1209517	+	3-isopropylmalate_dehydrogenase_B	no_locus_tag
EAS30050	1209772	1212093	-	N2,N2-dimethylguanosine_tRNA_methyltransferase	no_locus_tag

Table of Blast hits (query gene, subject gene, %identity, blast score, %coverage, e-value):
Mycgr3G25746_Mycgr3T	EAS30058	54	362	100.557103064	8e-120	
Mycgr3G103278_Mycgr3	EAS30054	40	124	54.7987616099	6e-28	
Mycgr3G21922_Mycgr3T	EAS30055	37	152	47.5308641975	3e-37	


>>

123. AKHY01000107_0
Source: Aspergillus oryzae 3.042, whole genome shotgun sequencing project.

Number of proteins with BLAST hits to this cluster: 3
MultiGeneBlast score: 3.0
Cumulative Blast bit score: 638

Table of genes, locations, strands and annotations of subject cluster:
EIT81269	44841	45914	+	hypothetical_protein	no_locus_tag
EIT81285	48928	54621	-	3-oxoacyl-[acyl-carrier-protein]_synthase	no_locus_tag
EIT81271	57310	63652	+	fatty_acid_synthase_beta_subunit,_putative	no_locus_tag
EIT81290	63948	66279	-	hypothetical_protein	no_locus_tag
EIT81282	67223	69004	+	zinc_finger_protein,_cchc_domain_containing_protein,_putative	no_locus_tag
EIT81270	69177	70115	-	DNA-binding_protein	no_locus_tag
EIT81284	71386	72465	+	inositol_monophosphatase	no_locus_tag
EIT81288	72882	75890	-	hypothetical_protein	no_locus_tag
EIT81272	79047	82701	-	actin_cytoskeleton_organization_and_biogenesis_protein,_putative	no_locus_tag
EIT81266	84172	87505	+	hypothetical_protein	no_locus_tag
EIT81276	87637	89360	-	hypothetical_protein	no_locus_tag

Table of Blast hits (query gene, subject gene, %identity, blast score, %coverage, e-value):
Mycgr3G25746_Mycgr3T	EIT81270	53	282	81.8941504178	1e-89	
Mycgr3G103278_Mycgr3	EIT81290	38	140	67.1826625387	1e-33	
Mycgr3G21922_Mycgr3T	EIT81282	48	216	47.7366255144	1e-59	


>>

124. GL636502_1
Source: Coccidioides posadasii str. Silveira unplaced genomic scaffold supercont2.17, whole genome shotgun sequence.

Number of proteins with BLAST hits to this cluster: 3
MultiGeneBlast score: 3.0
Cumulative Blast bit score: 636

Table of genes, locations, strands and annotations of subject cluster:
EFW15027	87984	88478	-	conserved_hypothetical_protein	no_locus_tag
EFW15028	88875	90052	+	conserved_hypothetical_protein	no_locus_tag
EFW15029	90730	94144	+	lipase/serine_esterase	no_locus_tag
EFW15030	95058	96890	-	conserved_hypothetical_protein	no_locus_tag
EFW15031	97104	97913	+	predicted_protein	no_locus_tag
EFW15032	98077	99106	-	inositol_monophosphatase	no_locus_tag
EFW15033	100291	101931	-	conserved_hypothetical_protein	no_locus_tag
EFW15034	102475	102993	-	predicted_protein	no_locus_tag
EFW15035	103718	105133	+	DNA-binding_protein_HGH1	no_locus_tag
EFW15036	105475	107027	+	conserved_hypothetical_protein	no_locus_tag
EFW15037	107638	109164	-	conserved_hypothetical_protein	no_locus_tag
EFW15038	110754	113044	+	transcription_initiation_factor_IIF_subunit alpha	no_locus_tag
EFW15039	113768	118090	-	fatty_acid_synthase_beta_subunit	no_locus_tag
EFW15040	118267	119469	-	fatty_acid_synthase_beta_subunit	no_locus_tag
EFW15041	121368	121708	-	predicted_protein	no_locus_tag
EFW15042	122081	127798	+	fatty_acid_synthase_subunit_alpha_reductase	no_locus_tag
EFW15043	128873	130175	+	3-isopropylmalate_dehydrogenase_B	no_locus_tag
EFW15044	130431	132605	-	N2,N2-dimethylguanosine_tRNA_methyltransferase	no_locus_tag

Table of Blast hits (query gene, subject gene, %identity, blast score, %coverage, e-value):
Mycgr3G25746_Mycgr3T	EFW15035	54	364	100.557103064	1e-120	
Mycgr3G103278_Mycgr3	EFW15038	40	124	54.7987616099	5e-28	
Mycgr3G21922_Mycgr3T	EFW15037	37	148	47.5308641975	7e-36	


>>

125. DS572813_4
Source: Paracoccidioides brasiliensis Pb01 supercont1.3 genomic scaffold, whole genome shotgun sequence.

Number of proteins with BLAST hits to this cluster: 3
MultiGeneBlast score: 3.0
Cumulative Blast bit score: 635

Table of genes, locations, strands and annotations of subject cluster:
EEH39052	645058	646620	+	conserved_hypothetical_protein	no_locus_tag
EEH39053	647312	652101	+	conserved_hypothetical_protein	no_locus_tag
EEH39054	653983	655458	-	rieske_domain-containing_protein	no_locus_tag
EEH39055	656385	658199	-	IBR_domain-containing_protein	no_locus_tag
EEH39056	659139	659379	-	predicted_protein	no_locus_tag
EEH39057	660256	661354	-	inositol_monophosphatase	no_locus_tag
EEH39058	663585	665096	+	DNA-binding_protein_HGH1	no_locus_tag
EEH39059	665814	667351	+	conserved_hypothetical_protein	no_locus_tag
EEH39060	668088	669397	-	hypothetical_protein	no_locus_tag
EEH39061	670216	672456	+	conserved_hypothetical_protein	no_locus_tag
EEH39062	673616	679936	-	fatty_acid_synthase_subunit_beta_dehydratase	no_locus_tag
EEH39063	681712	687542	+	fatty_acid_synthase_subunit_alpha_reductase	no_locus_tag
EEH39064	688359	691045	+	N2,N2-dimethylguanosine_tRNA_methyltransferase	no_locus_tag
EEH39065	691638	694949	-	3-isopropylmalate_dehydrogenase	no_locus_tag

Table of Blast hits (query gene, subject gene, %identity, blast score, %coverage, e-value):
Mycgr3G25746_Mycgr3T	EEH39058	55	359	99.1643454039	2e-118	
Mycgr3G103278_Mycgr3	EEH39061	34	130	94.427244582	5e-30	
Mycgr3G21922_Mycgr3T	EEH39060	37	146	48.353909465	6e-36	


>>

126. CH476599_0
Source: Aspergillus terreus NIH2624 scaffold_6 genomic scaffold, whole genome shotgun sequence.

Number of proteins with BLAST hits to this cluster: 3
MultiGeneBlast score: 3.0
Cumulative Blast bit score: 613

Table of genes, locations, strands and annotations of subject cluster:
EAU34696	5189	5981	+	hypothetical_protein	no_locus_tag
EAU34697	6930	8444	+	predicted_protein	no_locus_tag
EAU34698	8955	12312	-	conserved_hypothetical_protein	no_locus_tag
EAU34699	13404	17352	+	conserved_hypothetical_protein	no_locus_tag
EAU34700	17979	21852	+	conserved_hypothetical_protein	no_locus_tag
EAU34701	22966	23991	-	hypothetical_protein	no_locus_tag
EAU34702	24657	25616	+	conserved_hypothetical_protein	no_locus_tag
EAU34703	26177	27924	-	predicted_protein	no_locus_tag
EAU34704	28495	30630	+	predicted_protein	no_locus_tag
EAU34705	31180	37514	-	fatty_acid_synthase_beta_subunit_dehydratase	no_locus_tag
EAU34706	39270	44963	+	hypothetical_protein	no_locus_tag
EAU34707	45188	48799	-	conserved_hypothetical_protein	no_locus_tag
EAU34708	49300	50043	+	conserved_hypothetical_protein	no_locus_tag
EAU34709	50511	51852	-	pyruvate_dehydrogenase_E1_component_beta subunit, mitochondrial precursor	no_locus_tag

Table of Blast hits (query gene, subject gene, %identity, blast score, %coverage, e-value):
Mycgr3G25746_Mycgr3T	EAU34702	54	277	82.1727019499	2e-87	
Mycgr3G103278_Mycgr3	EAU34704	40	127	61.919504644	4e-29	
Mycgr3G21922_Mycgr3T	EAU34703	47	209	46.0905349794	3e-57	


>>

127. ACFW01000015_0
Source: Coccidioides posadasii C735 delta SOWgp, whole genome shotgun sequencing project.

Number of proteins with BLAST hits to this cluster: 3
MultiGeneBlast score: 3.0
Cumulative Blast bit score: 589

Table of genes, locations, strands and annotations of subject cluster:
EER28270	243173	245347	+	N2,N2-dimethylguanosine_tRNA_methyltransferase_family_protein	no_locus_tag
EER28271	245603	246902	-	3-isopropylmalate_dehydrogenase_B,_putative	no_locus_tag
EER28272	247977	253694	-	Fatty_acid_synthase_subunit_alpha,_putative	no_locus_tag
EER28273	255638	261959	+	Fatty_acid_synthase_subunit_beta,_putative	no_locus_tag
EER28274	262691	264981	-	transcription_initiation_factor_IIF_subunit_alpha,_putative	no_locus_tag
EER28275	266576	268102	+	PAP/25A_associated_domain_containing_protein	no_locus_tag
EER28276	268713	270155	-	hypothetical_protein	no_locus_tag
EER28277	270607	271895	-	hypothetical_protein	no_locus_tag
EER28278	274037	275352	+	methyltransferase,_putative	no_locus_tag
EER28279	276634	277663	+	Inositol_monophosphatase,_putative	no_locus_tag
EER28280	278851	280683	+	zinc_knuckle_containing_protein	no_locus_tag
EER28281	281596	285010	-	Putative_serine_esterase_family_protein	no_locus_tag
EER28282	285692	286448	-	hypothetical_protein	no_locus_tag
EER28283	288528	289946	-	hypothetical_protein	no_locus_tag
EER28284	290432	294853	-	cortical_actin_cytoskeleton_protein_VIP1,_putative	no_locus_tag

Table of Blast hits (query gene, subject gene, %identity, blast score, %coverage, e-value):
Mycgr3G25746_Mycgr3T	EER28277	51	316	94.9860724234	1e-101	
Mycgr3G103278_Mycgr3	EER28274	40	124	54.7987616099	5e-28	
Mycgr3G21922_Mycgr3T	EER28275	37	149	47.5308641975	3e-36	


>>

128. CH476615_0
Source: Uncinocarpus reesii 1704 scaffold_1 genomic scaffold, whole genome shotgun sequence.

Number of proteins with BLAST hits to this cluster: 3
MultiGeneBlast score: 3.0
Cumulative Blast bit score: 491

Table of genes, locations, strands and annotations of subject cluster:
EEP77702	6763412	6765595	+	conserved_hypothetical_protein	no_locus_tag
EEP77703	6765871	6767119	-	3-isopropylmalate_dehydrogenase	no_locus_tag
EEP77704	6768037	6773745	-	fatty_acid_synthase_alpha_subunit	no_locus_tag
EEP77705	6775162	6781479	+	fatty_acid_synthase_beta_subunit_dehydratase	no_locus_tag
EEP77706	6782031	6784083	-	predicted_protein	no_locus_tag
EEP77707	6785259	6786824	+	predicted_protein	no_locus_tag
EEP77708	6787424	6788983	-	predicted_protein	no_locus_tag
EEP77709	6790166	6790753	-	predicted_protein	no_locus_tag
EEP77710	6791870	6792649	-	conserved_hypothetical_protein	no_locus_tag
EEP77711	6794059	6795614	+	conserved_hypothetical_protein	no_locus_tag
EEP77712	6796875	6797920	+	conserved_hypothetical_protein	no_locus_tag
EEP77713	6799705	6800751	+	predicted_protein	no_locus_tag
EEP77714	6801526	6806862	-	conserved_hypothetical_protein	no_locus_tag
EEP77715	6807300	6811550	-	conserved_hypothetical_protein	no_locus_tag
EEP77716	6812395	6815757	+	conserved_hypothetical_protein	no_locus_tag

Table of Blast hits (query gene, subject gene, %identity, blast score, %coverage, e-value):
Mycgr3G25746_Mycgr3T	EEP77710	52	226	69.6378830084	3e-68	
Mycgr3G103278_Mycgr3	EEP77706	40	120	55.4179566563	6e-27	
Mycgr3G21922_Mycgr3T	EEP77707	36	145	45.8847736626	9e-35	


>>

129. ACYE01000028_0
Source: Trichophyton verrucosum HKI 0517, whole genome shotgun sequencing project.

Number of proteins with BLAST hits to this cluster: 3
MultiGeneBlast score: 3.0
Cumulative Blast bit score: 487

Table of genes, locations, strands and annotations of subject cluster:
EFE44690	32	3580	+	hypothetical_protein	no_locus_tag
EFE44691	4094	4765	+	hypothetical_protein	no_locus_tag
EFE44692	6074	7473	+	DNA-binding_protein_HGH1,_putative	no_locus_tag
EFE44693	7617	8927	+	hypothetical_protein	no_locus_tag
EFE44694	9075	11296	-	hypothetical_protein	no_locus_tag
EFE44695	12043	14426	+	conserved_hypothetical_protein	no_locus_tag

Table of Blast hits (query gene, subject gene, %identity, blast score, %coverage, e-value):
Mycgr3G25746_Mycgr3T	EFE44692	56	195	46.2395543175	1e-55	
Mycgr3G103278_Mycgr3	EFE44695	34	136	95.3560371517	4e-32	
Mycgr3G21922_Mycgr3T	EFE44694	41	156	45.4732510288	3e-38	


>>

130. KE148155_0
Source: Ophiostoma piceae UAMH 11346 chromosome Unknown scf10, whole genome shotgun sequence.

Number of proteins with BLAST hits to this cluster: 3
MultiGeneBlast score: 3.0
Cumulative Blast bit score: 486

Table of genes, locations, strands and annotations of subject cluster:
EPE05911	1089580	1090184	+	guanyl-specific_ribonuclease_f1	no_locus_tag
EPE05912	1090447	1090848	-	hypothetical_protein	no_locus_tag
EPE05913	1091493	1091798	-	hypothetical_protein	no_locus_tag
EPE05914	1093507	1097298	-	tat_pathway_signal_sequence	no_locus_tag
EPE05915	1097982	1099622	-	allantoate_permease	no_locus_tag
EPE05916	1101001	1102323	+	salicylate_hydroxylase	no_locus_tag
EPE05917	1103315	1104932	+	enolase	no_locus_tag
EPE05918	1106019	1108487	+	fad-dependent_oxidoreductase-like_enzyme	no_locus_tag
EPE05919	1109647	1110963	+	3-ketoacyl-_thiolase	no_locus_tag
EPE05920	1111323	1112698	-	hypothetical_protein	no_locus_tag
EPE05921	1113921	1117716	-	leucine-rich_repeat-containing_protein_40	no_locus_tag
EPE05922	1119994	1120485	-	hypothetical_protein	no_locus_tag
EPE05923	1121135	1123063	-	multidrug_resistant_protein	no_locus_tag
EPE05924	1128722	1129233	+	dolichyl-phosphate_mannosyltransferase polypeptide 3	no_locus_tag
EPE05925	1129600	1132095	-	hypothetical_protein	no_locus_tag
EPE05926	1132740	1133774	+	oxidoreductase-like_protein	no_locus_tag
EPE05927	1134075	1135014	-	hypoxanthine_guanine_phosphoribosyltransferase	no_locus_tag
EPE05928	1137326	1138062	+	integral_membrane_protein	no_locus_tag
EPE05929	1139478	1146323	-	acetyl-_carboxylase	no_locus_tag
EPE05930	1150921	1152909	-	nuclear_distribution_protein_nude	no_locus_tag

Table of Blast hits (query gene, subject gene, %identity, blast score, %coverage, e-value):
Mycgr3G90786_Mycgr3T	EPE05918	26	66	54.9473684211	2e-08	
Mycgr3G68433_Mycgr3T	EPE05921	37	114	22.934888241	2e-22	
Mycgr3G55345_Mycgr3T	EPE05927	72	306	96.1722488038	2e-102	


>>

131. AGUE01000023_0
Source: Glarea lozoyensis 74030, whole genome shotgun sequencing project.

Number of proteins with BLAST hits to this cluster: 3
MultiGeneBlast score: 3.0
Cumulative Blast bit score: 478

Table of genes, locations, strands and annotations of subject cluster:
EHL02457	422648	424518	-	hypothetical_protein	no_locus_tag
EHL02458	424841	425421	+	hypothetical_protein	no_locus_tag
EHL02459	425787	426437	-	putative_RNA_polymerase_II_transcription_factor_B_subunit_2	no_locus_tag
EHL02460	430914	432167	+	putative_High-affinity_glucose_transporter	no_locus_tag
EHL02461	435107	436549	+	hypothetical_protein	no_locus_tag
EHL02462	437197	437820	-	hypothetical_protein	no_locus_tag
EHL02463	441130	442641	-	hypothetical_protein	no_locus_tag
EHL02464	444731	446235	+	putative_Leucine-rich_repeat-containing_protein_40	no_locus_tag
EHL02465	447325	449096	+	hypothetical_protein	no_locus_tag
EHL02466	449165	450513	-	putative_N-acyl_homoserine_lactonase_AttM	no_locus_tag
EHL02467	451360	451983	+	putative_Xanthine_phosphoribosyltransferase_1	no_locus_tag
EHL02468	452368	453934	+	putative_D-3-phosphoglycerate_dehydrogenase	no_locus_tag
EHL02469	464804	465175	+	hypothetical_protein	no_locus_tag
EHL02470	468391	472283	+	putative_UPF0665_family_protein_C23C4.06c	no_locus_tag

Table of Blast hits (query gene, subject gene, %identity, blast score, %coverage, e-value):
Mycgr3G90786_Mycgr3T	EHL02463	28	73	90.7368421053	5e-11	
Mycgr3G68433_Mycgr3T	EHL02464	47	147	17.6870748299	2e-35	
Mycgr3G55345_Mycgr3T	EHL02467	73	258	85.6459330144	9e-84	


>>

132. KB445561_2
Source: Baudoinia compniacensis UAMH 10762 unplaced genomic scaffold BAUCOscaffold_12, whole genome shotgun sequence.

Number of proteins with BLAST hits to this cluster: 2
MultiGeneBlast score: 2.0
Cumulative Blast bit score: 1570

Table of genes, locations, strands and annotations of subject cluster:
EMC92701	325868	326641	-	hypothetical_protein	no_locus_tag
EMC92702	327131	327544	-	hypothetical_protein	no_locus_tag
EMC92703	328253	329119	+	hypothetical_protein	no_locus_tag
EMC92704	329180	330739	-	hypothetical_protein	no_locus_tag
EMC92705	331313	335497	+	hypothetical_protein	no_locus_tag
EMC92706	335985	337720	-	hypothetical_protein	no_locus_tag
EMC92707	338175	338828	-	hypothetical_protein	no_locus_tag
EMC92708	339208	340488	+	carbohydrate_esterase_family_8_protein	no_locus_tag
EMC92709	341046	342137	+	hypothetical_protein	no_locus_tag
EMC92710	342639	344320	-	hypothetical_protein	no_locus_tag
EMC92711	344957	347878	-	glycoside_hydrolase_family_3_protein	no_locus_tag
EMC92712	348546	349859	+	carbohydrate_esterase_family_9_protein	no_locus_tag
EMC92713	350204	352345	+	hypothetical_protein	no_locus_tag
EMC92714	352562	352891	+	hypothetical_protein	no_locus_tag
EMC92715	353474	354937	+	hypothetical_protein	no_locus_tag
EMC92716	355236	356741	-	hypothetical_protein	no_locus_tag
EMC92717	357461	357655	-	hypothetical_protein	no_locus_tag
EMC92718	358144	359587	+	hypothetical_protein	no_locus_tag
EMC92719	360407	362740	+	hypothetical_protein	no_locus_tag
EMC92720	363457	364234	+	hypothetical_protein	no_locus_tag
EMC92721	364886	367775	-	hypothetical_protein	no_locus_tag
EMC92722	368811	371612	-	hypothetical_protein	no_locus_tag

Table of Blast hits (query gene, subject gene, %identity, blast score, %coverage, e-value):
Mycgr3G68458_Mycgr3T	EMC92713	74	1073	100.0	0.0	
Mycgr3G84654_Mycgr3T	EMC92710	74	498	74.606741573	5e-169	


>>

133. KB446573_1
Source: Pseudocercospora fijiensis CIRAD86 unplaced genomic scaffold MYCFIscaffold_19, whole genome shotgun sequence.

Number of proteins with BLAST hits to this cluster: 2
MultiGeneBlast score: 2.0
Cumulative Blast bit score: 1450

Table of genes, locations, strands and annotations of subject cluster:
EME76936	443548	444135	+	hypothetical_protein	no_locus_tag
EME76937	445109	445748	+	hypothetical_protein	no_locus_tag
EME76938	447028	448760	+	hypothetical_protein	no_locus_tag
EME76939	450124	451679	-	hypothetical_protein	no_locus_tag
EME76940	451889	452646	+	hypothetical_protein	no_locus_tag
EME76941	453293	454615	-	hypothetical_protein	no_locus_tag
EME76942	454928	455726	+	hypothetical_protein	no_locus_tag
EME76943	456819	458525	+	hypothetical_protein	no_locus_tag
EME76944	460319	462682	+	hypothetical_protein	no_locus_tag
EME76945	463066	464403	-	hypothetical_protein	no_locus_tag
EME76946	464689	469309	+	hypothetical_protein	no_locus_tag
EME76947	469383	471699	-	hypothetical_protein	no_locus_tag

Table of Blast hits (query gene, subject gene, %identity, blast score, %coverage, e-value):
Mycgr3G108094_Mycgr3	EME76946	42	959	106.136210384	0.0	
Mycgr3G25746_Mycgr3T	EME76945	69	491	100.0	6e-170	


>>

134. AKCU01000112_0
Source: Penicillium digitatum Pd1, whole genome shotgun sequencing project.

Number of proteins with BLAST hits to this cluster: 2
MultiGeneBlast score: 2.0
Cumulative Blast bit score: 1424

Table of genes, locations, strands and annotations of subject cluster:
EKV20489	106791	108522	+	hypothetical_protein	no_locus_tag
EKV20490	110523	112357	+	Flocculation_suppression_protein	no_locus_tag
EKV20491	113201	113971	-	hypothetical_protein	no_locus_tag
EKV20492	114606	116077	-	hypothetical_protein	no_locus_tag
EKV20493	118411	118863	-	hypothetical_protein	no_locus_tag
EKV20494	119780	121267	+	hypothetical_protein	no_locus_tag
EKV20495	121879	122996	-	60S_ribosomal_protein_L13	no_locus_tag
EKV20496	123682	124929	-	hypothetical_protein	no_locus_tag
EKV20497	126623	129736	+	putative_leucine-rich_repeat_protein	no_locus_tag
EKV20498	129884	130987	-	hypothetical_protein	no_locus_tag
EKV20499	131729	132961	-	hypothetical_protein	no_locus_tag
EKV20500	133560	134595	-	Alpha/beta_hydrolase,_putative	no_locus_tag
EKV20501	135167	136748	+	Actin_family_protein	no_locus_tag
EKV20502	137642	138112	+	hypothetical_protein	no_locus_tag
EKV20503	138413	139487	-	3-hydroxybutyryl-CoA_dehydrogenase,_putative	no_locus_tag
EKV20504	142765	146391	+	DNA_repair_protein_(Tof1),_putative	no_locus_tag
EKV20505	146552	146848	+	hypothetical_protein	no_locus_tag
EKV20506	147447	147590	-	hypothetical_protein	no_locus_tag
EKV20507	147720	148664	+	Phenazine_biosynthesis-like_protein,_putative	no_locus_tag
EKV20508	149775	150260	-	hypothetical_protein	no_locus_tag
EKV20509	155167	155610	-	hypothetical_protein	no_locus_tag
EKV20510	157854	158042	-	hypothetical_protein	no_locus_tag
EKV20511	158546	158797	-	hypothetical_protein	no_locus_tag
EKV20512	162295	163174	+	hypothetical_protein	no_locus_tag
EKV20513	164941	165513	+	hypothetical_protein	no_locus_tag
EKV20514	165645	165854	+	hypothetical_protein	no_locus_tag
EKV20515	166233	167296	-	hypothetical_protein	no_locus_tag

Table of Blast hits (query gene, subject gene, %identity, blast score, %coverage, e-value):
Mycgr3G68421_Mycgr3T	EKV20504	43	919	102.030456853	0.0	
Mycgr3G68433_Mycgr3T	EKV20497	39	505	89.6987366375	7e-158	


>>

135. AKCT01000108_2
Source: Penicillium digitatum PHI26, whole genome shotgun sequencing project.

Number of proteins with BLAST hits to this cluster: 2
MultiGeneBlast score: 2.0
Cumulative Blast bit score: 1424

Table of genes, locations, strands and annotations of subject cluster:
EKV15977	260814	262545	+	hypothetical_protein	no_locus_tag
EKV15978	264548	266382	+	Flocculation_suppression_protein	no_locus_tag
EKV15979	267228	267998	-	hypothetical_protein	no_locus_tag
EKV15980	268635	270106	-	hypothetical_protein	no_locus_tag
EKV15981	272442	272894	-	hypothetical_protein	no_locus_tag
EKV15982	273811	275298	+	hypothetical_protein	no_locus_tag
EKV15983	275910	277027	-	60S_ribosomal_protein_L13	no_locus_tag
EKV15984	277714	278961	-	hypothetical_protein	no_locus_tag
EKV15985	280655	283768	+	putative_leucine-rich_repeat_protein	no_locus_tag
EKV15986	283916	285019	-	hypothetical_protein	no_locus_tag
EKV15987	285761	286993	-	hypothetical_protein	no_locus_tag
EKV15988	287592	288627	-	Alpha/beta_hydrolase,_putative	no_locus_tag
EKV15989	289199	290780	+	Actin_family_protein	no_locus_tag
EKV15990	291674	292144	+	hypothetical_protein	no_locus_tag
EKV15991	292445	293519	-	3-hydroxybutyryl-CoA_dehydrogenase,_putative	no_locus_tag
EKV15992	296797	300423	+	DNA_repair_protein_(Tof1),_putative	no_locus_tag
EKV15993	300584	300880	+	hypothetical_protein	no_locus_tag
EKV15994	301479	301622	-	hypothetical_protein	no_locus_tag
EKV15995	301752	302696	+	Phenazine_biosynthesis-like_protein,_putative	no_locus_tag
EKV15996	303807	304292	-	hypothetical_protein	no_locus_tag
EKV15997	309199	309642	-	hypothetical_protein	no_locus_tag
EKV15998	311916	312104	-	hypothetical_protein	no_locus_tag
EKV15999	312608	312859	-	hypothetical_protein	no_locus_tag
EKV16000	316357	317236	+	hypothetical_protein	no_locus_tag
EKV16001	319003	319574	+	hypothetical_protein	no_locus_tag
EKV16002	319706	319915	+	hypothetical_protein	no_locus_tag
EKV16003	320294	321357	-	hypothetical_protein	no_locus_tag

Table of Blast hits (query gene, subject gene, %identity, blast score, %coverage, e-value):
Mycgr3G68421_Mycgr3T	EKV15992	43	919	102.030456853	0.0	
Mycgr3G68433_Mycgr3T	EKV15985	39	505	89.6987366375	7e-158	


>>

136. KB446542_3
Source: Dothistroma septosporum NZE10 unplaced genomic scaffold DOTSEscaffold_8, whole genome shotgun sequence.

Number of proteins with BLAST hits to this cluster: 2
MultiGeneBlast score: 2.0
Cumulative Blast bit score: 1410

Table of genes, locations, strands and annotations of subject cluster:
EME41440	743033	743892	-	hypothetical_protein	no_locus_tag
EME41441	744207	746390	-	hypothetical_protein	no_locus_tag
EME41442	749963	750870	+	hypothetical_protein	no_locus_tag
EME41443	751308	752027	-	hypothetical_protein	no_locus_tag
EME41444	752091	752501	-	hypothetical_protein	no_locus_tag
EME41445	753572	755300	+	hypothetical_protein	no_locus_tag
EME41446	755773	757342	-	hypothetical_protein	no_locus_tag
EME41447	758422	760068	+	hypothetical_protein	no_locus_tag
EME41448	760784	761353	+	hypothetical_protein	no_locus_tag
EME41449	761959	763479	+	hypothetical_protein	no_locus_tag
EME41450	766200	767933	-	hypothetical_protein	no_locus_tag
EME41452	768761	771803	-	glycoside_hydrolase_family_3_protein	no_locus_tag
EME41453	772634	773938	+	carbohydrate_esterase_family_9_protein	no_locus_tag
EME41454	774950	776122	+	hypothetical_protein	no_locus_tag
EME41455	776518	776840	-	hypothetical_protein	no_locus_tag
EME41456	778701	779054	-	hypothetical_protein	no_locus_tag
EME41457	780513	780782	+	hypothetical_protein	no_locus_tag
EME41458	781693	782618	-	hypothetical_protein	no_locus_tag
EME41459	783398	783862	+	hypothetical_protein	no_locus_tag
EME41460	785045	785683	-	hypothetical_protein	no_locus_tag
EME41461	786862	788239	-	hypothetical_protein	no_locus_tag

Table of Blast hits (query gene, subject gene, %identity, blast score, %coverage, e-value):
Mycgr3G68456_Mycgr3T	EME41445	79	857	99.8165137615	0.0	
Mycgr3G84654_Mycgr3T	EME41450	81	553	74.8314606742	0.0	


>>

137. KB446555_0
Source: Pseudocercospora fijiensis CIRAD86 unplaced genomic scaffold MYCFIscaffold_1, whole genome shotgun sequence.

Number of proteins with BLAST hits to this cluster: 2
MultiGeneBlast score: 2.0
Cumulative Blast bit score: 1396

Table of genes, locations, strands and annotations of subject cluster:
EME88468	5586786	5587184	-	hypothetical_protein	no_locus_tag
EME88469	5587545	5588663	-	hypothetical_protein	no_locus_tag
EME88470	5590136	5591084	-	hypothetical_protein	no_locus_tag
EME88471	5593047	5595415	-	serine/threonine_protein_kinase,_CMGC_family	no_locus_tag
EME88472	5596804	5597541	-	hypothetical_protein	no_locus_tag
EME88473	5598661	5598825	+	hypothetical_protein	no_locus_tag

Table of Blast hits (query gene, subject gene, %identity, blast score, %coverage, e-value):
Mycgr3G84644_Mycgr3T	EME88471	74	888	108.013937282	0.0	
Mycgr3G36271_Mycgr3T	EME88470	80	508	98.3164983165	2e-179	


>>

138. AM920428_2
Source: Penicillium chrysogenum Wisconsin 54-1255 complete genome, contig Pc00c13.

Number of proteins with BLAST hits to this cluster: 2
MultiGeneBlast score: 2.0
Cumulative Blast bit score: 1376

Table of genes, locations, strands and annotations of subject cluster:
CAP91737	1649245	1650006	-	not_annotated	Pc13g06680
CAP91738	1650613	1652318	-	not_annotated	Pc13g06690
CAP91739	1652884	1654358	-	not_annotated	Pc13g06700
CAP91740	1654982	1658124	-	not_annotated	Pc13g06710
CAP91741	1658958	1659773	-	not_annotated	Pc13g06720
CAP91742	1659918	1661820	+	not_annotated	Pc13g06730
CAP91743	1662428	1663550	-	not_annotated	Pc13g06740
CAP91744	1664198	1665445	-	not_annotated	Pc13g06750
CAP91745	1667181	1670294	+	not_annotated	Pc13g06760
CAP91746	1670452	1671555	-	not_annotated	Pc13g06770
CAP91747	1672279	1673430	-	not_annotated	Pc13g06780
CAP91748	1674151	1675177	-	not_annotated	Pc13g06790
CAP91749	1675220	1675989	-	hypothetical_protein	Pc13g06800
CAP91750	1675991	1677581	+	not_annotated	Pc13g06810
CAP91751	1678453	1678941	+	not_annotated	Pc13g06820
CAP91752	1679220	1680295	-	not_annotated	Pc13g06830
CAP91753	1681119	1684756	+	not_annotated	Pc13g06840
CAP91754	1685049	1686083	+	not_annotated	Pc13g06850
CAP91755	1686296	1687243	+	not_annotated	Pc13g06860
CAP91756	1688019	1689234	+	hypothetical_protein	Pc13g06870
CAP91757	1689276	1689761	-	not_annotated	Pc13g06880
CAP91758	1690852	1691318	+	not_annotated	Pc13g06890
CAP91759	1692104	1692603	+	not_annotated	Pc13g06900
CAP91760	1692837	1694615	+	hypothetical_protein	Pc13g06910
CAP91761	1695235	1696185	+	not_annotated	Pc13g06920
CAP91762	1697047	1697487	-	unnamed	Pc13g06930
Pc13g06940	1698779	1699354	+	not_annotated	no_locus_tag
CAP91764	1699687	1700607	-	not_annotated	Pc13g06950
CAP91765	1701955	1703018	+	not_annotated	Pc13g06960
CAP91766	1703321	1703762	+	hypothetical_protein	Pc13g06970

Table of Blast hits (query gene, subject gene, %identity, blast score, %coverage, e-value):
Mycgr3G68421_Mycgr3T	CAP91753	41	868	101.438240271	0.0	
Mycgr3G68433_Mycgr3T	CAP91745	37	508	102.332361516	7e-159	


>>

139. KB916472_1
Source: Neofusicoccum parvum UCRNP2 chromosome Unknown NP2_03_scaffold_834, whole genome shotgun sequence.

Number of proteins with BLAST hits to this cluster: 2
MultiGeneBlast score: 2.0
Cumulative Blast bit score: 1284

Table of genes, locations, strands and annotations of subject cluster:
EOD46262	19330	20672	-	putative_peroxisomal_membrane_anchor_protein	no_locus_tag
EOD46273	21669	23679	+	putative_siderochrome-iron_transporter_sit1 protein	no_locus_tag
EOD46280	24970	26805	-	putative_ubiquitin_c-terminal_protein	no_locus_tag
EOD46283	27128	28220	+	putative_ribosomal_protein_l9_rnase_h1_protein	no_locus_tag
EOD46290	29159	30342	+	putative_fructose-bisphosphate_class_ii_protein	no_locus_tag
EOD46276	37113	38145	+	putative_antigenic_thaumatin_domain-containing protein	no_locus_tag
EOD46268	39988	42058	-	putative_serine_protein_kinase_protein	no_locus_tag
EOD46261	43049	46642	-	putative_viral_a-type_inclusion_protein_repeat protein	no_locus_tag
EOD46281	46899	48292	+	hypothetical_protein	no_locus_tag
EOD46269	49590	50688	+	putative_universal_stress_protein_family_domain protein	no_locus_tag
EOD46274	51674	53722	+	putative_ferric_reductase_transmembrane component protein	no_locus_tag
EOD46272	54150	58586	-	putative_dead_helicases_superfamily_protein	no_locus_tag
EOD46277	58834	59620	+	putative_nadh-ubiquinone_oxidoreductase_21_kda protein	no_locus_tag
EOD46265	62251	63445	-	putative_sodium_nucleoside_cotransporter protein	no_locus_tag
EOD46287	64170	65275	-	putative_golgi_membrane_protein	no_locus_tag

Table of Blast hits (query gene, subject gene, %identity, blast score, %coverage, e-value):
Mycgr3G108094_Mycgr3	EOD46261	44	439	40.6608226568	2e-128	
Mycgr3G84644_Mycgr3T	EOD46268	72	845	105.226480836	0.0	


>>

140. AHHD01000092_0
Source: Macrophomina phaseolina MS6, whole genome shotgun sequencing project.

Number of proteins with BLAST hits to this cluster: 2
MultiGeneBlast score: 2.0
Cumulative Blast bit score: 1266

Table of genes, locations, strands and annotations of subject cluster:
EKG20202	192	2252	-	hypothetical_protein	no_locus_tag
EKG20203	3219	6809	-	GRIP_domain-containing_protein	no_locus_tag
EKG20204	7066	8455	+	Heat_shock_protein_DnaJ	no_locus_tag
EKG20205	10149	11104	+	UspA	no_locus_tag
EKG20206	11798	13870	+	FAD-binding_8	no_locus_tag
EKG20207	15802	17771	-	General_substrate_transporter	no_locus_tag
EKG20208	18787	20112	+	Peroxisome_membrane_anchor_protein_Pex14p	no_locus_tag

Table of Blast hits (query gene, subject gene, %identity, blast score, %coverage, e-value):
Mycgr3G108094_Mycgr3	EKG20203	43	434	40.6608226568	2e-126	
Mycgr3G84644_Mycgr3T	EKG20202	70	832	109.233449477	0.0	


>>

141. DS231623_7
Source: Pyrenophora tritici-repentis Pt-1C-BFP supercont1.9 genomic scaffold, whole genome shotgun sequence.

Number of proteins with BLAST hits to this cluster: 2
MultiGeneBlast score: 2.0
Cumulative Blast bit score: 1237

Table of genes, locations, strands and annotations of subject cluster:
EDU51555	1589618	1589866	-	predicted_protein	no_locus_tag
EDU51556	1590543	1590923	+	predicted_protein	no_locus_tag
EDU51557	1595093	1595878	-	dolichol-phosphate_mannosyltransferase	no_locus_tag
EDU51558	1596184	1597122	+	haloacid_dehalogenase	no_locus_tag
EDU51559	1597530	1599308	-	conserved_hypothetical_protein	no_locus_tag
EDU51560	1599881	1601968	-	conserved_hypothetical_protein	no_locus_tag
EDU51561	1602167	1603338	+	conserved_hypothetical_protein	no_locus_tag
EDU51562	1603399	1604460	-	conserved_hypothetical_protein	no_locus_tag
EDU51563	1605111	1607306	+	acetolactate_synthase,_mitochondrial_precursor	no_locus_tag
EDU51564	1607901	1608300	+	predicted_protein	no_locus_tag
EDU51565	1609059	1611176	-	serine/threonine-protein_kinase_SRPK2	no_locus_tag
EDU51566	1612130	1615755	-	leucine_zipper_protein_1	no_locus_tag
EDU51567	1616036	1617478	+	zuotin	no_locus_tag
EDU51568	1618010	1619442	+	hypothetical_protein	no_locus_tag
EDU51569	1619842	1621435	+	conserved_hypothetical_protein	no_locus_tag
EDU51570	1622073	1622285	+	hypothetical_protein	no_locus_tag
EDU51571	1625285	1628560	+	eukaryotic_translation_initiation_factor_2C_2	no_locus_tag
EDU51572	1628949	1630504	-	conserved_hypothetical_protein	no_locus_tag
EDU51573	1631307	1631769	-	predicted_protein	no_locus_tag
EDU51574	1632243	1633283	-	predicted_protein	no_locus_tag
EDU51575	1634398	1635356	+	predicted_protein	no_locus_tag
EDU51576	1635595	1637283	-	choline_dehydrogenase	no_locus_tag

Table of Blast hits (query gene, subject gene, %identity, blast score, %coverage, e-value):
Mycgr3G108094_Mycgr3	EDU51566	40	392	44.9763991908	2e-111	
Mycgr3G84644_Mycgr3T	EDU51565	70	845	108.710801394	0.0	


>>

142. JH767653_0
Source: Coniosporium apollinis CBS 100218 chromosome Unknown supercont1.100, whole genome shotgun sequence.

Number of proteins with BLAST hits to this cluster: 2
MultiGeneBlast score: 2.0
Cumulative Blast bit score: 1226

Table of genes, locations, strands and annotations of subject cluster:
EON69997	4802	7261	+	hypothetical_protein	no_locus_tag
EON69998	7572	9365	-	hypothetical_protein	no_locus_tag
EON69999	9989	11356	-	hypothetical_protein	no_locus_tag
EON70000	12453	13901	-	hypothetical_protein	no_locus_tag
EON70001	14114	17852	+	hypothetical_protein	no_locus_tag
EON70002	19128	21202	+	CMGC/SRPK_protein_kinase	no_locus_tag

Table of Blast hits (query gene, subject gene, %identity, blast score, %coverage, e-value):
Mycgr3G108094_Mycgr3	EON70001	44	384	34.5246122724	8e-109	
Mycgr3G84644_Mycgr3T	EON70002	72	842	105.74912892	0.0	


>>

143. KB644412_2
Source: Penicillium oxalicum 114-2 unplaced genomic scaffold scaffold_5, whole genome shotgun sequence.

Number of proteins with BLAST hits to this cluster: 2
MultiGeneBlast score: 2.0
Cumulative Blast bit score: 1211

Table of genes, locations, strands and annotations of subject cluster:
EPS30771	3705358	3707085	-	hypothetical_protein	no_locus_tag
EPS30772	3708707	3710293	+	hypothetical_protein	no_locus_tag
EPS30773	3711016	3711318	+	hypothetical_protein	no_locus_tag
EPS30774	3711791	3713232	-	hypothetical_protein	no_locus_tag
EPS30775	3715090	3716451	+	hypothetical_protein	no_locus_tag
EPS30776	3717255	3718367	+	hypothetical_protein	no_locus_tag
EPS30777	3719904	3720474	+	hypothetical_protein	no_locus_tag
EPS30778	3720875	3721839	+	hypothetical_protein	no_locus_tag
EPS30779	3722406	3722867	-	hypothetical_protein	no_locus_tag
EPS30780	3723698	3726117	+	hypothetical_protein	no_locus_tag
EPS30781	3726950	3728082	-	hypothetical_protein	no_locus_tag
EPS30782	3728332	3732066	+	hypothetical_protein	no_locus_tag
EPS30783	3732925	3733881	+	hypothetical_protein	no_locus_tag
EPS30784	3734237	3734725	-	hypothetical_protein	no_locus_tag
EPS30785	3738125	3738733	-	hypothetical_protein	no_locus_tag
EPS30786	3741643	3742738	-	hypothetical_protein	no_locus_tag
EPS30787	3744500	3745000	-	hypothetical_protein	no_locus_tag
EPS30788	3746983	3749305	+	hypothetical_protein	no_locus_tag
EPS30789	3750811	3752782	-	hypothetical_protein	no_locus_tag

Table of Blast hits (query gene, subject gene, %identity, blast score, %coverage, e-value):
Mycgr3G68421_Mycgr3T	EPS30782	43	910	102.030456853	0.0	
Mycgr3G55345_Mycgr3T	EPS30778	73	301	96.6507177033	1e-100	


>>

144. GL533200_0
Source: Pyrenophora teres f. teres 0-1 unplaced genomic scaffold scaffold_189433, whole genome shotgun sequence.

Number of proteins with BLAST hits to this cluster: 2
MultiGeneBlast score: 2.0
Cumulative Blast bit score: 1206

Table of genes, locations, strands and annotations of subject cluster:
EFQ94635	8012	8605	-	hypothetical_protein	no_locus_tag
EFQ94636	9826	10616	-	hypothetical_protein	no_locus_tag
EFQ94637	10925	11863	+	hypothetical_protein	no_locus_tag
EFQ94638	12307	14093	-	hypothetical_protein	no_locus_tag
EFQ94639	14678	16771	-	hypothetical_protein	no_locus_tag
EFQ94640	16991	18192	+	hypothetical_protein	no_locus_tag
EFQ94641	18265	19659	-	hypothetical_protein	no_locus_tag
EFQ94642	19998	22196	+	hypothetical_protein	no_locus_tag
EFQ94643	24073	26210	-	hypothetical_protein	no_locus_tag
EFQ94644	27052	30695	-	hypothetical_protein	no_locus_tag
EFQ94645	30962	32407	+	hypothetical_protein	no_locus_tag
EFQ94646	32940	34389	+	hypothetical_protein	no_locus_tag

Table of Blast hits (query gene, subject gene, %identity, blast score, %coverage, e-value):
Mycgr3G108094_Mycgr3	EFQ94644	41	393	44.9763991908	6e-112	
Mycgr3G84644_Mycgr3T	EFQ94643	69	813	108.710801394	0.0	


>>

145. FP929065_0
Source: Leptosphaeria maculans JN3 lm_SuperContig_8_v2 genomic supercontig, whole genome, isolate v23.1.3.

Number of proteins with BLAST hits to this cluster: 2
MultiGeneBlast score: 2.0
Cumulative Blast bit score: 1172

Table of genes, locations, strands and annotations of subject cluster:
CBX90987	1228694	1232129	-	hypothetical_protein	LEMA_P060210.1
CBX90988	1232363	1233112	-	similar_to_ascus_development_protein	LEMA_P060220.1
CBX90989	1233164	1234295	-	hypothetical_protein	LEMA_P060230.1
CBX90990	1236195	1237865	+	hypothetical_protein	LEMA_P060240.1
CBX90991	1238840	1239055	+	hypothetical_protein	LEMA_P060250.1
CBX90992	1239457	1242326	-	hypothetical_protein	LEMA_P060260.1
CBX90993	1242684	1242961	-	predicted_protein	LEMA_P060270.1
CBX90994	1243435	1244089	-	hypothetical_protein	LEMA_P060280.1
CBX90995	1244465	1248154	+	similar_to_viral_A-type_inclusion_protein_repeat protein	LEMA_P060290.1
CBX90996	1250201	1252003	+	similar_to_serine_protein_kinase_Sky1	LEMA_P060300.1
CBX90997	1252952	1253378	+	predicted_protein	LEMA_uP060310.1
CBX90998	1253680	1254209	+	hypothetical_protein	LEMA_P060320.1
CBX90999	1254448	1255091	+	hypothetical_protein	LEMA_P060330.1
CBX91000	1255311	1256465	-	hypothetical_protein	LEMA_P060340.1
CBX91001	1257044	1258091	+	predicted_protein	LEMA_P060350.1
CBX91002	1258440	1259180	-	hypothetical_protein	LEMA_P060360.1
CBX91003	1259868	1261115	+	hypothetical_protein	LEMA_P060370.1
CBX91004	1262044	1263695	+	predicted_protein	LEMA_P060380.1
CBX91005	1264070	1265588	-	similar_to_C6_zinc_finger_domain_protein	LEMA_P060390.1

Table of Blast hits (query gene, subject gene, %identity, blast score, %coverage, e-value):
Mycgr3G108094_Mycgr3	CBX90995	39	399	46.5273095078	7e-114	
Mycgr3G84644_Mycgr3T	CBX90996	71	773	98.0836236934	0.0	


>>

146. EQ963487_1
Source: Aspergillus flavus NRRL3357 scf_1106286419368 genomic scaffold, whole genome shotgun sequence.

Number of proteins with BLAST hits to this cluster: 2
MultiGeneBlast score: 2.0
Cumulative Blast bit score: 1172

Table of genes, locations, strands and annotations of subject cluster:
EED44811	247703	249357	+	ATP-dependent_RNA_helicase,_putative	no_locus_tag
EED44812	249687	250516	+	conserved_hypothetical_protein	no_locus_tag
EED44813	251235	253346	-	flocculation_suppression_protein	no_locus_tag
EED44814	254459	255224	+	F-box_domain_protein	no_locus_tag
EED44815	256722	258530	-	succinyl-CoA_synthetase_beta_subunit,_putative	no_locus_tag
EED44816	259231	260447	-	hypothetical_protein	no_locus_tag
EED44817	263278	264858	+	C4-dicarboxylate_transporter/malic_acid transport protein, putative	no_locus_tag
EED44818	265516	266536	+	xanthine-guanine_phosphoribosyl_transferase Xpt1, putative	no_locus_tag
EED44819	267094	267512	-	conserved_hypothetical_protein	no_locus_tag
EED44820	267601	267978	+	hypothetical_protein	no_locus_tag
EED44821	268617	269181	+	conserved_hypothetical_protein	no_locus_tag
EED44822	269589	270730	+	GTP_binding_protein,_putative	no_locus_tag
EED44823	270639	272236	-	conserved_hypothetical_protein	no_locus_tag
EED44824	272795	275038	+	ubiquinone_biosynthesis_protein,_putative	no_locus_tag
EED44825	275949	277045	-	cytochrome_c_heme_lyase,_putative	no_locus_tag
EED44826	277909	278792	-	serine/threonine_protein_kinase,_putative	no_locus_tag
EED44827	282661	283608	-	ubiquitin-conjugating_enzyme_Ubc6,_putative	no_locus_tag
EED44828	283904	285709	+	mitochondrial_outer_membrane_protein_(Sam50), putative	no_locus_tag
EED44829	286064	287069	+	Golgi_membrane_protein,_putative	no_locus_tag
EED44830	287460	289856	-	ubiquitin_fusion_degradation_protein_(Ufd1), putative	no_locus_tag
EED44831	292009	293088	-	hypothetical_protein	no_locus_tag

Table of Blast hits (query gene, subject gene, %identity, blast score, %coverage, e-value):
Mycgr3G68458_Mycgr3T	EED44824	61	869	100.142045455	0.0	
Mycgr3G55345_Mycgr3T	EED44818	73	303	96.6507177033	3e-101	


>>

147. DS572750_3
Source: Paracoccidioides brasiliensis Pb18 supercont1.1 genomic scaffold, whole genome shotgun sequence.

Number of proteins with BLAST hits to this cluster: 2
MultiGeneBlast score: 2.0
Cumulative Blast bit score: 1162

Table of genes, locations, strands and annotations of subject cluster:
EEH44020	1015202	1016588	-	predicted_protein	no_locus_tag
EEH44021	1023782	1024242	+	predicted_protein	no_locus_tag
EEH44022	1024941	1027145	+	tachykinin_family_protein	no_locus_tag
EEH44023	1028443	1029657	+	cytochrome_c_heme_lyase	no_locus_tag
EEH44024	1030447	1032403	+	conserved_hypothetical_protein	no_locus_tag
EEH44025	1034244	1036623	+	ABC1_family_protein	no_locus_tag
EEH44026	1039641	1040250	-	carbonic_anhydrase	no_locus_tag
EEH44027	1042156	1043026	+	hypothetical_protein	no_locus_tag
EEH44028	1043711	1045646	-	succinyl-CoA_ligase_subunit_beta	no_locus_tag
EEH44029	1046118	1046854	+	conserved_hypothetical_protein	no_locus_tag
EEH44030	1049812	1051342	-	hypothetical_protein	no_locus_tag
EEH44031	1052002	1055896	-	hypothetical_protein	no_locus_tag
EEH44032	1055937	1058400	+	HSF-type_DNA-binding_domain-containing_protein	no_locus_tag
EEH44033	1061509	1063250	+	hypothetical_protein	no_locus_tag
EEH44034	1063943	1064563	-	conserved_hypothetical_protein	no_locus_tag
EEH44035	1068931	1070836	-	peroxisomal_catalase	no_locus_tag
EEH44036	1074358	1076606	+	high-affinity_glucose_transporter	no_locus_tag
EEH44037	1077910	1078805	-	ADP-ribosylation_factor	no_locus_tag
EEH44038	1079790	1082391	+	conserved_hypothetical_protein	no_locus_tag
EEH44039	1083029	1084778	+	conserved_hypothetical_protein	no_locus_tag

Table of Blast hits (query gene, subject gene, %identity, blast score, %coverage, e-value):
Mycgr3G68458_Mycgr3T	EEH44025	64	848	92.4715909091	0.0	
Mycgr3G55345_Mycgr3T	EEH44033	75	314	97.1291866029	9e-106	


>>

148. DS544806_0
Source: Paracoccidioides brasiliensis Pb03 supercont1.4 genomic scaffold, whole genome shotgun sequence.

Number of proteins with BLAST hits to this cluster: 2
MultiGeneBlast score: 2.0
Cumulative Blast bit score: 1142

Table of genes, locations, strands and annotations of subject cluster:
EEH20500	1474	2763	-	60S_ribosomal_protein_L13	no_locus_tag
EEH20501	7187	9497	+	leucine-rich_repeat-containing_protein	no_locus_tag
EEH20502	10124	11365	-	conserved_hypothetical_protein	no_locus_tag
EEH20503	11886	12663	-	predicted_protein	no_locus_tag
EEH20504	13984	15628	+	conserved_hypothetical_protein	no_locus_tag
EEH20505	18297	21263	+	IBR_domain-containing_protein	no_locus_tag
EEH20506	22198	23634	+	predicted_protein	no_locus_tag
EEH20507	24067	25228	-	3-hydroxybutyryl-CoA_dehydrogenase	no_locus_tag
EEH20508	25600	29413	+	mating-type_switching_protein	no_locus_tag
EEH20509	30444	33059	+	predicted_protein	no_locus_tag
EEH20511	33652	35240	-	RNA_polymerase_II_transcription_factor_B_subunit 2	no_locus_tag
EEH20510	35252	36788	+	predicted_protein	no_locus_tag
EEH20512	37473	41925	-	conserved_hypothetical_protein	no_locus_tag
EEH20513	42261	44744	+	conserved_hypothetical_protein	no_locus_tag
EEH20514	46197	47089	-	predicted_protein	no_locus_tag

Table of Blast hits (query gene, subject gene, %identity, blast score, %coverage, e-value):
Mycgr3G68421_Mycgr3T	EEH20508	44	914	103.130287648	0.0	
Mycgr3G68433_Mycgr3T	EEH20501	35	228	51.8950437318	3e-60	


>>

149. CH476599_4
Source: Aspergillus terreus NIH2624 scaffold_6 genomic scaffold, whole genome shotgun sequence.

Number of proteins with BLAST hits to this cluster: 2
MultiGeneBlast score: 2.0
Cumulative Blast bit score: 1133

Table of genes, locations, strands and annotations of subject cluster:
EAU35235	1549170	1550280	+	predicted_protein	no_locus_tag
EAU35236	1550686	1552400	-	carboxypeptidase_cpdS_precursor	no_locus_tag
EAU35237	1553070	1554990	-	predicted_protein	no_locus_tag
EAU35238	1555654	1556459	-	cutinase_precursor	no_locus_tag
EAU35239	1557300	1558821	-	conserved_hypothetical_protein	no_locus_tag
EAU35240	1559555	1561227	-	alpha,alpha-trehalose-phosphate_synthase_1	no_locus_tag
EAU35241	1561761	1563238	-	conserved_hypothetical_protein	no_locus_tag
EAU35242	1563835	1564458	-	predicted_protein	no_locus_tag
EAU35243	1565657	1566667	-	conserved_hypothetical_protein	no_locus_tag
EAU35244	1567805	1569680	-	protein_kinase_dsk1	no_locus_tag
EAU35245	1571474	1572073	-	conserved_hypothetical_protein	no_locus_tag
EAU35246	1572609	1574216	-	cytochrome_b2,_mitochondrial_precursor	no_locus_tag
EAU35247	1577506	1579258	+	hypothetical_protein	no_locus_tag
EAU35248	1579932	1580935	+	hypothetical_protein	no_locus_tag
EAU35249	1581846	1583103	+	predicted_protein	no_locus_tag
EAU35250	1584013	1585092	+	conserved_hypothetical_protein	no_locus_tag
EAU35251	1585458	1587008	-	predicted_protein	no_locus_tag
EAU35252	1587649	1588247	-	conserved_hypothetical_protein	no_locus_tag
EAU35253	1588452	1592271	-	conserved_hypothetical_protein	no_locus_tag
EAU35254	1593041	1597683	+	hypothetical_protein	no_locus_tag
EAU35255	1598113	1598796	-	conserved_hypothetical_protein	no_locus_tag
EAU35256	1600210	1602698	-	conserved_hypothetical_protein	no_locus_tag
EAU35257	1603952	1604878	+	conserved_hypothetical_protein	no_locus_tag
EAU35258	1605644	1605999	+	conserved_hypothetical_protein	no_locus_tag
EAU35259	1606557	1607331	-	predicted_protein	no_locus_tag
EAU35260	1609574	1611448	+	conserved_hypothetical_protein	no_locus_tag
EAU35261	1611815	1617823	-	hypothetical_protein	no_locus_tag

Table of Blast hits (query gene, subject gene, %identity, blast score, %coverage, e-value):
Mycgr3G108094_Mycgr3	EAU35253	37	370	50.3708698584	3e-104	
Mycgr3G84644_Mycgr3T	EAU35244	68	763	101.567944251	0.0	


>>

150. DS544807_1
Source: Paracoccidioides brasiliensis Pb03 supercont1.5 genomic scaffold, whole genome shotgun sequence.

Number of proteins with BLAST hits to this cluster: 2
MultiGeneBlast score: 2.0
Cumulative Blast bit score: 1132

Table of genes, locations, strands and annotations of subject cluster:
EEH21434	329418	329809	-	predicted_protein	no_locus_tag
EEH21435	331911	332555	-	conserved_hypothetical_protein	no_locus_tag
EEH21436	332963	333462	+	predicted_protein	no_locus_tag
EEH21437	334224	336832	+	sarcoma_antigen_NY-SAR-16	no_locus_tag
EEH21438	338853	339273	-	predicted_protein	no_locus_tag
EEH21439	342409	344974	-	conserved_hypothetical_protein	no_locus_tag
EEH21440	345768	351940	-	conserved_hypothetical_protein	no_locus_tag
EEH21441	352332	353463	-	predicted_protein	no_locus_tag
EEH21442	355955	357793	-	conserved_hypothetical_protein	no_locus_tag
EEH21443	361370	363084	+	L-lactate_dehydrogenase	no_locus_tag
EEH21444	363343	364500	-	ser/Thr_protein_phosphatase_family_protein	no_locus_tag
EEH21445	365221	365800	+	hypothetical_protein	no_locus_tag
EEH21446	366742	367147	-	predicted_protein	no_locus_tag
EEH21447	367883	370439	+	serine/threonine-protein_kinase_SRPK1	no_locus_tag
EEH21448	372249	373337	-	pre-mRNA-splicing_factor_cwc26	no_locus_tag
EEH21449	373608	374420	+	MGMT_family_protein	no_locus_tag
EEH21450	378970	379577	+	predicted_protein	no_locus_tag
EEH21451	387850	388186	+	predicted_protein	no_locus_tag

Table of Blast hits (query gene, subject gene, %identity, blast score, %coverage, e-value):
Mycgr3G108094_Mycgr3	EEH21440	40	362	40.12137559	4e-100	
Mycgr3G84644_Mycgr3T	EEH21447	67	770	108.18815331	0.0	


>>

151. DS572750_0
Source: Paracoccidioides brasiliensis Pb18 supercont1.1 genomic scaffold, whole genome shotgun sequence.

Number of proteins with BLAST hits to this cluster: 2
MultiGeneBlast score: 2.0
Cumulative Blast bit score: 1131

Table of genes, locations, strands and annotations of subject cluster:
EEH43874	546049	546614	-	predicted_protein	no_locus_tag
EEH43875	547165	549010	+	predicted_protein	no_locus_tag
EEH43876	550840	551439	+	conserved_hypothetical_protein	no_locus_tag
EEH43877	558876	559688	-	MGMT_family_protein	no_locus_tag
EEH43878	559959	561047	+	pre-mRNA-splicing_factor_cwc26	no_locus_tag
EEH43879	562856	564956	-	serine/threonine-protein_kinase_SKY1	no_locus_tag
EEH43880	567534	568113	-	hypothetical_protein	no_locus_tag
EEH43881	568840	570003	+	conserved_hypothetical_protein	no_locus_tag
EEH43882	570306	572020	-	cytochrome_b2	no_locus_tag
EEH43883	575249	576242	+	ras-like_GTP-binding_protein	no_locus_tag
EEH43884	579948	586324	+	conserved_hypothetical_protein	no_locus_tag
EEH43885	586954	587642	+	N-acetyltransferase_ats1	no_locus_tag
EEH43886	588436	591002	+	conserved_hypothetical_protein	no_locus_tag
EEH43887	592590	593372	+	predicted_protein	no_locus_tag
EEH43888	596969	599594	-	chromatin_remodeling_complex_subunit_(Arp5)	no_locus_tag
EEH43889	600133	601088	-	predicted_protein	no_locus_tag
EEH43890	601263	601907	+	conserved_hypothetical_protein	no_locus_tag
EEH43891	603991	604382	+	predicted_protein	no_locus_tag
EEH43892	605037	606572	-	conserved_hypothetical_protein	no_locus_tag

Table of Blast hits (query gene, subject gene, %identity, blast score, %coverage, e-value):
Mycgr3G108094_Mycgr3	EEH43884	40	378	40.9979770735	6e-105	
Mycgr3G84644_Mycgr3T	EEH43879	67	753	104.703832753	0.0	


>>

152. AKHY01000145_1
Source: Aspergillus oryzae 3.042, whole genome shotgun sequencing project.

Number of proteins with BLAST hits to this cluster: 2
MultiGeneBlast score: 2.0
Cumulative Blast bit score: 1124

Table of genes, locations, strands and annotations of subject cluster:
EIT77752	57442	59445	+	hypothetical_protein	no_locus_tag
EIT77724	61597	63993	+	hypothetical_protein	no_locus_tag
EIT77723	64384	65389	-	Rab_GTPase_interacting_factor,_Golgi_family_membrane_protein	no_locus_tag
EIT77753	67845	68792	+	ubiquitin-protein_ligase	no_locus_tag
EIT77718	71597	73457	+	hypothetical_protein	no_locus_tag
EIT77731	74320	75416	+	holocytochrome_c_synthase/heme-lyase	no_locus_tag
EIT77756	76327	78570	-	putative_unusual_protein_kinase	no_locus_tag
EIT77748	79129	80534	+	hypothetical_protein	no_locus_tag
EIT77747	80635	81797	-	hypothetical_protein	no_locus_tag
EIT77714	82184	82982	-	hypothetical_protein	no_locus_tag
EIT77719	84829	85536	-	putative_phosphoribosyltransferase	no_locus_tag
EIT77722	86505	88122	-	C4-dicarboxylate/malic_acid_transporter	no_locus_tag
EIT77717	92834	94643	+	succinyl-CoA_synthetase,_beta_subunit	no_locus_tag
EIT77725	95211	96906	-	F-box_domain_protein	no_locus_tag
EIT77735	98019	100130	+	hypothetical_protein	no_locus_tag
EIT77713	100849	101678	-	hypothetical_protein	no_locus_tag
EIT77726	102212	104760	-	ATP-dependent_RNA_helicase_A	no_locus_tag

Table of Blast hits (query gene, subject gene, %identity, blast score, %coverage, e-value):
Mycgr3G68458_Mycgr3T	EIT77756	61	869	100.142045455	0.0	
Mycgr3G55345_Mycgr3T	EIT77719	74	255	82.2966507177	8e-83	


>>

153. DS572813_5
Source: Paracoccidioides brasiliensis Pb01 supercont1.3 genomic scaffold, whole genome shotgun sequence.

Number of proteins with BLAST hits to this cluster: 2
MultiGeneBlast score: 2.0
Cumulative Blast bit score: 1110

Table of genes, locations, strands and annotations of subject cluster:
EEH39131	905403	905916	-	hypothetical_protein	no_locus_tag
EEH39132	907864	908508	-	conserved_hypothetical_protein	no_locus_tag
EEH39133	908711	909530	+	predicted_protein	no_locus_tag
EEH39134	910203	912813	+	chromatin_remodeling_complex_subunit_(Arp5)	no_locus_tag
EEH39135	914273	915848	-	predicted_protein	no_locus_tag
EEH39136	917780	918497	-	conserved_hypothetical_protein	no_locus_tag
EEH39137	920355	922918	-	conserved_hypothetical_protein	no_locus_tag
EEH39138	923704	924009	-	N-acetyltransferase_ats1	no_locus_tag
EEH39139	925024	931450	-	conserved_hypothetical_protein	no_locus_tag
EEH39140	935352	936345	-	ras-like_GTP-binding_protein	no_locus_tag
EEH39141	939557	941272	+	cytochrome_b2	no_locus_tag
EEH39142	941517	942677	-	conserved_hypothetical_protein	no_locus_tag
EEH39143	946495	948589	+	protein_kinase_dsk1	no_locus_tag
EEH39144	950426	951520	-	pre-mRNA-splicing_factor_cwc26	no_locus_tag
EEH39145	951785	952595	+	MGMT_family_protein	no_locus_tag
EEH39146	965194	966023	+	conserved_hypothetical_protein	no_locus_tag

Table of Blast hits (query gene, subject gene, %identity, blast score, %coverage, e-value):
Mycgr3G108094_Mycgr3	EEH39139	36	358	47.1341874579	6e-98	
Mycgr3G84644_Mycgr3T	EEH39143	67	752	104.703832753	0.0	


>>

154. AKCU01000110_0
Source: Penicillium digitatum Pd1, whole genome shotgun sequencing project.

Number of proteins with BLAST hits to this cluster: 2
MultiGeneBlast score: 2.0
Cumulative Blast bit score: 1106

Table of genes, locations, strands and annotations of subject cluster:
EKV20566	14398	15757	+	Proteasome_regulatory_particle_subunit_Rpt6,_putative	no_locus_tag
EKV20567	17397	18881	+	hypothetical_protein	no_locus_tag
EKV20568	19790	22084	+	Ubiquitin_fusion_degradation_protein_(Ufd1),_putative	no_locus_tag
EKV20569	22364	23412	-	Golgi_membrane_protein,_putative	no_locus_tag
EKV20570	23728	25497	-	Mitochondrial_outer_membrane_protein_(Sam50),_putative	no_locus_tag
EKV20571	25751	26708	+	Ubiquitin-conjugating_enzyme_Ubc6,_putative	no_locus_tag
EKV20572	28021	28113	+	hypothetical_protein	no_locus_tag
EKV20573	28751	29350	+	hypothetical_protein	no_locus_tag
EKV20574	29744	30787	+	Cytochrome_c_heme_lyase,_putative	no_locus_tag
EKV20575	31196	33208	-	Ubiquinone_biosynthesis_protein,_putative	no_locus_tag
EKV20576	33941	35252	+	hypothetical_protein	no_locus_tag
EKV20577	35453	37618	-	GTP_binding_protein,_putative	no_locus_tag
EKV20578	39867	40710	+	NADPH-dependent_1-acyl_dihydroxyacetone_phosphate_reductase,_putative	no_locus_tag
EKV20579	41324	41757	+	hypothetical_protein	no_locus_tag
EKV20580	42374	43453	-	Xanthine-guanine_phosphoribosyl_transferase_Xpt1,_putative	no_locus_tag
EKV20581	43792	45212	-	Thermophilic_desulfurizing_enzyme_family_protein	no_locus_tag
EKV20582	45967	46821	-	hypothetical_protein	no_locus_tag
EKV20583	47129	48718	+	60S_ribosomal_protein_L7	no_locus_tag
EKV20584	49674	50904	-	hypothetical_protein	no_locus_tag
EKV20585	51581	54459	+	Peroxisomal_multifunctional_beta-oxidation_protein_(MFP),_putative	no_locus_tag
EKV20586	55314	57656	+	RING_finger_protein_(Zin),_putative	no_locus_tag
EKV20587	58660	59397	+	hypothetical_protein	no_locus_tag
EKV20588	60576	61625	-	Pyoverdine/dityrosine_biosynthesis_protein,_putative	no_locus_tag
EKV20589	62673	63113	-	hypothetical_protein	no_locus_tag

Table of Blast hits (query gene, subject gene, %identity, blast score, %coverage, e-value):
Mycgr3G68458_Mycgr3T	EKV20575	63	842	90.9090909091	0.0	
Mycgr3G55345_Mycgr3T	EKV20580	67	264	97.1291866029	8e-86	


>>

155. AKCT01000108_1
Source: Penicillium digitatum PHI26, whole genome shotgun sequencing project.

Number of proteins with BLAST hits to this cluster: 2
MultiGeneBlast score: 2.0
Cumulative Blast bit score: 1106

Table of genes, locations, strands and annotations of subject cluster:
EKV15896	48764	50123	+	Proteasome_regulatory_particle_subunit_Rpt6,_putative	no_locus_tag
EKV15897	51763	53247	+	hypothetical_protein	no_locus_tag
EKV15898	54156	56450	+	Ubiquitin_fusion_degradation_protein_(Ufd1),_putative	no_locus_tag
EKV15899	56730	57778	-	Golgi_membrane_protein,_putative	no_locus_tag
EKV15900	58094	59863	-	Mitochondrial_outer_membrane_protein_(Sam50),_putative	no_locus_tag
EKV15901	60117	61074	+	Ubiquitin-conjugating_enzyme_Ubc6,_putative	no_locus_tag
EKV15902	62367	63697	+	hypothetical_protein	no_locus_tag
EKV15903	64091	65134	+	Cytochrome_c_heme_lyase,_putative	no_locus_tag
EKV15904	65543	67555	-	Ubiquinone_biosynthesis_protein,_putative	no_locus_tag
EKV15905	68288	69599	+	hypothetical_protein	no_locus_tag
EKV15906	69800	71965	-	GTP_binding_protein,_putative	no_locus_tag
EKV15907	74214	75057	+	NADPH-dependent_1-acyl_dihydroxyacetone_phosphate_reductase,_putative	no_locus_tag
EKV15908	75671	76104	+	hypothetical_protein	no_locus_tag
EKV15909	76721	77801	-	Xanthine-guanine_phosphoribosyl_transferase_Xpt1,_putative	no_locus_tag
EKV15910	78145	79565	-	Thermophilic_desulfurizing_enzyme_family_protein	no_locus_tag
EKV15911	80320	81174	-	hypothetical_protein	no_locus_tag
EKV15912	81482	83071	+	60S_ribosomal_protein_L7	no_locus_tag
EKV15913	84029	85259	-	hypothetical_protein	no_locus_tag
EKV15914	85932	88810	+	Peroxisomal_multifunctional_beta-oxidation_protein_(MFP),_putative	no_locus_tag
EKV15915	89665	92007	+	RING_finger_protein_(Zin),_putative	no_locus_tag
EKV15916	93011	93748	+	hypothetical_protein	no_locus_tag
EKV15917	94927	95976	-	Pyoverdine/dityrosine_biosynthesis_protein,_putative	no_locus_tag
EKV15918	97024	97464	-	hypothetical_protein	no_locus_tag

Table of Blast hits (query gene, subject gene, %identity, blast score, %coverage, e-value):
Mycgr3G68458_Mycgr3T	EKV15904	63	842	90.9090909091	0.0	
Mycgr3G55345_Mycgr3T	EKV15909	67	264	97.1291866029	8e-86	


>>

156. CH476624_0
Source: Sclerotinia sclerotiorum 1980 scaffold_4 genomic scaffold, whole genome shotgun sequence.

Number of proteins with BLAST hits to this cluster: 2
MultiGeneBlast score: 2.0
Cumulative Blast bit score: 1105

Table of genes, locations, strands and annotations of subject cluster:
EDO00795	438662	439279	-	hypothetical_protein	no_locus_tag
EDO00796	439612	440441	+	vacuolar_protein_sorting_protein	no_locus_tag
EDO00797	441976	442754	-	predicted_protein	no_locus_tag
EDO00798	444281	444682	+	predicted_protein	no_locus_tag
EDO00799	446628	447275	+	predicted_protein	no_locus_tag
EDO00800	447590	448873	-	hypothetical_protein	no_locus_tag
EDO00801	449847	453983	+	hypothetical_protein	no_locus_tag
EDO00802	455717	456481	-	hypothetical_protein	no_locus_tag
EDO00803	460903	462976	+	hypothetical_protein	no_locus_tag
EDO00804	464344	465852	-	hypothetical_protein	no_locus_tag
EDO00805	466248	467722	+	hypothetical_protein	no_locus_tag
EDO00806	469795	471332	-	hypothetical_protein	no_locus_tag
EDO00807	480325	483921	-	hypothetical_protein	no_locus_tag

Table of Blast hits (query gene, subject gene, %identity, blast score, %coverage, e-value):
Mycgr3G108094_Mycgr3	EDO00801	33	305	47.8084962913	9e-82	
Mycgr3G84644_Mycgr3T	EDO00803	71	800	100.174216028	0.0	


>>

157. CH445336_2
Source: Phaeosphaeria nodorum SN15 scaffold_12, whole genome shotgun sequence.

Number of proteins with BLAST hits to this cluster: 2
MultiGeneBlast score: 2.0
Cumulative Blast bit score: 1101

Table of genes, locations, strands and annotations of subject cluster:
EAT84340	374297	375393	-	hypothetical_protein	no_locus_tag
EAT84342	375960	378077	-	hypothetical_protein	no_locus_tag
EAT84343	378879	382416	-	hypothetical_protein	no_locus_tag
EAT84344	383410	384550	+	hypothetical_protein	no_locus_tag
EAT84345	385010	385698	-	hypothetical_protein	no_locus_tag
EDP89783	385869	386030	+	hypothetical_protein	no_locus_tag
EAT84346	386285	386499	-	hypothetical_protein	no_locus_tag
EAT84347	386501	388900	+	hypothetical_protein	no_locus_tag
EAT84348	389919	390751	+	hypothetical_protein	no_locus_tag
EAT84349	391778	393680	-	hypothetical_protein	no_locus_tag
EAT84350	394277	396410	-	hypothetical_protein	no_locus_tag
EAT84351	397565	401273	-	hypothetical_protein	no_locus_tag
EAT84352	401427	402866	+	hypothetical_protein	no_locus_tag
EAT84353	402962	403131	+	hypothetical_protein	no_locus_tag
EAT84354	403301	405201	+	hypothetical_protein	no_locus_tag
EAT84355	405658	407311	+	hypothetical_protein	no_locus_tag
EAT84356	407638	408019	+	hypothetical_protein	no_locus_tag
EAT84357	409263	410377	-	hypothetical_protein	no_locus_tag
EAT84358	412307	412770	+	hypothetical_protein	no_locus_tag
EAT84359	413450	414969	-	hypothetical_protein	no_locus_tag
EAT84360	416194	417251	-	hypothetical_protein	no_locus_tag
EAT84361	417739	418575	-	hypothetical_protein	no_locus_tag

Table of Blast hits (query gene, subject gene, %identity, blast score, %coverage, e-value):
Mycgr3G108094_Mycgr3	EAT84351	40	403	44.8415374241	8e-116	
Mycgr3G84644_Mycgr3T	EAT84350	68	698	96.3414634146	0.0	


>>

158. KB445579_8
Source: Cochliobolus heterostrophus C5 unplaced genomic scaffold COCHEscaffold_11, whole genome shotgun sequence.

Number of proteins with BLAST hits to this cluster: 2
MultiGeneBlast score: 2.0
Cumulative Blast bit score: 1091

Table of genes, locations, strands and annotations of subject cluster:
EMD89493	1325942	1326349	+	hypothetical_protein	no_locus_tag
EMD89494	1326668	1327463	-	glycosyltransferase_family_2_protein	no_locus_tag
EMD89495	1327717	1328634	+	hypothetical_protein	no_locus_tag
EMD89496	1329148	1330940	-	hypothetical_protein	no_locus_tag
EMD89497	1331594	1333705	-	hypothetical_protein	no_locus_tag
EMD89498	1333930	1335178	+	hypothetical_protein	no_locus_tag
EMD89499	1335252	1336611	-	hypothetical_protein	no_locus_tag
EMD89500	1337047	1339228	+	hypothetical_protein	no_locus_tag
EMD89501	1340877	1342093	-	glycoside_hydrolase_family_16_protein	no_locus_tag
EMD89502	1343319	1345514	-	hypothetical_protein	no_locus_tag
EMD89503	1346864	1350714	-	hypothetical_protein	no_locus_tag
EMD89504	1350981	1352422	+	hypothetical_protein	no_locus_tag
EMD89505	1353031	1354624	+	hypothetical_protein	no_locus_tag
EMD89506	1355047	1356710	+	hypothetical_protein	no_locus_tag
EMD89507	1357496	1357708	+	hypothetical_protein	no_locus_tag
EMD89508	1359913	1362565	-	hypothetical_protein	no_locus_tag
EMD89509	1362713	1362985	-	hypothetical_protein	no_locus_tag
EMD89510	1363444	1364453	-	hypothetical_protein	no_locus_tag
EMD89511	1365185	1365835	+	hypothetical_protein	no_locus_tag
EMD89512	1366055	1367145	-	hypothetical_protein	no_locus_tag
EMD89513	1367701	1367988	+	hypothetical_protein	no_locus_tag
EMD89514	1368503	1369972	-	hypothetical_protein	no_locus_tag

Table of Blast hits (query gene, subject gene, %identity, blast score, %coverage, e-value):
Mycgr3G108094_Mycgr3	EMD89503	49	246	20.3641267701	3e-64	
Mycgr3G84644_Mycgr3T	EMD89502	70	845	109.233449477	0.0	


>>

159. AP007172_1
Source: Aspergillus oryzae RIB40 DNA, SC206.

Number of proteins with BLAST hits to this cluster: 2
MultiGeneBlast score: 2.0
Cumulative Blast bit score: 1078

Table of genes, locations, strands and annotations of subject cluster:
BAE65399	58506	60107	+	not_annotated	AO090206000024
BAE65400	62598	64994	+	not_annotated	AO090206000025
BAE65401	65385	66390	-	not_annotated	AO090206000026
BAE65402	66745	68550	-	not_annotated	AO090206000027
BAE65403	68846	69793	+	not_annotated	AO090206000028
BAE65404	72561	74456	+	not_annotated	AO090206000029
BAE65405	75321	76417	+	not_annotated	AO090206000030
BAE65406	76525	79328	-	not_annotated	AO090206000031
BAE65407	80130	81535	+	not_annotated	AO090206000032
BAE65408	81680	82777	-	not_annotated	AO090206000033
BAE65409	83185	83749	-	not_annotated	AO090206000034
BAE65410	85830	86850	-	not_annotated	AO090206000037
BAE65411	87506	89087	-	not_annotated	AO090206000038
BAE65412	93835	95643	+	not_annotated	AO090206000040
BAE65413	97141	97906	-	not_annotated	AO090206000041
BAE65414	99018	99840	+	not_annotated	AO090206000042
BAE65415	100010	101129	+	not_annotated	AO090206000043
BAE65416	101848	102677	-	not_annotated	AO090206000044
BAE65417	103211	105760	-	not_annotated	AO090206000045

Table of Blast hits (query gene, subject gene, %identity, blast score, %coverage, e-value):
Mycgr3G68458_Mycgr3T	BAE65406	67	775	78.6931818182	0.0	
Mycgr3G55345_Mycgr3T	BAE65410	73	303	96.6507177033	3e-101	


>>

160. CP002686_6
Source: Arabidopsis thaliana chromosome 3, complete sequence.

Number of proteins with BLAST hits to this cluster: 2
MultiGeneBlast score: 2.0
Cumulative Blast bit score: 1076

Table of genes, locations, strands and annotations of subject cluster:
AEE79107	19856870	19858308	+	FBD-like_domain_family_protein	AT3G53550
AEE79108	19859954	19860976	-	tetratricopeptide_repeat_domain-containing protein	AT3G53560
AEE79109	19861449	19864083	-	serine/threonine-protein_kinase_AFC1	FC1
AEE79110	19861449	19864125	-	serine/threonine-protein_kinase_AFC1	FC1
AEE79111	19861449	19864125	-	serine/threonine-protein_kinase_AFC1	FC1
AEE79112	19861449	19864125	-	serine/threonine-protein_kinase_AFC1	FC1
AEE79113	19864784	19866907	+	diaminopimelate_epimerase	AT3G53580
AEE79114	19867379	19871651	-	putative_leucine-rich_repeat_receptor-like	AT3G53590
AEE79115	19875532	19876059	+	C2H2-type_zinc_finger_protein	AT3G53600
AEE79116	19876531	19878264	-	RAB_GTPase-8	RAB8
AEE79117	19876531	19878264	-	RAB_GTPase-8	RAB8
AEE79118	19876531	19878264	-	RAB_GTPase-8	RAB8
AEE79119	19878542	19878694	+	uncharacterized_protein	AT3G53611
AEE79120	19881491	19883308	+	pyrophosphorylase_4	PPa4
AEE79121	19883986	19885568	+	uncharacterized_protein	AT3G53630
AEE79122	19887007	19888935	-	protein_kinase_family_protein	AT3G53640
AEE79123	19889358	19889774	+	histone_H2B	AT3G53650
AEE79126	19890708	19890833	+	conserved_peptide_upstream_open_reading_frame 51	CPuORF51
AEE79124	19891104	19892214	+	uncharacterized_protein	AT3G53670
AEE79125	19891104	19892214	+	uncharacterized_protein	AT3G53670
AEE79127	19892863	19897412	-	Acyl-CoA_N-acyltransferase_with	AT3G53680
AEE79128	19898997	19900044	-	RING/U-box_superfamily_protein	AT3G53690
AEE79129	19900303	19902567	+	pentatricopeptide_repeat-containing_protein	MEE40
AEE79130	19903730	19905419	-	putative_ADP-ribosylation_factor GTPase-activating protein AGD6	AGD6
AEE79131	19903730	19905419	-	putative_ADP-ribosylation_factor GTPase-activating protein AGD6	AGD6
AEE79132	19905826	19910027	-	cation/H(+)_antiporter_20	CHX20

Table of Blast hits (query gene, subject gene, %identity, blast score, %coverage, e-value):
Mycgr3G99145_Mycgr3T	AEE79118	70	291	97.5961538462	1e-96	
Mycgr3G99145_Mycgr3T	AEE79117	70	291	97.5961538462	1e-96	
Mycgr3G99145_Mycgr3T	AEE79116	70	291	97.5961538462	1e-96	
Mycgr3G103260_Mycgr3	AEE79122	41	203	96.7213114754	3e-57	


>>

161. KE145352_0
Source: Glarea lozoyensis ATCC 20868 chromosome Unknown GLAREA1, whole genome shotgun sequence.

Number of proteins with BLAST hits to this cluster: 2
MultiGeneBlast score: 2.0
Cumulative Blast bit score: 1073

Table of genes, locations, strands and annotations of subject cluster:
EPE37030	1648002	1649477	-	FAD/NAD(P)-binding_protein	no_locus_tag
EPE37031	1650883	1652341	+	S-adenosyl-L-methionine-dependent methyltransferase	no_locus_tag
EPE37032	1652598	1654256	-	hypothetical_protein	no_locus_tag
EPE37033	1656460	1657691	-	hypothetical_protein	no_locus_tag
EPE37034	1658120	1661586	+	Prefoldin	no_locus_tag
EPE37035	1663145	1665302	+	Protein_kinase-like_(PK-like)	no_locus_tag
EPE37036	1666341	1667707	-	hypothetical_protein	no_locus_tag
EPE37037	1668170	1669599	+	hypothetical_protein	no_locus_tag
EPE37038	1670550	1672004	-	HLH,_helix-loop-helix_DNA-binding_protein	no_locus_tag
EPE37039	1674031	1676578	-	Zn2/Cys6_DNA-binding_protein	no_locus_tag
EPE37040	1677904	1679991	-	Cupredoxin	no_locus_tag
EPE37041	1680129	1683300	+	non-hemolytic_phospholipase_C_precursor, putative	no_locus_tag
EPE37042	1684175	1685135	+	hypothetical_protein	no_locus_tag

Table of Blast hits (query gene, subject gene, %identity, blast score, %coverage, e-value):
Mycgr3G108094_Mycgr3	EPE37034	36	295	44.7741065408	3e-79	
Mycgr3G84644_Mycgr3T	EPE37035	70	778	101.393728223	0.0	


>>

162. DS995737_0
Source: Trichophyton equinum CBS 127.97 supercont1.20 genomic scaffold, whole genome shotgun sequence.

Number of proteins with BLAST hits to this cluster: 2
MultiGeneBlast score: 2.0
Cumulative Blast bit score: 1073

Table of genes, locations, strands and annotations of subject cluster:
EGE05059	90626	91413	+	SNARE_protein_Ykt6	no_locus_tag
EGE05060	91899	93790	-	hypothetical_protein	no_locus_tag
EGE05061	96646	97962	-	hypothetical_protein	no_locus_tag
EGE05062	99169	99751	-	ras-like_GTP-binding_protein	no_locus_tag
EGE05063	100538	102177	+	cytochrome_b2	no_locus_tag
EGE05064	102342	103395	-	phosphoric_ester_hydrolase	no_locus_tag
EGE05065	104246	106272	+	CMGC/SRPK_protein_kinase	no_locus_tag
EGE05066	107189	108167	-	pre-mRNA-splicing_factor_cwc-26	no_locus_tag
EGE05067	108966	109898	-	hypothetical_protein	no_locus_tag
EGE05068	110501	111095	+	MGMT_family_protein	no_locus_tag
EGE05069	111740	112313	-	hypothetical_protein	no_locus_tag
EGE05070	113280	113895	+	hypothetical_protein	no_locus_tag
EGE05071	115621	117775	+	hypothetical_protein	no_locus_tag
EGE05072	118700	120188	+	nuclear_envelope_protein_Brr6	no_locus_tag
EGE05073	120561	122623	-	amino_acid_permease	no_locus_tag
EGE05074	123441	125538	-	GABA-specific_permease	no_locus_tag
EGE05075	127169	128504	-	integral_membrane_protein	no_locus_tag
EGE05076	130085	130679	-	hypothetical_protein	no_locus_tag
EGE05077	131142	134753	-	hypothetical_protein	no_locus_tag
EGE05078	135277	136658	+	hypothetical_protein	no_locus_tag
EGE05079	137029	141580	-	patatin-like_phospholipase	no_locus_tag
EGE05080	143045	144500	+	sarcosine_oxidase	no_locus_tag
EGE05081	145641	146811	+	DUF323_domain-containing_protein	no_locus_tag
EGE05082	147771	149982	-	hypothetical_protein	no_locus_tag
EGE05083	151052	152382	+	hypothetical_protein	no_locus_tag
EGE05084	153230	154405	+	hypothetical_protein	no_locus_tag

Table of Blast hits (query gene, subject gene, %identity, blast score, %coverage, e-value):
Mycgr3G108094_Mycgr3	EGE05077	40	338	38.9750505732	2e-93	
Mycgr3G84644_Mycgr3T	EGE05065	68	735	98.9547038328	0.0	


>>

163. GG698482_1
Source: Trichophyton tonsurans CBS 112818 genomic scaffold supercont1.6, whole genome shotgun sequence.

Number of proteins with BLAST hits to this cluster: 2
MultiGeneBlast score: 2.0
Cumulative Blast bit score: 1069

Table of genes, locations, strands and annotations of subject cluster:
EGD94218	366591	372569	-	hypothetical_protein	no_locus_tag
EGD94219	373004	373792	+	synaptobrevin	no_locus_tag
EGD94220	374223	376168	-	hypothetical_protein	no_locus_tag
EGD94221	377119	378425	-	CMGC/CLK_protein_kinase	no_locus_tag
EGD94222	379113	380684	-	MFS_transporter	no_locus_tag
EGD94223	381047	382118	-	GTP-binding_protein_yptV5	no_locus_tag
EGD94224	382880	384519	+	mitochondrial_cytochrome_b2	no_locus_tag
EGD94225	384684	385736	-	hypothetical_protein	no_locus_tag
EGD94226	386544	388570	+	CMGC/SRPK_protein_kinase	no_locus_tag
EGD94227	389406	390482	-	hypothetical_protein	no_locus_tag
EGD94228	391281	392213	-	hypothetical_protein	no_locus_tag
EGD94229	392799	393393	+	MGMT_family_protein	no_locus_tag
EGD94230	394036	394446	-	hypothetical_protein	no_locus_tag
EGD94231	395576	396191	+	hypothetical_protein	no_locus_tag
EGD94232	397491	397929	-	hypothetical_protein	no_locus_tag
EGD94233	397867	400021	+	hypothetical_protein	no_locus_tag
EGD94234	400950	402438	+	hypothetical_protein	no_locus_tag
EGD94235	402840	404877	-	amino_acid_permease	no_locus_tag
EGD94236	405697	407794	-	GABA_permease	no_locus_tag
EGD94237	409450	410785	-	hypothetical_protein	no_locus_tag
EGD94238	412383	412977	-	acetyltransferase	no_locus_tag
EGD94239	413440	417051	-	viral_A-type_inclusion_protein_repeat_protein	no_locus_tag
EGD94240	417575	418956	+	hypothetical_protein	no_locus_tag
EGD94241	419325	423873	-	hypothetical_protein	no_locus_tag
EGD94242	425337	426792	+	hypothetical_protein	no_locus_tag
EGD94243	427933	429109	+	hypothetical_protein	no_locus_tag
EGD94244	429862	432277	-	hypothetical_protein	no_locus_tag
EGD94245	433347	434677	+	hypothetical_protein	no_locus_tag
EGD94246	435499	436543	+	hypothetical_protein	no_locus_tag

Table of Blast hits (query gene, subject gene, %identity, blast score, %coverage, e-value):
Mycgr3G108094_Mycgr3	EGD94239	41	337	38.2333108564	4e-93	
Mycgr3G84644_Mycgr3T	EGD94226	68	732	98.7804878049	0.0	


>>

164. JH921446_0
Source: Marssonina brunnea f. sp. 'multigermtubi' MB_m1 unplaced genomic scaffold M6_S00019, whole genome shotgun sequence.

Number of proteins with BLAST hits to this cluster: 2
MultiGeneBlast score: 2.0
Cumulative Blast bit score: 1047

Table of genes, locations, strands and annotations of subject cluster:
EKD14334	768484	768996	+	hypothetical_protein	no_locus_tag
EKD14335	771606	773556	+	hypothetical_protein	no_locus_tag
EKD14336	775536	776717	-	hypothetical_protein	no_locus_tag
EKD14337	777091	778659	+	homoserine_O-acetyltransferase	no_locus_tag
EKD14338	779884	780875	-	hypothetical_protein	no_locus_tag
EKD14339	781974	783376	-	transcription_factor_IWS1	no_locus_tag
EKD14340	783687	785155	+	nuclear_membrane_protein	no_locus_tag
EKD14341	786637	788953	-	serine/threonine-protein_kinase_SRPK2	no_locus_tag
EKD14342	791469	792236	-	hypothetical_protein	no_locus_tag
EKD14343	793402	795946	-	hypothetical_protein	no_locus_tag
EKD14344	796762	797685	+	tRNA-specific_adenosine_deaminase_subunit_TAD2	no_locus_tag
EKD14345	797923	798651	-	putative_NADH-ubiquinone_oxidoreductase_21_kDa subunit	no_locus_tag
EKD14346	798929	800124	+	replication_fork_protection_component_Swi3	no_locus_tag
EKD14347	800432	804373	+	DSHCT_domain-containing_protein	no_locus_tag
EKD14348	804611	805300	-	isoprenylcysteine_carboxyl_methyltransferase	no_locus_tag
EKD14349	809723	813150	-	viral_A-type_inclusion_protein_repeat_protein	no_locus_tag
EKD14350	813552	814826	+	putative_Protein_lunapark-B	no_locus_tag
EKD14351	814859	816402	-	hypothetical_protein	no_locus_tag
EKD14352	819204	820400	-	hypothetical_protein	no_locus_tag
EKD14353	821932	822588	-	hypothetical_protein	no_locus_tag
EKD14354	826141	830381	-	hypothetical_protein	no_locus_tag
EKD14355	832497	833583	+	2-dehydropantoate_2-reductase	no_locus_tag

Table of Blast hits (query gene, subject gene, %identity, blast score, %coverage, e-value):
Mycgr3G108094_Mycgr3	EKD14349	34	281	44.3695212407	8e-75	
Mycgr3G84644_Mycgr3T	EKD14341	67	766	101.567944251	0.0	


>>

165. AM920428_1
Source: Penicillium chrysogenum Wisconsin 54-1255 complete genome, contig Pc00c13.

Number of proteins with BLAST hits to this cluster: 2
MultiGeneBlast score: 2.0
Cumulative Blast bit score: 1047

Table of genes, locations, strands and annotations of subject cluster:
CAP91645	1425937	1427288	+	not_annotated	Pc13g05760
CAP91646	1428901	1430744	+	not_annotated	Pc13g05770
CAP91647	1431274	1433571	+	not_annotated	Pc13g05780
CAP91648	1433843	1434942	-	not_annotated	Pc13g05790
CAP91649	1435276	1437034	-	not_annotated	Pc13g05800
CAP91650	1437289	1438253	+	not_annotated	Pc13g05810
CAP91651	1439071	1440895	+	unnamed	Pc13g05820
CAP91652	1441195	1442297	+	not_annotated	Pc13g05830
CAP91653	1442694	1444710	-	not_annotated	Pc13g05840
CAP91654	1445549	1446835	+	not_annotated	Pc13g05850
CAP91655	1447167	1449507	-	not_annotated	Pc13g05860
CAP91656	1451285	1452324	+	not_annotated	Pc13g05870
CAP91657	1452801	1453235	+	unnamed	Pc13g05880
CAP91658	1453816	1454914	-	not_annotated	Pc13g05890
CAP91659	1455274	1456697	-	not_annotated	Pc13g05900
CAP91660	1457734	1458588	-	unnamed	Pc13g05910
CAP91661	1459016	1460466	+	not_annotated	Pc13g05920
CAP91662	1461276	1462506	-	not_annotated	Pc13g05930
CAP91663	1463159	1466033	+	not_annotated	Pc13g05940
CAP91664	1466895	1469234	+	not_annotated	Pc13g05950
CAP91665	1469663	1473034	+	hypothetical_protein	Pc13g05960
CAP91666	1473539	1474632	+	hypothetical_protein	Pc13g05970

Table of Blast hits (query gene, subject gene, %identity, blast score, %coverage, e-value):
Mycgr3G68458_Mycgr3T	CAP91653	63	826	91.1931818182	0.0	
Mycgr3G55345_Mycgr3T	CAP91658	64	221	98.0861244019	8e-69	


>>

166. KB726203_0
Source: Fusarium oxysporum f. sp. cubense race 4 unplaced genomic scaffold scaffold2, whole genome shotgun sequence.

Number of proteins with BLAST hits to this cluster: 2
MultiGeneBlast score: 2.0
Cumulative Blast bit score: 1035

Table of genes, locations, strands and annotations of subject cluster:
EMT74522	87210	89985	-	Nitrogen_assimilation_transcription_factor nit-4	no_locus_tag
EMT74523	92765	94323	-	Nucleus_export_protein_BRL1	no_locus_tag
EMT74524	100531	100958	+	hypothetical_protein	no_locus_tag
EMT74525	102582	104300	+	Protein_kinase_dsk1	no_locus_tag
EMT74526	105391	106620	-	Protein_lunapark	no_locus_tag
EMT74527	107677	111234	+	Golgin_IMH1	no_locus_tag
EMT74528	112080	113031	+	Rhamnolipids_biosynthesis 3-oxoacyl-[acyl-carrier-protein] reductase	no_locus_tag
EMT74529	114212	115163	+	Rhamnolipids_biosynthesis 3-oxoacyl-[acyl-carrier-protein] reductase	no_locus_tag
EMT74530	117752	118861	-	hypothetical_protein	no_locus_tag
EMT74531	126546	128075	+	hypothetical_protein	no_locus_tag
EMT74532	130736	132424	-	hypothetical_protein	no_locus_tag

Table of Blast hits (query gene, subject gene, %identity, blast score, %coverage, e-value):
Mycgr3G108094_Mycgr3	EMT74527	35	276	44.8415374241	3e-73	
Mycgr3G84644_Mycgr3T	EMT74525	75	759	89.1986062718	0.0	


>>

167. KB730140_0
Source: Fusarium oxysporum f. sp. cubense race 1 unplaced genomic scaffold scaffold224, whole genome shotgun sequence.

Number of proteins with BLAST hits to this cluster: 2
MultiGeneBlast score: 2.0
Cumulative Blast bit score: 1034

Table of genes, locations, strands and annotations of subject cluster:
ENH71655	44767	45319	-	G_patch_domain-containing_protein_8	no_locus_tag
ENH71656	45794	46921	+	hypothetical_protein	no_locus_tag
ENH71657	47499	49187	+	hypothetical_protein	no_locus_tag
ENH71658	51843	53373	-	hypothetical_protein	no_locus_tag
ENH71659	58931	60040	+	SWIRM_domain-containing_protein_FUN19	no_locus_tag
ENH71660	62656	63607	-	Rhamnolipids_biosynthesis 3-oxoacyl-[acyl-carrier-protein] reductase	no_locus_tag
ENH71661	64454	68011	-	Golgin_IMH1	no_locus_tag
ENH71662	69068	70298	+	Protein_lunapark	no_locus_tag
ENH71663	71389	73107	-	Protein_kinase_dsk1	no_locus_tag
ENH71664	74734	75161	-	hypothetical_protein	no_locus_tag
ENH71665	77429	78788	-	Transcription_factor_IWS1	no_locus_tag
ENH71666	79239	80797	+	Nucleus_export_protein_BRL1	no_locus_tag
ENH71667	83594	86369	+	Nitrogen_assimilation_transcription_factor nit-4	no_locus_tag
ENH71668	88599	91477	+	Helicase_required_for_RNAi-mediated heterochromatin assembly 1	no_locus_tag
ENH71669	92032	92448	+	hypothetical_protein	no_locus_tag
ENH71670	92938	95057	-	Transcription_factor_spt8	no_locus_tag

Table of Blast hits (query gene, subject gene, %identity, blast score, %coverage, e-value):
Mycgr3G108094_Mycgr3	ENH71661	35	275	44.8415374241	1e-72	
Mycgr3G84644_Mycgr3T	ENH71663	75	759	89.1986062718	0.0	


>>

168. AFNW01000113_0
Source: Fusarium pseudograminearum CS3096, whole genome shotgun sequencing project.

Number of proteins with BLAST hits to this cluster: 2
MultiGeneBlast score: 2.0
Cumulative Blast bit score: 1028

Table of genes, locations, strands and annotations of subject cluster:
EKJ74295	255465	259430	-	hypothetical_protein	no_locus_tag
EKJ74296	261087	263844	-	hypothetical_protein	no_locus_tag
EKJ74297	266790	268338	-	hypothetical_protein	no_locus_tag
EKJ74298	268790	270180	+	hypothetical_protein	no_locus_tag
EKJ74299	272593	273460	+	hypothetical_protein	no_locus_tag
EKJ74300	274654	276378	+	hypothetical_protein	no_locus_tag
EKJ74301	276983	278200	-	hypothetical_protein	no_locus_tag
EKJ74302	279541	283147	+	hypothetical_protein	no_locus_tag
EKJ74303	283914	285040	+	hypothetical_protein	no_locus_tag
EKJ74304	287321	288463	-	hypothetical_protein	no_locus_tag
EKJ74305	297868	299586	-	hypothetical_protein	no_locus_tag
EKJ74306	300196	301331	-	hypothetical_protein	no_locus_tag
EKJ74307	301815	302390	+	hypothetical_protein	no_locus_tag
EKJ74308	302491	305148	-	hypothetical_protein	no_locus_tag

Table of Blast hits (query gene, subject gene, %identity, blast score, %coverage, e-value):
Mycgr3G108094_Mycgr3	EKJ74302	33	275	45.0438300742	2e-72	
Mycgr3G84644_Mycgr3T	EKJ74300	74	753	89.1986062718	0.0	


>>

169. CAGA01000024_0
Source: Claviceps purpurea 20.1, whole genome shotgun sequencing project.

Number of proteins with BLAST hits to this cluster: 2
MultiGeneBlast score: 2.0
Cumulative Blast bit score: 1024

Table of genes, locations, strands and annotations of subject cluster:
CCE30734	299933	300501	-	uncharacterized_protein	no_locus_tag
CCE30735	300985	302193	+	uncharacterized_protein	no_locus_tag
CCE30736	302594	303431	+	related_to_glycinamide_ribonucleotide_transformylase	no_locus_tag
CCE30737	303929	305995	+	uncharacterized_protein	no_locus_tag
CCE30738	315615	317003	+	uncharacterized_protein	no_locus_tag
CCE30739	318695	322478	-	related_to_vesicular_transport_protein	no_locus_tag
CCE30740	322603	324204	+	uncharacterized_protein	no_locus_tag
CCE30741	325326	329296	-	probable_dis1-suppressing_protein_kinase_dsk1	no_locus_tag
CCE30742	334319	335777	-	uncharacterized_protein	no_locus_tag
CCE30743	336381	337929	+	uncharacterized_protein	no_locus_tag
CCE30744	340111	342844	+	related_to_nitrate_assimilation_regulatory_protein_nirA	no_locus_tag
CCE30745	343827	346308	-	related_to_transcription_factor_SPT8	no_locus_tag
CCE30746	346421	346790	+	uncharacterized_protein	no_locus_tag
CCE30747	347041	349386	-	related_to_NAM7-nonsense-mediated_mRNA_decay_protein	no_locus_tag

Table of Blast hits (query gene, subject gene, %identity, blast score, %coverage, e-value):
Mycgr3G108094_Mycgr3	CCE30739	36	253	36.5475387728	1e-65	
Mycgr3G84644_Mycgr3T	CCE30741	68	771	98.606271777	0.0	


>>

170. AFQF01000897_0
Source: Fusarium oxysporum Fo5176, whole genome shotgun sequencing project.

Number of proteins with BLAST hits to this cluster: 2
MultiGeneBlast score: 2.0
Cumulative Blast bit score: 1021

Table of genes, locations, strands and annotations of subject cluster:
EGU86733	45642	46194	-	hypothetical_protein	no_locus_tag
EGU86734	46669	47796	+	hypothetical_protein	no_locus_tag
EGU86735	48374	50062	+	hypothetical_protein	no_locus_tag
EGU86736	59661	60917	+	hypothetical_protein	no_locus_tag
EGU86737	63483	68837	-	hypothetical_protein	no_locus_tag
EGU86738	69635	70865	+	hypothetical_protein	no_locus_tag
EGU86739	71956	73674	-	hypothetical_protein	no_locus_tag
EGU86740	77996	79387	-	hypothetical_protein	no_locus_tag
EGU86741	79838	81396	+	hypothetical_protein	no_locus_tag
EGU86742	84193	86968	+	hypothetical_protein	no_locus_tag
EGU86743	89232	93081	+	hypothetical_protein	no_locus_tag
EGU86744	93571	95696	-	hypothetical_protein	no_locus_tag

Table of Blast hits (query gene, subject gene, %identity, blast score, %coverage, e-value):
Mycgr3G108094_Mycgr3	EGU86737	36	262	44.1672285907	5e-68	
Mycgr3G84644_Mycgr3T	EGU86739	75	759	89.1986062718	0.0	


>>

171. CAGA01000038_0
Source: Claviceps purpurea 20.1, whole genome shotgun sequencing project.

Number of proteins with BLAST hits to this cluster: 2
MultiGeneBlast score: 2.0
Cumulative Blast bit score: 1018

Table of genes, locations, strands and annotations of subject cluster:
CCE32191	262552	263466	+	uncharacterized_protein	no_locus_tag
CCE32192	264141	265455	-	uncharacterized_protein	no_locus_tag
CCE32193	267452	268595	+	uncharacterized_protein	no_locus_tag
CCE32194	268688	270280	+	uncharacterized_protein	no_locus_tag
CCE32195	271412	272190	-	uncharacterized_protein	no_locus_tag
CCE32196	273521	276156	+	probable_ARP5-Actin-related_protein	no_locus_tag
CCE32197	277265	278533	-	uncharacterized_protein	no_locus_tag
CCE32198	279403	280740	-	related_to_linoleate_diol_synthase	no_locus_tag
CCE32199	281194	281601	+	related_to_pterin-4-alpha-carbinolamine_dehydratase	no_locus_tag
CCE32200	282534	283615	-	probable_C-4_methyl_sterol_oxidase	no_locus_tag
CCE32201	284878	286954	+	related_to_NCA2_protein	no_locus_tag
CCE32202	287395	289172	-	related_to_malic_acid_transport_protein	no_locus_tag
CCE32203	291463	292161	+	related_to_cysteine_dioxygenase_type_I	no_locus_tag
CCE32204	293035	296199	+	related_to_helicase-like_transcription_factor	no_locus_tag
CCE32205	298454	298834	+	uncharacterized_protein	no_locus_tag
CCE32206	300539	306384	-	uncharacterized_protein	no_locus_tag

Table of Blast hits (query gene, subject gene, %identity, blast score, %coverage, e-value):
Mycgr3G84646_Mycgr3T	CCE32201	45	566	101.298701299	0.0	
Mycgr3G36271_Mycgr3T	CCE32200	70	453	98.3164983165	2e-157	


>>

172. AMYD01003902_0
Source: Colletotrichum gloeosporioides Cg-14, whole genome shotgun sequencing project.

Number of proteins with BLAST hits to this cluster: 2
MultiGeneBlast score: 2.0
Cumulative Blast bit score: 1018

Table of genes, locations, strands and annotations of subject cluster:
EQB44753	1083	3199	-	ATP_synthase_regulation_protein_NCA2	no_locus_tag
EQB44754	5296	6405	+	hypothetical_protein	no_locus_tag

Table of Blast hits (query gene, subject gene, %identity, blast score, %coverage, e-value):
Mycgr3G84646_Mycgr3T	EQB44753	44	560	100.432900433	0.0	
Mycgr3G36271_Mycgr3T	EQB44754	73	459	96.9696969697	2e-159	


>>

173. GG749476_0
Source: Ajellomyces dermatitidis ATCC 18188 genomic scaffold supercont1.70, whole genome shotgun sequence.

Number of proteins with BLAST hits to this cluster: 2
MultiGeneBlast score: 2.0
Cumulative Blast bit score: 1018

Table of genes, locations, strands and annotations of subject cluster:
EGE84735	59839	63661	-	viral_A-type_inclusion_protein_repeat_protein	no_locus_tag
EGE84736	64283	66262	-	hypothetical_protein	no_locus_tag
EGE84737	69261	70243	-	Ras_family_protein	no_locus_tag
EGE84738	71917	73612	+	cytochrome_b2	no_locus_tag
EGE84739	73946	75079	-	phosphoric_ester_hydrolase	no_locus_tag
EGE84740	75742	76350	+	hypothetical_protein	no_locus_tag
EGE84741	78032	79028	-	hypothetical_protein	no_locus_tag
EGE84742	79329	81448	+	protein_kinase_dsk1	no_locus_tag
EGE84743	97582	99991	-	plasma_membrane_channel_protein	no_locus_tag
EGE84744	101298	102295	+	GABA_permease	no_locus_tag

Table of Blast hits (query gene, subject gene, %identity, blast score, %coverage, e-value):
Mycgr3G108094_Mycgr3	EGE84735	37	384	45.9204315577	2e-108	
Mycgr3G84644_Mycgr3T	EGE84742	66	634	88.6759581882	0.0	


>>

174. GG657474_0
Source: Ajellomyces dermatitidis SLH14081 genomic scaffold supercont1.27, whole genome shotgun sequence.

Number of proteins with BLAST hits to this cluster: 2
MultiGeneBlast score: 2.0
Cumulative Blast bit score: 1018

Table of genes, locations, strands and annotations of subject cluster:
EEQ74516	385721	388130	+	plasma_membrane_channel_protein	no_locus_tag
EEQ74517	389150	391608	+	C6_finger_domain-containing_protein	no_locus_tag
EEQ74518	392166	393645	-	methionine_permease	no_locus_tag
EEQ74519	394452	396318	+	C6_finger_domain-containing_protein	no_locus_tag
EEQ74520	397919	398569	-	conserved_hypothetical_protein	no_locus_tag
EEQ74521	400376	401093	-	MGMT_family_protein	no_locus_tag
EEQ74522	401318	402415	+	pre-mRNA-splicing_factor_cwc26	no_locus_tag
EEQ74523	404206	406325	-	protein_kinase_dsk1	no_locus_tag
EEQ74524	406647	407646	+	predicted_protein	no_locus_tag
EEQ74525	409199	410043	-	predicted_protein	no_locus_tag
EEQ74526	410471	411601	+	phosphoric_ester_hydrolase	no_locus_tag
EEQ74527	411946	413641	-	cytochrome_b2	no_locus_tag
EEQ74528	415356	416338	+	ras-like_GTP-binding_protein_RYL2	no_locus_tag
EEQ74529	419346	421325	+	conserved_hypothetical_protein	no_locus_tag
EEQ74530	421991	425813	+	viral_A-type_inclusion_protein_repeat_protein	no_locus_tag
EEQ74531	439503	440122	-	predicted_protein	no_locus_tag

Table of Blast hits (query gene, subject gene, %identity, blast score, %coverage, e-value):
Mycgr3G108094_Mycgr3	EEQ74530	37	384	45.9204315577	9e-109	
Mycgr3G84644_Mycgr3T	EEQ74523	66	634	88.6759581882	0.0	


>>

175. EQ999987_3
Source: Ajellomyces dermatitidis ER-3 genomic scaffold supercont1.15, whole genome shotgun sequence.

Number of proteins with BLAST hits to this cluster: 2
MultiGeneBlast score: 2.0
Cumulative Blast bit score: 1018

Table of genes, locations, strands and annotations of subject cluster:
EEQ86196	970588	972997	+	plasma_membrane_channel_protein	no_locus_tag
EEQ86197	974815	977273	+	C6_finger_domain-containing_protein	no_locus_tag
EEQ86198	977832	979311	-	methionine_permease	no_locus_tag
EEQ86199	980261	982681	+	C6_finger_domain-containing_protein	no_locus_tag
EEQ86200	983590	984240	-	conserved_hypothetical_protein	no_locus_tag
EEQ86201	986028	986745	-	MGMT_family_protein	no_locus_tag
EEQ86202	986971	988068	+	pre-mRNA-splicing_factor_cwc26	no_locus_tag
EEQ86203	989869	991988	-	protein_kinase_dsk1	no_locus_tag
EEQ86204	992288	993285	+	predicted_protein	no_locus_tag
EEQ86205	994968	995576	-	predicted_protein	no_locus_tag
EEQ86206	996243	997376	+	phosphoric_ester_hydrolase	no_locus_tag
EEQ86207	997720	999417	-	cytochrome_b2	no_locus_tag
EEQ86208	1001055	1002037	+	ras-like_GTP-binding_protein_RYL2	no_locus_tag
EEQ86209	1005043	1007022	+	conserved_hypothetical_protein	no_locus_tag
EEQ86210	1007644	1011466	+	viral_A-type_inclusion_protein_repeat_protein	no_locus_tag
EEQ86211	1013201	1013858	-	conserved_hypothetical_protein	no_locus_tag

Table of Blast hits (query gene, subject gene, %identity, blast score, %coverage, e-value):
Mycgr3G108094_Mycgr3	EEQ86210	37	384	45.9204315577	9e-109	
Mycgr3G84644_Mycgr3T	EEQ86203	66	634	88.6759581882	0.0	


>>

176. GL385396_5
Source: Gaeumannomyces graminis var. tritici R3-111a-1 unplaced genomic scaffold supercont2.2, whole genome shotgun sequence.

Number of proteins with BLAST hits to this cluster: 2
MultiGeneBlast score: 2.0
Cumulative Blast bit score: 1016

Table of genes, locations, strands and annotations of subject cluster:
EJT79898	7295106	7296925	-	hypothetical_protein	no_locus_tag
EJT79899	7297653	7298000	-	hypothetical_protein	no_locus_tag
EJT79900	7299176	7300264	-	hypothetical_protein	no_locus_tag
EJT79901	7300314	7300565	-	hypothetical_protein	no_locus_tag
EJT79902	7301145	7301369	+	hypothetical_protein	no_locus_tag
EJT79903	7302141	7303289	-	hypothetical_protein	no_locus_tag
EJT79904	7303926	7304521	+	hypothetical_protein	no_locus_tag
EJT79905	7304876	7306237	-	hypothetical_protein	no_locus_tag
EJT79906	7307443	7311293	+	hypothetical_protein	no_locus_tag
EJT79907	7311820	7312748	+	hypothetical_protein	no_locus_tag
EJT79908	7312973	7313548	-	hypothetical_protein	no_locus_tag
EJT79909	7313908	7315017	-	hypothetical_protein	no_locus_tag
EJT79910	7316476	7316906	+	hypothetical_protein	no_locus_tag
EJT79911	7317299	7319179	+	alcohol_dehydrogenase	no_locus_tag
EJT79912	7319244	7320404	-	Znf1	no_locus_tag
EJT79913	7322156	7324422	+	hypothetical_protein	no_locus_tag
EJT79914	7324979	7328381	-	hypothetical_protein	no_locus_tag
EJT79915	7329821	7331384	-	hypothetical_protein	no_locus_tag
EJT79916	7332146	7333611	+	transcription_factor_IWS1	no_locus_tag
EJT79917	7335008	7336923	-	CMGC/SRPK_protein_kinase	no_locus_tag
EJT79918	7338081	7339061	-	hypothetical_protein	no_locus_tag
EJT79919	7339452	7340505	-	hypothetical_protein	no_locus_tag
EJT79920	7342367	7344405	-	hypothetical_protein	no_locus_tag
EJT79921	7345301	7345654	+	hypothetical_protein	no_locus_tag
EJT79922	7346819	7347196	-	hypothetical_protein	no_locus_tag
EJT79923	7350782	7352594	+	hypothetical_protein	no_locus_tag
EJT79924	7354032	7355656	+	hypothetical_protein	no_locus_tag

Table of Blast hits (query gene, subject gene, %identity, blast score, %coverage, e-value):
Mycgr3G108094_Mycgr3	EJT79906	33	270	44.8415374241	5e-71	
Mycgr3G84644_Mycgr3T	EJT79917	73	746	88.6759581882	0.0	


>>

177. KB446555_3
Source: Pseudocercospora fijiensis CIRAD86 unplaced genomic scaffold MYCFIscaffold_1, whole genome shotgun sequence.

Number of proteins with BLAST hits to this cluster: 2
MultiGeneBlast score: 2.0
Cumulative Blast bit score: 1014

Table of genes, locations, strands and annotations of subject cluster:
EME88709	6964072	6966303	+	ABC_transporter,_ABC-F_family,_GCN-EF3_type	no_locus_tag
EME88710	6966556	6967286	+	hypothetical_protein	no_locus_tag
EME88711	6968642	6971565	+	hypothetical_protein	no_locus_tag
EME88712	6973492	6974058	-	hypothetical_protein	no_locus_tag
EME88713	6974362	6975093	+	hypothetical_protein	no_locus_tag
EME88714	6977058	6978629	+	hypothetical_protein	no_locus_tag
EME88715	6978891	6979213	-	hypothetical_protein	no_locus_tag
EME88716	6979301	6980263	-	hypothetical_protein	no_locus_tag
EME88717	6981449	6983995	-	hypothetical_protein	no_locus_tag
EME88718	6984539	6986612	+	hypothetical_protein	no_locus_tag
EME88719	6987251	6988958	+	hypothetical_protein	no_locus_tag
EME88720	6989778	6990779	-	hypothetical_protein	no_locus_tag

Table of Blast hits (query gene, subject gene, %identity, blast score, %coverage, e-value):
Mycgr3G103278_Mycgr3	EME88718	62	344	95.0464396285	2e-109	
Mycgr3G21922_Mycgr3T	EME88717	67	671	101.440329218	0.0	


>>

178. GL698568_0
Source: Metarhizium acridum CQMa 102 unplaced genomic scaffold Scf_099, whole genome shotgun sequence.

Number of proteins with BLAST hits to this cluster: 2
MultiGeneBlast score: 2.0
Cumulative Blast bit score: 1010

Table of genes, locations, strands and annotations of subject cluster:
EFY85709	73638	74170	-	C2H2_type_zinc_finger_containing_protein	no_locus_tag
EFY85710	74494	75600	+	N2,N2-dimethylguanosine_tRNA_methyltransferase	no_locus_tag
EFY85711	77475	79295	+	F-box_domain_containing_protein	no_locus_tag
EFY85712	86783	88279	+	SWIRM_domain-containing_protein	no_locus_tag
EFY85713	91801	95386	-	putative_vesicular_transport_protein	no_locus_tag
EFY85714	96263	97413	+	hypothetical_protein	no_locus_tag
EFY85715	98215	101450	-	serine/threonine-protein_kinase_SRPK2	no_locus_tag
EFY85716	103131	104548	-	transcription_factor_IWS1	no_locus_tag
EFY85717	105033	106561	+	hypothetical_protein	no_locus_tag
EFY85718	108464	113002	+	putative_nitrate_assimilation_regulatory_protein nirA	no_locus_tag

Table of Blast hits (query gene, subject gene, %identity, blast score, %coverage, e-value):
Mycgr3G108094_Mycgr3	EFY85713	33	241	44.9089683075	9e-62	
Mycgr3G84644_Mycgr3T	EFY85715	70	770	98.4320557491	0.0	


>>

179. GL698734_0
Source: Metarhizium anisopliae ARSEF 23 unplaced genomic scaffold Scf_024, whole genome shotgun sequence.

Number of proteins with BLAST hits to this cluster: 2
MultiGeneBlast score: 2.0
Cumulative Blast bit score: 1009

Table of genes, locations, strands and annotations of subject cluster:
EFY95983	16036	16571	-	C2H2_type_zinc_finger_containing_protein	no_locus_tag
EFY95984	16961	18052	+	N2,N2-dimethylguanosine_tRNA_methyltransferase	no_locus_tag
EFY95985	20129	21949	+	F-box_domain_containing_protein	no_locus_tag
EFY95986	29550	30869	+	SWIRM_domain_protein_Fun19,_putative	no_locus_tag
EFY95987	34112	37434	-	putative_vesicular_transport_protein	no_locus_tag
EFY95988	38326	39512	+	hypothetical_protein	no_locus_tag
EFY95989	40314	44917	-	serine/threonine-protein_kinase_SRPK2	no_locus_tag
EFY95990	45512	46930	-	transcription_factor_IWS1	no_locus_tag
EFY95991	47394	48918	+	nuclear_envelope_protein_Brr6,_putative	no_locus_tag
EFY95992	52806	53510	+	putative_nitrate_assimilation_regulatory_protein nirA	no_locus_tag
EFY95993	54208	55470	+	peroxisomal_membrane_protein_pex16	no_locus_tag

Table of Blast hits (query gene, subject gene, %identity, blast score, %coverage, e-value):
Mycgr3G108094_Mycgr3	EFY95987	37	241	39.1773432232	6e-62	
Mycgr3G84644_Mycgr3T	EFY95989	70	768	97.9094076655	0.0	


>>

180. FQ790349_0
Source: Botryotinia fuckeliana T4 SupSuperContig_62_54_1 genomic supercontig.

Number of proteins with BLAST hits to this cluster: 2
MultiGeneBlast score: 2.0
Cumulative Blast bit score: 1009

Table of genes, locations, strands and annotations of subject cluster:
CCD53976	283640	284212	-	predicted_protein	BofuT4_uP131560.1
CCD53977	285126	286942	+	similar_to_subtilisin-like_serine_protease (secreted protein)	BofuT4_P131570.1
CCD53978	287522	291091	+	hypothetical_protein	BofuT4_P131580.1
CCD53979	293879	294193	+	predicted_protein	BofuT4_uP131590.1
CCD53980	295746	295921	-	predicted_protein	BofuT4_uP131600.1
CCD53981	296168	296775	+	predicted_protein	BofuT4_P131610.1
CCD53982	297694	298020	+	hypothetical_protein	BofuT4_P131620.1
CCD53983	299203	299355	+	hypothetical_protein	BofuT4_uP131630.1
CCD53984	299654	300721	+	hypothetical_protein	BofuT4_P131640.1
CCD53985	300921	302201	-	hypothetical_protein	BofuT4_P131650.1
CCD53986	302649	307255	+	hypothetical_protein	BofuT4_P131660.1
CCD53987	307731	308954	-	hypothetical_protein	BofuT4_P131670.1
CCD53988	309284	309557	-	hypothetical_protein	BofuT4_uP131680.1
CCD53989	311757	312023	+	hypothetical_protein	BofuT4_uP131690.1
CCD53990	312730	314667	+	similar_to_serine_protein_kinase_Sky1	BofuT4_P131700.1
CCD53991	315740	317244	-	hypothetical_protein	BofuT4_P131710.1
CCD53992	317648	319131	+	similar_to_transcriptional_elongation_factor Iws1	BofuT4_P131720.1
CCD53993	321040	322569	-	similar_to_transcription_factor_bHLH	BofuT4_P131730.1
CCD53994	325438	325593	+	predicted_protein	BofuT4_uP131740.1
CCD53995	329368	330061	+	predicted_protein	BofuT4_uP131750.1
CCD53996	330336	330821	-	predicted_protein	BofuT4_uP131760.1
CCD53997	331814	332666	-	similar_to_charged_multivesicular_body_protein 1b	BofuT4_P131770.1
CCD53998	333029	333641	+	hypothetical_protein	BofuT4_P131780.1
CCD53999	334573	337441	-	CND17	BofuT4_P131790.1

Table of Blast hits (query gene, subject gene, %identity, blast score, %coverage, e-value):
Mycgr3G108094_Mycgr3	CCD53986	31	236	47.8759271746	9e-60	
Mycgr3G84644_Mycgr3T	CCD53990	76	773	89.1986062718	0.0	


>>

181. GG698942_0
Source: Nectria haematococca mpVI 77-13-4 chromosome 3 genomic scaffold NECHAsca_54_chr3_4_0, whole genome shotgun sequence.

Number of proteins with BLAST hits to this cluster: 2
MultiGeneBlast score: 2.0
Cumulative Blast bit score: 1005

Table of genes, locations, strands and annotations of subject cluster:
EEU35284	63976	65685	+	hypothetical_protein	no_locus_tag
EEU35285	66869	67843	+	predicted_protein	no_locus_tag
EEU35286	78801	79937	+	hypothetical_protein	no_locus_tag
EEU35321	82006	82956	-	predicted_protein	no_locus_tag
EEU35322	83616	87218	-	hypothetical_protein	no_locus_tag
EEU35287	89090	90286	+	hypothetical_protein	no_locus_tag
EEU35323	91019	93702	-	predicted_protein	no_locus_tag
EEU35324	96414	97988	-	hypothetical_protein	no_locus_tag
EEU35288	98429	99824	+	predicted_protein	no_locus_tag
EEU35289	102327	103446	+	predicted_protein	no_locus_tag
EEU35290	104522	106263	+	predicted_protein	no_locus_tag
EEU35325	106970	108637	-	hypothetical_protein	no_locus_tag
EEU35291	109262	110827	+	hypothetical_protein	no_locus_tag
EEU35292	111710	112860	+	hypothetical_protein	no_locus_tag
EEU35293	118565	120421	+	hypothetical_protein	no_locus_tag
EEU35294	121121	122878	+	predicted_protein	no_locus_tag
EEU35295	123763	125852	+	hypothetical_protein	no_locus_tag
EEU35326	126197	129597	-	hypothetical_protein	no_locus_tag

Table of Blast hits (query gene, subject gene, %identity, blast score, %coverage, e-value):
Mycgr3G108094_Mycgr3	EEU35322	34	247	44.9089683075	8e-64	
Mycgr3G84644_Mycgr3T	EEU35290	74	758	89.1986062718	0.0	


>>

182. GL698717_0
Source: Metarhizium anisopliae ARSEF 23 unplaced genomic scaffold Scf_007, whole genome shotgun sequence.

Number of proteins with BLAST hits to this cluster: 2
MultiGeneBlast score: 2.0
Cumulative Blast bit score: 1004

Table of genes, locations, strands and annotations of subject cluster:
EFY99004	114455	115965	-	serine/threonine_protein_phosphatase_PP2A catalytic subunit	no_locus_tag
EFY99005	116866	119031	-	Exocyst_complex_component_EXO84	no_locus_tag
EFY99006	119696	120485	+	mitochondrial_import_receptor_subunit_tom-20	no_locus_tag
EFY99007	120969	123403	-	flavodoxin_and_radical_SAM_domain_protein	no_locus_tag
EFY99008	124050	127199	-	DNA_repair_and_recombination_protein_RAD5B	no_locus_tag
EFY99009	127977	128770	-	cysteine_dioxygenase	no_locus_tag
EFY99010	131258	132187	+	C4-dicarboxylate_transporter,_putative	no_locus_tag
EFY99011	132727	134812	-	ATP_synthase_regulation_protein_NCA2	no_locus_tag
EFY99012	136082	137187	+	C-4_sterol_methyl_oxidase	no_locus_tag
EFY99013	137725	138438	-	pterin-4-alpha-carbinolamine_dehydratase_family protein	no_locus_tag
EFY99014	138864	140213	+	amidohydrolase	no_locus_tag
EFY99015	141903	143376	+	transmembrane_protein	no_locus_tag
EFY99016	143972	146445	-	chromatin_remodeling_complex_subunit_(Arp5), putative	no_locus_tag
EFY99017	147687	148265	+	hypothetical_protein	no_locus_tag
EFY99018	149294	150049	+	Got1_family_protein	no_locus_tag
EFY99019	150709	151400	-	profilin	no_locus_tag
EFY99020	156037	157689	+	hypothetical_protein	no_locus_tag

Table of Blast hits (query gene, subject gene, %identity, blast score, %coverage, e-value):
Mycgr3G84646_Mycgr3T	EFY99011	42	541	100.577200577	2e-180	
Mycgr3G36271_Mycgr3T	EFY99012	72	463	96.9696969697	2e-161	


>>

183. GL985057_1
Source: Trichoderma reesei QM6a unplaced genomic scaffold TRIREscaffold_2, whole genome shotgun sequence.

Number of proteins with BLAST hits to this cluster: 2
MultiGeneBlast score: 2.0
Cumulative Blast bit score: 997

Table of genes, locations, strands and annotations of subject cluster:
EGR52017	1242446	1243432	-	predicted_protein	no_locus_tag
EGR52018	1251041	1254197	-	predicted_protein	no_locus_tag
EGR52019	1255166	1255952	-	hypothetical_protein	no_locus_tag
EGR51742	1259267	1260836	+	predicted_protein	no_locus_tag
EGR52020	1261252	1263389	-	predicted_protein	no_locus_tag
EGR51743	1265105	1266157	+	sterol_desaturase-like_protein	no_locus_tag
EGR52021	1267002	1267948	-	predicted_protein	no_locus_tag
EGR51744	1268313	1268718	+	predicted_protein	no_locus_tag
EGR51745	1269290	1271778	+	actin-like_protein	no_locus_tag
EGR52022	1272638	1273746	-	DNA_binding_domain-containing/Basic-Leucine zipper transcription factor domain-containing protein	no_locus_tag
EGR51746	1273896	1274360	+	predicted_protein	no_locus_tag
EGR52023	1276821	1279084	-	predicted_protein	no_locus_tag
EGR51747	1280095	1280683	+	predicted_protein	no_locus_tag
EGR52024	1284346	1285628	-	predicted_protein	no_locus_tag

Table of Blast hits (query gene, subject gene, %identity, blast score, %coverage, e-value):
Mycgr3G84646_Mycgr3T	EGR52020	45	550	102.02020202	0.0	
Mycgr3G36271_Mycgr3T	EGR51743	71	448	95.6228956229	2e-155	


>>

184. AHHD01000090_0
Source: Macrophomina phaseolina MS6, whole genome shotgun sequencing project.

Number of proteins with BLAST hits to this cluster: 2
MultiGeneBlast score: 2.0
Cumulative Blast bit score: 995

Table of genes, locations, strands and annotations of subject cluster:
EKG20274	74332	75779	+	MaoC-like_dehydratase	no_locus_tag
EKG20275	77426	79390	+	hypothetical_protein	no_locus_tag
EKG20276	79944	80705	-	Profilin/allergen	no_locus_tag
EKG20277	83266	83734	+	Ubiquitin-conjugating_enzyme_E2	no_locus_tag
EKG20278	85715	88300	+	hypothetical_protein	no_locus_tag
EKG20279	90662	92958	+	Nuclear_control_of_ATP_synthase_2	no_locus_tag
EKG20280	93780	94902	+	Ras_GTPase	no_locus_tag
EKG20281	98726	100219	-	hypothetical_protein	no_locus_tag
EKG20282	102489	107077	+	Major_facilitator_superfamily	no_locus_tag

Table of Blast hits (query gene, subject gene, %identity, blast score, %coverage, e-value):
Mycgr3G99145_Mycgr3T	EKG20280	88	372	100.480769231	2e-128	
Mycgr3G84646_Mycgr3T	EKG20279	45	623	104.184704185	0.0	


>>

185. ABDG02000026_0
Source: Trichoderma atroviride IMI 206040, whole genome shotgun sequencing project.

Number of proteins with BLAST hits to this cluster: 2
MultiGeneBlast score: 2.0
Cumulative Blast bit score: 993

Table of genes, locations, strands and annotations of subject cluster:
EHK42683	1015647	1017674	-	hypothetical_protein	no_locus_tag
EHK42684	1018983	1020733	-	hypothetical_protein	no_locus_tag
EHK42685	1020809	1021470	-	hypothetical_protein	no_locus_tag
EHK42686	1024484	1025833	-	hypothetical_protein	no_locus_tag
EHK42687	1031960	1033723	+	serine/threonine_protein_kinase,_CMGC_group	no_locus_tag
EHK42688	1034648	1036192	-	hypothetical_protein	no_locus_tag
EHK42689	1038333	1039382	-	hypothetical_protein	no_locus_tag
EHK42690	1045891	1049857	+	hypothetical_protein	no_locus_tag
EHK42691	1051014	1051232	-	hypothetical_protein	no_locus_tag
EHK42692	1052204	1053478	-	hypothetical_protein	no_locus_tag
EHK43614	1063433	1065084	-	glycosyltransferase_family_1_protein	no_locus_tag
EHK42693	1065925	1066903	-	hypothetical_protein	no_locus_tag
EHK42694	1068691	1075711	+	polyketide_synthase	no_locus_tag

Table of Blast hits (query gene, subject gene, %identity, blast score, %coverage, e-value):
Mycgr3G108094_Mycgr3	EHK42690	32	259	44.7741065408	1e-67	
Mycgr3G84644_Mycgr3T	EHK42687	72	734	86.9337979094	0.0	


>>

186. KB445649_8
Source: Cochliobolus sativus ND90Pr unplaced genomic scaffold COCSAscaffold_13, whole genome shotgun sequence.

Number of proteins with BLAST hits to this cluster: 2
MultiGeneBlast score: 2.0
Cumulative Blast bit score: 991

Table of genes, locations, strands and annotations of subject cluster:
EMD61249	1327795	1328589	-	glycosyltransferase_family_2_protein	no_locus_tag
EMD61250	1328847	1329773	+	hypothetical_protein	no_locus_tag
EMD61251	1330275	1332066	-	hypothetical_protein	no_locus_tag
EMD61252	1332721	1334832	-	hypothetical_protein	no_locus_tag
EMD61253	1335057	1336284	+	hypothetical_protein	no_locus_tag
EMD61254	1336380	1337444	-	hypothetical_protein	no_locus_tag
EMD61255	1338191	1340371	+	hypothetical_protein	no_locus_tag
EMD61256	1341986	1343184	-	glycoside_hydrolase_family_16_protein	no_locus_tag
EMD61257	1344408	1346602	-	hypothetical_protein	no_locus_tag
EMD61258	1347778	1348056	+	hypothetical_protein	no_locus_tag
EMD61259	1349441	1351781	-	hypothetical_protein	no_locus_tag
EMD61260	1352049	1353490	+	hypothetical_protein	no_locus_tag
EMD61261	1354100	1355693	+	hypothetical_protein	no_locus_tag
EMD61262	1356085	1357748	+	hypothetical_protein	no_locus_tag
EMD61263	1358538	1358750	+	hypothetical_protein	no_locus_tag
EMD61264	1361003	1362652	-	hypothetical_protein	no_locus_tag
EMD61265	1363796	1364257	-	hypothetical_protein	no_locus_tag
EMD61266	1364592	1365601	-	hypothetical_protein	no_locus_tag
EMD61267	1366347	1366997	+	hypothetical_protein	no_locus_tag
EMD61268	1367191	1368282	-	hypothetical_protein	no_locus_tag
EMD61269	1368649	1368918	-	hypothetical_protein	no_locus_tag
EMD61270	1370424	1370760	+	hypothetical_protein	no_locus_tag

Table of Blast hits (query gene, subject gene, %identity, blast score, %coverage, e-value):
Mycgr3G108094_Mycgr3	EMD61259	35	146	22.117329737	7e-33	
Mycgr3G84644_Mycgr3T	EMD61257	70	845	109.233449477	0.0	


>>

187. HF679028_0
Source: Fusarium fujikuroi IMI 58289 draft genome, chromosome FFUJ_chr06.

Number of proteins with BLAST hits to this cluster: 2
MultiGeneBlast score: 2.0
Cumulative Blast bit score: 988

Table of genes, locations, strands and annotations of subject cluster:
CCT69673	673788	676563	-	related_to_nitrate_assimilation_regulatory protein nirA	FFUJ_05577
CCT69674	679409	680964	-	uncharacterized_protein	FFUJ_05578
CCT69675	681413	682803	+	Transcription_factor_IWS1	FFUJ_05579
CCT69676	684604	685125	+	uncharacterized_protein	FFUJ_05580
CCT69677	685587	686504	-	uncharacterized_protein	FFUJ_05581
CCT69678	690303	692490	+	probable_dis1-suppressing_protein_kinase_dsk1	FFUJ_05582
CCT69679	693879	695048	-	uncharacterized_protein	FFUJ_05583
CCT70708	696163	699670	+	related_to_vesicular_transport_protein	FFUJ_05584
CCT69680	700556	701510	+	related_to_NAD(P)H-dependent_oxidoreductase	FFUJ_05585
CCT69681	703959	705077	-	related_to_protein_involved_in_sporulation_and meiosis	FFUJ_05586
CCT69682	714950	716638	-	uncharacterized_protein	FFUJ_05587
CCT69683	717195	718322	-	uncharacterized_protein	FFUJ_05588
CCT70732	718799	719348	+	uncharacterized_protein	FFUJ_05589
CCT69684	719434	722256	-	uncharacterized_protein	FFUJ_05590

Table of Blast hits (query gene, subject gene, %identity, blast score, %coverage, e-value):
Mycgr3G108094_Mycgr3	CCT70708	35	265	44.8415374241	1e-69	
Mycgr3G84644_Mycgr3T	CCT69678	72	723	89.3728222997	0.0	


>>

188. ABDF02000006_1
Source: Trichoderma virens Gv29-8, whole genome shotgun sequencing project.

Number of proteins with BLAST hits to this cluster: 2
MultiGeneBlast score: 2.0
Cumulative Blast bit score: 988

Table of genes, locations, strands and annotations of subject cluster:
EHK22794	2295807	2296765	+	hypothetical_protein	no_locus_tag
EHK22795	2297637	2299297	+	glycosyltransferase_family_1_protein	no_locus_tag
EHK22796	2307969	2309129	+	hypothetical_protein	no_locus_tag
EHK22797	2311666	2315106	-	hypothetical_protein	no_locus_tag
EHK22798	2315645	2316675	+	hypothetical_protein	no_locus_tag
EHK22799	2318022	2318414	-	hypothetical_protein	no_locus_tag
EHK22800	2319459	2320552	+	hypothetical_protein	no_locus_tag
EHK22801	2323548	2324321	+	NACHT_and_ankyrin_domain_protein	no_locus_tag
EHK22802	2326051	2327449	+	hypothetical_protein	no_locus_tag
EHK22803	2328629	2332959	-	serine/threonine_protein_kinase,_CMGC_group	no_locus_tag
EHK22804	2335010	2335324	+	hypothetical_protein	no_locus_tag
EHK22805	2336725	2338044	+	hypothetical_protein	no_locus_tag
EHK22806	2338632	2339825	-	hypothetical_protein	no_locus_tag
EHK22807	2341744	2344253	+	hypothetical_protein	no_locus_tag
EHK22808	2346077	2348083	+	hypothetical_protein	no_locus_tag
EHK22809	2348495	2350495	-	hypothetical_protein	no_locus_tag
EHK22810	2351811	2353619	-	hypothetical_protein	no_locus_tag

Table of Blast hits (query gene, subject gene, %identity, blast score, %coverage, e-value):
Mycgr3G108094_Mycgr3	EHK22797	31	225	44.3695212407	9e-57	
Mycgr3G84644_Mycgr3T	EHK22803	69	763	99.4773519164	0.0	


>>

189. KB456266_1
Source: Mycosphaerella populorum SO2202 unplaced genomic scaffold SEPMUscaffold_7, whole genome shotgun sequence.

Number of proteins with BLAST hits to this cluster: 2
MultiGeneBlast score: 2.0
Cumulative Blast bit score: 982

Table of genes, locations, strands and annotations of subject cluster:
EMF11057	265588	271300	-	phosphatidylinositol_3_and_4-kinase	no_locus_tag
EMF11058	274306	276243	-	FAD/NAD(P)-binding_domain-containing_protein	no_locus_tag
EMF11060	279114	279677	-	cochaperone_Pam16	no_locus_tag
EMF11061	280382	281200	+	hypothetical_protein	no_locus_tag
EMF11062	283420	284268	-	hypothetical_protein	no_locus_tag
EMF11063	285484	287853	+	kinase-like_protein	no_locus_tag
EMF11064	290267	291587	-	kinase-like_protein	no_locus_tag
EMF11065	301161	301358	+	hypothetical_protein	no_locus_tag
EMF11066	302247	303467	+	FAD_dependent_oxidoreductase	no_locus_tag
EMF11067	305564	305773	+	carbohydrate-binding_module_family_14_protein	no_locus_tag
EMF11068	307070	309210	-	PTR2-domain-containing_protein	no_locus_tag
EMF11069	310832	311593	-	NAD(P)-binding_protein	no_locus_tag

Table of Blast hits (query gene, subject gene, %identity, blast score, %coverage, e-value):
Mycgr3G68429_Mycgr3T	EMF11064	70	599	98.5714285714	0.0	
Mycgr3G103260_Mycgr3	EMF11063	72	383	96.7213114754	1e-124	


>>

190. KB730484_0
Source: Fusarium oxysporum f. sp. cubense race 1 unplaced genomic scaffold scaffold489, whole genome shotgun sequence.

Number of proteins with BLAST hits to this cluster: 2
MultiGeneBlast score: 2.0
Cumulative Blast bit score: 980

Table of genes, locations, strands and annotations of subject cluster:
ENH65641	212141	213022	-	hypothetical_protein	no_locus_tag
ENH65642	214376	215884	-	Lipase_4	no_locus_tag
ENH65643	216884	217969	-	hypothetical_protein	no_locus_tag
ENH65644	219640	220004	+	hypothetical_protein	no_locus_tag
ENH65645	223678	225008	-	hypothetical_protein	no_locus_tag
ENH65646	226507	227067	+	hypothetical_protein	no_locus_tag
ENH65647	228320	231454	+	Putative_SWI/SNF-related_matrix-associated	no_locus_tag
ENH65648	231902	233993	-	Nuclear_control_of_ATPase_protein_2	no_locus_tag
ENH65649	236706	237756	+	C-4_methylsterol_oxidase	no_locus_tag
ENH65650	238263	238865	-	Putative_pterin-4-alpha-carbinolamine dehydratase	no_locus_tag
ENH65651	241126	242510	+	Putative_transcription_factor_kapC	no_locus_tag
ENH65652	242987	245387	-	Actin-like_protein_arp5	no_locus_tag
ENH65653	245985	246419	-	DASH_complex_subunit_dad4	no_locus_tag
ENH65654	246732	247295	+	Chromatin-remodeling_complex_subunit_ies6	no_locus_tag
ENH65655	248188	248903	+	Protein_transport_protein_GOT1	no_locus_tag
ENH65656	249455	250261	-	Profilin	no_locus_tag
ENH65657	253767	255719	+	hypothetical_protein	no_locus_tag
ENH65658	256433	257292	-	Synaptobrevin_like_protein_ykt6	no_locus_tag

Table of Blast hits (query gene, subject gene, %identity, blast score, %coverage, e-value):
Mycgr3G84646_Mycgr3T	ENH65648	43	547	101.01010101	0.0	
Mycgr3G36271_Mycgr3T	ENH65649	67	434	97.6430976431	1e-149	


>>

191. KB726997_0
Source: Fusarium oxysporum f. sp. cubense race 4 unplaced genomic scaffold scaffold71, whole genome shotgun sequence.

Number of proteins with BLAST hits to this cluster: 2
MultiGeneBlast score: 2.0
Cumulative Blast bit score: 980

Table of genes, locations, strands and annotations of subject cluster:
EMT60295	146801	147607	+	Profilin	no_locus_tag
EMT60296	148171	148888	-	Protein_transport_protein_GOT1	no_locus_tag
EMT60297	149788	150351	-	Chromatin-remodeling_complex_subunit_ies6	no_locus_tag
EMT60298	150665	151099	+	DASH_complex_subunit_dad4	no_locus_tag
EMT60299	151696	156195	+	Actin-like_protein_arp5	no_locus_tag
EMT60300	156669	158053	-	Putative_transcription_factor_kapC	no_locus_tag
EMT60301	160312	160914	+	Putative_pterin-4-alpha-carbinolamine dehydratase	no_locus_tag
EMT60302	161421	162471	-	C-4_methylsterol_oxidase	no_locus_tag
EMT60303	165181	167272	+	Nuclear_control_of_ATPase_protein_2	no_locus_tag
EMT60304	167720	170854	-	hypothetical_protein	no_locus_tag
EMT60305	172107	172667	-	hypothetical_protein	no_locus_tag
EMT60306	174167	175497	+	hypothetical_protein	no_locus_tag
EMT60307	179290	181297	-	hypothetical_protein	no_locus_tag
EMT60308	183190	184275	+	hypothetical_protein	no_locus_tag
EMT60309	185096	186181	+	hypothetical_protein	no_locus_tag
EMT60310	186943	188685	+	Lipase_4	no_locus_tag

Table of Blast hits (query gene, subject gene, %identity, blast score, %coverage, e-value):
Mycgr3G84646_Mycgr3T	EMT60303	43	546	101.01010101	0.0	
Mycgr3G36271_Mycgr3T	EMT60302	67	434	97.6430976431	1e-149	


>>

192. AFQF01000058_0
Source: Fusarium oxysporum Fo5176, whole genome shotgun sequencing project.

Number of proteins with BLAST hits to this cluster: 2
MultiGeneBlast score: 2.0
Cumulative Blast bit score: 976

Table of genes, locations, strands and annotations of subject cluster:
EGU89375	7801	8808	+	hypothetical_protein	no_locus_tag
EGU89376	9368	11362	-	hypothetical_protein	no_locus_tag
EGU89377	14866	15673	+	hypothetical_protein	no_locus_tag
EGU89378	16237	16948	-	hypothetical_protein	no_locus_tag
EGU89379	17847	18410	-	hypothetical_protein	no_locus_tag
EGU89380	18721	19155	+	hypothetical_protein	no_locus_tag
EGU89381	19753	22153	+	hypothetical_protein	no_locus_tag
EGU89382	22626	24006	-	hypothetical_protein	no_locus_tag
EGU89383	26268	26870	+	hypothetical_protein	no_locus_tag
EGU89384	27377	28427	-	hypothetical_protein	no_locus_tag
EGU89385	31139	33230	+	hypothetical_protein	no_locus_tag
EGU89386	33678	36812	-	hypothetical_protein	no_locus_tag
EGU89387	38066	38626	-	hypothetical_protein	no_locus_tag
EGU89388	39821	41455	+	hypothetical_protein	no_locus_tag
EGU89389	44376	44583	+	hypothetical_protein	no_locus_tag
EGU89390	45128	45542	-	hypothetical_protein	no_locus_tag
EGU89391	47166	48251	+	hypothetical_protein	no_locus_tag
EGU89392	49005	50756	+	hypothetical_protein	no_locus_tag
EGU89393	51666	52992	+	hypothetical_protein	no_locus_tag

Table of Blast hits (query gene, subject gene, %identity, blast score, %coverage, e-value):
Mycgr3G84646_Mycgr3T	EGU89385	46	543	86.1471861472	0.0	
Mycgr3G36271_Mycgr3T	EGU89384	67	434	97.6430976431	1e-149	


>>

193. CP003010_3
Source: Thielavia terrestris NRRL 8126 chromosome 2, complete sequence.

Number of proteins with BLAST hits to this cluster: 2
MultiGeneBlast score: 2.0
Cumulative Blast bit score: 974

Table of genes, locations, strands and annotations of subject cluster:
AEO66920	7475788	7477507	-	hypothetical_protein	THITE_2045895
AEO66921	7478671	7480848	-	hypothetical_protein	THITE_2115480
AEO66922	7481542	7482375	+	hypothetical_protein	THITE_2115482
AEO66923	7482745	7484890	-	hypothetical_protein	THITE_2154729
AEO66924	7485335	7486021	+	hypothetical_protein	THITE_31960
AEO66925	7486785	7492979	-	hypothetical_protein	THITE_2115485
AEO66926	7495019	7498357	-	hypothetical_protein	THITE_2150534
AEO66927	7499573	7500681	+	methylsterol_monooxygenase	THITE_125790
AEO66928	7501250	7502257	-	hypothetical_protein	THITE_2115493
AEO66929	7505843	7506514	+	hypothetical_protein	THITE_2115495
AEO66930	7507460	7510046	-	ARP5-like_protein	THITE_2115499
AEO66931	7510511	7510981	-	hypothetical_protein	THITE_2115503
AEO66932	7511300	7511911	+	hypothetical_protein	THITE_2115508
AEO66933	7512378	7512578	+	hypothetical_protein	THITE_2115510
AEO66934	7513893	7514684	+	hypothetical_protein	THITE_37801
AEO66935	7515426	7516189	-	hypothetical_protein	THITE_2115513
AEO66936	7520673	7522808	+	hypothetical_protein	THITE_2115520

Table of Blast hits (query gene, subject gene, %identity, blast score, %coverage, e-value):
Mycgr3G84646_Mycgr3T	AEO66926	42	517	104.329004329	8e-170	
Mycgr3G36271_Mycgr3T	AEO66927	72	457	95.6228956229	4e-159	


>>

194. ABDF02000072_0
Source: Trichoderma virens Gv29-8, whole genome shotgun sequencing project.

Number of proteins with BLAST hits to this cluster: 2
MultiGeneBlast score: 2.0
Cumulative Blast bit score: 972

Table of genes, locations, strands and annotations of subject cluster:
EHK21299	13923	14282	-	hypothetical_protein	no_locus_tag
EHK21300	16197	17756	+	hypothetical_protein	no_locus_tag
EHK21301	19532	21121	+	hypothetical_protein	no_locus_tag
EHK21302	21537	23631	-	hypothetical_protein	no_locus_tag
EHK21303	25365	26415	+	hypothetical_protein	no_locus_tag
EHK21304	27569	28156	-	hypothetical_protein	no_locus_tag
EHK21305	28533	28938	+	hypothetical_protein	no_locus_tag
EHK21306	29494	31967	+	hypothetical_protein	no_locus_tag
EHK21307	32830	34740	-	hypothetical_protein	no_locus_tag
EHK21308	37768	39111	-	hypothetical_protein	no_locus_tag
EHK21309	39896	40422	+	hypothetical_protein	no_locus_tag
EHK21310	40815	41066	+	hypothetical_protein	no_locus_tag
EHK21311	43782	44249	-	hypothetical_protein	no_locus_tag

Table of Blast hits (query gene, subject gene, %identity, blast score, %coverage, e-value):
Mycgr3G84646_Mycgr3T	EHK21302	45	540	101.298701299	3e-180	
Mycgr3G36271_Mycgr3T	EHK21303	70	432	92.9292929293	3e-149	


>>

195. ABDG02000026_2
Source: Trichoderma atroviride IMI 206040, whole genome shotgun sequencing project.

Number of proteins with BLAST hits to this cluster: 2
MultiGeneBlast score: 2.0
Cumulative Blast bit score: 967

Table of genes, locations, strands and annotations of subject cluster:
EHK43358	3345242	3346480	-	hypothetical_protein	no_locus_tag
EHK43359	3347359	3352500	+	hypothetical_protein	no_locus_tag
EHK43360	3352826	3353667	-	hypothetical_protein	no_locus_tag
EHK43361	3355017	3358168	-	hypothetical_protein	no_locus_tag
EHK43362	3359014	3359716	-	hypothetical_protein	no_locus_tag
EHK43363	3362660	3363881	+	hypothetical_protein	no_locus_tag
EHK43364	3364329	3366459	-	hypothetical_protein	no_locus_tag
EHK43365	3368164	3369223	+	C-4_sterol_methyl_oxidase	no_locus_tag
EHK43366	3370402	3370989	-	hypothetical_protein	no_locus_tag
EHK43367	3371167	3371716	+	hypothetical_protein	no_locus_tag
EHK43368	3372283	3374729	+	hypothetical_protein	no_locus_tag
EHK43369	3375753	3376907	-	hypothetical_protein	no_locus_tag
EHK43370	3380834	3382192	-	hypothetical_protein	no_locus_tag
EHK43371	3382930	3383452	+	hypothetical_protein	no_locus_tag
EHK43372	3387168	3387872	+	hypothetical_protein	no_locus_tag
EHK43373	3388481	3389241	-	hypothetical_protein	no_locus_tag

Table of Blast hits (query gene, subject gene, %identity, blast score, %coverage, e-value):
Mycgr3G84646_Mycgr3T	EHK43364	44	536	100.577200577	2e-178	
Mycgr3G36271_Mycgr3T	EHK43365	70	432	93.6026936027	3e-149	


>>

196. AFNW01000339_0
Source: Fusarium pseudograminearum CS3096, whole genome shotgun sequencing project.

Number of proteins with BLAST hits to this cluster: 2
MultiGeneBlast score: 2.0
Cumulative Blast bit score: 963

Table of genes, locations, strands and annotations of subject cluster:
EKJ69464	54	2944	+	hypothetical_protein	no_locus_tag
EKJ69465	3382	6724	-	hypothetical_protein	no_locus_tag
EKJ69466	8285	9338	+	hypothetical_protein	no_locus_tag
EKJ69467	9846	10518	-	hypothetical_protein	no_locus_tag
EKJ69468	12542	13846	+	hypothetical_protein	no_locus_tag
EKJ69469	16583	17198	+	hypothetical_protein	no_locus_tag
EKJ69470	20058	21894	+	hypothetical_protein	no_locus_tag
EKJ69471	22531	23827	+	hypothetical_protein	no_locus_tag
EKJ69472	26955	28580	+	hypothetical_protein	no_locus_tag
EKJ69473	28769	30732	-	hypothetical_protein	no_locus_tag

Table of Blast hits (query gene, subject gene, %identity, blast score, %coverage, e-value):
Mycgr3G84646_Mycgr3T	EKJ69465	47	533	84.2712842713	2e-175	
Mycgr3G36271_Mycgr3T	EKJ69466	67	430	97.6430976431	3e-148	


>>

197. JH126401_0
Source: Cordyceps militaris CM01 unplaced genomic scaffold CCM_S00003, whole genome shotgun sequence.

Number of proteins with BLAST hits to this cluster: 2
MultiGeneBlast score: 2.0
Cumulative Blast bit score: 959

Table of genes, locations, strands and annotations of subject cluster:
EGX92884	2065025	2065598	+	profilin	no_locus_tag
EGX92885	2066345	2067122	-	Got1_family_protein	no_locus_tag
EGX92886	2068444	2068996	-	hypothetical_protein	no_locus_tag
EGX92887	2070117	2072285	-	Protein_kinase-like_domain	no_locus_tag
EGX92888	2072707	2073315	-	YL1_nuclear	no_locus_tag
EGX92889	2073599	2074003	+	DASH_complex_subunit_DAD4	no_locus_tag
EGX92890	2074418	2076889	+	chromatin_remodeling_complex_subunit_(Arp5), putative	no_locus_tag
EGX92891	2077577	2078936	-	bZIP_transcription_factor	no_locus_tag
EGX92892	2081051	2081685	+	pterin-4-alpha-carbinolamine_dehydratase, putative	no_locus_tag
EGX92893	2082091	2083149	-	C-4_methylsterol_oxidase,_variant	no_locus_tag
EGX92894	2084555	2086612	+	ATP_synthase_regulation_protein_NCA2	no_locus_tag
EGX92895	2086967	2088458	-	C4-dicarboxylate_transporter/malic_acid transport protein, putative	no_locus_tag
EGX92896	2090463	2091281	+	cysteine_dioxygenase	no_locus_tag
EGX92897	2092171	2094544	+	flavodoxin_and_radical_SAM_domain_protein	no_locus_tag
EGX92898	2095010	2095789	-	mitochondrial_import_receptor_subunit_tom-20	no_locus_tag
EGX92899	2096363	2098496	+	exocyst_complex_component_EXO84	no_locus_tag
EGX92900	2099420	2100821	+	serine/threonine-protein_phosphatase_PP2A catalytic subunit	no_locus_tag
EGX92901	2101337	2102495	-	hypothetical_protein	no_locus_tag

Table of Blast hits (query gene, subject gene, %identity, blast score, %coverage, e-value):
Mycgr3G84646_Mycgr3T	EGX92894	41	527	101.731601732	6e-175	
Mycgr3G36271_Mycgr3T	EGX92893	69	433	96.9696969697	1e-149	


>>

198. GL698525_0
Source: Metarhizium acridum CQMa 102 unplaced genomic scaffold Scf_056, whole genome shotgun sequence.

Number of proteins with BLAST hits to this cluster: 2
MultiGeneBlast score: 2.0
Cumulative Blast bit score: 959

Table of genes, locations, strands and annotations of subject cluster:
EFY87554	112544	113547	+	profilin	no_locus_tag
EFY87555	114213	114962	-	Got1_family_protein	no_locus_tag
EFY87556	115984	116562	-	hypothetical_protein	no_locus_tag
EFY87557	117807	120266	+	chromatin_remodeling_complex_subunit_(Arp5), putative	no_locus_tag
EFY87558	120852	122296	-	transmembrane_protein	no_locus_tag
EFY87559	124303	125415	-	amidohydrolase	no_locus_tag
EFY87560	126064	126690	+	pterin-4-alpha-carbinolamine_dehydratase_family protein	no_locus_tag
EFY87561	127230	128015	-	C-4_sterol_methyl_oxidase	no_locus_tag
EFY87562	129596	131682	+	ATP_synthase_regulation_protein_NCA2	no_locus_tag
EFY87563	132205	133507	-	C4-dicarboxylate_transporter,_putative	no_locus_tag
EFY87564	135538	140246	+	DNA_repair_and_recombination_protein_RAD5B	no_locus_tag
EFY87565	140699	143131	+	flavodoxin_and_radical_SAM_domain_protein	no_locus_tag
EFY87566	143615	144409	-	mitochondrial_import_receptor_subunit_tom-20	no_locus_tag
EFY87567	145488	147654	+	Exocyst_complex_component_EXO84	no_locus_tag
EFY87568	148491	149997	+	serine/threonine_protein_phosphatase_PP2A catalytic subunit	no_locus_tag
EFY87569	150668	151726	-	hypothetical_protein	no_locus_tag

Table of Blast hits (query gene, subject gene, %identity, blast score, %coverage, e-value):
Mycgr3G84646_Mycgr3T	EFY87562	43	538	100.865800866	2e-179	
Mycgr3G36271_Mycgr3T	EFY87561	74	422	86.8686868687	6e-146	


>>

199. GG698910_3
Source: Nectria haematococca mpVI 77-13-4 chromosome 2 genomic scaffold NECHAsca_18_chr2_1_0, whole genome shotgun sequence.

Number of proteins with BLAST hits to this cluster: 2
MultiGeneBlast score: 2.0
Cumulative Blast bit score: 958

Table of genes, locations, strands and annotations of subject cluster:
EEU40348	2299520	2300995	+	hypothetical_protein	no_locus_tag
EEU40349	2301402	2302753	+	hypothetical_protein	no_locus_tag
EEU40926	2304724	2305671	-	predicted_protein	no_locus_tag
EEU40927	2306561	2307942	-	hypothetical_protein	no_locus_tag
EEU40350	2310078	2310723	+	hypothetical_protein	no_locus_tag
EEU40351	2313782	2317019	+	hypothetical_protein	no_locus_tag
EEU40928	2317387	2319364	-	hypothetical_protein	no_locus_tag
EEU40352	2322408	2325131	+	predicted_protein	no_locus_tag
EEU40929	2325220	2327089	-	hypothetical_protein	no_locus_tag
EEU40353	2327667	2329510	+	hypothetical_protein	no_locus_tag
EEU40354	2331904	2332963	+	predicted_protein	no_locus_tag
EEU40930	2333444	2334056	-	hypothetical_protein	no_locus_tag
EEU40931	2334552	2335185	-	predicted_protein	no_locus_tag
EEU40355	2336268	2337573	+	hypothetical_protein	no_locus_tag
EEU40932	2338075	2340481	-	Actin-related_protein,_ARP5_class	no_locus_tag
EEU40356	2341863	2342429	+	hypothetical_protein	no_locus_tag
EEU40357	2343438	2344198	+	predicted_protein	no_locus_tag
EEU40933	2344760	2345569	-	predicted_protein	no_locus_tag
EEU40934	2346472	2347530	-	predicted_protein	no_locus_tag
EEU40358	2349360	2351360	+	hypothetical_protein	no_locus_tag
EEU40935	2352202	2353084	-	predicted_protein	no_locus_tag

Table of Blast hits (query gene, subject gene, %identity, blast score, %coverage, e-value):
Mycgr3G84646_Mycgr3T	EEU40928	42	514	100.865800866	3e-170
[truncated: 83,633 more chars]
