# Supplementary material for: In silico prediction and characterization of secondary metabolite biosynthetic gene clusters in the wheat pathogen Zymoseptoria tritici
Source: BMC Genomics. 2017 Aug 17;18:631. doi: 10.1186/s12864-017-3969-y (PMC5561558; doi:10.1186/s12864-017-3969-y)
Supplement: Supplementary file 1 — MultiGeneBLAST analysis of putative secondary metabolite clusters. All encoded amino acid sequences from genes residing in clusters predicted by AntiSMASH are given as FASTA file format. All output data from MultiGeneBLASTs are also provided. (ZIP 42911 kb) [file 12864_2017_3969_MOESM1_ESM.zip › Cluster MultiGene BLAST/out/Clusters_1_34/Cluster_13/clusterblast_output.txt]

ClusterBlast scores for /home/cp/Multigeneblast/charlie/20170227_cluster47_smurf/Cluster_47_SMURF_ID_ONLY.fasta

Table of genes, locations, strands and annotations of query cluster:
Mycgr3G70471	0	405	+	Mycgr3G70471	Mycgr3G70471	
Mycgr3G39149	505	1798	+	Mycgr3G39149	Mycgr3G39149	
Mycgr3G92130	1898	2396	+	Mycgr3G92130	Mycgr3G92130	
Mycgr3G38483	2496	3576	+	Mycgr3G38483	Mycgr3G38483	
Mycgr3G108869	3676	5056	+	Mycgr3G108869	Mycgr3G108869	
Mycgr3G103943	5156	5762	+	Mycgr3G103943	Mycgr3G103943	
Mycgr3G57362	5862	7296	+	Mycgr3G57362	Mycgr3G57362	
Mycgr3G39086	7396	8368	+	Mycgr3G39086	Mycgr3G39086	
Mycgr3G103942	8468	8714	+	Mycgr3G103942	Mycgr3G103942	
Mycgr3G108865	8814	10239	+	Mycgr3G108865	Mycgr3G108865	
Mycgr3G70475	10339	11821	+	Mycgr3G70475	Mycgr3G70475	
Mycgr3G108866	11921	13010	+	Mycgr3G108866	Mycgr3G108866	
Mycgr3G92136	13110	13593	+	Mycgr3G92136	Mycgr3G92136	


Significant hits: 
1. CM001198_0	Mycosphaerella graminicola IPO323 chromosome 3, whole genome shotgun sequence.

2. JH767568_0	Coniosporium apollinis CBS 100218 chromosome Unknown supercont1.15, whole genome shotgun sequence.

3. AHHD01000457_0	Macrophomina phaseolina MS6, whole genome shotgun sequencing project.

4. KB446557_1	Pseudocercospora fijiensis CIRAD86 unplaced genomic scaffold MYCFIscaffold_3, whole genome shotgun sequence.

5. KB456267_1	Mycosphaerella populorum SO2202 unplaced genomic scaffold SEPMUscaffold_8, whole genome shotgun sequence.

6. KB916303_0	Neofusicoccum parvum UCRNP2 chromosome Unknown NP2_03_scaffold_665, whole genome shotgun sequence.

7. KB446538_1	Dothistroma septosporum NZE10 unplaced genomic scaffold DOTSEscaffold_4, whole genome shotgun sequence.

8. KB733456_1	Bipolaris maydis ATCC 48331 unplaced genomic scaffold COCC4scaffold_13, whole genome shotgun sequence.

9. KB445574_1	Cochliobolus heterostrophus C5 unplaced genomic scaffold COCHEscaffold_6, whole genome shotgun sequence.

10. KB445644_1	Cochliobolus sativus ND90Pr unplaced genomic scaffold COCSAscaffold_8, whole genome shotgun sequence.

11. FP929131_1	Leptosphaeria maculans JN3 lm_SuperContig_16_v2 genomic supercontig, whole genome, isolate v23.1.3.

12. DS231629_0	Pyrenophora tritici-repentis Pt-1C-BFP supercont1.15 genomic scaffold, whole genome shotgun sequence.

13. KB908833_1	Setosphaeria turcica Et28A unplaced genomic scaffold SETTUscaffold_5, whole genome shotgun sequence.

14. CH445352_0	Phaeosphaeria nodorum SN15 scaffold_28, whole genome shotgun sequence.

15. KB446557_3	Pseudocercospora fijiensis CIRAD86 unplaced genomic scaffold MYCFIscaffold_3, whole genome shotgun sequence.

16. KB445552_2	Baudoinia compniacensis UAMH 10762 unplaced genomic scaffold BAUCOscaffold_3, whole genome shotgun sequence.

17. KB908833_2	Setosphaeria turcica Et28A unplaced genomic scaffold SETTUscaffold_5, whole genome shotgun sequence.

18. FP929131_0	Leptosphaeria maculans JN3 lm_SuperContig_16_v2 genomic supercontig, whole genome, isolate v23.1.3.

19. KB445559_0	Baudoinia compniacensis UAMH 10762 unplaced genomic scaffold BAUCOscaffold_10, whole genome shotgun sequence.

20. KB445644_0	Cochliobolus sativus ND90Pr unplaced genomic scaffold COCSAscaffold_8, whole genome shotgun sequence.

21. KB733456_2	Bipolaris maydis ATCC 48331 unplaced genomic scaffold COCC4scaffold_13, whole genome shotgun sequence.

22. KB445587_0	Cochliobolus heterostrophus C5 unplaced genomic scaffold COCHEscaffold_19, whole genome shotgun sequence.

23. KB445574_0	Cochliobolus heterostrophus C5 unplaced genomic scaffold COCHEscaffold_6, whole genome shotgun sequence.

24. GL532905_0	Pyrenophora teres f. teres 0-1 unplaced genomic scaffold scaffold_189131, whole genome shotgun sequence.

25. DS231625_0	Pyrenophora tritici-repentis Pt-1C-BFP supercont1.11 genomic scaffold, whole genome shotgun sequence.

26. CH476632_0	Sclerotinia sclerotiorum 1980 scaffold_12 genomic scaffold, whole genome shotgun sequence.

27. KB456267_0	Mycosphaerella populorum SO2202 unplaced genomic scaffold SEPMUscaffold_8, whole genome shotgun sequence.

28. KB446538_4	Dothistroma septosporum NZE10 unplaced genomic scaffold DOTSEscaffold_4, whole genome shotgun sequence.

29. KB445552_1	Baudoinia compniacensis UAMH 10762 unplaced genomic scaffold BAUCOscaffold_3, whole genome shotgun sequence.

30. GL534066_0	Pyrenophora teres f. teres 0-1 unplaced genomic scaffold scaffold_190324, whole genome shotgun sequence.

31. GG697355_0	Glomerella graminicola M1.001 genomic scaffold supercont1.25, whole genome shotgun sequence.

32. KB021237_0	Colletotrichum gloeosporioides Nara gc5 unplaced genomic scaffold scaffold810, whole genome shotgun sequence.

33. HF679031_0	Fusarium fujikuroi IMI 58289 draft genome, chromosome FFUJ_chr09.

34. AMYD01001766_0	Colletotrichum gloeosporioides Cg-14, whole genome shotgun sequencing project.

35. KB725935_0	Colletotrichum orbiculare MAFF 240422 unplaced genomic scaffold Scaffold_370, whole genome shotgun sequence.

36. KB730180_0	Fusarium oxysporum f. sp. cubense race 1 unplaced genomic scaffold scaffold243, whole genome shotgun sequence.

37. KB726995_0	Fusarium oxysporum f. sp. cubense race 4 unplaced genomic scaffold scaffold85, whole genome shotgun sequence.

38. AFQF01003174_0	Fusarium oxysporum Fo5176, whole genome shotgun sequencing project.

39. AFNW01000285_0	Fusarium pseudograminearum CS3096, whole genome shotgun sequencing project.

40. CP003003_1	Myceliophthora thermophila ATCC 42464 chromosome 2, complete sequence.

41. DS572698_0	Verticillium dahliae VdLs.17 supercont1.4 genomic scaffold, whole genome shotgun sequence.

42. GG698904_0	Nectria haematococca mpVI 77-13-4 chromosome 8 genomic scaffold NECHAsca_11_chr8_3_0, whole genome shotgun sequence.

43. CABT02000038_0	Sordaria macrospora k-hell, whole genome shotgun sequencing project.

44. JH921437_0	Marssonina brunnea f. sp. 'multigermtubi' MB_m1 unplaced genomic scaffold M6_S00010, whole genome shotgun sequence.

45. DS985215_0	Verticillium albo-atrum VaMs.102 supercont1.2 genomic scaffold, whole genome shotgun sequence.

46. CACQ02001341_0	Colletotrichum higginsianum strain IMI 349063, whole genome shotgun sequencing project.

47. GL891302_0	Neurospora tetrasperma FGSC 2508 unplaced genomic scaffold NEUTE1scaffold_1, whole genome shotgun sequence.

48. GL891107_1	Neurospora tetrasperma FGSC 2509 unplaced genomic scaffold NEUTE2scaffold_2, whole genome shotgun sequence.

49. BX294027_0	Neurospora crassa DNA linkage group V BAC contig B8G12.

50. FQ790270_0	Botryotinia fuckeliana T4 SuperContig_51_1 genomic supercontig.

51. DS499601_0	Aspergillus fumigatus A1163 scf_000008 genomic scaffold, whole genome shotgun sequence.

52. AAHF01000015_0	Aspergillus fumigatus Af293, whole genome shotgun sequencing project.

53. DS027692_0	Neosartorya fischeri NRRL 181 1099437636259 genomic scaffold, whole genome shotgun sequence.

54. AM920436_0	Penicillium chrysogenum Wisconsin 54-1255 complete genome, contig Pc00c21.

55. CP003009_1	Thielavia terrestris NRRL 8126 chromosome 1, complete sequence.

56. CAGA01000037_1	Claviceps purpurea 20.1, whole genome shotgun sequencing project.

57. DS027053_0	Aspergillus clavatus NRRL 1 1099423829799 genomic scaffold, whole genome shotgun sequence.

58. CU633447_0	Podospora anserina S mat+ genomic DNA chromosome 2, supercontig 3.

59. GL698484_0	Metarhizium acridum CQMa 102 unplaced genomic scaffold Scf_015, whole genome shotgun sequence.

60. DS572753_0	Paracoccidioides brasiliensis Pb18 supercont1.4 genomic scaffold, whole genome shotgun sequence.

61. KB644412_1	Penicillium oxalicum 114-2 unplaced genomic scaffold scaffold_5, whole genome shotgun sequence.

62. DS544804_0	Paracoccidioides brasiliensis Pb03 supercont1.2 genomic scaffold, whole genome shotgun sequence.

63. AKCU01000381_0	Penicillium digitatum Pd1, whole genome shotgun sequencing project.

64. AKCT01000084_0	Penicillium digitatum PHI26, whole genome shotgun sequencing project.

65. KB705480_0	Eutypa lata UCREL1 unplaced genomic scaffold EL1_03_scaffold_142, whole genome shotgun sequence.

66. KE145356_0	Glarea lozoyensis ATCC 20868 chromosome Unknown GLAREA13, whole genome shotgun sequence.

67. JH725156_0	Beauveria bassiana ARSEF 2860 unplaced genomic scaffold BBA_S00007, whole genome shotgun sequence.

68. DS572830_0	Paracoccidioides brasiliensis Pb01 supercont1.20 genomic scaffold, whole genome shotgun sequence.

69. GL573339_0	Geomyces destructans 20631-21 unplaced genomic scaffold supercont1.171, whole genome shotgun sequence.

70. JH795346_0	Magnaporthe oryzae P131 unplaced genomic scaffold P131_scaffold00065, whole genome shotgun sequence.

71. JH793790_0	Magnaporthe oryzae Y34 unplaced genomic scaffold Y34_scaffold00456, whole genome shotgun sequence.

72. CM001234_0	Magnaporthe oryzae 70-15 chromosome 4, whole genome shotgun sequence.

73. GL985082_0	Trichoderma reesei QM6a unplaced genomic scaffold TRIREscaffold_27, whole genome shotgun sequence.

74. KE148175_0	Ophiostoma piceae UAMH 11346 chromosome Unknown scf30, whole genome shotgun sequence.

75. GG749437_0	Ajellomyces dermatitidis ATCC 18188 genomic scaffold supercont1.31, whole genome shotgun sequence.

76. EQ999974_0	Ajellomyces dermatitidis ER-3 genomic scaffold supercont1.2, whole genome shotgun sequence.

77. GG657453_0	Ajellomyces dermatitidis SLH14081 genomic scaffold supercont1.6, whole genome shotgun sequence.

78. DS990639_0	Ajellomyces capsulatus H88 supercont1.4 genomic scaffold, whole genome shotgun sequence.

79. DS989826_0	Arthroderma gypseum CBS 118893 supercont1.5 genomic scaffold, whole genome shotgun sequence.

80. GG704913_0	Coccidioides immitis RS genomic scaffold supercont3.3, whole genome shotgun sequence.

81. GG663363_0	Ajellomyces capsulatus G186AR genomic scaffold supercont2.1, whole genome shotgun sequence.

82. ABDF02000003_1	Trichoderma virens Gv29-8, whole genome shotgun sequencing project.

83. ABDG02000029_0	Trichoderma atroviride IMI 206040, whole genome shotgun sequencing project.

84. GL636509_0	Coccidioides posadasii str. Silveira unplaced genomic scaffold supercont2.24, whole genome shotgun sequence.

85. AABX02000037_0	Neurospora crassa OR74A, whole genome shotgun sequencing project.

86. JH126408_0	Cordyceps militaris CM01 unplaced genomic scaffold CCM_S00010, whole genome shotgun sequence.

87. CH476621_0	Sclerotinia sclerotiorum 1980 scaffold_1 genomic scaffold, whole genome shotgun sequence.

88. GG698544_0	Trichophyton tonsurans CBS 112818 genomic scaffold supercont1.68, whole genome shotgun sequence.

89. CH476615_1	Uncinocarpus reesii 1704 scaffold_1 genomic scaffold, whole genome shotgun sequence.

90. DS995906_0	Penicillium marneffei ATCC 18224 scf_1105668340770 genomic scaffold, whole genome shotgun sequence.

91. DS995705_0	Microsporum canis CBS 113480 supercont1.5 genomic scaffold, whole genome shotgun sequence.

92. AM270259_0	Aspergillus niger contig An12c0020, genomic contig.

93. JH226133_2	Exophiala dermatitidis NIH/UT8656 unplaced genomic scaffold supercont1.4, whole genome shotgun sequence.

94. ACJE01000005_0	Aspergillus niger ATCC 1015, whole genome shotgun sequencing project.

95. GL698729_0	Metarhizium anisopliae ARSEF 23 unplaced genomic scaffold Scf_019, whole genome shotgun sequence.

96. GG700654_0	Trichophyton rubrum CBS 118892 genomic scaffold supercont2.7, whole genome shotgun sequence.

97. EQ963479_0	Aspergillus flavus NRRL3357 scf_1106286418500 genomic scaffold, whole genome shotgun sequence.

98. DF126478_0	Aspergillus kawachii IFO 4308 DNA, contig: scaffold00032, whole genome shotgun sequence.

99. AP007169_0	Aspergillus oryzae RIB40 DNA, SC038.

100. ACYE01000161_0	Trichophyton verrucosum HKI 0517, whole genome shotgun sequencing project.

101. ACFW01000035_0	Coccidioides posadasii C735 delta SOWgp, whole genome shotgun sequencing project.

102. ABSU01000001_1	Arthroderma benhamiae CBS 112371, whole genome shotgun sequencing project.

103. EQ962660_0	Talaromyces stipitatus ATCC 10500 scf_1105507295517 genomic scaffold, whole genome shotgun sequence.

104. GL385404_0	Gaeumannomyces graminis var. tritici R3-111a-1 unplaced genomic scaffold supercont2.10, whole genome shotgun sequence.

105. GG692419_0	Ajellomyces capsulatus H143 genomic scaffold supercont2.1, whole genome shotgun sequence.

106. KE375214_0	Blumeria graminis f. sp. tritici 96224 unplaced genomic scaffold Scaffold-88, whole genome shotgun sequence.

107. CAUH01002404_0	Blumeria graminis f. sp. hordei DH14, whole genome shotgun sequencing project.

108. AACD01000169_0	Aspergillus nidulans FGSC A4, whole genome shotgun sequencing project.

109. CH476658_0	Ajellomyces capsulatus NAm1 scaffold_4 genomic scaffold, whole genome shotgun sequence.

110. DS995769_0	Trichophyton equinum CBS 127.97 supercont1.52 genomic scaffold, whole genome shotgun sequence.

111. CH476595_1	Aspergillus terreus NIH2624 scaffold_2 genomic scaffold, whole genome shotgun sequence.

112. AQGS01000244_0	Dactylellina haptotyla CBS 200.50, whole genome shotgun sequencing project.

113. ADOT01000287_0	Arthrobotrys oligospora ATCC 24927, whole genome shotgun sequencing project.

114. GG704911_0	Coccidioides immitis RS genomic scaffold supercont3.1, whole genome shotgun sequence.

115. KB446538_3	Dothistroma septosporum NZE10 unplaced genomic scaffold DOTSEscaffold_4, whole genome shotgun sequence.

116. AM270040_1	Aspergillus niger contig An02c0460, genomic contig.

117. JH921428_1	Marssonina brunnea f. sp. 'multigermtubi' MB_m1 unplaced genomic scaffold M6_S00001, whole genome shotgun sequence.

118. DS027696_2	Neosartorya fischeri NRRL 181 1099437636264 genomic scaffold, whole genome shotgun sequence.

119. AM920437_1	Penicillium chrysogenum Wisconsin 54-1255 complete genome, contig Pc00c22.

120. DS572755_1	Paracoccidioides brasiliensis Pb18 supercont1.6 genomic scaffold, whole genome shotgun sequence.

121. GG749429_1	Ajellomyces dermatitidis ATCC 18188 genomic scaffold supercont1.23, whole genome shotgun sequence.

122. GG657469_1	Ajellomyces dermatitidis SLH14081 genomic scaffold supercont1.22, whole genome shotgun sequence.

123. EQ999973_1	Ajellomyces dermatitidis ER-3 genomic scaffold supercont1.1, whole genome shotgun sequence.

124. GL636500_0	Coccidioides posadasii str. Silveira unplaced genomic scaffold supercont2.15, whole genome shotgun sequence.

125. GG704911_1	Coccidioides immitis RS genomic scaffold supercont3.1, whole genome shotgun sequence.

126. DS499595_1	Aspergillus fumigatus A1163 scf_000002 genomic scaffold, whole genome shotgun sequence.

127. DS544809_1	Paracoccidioides brasiliensis Pb03 supercont1.7 genomic scaffold, whole genome shotgun sequence.

128. DF126451_0	Aspergillus kawachii IFO 4308 DNA, contig: scaffold00005, whole genome shotgun sequence.

129. GL891304_0	Neurospora tetrasperma FGSC 2508 unplaced genomic scaffold NEUTE1scaffold_3, whole genome shotgun sequence.

130. GL891236_1	Neurospora tetrasperma FGSC 2509 unplaced genomic scaffold NEUTE2scaffold_4, whole genome shotgun sequence.

131. ACJE01000010_2	Aspergillus niger ATCC 1015, whole genome shotgun sequencing project.

132. DS995900_1	Penicillium marneffei ATCC 18224 scf_1105668340758 genomic scaffold, whole genome shotgun sequence.

133. AAHF01000008_1	Aspergillus fumigatus Af293, whole genome shotgun sequencing project.

134. GG663367_0	Ajellomyces capsulatus G186AR genomic scaffold supercont2.5, whole genome shotgun sequence.

135. DS572815_1	Paracoccidioides brasiliensis Pb01 supercont1.5 genomic scaffold, whole genome shotgun sequence.

136. AQGS01000575_0	Dactylellina haptotyla CBS 200.50, whole genome shotgun sequencing project.

137. DS989823_1	Arthroderma gypseum CBS 118893 supercont1.2 genomic scaffold, whole genome shotgun sequence.

138. JH226136_1	Exophiala dermatitidis NIH/UT8656 unplaced genomic scaffold supercont1.7, whole genome shotgun sequence.

139. KB446557_0	Pseudocercospora fijiensis CIRAD86 unplaced genomic scaffold MYCFIscaffold_3, whole genome shotgun sequence.

140. HF679025_0	Fusarium fujikuroi IMI 58289 draft genome, chromosome FFUJ_chr03.

141. KB446538_0	Dothistroma septosporum NZE10 unplaced genomic scaffold DOTSEscaffold_4, whole genome shotgun sequence.

142. EQ962653_1	Talaromyces stipitatus ATCC 10500 scf_1105507295527 genomic scaffold, whole genome shotgun sequence.

143. ABDG02000027_0	Trichoderma atroviride IMI 206040, whole genome shotgun sequencing project.

144. CU633900_1	Podospora anserina S mat+ genomic DNA chromosome 7, supercontig 1.

145. ACFW01000049_1	Coccidioides posadasii C735 delta SOWgp, whole genome shotgun sequencing project.

146. ADOT01000059_1	Arthrobotrys oligospora ATCC 24927, whole genome shotgun sequencing project.

147. AACD01000129_1	Aspergillus nidulans FGSC A4, whole genome shotgun sequencing project.

148. GL988041_1	Chaetomium thermophilum var. thermophilum DSM 1495 unplaced genomic scaffold scf7180000011816, whole genome shotgun sequence.

149. KB644415_0	Penicillium oxalicum 114-2 unplaced genomic scaffold scaffold_8, whole genome shotgun sequence.

150. AM920437_2	Penicillium chrysogenum Wisconsin 54-1255 complete genome, contig Pc00c22.

151. CP003004_0	Myceliophthora thermophila ATCC 42464 chromosome 3, complete sequence.

152. CM001232_0	Magnaporthe oryzae 70-15 chromosome 2, whole genome shotgun sequence.

153. DS499597_1	Aspergillus fumigatus A1163 scf_000004 genomic scaffold, whole genome shotgun sequence.

154. EQ963481_1	Aspergillus flavus NRRL3357 scf_1106286419476 genomic scaffold, whole genome shotgun sequence.

155. KE145367_1	Glarea lozoyensis ATCC 20868 chromosome Unknown GLAREA3, whole genome shotgun sequence.

156. CP003012_1	Thielavia terrestris NRRL 8126 chromosome 4, complete sequence.

157. CH476616_1	Uncinocarpus reesii 1704 scaffold_2 genomic scaffold, whole genome shotgun sequence.

158. EQ963477_1	Aspergillus flavus NRRL3357 scf_1106286418280 genomic scaffold, whole genome shotgun sequence.

159. JH126399_1	Cordyceps militaris CM01 unplaced genomic scaffold CCM_S00001, whole genome shotgun sequence.

160. DS027696_0	Neosartorya fischeri NRRL 181 1099437636264 genomic scaffold, whole genome shotgun sequence.

161. ABSU01000001_0	Arthroderma benhamiae CBS 112371, whole genome shotgun sequencing project.

162. DS990636_0	Ajellomyces capsulatus H88 supercont1.1 genomic scaffold, whole genome shotgun sequence.

163. AEOI01000012_0	Ogataea parapolymorpha DL-1, whole genome shotgun sequencing project.

164. CR382134_1	Debaryomyces hansenii CBS767 chromosome B complete sequence.

165. JH226133_1	Exophiala dermatitidis NIH/UT8656 unplaced genomic scaffold supercont1.4, whole genome shotgun sequence.

166. CU329671_1	Schizosaccharomyces pombe chromosome II, complete sequence.

167. GG704912_0	Coccidioides immitis RS genomic scaffold supercont3.2, whole genome shotgun sequence.

168. ACJE01000012_0	Aspergillus niger ATCC 1015, whole genome shotgun sequencing project.

169. ACFW01000025_0	Coccidioides posadasii C735 delta SOWgp, whole genome shotgun sequencing project.

170. FR839631_0	Pichia pastoris CBS 7435 chromosome 4, complete replicon sequence.

171. FN392322_1	Pichia pastoris GS115 chromosome 4, complete sequence.

172. FO082056_0	Pichia sorbitophila strain CBS 7064 chromosome D complete sequence.

173. FO082057_0	Pichia sorbitophila strain CBS 7064 chromosome C complete sequence.

174. DS231615_1	Pyrenophora tritici-repentis Pt-1C-BFP supercont1.1 genomic scaffold, whole genome shotgun sequence.

175. GL629801_0	Grosmannia clavigera kw1407 unplaced genomic scaffold GCSC_173, whole genome shotgun sequence.

176. CH408156_0	Pichia guilliermondii ATCC 6260 scaffold_2 genomic scaffold, whole genome shotgun sequence.

177. DS572752_0	Paracoccidioides brasiliensis Pb18 supercont1.3 genomic scaffold, whole genome shotgun sequence.

178. DS022225_1	Schizosaccharomyces japonicus yFS275 supercont1.2 genomic scaffold, whole genome shotgun sequence.

179. DS544803_0	Paracoccidioides brasiliensis Pb03 supercont1.1 genomic scaffold, whole genome shotgun sequence.

180. FM992690_1	Candida dubliniensis CD36 chromosome 3, complete sequence.

181. CP000494_1	Bradyrhizobium sp. BTAi1, complete genome.

182. DS572698_1	Verticillium dahliae VdLs.17 supercont1.4 genomic scaffold, whole genome shotgun sequence.

183. EQ962652_0	Talaromyces stipitatus ATCC 10500 scf_1105507295523 genomic scaffold, whole genome shotgun sequence.

184. JH687379_1	Stereum hirsutum FP-91666 SS1 unplaced genomic scaffold STEHIscaffold_1, whole genome shotgun sequence.

185. KE145368_1	Glarea lozoyensis ATCC 20868 chromosome Unknown GLAREA4, whole genome shotgun sequence.

186. HF679025_1	Fusarium fujikuroi IMI 58289 draft genome, chromosome FFUJ_chr03.

187. GL636500_1	Coccidioides posadasii str. Silveira unplaced genomic scaffold supercont2.15, whole genome shotgun sequence.

188. AQGS01000575_1	Dactylellina haptotyla CBS 200.50, whole genome shotgun sequencing project.

189. GL891304_1	Neurospora tetrasperma FGSC 2508 unplaced genomic scaffold NEUTE1scaffold_3, whole genome shotgun sequence.

190. GL891236_0	Neurospora tetrasperma FGSC 2509 unplaced genomic scaffold NEUTE2scaffold_4, whole genome shotgun sequence.

191. DS231619_0	Pyrenophora tritici-repentis Pt-1C-BFP supercont1.5 genomic scaffold, whole genome shotgun sequence.

192. CH445339_1	Phaeosphaeria nodorum SN15 scaffold_15, whole genome shotgun sequence.

193. GG749429_0	Ajellomyces dermatitidis ATCC 18188 genomic scaffold supercont1.23, whole genome shotgun sequence.

194. EQ999973_2	Ajellomyces dermatitidis ER-3 genomic scaffold supercont1.1, whole genome shotgun sequence.

195. GG657469_2	Ajellomyces dermatitidis SLH14081 genomic scaffold supercont1.22, whole genome shotgun sequence.

196. DS027696_3	Neosartorya fischeri NRRL 181 1099437636264 genomic scaffold, whole genome shotgun sequence.

197. DS985215_1	Verticillium albo-atrum VaMs.102 supercont1.2 genomic scaffold, whole genome shotgun sequence.

198. DS499595_2	Aspergillus fumigatus A1163 scf_000002 genomic scaffold, whole genome shotgun sequence.

199. DS231615_0	Pyrenophora tritici-repentis Pt-1C-BFP supercont1.1 genomic scaffold, whole genome shotgun sequence.

200. CU633900_0	Podospora anserina S mat+ genomic DNA chromosome 7, supercontig 1.

201. GG663367_1	Ajellomyces capsulatus G186AR genomic scaffold supercont2.5, whole genome shotgun sequence.

202. DS995900_0	Penicillium marneffei ATCC 18224 scf_1105668340758 genomic scaffold, whole genome shotgun sequence.

203. KB445644_2	Cochliobolus sativus ND90Pr unplaced genomic scaffold COCSAscaffold_8, whole genome shotgun sequence.

204. GG692419_1	Ajellomyces capsulatus H143 genomic scaffold supercont2.1, whole genome shotgun sequence.

205. EQ962653_0	Talaromyces stipitatus ATCC 10500 scf_1105507295527 genomic scaffold, whole genome shotgun sequence.

206. DS990636_1	Ajellomyces capsulatus H88 supercont1.1 genomic scaffold, whole genome shotgun sequence.

207. KB908833_0	Setosphaeria turcica Et28A unplaced genomic scaffold SETTUscaffold_5, whole genome shotgun sequence.

208. KB733456_0	Bipolaris maydis ATCC 48331 unplaced genomic scaffold COCC4scaffold_13, whole genome shotgun sequence.

209. KB445574_2	Cochliobolus heterostrophus C5 unplaced genomic scaffold COCHEscaffold_6, whole genome shotgun sequence.

210. ABDG02000027_1	Trichoderma atroviride IMI 206040, whole genome shotgun sequencing project.

211. CH445339_0	Phaeosphaeria nodorum SN15 scaffold_15, whole genome shotgun sequence.

212. CP003004_1	Myceliophthora thermophila ATCC 42464 chromosome 3, complete sequence.

213. GL988041_0	Chaetomium thermophilum var. thermophilum DSM 1495 unplaced genomic scaffold scf7180000011816, whole genome shotgun sequence.

214. DS572815_0	Paracoccidioides brasiliensis Pb01 supercont1.5 genomic scaffold, whole genome shotgun sequence.

215. DS544809_0	Paracoccidioides brasiliensis Pb03 supercont1.7 genomic scaffold, whole genome shotgun sequence.

216. JH921428_0	Marssonina brunnea f. sp. 'multigermtubi' MB_m1 unplaced genomic scaffold M6_S00001, whole genome shotgun sequence.

217. CP003012_0	Thielavia terrestris NRRL 8126 chromosome 4, complete sequence.

218. KB707715_0	Botryotinia fuckeliana BcDW1 unplaced genomic scaffold Scaffold_43, whole genome shotgun sequence.

219. CP003003_0	Myceliophthora thermophila ATCC 42464 chromosome 2, complete sequence.

220. ACFW01000049_0	Coccidioides posadasii C735 delta SOWgp, whole genome shotgun sequencing project.

221. KE145369_1	Glarea lozoyensis ATCC 20868 chromosome Unknown GLAREA5, whole genome shotgun sequence.

222. DS989823_0	Arthroderma gypseum CBS 118893 supercont1.2 genomic scaffold, whole genome shotgun sequence.

223. CAGA01000037_0	Claviceps purpurea 20.1, whole genome shotgun sequencing project.

224. ABDF02000003_0	Trichoderma virens Gv29-8, whole genome shotgun sequencing project.

225. KB730323_1	Fusarium oxysporum f. sp. cubense race 1 unplaced genomic scaffold scaffold253, whole genome shotgun sequence.

226. KB726993_1	Fusarium oxysporum f. sp. cubense race 4 unplaced genomic scaffold scaffold83, whole genome shotgun sequence.

227. HF679027_1	Fusarium fujikuroi IMI 58289 draft genome, chromosome FFUJ_chr05.

228. JH226136_2	Exophiala dermatitidis NIH/UT8656 unplaced genomic scaffold supercont1.7, whole genome shotgun sequence.

229. JH126399_0	Cordyceps militaris CM01 unplaced genomic scaffold CCM_S00001, whole genome shotgun sequence.

230. CP003009_0	Thielavia terrestris NRRL 8126 chromosome 1, complete sequence.

231. ABDG02000029_1	Trichoderma atroviride IMI 206040, whole genome shotgun sequencing project.

232. DS572755_0	Paracoccidioides brasiliensis Pb18 supercont1.6 genomic scaffold, whole genome shotgun sequence.

233. GL891302_1	Neurospora tetrasperma FGSC 2508 unplaced genomic scaffold NEUTE1scaffold_1, whole genome shotgun sequence.

234. GL891107_0	Neurospora tetrasperma FGSC 2509 unplaced genomic scaffold NEUTE2scaffold_2, whole genome shotgun sequence.

235. ADOT01000059_0	Arthrobotrys oligospora ATCC 24927, whole genome shotgun sequencing project.

236. KB446557_4	Pseudocercospora fijiensis CIRAD86 unplaced genomic scaffold MYCFIscaffold_3, whole genome shotgun sequence.

237. CP000494_0	Bradyrhizobium sp. BTAi1, complete genome.

238. ACJE01000001_1	Aspergillus niger ATCC 1015, whole genome shotgun sequencing project.

239. AM920437_3	Penicillium chrysogenum Wisconsin 54-1255 complete genome, contig Pc00c22.

240. JH226131_1	Exophiala dermatitidis NIH/UT8656 unplaced genomic scaffold supercont1.2, whole genome shotgun sequence.

241. ACJE01000012_1	Aspergillus niger ATCC 1015, whole genome shotgun sequencing project.

242. KB726307_1	Fusarium oxysporum f. sp. cubense race 4 unplaced genomic scaffold scaffold26, whole genome shotgun sequence.

243. KB644412_0	Penicillium oxalicum 114-2 unplaced genomic scaffold scaffold_5, whole genome shotgun sequence.

244. CP003009_2	Thielavia terrestris NRRL 8126 chromosome 1, complete sequence.

245. HF679032_1	Fusarium fujikuroi IMI 58289 draft genome, chromosome FFUJ_chr10.

246. GG704912_1	Coccidioides immitis RS genomic scaffold supercont3.2, whole genome shotgun sequence.

247. ACFW01000025_1	Coccidioides posadasii C735 delta SOWgp, whole genome shotgun sequencing project.

248. KE145352_0	Glarea lozoyensis ATCC 20868 chromosome Unknown GLAREA1, whole genome shotgun sequence.

249. AEOI01000007_0	Ogataea parapolymorpha DL-1, whole genome shotgun sequencing project.

250. KE148151_1	Ophiostoma piceae UAMH 11346 chromosome Unknown scf06, whole genome shotgun sequence.


Details:

>>

1. CM001198_0
Source: Mycosphaerella graminicola IPO323 chromosome 3, whole genome shotgun sequence.

Number of proteins with BLAST hits to this cluster: 13
MultiGeneBlast score: 13.0
Cumulative Blast bit score: 8325

Table of genes, locations, strands and annotations of subject cluster:
EGP89067	3164341	3165738	+	hypothetical_protein	no_locus_tag
EGP89068	3166141	3168114	+	hypothetical_protein	no_locus_tag
EGP89174	3169979	3170424	-	hypothetical_protein	no_locus_tag
EGP89069	3173429	3174964	+	hypothetical_protein	no_locus_tag
EGP89173	3175573	3179202	-	hypothetical_protein	no_locus_tag
EGP89172	3179594	3181026	-	hypothetical_protein	no_locus_tag
EGP89070	3181485	3182969	+	hypothetical_protein	no_locus_tag
EGP89071	3184562	3185266	+	hypothetical_protein	no_locus_tag
EGP89171	3187686	3188893	-	hypothetical_protein	no_locus_tag
EGP89072	3190853	3192248	+	ketoacyl_synthase_domain-containing_protein	no_locus_tag
EGP89073	3192609	3194129	+	hypothetical_protein	no_locus_tag
EGP89170	3194727	3195964	-	hypothetical_protein	no_locus_tag
EGP89169	3199537	3200221	-	hypothetical_protein	no_locus_tag
EGP89074	3200446	3201663	+	hypothetical_protein	no_locus_tag
EGP89168	3203515	3203999	-	hypothetical_protein	no_locus_tag
EGP89075	3204785	3206344	+	hypothetical_protein	no_locus_tag
EGP89167	3206700	3206945	-	hypothetical_protein	no_locus_tag
EGP89076	3208316	3208992	+	hypothetical_protein	no_locus_tag
EGP89077	3211185	3213111	+	hypothetical_protein	no_locus_tag
EGP89166	3213380	3214434	-	hypothetical_protein	no_locus_tag
EGP89165	3217040	3221051	-	hypothetical_protein	no_locus_tag
EGP89078	3222413	3224845	+	hypothetical_protein	no_locus_tag
EGP89164	3225272	3227849	-	hypothetical_protein	no_locus_tag
EGP89163	3228566	3230846	-	hypothetical_protein	no_locus_tag
EGP89079	3232180	3235092	+	DNA2/NAM7_helicase	no_locus_tag

Table of Blast hits (query gene, subject gene, %identity, blast score, %coverage, e-value):
Mycgr3G70471	EGP89169	100	271	99.2592592593	4e-91	
Mycgr3G39149	EGP89072	100	882	99.7679814385	0.0	
Mycgr3G92130	EGP89071	100	347	99.3975903614	5e-120	
Mycgr3G38483	EGP89074	100	740	99.7222222222	0.0	
Mycgr3G108869	EGP89077	100	918	99.7826086957	0.0	
Mycgr3G103943	EGP89076	100	421	100.0	7e-148	
Mycgr3G57362	EGP89070	100	986	99.7907949791	0.0	
Mycgr3G39086	EGP89171	100	667	99.6913580247	0.0	
Mycgr3G103942	EGP89167	100	166	98.7804878049	2e-51	
Mycgr3G108865	EGP89073	100	951	99.7894736842	0.0	
Mycgr3G70475	EGP89075	100	998	99.7975708502	0.0	
Mycgr3G108866	EGP89170	100	733	99.7245179063	0.0	
Mycgr3G92136	EGP89168	100	245	72.6708074534	1e-80	


>>

2. JH767568_0
Source: Coniosporium apollinis CBS 100218 chromosome Unknown supercont1.15, whole genome shotgun sequence.

Number of proteins with BLAST hits to this cluster: 5
MultiGeneBlast score: 5.0
Cumulative Blast bit score: 1651

Table of genes, locations, strands and annotations of subject cluster:
EON64357	70883	71111	-	hypothetical_protein	no_locus_tag
EON64358	71655	73439	+	hypothetical_protein	no_locus_tag
EON64359	73555	74629	-	hypothetical_protein	no_locus_tag
EON64360	75398	76190	+	hypothetical_protein	no_locus_tag
EON64361	76827	77544	-	hypothetical_protein	no_locus_tag
EON64362	78170	81098	-	hypothetical_protein	no_locus_tag
EON64363	81880	86503	+	hypothetical_protein	no_locus_tag
EON64364	86951	88067	-	hypothetical_protein	no_locus_tag
EON64365	88557	90042	-	hypothetical_protein	no_locus_tag
EON64366	90692	92337	+	3-oxoacyl-[acyl-carrier-protein]_synthase_II	no_locus_tag
EON64367	92710	94510	+	hypothetical_protein	no_locus_tag
EON64368	95381	96589	-	hypothetical_protein	no_locus_tag
EON64369	98332	99346	-	hypothetical_protein	no_locus_tag
EON64370	100139	101270	+	hypothetical_protein	no_locus_tag
EON64371	103016	104236	+	hypothetical_protein	no_locus_tag
EON64372	104982	105589	-	small_subunit_ribosomal_protein_S24e	no_locus_tag
EON64373	107130	109350	+	hypothetical_protein	no_locus_tag
EON64374	110705	125613	-	hypothetical_protein	no_locus_tag

Table of Blast hits (query gene, subject gene, %identity, blast score, %coverage, e-value):
Mycgr3G70471	EON64372	85	234	99.2592592593	2e-76	
Mycgr3G39149	EON64366	73	638	99.7679814385	0.0	
Mycgr3G38483	EON64369	46	234	76.6666666667	6e-71	
Mycgr3G108865	EON64367	54	425	95.7894736842	4e-141	
Mycgr3G108866	EON64368	35	120	95.3168044077	1e-27	


>>

3. AHHD01000457_0
Source: Macrophomina phaseolina MS6, whole genome shotgun sequencing project.

Number of proteins with BLAST hits to this cluster: 5
MultiGeneBlast score: 5.0
Cumulative Blast bit score: 1561

Table of genes, locations, strands and annotations of subject cluster:
EKG12148	5646	6119	+	Hypothetical_Protein	no_locus_tag
EKG12149	6307	7313	-	Cytochrome_P450	no_locus_tag
EKG12150	9683	10174	+	hypothetical_protein	no_locus_tag
EKG12151	10833	11718	-	hypothetical_protein	no_locus_tag
EKG12152	13573	16092	+	hypothetical_protein	no_locus_tag
EKG12153	16281	16607	+	hypothetical_protein	no_locus_tag
EKG12154	18555	20346	-	Aldehyde_dehydrogenase_NAD(P)-dependent	no_locus_tag
EKG12155	20913	21389	-	Ubiquinol-cytochrome_c_chaperone_CBP3	no_locus_tag
EKG12156	22950	24069	-	Pyridine_nucleotide-disulfide_oxidoreductase	no_locus_tag
EKG12157	24995	26597	+	Beta-ketoacyl_synthase	no_locus_tag
EKG12158	27220	28663	+	Nickel/cobalt_transporter_high-affinity	no_locus_tag
EKG12159	28853	31024	-	hypothetical_protein	no_locus_tag
EKG12160	32279	32820	-	Ribosomal_protein_S24e	no_locus_tag
EKG12161	33259	34732	+	Nicotinamide_N-methyltransferase_putative	no_locus_tag
EKG12162	36612	37506	+	hypothetical_protein	no_locus_tag
EKG12163	40038	42366	+	hypothetical_protein	no_locus_tag
EKG12164	43032	43555	-	hypothetical_protein	no_locus_tag
EKG12165	45173	46230	+	Proline_racemase	no_locus_tag
EKG12166	46336	49296	-	hypothetical_protein	no_locus_tag
EKG12167	50106	51080	-	Recoverin	no_locus_tag
EKG12168	51750	52925	+	hypothetical_protein	no_locus_tag

Table of Blast hits (query gene, subject gene, %identity, blast score, %coverage, e-value):
Mycgr3G70471	EKG12160	87	225	91.1111111111	5e-73	
Mycgr3G39149	EKG12157	72	629	99.535962877	0.0	
Mycgr3G38483	EKG12161	48	316	93.8888888889	3e-102	
Mycgr3G108865	EKG12158	53	315	70.5263157895	8e-100	
Mycgr3G108866	EKG12162	32	76	77.4104683196	8e-13	


>>

4. KB446557_1
Source: Pseudocercospora fijiensis CIRAD86 unplaced genomic scaffold MYCFIscaffold_3, whole genome shotgun sequence.

Number of proteins with BLAST hits to this cluster: 4
MultiGeneBlast score: 4.0
Cumulative Blast bit score: 1994

Table of genes, locations, strands and annotations of subject cluster:
EME84124	2019399	2020565	+	hypothetical_protein	no_locus_tag
EME84125	2020600	2023150	-	hypothetical_protein	no_locus_tag
EME84126	2023376	2024066	-	hypothetical_protein	no_locus_tag
EME84127	2025963	2028110	+	hypothetical_protein	no_locus_tag
EME84128	2028662	2029157	+	hypothetical_protein	no_locus_tag
EME84129	2029209	2030674	-	hypothetical_protein	no_locus_tag
EME84130	2033126	2033710	+	hypothetical_protein	no_locus_tag
EME84131	2036472	2037647	+	hypothetical_protein	no_locus_tag
EME84132	2038009	2039283	-	hypothetical_protein	no_locus_tag
EME84133	2039530	2040929	-	hypothetical_protein	no_locus_tag
EME84134	2042100	2043965	+	hypothetical_protein	no_locus_tag
EME84135	2044682	2045722	+	hypothetical_protein	no_locus_tag
EME84136	2046462	2047517	-	hypothetical_protein	no_locus_tag
EME84137	2048436	2050220	-	hypothetical_protein	no_locus_tag
EME84138	2051382	2051810	-	hypothetical_protein	no_locus_tag
EME84139	2052755	2053647	-	hypothetical_protein	no_locus_tag
EME84140	2055175	2056196	-	hypothetical_protein	no_locus_tag
EME84141	2061268	2061906	+	hypothetical_protein	no_locus_tag
EME84142	2062457	2063728	-	hypothetical_protein	no_locus_tag

Table of Blast hits (query gene, subject gene, %identity, blast score, %coverage, e-value):
Mycgr3G39149	EME84133	86	768	99.535962877	0.0	
Mycgr3G39086	EME84134	69	462	99.6913580247	3e-157	
Mycgr3G108865	EME84132	69	555	83.3684210526	0.0	
Mycgr3G108866	EME84131	42	209	97.2451790634	2e-60	


>>

5. KB456267_1
Source: Mycosphaerella populorum SO2202 unplaced genomic scaffold SEPMUscaffold_8, whole genome shotgun sequence.

Number of proteins with BLAST hits to this cluster: 4
MultiGeneBlast score: 4.0
Cumulative Blast bit score: 1833

Table of genes, locations, strands and annotations of subject cluster:
EMF10544	675291	675755	-	hypothetical_protein	no_locus_tag
EMF10545	677549	677980	-	hypothetical_protein	no_locus_tag
EMF10547	678409	680098	+	hypothetical_protein	no_locus_tag
EMF10548	682213	683490	-	hypothetical_protein	no_locus_tag
EMF10549	684861	687588	-	hypothetical_protein	no_locus_tag
EMF10550	692543	693722	+	hypothetical_protein	no_locus_tag
EMF10551	694737	696056	-	NicO-domain-containing_protein	no_locus_tag
EMF10552	696401	697821	-	beta-ketoacyl_synthase	no_locus_tag
EMF10553	699441	700898	+	hypothetical_protein	no_locus_tag
EMF10554	701245	705834	+	hypothetical_protein	no_locus_tag
EMF10555	706644	707022	-	zf-Tim10_DDP-domain-containing_protein	no_locus_tag
EMF10556	707620	708426	+	hypothetical_protein	no_locus_tag
EMF10557	708679	710471	-	t-complex_protein_1_theta_subunit	no_locus_tag
EMF10558	714276	714656	-	hypothetical_protein	no_locus_tag
EMF10559	717143	718354	-	isochorismatase_family_protein	no_locus_tag
EMF10560	718900	719927	-	mitochondrial_uncoupling_protein_2	no_locus_tag
EMF10561	720660	721391	-	hypothetical_protein	no_locus_tag

Table of Blast hits (query gene, subject gene, %identity, blast score, %coverage, e-value):
Mycgr3G39149	EMF10552	85	758	99.3039443155	0.0	
Mycgr3G39086	EMF10553	66	459	99.3827160494	2e-157	
Mycgr3G108865	EMF10551	70	484	76.6315789474	8e-165	
Mycgr3G108866	EMF10550	38	132	99.4490358127	1e-31	


>>

6. KB916303_0
Source: Neofusicoccum parvum UCRNP2 chromosome Unknown NP2_03_scaffold_665, whole genome shotgun sequence.

Number of proteins with BLAST hits to this cluster: 4
MultiGeneBlast score: 4.0
Cumulative Blast bit score: 955

Table of genes, locations, strands and annotations of subject cluster:
EOD47794	221426	223846	+	putative_carbohydrate-binding_module_family_48 protein	no_locus_tag
EOD47815	226590	228476	-	putative_aldehyde_dehydrogenase_protein	no_locus_tag
EOD47798	229097	229884	-	putative_ubiquinol-cytochrome_c_protein	no_locus_tag
EOD47792	235058	236897	+	putative_high_affinity_nickel_transport_protein nic1 protein	no_locus_tag
EOD47803	237021	239189	-	putative_sorting_nexin-41_protein	no_locus_tag
EOD47785	240535	241084	-	putative_40s_ribosomal_protein_s24_protein	no_locus_tag
EOD47808	241437	242857	+	putative_nicotinamide_n-methyltransferase protein	no_locus_tag
EOD47760	244791	245860	+	hypothetical_protein	no_locus_tag
EOD47817	248391	249267	+	putative_nucleoside-diphosphate-sugar_epimerase protein	no_locus_tag

Table of Blast hits (query gene, subject gene, %identity, blast score, %coverage, e-value):
Mycgr3G70471	EOD47785	87	226	91.1111111111	2e-73	
Mycgr3G38483	EOD47808	47	259	83.6111111111	1e-80	
Mycgr3G108865	EOD47792	52	395	88.6315789474	5e-130	
Mycgr3G108866	EOD47760	38	75	36.08815427	1e-12	


>>

7. KB446538_1
Source: Dothistroma septosporum NZE10 unplaced genomic scaffold DOTSEscaffold_4, whole genome shotgun sequence.

Number of proteins with BLAST hits to this cluster: 3
MultiGeneBlast score: 3.0
Cumulative Blast bit score: 1515

Table of genes, locations, strands and annotations of subject cluster:
EME45112	676597	678126	+	hypothetical_protein	no_locus_tag
EME45113	679853	680176	-	hypothetical_protein	no_locus_tag
EME45114	680830	681342	+	hypothetical_protein	no_locus_tag
EME45115	682485	683294	-	hypothetical_protein	no_locus_tag
EME45116	683436	684155	-	hypothetical_protein	no_locus_tag
EME45117	685068	686813	+	hypothetical_protein	no_locus_tag
EME45118	688047	689255	-	hypothetical_protein	no_locus_tag
EME45119	690646	693824	+	hypothetical_protein	no_locus_tag
EME45120	696549	697690	+	hypothetical_protein	no_locus_tag
EME45121	698053	699307	-	hypothetical_protein	no_locus_tag
EME45122	699669	701075	-	ketoacyl_synthase_domain-containing_protein	no_locus_tag
EME45123	702226	706509	+	hypothetical_protein	no_locus_tag
EME45124	707252	707680	-	hypothetical_protein	no_locus_tag
EME45125	709691	710462	+	hypothetical_protein	no_locus_tag
EME45126	711024	713810	+	hypothetical_protein	no_locus_tag
EME45127	714357	716259	-	hypothetical_protein	no_locus_tag
EME45128	717253	719265	-	hypothetical_protein	no_locus_tag
EME45129	719846	720937	-	glycosyltransferase_family_8_protein	no_locus_tag

Table of Blast hits (query gene, subject gene, %identity, blast score, %coverage, e-value):
Mycgr3G39149	EME45122	83	757	99.535962877	0.0	
Mycgr3G108865	EME45121	71	540	81.4736842105	0.0	
Mycgr3G108866	EME45120	45	218	98.0716253444	3e-64	


>>

8. KB733456_1
Source: Bipolaris maydis ATCC 48331 unplaced genomic scaffold COCC4scaffold_13, whole genome shotgun sequence.

Number of proteins with BLAST hits to this cluster: 3
MultiGeneBlast score: 3.0
Cumulative Blast bit score: 626

Table of genes, locations, strands and annotations of subject cluster:
ENI04806	710560	712680	-	hypothetical_protein	no_locus_tag
ENI04807	713882	714420	+	hypothetical_protein	no_locus_tag
ENI04808	714650	715809	-	hypothetical_protein	no_locus_tag
ENI04809	721305	724710	-	hypothetical_protein	no_locus_tag
ENI04810	724861	725304	+	hypothetical_protein	no_locus_tag
ENI04811	726999	729182	+	hypothetical_protein	no_locus_tag
ENI04812	729703	730328	-	hypothetical_protein	no_locus_tag
ENI04813	730696	732035	+	hypothetical_protein	no_locus_tag
ENI04814	732379	732690	-	hypothetical_protein	no_locus_tag
ENI04815	733719	734772	+	hypothetical_protein	no_locus_tag
ENI04816	737043	737510	-	hypothetical_protein	no_locus_tag
ENI04817	738110	738389	+	hypothetical_protein	no_locus_tag
ENI04818	739442	740140	+	hypothetical_protein	no_locus_tag
ENI04819	742301	743041	+	hypothetical_protein	no_locus_tag
ENI04820	743118	743981	-	hypothetical_protein	no_locus_tag
ENI04821	744342	744755	-	hypothetical_protein	no_locus_tag
ENI04822	746131	747402	-	hypothetical_protein	no_locus_tag
ENI04823	747822	748688	+	hypothetical_protein	no_locus_tag
ENI04824	754195	754795	+	hypothetical_protein	no_locus_tag

Table of Blast hits (query gene, subject gene, %identity, blast score, %coverage, e-value):
Mycgr3G70471	ENI04812	83	223	96.2962962963	4e-72	
Mycgr3G38483	ENI04813	48	306	100.0	4e-98	
Mycgr3G108866	ENI04815	33	97	96.1432506887	7e-20	


>>

9. KB445574_1
Source: Cochliobolus heterostrophus C5 unplaced genomic scaffold COCHEscaffold_6, whole genome shotgun sequence.

Number of proteins with BLAST hits to this cluster: 3
MultiGeneBlast score: 3.0
Cumulative Blast bit score: 626

Table of genes, locations, strands and annotations of subject cluster:
EMD92789	231531	232397	-	hypothetical_protein	no_locus_tag
EMD92790	232817	234088	+	hypothetical_protein	no_locus_tag
EMD92791	235464	235877	+	hypothetical_protein	no_locus_tag
EMD92792	236238	237101	+	hypothetical_protein	no_locus_tag
EMD92793	237178	237918	-	hypothetical_protein	no_locus_tag
EMD92794	240079	240777	-	hypothetical_protein	no_locus_tag
EMD92795	241830	242108	-	hypothetical_protein	no_locus_tag
EMD92796	242709	243176	+	hypothetical_protein	no_locus_tag
EMD92797	245447	246500	-	hypothetical_protein	no_locus_tag
EMD92798	247529	247840	+	hypothetical_protein	no_locus_tag
EMD92799	248184	249523	-	hypothetical_protein	no_locus_tag
EMD92800	249891	250516	+	hypothetical_protein	no_locus_tag
EMD92801	251037	253220	-	hypothetical_protein	no_locus_tag
EMD92802	255509	258914	+	hypothetical_protein	no_locus_tag
EMD92803	264487	265646	+	hypothetical_protein	no_locus_tag
EMD92804	265876	266414	-	hypothetical_protein	no_locus_tag
EMD92805	267616	269736	+	hypothetical_protein	no_locus_tag
EMD92806	269928	270791	+	hypothetical_protein	no_locus_tag

Table of Blast hits (query gene, subject gene, %identity, blast score, %coverage, e-value):
Mycgr3G70471	EMD92800	83	223	96.2962962963	4e-72	
Mycgr3G38483	EMD92799	48	306	100.0	4e-98	
Mycgr3G108866	EMD92797	33	97	96.1432506887	7e-20	


>>

10. KB445644_1
Source: Cochliobolus sativus ND90Pr unplaced genomic scaffold COCSAscaffold_8, whole genome shotgun sequence.

Number of proteins with BLAST hits to this cluster: 3
MultiGeneBlast score: 3.0
Cumulative Blast bit score: 618

Table of genes, locations, strands and annotations of subject cluster:
EMD63606	654022	654888	-	hypothetical_protein	no_locus_tag
EMD63607	655343	656612	+	hypothetical_protein	no_locus_tag
EMD63608	658303	658521	+	hypothetical_protein	no_locus_tag
EMD63609	659065	659928	+	hypothetical_protein	no_locus_tag
EMD63610	660005	660744	-	hypothetical_protein	no_locus_tag
EMD63611	662896	663569	-	hypothetical_protein	no_locus_tag
EMD63612	665483	665950	+	hypothetical_protein	no_locus_tag
EMD63613	667665	667880	+	hypothetical_protein	no_locus_tag
EMD63614	668094	669143	-	hypothetical_protein	no_locus_tag
EMD63615	669502	670508	+	hypothetical_protein	no_locus_tag
EMD63616	670858	672198	-	hypothetical_protein	no_locus_tag
EMD63617	672564	673191	+	hypothetical_protein	no_locus_tag
EMD63618	673690	675966	-	hypothetical_protein	no_locus_tag
EMD63619	677526	677927	-	hypothetical_protein	no_locus_tag
EMD63620	678112	681517	+	hypothetical_protein	no_locus_tag
EMD63621	684566	685725	+	hypothetical_protein	no_locus_tag
EMD63622	685956	686494	-	hypothetical_protein	no_locus_tag
EMD63623	687704	689824	+	hypothetical_protein	no_locus_tag
EMD63624	689998	690834	+	hypothetical_protein	no_locus_tag
EMD63625	691047	691987	-	hypothetical_protein	no_locus_tag
EMD63626	692742	693718	-	hypothetical_protein	no_locus_tag

Table of Blast hits (query gene, subject gene, %identity, blast score, %coverage, e-value):
Mycgr3G70471	EMD63617	85	212	88.8888888889	9e-68	
Mycgr3G38483	EMD63616	48	311	100.0	7e-100	
Mycgr3G108866	EMD63614	33	95	96.1432506887	2e-19	


>>

11. FP929131_1
Source: Leptosphaeria maculans JN3 lm_SuperContig_16_v2 genomic supercontig, whole genome, isolate v23.1.3.

Number of proteins with BLAST hits to this cluster: 3
MultiGeneBlast score: 3.0
Cumulative Blast bit score: 610

Table of genes, locations, strands and annotations of subject cluster:
CBX97369	957223	960138	+	predicted_protein	LEMA_P105000.1
CBX97370	961808	963289	-	hypothetical_protein	LEMA_P105010.1
CBX97371	963617	965232	+	hypothetical_protein	LEMA_P105020.1
CBX97372	965425	966938	+	hypothetical_protein	LEMA_P105030.1
CBX97373	968198	971628	-	similar_to_RNA_binding_protein_Jsn1	LEMA_P105040.1
CBX97374	973909	976203	+	hypothetical_protein	LEMA_P105050.1
CBX97375	976823	977634	-	hypothetical_protein	LEMA_P105060.1
CBX97376	977755	979062	+	hypothetical_protein	LEMA_P105070.1
CBX97377	979452	979718	-	predicted_protein	LEMA_uP105080.1
CBX97378	980984	982016	+	hypothetical_protein	LEMA_P105090.1
CBX97379	983003	983685	-	hypothetical_protein	LEMA_P105100.1
CBX97380	984841	985311	+	predicted_protein	LEMA_P105110.1
CBX97381	985688	986357	+	hypothetical_protein	LEMA_P105120.1
CBX97382	987431	988558	-	similar_to_oxidoreductase	LEMA_P105130.1
CBX97383	989644	992000	-	hypothetical_protein	LEMA_P105140.1
CBX97384	992072	992755	-	predicted_protein	LEMA_uP105150.1
CBX97385	993457	994586	-	similar_to_50S_ribosomal_subunit_L30	LEMA_P105160.1
CBX97386	995384	997167	+	similar_to_t-complex_protein_1	LEMA_P105170.1
CBX97387	997896	998786	-	hypothetical_protein	LEMA_P105180.1
CBX97388	1000078	1002141	+	predicted_protein	LEMA_P105190.1

Table of Blast hits (query gene, subject gene, %identity, blast score, %coverage, e-value):
Mycgr3G70471	CBX97375	81	222	99.2592592593	2e-71	
Mycgr3G38483	CBX97376	42	286	106.111111111	3e-90	
Mycgr3G108866	CBX97378	37	102	63.085399449	9e-22	


>>

12. DS231629_0
Source: Pyrenophora tritici-repentis Pt-1C-BFP supercont1.15 genomic scaffold, whole genome shotgun sequence.

Number of proteins with BLAST hits to this cluster: 3
MultiGeneBlast score: 3.0
Cumulative Blast bit score: 608

Table of genes, locations, strands and annotations of subject cluster:
EDU43833	68768	70201	-	hypothetical_protein	no_locus_tag
EDU43834	70940	71696	+	ubiquinol_cytochrome-c_reductase_assembly protein Cbp3	no_locus_tag
EDU43835	72123	73394	+	mRNA-capping_enzyme_subunit_alpha	no_locus_tag
EDU43836	74180	75299	+	zinc-binding_oxidoreductase_CipB	no_locus_tag
EDU43837	76111	76752	-	conserved_hypothetical_protein	no_locus_tag
EDU43838	77806	78196	-	hypothetical_protein	no_locus_tag
EDU43839	80115	80525	+	heat-stable_19_kDa_antigen_precursor	no_locus_tag
EDU43840	86035	87061	-	predicted_protein	no_locus_tag
EDU43841	88576	89893	-	conserved_hypothetical_protein	no_locus_tag
EDU43842	90259	90818	+	40S_ribosomal_protein_S24	no_locus_tag
EDU43843	91478	93700	-	conserved_hypothetical_protein	no_locus_tag
EDU43844	95501	98925	+	RNA_binding_protein	no_locus_tag
EDU43845	100802	101250	+	conserved_hypothetical_protein	no_locus_tag
EDU43846	101624	102478	+	conserved_hypothetical_protein	no_locus_tag
EDU43847	102576	103347	-	conserved_hypothetical_protein	no_locus_tag
EDU43848	104067	107916	-	conserved_hypothetical_protein	no_locus_tag
EDU43849	108734	110153	-	t-SNARE_affecting_a_late_Golgi_compartment protein 2	no_locus_tag

Table of Blast hits (query gene, subject gene, %identity, blast score, %coverage, e-value):
Mycgr3G70471	EDU43842	82	226	99.2592592593	2e-73	
Mycgr3G38483	EDU43841	45	295	100.277777778	1e-93	
Mycgr3G108866	EDU43840	34	87	78.7878787879	1e-16	


>>

13. KB908833_1
Source: Setosphaeria turcica Et28A unplaced genomic scaffold SETTUscaffold_5, whole genome shotgun sequence.

Number of proteins with BLAST hits to this cluster: 3
MultiGeneBlast score: 3.0
Cumulative Blast bit score: 603

Table of genes, locations, strands and annotations of subject cluster:
EOA83423	1600841	1601772	+	hypothetical_protein	no_locus_tag
EOA83424	1602945	1604987	-	hypothetical_protein	no_locus_tag
EOA83425	1606297	1606851	+	hypothetical_protein	no_locus_tag
EOA83426	1607078	1608252	-	hypothetical_protein	no_locus_tag
EOA83427	1612227	1615636	-	hypothetical_protein	no_locus_tag
EOA83428	1617481	1619349	+	hypothetical_protein	no_locus_tag
EOA83429	1620065	1620697	-	hypothetical_protein	no_locus_tag
EOA83430	1621083	1622430	+	hypothetical_protein	no_locus_tag
EOA83431	1624221	1625277	+	hypothetical_protein	no_locus_tag
EOA83432	1627076	1627527	-	hypothetical_protein	no_locus_tag
EOA83433	1629598	1630279	+	hypothetical_protein	no_locus_tag
EOA83434	1631031	1632390	-	hypothetical_protein	no_locus_tag
EOA83435	1634121	1634866	+	hypothetical_protein	no_locus_tag
EOA83436	1634966	1635820	-	hypothetical_protein	no_locus_tag
EOA83437	1636159	1636546	-	hypothetical_protein	no_locus_tag
EOA83438	1639801	1641068	-	hypothetical_protein	no_locus_tag
EOA83439	1641450	1642368	+	hypothetical_protein	no_locus_tag

Table of Blast hits (query gene, subject gene, %identity, blast score, %coverage, e-value):
Mycgr3G70471	EOA83429	85	212	88.8888888889	8e-68	
Mycgr3G38483	EOA83430	46	298	100.0	1e-94	
Mycgr3G108866	EOA83431	33	93	79.6143250689	1e-18	


>>

14. CH445352_0
Source: Phaeosphaeria nodorum SN15 scaffold_28, whole genome shotgun sequence.

Number of proteins with BLAST hits to this cluster: 3
MultiGeneBlast score: 3.0
Cumulative Blast bit score: 591

Table of genes, locations, strands and annotations of subject cluster:
EAT78746	69082	69592	-	hypothetical_protein	no_locus_tag
EAT78747	71383	71985	+	hypothetical_protein	no_locus_tag
EAT78748	72247	72715	+	hypothetical_protein	no_locus_tag
EAT78749	73284	73835	-	hypothetical_protein	no_locus_tag
EAT78750	75160	75627	-	hypothetical_protein	no_locus_tag
EAT78751	77161	78468	+	hypothetical_protein	no_locus_tag
EAT78752	79366	80427	-	hypothetical_protein	no_locus_tag
EAT78753	81227	81755	-	hypothetical_protein	no_locus_tag
EAT78754	82552	84177	+	hypothetical_protein	no_locus_tag
EAT78755	84342	85158	-	hypothetical_protein	no_locus_tag
EAT78756	86071	86860	-	hypothetical_protein	no_locus_tag
EAT78757	87366	88193	-	hypothetical_protein	no_locus_tag
EAT78758	88541	89715	-	hypothetical_protein	no_locus_tag
EAT78759	90103	90661	+	hypothetical_protein	no_locus_tag
EAT78760	91150	93321	-	hypothetical_protein	no_locus_tag
EAT78761	95141	98567	+	hypothetical_protein	no_locus_tag
EAT78762	99285	99922	-	hypothetical_protein	no_locus_tag
EAT78763	100244	101118	+	hypothetical_protein	no_locus_tag
EAT78764	101423	102849	-	hypothetical_protein	no_locus_tag
EAT78765	103241	104935	+	hypothetical_protein	no_locus_tag
EAT78766	105338	107437	-	hypothetical_protein	no_locus_tag
EAT78767	108278	109547	+	hypothetical_protein	no_locus_tag

Table of Blast hits (query gene, subject gene, %identity, blast score, %coverage, e-value):
Mycgr3G70471	EAT78759	84	230	99.2592592593	7e-75	
Mycgr3G38483	EAT78758	51	303	85.0	3e-97	
Mycgr3G108866	EAT78756	34	58	52.6170798898	5e-07	


>>

15. KB446557_3
Source: Pseudocercospora fijiensis CIRAD86 unplaced genomic scaffold MYCFIscaffold_3, whole genome shotgun sequence.

Number of proteins with BLAST hits to this cluster: 2
MultiGeneBlast score: 2.0
Cumulative Blast bit score: 1202

Table of genes, locations, strands and annotations of subject cluster:
EME84826	4956093	4957036	+	hypothetical_protein	no_locus_tag
EME84827	4957852	4959585	+	hypothetical_protein	no_locus_tag
EME84828	4960054	4961412	-	hypothetical_protein	no_locus_tag
EME84829	4961729	4963731	+	hypothetical_protein	no_locus_tag
EME84830	4964030	4966173	+	hypothetical_protein	no_locus_tag
EME84831	4966382	4967851	-	hypothetical_protein	no_locus_tag
EME84832	4968740	4969938	+	hypothetical_protein	no_locus_tag
EME84833	4970491	4973301	+	hypothetical_protein	no_locus_tag
EME84834	4973389	4974885	-	hypothetical_protein	no_locus_tag
EME84835	4975841	4977347	+	glycoside_hydrolase_family_43 carbohydrate-binding module family 35 protein	no_locus_tag
EME84836	4978306	4978808	-	hypothetical_protein	no_locus_tag
EME84837	4980799	4981160	-	hypothetical_protein	no_locus_tag
EME84838	4981404	4982865	+	hypothetical_protein	no_locus_tag
EME84839	4983466	4984883	+	hypothetical_protein	no_locus_tag
EME84840	4985439	4987039	+	hypothetical_protein	no_locus_tag
EME84841	4987442	4989060	+	hypothetical_protein	no_locus_tag
EME84842	4989229	4989798	-	hypothetical_protein	no_locus_tag
EME84843	4991520	4992209	-	hypothetical_protein	no_locus_tag

Table of Blast hits (query gene, subject gene, %identity, blast score, %coverage, e-value):
Mycgr3G57362	EME84831	58	552	100.418410042	0.0	
Mycgr3G70475	EME84834	71	650	101.619433198	0.0	


>>

16. KB445552_2
Source: Baudoinia compniacensis UAMH 10762 unplaced genomic scaffold BAUCOscaffold_3, whole genome shotgun sequence.

Number of proteins with BLAST hits to this cluster: 2
MultiGeneBlast score: 2.0
Cumulative Blast bit score: 1159

Table of genes, locations, strands and annotations of subject cluster:
EMC98839	573279	575468	-	hypothetical_protein	no_locus_tag
EMC98840	575850	576011	-	hypothetical_protein	no_locus_tag
EMC98841	576551	576871	+	hypothetical_protein	no_locus_tag
EMC98842	579213	579604	+	hypothetical_protein	no_locus_tag
EMC98843	580067	580828	+	hypothetical_protein	no_locus_tag
EMC98844	582676	583650	+	hypothetical_protein	no_locus_tag
EMC98845	583821	585170	-	hypothetical_protein	no_locus_tag
EMC98846	585583	586122	+	hypothetical_protein	no_locus_tag
EMC98847	587114	591421	-	hypothetical_protein	no_locus_tag
EMC98848	591780	593122	+	hypothetical_protein	no_locus_tag
EMC98849	593343	594413	+	hypothetical_protein	no_locus_tag
EMC98850	595688	596067	-	hypothetical_protein	no_locus_tag
EMC98851	599050	599262	+	hypothetical_protein	no_locus_tag
EMC98852	600132	600293	+	hypothetical_protein	no_locus_tag
EMC98853	600432	600620	-	hypothetical_protein	no_locus_tag
EMC98854	601611	601934	+	hypothetical_protein	no_locus_tag
EMC98855	603239	608521	+	hypothetical_protein	no_locus_tag
EMC98856	608530	609314	-	hypothetical_protein	no_locus_tag
EMC98857	609684	610557	+	hypothetical_protein	no_locus_tag
EMC98858	611060	612512	-	hypothetical_protein	no_locus_tag
EMC98859	612988	614274	-	hypothetical_protein	no_locus_tag

Table of Blast hits (query gene, subject gene, %identity, blast score, %coverage, e-value):
Mycgr3G39149	EMC98848	82	708	99.7679814385	0.0	
Mycgr3G108865	EMC98849	66	451	75.5789473684	8e-153	


>>

17. KB908833_2
Source: Setosphaeria turcica Et28A unplaced genomic scaffold SETTUscaffold_5, whole genome shotgun sequence.

Number of proteins with BLAST hits to this cluster: 2
MultiGeneBlast score: 2.0
Cumulative Blast bit score: 1092

Table of genes, locations, strands and annotations of subject cluster:
EOA83491	1815360	1816232	-	hypothetical_protein	no_locus_tag
EOA83492	1817391	1818371	+	hypothetical_protein	no_locus_tag
EOA83493	1818511	1820250	-	hypothetical_protein	no_locus_tag
EOA83494	1822728	1823738	-	hypothetical_protein	no_locus_tag
EOA83495	1824708	1825583	+	hypothetical_protein	no_locus_tag
EOA83496	1826128	1827530	-	hypothetical_protein	no_locus_tag
EOA83497	1828088	1830017	+	hypothetical_protein	no_locus_tag
EOA83498	1831837	1832153	+	hypothetical_protein	no_locus_tag
EOA83499	1834072	1834385	+	hypothetical_protein	no_locus_tag
EOA83500	1834695	1836086	-	hypothetical_protein	no_locus_tag
EOA83501	1836403	1838032	-	hypothetical_protein	no_locus_tag
EOA83502	1838235	1838918	-	hypothetical_protein	no_locus_tag
EOA83503	1839721	1841530	+	hypothetical_protein	no_locus_tag
EOA83504	1842249	1843535	+	hypothetical_protein	no_locus_tag
EOA83505	1846259	1847074	-	hypothetical_protein	no_locus_tag
EOA83506	1857050	1857376	+	hypothetical_protein	no_locus_tag

Table of Blast hits (query gene, subject gene, %identity, blast score, %coverage, e-value):
Mycgr3G39149	EOA83501	73	642	99.3039443155	0.0	
Mycgr3G108865	EOA83500	58	450	82.9473684211	1e-151	


>>

18. FP929131_0
Source: Leptosphaeria maculans JN3 lm_SuperContig_16_v2 genomic supercontig, whole genome, isolate v23.1.3.

Number of proteins with BLAST hits to this cluster: 2
MultiGeneBlast score: 2.0
Cumulative Blast bit score: 1091

Table of genes, locations, strands and annotations of subject cluster:
CBX97239	371461	373149	+	hypothetical_protein	LEMA_P103700.1
CBX97240	374020	375576	+	hypothetical_protein	LEMA_P103710.1
CBX97241	376075	378757	+	predicted_protein	LEMA_P103720.1
CBX97242	379049	379666	-	hypothetical_protein	LEMA_P103730.1
CBX97243	381717	387202	-	hypothetical_protein	LEMA_P103740.1
CBX97244	387486	389281	+	hypothetical_protein	LEMA_P103750.1
CBX97245	389505	390587	+	similar_to_mitochondrial_GTPase	LEMA_P103760.1
CBX97246	390825	392171	-	similar_to_high-affinity_nickel_transport protein	LEMA_P103770.1
CBX97247	392481	394120	-	similar_to_3-oxoacyl-(acyl-carrier-protein) synthase	LEMA_P103780.1
CBX97248	394243	394892	-	predicted_protein	LEMA_P103790.1
CBX97249	395624	397438	+	similar_to_homoserine_o-acetyltransferase	LEMA_P103800.1
CBX97250	397738	398981	-	similar_to_Arylacetamide_deacetylase	LEMA_P103810.1
CBX97251	399960	403793	+	hypothetical_protein	LEMA_P103820.1
CBX97252	404123	405149	-	similar_to_pyrroline-5-carboxylate_reductase	LEMA_P103830.1
CBX97253	405517	406212	+	hypothetical_protein	LEMA_P103840.1
CBX97254	406541	407223	-	similar_to_ribosomal_protein_L12	LEMA_P103850.1
CBX97255	407619	422270	+	hypothetical_protein	LEMA_P103860.1

Table of Blast hits (query gene, subject gene, %identity, blast score, %coverage, e-value):
Mycgr3G39149	CBX97247	69	619	103.248259861	0.0	
Mycgr3G108865	CBX97246	58	472	88.2105263158	5e-160	


>>

19. KB445559_0
Source: Baudoinia compniacensis UAMH 10762 unplaced genomic scaffold BAUCOscaffold_10, whole genome shotgun sequence.

Number of proteins with BLAST hits to this cluster: 2
MultiGeneBlast score: 2.0
Cumulative Blast bit score: 1086

Table of genes, locations, strands and annotations of subject cluster:
EMC94013	639302	640054	+	hypothetical_protein	no_locus_tag
EMC94014	640903	641478	+	hypothetical_protein	no_locus_tag
EMC94015	642599	643522	-	hypothetical_protein	no_locus_tag
EMC94016	646239	649041	+	hypothetical_protein	no_locus_tag
EMC94017	649218	650206	-	hypothetical_protein	no_locus_tag
EMC94018	650864	651973	+	hypothetical_protein	no_locus_tag
EMC94019	652126	653972	-	hypothetical_protein	no_locus_tag
EMC94020	654670	655739	-	hypothetical_protein	no_locus_tag
EMC94021	656080	657543	-	hypothetical_protein	no_locus_tag
EMC94022	658145	659698	+	hypothetical_protein	no_locus_tag
EMC94023	659869	661506	-	hypothetical_protein	no_locus_tag
EMC94024	661864	662598	+	hypothetical_protein	no_locus_tag
EMC94025	663805	664513	+	hypothetical_protein	no_locus_tag
EMC94026	665120	665359	+	hypothetical_protein	no_locus_tag
EMC94027	666088	667537	-	hypothetical_protein	no_locus_tag
EMC94028	668909	669394	-	hypothetical_protein	no_locus_tag
EMC94029	671670	671944	+	hypothetical_protein	no_locus_tag
EMC94030	672249	672626	+	hypothetical_protein	no_locus_tag
EMC94031	673820	674105	-	hypothetical_protein	no_locus_tag
EMC94032	674858	677450	+	hypothetical_protein	no_locus_tag
EMC94033	677822	678457	+	hypothetical_protein	no_locus_tag
EMC94034	678716	679477	-	hypothetical_protein	no_locus_tag
EMC94035	680001	681560	+	hypothetical_protein	no_locus_tag

Table of Blast hits (query gene, subject gene, %identity, blast score, %coverage, e-value):
Mycgr3G57362	EMC94022	56	530	102.30125523	0.0	
Mycgr3G70475	EMC94023	59	556	111.740890688	0.0	


>>

20. KB445644_0
Source: Cochliobolus sativus ND90Pr unplaced genomic scaffold COCSAscaffold_8, whole genome shotgun sequence.

Number of proteins with BLAST hits to this cluster: 2
MultiGeneBlast score: 2.0
Cumulative Blast bit score: 1081

Table of genes, locations, strands and annotations of subject cluster:
EMD63533	447143	447503	+	hypothetical_protein	no_locus_tag
EMD63534	450495	451622	-	hypothetical_protein	no_locus_tag
EMD63535	452440	454252	-	hypothetical_protein	no_locus_tag
EMD63536	455168	456798	+	hypothetical_protein	no_locus_tag
EMD63537	457130	458540	+	hypothetical_protein	no_locus_tag
EMD63538	461075	462993	-	hypothetical_protein	no_locus_tag
EMD63539	463542	464894	+	hypothetical_protein	no_locus_tag
EMD63540	465137	466060	-	hypothetical_protein	no_locus_tag
EMD63541	467103	467822	+	hypothetical_protein	no_locus_tag
EMD63542	468722	470452	+	hypothetical_protein	no_locus_tag
EMD63543	470629	471537	-	hypothetical_protein	no_locus_tag
EMD63544	472721	473719	+	hypothetical_protein	no_locus_tag
EMD63545	473909	476890	-	hypothetical_protein	no_locus_tag

Table of Blast hits (query gene, subject gene, %identity, blast score, %coverage, e-value):
Mycgr3G39149	EMD63536	71	623	99.3039443155	0.0	
Mycgr3G108865	EMD63537	61	458	78.1052631579	1e-154	


>>

21. KB733456_2
Source: Bipolaris maydis ATCC 48331 unplaced genomic scaffold COCC4scaffold_13, whole genome shotgun sequence.

Number of proteins with BLAST hits to this cluster: 2
MultiGeneBlast score: 2.0
Cumulative Blast bit score: 1070

Table of genes, locations, strands and annotations of subject cluster:
ENI04877	900924	903923	+	hypothetical_protein	no_locus_tag
ENI04878	904154	905149	-	hypothetical_protein	no_locus_tag
ENI04879	905736	906167	-	hypothetical_protein	no_locus_tag
ENI04880	906316	907191	+	hypothetical_protein	no_locus_tag
ENI04881	907371	909101	-	hypothetical_protein	no_locus_tag
ENI04882	910010	910990	-	hypothetical_protein	no_locus_tag
ENI04883	911728	912650	+	hypothetical_protein	no_locus_tag
ENI04884	912896	914248	-	hypothetical_protein	no_locus_tag
ENI04885	914796	916714	+	hypothetical_protein	no_locus_tag
ENI04886	918868	919208	+	hypothetical_protein	no_locus_tag
ENI04887	919447	920829	-	hypothetical_protein	no_locus_tag
ENI04888	921171	922799	-	hypothetical_protein	no_locus_tag
ENI04889	923698	925513	+	hypothetical_protein	no_locus_tag
ENI04890	926685	927816	+	hypothetical_protein	no_locus_tag
ENI04891	930902	931253	-	hypothetical_protein	no_locus_tag
ENI04892	934217	934428	-	hypothetical_protein	no_locus_tag
ENI04893	941273	941638	+	hypothetical_protein	no_locus_tag

Table of Blast hits (query gene, subject gene, %identity, blast score, %coverage, e-value):
Mycgr3G39149	ENI04888	70	610	99.3039443155	0.0	
Mycgr3G108865	ENI04887	61	460	78.1052631579	1e-155	


>>

22. KB445587_0
Source: Cochliobolus heterostrophus C5 unplaced genomic scaffold COCHEscaffold_19, whole genome shotgun sequence.

Number of proteins with BLAST hits to this cluster: 2
MultiGeneBlast score: 2.0
Cumulative Blast bit score: 1070

Table of genes, locations, strands and annotations of subject cluster:
EMD85847	688432	688797	-	hypothetical_protein	no_locus_tag
EMD85848	695642	695853	+	hypothetical_protein	no_locus_tag
EMD85849	698817	699168	+	hypothetical_protein	no_locus_tag
EMD85850	702254	703385	-	hypothetical_protein	no_locus_tag
EMD85851	704557	706372	-	hypothetical_protein	no_locus_tag
EMD85852	707271	708899	+	hypothetical_protein	no_locus_tag
EMD85853	709241	710623	+	hypothetical_protein	no_locus_tag
EMD85854	710862	711202	-	hypothetical_protein	no_locus_tag
EMD85855	713356	715274	-	hypothetical_protein	no_locus_tag
EMD85856	715822	717174	+	hypothetical_protein	no_locus_tag
EMD85857	717420	718342	-	hypothetical_protein	no_locus_tag
EMD85858	719080	720060	+	hypothetical_protein	no_locus_tag
EMD85859	720969	722699	+	hypothetical_protein	no_locus_tag

Table of Blast hits (query gene, subject gene, %identity, blast score, %coverage, e-value):
Mycgr3G39149	EMD85852	70	610	99.3039443155	0.0	
Mycgr3G108865	EMD85853	61	460	78.1052631579	1e-155	


>>

23. KB445574_0
Source: Cochliobolus heterostrophus C5 unplaced genomic scaffold COCHEscaffold_6, whole genome shotgun sequence.

Number of proteins with BLAST hits to this cluster: 2
MultiGeneBlast score: 2.0
Cumulative Blast bit score: 1070

Table of genes, locations, strands and annotations of subject cluster:
EMD92717	38203	38568	-	hypothetical_protein	no_locus_tag
EMD92718	45413	45624	+	hypothetical_protein	no_locus_tag
EMD92719	48588	48939	+	hypothetical_protein	no_locus_tag
EMD92720	52025	53501	-	hypothetical_protein	no_locus_tag
EMD92721	54328	56143	-	hypothetical_protein	no_locus_tag
EMD92722	57042	58670	+	hypothetical_protein	no_locus_tag
EMD92723	59012	60394	+	hypothetical_protein	no_locus_tag
EMD92724	60633	60973	-	hypothetical_protein	no_locus_tag
EMD92725	63127	65045	-	hypothetical_protein	no_locus_tag
EMD92726	65593	66945	+	hypothetical_protein	no_locus_tag
EMD92727	67191	68113	-	hypothetical_protein	no_locus_tag
EMD92728	68851	69819	+	hypothetical_protein	no_locus_tag
EMD92729	70740	72470	+	hypothetical_protein	no_locus_tag
EMD92730	72650	73525	-	hypothetical_protein	no_locus_tag
EMD92731	73674	74105	+	hypothetical_protein	no_locus_tag
EMD92732	74692	75687	+	hypothetical_protein	no_locus_tag
EMD92733	75918	78917	-	hypothetical_protein	no_locus_tag

Table of Blast hits (query gene, subject gene, %identity, blast score, %coverage, e-value):
Mycgr3G39149	EMD92722	70	610	99.3039443155	0.0	
Mycgr3G108865	EMD92723	61	460	78.1052631579	1e-155	


>>

24. GL532905_0
Source: Pyrenophora teres f. teres 0-1 unplaced genomic scaffold scaffold_189131, whole genome shotgun sequence.

Number of proteins with BLAST hits to this cluster: 2
MultiGeneBlast score: 2.0
Cumulative Blast bit score: 1053

Table of genes, locations, strands and annotations of subject cluster:
EFQ95174	16309	17205	+	hypothetical_protein	no_locus_tag
EFQ95175	17461	18177	-	hypothetical_protein	no_locus_tag
EFQ95176	18456	19468	+	hypothetical_protein	no_locus_tag
EFQ95177	19850	23664	-	hypothetical_protein	no_locus_tag
EFQ95178	24219	25445	+	hypothetical_protein	no_locus_tag
EFQ95179	26602	27299	+	hypothetical_protein	no_locus_tag
EFQ95180	30234	32053	-	hypothetical_protein	no_locus_tag
EFQ95181	33077	35525	+	hypothetical_protein	no_locus_tag
EFQ95182	35809	37210	+	hypothetical_protein	no_locus_tag
EFQ95183	41182	41636	-	hypothetical_protein	no_locus_tag
EFQ95184	42424	44279	-	hypothetical_protein	no_locus_tag
EFQ95185	45024	45552	+	hypothetical_protein	no_locus_tag
EFQ95186	45721	47667	-	hypothetical_protein	no_locus_tag

Table of Blast hits (query gene, subject gene, %identity, blast score, %coverage, e-value):
Mycgr3G39149	EFQ95181	71	598	95.5916473318	0.0	
Mycgr3G108865	EFQ95182	57	455	83.7894736842	1e-153	


>>

25. DS231625_0
Source: Pyrenophora tritici-repentis Pt-1C-BFP supercont1.11 genomic scaffold, whole genome shotgun sequence.

Number of proteins with BLAST hits to this cluster: 2
MultiGeneBlast score: 2.0
Cumulative Blast bit score: 903

Table of genes, locations, strands and annotations of subject cluster:
EDU42756	1503281	1504091	+	conserved_hypothetical_protein	no_locus_tag
EDU42757	1508594	1510083	-	conserved_hypothetical_protein	no_locus_tag
EDU42758	1510434	1512384	+	conserved_hypothetical_protein	no_locus_tag
EDU42759	1512540	1513072	-	conserved_hypothetical_protein	no_locus_tag
EDU42760	1514126	1515697	+	L-ascorbate_oxidase	no_locus_tag
EDU42761	1521616	1523014	-	high_affinity_nickel_transport_protein_nic1	no_locus_tag
EDU42762	1523280	1524592	-	3-oxoacyl-(acyl-carrier-protein)_synthase, mitochondrial precursor	no_locus_tag
EDU42763	1532287	1534106	+	homoserine_O-acetyltransferase	no_locus_tag
EDU42764	1540793	1541163	-	predicted_protein	no_locus_tag
EDU42765	1542276	1543500	-	conserved_hypothetical_protein	no_locus_tag
EDU42766	1544053	1547854	+	conserved_hypothetical_protein	no_locus_tag

Table of Blast hits (query gene, subject gene, %identity, blast score, %coverage, e-value):
Mycgr3G39149	EDU42762	65	460	85.8468677494	2e-157	
Mycgr3G108865	EDU42761	54	444	90.1052631579	4e-149	


>>

26. CH476632_0
Source: Sclerotinia sclerotiorum 1980 scaffold_12 genomic scaffold, whole genome shotgun sequence.

Number of proteins with BLAST hits to this cluster: 2
MultiGeneBlast score: 2.0
Cumulative Blast bit score: 865

Table of genes, locations, strands and annotations of subject cluster:
EDN92921	344555	346028	+	predicted_protein	no_locus_tag
EDN92922	346545	350043	+	hypothetical_protein	no_locus_tag
EDN92923	351460	352585	-	hypothetical_protein	no_locus_tag
EDN92924	356773	356972	-	predicted_protein	no_locus_tag
EDN92925	360742	361477	-	predicted_protein	no_locus_tag
EDN92926	362048	362771	+	predicted_protein	no_locus_tag
EDN92927	363910	365114	-	hypothetical_protein	no_locus_tag
EDN92928	366572	366898	-	predicted_protein	no_locus_tag
EDN92929	368882	370800	-	hypothetical_protein	no_locus_tag
EDN92930	372638	373999	+	hypothetical_protein	no_locus_tag
EDN92931	374251	375352	-	hypothetical_protein	no_locus_tag
EDN92932	375868	376760	+	predicted_protein	no_locus_tag
EDN92933	377269	379281	+	hypothetical_protein	no_locus_tag
EDN92934	379922	380772	-	hypothetical_protein	no_locus_tag
EDN92935	382826	383888	+	hypothetical_protein	no_locus_tag
EDN92936	384548	386462	+	hypothetical_protein	no_locus_tag
EDN92937	388318	389856	+	predicted_protein	no_locus_tag
EDN92938	391048	391983	-	hypothetical_protein	no_locus_tag
EDN92939	392420	393310	-	predicted_protein	no_locus_tag
EDN92940	395832	396152	-	hypothetical_protein	no_locus_tag
EDN92941	397497	397763	-	predicted_protein	no_locus_tag
EDN92942	399230	400165	-	predicted_protein	no_locus_tag
EDN92943	401290	402355	-	hypothetical_protein	no_locus_tag
EDN92944	403797	404240	-	predicted_protein	no_locus_tag

Table of Blast hits (query gene, subject gene, %identity, blast score, %coverage, e-value):
Mycgr3G39149	EDN92927	68	524	87.0069605568	0.0	
Mycgr3G108865	EDN92935	56	342	70.9473684211	1e-110	


>>

27. KB456267_0
Source: Mycosphaerella populorum SO2202 unplaced genomic scaffold SEPMUscaffold_8, whole genome shotgun sequence.

Number of proteins with BLAST hits to this cluster: 2
MultiGeneBlast score: 2.0
Cumulative Blast bit score: 786

Table of genes, locations, strands and annotations of subject cluster:
EMF10392	259860	261788	-	hypothetical_protein	no_locus_tag
EMF10393	262906	264051	-	hypothetical_protein	no_locus_tag
EMF10394	264091	264454	+	hypothetical_protein	no_locus_tag
EMF10395	265947	268601	+	hypothetical_protein	no_locus_tag
EMF10396	270361	270837	-	hypothetical_protein	no_locus_tag
EMF10397	270901	271077	-	hypothetical_protein	no_locus_tag
EMF10399	274002	274334	-	hypothetical_protein	no_locus_tag
EMF10400	275712	277457	-	glycerol_kinase	no_locus_tag
EMF10401	279441	280705	-	hypothetical_protein	no_locus_tag
EMF10402	280973	281564	+	Ribosomal_S24e-domain-containing_protein	no_locus_tag
EMF10403	282518	283054	-	hypothetical_protein	no_locus_tag
EMF10404	283833	285536	-	protein_serine/threonine_phosphatase_2C	no_locus_tag
EMF10405	286097	289279	+	hypothetical_protein	no_locus_tag
EMF10406	289939	290346	+	hypothetical_protein	no_locus_tag
EMF10407	291980	293626	-	NIF-domain-containing_protein	no_locus_tag
EMF10408	295425	297942	-	FAD/NAD(P)-binding_domain-containing_protein	no_locus_tag
EMF10409	299447	301372	-	carbohydrate-binding_module_family_21_protein	no_locus_tag

Table of Blast hits (query gene, subject gene, %identity, blast score, %coverage, e-value):
Mycgr3G70471	EMF10402	92	250	99.2592592593	1e-82	
Mycgr3G38483	EMF10401	71	536	99.7222222222	0.0	


>>

28. KB446538_4
Source: Dothistroma septosporum NZE10 unplaced genomic scaffold DOTSEscaffold_4, whole genome shotgun sequence.

Number of proteins with BLAST hits to this cluster: 2
MultiGeneBlast score: 2.0
Cumulative Blast bit score: 780

Table of genes, locations, strands and annotations of subject cluster:
EME45787	2388800	2390531	+	hypothetical_protein	no_locus_tag
EME45788	2390776	2392100	-	hypothetical_protein	no_locus_tag
EME45789	2392796	2393773	-	hypothetical_protein	no_locus_tag
EME45790	2394026	2394484	-	hypothetical_protein	no_locus_tag
EME45791	2398623	2399349	-	hypothetical_protein	no_locus_tag
EME45792	2399626	2401407	-	hypothetical_protein	no_locus_tag
EME45793	2402472	2402918	-	hypothetical_protein	no_locus_tag
EME45795	2405022	2407075	-	hypothetical_protein	no_locus_tag
EME45797	2407522	2408746	-	hypothetical_protein	no_locus_tag
EME45798	2409173	2409772	+	hypothetical_protein	no_locus_tag
EME45799	2411049	2412458	-	hypothetical_protein	no_locus_tag
EME45800	2413509	2413814	+	hypothetical_protein	no_locus_tag
EME45801	2415523	2415867	+	hypothetical_protein	no_locus_tag
EME45802	2416943	2418808	+	hypothetical_protein	no_locus_tag
EME45803	2418962	2419429	-	hypothetical_protein	no_locus_tag
EME45804	2420128	2421180	+	hypothetical_protein	no_locus_tag
EME45805	2422548	2423732	-	hypothetical_protein	no_locus_tag
EME45806	2425459	2426791	-	hypothetical_protein	no_locus_tag
EME45807	2427500	2428057	-	hypothetical_protein	no_locus_tag
EME45808	2429301	2429813	+	hypothetical_protein	no_locus_tag

Table of Blast hits (query gene, subject gene, %identity, blast score, %coverage, e-value):
Mycgr3G70471	EME45798	91	250	99.2592592593	7e-83	
Mycgr3G38483	EME45797	70	530	99.7222222222	0.0	


>>

29. KB445552_1
Source: Baudoinia compniacensis UAMH 10762 unplaced genomic scaffold BAUCOscaffold_3, whole genome shotgun sequence.

Number of proteins with BLAST hits to this cluster: 2
MultiGeneBlast score: 2.0
Cumulative Blast bit score: 724

Table of genes, locations, strands and annotations of subject cluster:
EMC98766	425824	426747	+	hypothetical_protein	no_locus_tag
EMC98767	427025	428719	-	hypothetical_protein	no_locus_tag
EMC98768	430476	431479	+	hypothetical_protein	no_locus_tag
EMC98769	431829	433718	-	hypothetical_protein	no_locus_tag
EMC98770	434080	434520	+	hypothetical_protein	no_locus_tag
EMC98771	435470	437253	+	hypothetical_protein	no_locus_tag
EMC98772	437795	439849	+	hypothetical_protein	no_locus_tag
EMC98773	440950	444547	+	hypothetical_protein	no_locus_tag
EMC98774	445372	446613	-	hypothetical_protein	no_locus_tag
EMC98775	446897	447468	+	hypothetical_protein	no_locus_tag
EMC98776	448485	448811	+	hypothetical_protein	no_locus_tag
EMC98777	448960	449136	-	hypothetical_protein	no_locus_tag
EMC98778	453142	454063	-	hypothetical_protein	no_locus_tag
EMC98779	454697	456865	+	hypothetical_protein	no_locus_tag
EMC98780	457041	458147	-	hypothetical_protein	no_locus_tag
EMC98781	458437	459324	+	hypothetical_protein	no_locus_tag
EMC98782	459337	461436	-	hypothetical_protein	no_locus_tag
EMC98783	461633	462414	+	hypothetical_protein	no_locus_tag
EMC98784	463120	463461	-	hypothetical_protein	no_locus_tag
EMC98785	465016	466503	+	glycosyltransferase_family_2_protein	no_locus_tag

Table of Blast hits (query gene, subject gene, %identity, blast score, %coverage, e-value):
Mycgr3G70471	EMC98775	88	226	91.1111111111	3e-73	
Mycgr3G38483	EMC98774	65	498	99.7222222222	2e-173	


>>

30. GL534066_0
Source: Pyrenophora teres f. teres 0-1 unplaced genomic scaffold scaffold_190324, whole genome shotgun sequence.

Number of proteins with BLAST hits to this cluster: 2
MultiGeneBlast score: 2.0
Cumulative Blast bit score: 522

Table of genes, locations, strands and annotations of subject cluster:
EFQ92977	743	2062	-	hypothetical_protein	no_locus_tag
EFQ92978	2408	2966	+	hypothetical_protein	no_locus_tag
EFQ92979	3611	5921	-	hypothetical_protein	no_locus_tag

Table of Blast hits (query gene, subject gene, %identity, blast score, %coverage, e-value):
Mycgr3G70471	EFQ92978	82	226	99.2592592593	2e-73	
Mycgr3G38483	EFQ92977	45	296	100.277777778	3e-94	


>>

31. GG697355_0
Source: Glomerella graminicola M1.001 genomic scaffold supercont1.25, whole genome shotgun sequence.

Number of proteins with BLAST hits to this cluster: 2
MultiGeneBlast score: 2.0
Cumulative Blast bit score: 475

Table of genes, locations, strands and annotations of subject cluster:
EFQ31469	438717	440543	-	hypothetical_protein	no_locus_tag
EFQ31470	448628	450239	-	RNA_recognition_domain-containing_protein	no_locus_tag
EFQ31471	451651	452163	-	hypothetical_protein	no_locus_tag
EFQ31472	458042	459202	-	hypothetical_protein	no_locus_tag
EFQ31473	459913	460765	+	ribosomal_protein_S24e	no_locus_tag
EFQ31474	462165	463592	-	hypothetical_protein	no_locus_tag
EFQ31475	466706	468113	-	actin	no_locus_tag
EFQ31476	468640	469541	+	hydantoin_racemase	no_locus_tag
EFQ31477	469665	471291	-	hypothetical_protein	no_locus_tag
EFQ31478	471827	472900	-	NmrA-like_family_protein	no_locus_tag
EFQ31479	473795	475303	+	RNA_polymerase_Rpb7-like_domain-containing protein	no_locus_tag
EFQ31480	475841	476306	-	hypothetical_protein	no_locus_tag
EFQ31481	478175	478807	-	hypothetical_protein	no_locus_tag
EFQ31482	479202	479844	-	hypothetical_protein	no_locus_tag

Table of Blast hits (query gene, subject gene, %identity, blast score, %coverage, e-value):
Mycgr3G70471	EFQ31473	84	215	88.8888888889	6e-69	
Mycgr3G38483	EFQ31472	43	260	98.0555555556	5e-80	


>>

32. KB021237_0
Source: Colletotrichum gloeosporioides Nara gc5 unplaced genomic scaffold scaffold810, whole genome shotgun sequence.

Number of proteins with BLAST hits to this cluster: 2
MultiGeneBlast score: 2.0
Cumulative Blast bit score: 473

Table of genes, locations, strands and annotations of subject cluster:
ELA24797	217	993	-	hypothetical_protein	no_locus_tag
ELA24798	7462	9127	-	RNA_binding_protein	no_locus_tag
ELA24799	10533	11023	-	hypothetical_protein	no_locus_tag
ELA24800	16827	17959	-	hypothetical_protein	no_locus_tag
ELA24801	18699	19557	+	40s_ribosomal_protein_s24	no_locus_tag
ELA24802	29371	30744	-	essential_component_of_the_arp2_3_complex	no_locus_tag
ELA24803	31213	32085	+	dcg1_protein	no_locus_tag
ELA24804	32182	33786	-	MFS_glucose	no_locus_tag
ELA24805	34501	35499	-	isoflavone_reductase_family_protein	no_locus_tag

Table of Blast hits (query gene, subject gene, %identity, blast score, %coverage, e-value):
Mycgr3G70471	ELA24801	83	211	88.8888888889	3e-67	
Mycgr3G38483	ELA24800	44	262	100.0	5e-81	


>>

33. HF679031_0
Source: Fusarium fujikuroi IMI 58289 draft genome, chromosome FFUJ_chr09.

Number of proteins with BLAST hits to this cluster: 2
MultiGeneBlast score: 2.0
Cumulative Blast bit score: 472

Table of genes, locations, strands and annotations of subject cluster:
CCT73347	630099	631499	-	probable_phosphomannose_isomerase_(manA)	FFUJ_09967
CCT73348	633120	634579	-	uncharacterized_protein	FFUJ_09966
CCT73349	639645	641158	-	related_to_peptidylprolyl_isomerase (cyclophilin)-like protein	FFUJ_09965
CCT73350	643741	644235	-	uncharacterized_protein	FFUJ_09964
CCT73351	649115	650204	-	uncharacterized_protein	FFUJ_09963
CCT73352	650665	651435	+	probable_40S_RIBOSOMAL_PROTEIN_S24	FFUJ_09962
CCT73998	651903	652331	-	uncharacterized_protein	FFUJ_09961
CCT73353	653205	657770	-	related_to_SRP40-suppressor_of_mutant_AC40_of RNA polymerase I and III	FFUJ_09960
CCT73354	658559	659784	-	probable_GTP_cyclohydrolase_II	FFUJ_09959
CCT73355	662248	662910	-	uncharacterized_protein	FFUJ_09958
CCT73356	667260	668651	+	related_to_dna-dependent_rna_polymerase_I subunit a43 (rpa43)	FFUJ_09957
CCT73357	668845	669573	-	uncharacterized_protein	FFUJ_09956
CCT73358	671367	672807	+	uncharacterized_protein	FFUJ_09955

Table of Blast hits (query gene, subject gene, %identity, blast score, %coverage, e-value):
Mycgr3G70471	CCT73352	81	207	89.6296296296	4e-66	
Mycgr3G38483	CCT73351	45	265	98.8888888889	5e-82	


>>

34. AMYD01001766_0
Source: Colletotrichum gloeosporioides Cg-14, whole genome shotgun sequencing project.

Number of proteins with BLAST hits to this cluster: 2
MultiGeneBlast score: 2.0
Cumulative Blast bit score: 472

Table of genes, locations, strands and annotations of subject cluster:
EQB51666	5677	6534	-	ribosomal_protein_S24e	no_locus_tag
EQB51667	7299	8614	+	hypothetical_protein	no_locus_tag
EQB51668	14249	14746	+	hypothetical_protein	no_locus_tag

Table of Blast hits (query gene, subject gene, %identity, blast score, %coverage, e-value):
Mycgr3G70471	EQB51666	83	211	88.8888888889	3e-67	
Mycgr3G38483	EQB51667	44	261	98.0555555556	2e-80	


>>

35. KB725935_0
Source: Colletotrichum orbiculare MAFF 240422 unplaced genomic scaffold Scaffold_370, whole genome shotgun sequence.

Number of proteins with BLAST hits to this cluster: 2
MultiGeneBlast score: 2.0
Cumulative Blast bit score: 471

Table of genes, locations, strands and annotations of subject cluster:
ENH82173	90173	90453	+	hypothetical_protein	no_locus_tag
ENH82174	90729	92255	-	DNA-dependent_RNA_polymerase_i_subunit_a43	no_locus_tag
ENH82175	93072	94068	+	isoflavone_reductase_family_protein	no_locus_tag
ENH82176	94712	96325	+	MFS_glucose	no_locus_tag
ENH82177	96416	97293	-	dcg1_protein	no_locus_tag
ENH82178	98105	99451	+	actin	no_locus_tag
ENH82179	103223	104664	+	serine_threonine-protein_kinase_ssn3	no_locus_tag
ENH82180	108826	109641	-	40s_ribosomal_protein_s24	no_locus_tag
ENH82181	110335	111453	+	hypothetical_protein	no_locus_tag
ENH82182	117292	117795	+	hypothetical_protein	no_locus_tag
ENH82183	119254	120811	+	RNA-binding_protein	no_locus_tag
ENH82184	122608	123505	+	hypothetical_protein	no_locus_tag
ENH82185	128683	130631	+	hypothetical_protein	no_locus_tag

Table of Blast hits (query gene, subject gene, %identity, blast score, %coverage, e-value):
Mycgr3G70471	ENH82180	82	211	88.8888888889	3e-67	
Mycgr3G38483	ENH82181	45	260	99.1666666667	2e-80	


>>

36. KB730180_0
Source: Fusarium oxysporum f. sp. cubense race 1 unplaced genomic scaffold scaffold243, whole genome shotgun sequence.

Number of proteins with BLAST hits to this cluster: 2
MultiGeneBlast score: 2.0
Cumulative Blast bit score: 470

Table of genes, locations, strands and annotations of subject cluster:
ENH70756	209338	210740	-	Mannose-6-phosphate_isomerase	no_locus_tag
ENH70757	212271	213731	-	Putative_transcriptional_regulatory_protein C2H10.01	no_locus_tag
ENH70758	217277	217726	-	hypothetical_protein	no_locus_tag
ENH70759	218766	220277	-	Peptidyl-prolyl_cis-trans_isomerase-like_4	no_locus_tag
ENH70760	222903	223349	-	hypothetical_protein	no_locus_tag
ENH70761	228202	229288	-	Protein_FAM86A	no_locus_tag
ENH70762	229755	230529	+	40S_ribosomal_protein_S24-B	no_locus_tag
ENH70763	231002	231430	-	hypothetical_protein	no_locus_tag
ENH70764	232307	236827	-	hypothetical_protein	no_locus_tag
ENH70765	237645	238870	-	Putative_GTP_cyclohydrolase-2	no_locus_tag
ENH70766	241332	241994	-	hypothetical_protein	no_locus_tag
ENH70767	246235	247623	+	DNA-directed_RNA_polymerase_I_subunit_RPA43	no_locus_tag
ENH70768	247816	248544	-	hypothetical_protein	no_locus_tag
ENH70769	250097	250618	+	hypothetical_protein	no_locus_tag

Table of Blast hits (query gene, subject gene, %identity, blast score, %coverage, e-value):
Mycgr3G70471	ENH70762	81	207	89.6296296296	4e-66	
Mycgr3G38483	ENH70761	45	263	98.8888888889	1e-81	


>>

37. KB726995_0
Source: Fusarium oxysporum f. sp. cubense race 4 unplaced genomic scaffold scaffold85, whole genome shotgun sequence.

Number of proteins with BLAST hits to this cluster: 2
MultiGeneBlast score: 2.0
Cumulative Blast bit score: 470

Table of genes, locations, strands and annotations of subject cluster:
EMT62594	857265	857708	-	hypothetical_protein	no_locus_tag
EMT62595	858166	860133	-	hypothetical_protein	no_locus_tag
EMT62596	861785	862450	+	hypothetical_protein	no_locus_tag
EMT62597	864915	866140	+	Putative_GTP_cyclohydrolase-2	no_locus_tag
EMT62598	866954	873623	+	hypothetical_protein	no_locus_tag
EMT62599	874493	874921	+	hypothetical_protein	no_locus_tag
EMT62600	875399	876174	-	40S_ribosomal_protein_S24-B	no_locus_tag
EMT62601	876641	877727	+	Protein_FAM86A	no_locus_tag
EMT62602	882538	883032	+	hypothetical_protein	no_locus_tag
EMT62603	885659	887170	+	Peptidyl-prolyl_cis-trans_isomerase-like_4	no_locus_tag
EMT62604	888206	891491	+	hypothetical_protein	no_locus_tag
EMT62605	892201	893661	+	Putative_transcriptional_regulatory_protein C2H10.01	no_locus_tag
EMT62606	897337	898739	+	Mannose-6-phosphate_isomerase	no_locus_tag

Table of Blast hits (query gene, subject gene, %identity, blast score, %coverage, e-value):
Mycgr3G70471	EMT62600	81	207	89.6296296296	4e-66	
Mycgr3G38483	EMT62601	45	263	98.8888888889	1e-81	


>>

38. AFQF01003174_0
Source: Fusarium oxysporum Fo5176, whole genome shotgun sequencing project.

Number of proteins with BLAST hits to this cluster: 2
MultiGeneBlast score: 2.0
Cumulative Blast bit score: 470

Table of genes, locations, strands and annotations of subject cluster:
EGU76791	59859	61262	-	hypothetical_protein	no_locus_tag
EGU76792	62839	64299	-	hypothetical_protein	no_locus_tag
EGU76793	68397	72095	-	hypothetical_protein	no_locus_tag
EGU76794	73464	73955	-	hypothetical_protein	no_locus_tag
EGU76795	78766	79852	-	hypothetical_protein	no_locus_tag
EGU76796	80319	81093	+	hypothetical_protein	no_locus_tag
EGU76797	81567	81995	-	hypothetical_protein	no_locus_tag
EGU76798	82873	87418	-	hypothetical_protein	no_locus_tag
EGU76799	88236	89461	-	hypothetical_protein	no_locus_tag
EGU76800	91924	92586	-	hypothetical_protein	no_locus_tag
EGU76801	96842	98230	+	hypothetical_protein	no_locus_tag
EGU76802	98423	99151	-	hypothetical_protein	no_locus_tag
EGU76803	100406	102118	+	hypothetical_protein	no_locus_tag

Table of Blast hits (query gene, subject gene, %identity, blast score, %coverage, e-value):
Mycgr3G70471	EGU76796	81	207	89.6296296296	4e-66	
Mycgr3G38483	EGU76795	45	263	98.8888888889	2e-81	


>>

39. AFNW01000285_0
Source: Fusarium pseudograminearum CS3096, whole genome shotgun sequencing project.

Number of proteins with BLAST hits to this cluster: 2
MultiGeneBlast score: 2.0
Cumulative Blast bit score: 464

Table of genes, locations, strands and annotations of subject cluster:
EKJ71541	36652	38050	-	hypothetical_protein	no_locus_tag
EKJ71542	39658	41112	-	hypothetical_protein	no_locus_tag
EKJ71543	46103	47623	-	hypothetical_protein	no_locus_tag
EKJ71544	50956	51450	-	hypothetical_protein	no_locus_tag
EKJ71545	56485	57582	-	hypothetical_protein	no_locus_tag
EKJ71546	58087	58852	+	hypothetical_protein	no_locus_tag
EKJ71547	59370	59786	-	hypothetical_protein	no_locus_tag
EKJ71548	60741	65321	-	hypothetical_protein	no_locus_tag
EKJ71549	66066	67302	-	hypothetical_protein	no_locus_tag
EKJ71550	69755	70417	-	hypothetical_protein	no_locus_tag
EKJ71551	75052	76407	+	hypothetical_protein	no_locus_tag

Table of Blast hits (query gene, subject gene, %identity, blast score, %coverage, e-value):
Mycgr3G70471	EKJ71546	81	207	89.6296296296	4e-66	
Mycgr3G38483	EKJ71545	49	258	84.4444444444	2e-79	


>>

40. CP003003_1
Source: Myceliophthora thermophila ATCC 42464 chromosome 2, complete sequence.

Number of proteins with BLAST hits to this cluster: 2
MultiGeneBlast score: 2.0
Cumulative Blast bit score: 464

Table of genes, locations, strands and annotations of subject cluster:
AEO57181	5359812	5361314	+	hypothetical_protein	MYCTH_2303031
AEO57182	5362620	5363417	+	hypothetical_protein	MYCTH_2303033
AEO57183	5365555	5366154	+	hypothetical_protein	MYCTH_2303034
AEO57184	5367031	5368695	+	hypothetical_protein	MYCTH_2303035
AEO57185	5375072	5376650	+	hypothetical_protein	MYCTH_47428
AEO57186	5378323	5379448	+	hypothetical_protein	MYCTH_47934
AEO57187	5379805	5380573	+	hypothetical_protein	MYCTH_2303040
AEO57188	5381892	5383712	-	hypothetical_protein	MYCTH_2056315
AEO57189	5387021	5388317	-	hypothetical_protein	MYCTH_2303043
AEO57190	5389825	5391047	+	glycoside_hydrolase_family_6_protein	MYCTH_2303045
AEO57191	5391655	5393017	-	hypothetical_protein	MYCTH_2303046
AEO57192	5393414	5394058	-	hypothetical_protein	MYCTH_2029812
AEO57193	5395613	5396953	-	hypothetical_protein	MYCTH_2303048
AEO57194	5397603	5398177	+	hypothetical_protein	MYCTH_2133773
AEO57195	5398684	5400405	-	MFS_general_substrate_transporter-like_protein	MYCTH_78019

Table of Blast hits (query gene, subject gene, %identity, blast score, %coverage, e-value):
Mycgr3G70471	AEO57187	78	218	98.5185185185	7e-70	
Mycgr3G38483	AEO57186	44	246	100.0	9e-75	


>>

41. DS572698_0
Source: Verticillium dahliae VdLs.17 supercont1.4 genomic scaffold, whole genome shotgun sequence.

Number of proteins with BLAST hits to this cluster: 2
MultiGeneBlast score: 2.0
Cumulative Blast bit score: 462

Table of genes, locations, strands and annotations of subject cluster:
EGY21069	781553	782680	+	hypothetical_protein	no_locus_tag
EGY21070	783084	784269	-	hypothetical_protein	no_locus_tag
EGY21071	785052	786512	-	DNA-dependent_RNA_polymerase_I_subunit_A43	no_locus_tag
EGY21072	787000	788053	-	isoflavone_reductase_family_protein	no_locus_tag
EGY21073	789353	789964	-	hypothetical_protein	no_locus_tag
EGY21074	790955	792820	+	MFS_hexose_transporter	no_locus_tag
EGY21075	793835	794690	-	hypothetical_protein	no_locus_tag
EGY21076	795240	796551	+	actin	no_locus_tag
EGY21077	798886	800268	+	meiotic_mRNA_stability_protein_kinase_SSN3	no_locus_tag
EGY21078	800939	801816	-	40S_ribosomal_protein_S24	no_locus_tag
EGY21079	802369	803460	+	FAM86A_protein	no_locus_tag
EGY21080	805312	806636	+	hypothetical_protein	no_locus_tag
EGY21081	808667	809236	+	hypothetical_protein	no_locus_tag
EGY21082	809870	811459	+	peptidyl-prolyl_cis-trans_isomerase_cyp6	no_locus_tag
EGY21083	817126	818625	+	hypothetical_protein	no_locus_tag
EGY21084	820919	822359	-	mannose-6-phosphate_isomerase	no_locus_tag

Table of Blast hits (query gene, subject gene, %identity, blast score, %coverage, e-value):
Mycgr3G70471	EGY21078	81	209	89.6296296296	1e-66	
Mycgr3G38483	EGY21079	42	254	98.6111111111	8e-78	


>>

42. GG698904_0
Source: Nectria haematococca mpVI 77-13-4 chromosome 8 genomic scaffold NECHAsca_11_chr8_3_0, whole genome shotgun sequence.

Number of proteins with BLAST hits to this cluster: 2
MultiGeneBlast score: 2.0
Cumulative Blast bit score: 462

Table of genes, locations, strands and annotations of subject cluster:
EEU42679	804142	804870	+	predicted_protein	no_locus_tag
EEU42868	805055	806428	-	hypothetical_protein	no_locus_tag
EEU42680	810976	811641	+	predicted_protein	no_locus_tag
EEU42681	814195	815414	+	hypothetical_protein	no_locus_tag
EEU42682	816258	820855	+	hypothetical_protein	no_locus_tag
EEU42683	821775	822179	+	predicted_protein	no_locus_tag
EEU42869	822635	823338	-	predicted_protein	no_locus_tag
EEU42684	823840	824937	+	hypothetical_protein	no_locus_tag
EEU42685	829837	830331	+	hypothetical_protein	no_locus_tag
EEU42686	833239	834746	+	hypothetical_protein	no_locus_tag
EEU42687	839970	841415	+	hypothetical_protein	no_locus_tag
EEU42688	843020	844413	+	predicted_protein	no_locus_tag
EEU42870	844777	846192	-	hypothetical_protein	no_locus_tag

Table of Blast hits (query gene, subject gene, %identity, blast score, %coverage, e-value):
Mycgr3G70471	EEU42869	81	207	89.6296296296	8e-66	
Mycgr3G38483	EEU42684	42	255	100.0	3e-78	


>>

43. CABT02000038_0
Source: Sordaria macrospora k-hell, whole genome shotgun sequencing project.

Number of proteins with BLAST hits to this cluster: 2
MultiGeneBlast score: 2.0
Cumulative Blast bit score: 462

Table of genes, locations, strands and annotations of subject cluster:
CCC13407	133206	134537	-	not annotated	no_locus_tag
CCC13408	135554	136964	-	not annotated	no_locus_tag
CCC13409	139423	140732	+	not annotated	no_locus_tag
CCC13410	142589	144193	-	not annotated	no_locus_tag
CCC13411	147403	148710	+	not annotated	no_locus_tag
CCC13412	149566	150888	+	not annotated	no_locus_tag
CCC13413	151354	152414	-	not annotated	no_locus_tag
CCC13414	153078	154329	-	not annotated	no_locus_tag
CCC13415	159343	160871	-	not annotated	no_locus_tag
CCC13416	170112	171711	-	not annotated	no_locus_tag
CCC13417	173769	174434	-	not annotated	no_locus_tag

Table of Blast hits (query gene, subject gene, %identity, blast score, %coverage, e-value):
Mycgr3G70471	CCC13413	80	221	98.5185185185	4e-71	
Mycgr3G38483	CCC13414	44	241	102.5	9e-73	


>>

44. JH921437_0
Source: Marssonina brunnea f. sp. 'multigermtubi' MB_m1 unplaced genomic scaffold M6_S00010, whole genome shotgun sequence.

Number of proteins with BLAST hits to this cluster: 2
MultiGeneBlast score: 2.0
Cumulative Blast bit score: 461

Table of genes, locations, strands and annotations of subject cluster:
EKD17078	898355	902560	+	hypothetical_protein	no_locus_tag
EKD17079	902942	903892	+	hypothetical_protein	no_locus_tag
EKD17080	905914	907905	+	sugar_transporter	no_locus_tag
EKD17081	908753	910296	+	arrestin	no_locus_tag
EKD17082	910701	913983	-	beta-glucosidase_D	no_locus_tag
EKD17083	915618	916301	-	40S_ribosomal_protein_S24	no_locus_tag
EKD17084	916620	917718	+	putative_Protein_FAM86A	no_locus_tag
EKD17085	918073	918835	-	hypothetical_protein	no_locus_tag
EKD17086	920014	925753	-	hypothetical_protein	no_locus_tag
EKD17087	926587	927341	-	hypothetical_protein	no_locus_tag
EKD17088	931031	931951	-	meiotic_recombination_protein_DMC1	no_locus_tag
EKD17089	932255	933825	-	meiotic_recombination_protein_dmc1	no_locus_tag
EKD17090	935516	936420	-	zinc_knuckle_protein	no_locus_tag

Table of Blast hits (query gene, subject gene, %identity, blast score, %coverage, e-value):
Mycgr3G70471	EKD17083	76	211	100.740740741	2e-67	
Mycgr3G38483	EKD17084	41	250	98.6111111111	1e-76	


>>

45. DS985215_0
Source: Verticillium albo-atrum VaMs.102 supercont1.2 genomic scaffold, whole genome shotgun sequence.

Number of proteins with BLAST hits to this cluster: 2
MultiGeneBlast score: 2.0
Cumulative Blast bit score: 460

Table of genes, locations, strands and annotations of subject cluster:
EEY16017	2167459	2168575	+	conserved_hypothetical_protein	no_locus_tag
EEY16018	2168990	2170178	-	conserved_hypothetical_protein	no_locus_tag
EEY16019	2170981	2172217	-	DNA-dependent_RNA_polymerase_I_subunit_A43	no_locus_tag
EEY16020	2172914	2173972	-	isoflavone_reductase_family_protein	no_locus_tag
EEY16021	2175276	2175884	-	conserved_hypothetical_protein	no_locus_tag
EEY16022	2177249	2178697	+	sugar_transport_protein	no_locus_tag
EEY16023	2180195	2181050	-	conserved_hypothetical_protein	no_locus_tag
EEY16024	2181688	2182992	+	actin	no_locus_tag
EEY16025	2185288	2186670	+	meiotic_mRNA_stability_protein_kinase_SSN3	no_locus_tag
EEY16026	2187340	2188215	-	40S_ribosomal_protein_S24	no_locus_tag
EEY16027	2188794	2189885	+	FAM86A	no_locus_tag
EEY16028	2194957	2195526	+	hypothetical_protein	no_locus_tag
EEY16029	2196162	2197715	+	peptidyl-prolyl_cis-trans_isomerase_cyp6	no_locus_tag
EEY16030	2203279	2204455	+	conserved_hypothetical_protein	no_locus_tag
EEY16031	2207064	2208503	-	mannose-6-phosphate_isomerase	no_locus_tag
EEY16032	2209773	2210840	+	conserved_hypothetical_protein	no_locus_tag

Table of Blast hits (query gene, subject gene, %identity, blast score, %coverage, e-value):
Mycgr3G70471	EEY16026	81	209	89.6296296296	1e-66	
Mycgr3G38483	EEY16027	42	251	98.8888888889	9e-77	


>>

46. CACQ02001341_0
Source: Colletotrichum higginsianum strain IMI 349063, whole genome shotgun sequencing project.

Number of proteins with BLAST hits to this cluster: 2
MultiGeneBlast score: 2.0
Cumulative Blast bit score: 459

Table of genes, locations, strands and annotations of subject cluster:
CCF34943	1104	1935	-	ribosomal_protein_S24e	no_locus_tag
CCF34944	2606	3817	+	hypothetical_protein	no_locus_tag
CCF34945	6200	6772	+	hypothetical_protein	no_locus_tag

Table of Blast hits (query gene, subject gene, %identity, blast score, %coverage, e-value):
Mycgr3G70471	CCF34943	83	213	89.6296296296	5e-68	
Mycgr3G38483	CCF34944	48	246	83.6111111111	6e-75	


>>

47. GL891302_0
Source: Neurospora tetrasperma FGSC 2508 unplaced genomic scaffold NEUTE1scaffold_1, whole genome shotgun sequence.

Number of proteins with BLAST hits to this cluster: 2
MultiGeneBlast score: 2.0
Cumulative Blast bit score: 453

Table of genes, locations, strands and annotations of subject cluster:
EGO60060	92234	92419	-	hypothetical_protein	no_locus_tag
EGO60061	93655	93966	+	hypothetical_protein	no_locus_tag
EGO60062	95879	97194	+	hypothetical_protein	no_locus_tag
EGO60063	101185	101370	-	hypothetical_protein	no_locus_tag
EGO60064	106035	107801	+	hypothetical_protein	no_locus_tag
EGO60065	111785	113049	+	hypothetical_protein	no_locus_tag
EGO60066	113653	114706	+	hypothetical_protein	no_locus_tag
EGO60067	115000	115964	-	hypothetical_protein	no_locus_tag
EGO60068	116836	117500	-	hypothetical_protein	no_locus_tag
EGO60069	117816	119126	+	hypothetical_protein	no_locus_tag
EGO60070	120181	121425	+	hypothetical_protein	no_locus_tag
EGO60071	122519	127395	-	hypothetical_protein	no_locus_tag
EGO60072	128505	129817	-	hypothetical_protein	no_locus_tag
EGO60073	131265	131745	+	hypothetical_protein	no_locus_tag
EGO60074	134420	135670	+	hypothetical_protein	no_locus_tag

Table of Blast hits (query gene, subject gene, %identity, blast score, %coverage, e-value):
Mycgr3G70471	EGO60066	80	221	98.5185185185	4e-71	
Mycgr3G38483	EGO60065	42	232	105.555555556	3e-69	


>>

48. GL891107_1
Source: Neurospora tetrasperma FGSC 2509 unplaced genomic scaffold NEUTE2scaffold_2, whole genome shotgun sequence.

Number of proteins with BLAST hits to this cluster: 2
MultiGeneBlast score: 2.0
Cumulative Blast bit score: 453

Table of genes, locations, strands and annotations of subject cluster:
EGZ75976	6057048	6057528	-	hypothetical_protein	no_locus_tag
EGZ75977	6058976	6060288	+	putative_GTP_cyclohydrolase_II	no_locus_tag
EGZ75978	6061398	6066274	+	hypothetical_protein	no_locus_tag
EGZ75979	6067569	6068375	-	hypothetical_protein	no_locus_tag
EGZ75980	6069667	6070977	-	hypothetical_protein	no_locus_tag
EGZ75981	6071293	6071957	+	hypothetical_protein	no_locus_tag
EGZ75982	6072829	6073793	+	hypothetical_protein	no_locus_tag
EGZ75983	6074087	6075139	-	putative_40S_ribosomal_protein_S24	no_locus_tag
EGZ75984	6075743	6077007	-	hypothetical_protein	no_locus_tag
EGZ75985	6080991	6082757	-	hypothetical_protein	no_locus_tag
EGZ75986	6087422	6087607	+	hypothetical_protein	no_locus_tag
EGZ75987	6089578	6091056	-	hypothetical_protein	no_locus_tag
EGZ75988	6091595	6092910	-	cyclophilin-like_protein	no_locus_tag
EGZ75989	6094823	6095134	-	hypothetical_protein	no_locus_tag
EGZ75990	6096125	6096556	+	hypothetical_protein	no_locus_tag

Table of Blast hits (query gene, subject gene, %identity, blast score, %coverage, e-value):
Mycgr3G70471	EGZ75983	80	221	98.5185185185	4e-71	
Mycgr3G38483	EGZ75984	42	232	105.555555556	3e-69	


>>

49. BX294027_0
Source: Neurospora crassa DNA linkage group V BAC contig B8G12.

Number of proteins with BLAST hits to this cluster: 2
MultiGeneBlast score: 2.0
Cumulative Blast bit score: 451

Table of genes, locations, strands and annotations of subject cluster:
CAD71093	101557	102037	-	hypothetical_protein	B8G12.330
CAD71094	103463	104787	+	probable_GTP_cyclohydrolase_II	B8G12.340
CAD71095	105921	110788	+	hypothetical_protein	B8G12.350
CAD71096	112141	113397	-	hypothetical_protein	B8G12.360
CAD71097	114426	115762	-	hypothetical_protein	B8G12.370
CAD71098	116117	116805	+	hypothetical_protein	B8G12.380
CAD71099	117334	118238	+	hypothetical_protein	B8G12.390
CAD71100	118582	119638	-	probable_40S_RIBOSOMAL_PROTEIN_S24	B8G12.400
CAD71101	120250	121514	-	conserved_hypothetical_protein	B8G12.410
CAD71102	125734	127499	-	conserved_hypothetical_protein	B8G12.430
CAD71103	134351	135769	-	hypothetical_protein	B8G12.440
CAD71104	136139	137682	-	conserved_hypothetical_protein	B8G12.450
CAD71105	139606	140202	-	putative_protein	B8G12.460

Table of Blast hits (query gene, subject gene, %identity, blast score, %coverage, e-value):
Mycgr3G70471	CAD71100	80	221	98.5185185185	4e-71	
Mycgr3G38483	CAD71101	43	231	105.555555556	1e-68	


>>

50. FQ790270_0
Source: Botryotinia fuckeliana T4 SuperContig_51_1 genomic supercontig.

Number of proteins with BLAST hits to this cluster: 2
MultiGeneBlast score: 2.0
Cumulative Blast bit score: 451

Table of genes, locations, strands and annotations of subject cluster:
CCD44202	174404	175972	-	similar_to_MFS_transporter	BofuT4_P057820.1
CCD44203	176676	176954	-	hypothetical_protein	BofuT4_uP057830.1
CCD44204	178012	180335	+	hypothetical_protein	BofuT4_P057840.1
CCD44205	180950	181371	+	hypothetical_protein	BofuT4_uP057850.1
CCD44206	182411	183849	-	similar_to_reduced_viability_upon_starvation protein	BofuT4_P057860.1
CCD44207	184833	186617	+	similar_to_cysteine_desulfurase	BofuT4_P057870.1
CCD44208	188300	190177	-	similar_to_beta-catenin-like_protein_1	BofuT4_P057880.1
CCD44209	190700	191541	+	hypothetical_protein	BofuT4_P057890.1
CCD44210	192543	193822	-	hypothetical_protein	BofuT4_P057900.1
CCD44211	194252	194897	+	similar_to_40S_ribosomal_protein_S24	BofuT4_P057910.1
CCD44212	198219	199833	-	similar_to_transcription_factor_Cys6	BofuT4_P057920.1
CCD44213	200643	201038	+	hypothetical_protein	BofuT4_P057930.1
CCD44214	201138	201296	+	predicted_protein	BofuT4_uP057940.1
CCD44215	201962	202291	+	predicted_protein	BofuT4_P057950.1
CCD44216	202830	204345	+	hypothetical_protein	BofuT4_P057960.1
CCD44217	205490	207018	-	hypothetical_protein	BofuT4_P057970.1
CCD44218	207834	209836	-	similar_to_sugar_transporter	BofuT4_P057980.1
CCD44219	214238	218096	-	hypothetical_protein	BofuT4_P057990.1

Table of Blast hits (query gene, subject gene, %identity, blast score, %coverage, e-value):
Mycgr3G70471	CCD44211	81	208	89.6296296296	3e-66	
Mycgr3G38483	CCD44210	42	243	92.7777777778	2e-73	


>>

51. DS499601_0
Source: Aspergillus fumigatus A1163 scf_000008 genomic scaffold, whole genome shotgun sequence.

Number of proteins with BLAST hits to this cluster: 2
MultiGeneBlast score: 2.0
Cumulative Blast bit score: 444

Table of genes, locations, strands and annotations of subject cluster:
EDP48153	555397	557188	+	AIF-like_mitochondrial_oxidoreductase_(Nfrl), putative	no_locus_tag
EDP48154	557497	558783	-	RNA_polymerase_I_subunit_Rpa43,_putative	no_locus_tag
EDP48155	559047	560268	+	membrane_associated_DnaJ_chaperone,_putative	no_locus_tag
EDP48156	562349	563202	+	conserved_hypothetical_protein	no_locus_tag
EDP48157	564946	567299	+	Ran-binding_protein_(RanBPM),_putative	no_locus_tag
EDP48158	568968	571196	+	conserved_hypothetical_protein	no_locus_tag
EDP48159	571683	573136	-	conserved_hypothetical_protein	no_locus_tag
EDP48160	573451	574295	+	37S_ribosomal_protein_S24	no_locus_tag
EDP48161	575479	576612	-	streptococcal_hemagglutinin_protein,_putative	no_locus_tag
EDP48162	580308	581919	+	RNA_binding_protein,_putative	no_locus_tag
EDP48163	582601	584267	+	UDP-N-acetylglucosamine_pyrophosphorylase	no_locus_tag
EDP48164	585541	586575	+	zinc_knuckle_nucleic_acid_binding_protein, putative	no_locus_tag
EDP48165	587562	589079	+	meiotic_recombination_protein_(Dmc1),_putative	no_locus_tag
EDP48166	589483	590430	+	ribosomal_small_subunit_assembly_protein, putative	no_locus_tag
EDP48167	591374	592258	+	conserved_hypothetical_protein	no_locus_tag

Table of Blast hits (query gene, subject gene, %identity, blast score, %coverage, e-value):
Mycgr3G70471	EDP48160	82	227	97.7777777778	1e-73	
Mycgr3G38483	EDP48159	35	217	100.833333333	3e-63	


>>

52. AAHF01000015_0
Source: Aspergillus fumigatus Af293, whole genome shotgun sequencing project.

Number of proteins with BLAST hits to this cluster: 2
MultiGeneBlast score: 2.0
Cumulative Blast bit score: 444

Table of genes, locations, strands and annotations of subject cluster:
EAL84672	136600	137484	-	conserved_hypothetical_protein	no_locus_tag
EAL84673	138426	139373	-	ribosomal_small_subunit_assembly_protein,_putative	no_locus_tag
EAL84674	139777	141294	-	meiotic_recombination_protein_(Dmc1),_putative	no_locus_tag
EAL84675	142279	143313	-	zinc_knuckle_nucleic_acid_binding_protein,_putative	no_locus_tag
EAL84676	144587	146253	-	UDP-N-acetylglucosamine_pyrophosphorylase	no_locus_tag
EAL84677	146935	148546	-	cyclophilin-type_peptidyl-prolyl_cis-trans_isomerase,_putative	no_locus_tag
EAL84679	154058	155191	+	streptococcal_hemagglutinin_protein,_putative	no_locus_tag
EAL84680	156377	157221	-	37S_ribosomal_protein_S24	no_locus_tag
EAL84681	157536	158989	+	conserved_hypothetical_protein	no_locus_tag
EAL84682	159476	161701	-	conserved_hypothetical_protein	no_locus_tag
EAL84683	163370	165723	-	Ran-binding_protein_(RanBP10),_putative	no_locus_tag
EAL84684	167467	168320	-	conserved_hypothetical_protein	no_locus_tag
EAL84685	170401	171622	-	membrane_associated_DnaJ_chaperone,_putative	no_locus_tag
EAL84686	171886	173172	+	RNA_polymerase_I_subunit_Rpa43,_putative	no_locus_tag
EAL84687	173481	175272	-	AIF-like_mitochondrial_oxidoreductase_(Nfrl),_putative	no_locus_tag
EAL84688	176288	180226	-	conserved_hypothetical_protein	no_locus_tag

Table of Blast hits (query gene, subject gene, %identity, blast score, %coverage, e-value):
Mycgr3G70471	EAL84680	82	227	97.7777777778	1e-73	
Mycgr3G38483	EAL84681	35	217	100.833333333	3e-63	


>>

53. DS027692_0
Source: Neosartorya fischeri NRRL 181 1099437636259 genomic scaffold, whole genome shotgun sequence.

Number of proteins with BLAST hits to this cluster: 2
MultiGeneBlast score: 2.0
Cumulative Blast bit score: 443

Table of genes, locations, strands and annotations of subject cluster:
EAW20947	808154	809950	+	AIF-like_mitochondrial_oxidoreductase_(Nfrl), putative	no_locus_tag
EAW20948	810252	811547	-	RNA_polymerase_I_subunit_Rpa43,_putative	no_locus_tag
EAW20949	811816	813037	+	membrane_associated_DnaJ_chaperone,_putative	no_locus_tag
EAW20950	815119	815972	+	conserved_hypothetical_protein	no_locus_tag
EAW20951	817712	820064	+	Ran-binding_protein_(RanBPM),_putative	no_locus_tag
EAW20952	821619	823844	+	conserved_hypothetical_protein	no_locus_tag
EAW20953	824322	825775	-	conserved_hypothetical_protein	no_locus_tag
EAW20954	826091	826927	+	37S_ribosomal_protein_S24	no_locus_tag
EAW20955	828164	829258	-	streptococcal_hemagglutinin_protein,_putative	no_locus_tag
EAW20956	832963	834582	+	RNA_binding_protein,_putative	no_locus_tag
EAW20957	835256	836926	+	UDP-N-acetylglucosamine_pyrophosphorylase	no_locus_tag
EAW20958	838202	839286	+	zinc_knuckle_domain_protein	no_locus_tag
EAW20959	840263	841711	+	meiotic_recombination_protein_dmc1	no_locus_tag
EAW20960	842184	843131	+	conserved_hypothetical_protein	no_locus_tag
EAW20961	844075	844958	+	conserved_hypothetical_protein	no_locus_tag

Table of Blast hits (query gene, subject gene, %identity, blast score, %coverage, e-value):
Mycgr3G70471	EAW20954	83	227	97.7777777778	8e-74	
Mycgr3G38483	EAW20953	36	216	100.833333333	4e-63	


>>

54. AM920436_0
Source: Penicillium chrysogenum Wisconsin 54-1255 complete genome, contig Pc00c21.

Number of proteins with BLAST hits to this cluster: 2
MultiGeneBlast score: 2.0
Cumulative Blast bit score: 442

Table of genes, locations, strands and annotations of subject cluster:
CAP96088	2831908	2832831	-	not_annotated	Pc21g11910
CAP96089	2833511	2834584	-	not_annotated	Pc21g11920
CAP96090	2834894	2836283	-	not_annotated	Pc21g11930
CAP96091	2837055	2838092	-	not_annotated	Pc21g11940
CAP96092	2838955	2840586	-	not_annotated	Pc21g11950
CAP96093	2840978	2842495	-	not_annotated	Pc21g11960
CAP96094	2842794	2843588	+	hypothetical_protein	Pc21g11970
CAP96095	2845075	2846573	+	not_annotated	Pc21g11980
CAP96096	2847105	2847745	-	hypothetical_protein	Pc21g11990
CAP96097	2848539	2849367	+	hypothetical_protein	Pc21g12000
CAP96098	2849757	2850458	-	not_annotated	Pc21g12010
CAP96099	2850733	2852061	+	not_annotated	Pc21g12020
CAP96100	2852522	2854711	-	not_annotated	Pc21g12030
CAP96101	2855767	2858093	-	not_annotated	Pc21g12040
CAP96102	2859150	2860021	-	not_annotated	Pc21g12050
CAP96103	2861041	2862233	-	unnamed	Pc21g12060
CAP96104	2862538	2863740	+	not_annotated	Pc21g12070
CAP96105	2863921	2866133	-	not_annotated	Pc21g12080
CAP96106	2866749	2871092	-	not_annotated	Pc21g12090
CAP96107	2871757	2873813	-	not_annotated	Pc21g12100

Table of Blast hits (query gene, subject gene, %identity, blast score, %coverage, e-value):
Mycgr3G70471	CAP96098	80	221	97.7777777778	3e-71	
Mycgr3G38483	CAP96099	38	221	99.1666666667	3e-65	


>>

55. CP003009_1
Source: Thielavia terrestris NRRL 8126 chromosome 1, complete sequence.

Number of proteins with BLAST hits to this cluster: 2
MultiGeneBlast score: 2.0
Cumulative Blast bit score: 441

Table of genes, locations, strands and annotations of subject cluster:
AEO63709	5987409	5988953	+	hypothetical_protein	THITE_2109250
AEO63710	5990081	5990881	+	hypothetical_protein	THITE_2037751
AEO63711	5992972	5993499	+	hypothetical_protein	THITE_2109251
AEO63712	5994117	5995707	+	hypothetical_protein	THITE_2109253
AEO63713	6001616	6003207	+	hypothetical_protein	THITE_39797
AEO63714	6004213	6005288	+	hypothetical_protein	THITE_2109257
AEO63715	6005597	6006325	+	hypothetical_protein	THITE_2109261
AEO63716	6008167	6012675	-	hypothetical_protein	THITE_2109263
AEO63717	6013102	6014363	-	hypothetical_protein	THITE_2169538
AEO63718	6016896	6019160	+	hypothetical_protein	THITE_2109268
AEO63719	6019971	6020825	-	hypothetical_protein	THITE_2109271
AEO63720	6024369	6025490	+	hypothetical_protein	THITE_2109275
AEO63721	6025910	6027534	-	hypothetical_protein	THITE_41181

Table of Blast hits (query gene, subject gene, %identity, blast score, %coverage, e-value):
Mycgr3G70471	AEO63715	78	218	98.5185185185	5e-70	
Mycgr3G38483	AEO63714	41	223	100.0	4e-66	


>>

56. CAGA01000037_1
Source: Claviceps purpurea 20.1, whole genome shotgun sequencing project.

Number of proteins with BLAST hits to this cluster: 2
MultiGeneBlast score: 2.0
Cumulative Blast bit score: 439

Table of genes, locations, strands and annotations of subject cluster:
CCE32102	283133	284683	-	related_to_peptidylprolyl_isomerase_(cyclophilin)-like_protein	no_locus_tag
CCE32103	290726	291208	-	uncharacterized_protein	no_locus_tag
CCE32104	296580	297681	-	uncharacterized_protein	no_locus_tag
CCE32105	298092	299045	+	probable_40S_RIBOSOMAL_PROTEIN_S24	no_locus_tag
CCE32106	300849	303723	-	uncharacterized_protein	no_locus_tag
CCE32107	304335	305601	-	probable_GTP_cyclohydrolase_II	no_locus_tag
CCE32108	306479	307135	-	uncharacterized_protein	no_locus_tag
CCE32109	308741	310162	+	related_to_dna-dependent_rna_polymerase_I_subunit_a43_(rpa43)	no_locus_tag
CCE32110	310829	311324	+	uncharacterized_protein	no_locus_tag
CCE32111	313460	314481	+	related_to_neutral_amino_acid_permease	no_locus_tag
CCE32112	315185	316070	-	related_to_aspergillopepsin_II_precursor	no_locus_tag

Table of Blast hits (query gene, subject gene, %identity, blast score, %coverage, e-value):
Mycgr3G70471	CCE32105	82	208	89.6296296296	3e-66	
Mycgr3G38483	CCE32104	40	231	98.8888888889	5e-69	


>>

57. DS027053_0
Source: Aspergillus clavatus NRRL 1 1099423829799 genomic scaffold, whole genome shotgun sequence.

Number of proteins with BLAST hits to this cluster: 2
MultiGeneBlast score: 2.0
Cumulative Blast bit score: 438

Table of genes, locations, strands and annotations of subject cluster:
EAW10897	173793	174742	-	conserved_hypothetical_protein	no_locus_tag
EAW10898	175692	176679	-	conserved_hypothetical_protein	no_locus_tag
EAW10899	177056	178593	-	meiotic_recombination_protein_dmc1	no_locus_tag
EAW10900	179618	180724	-	zinc_knuckle_domain_protein	no_locus_tag
EAW10901	182142	183815	-	UDP-N-acetylglucosamine_pyrophosphorylase	no_locus_tag
EAW10902	184548	186192	-	RNA_binding_protein,_putative	no_locus_tag
EAW10903	190114	191181	+	streptococcal_hemagglutinin_protein,_putative	no_locus_tag
EAW10904	192493	193365	-	37S_ribosomal_protein_S24	no_locus_tag
EAW10905	193698	195092	+	conserved_hypothetical_protein	no_locus_tag
EAW10906	195978	198206	-	conserved_hypothetical_protein	no_locus_tag
EAW10907	200430	202830	-	Ran-binding_protein_(RanBPM),_putative	no_locus_tag
EAW10908	204636	205514	-	DUF1711_domain_protein	no_locus_tag
EAW10909	207754	209030	-	membrane_associated_DnaJ_chaperone,_putative	no_locus_tag
EAW10910	209280	210602	+	RNA_polymerase_I_subunit_Rpa43,_putative	no_locus_tag
EAW10911	210954	213097	-	AIF-like_mitochondrial_oxidoreductase_(Nfrl), putative	no_locus_tag
EAW10912	213599	217601	-	conserved_hypothetical_protein	no_locus_tag

Table of Blast hits (query gene, subject gene, %identity, blast score, %coverage, e-value):
Mycgr3G70471	EAW10904	82	224	97.7777777778	9e-73	
Mycgr3G38483	EAW10905	35	214	99.4444444444	2e-62	


>>

58. CU633447_0
Source: Podospora anserina S mat+ genomic DNA chromosome 2, supercontig 3.

Number of proteins with BLAST hits to this cluster: 2
MultiGeneBlast score: 2.0
Cumulative Blast bit score: 436

Table of genes, locations, strands and annotations of subject cluster:
CAP60983	96104	100792	+	not_annotated	no_locus_tag
CAP60984	102290	102823	+	not_annotated	no_locus_tag
CAP60985	104844	106545	-	not_annotated	no_locus_tag
CAP60986	113242	114995	-	not_annotated	no_locus_tag
CAP60987	115411	116533	+	not_annotated	no_locus_tag
CAP60988	116882	117554	+	not_annotated	no_locus_tag
CAP60989	118869	119663	+	not_annotated	no_locus_tag
CAP60990	121609	123078	-	not_annotated	no_locus_tag
CAP60991	123358	124379	-	not_annotated	no_locus_tag
CAP60992	125425	127029	+	not_annotated	no_locus_tag
CAP60993	127166	128122	-	not_annotated	no_locus_tag
CAP60994	128565	129941	+	not_annotated	no_locus_tag
CAP60995	131413	132868	+	not_annotated	no_locus_tag
CAP60996	133083	134495	-	not_annotated	no_locus_tag
CAP60997	135294	136442	+	not_annotated	no_locus_tag
CAP60998	137280	137967	+	not_annotated	no_locus_tag

Table of Blast hits (query gene, subject gene, %identity, blast score, %coverage, e-value):
Mycgr3G70471	CAP60988	81	208	90.3703703704	2e-66	
Mycgr3G38483	CAP60987	42	228	98.8888888889	6e-68	


>>

59. GL698484_0
Source: Metarhizium acridum CQMa 102 unplaced genomic scaffold Scf_015, whole genome shotgun sequence.

Number of proteins with BLAST hits to this cluster: 2
MultiGeneBlast score: 2.0
Cumulative Blast bit score: 434

Table of genes, locations, strands and annotations of subject cluster:
EFY91158	337435	337848	-	NADH-ubiquinone_oxidoreductase_B18_subunit, putative	no_locus_tag
EFY91159	339015	339728	+	serine/threonine_protein_kinase	no_locus_tag
EFY91160	340147	341529	-	DNA-dependent_RNA_polymerase_I_subunit_A43	no_locus_tag
EFY91161	344633	345383	+	hypothetical_protein	no_locus_tag
EFY91162	352226	352807	+	hypothetical_protein	no_locus_tag
EFY91163	353488	354416	-	40S_ribosomal_protein_S24	no_locus_tag
EFY91164	354842	356245	+	hypothetical_protein	no_locus_tag
EFY91165	359454	360415	+	hypothetical_protein	no_locus_tag
EFY91166	361204	362731	+	RNA_binding_protein	no_locus_tag
EFY91167	367725	368807	+	hypothetical_protein	no_locus_tag
EFY91168	370041	371432	+	mannose-6-phosphate_isomerase	no_locus_tag
EFY91169	372895	374103	+	SAGA_complex_subunit_Sgf29	no_locus_tag
EFY91170	375633	376658	+	ADP-ribosylation_factor	no_locus_tag

Table of Blast hits (query gene, subject gene, %identity, blast score, %coverage, e-value):
Mycgr3G70471	EFY91163	80	202	89.6296296296	6e-64	
Mycgr3G38483	EFY91164	44	233	85.8333333333	8e-69	


>>

60. DS572753_0
Source: Paracoccidioides brasiliensis Pb18 supercont1.4 genomic scaffold, whole genome shotgun sequence.

Number of proteins with BLAST hits to this cluster: 2
MultiGeneBlast score: 2.0
Cumulative Blast bit score: 434

Table of genes, locations, strands and annotations of subject cluster:
EEH48225	2531421	2532291	-	conserved_hypothetical_protein	no_locus_tag
EEH48226	2533361	2536483	-	meiotic_recombination_protein_DMC1	no_locus_tag
EEH48227	2537796	2538865	-	conserved_hypothetical_protein	no_locus_tag
EEH48228	2540014	2541726	-	UDP-N-acetylglucosamine_pyrophosphorylase	no_locus_tag
EEH48229	2542296	2543917	-	RNA_binding_protein	no_locus_tag
EEH48230	2547070	2548678	+	predicted_protein	no_locus_tag
EEH48231	2549780	2550477	-	40S_ribosomal_protein_S24	no_locus_tag
EEH48232	2550839	2552272	+	conserved_hypothetical_protein	no_locus_tag
EEH48233	2554685	2557234	-	conserved_hypothetical_protein	no_locus_tag
EEH48234	2558469	2558864	-	conserved_hypothetical_protein	no_locus_tag
EEH48235	2559144	2562880	+	conserved_hypothetical_protein	no_locus_tag
EEH48236	2564933	2567159	+	arrestin	no_locus_tag
EEH48237	2568181	2572320	+	conserved_hypothetical_protein	no_locus_tag

Table of Blast hits (query gene, subject gene, %identity, blast score, %coverage, e-value):
Mycgr3G70471	EEH48231	74	210	99.2592592593	6e-67	
Mycgr3G38483	EEH48232	35	224	97.5	3e-66	


>>

61. KB644412_1
Source: Penicillium oxalicum 114-2 unplaced genomic scaffold scaffold_5, whole genome shotgun sequence.

Number of proteins with BLAST hits to this cluster: 2
MultiGeneBlast score: 2.0
Cumulative Blast bit score: 432

Table of genes, locations, strands and annotations of subject cluster:
EPS30912	4223221	4224863	-	hypothetical_protein	no_locus_tag
EPS30913	4225979	4227156	-	hypothetical_protein	no_locus_tag
EPS30914	4229071	4230798	-	hypothetical_protein	no_locus_tag
EPS30915	4231813	4233541	-	hypothetical_protein	no_locus_tag
EPS30916	4235061	4235285	-	hypothetical_protein	no_locus_tag
EPS30917	4237816	4239420	+	hypothetical_protein	no_locus_tag
EPS30918	4242978	4243830	-	hypothetical_protein	no_locus_tag
EPS30919	4244088	4245327	+	hypothetical_protein	no_locus_tag
EPS30920	4245763	4247992	-	hypothetical_protein	no_locus_tag
EPS30921	4256118	4256929	+	hypothetical_protein	no_locus_tag
EPS30922	4258225	4260792	-	hypothetical_protein	no_locus_tag
EPS30923	4262312	4263270	-	hypothetical_protein	no_locus_tag
EPS30924	4263942	4264648	+	hypothetical_protein	no_locus_tag

Table of Blast hits (query gene, subject gene, %identity, blast score, %coverage, e-value):
Mycgr3G70471	EPS30918	81	223	97.7777777778	6e-72	
Mycgr3G38483	EPS30919	36	210	98.6111111111	6e-61	


>>

62. DS544804_0
Source: Paracoccidioides brasiliensis Pb03 supercont1.2 genomic scaffold, whole genome shotgun sequence.

Number of proteins with BLAST hits to this cluster: 2
MultiGeneBlast score: 2.0
Cumulative Blast bit score: 432

Table of genes, locations, strands and annotations of subject cluster:
EEH18829	457027	459826	-	conserved_hypothetical_protein	no_locus_tag
EEH18830	459894	460295	-	predicted_protein	no_locus_tag
EEH18831	460855	463081	-	conserved_hypothetical_protein	no_locus_tag
EEH18832	465128	469197	-	conserved_hypothetical_protein	no_locus_tag
EEH18833	469715	473307	+	conserved_hypothetical_protein	no_locus_tag
EEH18834	475707	477139	-	conserved_hypothetical_protein	no_locus_tag
EEH18835	477501	478207	+	40S_ribosomal_protein_S24	no_locus_tag
EEH18836	479310	480915	-	predicted_protein	no_locus_tag
EEH18837	483258	485771	+	RNA_binding_protein	no_locus_tag
EEH18838	486341	488053	+	UDP-N-acetylglucosamine_pyrophosphorylase	no_locus_tag
EEH18839	489202	490270	+	conserved_hypothetical_protein	no_locus_tag
EEH18840	491584	493306	+	DNA_repair_and_recombination_protein_radA	no_locus_tag
EEH18841	493592	494706	+	conserved_hypothetical_protein	no_locus_tag
EEH18842	495725	496646	+	conserved_hypothetical_protein	no_locus_tag

Table of Blast hits (query gene, subject gene, %identity, blast score, %coverage, e-value):
Mycgr3G70471	EEH18835	74	210	99.2592592593	6e-67	
Mycgr3G38483	EEH18834	36	223	96.3888888889	5e-66	


>>

63. AKCU01000381_0
Source: Penicillium digitatum Pd1, whole genome shotgun sequencing project.

Number of proteins with BLAST hits to this cluster: 2
MultiGeneBlast score: 2.0
Cumulative Blast bit score: 432

Table of genes, locations, strands and annotations of subject cluster:
EKV11437	9681	11787	+	AIF-like_mitochondrial_oxidoreductase_(Nfrl),_putative	no_locus_tag
EKV11438	12010	13206	-	RNA_polymerase_I_subunit_Rpa43,_putative	no_locus_tag
EKV11439	13521	14724	+	Membrane_associated_DnaJ_chaperone,_putative	no_locus_tag
EKV11440	15761	16650	+	hypothetical_protein	no_locus_tag
EKV11441	17797	20135	+	Ran-binding_protein_(RanBP10),_putative	no_locus_tag
EKV11442	21282	23384	+	hypothetical_protein	no_locus_tag
EKV11443	23861	25199	-	hypothetical_protein	no_locus_tag
EKV11444	25480	26189	+	40S_ribosomal_protein_S24	no_locus_tag
EKV11445	26590	26781	-	hypothetical_protein	no_locus_tag
EKV11446	29353	30420	-	hemagglutinin_protein,_putative	no_locus_tag
EKV11447	32340	32612	-	hypothetical_protein	no_locus_tag
EKV11448	33513	35062	+	Peptidyl-prolyl_cis-trans_isomerase-like_4	no_locus_tag
EKV11449	35437	37073	+	UDP-N-acetylglucosamine_pyrophosphorylase	no_locus_tag
EKV11450	37967	39011	+	Zinc_knuckle_nucleic_acid_binding_protein,_putative	no_locus_tag

Table of Blast hits (query gene, subject gene, %identity, blast score, %coverage, e-value):
Mycgr3G70471	EKV11444	81	222	97.7777777778	9e-72	
Mycgr3G38483	EKV11443	37	211	99.4444444444	2e-61	


>>

64. AKCT01000084_0
Source: Penicillium digitatum PHI26, whole genome shotgun sequencing project.

Number of proteins with BLAST hits to this cluster: 2
MultiGeneBlast score: 2.0
Cumulative Blast bit score: 432

Table of genes, locations, strands and annotations of subject cluster:
EKV16924	188260	190368	+	AIF-like_mitochondrial_oxidoreductase_(Nfrl),_putative	no_locus_tag
EKV16925	190591	191787	-	RNA_polymerase_I_subunit_Rpa43,_putative	no_locus_tag
EKV16926	192103	193306	+	Membrane_associated_DnaJ_chaperone,_putative	no_locus_tag
EKV16927	194344	195233	+	hypothetical_protein	no_locus_tag
EKV16928	196380	198718	+	Ran-binding_protein_(RanBP10),_putative	no_locus_tag
EKV16929	199865	201967	+	hypothetical_protein	no_locus_tag
EKV16930	202445	203783	-	hypothetical_protein	no_locus_tag
EKV16931	204064	204773	+	40S_ribosomal_protein_S24	no_locus_tag
EKV16932	205174	205365	-	hypothetical_protein	no_locus_tag
EKV16933	207940	209007	-	hemagglutinin_protein,_putative	no_locus_tag
EKV16934	210970	211212	-	hypothetical_protein	no_locus_tag
EKV16935	212117	213666	+	Peptidyl-prolyl_cis-trans_isomerase-like_4	no_locus_tag
EKV16936	214041	215677	+	UDP-N-acetylglucosamine_pyrophosphorylase	no_locus_tag
EKV16937	216592	217636	+	Zinc_knuckle_nucleic_acid_binding_protein,_putative	no_locus_tag
EKV16938	218416	219831	+	Meiotic_recombination_protein_(Dmc1),_putative	no_locus_tag
EKV16939	220138	221134	+	Ribosomal_small_subunit_assembly_protein,_putative	no_locus_tag
EKV16940	221915	222958	+	hypothetical_protein	no_locus_tag

Table of Blast hits (query gene, subject gene, %identity, blast score, %coverage, e-value):
Mycgr3G70471	EKV16931	81	222	97.7777777778	9e-72	
Mycgr3G38483	EKV16930	37	211	99.4444444444	2e-61	


>>

65. KB705480_0
Source: Eutypa lata UCREL1 unplaced genomic scaffold EL1_03_scaffold_142, whole genome shotgun sequence.

Number of proteins with BLAST hits to this cluster: 2
MultiGeneBlast score: 2.0
Cumulative Blast bit score: 432

Table of genes, locations, strands and annotations of subject cluster:
EMR72259	36906	37785	-	putative_nad_dependent_epimerase_dehydratase protein	no_locus_tag
EMR72232	38685	39569	+	hypothetical_protein	no_locus_tag
EMR72255	42202	42980	-	hypothetical_protein	no_locus_tag
EMR72241	45308	46144	+	putative_gdsl_esterase_lipase_protein	no_locus_tag
EMR72219	48230	48922	+	hypothetical_protein	no_locus_tag
EMR72230	49613	50394	-	putative_40s_ribosomal_protein_s24_protein	no_locus_tag
EMR72248	50865	52029	+	putative_fam86a_protein	no_locus_tag
EMR72242	52913	53527	+	hypothetical_protein	no_locus_tag
EMR72268	57582	58253	+	hypothetical_protein	no_locus_tag
EMR72224	59023	60147	-	putative_alpha_beta_hydrolase_domain-containing protein	no_locus_tag
EMR72223	68708	70932	-	putative_5_-nucleotidase_protein	no_locus_tag
EMR72249	71697	73548	-	putative_mfs_drug_transporter_protein	no_locus_tag

Table of Blast hits (query gene, subject gene, %identity, blast score, %coverage, e-value):
Mycgr3G70471	EMR72230	76	173	89.6296296296	2e-52	
Mycgr3G38483	EMR72248	44	259	97.5	5e-80	


>>

66. KE145356_0
Source: Glarea lozoyensis ATCC 20868 chromosome Unknown GLAREA13, whole genome shotgun sequence.

Number of proteins with BLAST hits to this cluster: 2
MultiGeneBlast score: 2.0
Cumulative Blast bit score: 427

Table of genes, locations, strands and annotations of subject cluster:
EPE34676	1263634	1265347	+	hypothetical_protein	no_locus_tag
EPE34677	1266321	1268647	+	Oxidoreductase_molybdopterin-binding_protein	no_locus_tag
EPE34678	1270396	1270794	-	hypothetical_protein	no_locus_tag
EPE34679	1271905	1273470	-	hypothetical_protein	no_locus_tag
EPE34680	1274308	1275273	-	hypothetical_protein	no_locus_tag
EPE34681	1276387	1277480	-	S-adenosyl-L-methionine-dependent methyltransferase	no_locus_tag
EPE34682	1277894	1278472	+	Ribosomal_proteins_S24e,_L23_and_L15e	no_locus_tag
EPE34683	1280819	1283134	+	hypothetical_protein	no_locus_tag
EPE34684	1283493	1284963	-	Cyclophilin-like_protein	no_locus_tag
EPE34685	1288271	1289756	+	Zn2/Cys6_DNA-binding_protein	no_locus_tag
EPE34686	1292646	1292933	-	hypothetical_protein	no_locus_tag
EPE34687	1293663	1296080	-	ClpP/crotonase	no_locus_tag
EPE34688	1297919	1300276	+	hypothetical_protein	no_locus_tag

Table of Blast hits (query gene, subject gene, %identity, blast score, %coverage, e-value):
Mycgr3G70471	EPE34682	79	206	91.8518518519	3e-65	
Mycgr3G38483	EPE34681	40	221	97.7777777778	4e-65	


>>

67. JH725156_0
Source: Beauveria bassiana ARSEF 2860 unplaced genomic scaffold BBA_S00007, whole genome shotgun sequence.

Number of proteins with BLAST hits to this cluster: 2
MultiGeneBlast score: 2.0
Cumulative Blast bit score: 424

Table of genes, locations, strands and annotations of subject cluster:
EJP67559	372027	372746	+	glutathione_S-transferase,_putative	no_locus_tag
EJP67560	372863	374305	-	phosphomannose_isomerase_type_I	no_locus_tag
EJP67561	375296	377056	-	hypothetical_protein	no_locus_tag
EJP67562	382431	384066	-	peptidyl-prolyl_cis-trans_isomerase_cyp6	no_locus_tag
EJP67563	384899	385399	-	hypothetical_protein	no_locus_tag
EJP67564	390346	391476	-	Nicotinamide_N-methyltransferase,_putative	no_locus_tag
EJP67565	391842	392763	+	40S_ribosomal_protein_S24	no_locus_tag
EJP67566	393800	394300	-	hypothetical_protein	no_locus_tag
EJP67567	396371	400101	-	clumping_factor_B	no_locus_tag
EJP67568	400542	401733	-	GTP_cyclohydrolase_II	no_locus_tag
EJP67569	403088	404458	+	RNA_polymerase_Rpb7-like_domain-containing protein	no_locus_tag
EJP67570	404770	405525	-	tousled-like_kinase	no_locus_tag
EJP67571	406806	407223	+	NADH-ubiquinone_oxidoreductase_B18_subunit	no_locus_tag
EJP67572	407688	409166	-	amino_acid_transporter	no_locus_tag
EJP67573	411255	412166	-	hypothetical_protein	no_locus_tag

Table of Blast hits (query gene, subject gene, %identity, blast score, %coverage, e-value):
Mycgr3G70471	EJP67565	72	203	98.5185185185	4e-64	
Mycgr3G38483	EJP67564	42	221	98.6111111111	4e-65	


>>

68. DS572830_0
Source: Paracoccidioides brasiliensis Pb01 supercont1.20 genomic scaffold, whole genome shotgun sequence.

Number of proteins with BLAST hits to this cluster: 2
MultiGeneBlast score: 2.0
Cumulative Blast bit score: 422

Table of genes, locations, strands and annotations of subject cluster:
EEH36457	517027	520396	-	conserved_hypothetical_protein	no_locus_tag
EEH36458	521411	523639	-	arrestin	no_locus_tag
EEH36459	525896	527475	-	conserved_hypothetical_protein	no_locus_tag
EEH36460	528533	529395	-	hypothetical_protein	no_locus_tag
EEH36461	529773	530179	+	predicted_protein	no_locus_tag
EEH36462	531759	533930	+	conserved_hypothetical_protein	no_locus_tag
EEH36463	536350	537780	-	conserved_hypothetical_protein	no_locus_tag
EEH36464	538132	538831	+	40S_ribosomal_protein_S24	no_locus_tag
EEH36465	539951	542208	-	predicted_protein	no_locus_tag
EEH36466	544625	546243	+	RNA_binding_protein	no_locus_tag
EEH36467	546821	548547	+	UDP-N-acetylglucosamine_pyrophosphorylase	no_locus_tag
EEH36468	549629	550764	+	zinc_finger_protein_GIS2	no_locus_tag
EEH36469	552667	555144	+	meiotic_recombination_protein_DMC1	no_locus_tag
EEH36470	556199	557114	+	conserved_hypothetical_protein	no_locus_tag
EEH36471	557248	557875	-	predicted_protein	no_locus_tag
EEH36472	557952	561259	+	conserved_hypothetical_protein	no_locus_tag

Table of Blast hits (query gene, subject gene, %identity, blast score, %coverage, e-value):
Mycgr3G70471	EEH36464	76	200	90.3703703704	5e-63	
Mycgr3G38483	EEH36463	36	222	98.8888888889	2e-65	


>>

69. GL573339_0
Source: Geomyces destructans 20631-21 unplaced genomic scaffold supercont1.171, whole genome shotgun sequence.

Number of proteins with BLAST hits to this cluster: 2
MultiGeneBlast score: 2.0
Cumulative Blast bit score: 417

Table of genes, locations, strands and annotations of subject cluster:
ELR04187	20254	21417	-	hypothetical_protein	no_locus_tag
ELR04188	23568	25744	-	hypothetical_protein	no_locus_tag
ELR04189	26346	27086	-	hypothetical_protein	no_locus_tag
ELR04190	27913	29953	+	hypothetical_protein	no_locus_tag
ELR04191	31140	34239	+	hypothetical_protein	no_locus_tag
ELR04192	35308	38627	+	hypothetical_protein	no_locus_tag
ELR04193	39394	40637	-	hypothetical_protein	no_locus_tag
ELR04194	41011	41640	+	small_subunit_ribosomal_protein_S24e	no_locus_tag
ELR04195	43156	44583	-	hypothetical_protein	no_locus_tag
ELR04196	45875	46183	-	hypothetical_protein	no_locus_tag
ELR04197	47537	49186	+	hypothetical_protein	no_locus_tag
ELR04198	49720	50342	-	hypothetical_protein	no_locus_tag
ELR04199	53439	56051	-	hypothetical_protein	no_locus_tag

Table of Blast hits (query gene, subject gene, %identity, blast score, %coverage, e-value):
Mycgr3G70471	ELR04194	74	195	92.5925925926	5e-61	
Mycgr3G38483	ELR04193	40	223	101.388888889	1e-65	


>>

70. JH795346_0
Source: Magnaporthe oryzae P131 unplaced genomic scaffold P131_scaffold00065, whole genome shotgun sequence.

Number of proteins with BLAST hits to this cluster: 2
MultiGeneBlast score: 2.0
Cumulative Blast bit score: 417

Table of genes, locations, strands and annotations of subject cluster:
ELQ70230	7976	9447	-	actin-6	no_locus_tag
ELQ70231	10127	11430	-	GTP_cyclohydrolase-2	no_locus_tag
ELQ70232	12664	15913	+	MFS_hexose_transporter	no_locus_tag
ELQ70233	16193	17086	-	hypothetical_protein	no_locus_tag
ELQ70234	17663	22309	+	hypothetical_protein	no_locus_tag
ELQ70235	25896	26732	+	hypothetical_protein	no_locus_tag
ELQ70236	27915	29142	-	hypothetical_protein	no_locus_tag
ELQ70237	30559	33139	-	hypothetical_protein	no_locus_tag
ELQ70238	40247	43000	-	hypothetical_protein	no_locus_tag
ELQ70239	45048	46565	-	peptidyl-prolyl_cis-trans_isomerase_cyp6	no_locus_tag
ELQ70240	47145	47889	+	40S_ribosomal_protein_S24	no_locus_tag
ELQ70241	48551	49027	-	hypothetical_protein	no_locus_tag
ELQ70242	50993	52162	-	hypothetical_protein	no_locus_tag
ELQ70243	53538	54881	+	mannose-6-phosphate_isomerase	no_locus_tag
ELQ70244	56528	57287	+	ADP-ribosylation_factor_6	no_locus_tag
ELQ70245	58226	60877	-	serine/threonine-protein_kinase_prk1	no_locus_tag

Table of Blast hits (query gene, subject gene, %identity, blast score, %coverage, e-value):
Mycgr3G70471	ELQ70240	80	206	88.8888888889	3e-65	
Mycgr3G38483	ELQ70236	44	211	83.8888888889	2e-61	


>>

71. JH793790_0
Source: Magnaporthe oryzae Y34 unplaced genomic scaffold Y34_scaffold00456, whole genome shotgun sequence.

Number of proteins with BLAST hits to this cluster: 2
MultiGeneBlast score: 2.0
Cumulative Blast bit score: 417

Table of genes, locations, strands and annotations of subject cluster:
ELQ40232	7900	9371	-	actin-6	no_locus_tag
ELQ40233	10051	11354	-	GTP_cyclohydrolase-2	no_locus_tag
ELQ40234	12588	15837	+	MFS_hexose_transporter	no_locus_tag
ELQ40235	16117	17010	-	hypothetical_protein	no_locus_tag
ELQ40236	17587	22232	+	hypothetical_protein	no_locus_tag
ELQ40237	25817	26653	+	hypothetical_protein	no_locus_tag
ELQ40238	27835	29062	-	hypothetical_protein	no_locus_tag
ELQ40239	30481	33062	-	hypothetical_protein	no_locus_tag
ELQ40240	40156	42909	-	hypothetical_protein	no_locus_tag
ELQ40241	44955	46472	-	peptidyl-prolyl_cis-trans_isomerase_cyp6	no_locus_tag
ELQ40242	47052	47796	+	40S_ribosomal_protein_S24	no_locus_tag
ELQ40243	48458	48934	-	hypothetical_protein	no_locus_tag
ELQ40244	50902	52071	-	hypothetical_protein	no_locus_tag
ELQ40245	53447	54790	+	mannose-6-phosphate_isomerase	no_locus_tag
ELQ40246	56439	57198	+	ADP-ribosylation_factor_6	no_locus_tag
ELQ40247	58136	60787	-	serine/threonine-protein_kinase_prk1	no_locus_tag
ELQ40248	61545	63155	+	hypothetical_protein	no_locus_tag
ELQ40249	63569	64602	-	hypothetical_protein	no_locus_tag
ELQ40250	65091	65882	-	hypothetical_protein	no_locus_tag
ELQ40251	66723	67868	+	hypothetical_protein	no_locus_tag

Table of Blast hits (query gene, subject gene, %identity, blast score, %coverage, e-value):
Mycgr3G70471	ELQ40242	80	206	88.8888888889	3e-65	
Mycgr3G38483	ELQ40238	44	211	83.8888888889	2e-61	


>>

72. CM001234_0
Source: Magnaporthe oryzae 70-15 chromosome 4, whole genome shotgun sequence.

Number of proteins with BLAST hits to this cluster: 2
MultiGeneBlast score: 2.0
Cumulative Blast bit score: 417

Table of genes, locations, strands and annotations of subject cluster:
EHA49568	35718	37189	-	actin-like_protein_2	no_locus_tag
EHA49569	37869	39181	-	GTP_cyclohydrolase-2	no_locus_tag
EHA49570	40543	41579	+	hypothetical_protein	no_locus_tag
EHA49571	42007	43640	+	hypothetical_protein	no_locus_tag
EHA49572	43920	44813	-	hypothetical_protein	no_locus_tag
EHA49573	45390	48819	+	hypothetical_protein	no_locus_tag
EHA49574	53623	54459	+	hypothetical_protein	no_locus_tag
EHA49575	55646	56870	-	hypothetical_protein	no_locus_tag
EHA49576	58267	59887	-	hypothetical_protein	no_locus_tag
EHA49577	67968	70722	-	hypothetical_protein	no_locus_tag
EHA49578	72770	74287	-	peptidyl-prolyl_cis-trans_isomerase-like_4	no_locus_tag
EHA49579	74867	75611	+	40S_ribosomal_protein_S24	no_locus_tag
EHA49580	76273	76749	-	hypothetical_protein	no_locus_tag
EHA49581	78716	79885	-	hypothetical_protein	no_locus_tag
EHA49582	80995	82604	+	mannose-6-phosphate_isomerase	no_locus_tag
EHA49583	84253	85012	+	ADP-ribosylation_factor_6	no_locus_tag
EHA49584	85951	87499	-	CMGC/CDK/CDK8_protein_kinase,_variant	no_locus_tag
EHA49586	89360	90970	+	hypothetical_protein	no_locus_tag
EHA49587	91384	92439	-	hypothetical_protein	no_locus_tag
EHA49588	92907	93605	-	hypothetical_protein	no_locus_tag
EHA49589	94216	95691	+	hypothetical_protein	no_locus_tag

Table of Blast hits (query gene, subject gene, %identity, blast score, %coverage, e-value):
Mycgr3G70471	EHA49579	80	206	88.8888888889	3e-65	
Mycgr3G38483	EHA49575	45	211	83.8888888889	2e-61	


>>

73. GL985082_0
Source: Trichoderma reesei QM6a unplaced genomic scaffold TRIREscaffold_27, whole genome shotgun sequence.

Number of proteins with BLAST hits to this cluster: 2
MultiGeneBlast score: 2.0
Cumulative Blast bit score: 415

Table of genes, locations, strands and annotations of subject cluster:
EGR45017	57013	59490	+	predicted_protein	no_locus_tag
EGR45018	61358	63121	+	sugar_transporter	no_locus_tag
EGR45019	64779	65730	+	predicted_protein	no_locus_tag
EGR45101	66209	67550	-	hypothetical_protein	no_locus_tag
EGR45102	67980	69419	-	predicted_protein	no_locus_tag
EGR45020	71282	71974	+	predicted_protein	no_locus_tag
EGR45021	72824	74476	+	predicted_protein	no_locus_tag
EGR45103	75119	76002	-	hypothetical_protein	no_locus_tag
EGR45022	76505	77584	+	predicted_protein	no_locus_tag
EGR45023	83280	83753	+	predicted_protein	no_locus_tag
EGR45024	85482	86951	+	predicted_protein	no_locus_tag
EGR45104	90762	92238	-	predicted_protein	no_locus_tag
EGR45025	94109	96372	+	N-terminal_fungal_transcription factor-containing protein	no_locus_tag

Table of Blast hits (query gene, subject gene, %identity, blast score, %coverage, e-value):
Mycgr3G70471	EGR45103	76	195	89.6296296296	5e-61	
Mycgr3G38483	EGR45022	40	221	99.1666666667	2e-65	


>>

74. KE148175_0
Source: Ophiostoma piceae UAMH 11346 chromosome Unknown scf30, whole genome shotgun sequence.

Number of proteins with BLAST hits to this cluster: 2
MultiGeneBlast score: 2.0
Cumulative Blast bit score: 415

Table of genes, locations, strands and annotations of subject cluster:
EPE02639	37364	38843	-	protein_kinase	no_locus_tag
EPE02640	39569	40815	-	hypothetical_protein	no_locus_tag
EPE02641	41168	41941	-	hypothetical_protein	no_locus_tag
EPE02642	44486	46208	+	peptidyl-prolyl_cis-trans_isomerase_cyp6	no_locus_tag
EPE02643	50472	52637	+	n-terminal_fungal_transcription factor-containing protein	no_locus_tag
EPE02644	53807	55156	+	mannose-6-phosphate_isomerase	no_locus_tag
EPE02645	55576	56616	+	fam86a_protein	no_locus_tag
EPE02646	57153	58130	+	40s_ribosomal_protein_s24	no_locus_tag
EPE02647	58757	59440	-	hypothetical_protein	no_locus_tag
EPE02648	60763	64375	-	gtp_cyclohydrolase-2	no_locus_tag
EPE02649	65182	66450	-	zinc_c6_finger_domain_protein	no_locus_tag
EPE02650	66875	67831	+	nad_dependent_epimerase	no_locus_tag
EPE02651	68139	69281	+	aldehyde_reductase_ii	no_locus_tag
EPE02652	69880	74618	+	solute_carrier_family_40_member_1	no_locus_tag
EPE02653	75604	76276	+	adp-ribosylation_factor_6	no_locus_tag
EPE02654	76780	78132	-	serine_threonine-protein_kinase_ssn3	no_locus_tag

Table of Blast hits (query gene, subject gene, %identity, blast score, %coverage, e-value):
Mycgr3G70471	EPE02646	78	201	88.8888888889	2e-63	
Mycgr3G38483	EPE02645	41	214	99.1666666667	2e-62	


>>

75. GG749437_0
Source: Ajellomyces dermatitidis ATCC 18188 genomic scaffold supercont1.31, whole genome shotgun sequence.

Number of proteins with BLAST hits to this cluster: 2
MultiGeneBlast score: 2.0
Cumulative Blast bit score: 415

Table of genes, locations, strands and annotations of subject cluster:
EGE82680	43224	44427	+	hypothetical_protein	no_locus_tag
EGE82681	44789	46015	-	hypothetical_protein	no_locus_tag
EGE82682	46336	47002	+	37S_ribosomal_protein_S24	no_locus_tag
EGE82683	48021	49616	-	hypothetical_protein	no_locus_tag
EGE82684	51152	52415	+	hypothetical_protein	no_locus_tag
EGE82685	52542	54136	+	RNA_binding_protein	no_locus_tag
EGE82686	54731	56469	+	UDP-N-acetylglucosamine_pyrophosphorylase	no_locus_tag
EGE82687	57568	58727	+	zinc_knuckle_domain-containing_protein	no_locus_tag
EGE82688	60094	61850	+	meiotic_recombination_protein_dmc1	no_locus_tag
EGE82689	62148	63242	+	meiotic_recombination_protein_DMC1	no_locus_tag

Table of Blast hits (query gene, subject gene, %identity, blast score, %coverage, e-value):
Mycgr3G70471	EGE82682	78	204	91.1111111111	1e-64	
Mycgr3G38483	EGE82681	39	211	83.8888888889	1e-61	


>>

76. EQ999974_0
Source: Ajellomyces dermatitidis ER-3 genomic scaffold supercont1.2, whole genome shotgun sequence.

Number of proteins with BLAST hits to this cluster: 2
MultiGeneBlast score: 2.0
Cumulative Blast bit score: 415

Table of genes, locations, strands and annotations of subject cluster:
EEQ86771	4615512	4616838	-	meiotic_recombination_protein_DMC1	no_locus_tag
EEQ86772	4617135	4618891	-	meiotic_recombinase_Dmc1	no_locus_tag
EEQ86773	4620280	4621439	-	zinc_knuckle_domain-containing_protein	no_locus_tag
EEQ86774	4622530	4624268	-	UDP-N-acetylglucosamine_pyrophosphorylase	no_locus_tag
EEQ86775	4624863	4626282	-	peptidyl-prolyl_cis-trans_isomerase-like_4	no_locus_tag
EEQ86776	4626619	4627831	-	predicted_protein	no_locus_tag
EEQ86777	4629473	4630962	+	predicted_protein	no_locus_tag
EEQ86778	4631977	4632643	-	37S_ribosomal_protein_S24	no_locus_tag
EEQ86779	4632966	4634378	+	conserved_hypothetical_protein	no_locus_tag

Table of Blast hits (query gene, subject gene, %identity, blast score, %coverage, e-value):
Mycgr3G70471	EEQ86778	78	204	91.1111111111	1e-64	
Mycgr3G38483	EEQ86779	39	211	83.8888888889	1e-61	


>>

77. GG657453_0
Source: Ajellomyces dermatitidis SLH14081 genomic scaffold supercont1.6, whole genome shotgun sequence.

Number of proteins with BLAST hits to this cluster: 2
MultiGeneBlast score: 2.0
Cumulative Blast bit score: 413

Table of genes, locations, strands and annotations of subject cluster:
EEQ77680	2539526	2540940	-	conserved_hypothetical_protein	no_locus_tag
EEQ77681	2541270	2541936	+	37S_ribosomal_protein_S24	no_locus_tag
EEQ77682	2542951	2544440	-	predicted_protein	no_locus_tag
EEQ77683	2547463	2549057	+	peptidyl-prolyl_cis-trans_isomerase-like_4	no_locus_tag
EEQ77684	2549652	2551390	+	UDP-N-acetylglucosamine_pyrophosphorylase	no_locus_tag
EEQ77685	2552490	2553649	+	zinc_knuckle_domain-containing_protein	no_locus_tag
EEQ77686	2555032	2556788	+	meiotic_recombinase_Dmc1	no_locus_tag
EEQ77687	2557085	2558182	+	meiotic_recombination_protein_DMC1	no_locus_tag

Table of Blast hits (query gene, subject gene, %identity, blast score, %coverage, e-value):
Mycgr3G70471	EEQ77681	78	204	91.1111111111	1e-64	
Mycgr3G38483	EEQ77680	39	209	83.8888888889	6e-61	


>>

78. DS990639_0
Source: Ajellomyces capsulatus H88 supercont1.4 genomic scaffold, whole genome shotgun sequence.

Number of proteins with BLAST hits to this cluster: 2
MultiGeneBlast score: 2.0
Cumulative Blast bit score: 413

Table of genes, locations, strands and annotations of subject cluster:
EGC45833	2154264	2155264	-	conserved_hypothetical_protein	no_locus_tag
EGC45834	2156172	2157373	-	meiotic_recombination_protein_DMC1	no_locus_tag
EGC45835	2157644	2159394	-	meiotic_recombination_protein_dmc1	no_locus_tag
EGC45836	2160800	2161948	-	zinc-finger_protein_GIS2	no_locus_tag
EGC45837	2163181	2164934	-	UDP-N-acetylglucosamine_pyrophosphorylase	no_locus_tag
EGC45838	2165507	2167072	-	peptidyl-prolyl_cis-trans_isomerase	no_locus_tag
EGC45839	2169853	2171431	+	predicted_protein	no_locus_tag
EGC45840	2172375	2173020	-	40S_ribosomal_protein_S24	no_locus_tag
EGC45841	2173343	2174656	+	conserved_hypothetical_protein	no_locus_tag
EGC45842	2177163	2179682	-	conserved_hypothetical_protein	no_locus_tag
EGC45843	2180938	2181298	-	cytochrome_c_oxidase_assembly_protein	no_locus_tag
EGC45844	2181600	2182484	+	conserved_hypothetical_protein	no_locus_tag
EGC45845	2183015	2184734	+	triacylglycerol_lipase	no_locus_tag
EGC45846	2185706	2187912	+	arrestin	no_locus_tag
EGC45847	2188798	2192952	+	conserved_hypothetical_protein	no_locus_tag
EGC45848	2193103	2195580	+	AIF-like_mitochondrial_oxidoreductase	no_locus_tag

Table of Blast hits (query gene, subject gene, %identity, blast score, %coverage, e-value):
Mycgr3G70471	EGC45840	78	202	90.3703703704	4e-64	
Mycgr3G38483	EGC45841	35	211	98.3333333333	2e-61	


>>

79. DS989826_0
Source: Arthroderma gypseum CBS 118893 supercont1.5 genomic scaffold, whole genome shotgun sequence.

Number of proteins with BLAST hits to this cluster: 2
MultiGeneBlast score: 2.0
Cumulative Blast bit score: 413

Table of genes, locations, strands and annotations of subject cluster:
EFR02873	75366	77833	-	PHO_system_negative_regulator	no_locus_tag
EFR02874	78497	82868	+	superkiller_protein_3	no_locus_tag
EFR02875	82946	83713	-	hypothetical_protein	no_locus_tag
EFR02876	84029	84862	+	hypothetical_protein	no_locus_tag
EFR02877	85676	86962	+	hypothetical_protein	no_locus_tag
EFR02878	87104	88038	-	26S_proteasome_non-ATPase_regulatory_subunit_8	no_locus_tag
EFR02879	89213	90208	+	hypothetical_protein	no_locus_tag
EFR02880	90533	92402	-	tripeptidyl-peptidase_1	no_locus_tag
EFR02881	93566	94342	+	aflatoxin_biosynthesis_ketoreductase_nor-1	no_locus_tag
EFR02882	95217	96848	-	hypothetical_protein	no_locus_tag
EFR02883	97216	97974	+	40S_ribosomal_protein_S24	no_locus_tag
EFR02884	98901	100389	-	hypothetical_protein	no_locus_tag
EFR02885	103072	104654	+	peptidyl-prolyl_cis-trans_isomerase_cyp6	no_locus_tag
EFR02886	105264	106949	+	UDP-N-acetylglucosamine_pyrophosphorylase	no_locus_tag
EFR02887	108222	109064	+	DNA-binding_protein_HEXBP	no_locus_tag
EFR02888	110212	111725	+	meiotic_recombinase_Dmc1	no_locus_tag
EFR02889	111944	113006	+	hypothetical_protein	no_locus_tag
EFR02890	113340	114124	+	hypothetical_protein	no_locus_tag
EFR02891	115324	116884	+	RNA-binding_post-transcriptional_regulator_csx1	no_locus_tag

Table of Blast hits (query gene, subject gene, %identity, blast score, %coverage, e-value):
Mycgr3G70471	EFR02883	75	198	90.3703703704	2e-62	
Mycgr3G38483	EFR02882	38	215	97.2222222222	6e-63	


>>

80. GG704913_0
Source: Coccidioides immitis RS genomic scaffold supercont3.3, whole genome shotgun sequence.

Number of proteins with BLAST hits to this cluster: 2
MultiGeneBlast score: 2.0
Cumulative Blast bit score: 412

Table of genes, locations, strands and annotations of subject cluster:
EAS29349	3133886	3135054	-	membrane_associated_DnaJ_chaperone	no_locus_tag
EAS29348	3135390	3136547	+	RNA_polymerase_I_subunit_Rpa43	no_locus_tag
EAS29347	3136776	3138824	-	hypothetical_protein	no_locus_tag
EAS29346	3139359	3143297	-	hypothetical_protein	no_locus_tag
EJB11329	3144066	3146232	-	arrestin_domain-containing_protein	no_locus_tag
EAS29343	3147571	3148278	-	V-type_ATPase,_G_subunit	no_locus_tag
EAS29342	3148585	3148927	+	cytochrome_c_oxidase_assembly_protein	no_locus_tag
EAS29341	3150053	3152365	+	hypothetical_protein	no_locus_tag
EAS29340	3153806	3155135	-	hypothetical_protein	no_locus_tag
EJB11330	3155465	3156118	+	40S_ribosomal_protein_S24	no_locus_tag
EAS29337	3156928	3158393	-	hypothetical_protein	no_locus_tag
EAS29335	3161371	3162891	+	peptidyl-prolyl_cis-trans_isomerase-like_4	no_locus_tag
EAS29334	3163507	3165167	+	UDP-N-acetylglucosamine_pyrophosphorylase	no_locus_tag
EAS29333	3166022	3167068	+	zinc_knuckle_nucleic_acid_binding_protein	no_locus_tag
EJB11331	3168011	3169551	+	meiotic_recombinase_Dmc1	no_locus_tag
EAS29331	3169823	3171184	+	meiotic_recombination_protein_DMC1	no_locus_tag
EAS29330	3171897	3172761	+	hypothetical_protein	no_locus_tag
EAS29329	3173676	3174378	-	hypothetical_protein	no_locus_tag
EAS29326	3176062	3177509	+	mRNA_binding_post-transcriptional_regulator	no_locus_tag

Table of Blast hits (query gene, subject gene, %identity, blast score, %coverage, e-value):
Mycgr3G70471	EJB11330	77	203	91.1111111111	3e-64	
Mycgr3G38483	EAS29340	36	209	98.3333333333	1e-60	


>>

81. GG663363_0
Source: Ajellomyces capsulatus G186AR genomic scaffold supercont2.1, whole genome shotgun sequence.

Number of proteins with BLAST hits to this cluster: 2
MultiGeneBlast score: 2.0
Cumulative Blast bit score: 412

Table of genes, locations, strands and annotations of subject cluster:
EEH10866	1052803	1053504	-	predicted_protein	no_locus_tag
EEH10867	1053954	1054954	-	conserved_hypothetical_protein	no_locus_tag
EEH10868	1056004	1057058	-	meiotic_recombination_protein_DMC1	no_locus_tag
EEH10869	1057331	1059084	-	meiotic_recombination_protein_dmc1	no_locus_tag
EEH10870	1060491	1061639	-	zinc_knuckle_domain-containing_protein	no_locus_tag
EEH10871	1062872	1064635	-	UDP-N-acetylglucosamine_pyrophosphorylase	no_locus_tag
EEH10872	1065208	1066773	-	peptidyl-prolyl_cis-trans_isomerase-like_protein 4	no_locus_tag
EEH10873	1069539	1071117	+	predicted_protein	no_locus_tag
EEH10874	1072060	1072713	-	40S_ribosomal_protein_S24	no_locus_tag
EEH10875	1073005	1074344	+	conserved_hypothetical_protein	no_locus_tag
EEH10876	1076855	1079374	-	conserved_hypothetical_protein	no_locus_tag
EEH10877	1080631	1080991	-	conserved_hypothetical_protein	no_locus_tag
EEH10878	1081289	1082174	+	conserved_hypothetical_protein	no_locus_tag
EEH10879	1082705	1084374	+	triacylglycerol_lipase	no_locus_tag
EEH10880	1085398	1087595	+	arrestin	no_locus_tag
EEH10881	1088536	1091315	+	conserved_hypothetical_protein	no_locus_tag
EEH10882	1091440	1095295	+	rhodocoxin_reductase	no_locus_tag

Table of Blast hits (query gene, subject gene, %identity, blast score, %coverage, e-value):
Mycgr3G70471	EEH10874	78	202	90.3703703704	4e-64	
Mycgr3G38483	EEH10875	34	210	100.0	5e-61	


>>

82. ABDF02000003_1
Source: Trichoderma virens Gv29-8, whole genome shotgun sequencing project.

Number of proteins with BLAST hits to this cluster: 2
MultiGeneBlast score: 2.0
Cumulative Blast bit score: 412

Table of genes, locations, strands and annotations of subject cluster:
EHK25801	2307881	2309330	-	hypothetical_protein	no_locus_tag
EHK25802	2315207	2316219	+	hypothetical_protein	no_locus_tag
EHK25803	2316322	2317849	-	hypothetical_protein	no_locus_tag
EHK25804	2319541	2319984	-	hypothetical_protein	no_locus_tag
EHK25805	2320045	2320671	-	hypothetical_protein	no_locus_tag
EHK25806	2322024	2323320	+	hypothetical_protein	no_locus_tag
EHK25807	2324822	2325889	-	hypothetical_protein	no_locus_tag
EHK25808	2326459	2327300	+	hypothetical_protein	no_locus_tag
EHK25809	2327993	2329644	-	hypothetical_protein	no_locus_tag
EHK25810	2330551	2331273	-	hypothetical_protein	no_locus_tag
EHK25811	2333335	2334672	+	hypothetical_protein	no_locus_tag
EHK25812	2335119	2336459	+	hypothetical_protein	no_locus_tag
EHK25813	2336966	2337872	-	hypothetical_protein	no_locus_tag
EHK25814	2339385	2341177	-	hypothetical_protein	no_locus_tag
EHK25815	2343660	2346180	-	hypothetical_protein	no_locus_tag

Table of Blast hits (query gene, subject gene, %identity, blast score, %coverage, e-value):
Mycgr3G70471	EHK25808	76	193	89.6296296296	3e-60	
Mycgr3G38483	EHK25807	45	219	83.8888888889	9e-65	


>>

83. ABDG02000029_0
Source: Trichoderma atroviride IMI 206040, whole genome shotgun sequencing project.

Number of proteins with BLAST hits to this cluster: 2
MultiGeneBlast score: 2.0
Cumulative Blast bit score: 411

Table of genes, locations, strands and annotations of subject cluster:
EHK39409	225782	228039	+	hypothetical_protein	no_locus_tag
EHK39410	230694	232401	+	hypothetical_protein	no_locus_tag
EHK39411	233660	234574	+	hypothetical_protein	no_locus_tag
EHK39412	235064	236401	-	hypothetical_protein	no_locus_tag
EHK39413	236821	238165	-	hypothetical_protein	no_locus_tag
EHK39414	239802	240524	+	hypothetical_protein	no_locus_tag
EHK39415	241334	242959	+	hypothetical_protein	no_locus_tag
EHK39416	243535	244364	-	hypothetical_protein	no_locus_tag
EHK39417	244840	245913	+	hypothetical_protein	no_locus_tag
EHK39418	250870	251358	+	hypothetical_protein	no_locus_tag
EHK39419	252955	254214	+	hypothetical_protein	no_locus_tag
EHK39420	254562	255651	-	phosphatidyltransferase	no_locus_tag
EHK39421	261889	263383	+	hypothetical_protein	no_locus_tag
EHK39422	265187	265885	-	hypothetical_protein	no_locus_tag

Table of Blast hits (query gene, subject gene, %identity, blast score, %coverage, e-value):
Mycgr3G70471	EHK39416	76	195	89.6296296296	5e-61	
Mycgr3G38483	EHK39417	39	216	99.4444444444	2e-63	


>>

84. GL636509_0
Source: Coccidioides posadasii str. Silveira unplaced genomic scaffold supercont2.24, whole genome shotgun sequence.

Number of proteins with BLAST hits to this cluster: 2
MultiGeneBlast score: 2.0
Cumulative Blast bit score: 409

Table of genes, locations, strands and annotations of subject cluster:
EFW13954	55469	56637	-	conserved_hypothetical_protein	no_locus_tag
EFW13955	56972	58179	+	conserved_hypothetical_protein	no_locus_tag
EFW13956	58357	60163	-	rubredoxin-NAD(+)_reductase	no_locus_tag
EFW13957	60941	64879	-	conserved_hypothetical_protein	no_locus_tag
EFW13958	65653	67814	-	hypothetical_protein	no_locus_tag
EFW13959	68145	69069	+	predicted_protein	no_locus_tag
EFW13960	69169	69877	-	vacuolar_ATPase	no_locus_tag
EFW13961	70184	70526	+	cytochrome_c_oxidase_assembly_protein	no_locus_tag
EFW13962	71649	73964	+	conserved_hypothetical_protein	no_locus_tag
EFW13963	75389	76718	-	conserved_hypothetical_protein	no_locus_tag
EFW13964	77048	77697	+	40S_ribosomal_protein_S24-A	no_locus_tag
EFW13965	78507	79972	-	conserved_hypothetical_protein	no_locus_tag
EFW13966	82984	84504	+	peptidyl-prolyl_cis-trans_isomerase	no_locus_tag
EFW13967	85089	86749	+	UDP-N-acetylglucosamine_pyrophosphorylase	no_locus_tag
EFW13968	87602	88649	+	zinc_knuckle_nucleic_acid_binding_protein	no_locus_tag
EFW13969	89591	91131	+	meiotic_recombination_protein_dmc1	no_locus_tag
EFW13970	91405	92376	+	conserved_hypothetical_protein	no_locus_tag
EFW13971	93781	94344	+	conserved_hypothetical_protein	no_locus_tag
EFW13972	94598	95206	-	predicted_protein	no_locus_tag
EFW13973	97656	99102	+	mRNA_binding_post-transcriptional_regulator	no_locus_tag

Table of Blast hits (query gene, subject gene, %identity, blast score, %coverage, e-value):
Mycgr3G70471	EFW13964	77	203	91.1111111111	3e-64	
Mycgr3G38483	EFW13963	35	206	98.3333333333	1e-59	


>>

85. AABX02000037_0
Source: Neurospora crassa OR74A, whole genome shotgun sequencing project.

Number of proteins with BLAST hits to this cluster: 2
MultiGeneBlast score: 2.0
Cumulative Blast bit score: 407

Table of genes, locations, strands and annotations of subject cluster:
EAA28178	208604	209084	-	predicted_protein	no_locus_tag
EAA28177	210510	211834	+	GTP_cyclohydrolase-2	no_locus_tag
EAA28176	212968	217835	+	predicted_protein	no_locus_tag
EAA28175	219188	220444	-	predicted_protein	no_locus_tag
EAA28174	221473	222809	-	predicted_protein	no_locus_tag
EAA28173	223164	223852	+	predicted_protein	no_locus_tag
EAA28172	224381	225285	+	predicted_protein	no_locus_tag
EAA28171	225629	226685	-	40S_ribosomal_protein_S24	no_locus_tag
EAA28170	227120	228561	-	conserved_hypothetical_protein	no_locus_tag
EAA28169	232781	234547	-	predicted_protein	no_locus_tag
EAA28168	243187	244730	-	hypothetical_protein	no_locus_tag
EAA28167	246654	247250	-	hypothetical_protein	no_locus_tag

Table of Blast hits (query gene, subject gene, %identity, blast score, %coverage, e-value):
Mycgr3G70471	EAA28171	80	221	98.5185185185	4e-71	
Mycgr3G38483	EAA28170	38	186	102.777777778	8e-52	


>>

86. JH126408_0
Source: Cordyceps militaris CM01 unplaced genomic scaffold CCM_S00010, whole genome shotgun sequence.

Number of proteins with BLAST hits to this cluster: 2
MultiGeneBlast score: 2.0
Cumulative Blast bit score: 403

Table of genes, locations, strands and annotations of subject cluster:
EGX87681	391791	392553	-	Protein_kinase-like_domain	no_locus_tag
EGX87682	393147	396392	-	mannose-6-phosphate_isomerase,_class_I	no_locus_tag
EGX87683	397352	399085	-	Fungal_transcriptional_regulatory_protein	no_locus_tag
EGX87684	404866	406436	-	cyclophilin-type_peptidyl-prolyl_cis-trans isomerase	no_locus_tag
EGX87685	407061	410641	+	hypothetical_protein	no_locus_tag
EGX87686	411214	412340	-	Methyltransferase-16,_putative	no_locus_tag
EGX87687	412669	413585	+	40S_ribosomal_protein_S24	no_locus_tag
EGX87688	414562	414984	-	hypothetical_protein	no_locus_tag
EGX87689	415888	416340	+	hypothetical_protein	no_locus_tag
EGX87690	416611	420349	-	hypothetical_protein	no_locus_tag
EGX87691	420812	421999	-	GTP_cyclohydrolase-2	no_locus_tag
EGX87692	423367	424746	+	RNA_polymerase_I_subunit_Rpa43,_putative	no_locus_tag
EGX87693	425051	425806	-	hypothetical_protein	no_locus_tag
EGX87694	426015	427536	+	NADH:ubiquinone_oxidoreductase,_B18_subunit	no_locus_tag
EGX87695	427992	429449	-	amino_acid_transporter	no_locus_tag

Table of Blast hits (query gene, subject gene, %identity, blast score, %coverage, e-value):
Mycgr3G70471	EGX87687	55	173	122.222222222	8e-52	
Mycgr3G38483	EGX87686	42	230	98.3333333333	9e-69	


>>

87. CH476621_0
Source: Sclerotinia sclerotiorum 1980 scaffold_1 genomic scaffold, whole genome shotgun sequence.

Number of proteins with BLAST hits to this cluster: 2
MultiGeneBlast score: 2.0
Cumulative Blast bit score: 403

Table of genes, locations, strands and annotations of subject cluster:
EDN91537	2423059	2423172	+	predicted_protein	no_locus_tag
EDN91538	2424188	2424415	+	predicted_protein	no_locus_tag
EDN91539	2424862	2425974	+	predicted_protein	no_locus_tag
EDN91540	2426352	2427173	+	hypothetical_protein	no_locus_tag
EDN91541	2427963	2429672	+	hypothetical_protein	no_locus_tag
EDN91542	2431695	2434219	-	hypothetical_protein	no_locus_tag
EDN91543	2436377	2437615	+	hypothetical_protein	no_locus_tag
EDN91544	2438063	2439955	-	hypothetical_protein	no_locus_tag
EDN91545	2440484	2441369	+	hypothetical_protein	no_locus_tag
EDN91546	2441673	2441807	+	predicted_protein	no_locus_tag
EDN91547	2442389	2443833	-	hypothetical_protein	no_locus_tag
EDN91548	2444103	2444744	+	40S_ribosomal_protein_S24	no_locus_tag
EDN91549	2446178	2446542	-	predicted_protein	no_locus_tag
EDN91550	2448080	2450124	-	predicted_protein	no_locus_tag
EDN91551	2450609	2451017	-	predicted_protein	no_locus_tag
EDN91552	2451683	2451978	-	predicted_protein	no_locus_tag
EDN91553	2452354	2453865	+	hypothetical_protein	no_locus_tag
EDN91554	2454764	2456289	-	hypothetical_protein	no_locus_tag
EDN91555	2457096	2459199	-	hypothetical_protein	no_locus_tag
EDN91556	2461553	2461708	+	predicted_protein	no_locus_tag
EDN91557	2462091	2462666	+	hypothetical_protein	no_locus_tag
EDN91558	2463138	2463362	+	hypothetical_protein	no_locus_tag
EDN91559	2464438	2466846	-	hypothetical_protein	no_locus_tag

Table of Blast hits (query gene, subject gene, %identity, blast score, %coverage, e-value):
Mycgr3G70471	EDN91548	80	207	89.6296296296	9e-66	
Mycgr3G38483	EDN91547	41	196	92.7777777778	6e-55	


>>

88. GG698544_0
Source: Trichophyton tonsurans CBS 112818 genomic scaffold supercont1.68, whole genome shotgun sequence.

Number of proteins with BLAST hits to this cluster: 2
MultiGeneBlast score: 2.0
Cumulative Blast bit score: 396

Table of genes, locations, strands and annotations of subject cluster:
EGE00587	43497	45959	-	glycosyl_hydrolase	no_locus_tag
EGE00588	46615	50985	+	translation_repressor/antiviral_protein_Ski3	no_locus_tag
EGE00589	51072	51818	-	hypothetical_protein	no_locus_tag
EGE00590	52130	53198	+	hypothetical_protein	no_locus_tag
EGE00591	53608	54938	+	hypothetical_protein	no_locus_tag
EGE00592	55055	55989	-	hypothetical_protein	no_locus_tag
EGE00593	57156	58151	+	hypothetical_protein	no_locus_tag
EGE00594	58507	60232	-	tripeptidyl_peptidase_SED3	no_locus_tag
EGE00595	61488	62264	+	hypothetical_protein	no_locus_tag
EGE00596	63367	64786	-	hypothetical_protein	no_locus_tag
EGE00597	65146	65896	+	ribosomal_protein_S24	no_locus_tag
EGE00598	66802	68369	-	hypothetical_protein	no_locus_tag
EGE00599	71419	72431	+	peptidyl-prolyl_cis-trans_isomerase	no_locus_tag
EGE00600	73683	75342	+	UDP-N-acetylglucosamine_pyrophosphorylase	no_locus_tag
EGE00601	76666	77507	+	zinc_knuckle_domain-containing_protein	no_locus_tag
EGE00602	78660	80206	+	meiotic_recombination_protein_dmc1	no_locus_tag
EGE00603	80527	81597	+	ribosomal_small_subunit_assembly_protein	no_locus_tag

Table of Blast hits (query gene, subject gene, %identity, blast score, %coverage, e-value):
Mycgr3G70471	EGE00597	72	194	90.3703703704	1e-60	
Mycgr3G38483	EGE00596	34	202	98.8888888889	9e-58	


>>

89. CH476615_1
Source: Uncinocarpus reesii 1704 scaffold_1 genomic scaffold, whole genome shotgun sequence.

Number of proteins with BLAST hits to this cluster: 2
MultiGeneBlast score: 2.0
Cumulative Blast bit score: 396

Table of genes, locations, strands and annotations of subject cluster:
EEP77260	5529357	5529689	-	predicted_protein	no_locus_tag
EEP77261	5531075	5532058	-	conserved_hypothetical_protein	no_locus_tag
EEP77262	5532625	5533105	-	meiotic_recombination_protein_DMC1	no_locus_tag
EEP77263	5536631	5538238	-	hypothetical_protein	no_locus_tag
EEP77264	5538811	5540331	-	hypothetical_protein	no_locus_tag
EEP77265	5543194	5544669	+	predicted_protein	no_locus_tag
EEP77266	5545436	5546094	-	40S_ribosomal_protein_S24-A	no_locus_tag
EEP77267	5546553	5547723	+	conserved_hypothetical_protein	no_locus_tag
EEP77268	5549149	5551478	-	predicted_protein	no_locus_tag
EEP77269	5553228	5553903	+	V-type_ATPase,_G_subunit	no_locus_tag
EEP77270	5555120	5557289	+	conserved_hypothetical_protein	no_locus_tag
EEP77271	5557879	5558538	+	predicted_protein	no_locus_tag
EEP77272	5559292	5562976	+	predicted_protein	no_locus_tag
EEP77273	5564052	5565457	+	conserved_hypothetical_protein	no_locus_tag
EEP77274	5566048	5567522	-	predicted_protein	no_locus_tag

Table of Blast hits (query gene, subject gene, %identity, blast score, %coverage, e-value):
Mycgr3G70471	EEP77266	78	206	91.1111111111	2e-65	
Mycgr3G38483	EEP77267	38	190	88.0555555556	2e-53	


>>

90. DS995906_0
Source: Penicillium marneffei ATCC 18224 scf_1105668340770 genomic scaffold, whole genome shotgun sequence.

Number of proteins with BLAST hits to this cluster: 2
MultiGeneBlast score: 2.0
Cumulative Blast bit score: 395

Table of genes, locations, strands and annotations of subject cluster:
EEA18768	563982	565428	-	triacylglycerol_lipase,_putative	no_locus_tag
EEA18769	566293	568072	+	AIF-like_mitochondrial_oxidoreductase_(Nfrl), putative	no_locus_tag
EEA18770	568373	571115	-	conserved_hypothetical_protein	no_locus_tag
EEA18772	571838	574209	-	Ran-binding_protein_(RanBP10),_putative	no_locus_tag
EEA18773	574741	576008	-	alcohol_dehydrogenase,_putative	no_locus_tag
EEA18774	576805	577662	-	conserved_hypothetical_protein	no_locus_tag
EEA18775	579202	580404	-	membrane_associated_DnaJ_chaperone,_putative	no_locus_tag
EEA18776	580723	582048	+	RNA_polymerase_I_subunit_Rpa43,_putative	no_locus_tag
EEA18777	582679	584095	-	conserved_hypothetical_protein	no_locus_tag
EEA18778	584446	585337	+	37S_ribosomal_protein_S24	no_locus_tag
EEA18780	586518	589583	+	conserved_hypothetical_protein	no_locus_tag
EEA18781	590076	591035	-	2,3-dihydroxybenzoic_acid_decarboxylase, putative	no_locus_tag
EEA18782	591562	592831	-	conserved_hypothetical_protein	no_locus_tag
EEA18783	594221	595526	-	U5_snRNP_complex_subunit,_putative	no_locus_tag
EEA18784	595879	596735	+	TRAPP_complex_component_Bet3,_putative	no_locus_tag
EEA18785	598928	601490	+	cAMP-dependent_protein_kinase_pathway_protein (Som1), putative	no_locus_tag
EEA18786	602509	604546	-	hypothetical_protein	no_locus_tag
EEA18787	604988	606981	-	conserved_hypothetical_protein	no_locus_tag

Table of Blast hits (query gene, subject gene, %identity, blast score, %coverage, e-value):
Mycgr3G70471	EEA18778	81	220	97.7777777778	6e-71	
Mycgr3G38483	EEA18777	34	175	101.111111111	1e-47	


>>

91. DS995705_0
Source: Microsporum canis CBS 113480 supercont1.5 genomic scaffold, whole genome shotgun sequence.

Number of proteins with BLAST hits to this cluster: 2
MultiGeneBlast score: 2.0
Cumulative Blast bit score: 395

Table of genes, locations, strands and annotations of subject cluster:
EEQ33250	2656498	2658488	-	meiotic_recombination_protein_DMC1	no_locus_tag
EEQ33251	2658792	2660346	-	meiotic_recombination_protein_dmc1	no_locus_tag
EEQ33252	2661510	2662336	-	zinc_knuckle_domain-containing_protein	no_locus_tag
EEQ33253	2663548	2665225	-	UDP-N-acetylglucosamine_pyrophosphorylase	no_locus_tag
EEQ33254	2665838	2667414	-	peptidyl-prolyl_cis-trans_isomerase-like_4	no_locus_tag
EEQ33255	2669920	2671458	+	predicted_protein	no_locus_tag
EEQ33256	2672351	2673093	-	40S_ribosomal_protein_S24	no_locus_tag
EEQ33257	2673419	2674655	+	conserved_hypothetical_protein	no_locus_tag
EEQ33258	2677505	2679414	+	tripeptidyl_peptidase_SED3	no_locus_tag
EEQ33259	2679743	2680738	-	conserved_hypothetical_protein	no_locus_tag
EEQ33260	2680904	2681560	-	predicted_protein	no_locus_tag
EEQ33261	2681888	2682841	+	26S_proteasome_non-ATPase_regulatory_subunit_8	no_locus_tag
EEQ33262	2683121	2684492	-	conserved_hypothetical_protein	no_locus_tag
EEQ33263	2685271	2686148	-	conserved_hypothetical_protein	no_locus_tag
EEQ33264	2686474	2687235	+	conserved_hypothetical_protein	no_locus_tag
EEQ33265	2687323	2691695	-	superkiller_protein_3	no_locus_tag
EEQ33266	2692330	2694788	+	negative_regulator_of_the_PHO_system	no_locus_tag

Table of Blast hits (query gene, subject gene, %identity, blast score, %coverage, e-value):
Mycgr3G70471	EEQ33256	72	191	90.3703703704	1e-59	
Mycgr3G38483	EEQ33257	38	204	89.1666666667	8e-59	


>>

92. AM270259_0
Source: Aspergillus niger contig An12c0020, genomic contig.

Number of proteins with BLAST hits to this cluster: 2
MultiGeneBlast score: 2.0
Cumulative Blast bit score: 394

Table of genes, locations, strands and annotations of subject cluster:
CAK40973	40532	41536	-	not_annotated	An12g00440
CAK40974	42317	43297	-	not_annotated	An12g00450
CAK40975	43672	45191	-	not_annotated	An12g00460
CAK40976	46154	47221	-	not_annotated	An12g00470
CAK40977	48742	50405	-	not_annotated	An12g00480
CAK40978	51174	52792	-	not_annotated	An12g00490
CAK40979	56452	58039	+	not_annotated	An12g00500
CAK40980	60277	61028	-	not_annotated	An12g00510
CAK40981	61430	63087	+	not_annotated	An12g00520
CAK40982	63485	65563	-	not_annotated	An12g00530
CAK40983	65710	66171	+	hypothetical_protein	An12g00540
CAK40984	66712	70157	-	unnamed	An12g00550
CAK40985	71196	71905	+	hypothetical_protein	An12g00560
CAK40986	72211	73073	-	not_annotated	An12g00570

Table of Blast hits (query gene, subject gene, %identity, blast score, %coverage, e-value):
Mycgr3G70471	CAK40980	79	217	97.7777777778	9e-70	
Mycgr3G38483	CAK40981	31	177	103.611111111	4e-48	


>>

93. JH226133_2
Source: Exophiala dermatitidis NIH/UT8656 unplaced genomic scaffold supercont1.4, whole genome shotgun sequence.

Number of proteins with BLAST hits to this cluster: 2
MultiGeneBlast score: 2.0
Cumulative Blast bit score: 393

Table of genes, locations, strands and annotations of subject cluster:
EHY57271	2777363	2778725	-	phosphatidylserine_decarboxylase	no_locus_tag
EHY57272	2780838	2782055	+	tyrosinase	no_locus_tag
EHY57273	2783170	2783607	-	hypothetical_protein	no_locus_tag
EHY57274	2784352	2786004	-	retrograde_regulation_protein_2	no_locus_tag
EHY57275	2787125	2788285	+	gibberellin_2-oxidase	no_locus_tag
EHY57276	2788969	2790113	+	hypothetical_protein	no_locus_tag
EHY57277	2790695	2793641	+	hypothetical_protein	no_locus_tag
EHY57278	2794187	2795428	-	hypothetical_protein	no_locus_tag
EHY57279	2795782	2796380	+	30S_ribosomal_protein_S24e	no_locus_tag
EHY57280	2798525	2800217	-	hypothetical_protein,_variant	no_locus_tag
EHY57282	2803105	2804610	+	peptidylprolyl_isomerase	no_locus_tag
EHY57283	2805081	2806672	+	UDP-N-acetylglucosamine_pyrophosphorylase	no_locus_tag
EHY57284	2807491	2808305	+	cellular_nucleic_acid-binding_protein	no_locus_tag
EHY57285	2809869	2811398	-	hypothetical_protein	no_locus_tag
EHY57286	2812727	2815694	-	hypothetical_protein	no_locus_tag

Table of Blast hits (query gene, subject gene, %identity, blast score, %coverage, e-value):
Mycgr3G70471	EHY57279	77	214	100.0	2e-68	
Mycgr3G38483	EHY57278	34	179	101.666666667	4e-49	


>>

94. ACJE01000005_0
Source: Aspergillus niger ATCC 1015, whole genome shotgun sequencing project.

Number of proteins with BLAST hits to this cluster: 2
MultiGeneBlast score: 2.0
Cumulative Blast bit score: 393

Table of genes, locations, strands and annotations of subject cluster:
EHA25962	1073835	1075633	+	hypothetical_protein	no_locus_tag
EHA25963	1076390	1077486	-	hypothetical_protein	no_locus_tag
EHA25964	1077809	1079065	+	hypothetical_protein	no_locus_tag
EHA25965	1080681	1081327	-	hypothetical_protein	no_locus_tag
EHA25966	1081481	1082343	+	hypothetical_protein	no_locus_tag
EHA25967	1082649	1083290	-	hypothetical_protein	no_locus_tag
EHA25968	1084395	1091067	+	hypothetical_protein	no_locus_tag
EHA25969	1091465	1093130	-	hypothetical_protein	no_locus_tag
EHA25970	1093532	1094283	+	hypothetical_protein	no_locus_tag
EHA25971	1096521	1098108	-	hypothetical_protein	no_locus_tag
EHA25972	1101768	1103386	+	hypothetical_protein	no_locus_tag
EHA25973	1104155	1105818	+	hypothetical_protein	no_locus_tag
EHA25974	1111263	1112243	+	hypothetical_protein	no_locus_tag
EHA25975	1113024	1114028	+	hypothetical_protein	no_locus_tag

Table of Blast hits (query gene, subject gene, %identity, blast score, %coverage, e-value):
Mycgr3G70471	EHA25970	79	217	97.7777777778	9e-70	
Mycgr3G38483	EHA25969	31	176	103.611111111	8e-48	


>>

95. GL698729_0
Source: Metarhizium anisopliae ARSEF 23 unplaced genomic scaffold Scf_019, whole genome shotgun sequence.

Number of proteins with BLAST hits to this cluster: 2
MultiGeneBlast score: 2.0
Cumulative Blast bit score: 391

Table of genes, locations, strands and annotations of subject cluster:
EFY96533	246878	248326	-	amino_acid_transporter	no_locus_tag
EFY96534	251111	251523	-	NADH-ubiquinone_oxidoreductase_B18_subunit, putative	no_locus_tag
EFY96535	252766	253452	+	serine/threonine_protein_kinase	no_locus_tag
EFY96536	253819	255192	-	RNA_polymerase_I_subunit_Rpa43,_putative	no_locus_tag
EFY96537	258201	258854	+	hypothetical_protein	no_locus_tag
EFY96538	259852	261079	+	GTP_cyclohydrolase-2	no_locus_tag
EFY96539	265425	266009	+	hypothetical_protein	no_locus_tag
EFY96540	266646	267549	-	40S_ribosomal_protein_S24	no_locus_tag
EFY96541	268266	269084	+	hypothetical_protein	no_locus_tag
EFY96542	272267	272743	+	hypothetical_protein	no_locus_tag
EFY96543	274134	275661	+	RNA_binding_protein	no_locus_tag
EFY96544	280038	281224	+	hypothetical_protein	no_locus_tag
EFY96545	282464	283855	+	mannose-6-phosphate_isomerase	no_locus_tag
EFY96546	285366	286574	+	SAGA_complex_subunit_Sgf29	no_locus_tag
EFY96547	288183	289147	+	ADP-ribosylation_factor	no_locus_tag

Table of Blast hits (query gene, subject gene, %identity, blast score, %coverage, e-value):
Mycgr3G70471	EFY96540	78	200	89.6296296296	5e-63	
Mycgr3G38483	EFY96541	47	191	62.5	2e-54	


>>

96. GG700654_0
Source: Trichophyton rubrum CBS 118892 genomic scaffold supercont2.7, whole genome shotgun sequence.

Number of proteins with BLAST hits to this cluster: 2
MultiGeneBlast score: 2.0
Cumulative Blast bit score: 388

Table of genes, locations, strands and annotations of subject cluster:
EGD89778	70320	72786	-	glycosyl_hydrolase	no_locus_tag
EGD89779	73432	77804	+	translation_repressor/antiviral_protein_Ski3	no_locus_tag
EGD89780	77892	78656	-	hypothetical_protein	no_locus_tag
EGD89781	78946	79779	+	hypothetical_protein	no_locus_tag
EGD89782	80448	81756	+	hypothetical_protein	no_locus_tag
EGD89783	81883	82816	-	hypothetical_protein	no_locus_tag
EGD89784	83907	84902	+	hypothetical_protein	no_locus_tag
EGD89785	85232	87115	-	tripeptidyl_peptidase_SED3	no_locus_tag
EGD89786	88269	89045	+	hypothetical_protein	no_locus_tag
EGD89787	90141	91633	-	hypothetical_protein	no_locus_tag
EGD89788	91916	92663	+	40S_ribosomal_protein_S24	no_locus_tag
EGD89789	93549	94703	-	hypothetical_protein	no_locus_tag
EGD89790	98412	99955	+	peptidyl-prolyl_cis-trans_isomerase	no_locus_tag
EGD89791	100701	102388	+	UDP-N-acetylglucosamine_pyrophosphorylase	no_locus_tag
EGD89792	103707	104544	+	zinc_knuckle_nucleic_acid_binding_protein	no_locus_tag
EGD89793	105687	107242	+	meiotic_recombination_protein_dmc1	no_locus_tag
EGD89794	107515	108593	+	ribosomal_small_subunit_assembly_protein	no_locus_tag
EGD89795	108979	109691	+	hypothetical_protein	no_locus_tag
EGD89796	111879	112693	+	hypothetical_protein	no_locus_tag

Table of Blast hits (query gene, subject gene, %identity, blast score, %coverage, e-value):
Mycgr3G70471	EGD89788	72	194	90.3703703704	1e-60	
Mycgr3G38483	EGD89787	34	194	97.5	2e-54	


>>

97. EQ963479_0
Source: Aspergillus flavus NRRL3357 scf_1106286418500 genomic scaffold, whole genome shotgun sequence.

Number of proteins with BLAST hits to this cluster: 2
MultiGeneBlast score: 2.0
Cumulative Blast bit score: 388

Table of genes, locations, strands and annotations of subject cluster:
EED50300	1933211	1936258	+	conserved_hypothetical_protein	no_locus_tag
EED50301	1936746	1938884	+	AIF-like_mitochondrial_oxidoreductase_(Nfrl), putative	no_locus_tag
EED50302	1939238	1940695	-	RNA_polymerase_I_subunit_Rpa43,_putative	no_locus_tag
EED50303	1940772	1941993	+	membrane_associated_DnaJ_chaperone,_putative	no_locus_tag
EED50304	1943415	1943992	-	hypothetical_protein	no_locus_tag
EED50305	1944048	1944915	+	conserved_hypothetical_protein	no_locus_tag
EED50306	1945597	1945957	-	hypothetical_protein	no_locus_tag
EED50307	1946552	1948930	+	Ran-binding_protein_(RanBP10),_putative	no_locus_tag
EED50308	1950601	1952770	+	conserved_hypothetical_protein	no_locus_tag
EED50309	1953141	1954452	-	conserved_hypothetical_protein	no_locus_tag
EED50310	1954744	1955516	+	37S_ribosomal_protein_S24	no_locus_tag
EED50311	1957574	1958722	-	hemagglutinin_protein,_putative	no_locus_tag
EED50312	1962011	1963624	+	cyclophilin-type_peptidyl-prolyl_cis-trans isomerase, putative	no_locus_tag
EED50313	1964301	1965959	+	UDP-N-acetylglucosamine_pyrophosphorylase	no_locus_tag
EED50314	1968345	1969407	+	zinc_knuckle_nucleic_acid_binding_protein, putative	no_locus_tag
EED50315	1970599	1971875	+	meiotic_recombination_protein_(Dmc1),_putative	no_locus_tag
EED50316	1974127	1975022	+	conserved_hypothetical_protein	no_locus_tag

Table of Blast hits (query gene, subject gene, %identity, blast score, %coverage, e-value):
Mycgr3G70471	EED50310	81	218	97.7777777778	3e-70	
Mycgr3G38483	EED50309	32	170	106.111111111	2e-45	


>>

98. DF126478_0
Source: Aspergillus kawachii IFO 4308 DNA, contig: scaffold00032, whole genome shotgun sequence.

Number of proteins with BLAST hits to this cluster: 2
MultiGeneBlast score: 2.0
Cumulative Blast bit score: 388

Table of genes, locations, strands and annotations of subject cluster:
GAA91123	124004	125107	-	hypothetical_protein	no_locus_tag
GAA91124	125870	126847	-	ribosomal_small_subunit_assembly_protein	no_locus_tag
GAA91125	127230	128783	-	meiotic_recombination_protein_Dmc1	no_locus_tag
GAA91126	129751	130818	-	zinc_knuckle_domain_protein	no_locus_tag
GAA91127	132338	134002	-	UDP-N-acetylglucosamine_pyrophosphorylase	no_locus_tag
GAA91128	134748	136366	-	cyclophilin-type_peptidyl-prolyl_cis-trans isomerase	no_locus_tag
GAA91129	140624	141604	+	streptococcal_hemagglutinin_protein	no_locus_tag
GAA91130	144000	144764	-	37S_ribosomal_protein_S24	no_locus_tag
GAA91131	145186	146613	+	hypothetical_protein	no_locus_tag
GAA91132	147245	149422	-	similar_to_An12g00530	no_locus_tag
GAA91133	149467	150234	+	hypothetical_protein	no_locus_tag
GAA91134	151471	153932	-	Ran-binding_protein_(RanBPM)	no_locus_tag
GAA91135	156055	156916	-	DUF1711_domain_protein	no_locus_tag
GAA91136	157140	157484	-	hypothetical_protein	no_locus_tag
GAA91137	159458	160713	-	membrane_associated_DnaJ_chaperone	no_locus_tag
GAA91138	161036	162418	+	RNA_polymerase_I_subunit_Rpa43	no_locus_tag
GAA91139	162944	164753	-	AIF-like_mitochondrial_oxidoreductase_(Nfrl)	no_locus_tag
GAA91140	165772	169583	-	hypothetical_protein	no_locus_tag

Table of Blast hits (query gene, subject gene, %identity, blast score, %coverage, e-value):
Mycgr3G70471	GAA91130	79	217	97.7777777778	9e-70	
Mycgr3G38483	GAA91131	35	171	91.6666666667	2e-46	


>>

99. AP007169_0
Source: Aspergillus oryzae RIB40 DNA, SC038.

Number of proteins with BLAST hits to this cluster: 2
MultiGeneBlast score: 2.0
Cumulative Blast bit score: 385

Table of genes, locations, strands and annotations of subject cluster:
BAE64350	1585313	1587109	+	not_annotated	AO090038000584
BAE64351	1587463	1588998	-	not_annotated	AO090038000585
BAE64352	1589103	1590218	+	not_annotated	AO090038000586
BAE64353	1592272	1593139	+	not_annotated	AO090038000587
BAE64354	1594776	1597154	+	not_annotated	AO090038000589
BAE64355	1598882	1600993	+	not_annotated	AO090038000590
BAE64356	1601491	1602675	-	not_annotated	AO090038000591
BAE64357	1602965	1603737	+	not_annotated	AO090038000592
BAE64358	1605796	1606944	-	not_annotated	AO090038000593
BAE64359	1610200	1611813	+	not_annotated	AO090038000594
BAE64360	1612490	1614148	+	not_annotated	AO090038000595
BAE64361	1616778	1620074	+	not_annotated	AO090038000596
BAE64362	1620418	1621350	+	not_annotated	AO090038000597
BAE64363	1622333	1622758	+	not_annotated	AO090038000598
BAE64364	1622932	1623458	+	not_annotated	AO090038000599

Table of Blast hits (query gene, subject gene, %identity, blast score, %coverage, e-value):
Mycgr3G70471	BAE64357	81	218	97.7777777778	3e-70	
Mycgr3G38483	BAE64356	39	167	76.9444444444	7e-45	


>>

100. ACYE01000161_0
Source: Trichophyton verrucosum HKI 0517, whole genome shotgun sequencing project.

Number of proteins with BLAST hits to this cluster: 2
MultiGeneBlast score: 2.0
Cumulative Blast bit score: 384

Table of genes, locations, strands and annotations of subject cluster:
EFE42111	33	609	+	hypothetical_protein	no_locus_tag
EFE42112	789	1832	-	ribosomal_small_subunit_assembly_protein,_putative	no_locus_tag
EFE42113	2584	3662	-	hypothetical_protein	no_locus_tag
EFE42114	6994	8681	-	hypothetical_protein	no_locus_tag
EFE42115	9404	11641	-	hypothetical_protein	no_locus_tag
EFE42116	14284	15441	+	putative_hemagglutinin_protein	no_locus_tag
EFE42117	16358	17093	-	hypothetical_protein	no_locus_tag
EFE42118	17465	18663	+	hypothetical_protein	no_locus_tag
EFE42119	19858	20634	-	toxin_biosynthesis_ketoreductase,_putative	no_locus_tag
EFE42120	21894	23381	+	hypothetical_protein	no_locus_tag
EFE42121	24048	25043	-	hypothetical_protein	no_locus_tag
EFE42122	26212	27146	+	hypothetical_protein	no_locus_tag
EFE42123	27261	28594	-	conserved_hypothetical_protein	no_locus_tag
EFE42124	29254	30087	-	hypothetical_protein	no_locus_tag
EFE42125	30410	31171	+	hypothetical_protein	no_locus_tag
EFE42126	31260	35630	-	hypothetical_protein	no_locus_tag
EFE42127	36301	38772	+	hypothetical_protein	no_locus_tag

Table of Blast hits (query gene, subject gene, %identity, blast score, %coverage, e-value):
Mycgr3G70471	EFE42117	64	186	103.703703704	4e-57	
Mycgr3G38483	EFE42118	39	198	83.3333333333	8e-57	


>>

101. ACFW01000035_0
Source: Coccidioides posadasii C735 delta SOWgp, whole genome shotgun sequencing project.

Number of proteins with BLAST hits to this cluster: 2
MultiGeneBlast score: 2.0
Cumulative Blast bit score: 384

Table of genes, locations, strands and annotations of subject cluster:
EER25760	331367	332524	+	hypothetical_protein	no_locus_tag
EER25761	332752	334801	-	Rieske_[2Fe-2S]_domain_containing_protein	no_locus_tag
EER25762	335336	339274	-	hypothetical_protein	no_locus_tag
EER25763	340048	342209	-	hypothetical_protein	no_locus_tag
EER25764	343564	344272	-	vacuolar_ATP_synthase_subunit_G,_putative	no_locus_tag
EER25765	344579	344921	+	hypothetical_protein	no_locus_tag
EER25766	346045	348359	+	hypothetical_protein	no_locus_tag
EER25767	349925	351113	-	hypothetical_protein	no_locus_tag
EER25768	351443	352096	+	40S_ribosomal_protein_S24,_putative	no_locus_tag
EER25769	357381	358920	+	hypothetical_protein	no_locus_tag
EER25770	359500	361160	+	UDP-N-acetylglucosamine_pyrophosphorylase,_putative	no_locus_tag
EER25771	362013	363060	+	zinc_knuckle_containing_protein	no_locus_tag
EER25772	364001	365541	+	meiotic_recombination_protein_DLH1,_putative	no_locus_tag
EER25773	365815	366753	+	hypothetical_protein	no_locus_tag
EER25774	367890	368755	+	hypothetical_protein	no_locus_tag
EER25775	372064	373510	+	RNA_recognition_motif_containing_protein	no_locus_tag

Table of Blast hits (query gene, subject gene, %identity, blast score, %coverage, e-value):
Mycgr3G70471	EER25768	77	203	91.1111111111	3e-64	
Mycgr3G38483	EER25767	35	181	91.3888888889	7e-50	


>>

102. ABSU01000001_1
Source: Arthroderma benhamiae CBS 112371, whole genome shotgun sequencing project.

Number of proteins with BLAST hits to this cluster: 2
MultiGeneBlast score: 2.0
Cumulative Blast bit score: 384

Table of genes, locations, strands and annotations of subject cluster:
EFE37136	2000705	2002189	-	hypothetical_protein	no_locus_tag
EFE37137	2002635	2003217	+	hypothetical_protein	no_locus_tag
EFE37138	2003452	2004235	-	conserved_hypothetical_protein	no_locus_tag
EFE37139	2004459	2004557	+	hypothetical_protein	no_locus_tag
EFE37140	2004619	2005773	-	ribosomal_small_subunit_assembly_protein,_putative	no_locus_tag
EFE37141	2006540	2006962	-	hypothetical_protein	no_locus_tag
EFE37142	2010914	2012599	-	hypothetical_protein	no_locus_tag
EFE37143	2013341	2015033	-	hypothetical_protein	no_locus_tag
EFE37144	2018214	2019371	+	hemagglutinin_protein,_putative	no_locus_tag
EFE37145	2020282	2021017	-	hypothetical_protein	no_locus_tag
EFE37146	2021389	2022586	+	hypothetical_protein	no_locus_tag
EFE37147	2023773	2024549	-	toxin_biosynthesis_ketoreductase,_putative	no_locus_tag
EFE37148	2025755	2026210	+	hypothetical_protein	no_locus_tag
EFE37149	2026261	2027283	+	hypothetical_protein	no_locus_tag
EFE37150	2027949	2028944	-	hypothetical_protein	no_locus_tag
EFE37151	2030116	2031050	+	hypothetical_protein	no_locus_tag
EFE37152	2031162	2032496	-	conserved_hypothetical_protein	no_locus_tag
EFE37153	2033189	2034022	-	hypothetical_protein	no_locus_tag
EFE37154	2034333	2035097	+	hypothetical_protein	no_locus_tag
EFE37155	2035186	2039555	-	hypothetical_protein	no_locus_tag
EFE37156	2040210	2042679	+	hypothetical_protein	no_locus_tag

Table of Blast hits (query gene, subject gene, %identity, blast score, %coverage, e-value):
Mycgr3G70471	EFE37145	64	185	103.703703704	4e-57	
Mycgr3G38483	EFE37146	39	199	83.3333333333	2e-57	


>>

103. EQ962660_0
Source: Talaromyces stipitatus ATCC 10500 scf_1105507295517 genomic scaffold, whole genome shotgun sequence.

Number of proteins with BLAST hits to this cluster: 2
MultiGeneBlast score: 2.0
Cumulative Blast bit score: 379

Table of genes, locations, strands and annotations of subject cluster:
EED12630	1694096	1695991	+	conserved_hypothetical_protein	no_locus_tag
EED12631	1696960	1699493	-	cAMP-dependent_protein_kinase_pathway_protein (Som1), putative	no_locus_tag
EED12633	1701612	1702462	-	TRAPP_complex_component_Bet3,_putative	no_locus_tag
EED12634	1702799	1704105	+	U5_snRNP_complex_subunit,_putative	no_locus_tag
EED12635	1705478	1706706	+	conserved_hypothetical_protein	no_locus_tag
EED12636	1707367	1708323	-	2-amino-3-carboxymuconate-6-semialdehyde decarboxylase, putative	no_locus_tag
EED12637	1708804	1711767	-	conserved_hypothetical_protein	no_locus_tag
EED12638	1712844	1713747	-	37S_ribosomal_protein_S24	no_locus_tag
EED12639	1714107	1715468	+	conserved_hypothetical_protein	no_locus_tag
EED12640	1716664	1717983	-	RNA_polymerase_I_subunit_Rpa43,_putative	no_locus_tag
EED12641	1718274	1719473	+	membrane_associated_DnaJ_chaperone,_putative	no_locus_tag
EED12642	1720622	1721470	+	conserved_hypothetical_protein	no_locus_tag
EED12644	1722133	1722972	+	alcohol_dehydrogenase,_putative	no_locus_tag
EED12645	1723830	1726279	+	Ran-binding_protein_(RanBP10),_putative	no_locus_tag
EED12646	1726840	1729535	+	conserved_hypothetical_protein	no_locus_tag
EED12647	1729720	1731496	-	AIF-like_mitochondrial_oxidoreductase_(Nfrl), putative	no_locus_tag
EED12648	1732151	1733583	+	triacylglycerol_lipase,_putative	no_locus_tag
EED12649	1734212	1736289	+	arrestin_(or_S-antigen)_domain_protein	no_locus_tag

Table of Blast hits (query gene, subject gene, %identity, blast score, %coverage, e-value):
Mycgr3G70471	EED12638	82	224	97.7777777778	9e-73	
Mycgr3G38483	EED12639	35	155	85.5555555556	5e-40	


>>

104. GL385404_0
Source: Gaeumannomyces graminis var. tritici R3-111a-1 unplaced genomic scaffold supercont2.10, whole genome shotgun sequence.

Number of proteins with BLAST hits to this cluster: 2
MultiGeneBlast score: 2.0
Cumulative Blast bit score: 377

Table of genes, locations, strands and annotations of subject cluster:
EJT69581	967763	968170	+	hypothetical_protein	no_locus_tag
EJT69582	968436	969690	-	hypothetical_protein	no_locus_tag
EJT69583	970866	971231	-	hypothetical_protein	no_locus_tag
EJT69584	979376	979675	-	hypothetical_protein	no_locus_tag
EJT69585	987635	989037	+	hypothetical_protein	no_locus_tag
EJT69586	989505	990379	+	40S_ribosomal_protein_S24	no_locus_tag
EJT69587	991092	991635	-	hypothetical_protein	no_locus_tag
EJT69588	993106	994761	-	hypothetical_protein	no_locus_tag
EJT69589	995862	997302	+	mannose-6-phosphate_isomerase	no_locus_tag
EJT69590	999025	999748	+	ADP-ribosylation_factor_6	no_locus_tag
EJT69591	1001152	1002771	-	CMGC/CDK/CDK8_protein_kinase	no_locus_tag
EJT69592	1003513	1003737	-	hypothetical_protein	no_locus_tag
EJT69593	1004608	1006137	+	hypothetical_protein	no_locus_tag
EJT69594	1006644	1008000	-	hypothetical_protein	no_locus_tag
EJT69595	1008290	1009947	+	hypothetical_protein	no_locus_tag

Table of Blast hits (query gene, subject gene, %identity, blast score, %coverage, e-value):
Mycgr3G70471	EJT69586	79	205	89.6296296296	5e-65	
Mycgr3G38483	EJT69585	36	172	101.944444444	1e-46	


>>

105. GG692419_0
Source: Ajellomyces capsulatus H143 genomic scaffold supercont2.1, whole genome shotgun sequence.

Number of proteins with BLAST hits to this cluster: 2
MultiGeneBlast score: 2.0
Cumulative Blast bit score: 377

Table of genes, locations, strands and annotations of subject cluster:
EER44475	290703	294674	-	conserved_hypothetical_protein	no_locus_tag
EER44476	295560	297766	-	arrestin	no_locus_tag
EER44477	298738	300457	-	triacylglycerol_lipase	no_locus_tag
EER44478	300988	301872	-	conserved_hypothetical_protein	no_locus_tag
EER44479	302174	302534	+	cytochrome_c_oxidase_assembly_protein	no_locus_tag
EER44480	303790	306309	+	conserved_hypothetical_protein	no_locus_tag
EER44481	309189	310157	-	conserved_hypothetical_protein	no_locus_tag
EER44482	310453	311106	+	40S_ribosomal_protein_S24	no_locus_tag
EER44483	312049	313628	-	predicted_protein	no_locus_tag
EER44484	316548	317518	+	UDP-N-acetylglucosamine_pyrophosphorylase	no_locus_tag

Table of Blast hits (query gene, subject gene, %identity, blast score, %coverage, e-value):
Mycgr3G70471	EER44482	78	202	90.3703703704	4e-64	
Mycgr3G38483	EER44481	36	175	76.6666666667	3e-48	


>>

106. KE375214_0
Source: Blumeria graminis f. sp. tritici 96224 unplaced genomic scaffold Scaffold-88, whole genome shotgun sequence.

Number of proteins with BLAST hits to this cluster: 2
MultiGeneBlast score: 2.0
Cumulative Blast bit score: 356

Table of genes, locations, strands and annotations of subject cluster:
EPQ61759	367697	369130	-	hypothetical_protein	no_locus_tag
EPQ61760	369529	370161	+	Protein_component_of_the_small_(40S)_ribosomal subunit	no_locus_tag

Table of Blast hits (query gene, subject gene, %identity, blast score, %coverage, e-value):
Mycgr3G70471	EPQ61760	77	196	88.8888888889	2e-61	
Mycgr3G38483	EPQ61759	34	160	89.4444444444	7e-42	


>>

107. CAUH01002404_0
Source: Blumeria graminis f. sp. hordei DH14, whole genome shotgun sequencing project.

Number of proteins with BLAST hits to this cluster: 2
MultiGeneBlast score: 2.0
Cumulative Blast bit score: 355

Table of genes, locations, strands and annotations of subject cluster:
CCU76365	55927	57360	-	Putative_methyltransferase	no_locus_tag
CCU76366	57758	58392	+	40S_ribosomal_protein_S24	no_locus_tag
CCU76367	62665	63168	+	CSEP0353_putative_effector_protein	no_locus_tag
CCU76368	64429	67905	-	ATP-dependent_helicase_NAM7	no_locus_tag
CCU76369	68289	69325	+	U3_small_nucleolar_ribonucleoprotein_IMP4/IMP4	no_locus_tag
CCU76370	77950	79339	-	pmi40_mannose_6_phosphate_isomerase	no_locus_tag

Table of Blast hits (query gene, subject gene, %identity, blast score, %coverage, e-value):
Mycgr3G70471	CCU76366	77	196	88.8888888889	2e-61	
Mycgr3G38483	CCU76365	34	159	91.1111111111	2e-41	


>>

108. AACD01000169_0
Source: Aspergillus nidulans FGSC A4, whole genome shotgun sequencing project.

Number of proteins with BLAST hits to this cluster: 2
MultiGeneBlast score: 2.0
Cumulative Blast bit score: 353

Table of genes, locations, strands and annotations of subject cluster:
EAA61924	112449	113423	-	hypothetical_protein	no_locus_tag
EAA61925	114301	117000	-	hypothetical_protein	no_locus_tag
EAA61926	117908	118964	-	hypothetical_protein	no_locus_tag
EAA61927	119879	121519	-	hypothetical_protein	no_locus_tag
EAA61928	122158	123763	-	hypothetical_protein	no_locus_tag
EAA61929	127023	128628	+	predicted_protein	no_locus_tag
EAA61930	131040	131675	-	hypothetical_protein	no_locus_tag
EAA61931	132338	133610	+	hypothetical_protein	no_locus_tag
EAA61932	133840	139572	-	hypothetical_protein	no_locus_tag
EAA61933	141098	141980	-	hypothetical_protein	no_locus_tag
EAA61934	143601	144726	-	hypothetical_protein	no_locus_tag
EAA61935	144995	146242	+	hypothetical_protein	no_locus_tag
EAA61936	146461	148282	-	hypothetical_protein	no_locus_tag
EAA61937	149717	152771	-	hypothetical_protein	no_locus_tag

Table of Blast hits (query gene, subject gene, %identity, blast score, %coverage, e-value):
Mycgr3G70471	EAA61930	78	216	97.7777777778	3e-69	
Mycgr3G38483	EAA61931	35	137	71.1111111111	2e-34	


>>

109. CH476658_0
Source: Ajellomyces capsulatus NAm1 scaffold_4 genomic scaffold, whole genome shotgun sequence.

Number of proteins with BLAST hits to this cluster: 2
MultiGeneBlast score: 2.0
Cumulative Blast bit score: 349

Table of genes, locations, strands and annotations of subject cluster:
EDN07902	1346269	1348394	-	predicted_protein	no_locus_tag
EDN07903	1349333	1350482	-	conserved_hypothetical_protein	no_locus_tag
EDN07904	1350755	1352497	-	meiotic_recombination_protein_dmc1	no_locus_tag
EDN07905	1353903	1355042	-	conserved_hypothetical_protein	no_locus_tag
EDN07906	1356245	1358009	-	UDP-N-acetylglucosamine_pyrophosphorylase	no_locus_tag
EDN07907	1358914	1360154	-	hypothetical_protein	no_locus_tag
EDN07908	1365457	1366103	-	40S_ribosomal_protein_S24	no_locus_tag
EDN07909	1366521	1367351	+	conserved_hypothetical_protein	no_locus_tag
EDN07910	1370274	1372564	-	predicted_protein	no_locus_tag
EDN07911	1373995	1374355	-	conserved_hypothetical_protein	no_locus_tag
EDN07912	1374669	1375553	+	predicted_protein	no_locus_tag
EDN07913	1376091	1377811	+	predicted_protein	no_locus_tag
EDN07914	1378728	1379160	+	predicted_protein	no_locus_tag
EDN07915	1381876	1384723	+	predicted_protein	no_locus_tag
EDN07916	1386764	1388675	+	conserved_hypothetical_protein	no_locus_tag

Table of Blast hits (query gene, subject gene, %identity, blast score, %coverage, e-value):
Mycgr3G70471	EDN07908	78	202	90.3703703704	4e-64	
Mycgr3G38483	EDN07909	38	147	65.2777777778	3e-38	


>>

110. DS995769_0
Source: Trichophyton equinum CBS 127.97 supercont1.52 genomic scaffold, whole genome shotgun sequence.

Number of proteins with BLAST hits to this cluster: 2
MultiGeneBlast score: 2.0
Cumulative Blast bit score: 346

Table of genes, locations, strands and annotations of subject cluster:
EGE07941	733	1536	-	hypothetical_protein	no_locus_tag
EGE07942	1994	3061	-	hypothetical_protein	no_locus_tag
EGE07943	3374	4920	-	Rad51_family_protein	no_locus_tag
EGE07944	6073	6914	-	zinc_knuckle_domain-containing_protein	no_locus_tag
EGE07945	8232	9919	-	UDP-N-acetylglucosamine_pyrophosphorylase	no_locus_tag
EGE07946	10709	12248	-	peptidyl-prolyl_cis-trans_isomerase-like_4	no_locus_tag
EGE07947	15283	16850	+	hypothetical_protein	no_locus_tag
EGE07948	17756	18506	-	40S_ribosomal_protein_S24	no_locus_tag
EGE07949	18987	20278	+	hypothetical_protein	no_locus_tag
EGE07950	21381	22157	-	toxin_biosynthesis_ketoreductase	no_locus_tag
EGE07951	23310	25176	+	tripeptidyl_peptidase_SED3	no_locus_tag
EGE07952	25499	26494	-	hypothetical_protein	no_locus_tag
EGE07953	27663	28595	+	proteasome_regulatory_particle_subunit	no_locus_tag
EGE07954	28712	30043	-	hypothetical_protein	no_locus_tag
EGE07955	30453	31521	-	hypothetical_protein	no_locus_tag
EGE07956	31833	32579	+	hypothetical_protein	no_locus_tag
EGE07957	32666	37036	-	translation_repressor/antiviral_protein_Ski3	no_locus_tag
EGE07958	37692	40154	+	PHO_system_negative_regulator	no_locus_tag

Table of Blast hits (query gene, subject gene, %identity, blast score, %coverage, e-value):
Mycgr3G70471	EGE07948	72	194	90.3703703704	1e-60	
Mycgr3G38483	EGE07949	31	152	88.8888888889	9e-40	


>>

111. CH476595_1
Source: Aspergillus terreus NIH2624 scaffold_2 genomic scaffold, whole genome shotgun sequence.

Number of proteins with BLAST hits to this cluster: 2
MultiGeneBlast score: 2.0
Cumulative Blast bit score: 323

Table of genes, locations, strands and annotations of subject cluster:
EAU38597	2401293	2405041	+	conserved_hypothetical_protein	no_locus_tag
EAU38598	2405718	2407475	+	conserved_hypothetical_protein	no_locus_tag
EAU38599	2407703	2408965	-	predicted_protein	no_locus_tag
EAU38600	2409261	2410440	+	conserved_hypothetical_protein	no_locus_tag
EAU38601	2411969	2412850	+	predicted_protein	no_locus_tag
EAU38602	2414235	2416580	+	conserved_hypothetical_protein	no_locus_tag
EAU38603	2417729	2419873	+	conserved_hypothetical_protein	no_locus_tag
EAU38604	2420447	2421161	-	conserved_hypothetical_protein	no_locus_tag
EAU38605	2421678	2422328	+	40S_ribosomal_protein_S24	no_locus_tag
EAU38606	2424127	2425683	-	predicted_protein	no_locus_tag
EAU38607	2428237	2430179	+	hypothetical_protein	no_locus_tag
EAU38608	2430774	2432415	+	UDP-N-acetylglucosamine_pyrophosphorylase	no_locus_tag
EAU38609	2433385	2434441	+	conserved_hypothetical_protein	no_locus_tag
EAU38610	2435784	2438023	+	meiotic_recombination_protein_DMC1	no_locus_tag
EAU38611	2438646	2439529	+	conserved_hypothetical_protein	no_locus_tag

Table of Blast hits (query gene, subject gene, %identity, blast score, %coverage, e-value):
Mycgr3G70471	EAU38605	81	221	97.7777777778	1e-71	
Mycgr3G38483	EAU38604	35	102	53.3333333333	4e-22	


>>

112. AQGS01000244_0
Source: Dactylellina haptotyla CBS 200.50, whole genome shotgun sequencing project.

Number of proteins with BLAST hits to this cluster: 2
MultiGeneBlast score: 2.0
Cumulative Blast bit score: 316

Table of genes, locations, strands and annotations of subject cluster:
EPS41405	43780	45610	+	hypothetical_protein	no_locus_tag
EPS41413	47184	50868	-	hypothetical_protein	no_locus_tag
EPS41414	54282	55410	+	hypothetical_protein	no_locus_tag
EPS41400	56884	57393	+	hypothetical_protein	no_locus_tag
EPS41410	58075	60776	-	hypothetical_protein	no_locus_tag
EPS41399	61436	62713	-	hypothetical_protein	no_locus_tag
EPS41402	63187	64195	+	hypothetical_protein	no_locus_tag
EPS41406	64704	65832	-	hypothetical_protein	no_locus_tag

Table of Blast hits (query gene, subject gene, %identity, blast score, %coverage, e-value):
Mycgr3G70471	EPS41402	77	198	90.3703703704	2e-62	
Mycgr3G38483	EPS41406	29	118	101.388888889	5e-27	


>>

113. ADOT01000287_0
Source: Arthrobotrys oligospora ATCC 24927, whole genome shotgun sequencing project.

Number of proteins with BLAST hits to this cluster: 2
MultiGeneBlast score: 2.0
Cumulative Blast bit score: 311

Table of genes, locations, strands and annotations of subject cluster:
EGX44324	162859	165618	+	hypothetical_protein	no_locus_tag
EGX44325	166728	168680	+	hypothetical_protein	no_locus_tag
EGX44326	170584	172544	+	hypothetical_protein	no_locus_tag
EGX44327	173010	173998	-	hypothetical_protein	no_locus_tag
EGX44328	174339	174581	+	hypothetical_protein	no_locus_tag
EGX44329	175159	179622	-	hypothetical_protein	no_locus_tag
EGX44330	180049	181179	+	hypothetical_protein	no_locus_tag
EGX44331	181677	182520	-	hypothetical_protein	no_locus_tag
EGX44332	182962	184230	+	hypothetical_protein	no_locus_tag
EGX44333	184862	187481	+	hypothetical_protein	no_locus_tag
EGX44334	187909	188526	-	hypothetical_protein	no_locus_tag
EGX44335	191121	193091	-	hypothetical_protein	no_locus_tag
EGX44336	196514	197658	-	hypothetical_protein	no_locus_tag
EGX44337	201256	205081	+	hypothetical_protein	no_locus_tag

Table of Blast hits (query gene, subject gene, %identity, blast score, %coverage, e-value):
Mycgr3G70471	EGX44331	76	192	90.3703703704	7e-60	
Mycgr3G38483	EGX44330	33	119	77.2222222222	3e-27	


>>

114. GG704911_0
Source: Coccidioides immitis RS genomic scaffold supercont3.1, whole genome shotgun sequence.

Number of proteins with BLAST hits to this cluster: 1
MultiGeneBlast score: 1.0
Cumulative Blast bit score: 703

Table of genes, locations, strands and annotations of subject cluster:
EAS35517	6354641	6355215	-	trafficking_protein_particle_complex_subunit	no_locus_tag
EAS35516	6355512	6356732	+	hypothetical_protein	no_locus_tag
EAS35515	6357111	6358749	-	ZIP_metal_ion_transporter	no_locus_tag
EAS35514	6359437	6360444	+	DNA/RNA_non-specific_nuclease	no_locus_tag
EAS35513	6360608	6361841	-	RING_finger_domain-containing_protein	no_locus_tag
EAS35512	6362219	6363945	-	hypothetical_protein	no_locus_tag
EAS35511	6364855	6369178	-	guanyl-nucleotide_exchange_factor	no_locus_tag
EAS35510	6370655	6372470	+	zinc_carboxypeptidase	no_locus_tag
EAS35509	6372995	6373393	+	hypothetical_protein	no_locus_tag
EJB10688	6374389	6376431	+	Ni2+-Co2+_transporter_(NiCoT)_family_transition metal uptake transporter, variant	no_locus_tag
EJB10689	6375203	6376431	+	Ni2+-Co2+_transporter_(NiCoT)_family_transition metal uptake transporter	no_locus_tag
EAS35506	6377009	6379591	-	hypothetical_protein	no_locus_tag
EJB10690	6381865	6382892	-	hypothetical_protein	no_locus_tag
EAS35504	6389425	6391620	+	high-affinity_nickel_transporter	no_locus_tag
EAS35503	6392289	6396465	-	phospholipid-translocating_P-type_ATPase, flippase	no_locus_tag

Table of Blast hits (query gene, subject gene, %identity, blast score, %coverage, e-value):
Mycgr3G108865	EJB10688	55	399	86.5263157895	1e-131	
Mycgr3G108865	EJB10689	54	304	69.8947368421	6e-96	


>>

115. KB446538_3
Source: Dothistroma septosporum NZE10 unplaced genomic scaffold DOTSEscaffold_4, whole genome shotgun sequence.

Number of proteins with BLAST hits to this cluster: 1
MultiGeneBlast score: 1.0
Cumulative Blast bit score: 677

Table of genes, locations, strands and annotations of subject cluster:
EME45611	1907030	1907572	+	hypothetical_protein	no_locus_tag
EME45612	1908432	1909941	+	hypothetical_protein	no_locus_tag
EME45613	1911574	1913043	-	hypothetical_protein	no_locus_tag
EME45614	1914017	1916326	+	hypothetical_protein	no_locus_tag
EME45615	1916856	1917959	+	hypothetical_protein	no_locus_tag
EME45616	1920102	1920635	-	hypothetical_protein	no_locus_tag
EME45617	1920929	1921210	-	hypothetical_protein	no_locus_tag
EME45618	1923210	1925046	-	hypothetical_protein	no_locus_tag
EME45620	1925925	1928112	-	hypothetical_protein	no_locus_tag
EME45621	1930154	1931875	+	hypothetical_protein	no_locus_tag
EME45622	1933381	1935369	+	hypothetical_protein	no_locus_tag
EME45623	1938049	1938717	-	hypothetical_protein	no_locus_tag
EME45624	1940861	1942129	+	hypothetical_protein	no_locus_tag
EME45625	1943269	1944095	-	hypothetical_protein	no_locus_tag
EME45626	1945462	1946371	+	hypothetical_protein	no_locus_tag
EME45627	1946488	1948954	-	hypothetical_protein	no_locus_tag

Table of Blast hits (query gene, subject gene, %identity, blast score, %coverage, e-value):
Mycgr3G70475	EME45620	66	677	103.846153846	0.0	


>>

116. AM270040_1
Source: Aspergillus niger contig An02c0460, genomic contig.

Number of proteins with BLAST hits to this cluster: 1
MultiGeneBlast score: 1.0
Cumulative Blast bit score: 607

Table of genes, locations, strands and annotations of subject cluster:
CAK48846	62187	62715	+	hypothetical_protein	An02g14150
CAK48847	64095	68071	-	not_annotated	An02g14160
CAK48848	68731	69321	+	not_annotated	An02g14170
CAK48849	69636	70444	-	not_annotated	An02g14180
CAK48850	71963	74020	+	not_annotated	An02g14190
CAK48851	76446	77460	+	not_annotated	An02g14200
CAK48852	78504	79887	-	unnamed	An02g14210
CAK48853	80462	82249	+	unnamed	An02g14220

Table of Blast hits (query gene, subject gene, %identity, blast score, %coverage, e-value):
Mycgr3G39149	CAK48853	66	607	99.535962877	0.0	


>>

117. JH921428_1
Source: Marssonina brunnea f. sp. 'multigermtubi' MB_m1 unplaced genomic scaffold M6_S00001, whole genome shotgun sequence.

Number of proteins with BLAST hits to this cluster: 1
MultiGeneBlast score: 1.0
Cumulative Blast bit score: 605

Table of genes, locations, strands and annotations of subject cluster:
EKD21278	2536964	2539034	+	DNA_polymerase_beta	no_locus_tag
EKD21279	2539594	2540164	-	MAPEG_family_protein	no_locus_tag
EKD21280	2541242	2543048	-	MFS_transporter	no_locus_tag
EKD21281	2543799	2544733	-	zinc_knuckle_protein	no_locus_tag
EKD21282	2545040	2545857	+	NADH-ubiquinone_oxidoreductase	no_locus_tag
EKD21283	2546345	2547192	+	putative_cleavage_and_polyadenylation specificity factor subunit 5	no_locus_tag
EKD21284	2547541	2548170	-	UPF0047_domain_protein	no_locus_tag
EKD21285	2549660	2550654	-	hypothetical_protein	no_locus_tag
EKD21286	2552003	2555024	-	OPT_family_small_oligopeptide_transporter	no_locus_tag
EKD21287	2556121	2557521	+	3-oxoacyl-[acyl-carrier-protein]-synthase	no_locus_tag

Table of Blast hits (query gene, subject gene, %identity, blast score, %coverage, e-value):
Mycgr3G39149	EKD21287	67	605	100.232018561	0.0	


>>

118. DS027696_2
Source: Neosartorya fischeri NRRL 181 1099437636264 genomic scaffold, whole genome shotgun sequence.

Number of proteins with BLAST hits to this cluster: 1
MultiGeneBlast score: 1.0
Cumulative Blast bit score: 602

Table of genes, locations, strands and annotations of subject cluster:
EAW18295	2923155	2924918	-	conserved_hypothetical_protein	no_locus_tag
EAW18296	2925538	2927112	-	conserved_hypothetical_protein	no_locus_tag
EAW18297	2927850	2928446	+	conserved_hypothetical_protein	no_locus_tag
EAW18298	2930508	2932571	+	siderochrome-iron_transporter_MirC	no_locus_tag
EAW18299	2935873	2936852	+	Rho_GTPase_ModA,_putative	no_locus_tag
EAW18300	2937930	2939294	-	agmatinase,_putative	no_locus_tag
EAW18301	2939827	2941753	+	beta-ketoacyl_synthase_(Cem1),_putative	no_locus_tag
EAW18302	2942146	2943567	+	SAGA_complex_component_(Sgf73),_putative	no_locus_tag
EAW18303	2944261	2945508	+	mRNA_capping_enzyme_alpha_subunit,_putative	no_locus_tag
EAW18304	2945918	2947621	-	oligosaccharyl_transferase_subunit_(alpha), putative	no_locus_tag
EAW18305	2948052	2950776	+	IdgA_domain_protein	no_locus_tag
EAW18306	2950838	2952335	-	dienelactone_hydrolase	no_locus_tag
EAW18307	2952956	2953761	-	Riboflavin_kinase,_putative	no_locus_tag
EAW18308	2954679	2956842	-	C6_finger_domain_protein,_putative	no_locus_tag
EAW18309	2959582	2961842	-	MFS_transporter,_putative	no_locus_tag

Table of Blast hits (query gene, subject gene, %identity, blast score, %coverage, e-value):
Mycgr3G39149	EAW18301	65	602	99.535962877	0.0	


>>

119. AM920437_1
Source: Penicillium chrysogenum Wisconsin 54-1255 complete genome, contig Pc00c22.

Number of proteins with BLAST hits to this cluster: 1
MultiGeneBlast score: 1.0
Cumulative Blast bit score: 593

Table of genes, locations, strands and annotations of subject cluster:
CAP98182	2121687	2123266	-	not_annotated	Pc22g08940
CAP98183	2123856	2125736	-	unnamed	Pc22g08950
CAP98184	2126228	2127793	-	not_annotated	Pc22g08960
CAP98185	2128344	2128937	+	not_annotated	Pc22g08970
CAP98186	2129849	2130598	-	hypothetical_protein	Pc22g08980
CAP98187	2131087	2133146	+	not_annotated	Pc22g08990
CAP98188	2133380	2135046	-	hypothetical_protein	Pc22g09000
CAP98189	2135333	2136160	+	not_annotated	Pc22g09010
CAP98190	2137414	2138774	-	unnamed	Pc22g09020
CAP98191	2139003	2141024	+	unnamed	Pc22g09030
CAP98192	2141461	2142830	+	not_annotated	Pc22g09040
CAP98193	2143543	2144787	+	not_annotated	Pc22g09050
CAP98194	2145221	2145304	+	not_annotated	Pc22g09060
CAP98195	2145490	2147267	+	not_annotated	Pc22g09070
CAP98196	2147341	2148854	+	hypothetical_protein	Pc22g09080
CAP98197	2149190	2153376	-	not_annotated	Pc22g09090
CAP98198	2154089	2154461	-	not_annotated	Pc22g09100
CAP98199	2155060	2155843	+	not_annotated	Pc22g09110
CAP98200	2157090	2158144	+	not_annotated	Pc22g09120
CAP98201	2158277	2158776	-	not_annotated	Pc22g09130
CAP98202	2159129	2164636	+	not_annotated	Pc22g09140

Table of Blast hits (query gene, subject gene, %identity, blast score, %coverage, e-value):
Mycgr3G39149	CAP98191	65	593	99.535962877	0.0	


>>

120. DS572755_1
Source: Paracoccidioides brasiliensis Pb18 supercont1.6 genomic scaffold, whole genome shotgun sequence.

Number of proteins with BLAST hits to this cluster: 1
MultiGeneBlast score: 1.0
Cumulative Blast bit score: 588

Table of genes, locations, strands and annotations of subject cluster:
EEH49281	925817	928237	+	copper_amine_oxidase	no_locus_tag
EEH49282	928467	928918	+	predicted_protein	no_locus_tag
EEH49283	929070	932267	+	conserved_hypothetical_protein	no_locus_tag
EEH49284	933507	934472	+	predicted_protein	no_locus_tag
EEH49285	936470	939659	+	DNA_ligase	no_locus_tag
EEH49286	940212	941687	-	mRNA-capping_enzyme_subunit_alpha	no_locus_tag
EEH49287	942193	944030	-	conserved_hypothetical_protein	no_locus_tag
EEH49288	944577	946417	-	3-oxoacyl-[acyl-carrier-protein]_synthase	no_locus_tag

Table of Blast hits (query gene, subject gene, %identity, blast score, %coverage, e-value):
Mycgr3G39149	EEH49288	65	588	99.535962877	0.0	


>>

121. GG749429_1
Source: Ajellomyces dermatitidis ATCC 18188 genomic scaffold supercont1.23, whole genome shotgun sequence.

Number of proteins with BLAST hits to this cluster: 1
MultiGeneBlast score: 1.0
Cumulative Blast bit score: 582

Table of genes, locations, strands and annotations of subject cluster:
EGE81972	600746	601718	-	hypothetical_protein	no_locus_tag
EGE81973	602020	605217	+	hypothetical_protein	no_locus_tag
EGE81974	606799	607703	+	hypothetical_protein	no_locus_tag
EGE81975	608703	612199	+	DNA_ligase	no_locus_tag
EGE81976	612725	614029	-	mRNA_capping_enzyme_alpha_subunit	no_locus_tag
EGE81977	614753	616525	-	SAGA_complex_component	no_locus_tag
EGE81978	616867	618774	-	beta-ketoacyl_synthase	no_locus_tag

Table of Blast hits (query gene, subject gene, %identity, blast score, %coverage, e-value):
Mycgr3G39149	EGE81978	64	582	99.535962877	0.0	


>>

122. GG657469_1
Source: Ajellomyces dermatitidis SLH14081 genomic scaffold supercont1.22, whole genome shotgun sequence.

Number of proteins with BLAST hits to this cluster: 1
MultiGeneBlast score: 1.0
Cumulative Blast bit score: 582

Table of genes, locations, strands and annotations of subject cluster:
EEQ73820	60414	62694	+	siderophore_iron_transporter_mirC	no_locus_tag
EEQ73821	63760	65670	-	conserved_hypothetical_protein	no_locus_tag
EEQ73822	67077	67760	+	conserved_hypothetical_protein	no_locus_tag
EEQ73823	71727	72697	+	small_GTPase	no_locus_tag
EEQ73824	75214	76525	-	agmatinase	no_locus_tag
EEQ73825	77970	78485	+	conserved_hypothetical_protein	no_locus_tag
EEQ73826	79141	81052	+	beta-ketoacyl_synthase	no_locus_tag
EEQ73827	81394	83166	+	SAGA_complex_component	no_locus_tag
EEQ73828	83897	85201	+	mRNA_capping_enzyme_alpha_subunit	no_locus_tag
EEQ73829	85727	89223	-	DNA_ligase_Cdc9	no_locus_tag
EEQ73830	90262	91165	-	mold-specific_protein	no_locus_tag
EEQ73831	93269	95967	-	conserved_hypothetical_protein	no_locus_tag
EEQ73832	98171	101849	-	lysyl_oxidase	no_locus_tag

Table of Blast hits (query gene, subject gene, %identity, blast score, %coverage, e-value):
Mycgr3G39149	EEQ73826	64	582	99.535962877	0.0	


>>

123. EQ999973_1
Source: Ajellomyces dermatitidis ER-3 genomic scaffold supercont1.1, whole genome shotgun sequence.

Number of proteins with BLAST hits to this cluster: 1
MultiGeneBlast score: 1.0
Cumulative Blast bit score: 582

Table of genes, locations, strands and annotations of subject cluster:
EEQ83286	900923	903203	+	siderophore_iron_transporter_mirC	no_locus_tag
EEQ83287	904547	906179	-	conserved_hypothetical_protein	no_locus_tag
EEQ83288	907589	908272	+	conserved_hypothetical_protein	no_locus_tag
EEQ83289	908969	909576	+	predicted_protein	no_locus_tag
EEQ83290	911297	911884	+	predicted_protein	no_locus_tag
EEQ83291	912328	913298	+	small_GTPase	no_locus_tag
EEQ83292	915784	917095	-	agmatinase	no_locus_tag
EEQ83293	918557	919072	+	conserved_hypothetical_protein	no_locus_tag
EEQ83294	919716	921620	+	beta-ketoacyl_synthase	no_locus_tag
EEQ83295	921962	923734	+	SAGA_complex_component	no_locus_tag
EEQ83296	924458	925762	+	mRNA_capping_enzyme_alpha_subunit	no_locus_tag
EEQ83297	926288	929775	-	DNA_ligase_Cdc9	no_locus_tag
EEQ83298	930808	931711	-	mold-specific_protein	no_locus_tag
EEQ83299	933335	937435	-	conserved_hypothetical_protein	no_locus_tag
EEQ83300	939406	941816	-	lysyl_oxidase	no_locus_tag

Table of Blast hits (query gene, subject gene, %identity, blast score, %coverage, e-value):
Mycgr3G39149	EEQ83294	64	582	99.535962877	0.0	


>>

124. GL636500_0
Source: Coccidioides posadasii str. Silveira unplaced genomic scaffold supercont2.15, whole genome shotgun sequence.

Number of proteins with BLAST hits to this cluster: 1
MultiGeneBlast score: 1.0
Cumulative Blast bit score: 579

Table of genes, locations, strands and annotations of subject cluster:
EFW15558	177607	181921	+	ABC_multidrug_transporter_Mdr1	no_locus_tag
EFW15559	182755	183351	+	conserved_hypothetical_protein	no_locus_tag
EFW15560	184547	186714	+	siderochrome-iron_transporter_MirC	no_locus_tag
EFW15561	187321	188754	-	conserved_hypothetical_protein	no_locus_tag
EFW15562	190162	190830	+	conserved_hypothetical_protein	no_locus_tag
EFW15563	193574	194479	+	cell_division_control_protein_42	no_locus_tag
EFW15564	195323	196644	-	agmatinase	no_locus_tag
EFW15565	197143	198914	+	beta-ketoacyl_synthase	no_locus_tag
EFW15566	199115	201002	+	phosphoribosylaminoimidazole_carboxylase	no_locus_tag
EFW15567	201947	202347	-	predicted_protein	no_locus_tag
EFW15568	202451	203952	+	SAGA_complex_component	no_locus_tag
EFW15569	204559	205788	+	mRNA_capping_enzyme_alpha_subunit	no_locus_tag
EFW15570	206443	209673	-	DNA_ligase	no_locus_tag
EFW15571	210250	211122	+	conserved_hypothetical_protein	no_locus_tag
EFW15572	211680	212815	-	conserved_hypothetical_protein	no_locus_tag
EFW15573	213093	213469	-	predicted_protein	no_locus_tag
EFW15574	214249	217853	+	conserved_hypothetical_protein	no_locus_tag
EFW15575	218290	219758	-	eukaryotic_translation_initiation_factor_5	no_locus_tag

Table of Blast hits (query gene, subject gene, %identity, blast score, %coverage, e-value):
Mycgr3G39149	EFW15565	65	579	100.696055684	0.0	


>>

125. GG704911_1
Source: Coccidioides immitis RS genomic scaffold supercont3.1, whole genome shotgun sequence.

Number of proteins with BLAST hits to this cluster: 1
MultiGeneBlast score: 1.0
Cumulative Blast bit score: 579

Table of genes, locations, strands and annotations of subject cluster:
EAS35490	6423020	6426624	-	HEAT_repeat_protein	no_locus_tag
EAS35489	6428057	6429192	+	hypothetical_protein	no_locus_tag
EAS35488	6429751	6430623	-	hypothetical_protein	no_locus_tag
EAS35487	6431201	6434441	+	DNA_ligase_I,_ATP-dependent_(dnl1)	no_locus_tag
EAS35486	6435094	6436323	-	mRNA_capping_enzyme_alpha_subunit	no_locus_tag
EAS35485	6436929	6438429	-	SAGA_complex_component	no_locus_tag
EAS35484	6439877	6441764	-	phosphoribosylaminoimidazole_carboxylase,_ATPase subunit	no_locus_tag
EAS35483	6441972	6443742	-	beta-ketoacyl-acyl-carrier-protein_synthase_II	no_locus_tag

Table of Blast hits (query gene, subject gene, %identity, blast score, %coverage, e-value):
Mycgr3G39149	EAS35483	65	579	100.696055684	0.0	


>>

126. DS499595_1
Source: Aspergillus fumigatus A1163 scf_000002 genomic scaffold, whole genome shotgun sequence.

Number of proteins with BLAST hits to this cluster: 1
MultiGeneBlast score: 1.0
Cumulative Blast bit score: 578

Table of genes, locations, strands and annotations of subject cluster:
EDP54221	1592063	1593852	-	conserved_hypothetical_protein	no_locus_tag
EDP54222	1594415	1595989	-	conserved_hypothetical_protein	no_locus_tag
EDP54223	1596733	1597329	+	conserved_hypothetical_protein	no_locus_tag
EDP54224	1599437	1601504	+	siderochrome-iron_transporter_MirC	no_locus_tag
EDP54225	1604613	1605565	+	Rho_GTPase_ModA,_putative	no_locus_tag
EDP54226	1606644	1608008	-	agmatinase,_putative	no_locus_tag
EDP54227	1608526	1610453	+	beta-ketoacyl_synthase_(Cem1),_putative	no_locus_tag
EDP54228	1610835	1612254	+	SAGA_complex_component_(Sgf73),_putative	no_locus_tag
EDP54229	1612955	1614202	+	mRNA_capping_enzyme_alpha_subunit,_putative	no_locus_tag
EDP54230	1614621	1616296	-	oligosaccharyl_transferase_subunit_(alpha), putative	no_locus_tag
EDP54231	1616729	1619459	+	IdgA_domain_protein	no_locus_tag
EDP54232	1619521	1621023	-	dienelactone_hydrolase	no_locus_tag
EDP54233	1621661	1622457	-	Riboflavin_kinase,_putative	no_locus_tag
EDP54234	1623197	1625620	-	C6_finger_domain_protein,_putative	no_locus_tag
EDP54235	1628409	1630669	-	MFS_multidrug_transporter,_putative	no_locus_tag

Table of Blast hits (query gene, subject gene, %identity, blast score, %coverage, e-value):
Mycgr3G39149	EDP54227	60	578	108.352668213	0.0	


>>

127. DS544809_1
Source: Paracoccidioides brasiliensis Pb03 supercont1.7 genomic scaffold, whole genome shotgun sequence.

Number of proteins with BLAST hits to this cluster: 1
MultiGeneBlast score: 1.0
Cumulative Blast bit score: 576

Table of genes, locations, strands and annotations of subject cluster:
EEH22526	450533	452953	+	copper_amine_oxidase	no_locus_tag
EEH22527	453751	456948	+	conserved_hypothetical_protein	no_locus_tag
EEH22528	461210	464232	+	DNA_ligase	no_locus_tag
EEH22529	464990	466204	-	mRNA-capping_enzyme_subunit_alpha	no_locus_tag
EEH22530	466967	468789	-	conserved_hypothetical_protein	no_locus_tag
EEH22531	469333	471170	-	3-oxoacyl-(acyl-carrier-protein)_synthase	no_locus_tag
EEH22532	471407	472918	+	arginase_family_protein	no_locus_tag
EEH22533	474533	475609	-	cell_division_control_protein	no_locus_tag
EEH22534	479094	480268	-	predicted_protein	no_locus_tag
EEH22535	480974	483137	+	predicted_protein	no_locus_tag
EEH22536	483663	485924	-	siderophore_iron_transporter_mirC	no_locus_tag
EEH22537	490143	491792	+	conserved_hypothetical_protein	no_locus_tag

Table of Blast hits (query gene, subject gene, %identity, blast score, %coverage, e-value):
Mycgr3G39149	EEH22531	62	576	104.872389791	0.0	


>>

128. DF126451_0
Source: Aspergillus kawachii IFO 4308 DNA, contig: scaffold00005, whole genome shotgun sequence.

Number of proteins with BLAST hits to this cluster: 1
MultiGeneBlast score: 1.0
Cumulative Blast bit score: 574

Table of genes, locations, strands and annotations of subject cluster:
GAA84230	160859	162347	-	integral_membrane_protein_PTH11-like	no_locus_tag
GAA84231	163094	165180	+	carboxylesterase	no_locus_tag
GAA84232	165804	168360	-	vacuolar_sorting-associated_protein	no_locus_tag
GAA84233	169161	170226	+	similar_to_An02g14270	no_locus_tag
GAA84234	174866	176095	-	mRNA_capping_enzyme_alpha_subunit	no_locus_tag
GAA84235	176749	178273	-	SAGA_complex_component	no_locus_tag
GAA84236	179001	180703	-	beta-ketoacyl_synthase	no_locus_tag
GAA84237	181358	182748	+	agmatinase	no_locus_tag
GAA84238	183875	184888	-	cell_division_control_protein_42	no_locus_tag
GAA84239	187421	189478	-	siderochrome-iron_transporter	no_locus_tag
GAA84240	192078	192671	-	similar_to_An02g14170	no_locus_tag
GAA84241	193578	195062	+	similar_to_An02g14160	no_locus_tag
GAA84242	195540	197236	+	similar_to_An02g14160	no_locus_tag

Table of Blast hits (query gene, subject gene, %identity, blast score, %coverage, e-value):
Mycgr3G39149	GAA84236	64	574	95.3596287703	0.0	


>>

129. GL891304_0
Source: Neurospora tetrasperma FGSC 2508 unplaced genomic scaffold NEUTE1scaffold_3, whole genome shotgun sequence.

Number of proteins with BLAST hits to this cluster: 1
MultiGeneBlast score: 1.0
Cumulative Blast bit score: 573

Table of genes, locations, strands and annotations of subject cluster:
EGO57742	2108301	2110311	-	hypothetical_protein	no_locus_tag
EGO57743	2113690	2113928	+	hypothetical_protein	no_locus_tag
EGO57744	2116110	2118036	+	hypothetical_protein	no_locus_tag
EGO57745	2118506	2119498	-	hypothetical_protein	no_locus_tag
EGO57746	2121429	2122282	+	hypothetical_protein	no_locus_tag
EGO57747	2122474	2125394	-	hypothetical_protein	no_locus_tag
EGO57748	2126386	2127830	+	3-oxoacyl--synthase	no_locus_tag
EGO57749	2128617	2130778	+	hypothetical_protein	no_locus_tag
EGO57750	2131025	2136234	-	hypothetical_protein	no_locus_tag
EGO57751	2137122	2139672	+	hypothetical_protein	no_locus_tag
EGO57752	2140041	2141102	-	hypothetical_protein	no_locus_tag
EGO57753	2143121	2144323	+	hypothetical_protein	no_locus_tag
EGO57754	2146846	2147106	-	hypothetical_protein	no_locus_tag

Table of Blast hits (query gene, subject gene, %identity, blast score, %coverage, e-value):
Mycgr3G39149	EGO57748	63	573	101.62412993	0.0	


>>

130. GL891236_1
Source: Neurospora tetrasperma FGSC 2509 unplaced genomic scaffold NEUTE2scaffold_4, whole genome shotgun sequence.

Number of proteins with BLAST hits to this cluster: 1
MultiGeneBlast score: 1.0
Cumulative Blast bit score: 573

Table of genes, locations, strands and annotations of subject cluster:
EGZ71974	2853798	2854058	+	hypothetical_protein	no_locus_tag
EGZ71975	2856550	2857752	-	concanavalin_A-like_lectin/glucanase	no_locus_tag
EGZ71976	2859771	2860832	+	hypothetical_protein	no_locus_tag
EGZ71977	2861201	2863751	-	hypothetical_protein	no_locus_tag
EGZ71978	2864639	2869844	+	hypothetical_protein	no_locus_tag
EGZ71979	2870091	2871324	-	hypothetical_protein	no_locus_tag
EGZ71980	2872111	2873555	-	3-oxoacyl--synthase	no_locus_tag

Table of Blast hits (query gene, subject gene, %identity, blast score, %coverage, e-value):
Mycgr3G39149	EGZ71980	63	573	101.62412993	0.0	


>>

131. ACJE01000010_2
Source: Aspergillus niger ATCC 1015, whole genome shotgun sequencing project.

Number of proteins with BLAST hits to this cluster: 1
MultiGeneBlast score: 1.0
Cumulative Blast bit score: 573

Table of genes, locations, strands and annotations of subject cluster:
EHA23586	3559559	3560119	-	hypothetical_protein	no_locus_tag
EHA23587	3561554	3563038	-	hypothetical_protein	no_locus_tag
EHA23588	3563953	3564543	+	hypothetical_protein	no_locus_tag
EHA23589	3565688	3566593	+	hypothetical_protein	no_locus_tag
EHA23590	3567181	3569236	+	hypothetical_protein	no_locus_tag
EHA23591	3571664	3572777	+	Rho_type_ras-related_small_GTPase	no_locus_tag
EHA23592	3573721	3575104	-	hypothetical_protein	no_locus_tag
EHA23593	3575679	3577466	+	3-oxoacyl--synthase	no_locus_tag

Table of Blast hits (query gene, subject gene, %identity, blast score, %coverage, e-value):
Mycgr3G39149	EHA23593	63	573	99.535962877	0.0	


>>

132. DS995900_1
Source: Penicillium marneffei ATCC 18224 scf_1105668340758 genomic scaffold, whole genome shotgun sequence.

Number of proteins with BLAST hits to this cluster: 1
MultiGeneBlast score: 1.0
Cumulative Blast bit score: 571

Table of genes, locations, strands and annotations of subject cluster:
EEA26040	2634448	2636224	+	conserved_hypothetical_protein	no_locus_tag
EEA26041	2636645	2637518	+	isochorismatase_family_hydrolase,_putative	no_locus_tag
EEA26042	2637609	2639533	-	thiamine_biosynthetic_bifunctional_enzyme, putative	no_locus_tag
EEA26043	2640985	2642235	+	eukaryotic_translation_initiation_factor_5, putative	no_locus_tag
EEA26044	2642558	2646134	-	conserved_hypothetical_protein	no_locus_tag
EEA26045	2646897	2649672	+	DNA_ligase_Cdc9,_putative	no_locus_tag
EEA26046	2650299	2651567	-	mRNA_capping_enzyme_alpha_subunit,_putative	no_locus_tag
EEA26048	2652182	2653633	-	SAGA_complex_component_(Sgf73),_putative	no_locus_tag
EEA26049	2653965	2655649	-	beta-ketoacyl_synthase_(Cem1),_putative	no_locus_tag
EEA26050	2656455	2657821	+	agmatinase,_putative	no_locus_tag
EEA26052	2659563	2660278	-	Rho_GTPase_ModA,_putative	no_locus_tag
EEA26054	2661544	2663572	-	siderochrome-iron_transporter_MirC	no_locus_tag
EEA26055	2664703	2665374	-	conserved_hypothetical_protein	no_locus_tag
EEA26056	2666436	2667812	+	hypothetical_protein	no_locus_tag
EEA26057	2668008	2669700	+	conserved_hypothetical_protein	no_locus_tag
EEA26058	2670047	2671686	+	conserved_hypothetical_protein	no_locus_tag
EEA26059	2675065	2676023	+	hypothetical_protein	no_locus_tag

Table of Blast hits (query gene, subject gene, %identity, blast score, %coverage, e-value):
Mycgr3G39149	EEA26049	64	571	100.464037123	0.0	


>>

133. AAHF01000008_1
Source: Aspergillus fumigatus Af293, whole genome shotgun sequencing project.

Number of proteins with BLAST hits to this cluster: 1
MultiGeneBlast score: 1.0
Cumulative Blast bit score: 571

Table of genes, locations, strands and annotations of subject cluster:
EAL87661	1605250	1607039	-	conserved_hypothetical_protein	no_locus_tag
EAL87662	1607602	1609176	-	conserved_hypothetical_protein	no_locus_tag
EAL87663	1609920	1610516	+	conserved_hypothetical_protein	no_locus_tag
EAL87664	1612624	1614691	+	siderochrome-iron_transporter_MirC	no_locus_tag
EAL87665	1617787	1618739	+	Rho_GTPase_ModA,_putative	no_locus_tag
EAL87666	1619818	1621182	-	agmatinase,_putative	no_locus_tag
EAL87667	1621987	1623626	+	beta-ketoacyl_synthase_(Cem1),_putative	no_locus_tag

Table of Blast hits (query gene, subject gene, %identity, blast score, %coverage, e-value):
Mycgr3G39149	EAL87667	64	571	97.2157772622	0.0	


>>

134. GG663367_0
Source: Ajellomyces capsulatus G186AR genomic scaffold supercont2.5, whole genome shotgun sequence.

Number of proteins with BLAST hits to this cluster: 1
MultiGeneBlast score: 1.0
Cumulative Blast bit score: 564

Table of genes, locations, strands and annotations of subject cluster:
EEH07626	1625613	1627952	+	siderophore_iron_transporter_mirC	no_locus_tag
EEH07627	1630234	1630920	-	conserved_hypothetical_protein	no_locus_tag
EEH07628	1632028	1634112	+	conserved_hypothetical_protein	no_locus_tag
EEH07629	1634601	1635269	-	predicted_protein	no_locus_tag
EEH07630	1635701	1636742	-	predicted_protein	no_locus_tag
EEH07631	1637618	1638581	+	conserved_hypothetical_protein	no_locus_tag
EEH07632	1639868	1640233	-	predicted_protein	no_locus_tag
EEH07633	1640711	1642461	-	agmatine_ureohydrolase	no_locus_tag
EEH07634	1643233	1643745	+	conserved_hypothetical_protein	no_locus_tag
EEH07635	1644317	1646202	+	3-oxoacyl-[acyl-carrier-protein]-synthase	no_locus_tag
EEH07636	1646494	1648239	+	conserved_hypothetical_protein	no_locus_tag
EEH07637	1648972	1650264	+	mRNA-capping_enzyme_subunit_alpha	no_locus_tag
EEH07638	1650599	1654065	-	DNA_ligase	no_locus_tag
EEH07639	1655810	1656467	-	conserved_hypothetical_protein	no_locus_tag
EEH07640	1658267	1659030	-	predicted_protein	no_locus_tag
EEH07641	1660047	1662392	-	lysyl_oxidase	no_locus_tag
EEH07642	1663236	1666972	+	HEAT_repeat_protein	no_locus_tag

Table of Blast hits (query gene, subject gene, %identity, blast score, %coverage, e-value):
Mycgr3G39149	EEH07635	63	564	101.392111369	0.0	


>>

135. DS572815_1
Source: Paracoccidioides brasiliensis Pb01 supercont1.5 genomic scaffold, whole genome shotgun sequence.

Number of proteins with BLAST hits to this cluster: 1
MultiGeneBlast score: 1.0
Cumulative Blast bit score: 559

Table of genes, locations, strands and annotations of subject cluster:
EEH40167	155887	158307	+	membrane_copper_amine_oxidase	no_locus_tag
EEH40168	159217	160897	+	conserved_hypothetical_protein	no_locus_tag
EEH40169	161092	163076	+	predicted_protein	no_locus_tag
EEH40170	163114	164778	+	predicted_protein	no_locus_tag
EEH40171	166667	169834	+	DNA_ligase	no_locus_tag
EEH40172	170375	172351	-	mRNA-capping_enzyme_subunit_alpha	no_locus_tag
EEH40173	172388	176587	-	3-oxoacyl-[acyl-carrier-protein]_synthase	no_locus_tag
EEH40174	177078	178275	+	guanidinobutyrase	no_locus_tag
EEH40175	179805	180886	-	cell_division_control_protein	no_locus_tag
EEH40176	184595	185269	-	conserved_hypothetical_protein	no_locus_tag
EEH40177	186585	188731	+	conserved_hypothetical_protein	no_locus_tag
EEH40178	189254	191489	-	siderophore_iron_transporter_mirC	no_locus_tag
EEH40179	192283	192706	-	predicted_protein	no_locus_tag
EEH40180	193838	194056	-	conserved_hypothetical_protein	no_locus_tag
EEH40181	195885	197534	+	conserved_hypothetical_protein	no_locus_tag

Table of Blast hits (query gene, subject gene, %identity, blast score, %coverage, e-value):
Mycgr3G39149	EEH40173	65	559	94.6635730858	0.0	


>>

136. AQGS01000575_0
Source: Dactylellina haptotyla CBS 200.50, whole genome shotgun sequencing project.

Number of proteins with BLAST hits to this cluster: 1
MultiGeneBlast score: 1.0
Cumulative Blast bit score: 555

Table of genes, locations, strands and annotations of subject cluster:
EPS38198	237211	241608	-	hypothetical_protein	no_locus_tag
EPS38284	243507	244591	-	hypothetical_protein	no_locus_tag
EPS38210	245554	246964	+	hypothetical_protein	no_locus_tag
EPS38362	248074	249602	+	hypothetical_protein	no_locus_tag
EPS38282	250777	252349	+	hypothetical_protein	no_locus_tag
EPS38163	253526	255842	+	hypothetical_protein	no_locus_tag
EPS38330	256605	260102	+	hypothetical_protein	no_locus_tag
EPS38216	260632	262739	-	hypothetical_protein	no_locus_tag
EPS38355	267138	267845	-	hypothetical_protein	no_locus_tag
EPS38246	269624	271037	+	hypothetical_protein	no_locus_tag
EPS38268	271532	272421	-	hypothetical_protein	no_locus_tag
EPS38365	273011	274930	+	hypothetical_protein	no_locus_tag
EPS38266	275229	277463	-	hypothetical_protein	no_locus_tag
EPS38153	279287	283647	+	hypothetical_protein	no_locus_tag

Table of Blast hits (query gene, subject gene, %identity, blast score, %coverage, e-value):
Mycgr3G39149	EPS38330	62	555	100.464037123	0.0	


>>

137. DS989823_1
Source: Arthroderma gypseum CBS 118893 supercont1.2 genomic scaffold, whole genome shotgun sequence.

Number of proteins with BLAST hits to this cluster: 1
MultiGeneBlast score: 1.0
Cumulative Blast bit score: 551

Table of genes, locations, strands and annotations of subject cluster:
EFR00109	2923489	2924695	+	hypothetical_protein	no_locus_tag
EFR00110	2926127	2926679	+	hypothetical_protein	no_locus_tag
EFR00111	2928615	2930109	+	kinase_isozyme_4	no_locus_tag
EFR00112	2931139	2932057	-	hypothetical_protein	no_locus_tag
EFR00113	2933670	2934617	+	hypothetical_protein	no_locus_tag
EFR00114	2934888	2936346	-	hypothetical_protein	no_locus_tag
EFR00115	2937062	2937509	+	hypothetical_protein	no_locus_tag
EFR00116	2938709	2940157	-	hypothetical_protein	no_locus_tag
EFR00117	2941422	2942876	+	hypothetical_protein	no_locus_tag
EFR00118	2943070	2944793	-	3-oxoacyl-[acyl-carrier-protein]_synthase_2	no_locus_tag

Table of Blast hits (query gene, subject gene, %identity, blast score, %coverage, e-value):
Mycgr3G39149	EFR00118	65	551	99.535962877	0.0	


>>

138. JH226136_1
Source: Exophiala dermatitidis NIH/UT8656 unplaced genomic scaffold supercont1.7, whole genome shotgun sequence.

Number of proteins with BLAST hits to this cluster: 1
MultiGeneBlast score: 1.0
Cumulative Blast bit score: 549

Table of genes, locations, strands and annotations of subject cluster:
EHY60113	727248	729824	-	hypothetical_protein	no_locus_tag
EHY60114	731724	733529	+	asparaginyl-tRNA_synthetase	no_locus_tag
EHY60115	733969	735240	-	hypothetical_protein	no_locus_tag
EHY60116	735916	737625	+	dolichyl_pyrophosphate_Glc1Man9GlcNAc2 alpha-1,3-glucosyltransferase	no_locus_tag
EHY60117	738912	742097	+	hypothetical_protein	no_locus_tag
EHY60118	742819	744512	-	agmatinase	no_locus_tag
EHY60119	745527	747394	+	3-oxoacyl-[acyl-carrier-protein]_synthase_II	no_locus_tag
EHY60120	747554	748890	-	SAGA-associated_factor_73	no_locus_tag
EHY60121	749547	750869	+	mRNA_guanylyltransferase	no_locus_tag
EHY60122	751545	754415	-	hypothetical_protein	no_locus_tag
EHY60123	755435	758675	-	hypothetical_protein	no_locus_tag
EHY60124	762245	763389	+	hypothetical_protein	no_locus_tag
EHY60125	764139	766984	+	DNA_ligase_1	no_locus_tag

Table of Blast hits (query gene, subject gene, %identity, blast score, %coverage, e-value):
Mycgr3G39149	EHY60119	63	549	105.800464037	0.0	


>>

139. KB446557_0
Source: Pseudocercospora fijiensis CIRAD86 unplaced genomic scaffold MYCFIscaffold_3, whole genome shotgun sequence.

Number of proteins with BLAST hits to this cluster: 1
MultiGeneBlast score: 1.0
Cumulative Blast bit score: 544

Table of genes, locations, strands and annotations of subject cluster:
EME84079	1907648	1908647	-	hypothetical_protein	no_locus_tag
EME84080	1909052	1910909	+	hypothetical_protein	no_locus_tag
EME84081	1911954	1912980	-	hypothetical_protein	no_locus_tag
EME84082	1913273	1914889	+	hypothetical_protein	no_locus_tag
EME84083	1914961	1916909	-	hypothetical_protein	no_locus_tag
EME84084	1918175	1919675	+	hypothetical_protein	no_locus_tag
EME84085	1920888	1922165	+	glycosyltransferase_family_8_protein	no_locus_tag
EME84086	1922777	1924025	+	hypothetical_protein	no_locus_tag
EME84087	1925170	1926203	+	hypothetical_protein	no_locus_tag
EME84088	1926285	1927577	-	hypothetical_protein	no_locus_tag
EME84089	1938651	1949731	+	hypothetical_protein	no_locus_tag

Table of Blast hits (query gene, subject gene, %identity, blast score, %coverage, e-value):
Mycgr3G38483	EME84086	72	544	100.0	0.0	


>>

140. HF679025_0
Source: Fusarium fujikuroi IMI 58289 draft genome, chromosome FFUJ_chr03.

Number of proteins with BLAST hits to this cluster: 1
MultiGeneBlast score: 1.0
Cumulative Blast bit score: 541

Table of genes, locations, strands and annotations of subject cluster:
CCT66221	3688819	3689712	-	uncharacterized_protein	FFUJ_03231
CCT66222	3690279	3691647	+	related_to_pyruvate_dehydrogenase_complex	FFUJ_03232
CCT66223	3695062	3696552	+	uncharacterized_protein	FFUJ_03233
CCT66224	3698507	3701309	-	probable_isp4_protein	FFUJ_03234
CCT66225	3701896	3703280	+	probable_CEM1-beta-keto-acyl-ACP_synthase, mitochondrial	FFUJ_03235
CCT66226	3703539	3704512	+	related_to_CBP3-required_for_assembly_of cytochrome bc1 complex	FFUJ_03236
CCT66227	3704688	3705392	-	related_to_DFR1-dihydrofolate_reductase	FFUJ_03237
CCT66228	3705751	3706579	-	related_to_glutathione_S-transferase	FFUJ_03238
CCT66229	3706878	3707969	+	probable_reductases_with_broad_range_of substrate specificities	FFUJ_03239
CCT66230	3708245	3713148	-	related_to_26S_proteasome_subunit_YTA7	FFUJ_03240
CCT66231	3715032	3715373	-	uncharacterized_protein	FFUJ_03241
CCT66232	3720164	3722034	-	uncharacterized_protein	FFUJ_03242

Table of Blast hits (query gene, subject gene, %identity, blast score, %coverage, e-value):
Mycgr3G39149	CCT66225	62	541	100.232018561	0.0	


>>

141. KB446538_0
Source: Dothistroma septosporum NZE10 unplaced genomic scaffold DOTSEscaffold_4, whole genome shotgun sequence.

Number of proteins with BLAST hits to this cluster: 1
MultiGeneBlast score: 1.0
Cumulative Blast bit score: 537

Table of genes, locations, strands and annotations of subject cluster:
EME44891	159986	161159	-	glycoside_hydrolase_family_105_protein	no_locus_tag
EME44892	162159	165671	-	hypothetical_protein	no_locus_tag
EME44893	167771	169531	+	hypothetical_protein	no_locus_tag
EME44894	169793	171178	-	hypothetical_protein	no_locus_tag
EME44895	172066	172224	+	hypothetical_protein	no_locus_tag
EME44896	174017	176333	+	hypothetical_protein	no_locus_tag
EME44897	176564	177443	+	hypothetical_protein	no_locus_tag
EME44898	177734	179019	+	hypothetical_protein	no_locus_tag
EME44899	179148	179591	-	hypothetical_protein	no_locus_tag
EME44900	179851	181490	-	hypothetical_protein	no_locus_tag
EME44901	182368	183532	+	hypothetical_protein	no_locus_tag
EME44902	183856	184412	-	hypothetical_protein	no_locus_tag
EME44903	185248	185664	+	hypothetical_protein	no_locus_tag
EME44904	188161	191376	+	hypothetical_protein	no_locus_tag
EME44905	195479	196657	-	hypothetical_protein	no_locus_tag
EME44907	198612	198950	-	hypothetical_protein	no_locus_tag
EME44908	199180	199532	-	hypothetical_protein	no_locus_tag
EME44909	200350	201123	-	hypothetical_protein	no_locus_tag

Table of Blast hits (query gene, subject gene, %identity, blast score, %coverage, e-value):
Mycgr3G57362	EME44900	55	537	102.510460251	0.0	


>>

142. EQ962653_1
Source: Talaromyces stipitatus ATCC 10500 scf_1105507295527 genomic scaffold, whole genome shotgun sequence.

Number of proteins with BLAST hits to this cluster: 1
MultiGeneBlast score: 1.0
Cumulative Blast bit score: 536

Table of genes, locations, strands and annotations of subject cluster:
EED21933	3104909	3106676	+	conserved_hypothetical_protein	no_locus_tag
EED21934	3107161	3107997	+	isochorismatase_family_hydrolase,_putative	no_locus_tag
EED21935	3108094	3110012	-	thiamine_biosynthetic_bifunctional_enzyme, putative	no_locus_tag
EED21936	3111477	3112727	+	eukaryotic_translation_initiation_factor_5, putative	no_locus_tag
EED21937	3113034	3116600	-	conserved_hypothetical_protein	no_locus_tag
EED21938	3117323	3120072	+	DNA_ligase_Cdc9,_putative	no_locus_tag
EED21939	3120518	3122277	+	conserved_hypothetical_protein	no_locus_tag
EED21940	3122803	3124074	-	mRNA_capping_enzyme_alpha_subunit,_putative	no_locus_tag
EED21941	3124630	3128063	-	beta-ketoacyl_synthase_(Cem1),_putative	no_locus_tag
EED21942	3128636	3130000	+	agmatinase,_putative	no_locus_tag
EED21943	3130808	3131632	-	Rho_GTPase_ModA,_putative	no_locus_tag
EED21944	3132720	3134730	-	siderochrome-iron_transporter_MirC	no_locus_tag
EED21945	3135534	3136130	-	conserved_hypothetical_protein	no_locus_tag
EED21946	3136563	3139717	+	conserved_hypothetical_protein	no_locus_tag
EED21947	3140047	3141682	+	conserved_hypothetical_protein	no_locus_tag
EED21948	3147636	3148511	+	conserved_hypothetical_protein	no_locus_tag

Table of Blast hits (query gene, subject gene, %identity, blast score, %coverage, e-value):
Mycgr3G39149	EED21941	63	536	94.6635730858	2e-180	


>>

143. ABDG02000027_0
Source: Trichoderma atroviride IMI 206040, whole genome shotgun sequencing project.

Number of proteins with BLAST hits to this cluster: 1
MultiGeneBlast score: 1.0
Cumulative Blast bit score: 532

Table of genes, locations, strands and annotations of subject cluster:
EHK41231	2357603	2358343	-	hypothetical_protein	no_locus_tag
EHK41232	2360757	2362578	+	hypothetical_protein	no_locus_tag
EHK41233	2362728	2363684	-	hypothetical_protein	no_locus_tag
EHK41234	2364379	2365779	+	hypothetical_protein	no_locus_tag
EHK41235	2369651	2373075	+	hypothetical_protein	no_locus_tag
EHK41236	2373677	2376538	-	hypothetical_protein	no_locus_tag
EHK41237	2377394	2378852	+	hypothetical_protein	no_locus_tag
EHK41238	2379342	2380342	+	hypothetical_protein	no_locus_tag
EHK41239	2380681	2381448	-	hypothetical_protein	no_locus_tag
EHK41240	2381720	2382797	-	hypothetical_protein	no_locus_tag
EHK41241	2383746	2384952	+	hypothetical_protein	no_locus_tag
EHK41242	2385832	2390897	-	hypothetical_protein	no_locus_tag
EHK41243	2393861	2394262	+	hypothetical_protein	no_locus_tag
EHK41244	2395182	2396699	-	hypothetical_protein	no_locus_tag

Table of Blast hits (query gene, subject gene, %identity, blast score, %coverage, e-value):
Mycgr3G39149	EHK41237	62	532	100.696055684	0.0	


>>

144. CU633900_1
Source: Podospora anserina S mat+ genomic DNA chromosome 7, supercontig 1.

Number of proteins with BLAST hits to this cluster: 1
MultiGeneBlast score: 1.0
Cumulative Blast bit score: 528

Table of genes, locations, strands and annotations of subject cluster:
CAP68986	2682501	2684517	-	not_annotated	no_locus_tag
CAP68987	2689446	2692267	+	not_annotated	no_locus_tag
CAP68988	2692962	2693996	-	not_annotated	no_locus_tag
CAP68989	2697105	2699936	-	not_annotated	no_locus_tag
CAP68990	2700555	2701977	+	tRNA-Val	no_locus_tag

Table of Blast hits (query gene, subject gene, %identity, blast score, %coverage, e-value):
Mycgr3G39149	CAP68990	61	528	102.320185615	0.0	


>>

145. ACFW01000049_1
Source: Coccidioides posadasii C735 delta SOWgp, whole genome shotgun sequencing project.

Number of proteins with BLAST hits to this cluster: 1
MultiGeneBlast score: 1.0
Cumulative Blast bit score: 526

Table of genes, locations, strands and annotations of subject cluster:
EER24137	3451818	3455422	-	HEAT_repeat_containing_protein	no_locus_tag
EER24138	3456856	3457991	+	CFEM_domain_containing_protein	no_locus_tag
EER24139	3458547	3459419	-	hypothetical_protein	no_locus_tag
EER24140	3459996	3463226	+	ATP-dependent_DNA_ligase,_putative	no_locus_tag
EER24141	3463881	3465110	-	mRNA_capping_enzyme_alpha_subunit,_putative	no_locus_tag
EER24142	3465717	3466763	-	hypothetical_protein	no_locus_tag
EER24143	3468668	3470555	-	phosphoribosylaminoimidazole_carboxylase,_putative	no_locus_tag
EER24144	3470753	3472524	-	Beta-ketoacyl_synthase,_C-terminal_domain_containing_protein	no_locus_tag

Table of Blast hits (query gene, subject gene, %identity, blast score, %coverage, e-value):
Mycgr3G39149	EER24144	62	526	99.535962877	0.0	


>>

146. ADOT01000059_1
Source: Arthrobotrys oligospora ATCC 24927, whole genome shotgun sequencing project.

Number of proteins with BLAST hits to this cluster: 1
MultiGeneBlast score: 1.0
Cumulative Blast bit score: 524

Table of genes, locations, strands and annotations of subject cluster:
EGX52119	405103	406571	+	hypothetical_protein	no_locus_tag
EGX52120	406872	409025	-	hypothetical_protein	no_locus_tag
EGX52121	409816	411816	+	hypothetical_protein	no_locus_tag
EGX52122	412824	414530	+	hypothetical_protein	no_locus_tag
EGX52123	416199	416879	+	hypothetical_protein	no_locus_tag
EGX52124	419408	421261	+	hypothetical_protein	no_locus_tag
EGX52125	422183	423811	-	hypothetical_protein	no_locus_tag

Table of Blast hits (query gene, subject gene, %identity, blast score, %coverage, e-value):
Mycgr3G39149	EGX52125	58	524	100.464037123	0.0	


>>

147. AACD01000129_1
Source: Aspergillus nidulans FGSC A4, whole genome shotgun sequencing project.

Number of proteins with BLAST hits to this cluster: 1
MultiGeneBlast score: 1.0
Cumulative Blast bit score: 521

Table of genes, locations, strands and annotations of subject cluster:
EAA62063	192636	196265	-	hypothetical_protein	no_locus_tag
EAA62064	197267	197929	+	hypothetical_protein	no_locus_tag
EAA62065	200559	202616	+	hypothetical_protein	no_locus_tag
EAA62066	202920	203174	-	predicted_protein	no_locus_tag
EAA62067	204520	205477	+	CD42_CHICK_Cell_division_control_protein_42_homolog_(G25K_GTP-binding_protein)	no_locus_tag
EAA62068	206328	207725	-	hypothetical_protein	no_locus_tag
EAA62069	208323	209965	+	hypothetical_protein	no_locus_tag

Table of Blast hits (query gene, subject gene, %identity, blast score, %coverage, e-value):
Mycgr3G39149	EAA62069	63	521	95.5916473318	5e-180	


>>

148. GL988041_1
Source: Chaetomium thermophilum var. thermophilum DSM 1495 unplaced genomic scaffold scf7180000011816, whole genome shotgun sequence.

Number of proteins with BLAST hits to this cluster: 1
MultiGeneBlast score: 1.0
Cumulative Blast bit score: 516

Table of genes, locations, strands and annotations of subject cluster:
EGS20671	1541849	1544142	+	putative_transcription_factor	no_locus_tag
EGS20672	1544607	1545614	-	catechol_1,2-dioxygenase-like_protein	no_locus_tag
EGS20673	1547903	1550817	-	oligopeptide_transporter-like_protein	no_locus_tag
EGS20674	1552984	1554434	+	hypothetical_protein	no_locus_tag
EGS20675	1556547	1558010	+	3-oxoacyl-[acyl-carrier-protein]_synthase-like protein	no_locus_tag

Table of Blast hits (query gene, subject gene, %identity, blast score, %coverage, e-value):
Mycgr3G39149	EGS20675	60	516	102.784222738	8e-178	


>>

149. KB644415_0
Source: Penicillium oxalicum 114-2 unplaced genomic scaffold scaffold_8, whole genome shotgun sequence.

Number of proteins with BLAST hits to this cluster: 1
MultiGeneBlast score: 1.0
Cumulative Blast bit score: 515

Table of genes, locations, strands and annotations of subject cluster:
EPS34721	5025162	5030674	-	hypothetical_protein	no_locus_tag
EPS34722	5032782	5035352	+	hypothetical_protein	no_locus_tag
EPS34723	5036790	5038878	+	hypothetical_protein	no_locus_tag
EPS34724	5039498	5040613	+	hypothetical_protein	no_locus_tag
EPS34725	5041043	5042575	+	hypothetical_protein	no_locus_tag
EPS34726	5042830	5043051	+	hypothetical_protein	no_locus_tag
EPS34727	5043102	5043423	-	hypothetical_protein	no_locus_tag
EPS34728	5043647	5045146	+	hypothetical_protein	no_locus_tag
EPS34729	5046330	5048624	+	hypothetical_protein	no_locus_tag
EPS34730	5049324	5049962	-	hypothetical_protein	no_locus_tag
EPS34731	5050761	5051861	-	hypothetical_protein	no_locus_tag
EPS34732	5053062	5054705	-	hypothetical_protein	no_locus_tag
EPS34733	5056299	5060444	-	hypothetical_protein	no_locus_tag
EPS34734	5060744	5061241	+	hypothetical_protein	no_locus_tag
EPS34735	5061602	5063889	+	hypothetical_protein	no_locus_tag

Table of Blast hits (query gene, subject gene, %identity, blast score, %coverage, e-value):
Mycgr3G70475	EPS34725	55	515	102.429149798	2e-175	


>>

150. AM920437_2
Source: Penicillium chrysogenum Wisconsin 54-1255 complete genome, contig Pc00c22.

Number of proteins with BLAST hits to this cluster: 1
MultiGeneBlast score: 1.0
Cumulative Blast bit score: 511

Table of genes, locations, strands and annotations of subject cluster:
CAP98766	3478975	3479927	-	not_annotated	Pc22g14780
CAP98767	3480463	3481622	-	hypothetical_protein	Pc22g14790
CAP98768	3482678	3483175	-	hypothetical_protein	Pc22g14800
CAP98769	3483954	3485222	-	not_annotated	Pc22g14810
Pc22g14820	3485534	3486766	-	not_annotated	no_locus_tag
CAP98771	3487108	3488535	+	unnamed	Pc22g14830
CAP98772	3489038	3490169	+	not_annotated	Pc22g14840
CAP98773	3490955	3491599	+	not_annotated	Pc22g14850
CAP98774	3492106	3494274	-	not_annotated	Pc22g14860
CAP98775	3494479	3496664	-	not_annotated	Pc22g14870
CAP98776	3496913	3497239	+	not_annotated	Pc22g14880
CAP98777	3497681	3499228	-	not_annotated	Pc22g14890
CAP98778	3500136	3502160	-	phenylacetyl-CoA_ligase_pclA-Penicillium chrysogenum	pclA
CAP98779	3502346	3503485	-	hypothetical_protein	Pc22g14910
Pc22g14920	3503994	3504653	-	not_annotated	no_locus_tag
Pc22g14930	3504697	3504990	+	not_annotated	no_locus_tag
CAP98782	3505578	3508403	+	not_annotated	Pc22g14940
CAP98783	3509157	3511600	+	not_annotated	Pc22g14950
CAP98784	3512649	3518045	+	not_annotated	Pc22g14960
CAP98785	3518840	3522363	-	not_annotated	Pc22g14970

Table of Blast hits (query gene, subject gene, %identity, blast score, %coverage, e-value):
Mycgr3G70475	CAP98777	52	511	104.858299595	7e-174	


>>

151. CP003004_0
Source: Myceliophthora thermophila ATCC 42464 chromosome 3, complete sequence.

Number of proteins with BLAST hits to this cluster: 1
MultiGeneBlast score: 1.0
Cumulative Blast bit score: 509

Table of genes, locations, strands and annotations of subject cluster:
AEO57589	1545185	1547355	-	hypothetical_protein	MYCTH_2060682
AEO57590	1547940	1549412	-	hypothetical_protein	MYCTH_2126592
AEO57591	1552589	1555166	+	hypothetical_protein	MYCTH_2303918
AEO57592	1555372	1556061	-	hypothetical_protein	MYCTH_2303921
AEO57593	1556754	1557795	+	hypothetical_protein	MYCTH_2126595
AEO57594	1559983	1563171	-	hypothetical_protein	MYCTH_2303924
AEO57595	1564217	1565851	+	hypothetical_protein	MYCTH_2303929
AEO57596	1566645	1567350	+	hypothetical_protein	MYCTH_2034929
AEO57597	1567665	1568522	-	hypothetical_protein	MYCTH_2303933
AEO57598	1569102	1573108	-	hypothetical_protein	MYCTH_2303934
AEO57599	1573758	1576284	+	hypothetical_protein	MYCTH_2303936
AEO57600	1576951	1577937	-	hypothetical_protein	MYCTH_2303937
AEO57601	1579863	1581050	+	glycoside_hydrolase_family_16_protein	MYCTH_2303939
AEO57602	1581644	1583386	-	hypothetical_protein	MYCTH_2303940
AEO57603	1584980	1586629	-	hypothetical_protein	MYCTH_2303945

Table of Blast hits (query gene, subject gene, %identity, blast score, %coverage, e-value):
Mycgr3G39149	AEO57595	61	509	105.104408353	4e-175	


>>

152. CM001232_0
Source: Magnaporthe oryzae 70-15 chromosome 2, whole genome shotgun sequence.

Number of proteins with BLAST hits to this cluster: 1
MultiGeneBlast score: 1.0
Cumulative Blast bit score: 509

Table of genes, locations, strands and annotations of subject cluster:
EHA54022	1734423	1735568	+	hypothetical_protein	no_locus_tag
EHA54023	1744274	1746946	+	leucine_Rich_Repeat_domain-containing_protein	no_locus_tag
EHA54024	1748146	1751096	-	OPT_family_small_oligopeptide_transporter	no_locus_tag
EHA54025	1751833	1752348	-	hypothetical_protein	no_locus_tag
EHA54026	1753628	1755203	+	3-oxoacyl-[acyl-carrier-protein]_synthase_2	no_locus_tag
EHA54027	1755506	1756526	+	hypothetical_protein	no_locus_tag
EHA54028	1756906	1757732	-	dihydrofolate_reductase	no_locus_tag
EHA54029	1759300	1763183	-	hypothetical_protein	no_locus_tag
EHA54030	1764020	1766419	+	hypothetical_protein	no_locus_tag
EHA54031	1766778	1767737	-	WW_domain-containing_protein	no_locus_tag
EHA54032	1769329	1770540	+	hypothetical_protein	no_locus_tag
EHA54033	1771499	1772341	+	hypothetical_protein	no_locus_tag
EHA54034	1772620	1774567	-	tRNA-dihydrouridine_synthase_1	no_locus_tag

Table of Blast hits (query gene, subject gene, %identity, blast score, %coverage, e-value):
Mycgr3G39149	EHA54026	61	509	105.336426914	4e-175	


>>

153. DS499597_1
Source: Aspergillus fumigatus A1163 scf_000004 genomic scaffold, whole genome shotgun sequence.

Number of proteins with BLAST hits to this cluster: 1
MultiGeneBlast score: 1.0
Cumulative Blast bit score: 508

Table of genes, locations, strands and annotations of subject cluster:
EDP51481	1727308	1728561	+	DnaJ_domain_protein_Psi,_putative	no_locus_tag
EDP51482	1730071	1730809	+	hypothetical_protein	no_locus_tag
EDP51483	1738916	1741077	-	peroxisomal_copper_amine_oxidase	no_locus_tag
EDP51484	1742179	1743749	-	CCR4-NOT_core_complex_subunit_Caf1,_putative	no_locus_tag
EDP51485	1744110	1744414	+	NADH-ubiquinone_oxidoreductase_B12_subunit, putative	no_locus_tag
EDP51486	1744906	1746453	-	60S_ribosome_biogenesis_protein_Sqt1,_putative	no_locus_tag

Table of Blast hits (query gene, subject gene, %identity, blast score, %coverage, e-value):
Mycgr3G70475	EDP51486	55	508	104.655870445	2e-172	


>>

154. EQ963481_1
Source: Aspergillus flavus NRRL3357 scf_1106286419476 genomic scaffold, whole genome shotgun sequence.

Number of proteins with BLAST hits to this cluster: 1
MultiGeneBlast score: 1.0
Cumulative Blast bit score: 507

Table of genes, locations, strands and annotations of subject cluster:
EED48763	1837737	1838639	+	conserved_hypothetical_protein	no_locus_tag
EED48764	1838952	1839814	-	zinc_binding_dehydrogenase,_putative	no_locus_tag
EED48765	1841553	1841918	+	hypothetical_protein	no_locus_tag
EED48766	1842231	1843647	+	hypothetical_protein	no_locus_tag
EED48767	1845774	1847810	+	siderochrome-iron_transporter_MirC	no_locus_tag
EED48768	1849649	1850619	+	Rho_GTPase_ModA,_putative	no_locus_tag
EED48769	1852018	1853373	-	agmatinase,_putative	no_locus_tag
EED48770	1853766	1855503	+	3-oxoacyl_carrier_protein_synthase,_putative	no_locus_tag

Table of Blast hits (query gene, subject gene, %identity, blast score, %coverage, e-value):
Mycgr3G39149	EED48770	66	507	86.5429234339	4e-175	


>>

155. KE145367_1
Source: Glarea lozoyensis ATCC 20868 chromosome Unknown GLAREA3, whole genome shotgun sequence.

Number of proteins with BLAST hits to this cluster: 1
MultiGeneBlast score: 1.0
Cumulative Blast bit score: 505

Table of genes, locations, strands and annotations of subject cluster:
EPE29406	1764418	1767292	-	P-loop_containing_nucleoside_triphosphate hydrolase	no_locus_tag
EPE29407	1767777	1769839	-	Cytochrome_P450	no_locus_tag
EPE29408	1770501	1770851	+	hypothetical_protein	no_locus_tag
EPE29409	1771267	1772029	+	Zn-binding_ribosomal_protein	no_locus_tag
EPE29410	1773483	1776778	+	RNA-binding,_RBD	no_locus_tag
EPE29411	1777941	1779846	+	alpha/beta-Hydrolase	no_locus_tag
EPE29412	1781080	1783277	+	Subtilisin-like_protein	no_locus_tag
EPE29413	1783770	1785281	+	WD40_repeat-like_protein	no_locus_tag

Table of Blast hits (query gene, subject gene, %identity, blast score, %coverage, e-value):
Mycgr3G70475	EPE29413	57	505	102.834008097	7e-172	


>>

156. CP003012_1
Source: Thielavia terrestris NRRL 8126 chromosome 4, complete sequence.

Number of proteins with BLAST hits to this cluster: 1
MultiGeneBlast score: 1.0
Cumulative Blast bit score: 505

Table of genes, locations, strands and annotations of subject cluster:
AEO69402	3087029	3087932	-	hypothetical_protein	THITE_2119771
AEO69403	3090667	3092398	-	glycoside_hydrolase_family_16_protein	THITE_156044
AEO69404	3093498	3094457	+	hypothetical_protein	THITE_2119775
AEO69405	3095045	3097572	-	hypothetical_protein	THITE_71850
AEO69406	3098095	3102056	+	hypothetical_protein	THITE_2080459
AEO69407	3102512	3103432	+	hypothetical_protein	THITE_2080461
AEO69408	3103521	3104585	-	hypothetical_protein	THITE_2119778
AEO69409	3105016	3106517	-	hypothetical_protein	THITE_2119781

Table of Blast hits (query gene, subject gene, %identity, blast score, %coverage, e-value):
Mycgr3G39149	AEO69409	60	505	104.872389791	2e-173	


>>

157. CH476616_1
Source: Uncinocarpus reesii 1704 scaffold_2 genomic scaffold, whole genome shotgun sequence.

Number of proteins with BLAST hits to this cluster: 1
MultiGeneBlast score: 1.0
Cumulative Blast bit score: 504

Table of genes, locations, strands and annotations of subject cluster:
EEP79407	3737550	3741449	+	conserved_hypothetical_protein	no_locus_tag
EEP79408	3743331	3744757	+	predicted_protein	no_locus_tag
EEP79409	3747084	3749011	+	predicted_protein	no_locus_tag
EEP79410	3750912	3753086	-	peroxisomal_copper_amine_oxidase	no_locus_tag
EEP79411	3754601	3756227	-	CCR4-NOT_transcription_complex_subunit_7	no_locus_tag
EEP79412	3757493	3759043	-	conserved_hypothetical_protein	no_locus_tag

Table of Blast hits (query gene, subject gene, %identity, blast score, %coverage, e-value):
Mycgr3G70475	EEP79412	53	504	106.275303644	6e-171	


>>

158. EQ963477_1
Source: Aspergillus flavus NRRL3357 scf_1106286418280 genomic scaffold, whole genome shotgun sequence.

Number of proteins with BLAST hits to this cluster: 1
MultiGeneBlast score: 1.0
Cumulative Blast bit score: 502

Table of genes, locations, strands and annotations of subject cluster:
EED51493	797991	799629	+	conserved_hypothetical_protein	no_locus_tag
EED51494	800067	803753	+	conserved_hypothetical_protein	no_locus_tag
EED51495	806287	806738	+	conserved_hypothetical_protein	no_locus_tag
EED51496	807855	808776	+	conserved_hypothetical_protein	no_locus_tag
EED51497	809808	810827	+	heat_shock_protein,_putative	no_locus_tag
EED51498	811674	813847	-	peroxisomal_copper_amine_oxidase	no_locus_tag
EED51499	814979	816547	-	CCR4-NOT_core_complex_subunit_Caf1,_putative	no_locus_tag
EED51500	816912	817218	+	NADH-ubiquinone_oxidoreductase_B12_subunit, putative	no_locus_tag
EED51501	817701	819254	-	60S_ribosome_biogenesis_protein_Sqt1,_putative	no_locus_tag

Table of Blast hits (query gene, subject gene, %identity, blast score, %coverage, e-value):
Mycgr3G70475	EED51501	53	502	105.263157895	2e-170	


>>

159. JH126399_1
Source: Cordyceps militaris CM01 unplaced genomic scaffold CCM_S00001, whole genome shotgun sequence.

Number of proteins with BLAST hits to this cluster: 1
MultiGeneBlast score: 1.0
Cumulative Blast bit score: 500

Table of genes, locations, strands and annotations of subject cluster:
EGX97145	5840969	5841613	-	Pyruvate/Phosphoenolpyruvate_kinase	no_locus_tag
EGX97146	5842726	5844235	+	flavin-containing_amine_oxidase,_putative	no_locus_tag
EGX97147	5845272	5846455	+	alcohol_dehydrogenase,_putative	no_locus_tag
EGX97148	5846998	5848008	-	hypothetical_protein	no_locus_tag
EGX97149	5848557	5850498	+	pyruvate_dehydrogenase_protein_x_component	no_locus_tag
EGX97150	5853828	5856408	+	Fungal_transcriptional_regulatory_protein	no_locus_tag
EGX97151	5856679	5859583	-	small_oligopeptide_transporter,_OPT_family	no_locus_tag
EGX97152	5860234	5861584	+	3-oxoacyl-(acyl-carrier-protein)_synthase_2	no_locus_tag

Table of Blast hits (query gene, subject gene, %identity, blast score, %coverage, e-value):
Mycgr3G39149	EGX97152	60	501	99.7679814385	3e-172	


>>

160. DS027696_0
Source: Neosartorya fischeri NRRL 181 1099437636264 genomic scaffold, whole genome shotgun sequence.

Number of proteins with BLAST hits to this cluster: 1
MultiGeneBlast score: 1.0
Cumulative Blast bit score: 500

Table of genes, locations, strands and annotations of subject cluster:
EAW18040	2100999	2102186	+	conserved_hypothetical_protein	no_locus_tag
EAW18041	2102998	2106544	+	GTPase_activating_protein_(Gyp2),_putative	no_locus_tag
EAW18042	2107109	2112702	-	CNH_domain_protein	no_locus_tag
EAW18043	2114196	2115825	-	conserved_hypothetical_protein	no_locus_tag
EAW18044	2118442	2120510	+	AMP_dependent_CoA_ligase	no_locus_tag
EAW18045	2120924	2122471	+	60S_ribosome_biogenesis_protein_Sqt1,_putative	no_locus_tag
EAW18046	2122983	2123286	-	NADH-ubiquinone_oxidoreductase_B12_subunit, putative	no_locus_tag
EAW18047	2123638	2125207	+	CCR4-NOT_core_complex_subunit_Caf1,_putative	no_locus_tag
EAW18048	2126306	2128467	+	peroxisomal_copper_amine_oxidase	no_locus_tag
EAW18049	2134589	2134971	+	hypothetical_protein	no_locus_tag
EAW18050	2138934	2139854	+	hypothetical_protein	no_locus_tag
EAW18051	2141500	2142767	-	DnaJ_domain_protein_Psi,_putative	no_locus_tag

Table of Blast hits (query gene, subject gene, %identity, blast score, %coverage, e-value):
Mycgr3G70475	EAW18045	55	501	104.655870445	6e-170	


>>

161. ABSU01000001_0
Source: Arthroderma benhamiae CBS 112371, whole genome shotgun sequencing project.

Number of proteins with BLAST hits to this cluster: 1
MultiGeneBlast score: 1.0
Cumulative Blast bit score: 493

Table of genes, locations, strands and annotations of subject cluster:
EFE36493	187542	190032	+	DUF803_domain_membrane_protein	no_locus_tag
EFE36494	190465	192394	-	conserved_hypothetical_protein	no_locus_tag
EFE36495	193181	197086	+	GRAM_domain_protein	no_locus_tag
EFE36496	197625	198242	-	hypothetical_protein	no_locus_tag
EFE36497	199722	201108	+	hypothetical_protein	no_locus_tag
EFE36498	201298	203493	-	peroxisomal_copper_amine_oxidase,_putative	no_locus_tag
EFE36499	204550	205512	-	hypothetical_protein	no_locus_tag
EFE36500	205596	206132	-	hypothetical_protein	no_locus_tag
EFE36501	206762	207099	+	hypothetical_protein	no_locus_tag
EFE36502	207460	208992	-	hypothetical_protein	no_locus_tag
EFE36503	209314	211264	-	hypothetical_protein	no_locus_tag
EFE36504	212241	212507	-	hypothetical_protein	no_locus_tag
EFE36505	212805	215816	-	hypothetical_protein	no_locus_tag
EFE36506	217368	218076	+	hypothetical_protein	no_locus_tag
EFE36507	218499	224009	+	hypothetical_protein	no_locus_tag
EFE36508	224935	228471	-	hypothetical_protein	no_locus_tag

Table of Blast hits (query gene, subject gene, %identity, blast score, %coverage, e-value):
Mycgr3G70475	EFE36502	54	493	105.263157895	1e-166	


>>

162. DS990636_0
Source: Ajellomyces capsulatus H88 supercont1.1 genomic scaffold, whole genome shotgun sequence.

Number of proteins with BLAST hits to this cluster: 1
MultiGeneBlast score: 1.0
Cumulative Blast bit score: 489

Table of genes, locations, strands and annotations of subject cluster:
EGC41723	4181525	4181971	-	predicted_protein	no_locus_tag
EGC41724	4183256	4185573	+	siderophore_iron_transporter_mirC	no_locus_tag
EGC41725	4187915	4188601	-	conserved_hypothetical_protein	no_locus_tag
EGC41726	4189020	4189298	-	predicted_protein	no_locus_tag
EGC41727	4189802	4191775	+	conserved_hypothetical_protein	no_locus_tag
EGC41728	4192379	4192942	-	predicted_protein	no_locus_tag
EGC41729	4193461	4194391	-	predicted_protein	no_locus_tag
EGC41730	4195267	4196230	+	small_GTPase	no_locus_tag
EGC41731	4198350	4199882	-	agmatine_ureohydrolase	no_locus_tag
EGC41732	4200856	4203715	+	3-oxoacyl-acyl-carrier-protein_synthase	no_locus_tag
EGC41733	4204089	4205826	+	SAGA_complex_component	no_locus_tag
EGC41734	4206525	4207839	+	mRNA_capping_enzyme_alpha_subunit	no_locus_tag
EGC41735	4208460	4212396	-	DNA_ligase	no_locus_tag
EGC41736	4213055	4213886	-	mold-specific_protein_MS88	no_locus_tag
EGC41737	4214799	4215801	-	predicted_protein	no_locus_tag
EGC41738	4215825	4216416	-	predicted_protein	no_locus_tag
EGC41739	4217864	4220209	-	lysyl_oxidase	no_locus_tag
EGC41740	4220578	4224768	+	HEAT_repeat_protein	no_locus_tag

Table of Blast hits (query gene, subject gene, %identity, blast score, %coverage, e-value):
Mycgr3G39149	EGC41732	58	489	99.535962877	2e-165	


>>

163. AEOI01000012_0
Source: Ogataea parapolymorpha DL-1, whole genome shotgun sequencing project.

Number of proteins with BLAST hits to this cluster: 1
MultiGeneBlast score: 1.0
Cumulative Blast bit score: 487

Table of genes, locations, strands and annotations of subject cluster:
EFW95280	1327555	1328250	-	Imidazoleglycerol-phosphate_dehydratase	no_locus_tag
EFW95281	1328303	1328740	+	Succinate_dehydrogenase_assembly_factor_2	no_locus_tag
EFW95282	1328746	1330212	-	Hsp90_co-chaperone_Cdc37	no_locus_tag
EFW95283	1330317	1330886	+	Transcription_factor_(bHLH)	no_locus_tag
EFW95284	1330998	1332527	+	hypothetical_protein	no_locus_tag
EFW95285	1332667	1333287	+	Xanthine-guanine_phosphoribosyl_transferase	no_locus_tag
EFW95286	1333305	1335530	-	hypothetical_protein	no_locus_tag
EFW95287	1335656	1336495	-	Pho85_cyclin	no_locus_tag
EFW95288	1336814	1337902	-	Formate_dehydrogenase	no_locus_tag
EFW95289	1338863	1339523	-	hypothetical_protein	no_locus_tag
EFW95290	1340264	1340773	+	hypothetical_protein	no_locus_tag
EFW95291	1340901	1341980	-	hypothetical_protein	no_locus_tag
EFW95292	1342098	1344767	+	Autophagy-related_protein_9	no_locus_tag
EFW95293	1344778	1347162	-	hypothetical_protein	no_locus_tag
EFW95294	1347281	1348579	+	Mitochondrial_beta-keto-acyl_synthase	no_locus_tag
EFW95295	1349604	1351504	+	hypothetical_protein	no_locus_tag
EFW95296	1351551	1353473	-	ATP_synthase_regulation_protein_NCA2	no_locus_tag
EFW95297	1353546	1354988	+	TBP-associated_factor,_putative	no_locus_tag
EFW95298	1355057	1357288	+	RNA_Pol_II_CTD_phosphatase_component,_putative	no_locus_tag
EFW95299	1357566	1359299	+	Serine_palmitoyltransferase_1	no_locus_tag
EFW95300	1362159	1364360	+	GTPase-activating_protein	no_locus_tag
EFW95301	1364663	1366504	+	DNA-binding_protein	no_locus_tag
EFW95302	1366666	1367415	+	short_chain_dehydrogenase	no_locus_tag
EFW95303	1367481	1367912	+	hypothetical_protein	no_locus_tag
EFW95304	1367921	1368136	-	acyl-CoA-binding_protein_2	no_locus_tag
EFW95305	1368485	1372172	+	hypothetical_protein	no_locus_tag

Table of Blast hits (query gene, subject gene, %identity, blast score, %coverage, e-value):
Mycgr3G39149	EFW95294	55	487	100.464037123	1e-166	


>>

164. CR382134_1
Source: Debaryomyces hansenii CBS767 chromosome B complete sequence.

Number of proteins with BLAST hits to this cluster: 1
MultiGeneBlast score: 1.0
Cumulative Blast bit score: 483

Table of genes, locations, strands and annotations of subject cluster:
CAG85547	1072486	1072932	-	DEHA2B13618p	DEHA2B13618g
CAG85548	1073119	1074618	+	DEHA2B13640p	DEHA2B13640g
CAG85549	1075358	1076221	+	DEHA2B13662p	DEHA2B13662g
CAG85550	1076644	1077402	-	DEHA2B13684p	DEHA2B13684g
CAG85551	1077923	1078840	+	DEHA2B13706p	DEHA2B13706g
CAG85552	1079093	1079938	+	DEHA2B13728p	DEHA2B13728g
CAG85553	1079983	1081551	-	DEHA2B13750p	DEHA2B13750g
CAR65492	1081701	1082819	+	DEHA2B13772p	DEHA2B13772g
CAG85556	1082814	1084232	-	DEHA2B13794p	DEHA2B13794g
CAG85557	1084455	1084550	-	DEHA2B13816p	DEHA2B13816g
CAG85558	1084742	1085215	-	DEHA2B13838p	DEHA2B13838g
CAG85559	1085435	1086187	+	DEHA2B13860p	DEHA2B13860g
CAG85560	1086433	1088304	+	DEHA2B13882p	DEHA2B13882g
CAG85561	1088962	1089468	+	DEHA2B13904p	DEHA2B13904g
CAG85562	1089634	1091181	+	DEHA2B13926p	DEHA2B13926g
CAG85563	1091282	1092595	+	DEHA2B13948p	DEHA2B13948g

Table of Blast hits (query gene, subject gene, %identity, blast score, %coverage, e-value):
Mycgr3G39149	CAG85563	51	484	102.320185615	2e-165	


>>

165. JH226133_1
Source: Exophiala dermatitidis NIH/UT8656 unplaced genomic scaffold supercont1.4, whole genome shotgun sequence.

Number of proteins with BLAST hits to this cluster: 1
MultiGeneBlast score: 1.0
Cumulative Blast bit score: 483

Table of genes, locations, strands and annotations of subject cluster:
EHY57057	2197953	2200152	+	hypothetical_protein	no_locus_tag
EHY57058	2200847	2201119	+	hypothetical_protein	no_locus_tag
EHY57059	2201353	2206103	+	hypothetical_protein	no_locus_tag
EHY57060	2206180	2206538	-	hypothetical_protein	no_locus_tag
EHY57061	2208054	2211671	+	hypothetical_protein	no_locus_tag
EHY57062	2212398	2213264	-	hypothetical_protein	no_locus_tag
EHY57063	2214086	2214868	-	3-oxoacyl-[acyl-carrier_protein]_reductase	no_locus_tag
EHY57064	2215703	2217094	-	hypothetical_protein	no_locus_tag
EHY57065	2219081	2221908	+	protein-serine/threonine_kinase	no_locus_tag
EHY57066	2223194	2224507	-	ferrochelatase	no_locus_tag
EHY57067	2225101	2227201	+	ATP-dependent_DNA_helicase_2_subunit_1	no_locus_tag
EHY57068	2227982	2230804	+	cholesterol_esterase	no_locus_tag
EHY57069	2231843	2233327	-	aspartic-type_endopeptidase_(OpsB)	no_locus_tag
EHY57070	2235101	2238872	-	hypothetical_protein	no_locus_tag

Table of Blast hits (query gene, subject gene, %identity, blast score, %coverage, e-value):
Mycgr3G70475	EHY57064	57	483	98.5829959514	9e-164	


>>

166. CU329671_1
Source: Schizosaccharomyces pombe chromosome II, complete sequence.

Number of proteins with BLAST hits to this cluster: 1
MultiGeneBlast score: 1.0
Cumulative Blast bit score: 481

Table of genes, locations, strands and annotations of subject cluster:
CAA21889	3546238	3548505	-	WD_repeat_protein_Lub1	lub1
CAA21890	3549138	3549881	-	RNA-binding_protein_Cwf29	cwf29
CAA21891	3550020	3550635	-	sorting_nexin_Snx3_(predicted)	snx3
CAA21892	3551318	3551834	+	mitochondrial_ribosomal_protein_subunit_L38 (predicted)	mrpl38
CAA21893	3552118	3552550	+	sequence_orphan	SPBC887.08
CAA21894	3552822	3555482	-	leucine-rich_repeat_protein_Sog2_(predicted)	SPBC887.09c
CAA21895	3557274	3558842	+	response_regulator_Mcs4	mcs4
CAA21896	3559396	3560788	+	tRNA_pseudouridine_synthase_Pus2_(predicted)	pus2
CAA21897	3561887	3565663	+	P-type_ATPase_(predicted)	SPBC887.12
CAA21898	3565824	3567187	-	3-oxoacyl-[acyl-carrier-protein]-synthase condensing enzyme (predicted)	SPBC887.13c

Table of Blast hits (query gene, subject gene, %identity, blast score, %coverage, e-value):
Mycgr3G39149	CAA21898	55	482	99.7679814385	7e-165	


>>

167. GG704912_0
Source: Coccidioides immitis RS genomic scaffold supercont3.2, whole genome shotgun sequence.

Number of proteins with BLAST hits to this cluster: 1
MultiGeneBlast score: 1.0
Cumulative Blast bit score: 481

Table of genes, locations, strands and annotations of subject cluster:
EAS30853	1690144	1692035	-	hypothetical_protein	no_locus_tag
EAS30854	1693102	1694084	+	hypothetical_protein	no_locus_tag
EAS30855	1695146	1699119	+	GRAM_domain-containing_protein	no_locus_tag
EAS30856	1699847	1700869	+	hypothetical_protein	no_locus_tag
EAS30857	1701305	1703479	-	peroxisomal_copper_amine_oxidase	no_locus_tag
EAS30858	1705160	1706794	-	CCR4-NOT_transcription_complex_subunit_7	no_locus_tag
EAS30859	1707323	1707669	+	NADH-ubiquinone_oxidoreductase_B12_subunit	no_locus_tag
EAS30860	1708065	1709621	-	60S_ribosome_biogenesis_protein_Sqt1	no_locus_tag
EAS30861	1710481	1711137	+	acetyltransferase	no_locus_tag
EAS30862	1711849	1713894	+	phenylacetyl-CoA_ligase	no_locus_tag
EAS30864	1716541	1718999	+	hypothetical_protein	no_locus_tag
EAS30865	1720056	1725641	+	CNH_domain-containing_protein	no_locus_tag
EAS30866	1726577	1730106	-	GTPase_activating_protein	no_locus_tag

Table of Blast hits (query gene, subject gene, %identity, blast score, %coverage, e-value):
Mycgr3G70475	EAS30860	52	481	106.477732794	4e-162	


>>

168. ACJE01000012_0
Source: Aspergillus niger ATCC 1015, whole genome shotgun sequencing project.

Number of proteins with BLAST hits to this cluster: 1
MultiGeneBlast score: 1.0
Cumulative Blast bit score: 478

Table of genes, locations, strands and annotations of subject cluster:
EHA22282	299082	299426	-	hypothetical_protein	no_locus_tag
EHA22283	300356	301967	-	hypothetical_protein	no_locus_tag
EHA22284	302565	302906	-	hypothetical_protein	no_locus_tag
EHA22285	305106	306437	+	hypothetical_protein	no_locus_tag
EHA22286	308317	309267	+	hypothetical_protein	no_locus_tag
EHA22287	310436	311153	+	hypothetical_protein	no_locus_tag
EHA22288	311405	312263	-	hypothetical_protein	no_locus_tag
EHA22289	314825	316872	+	hypothetical_protein	no_locus_tag
EHA22290	317314	318873	+	hypothetical_protein	no_locus_tag
EHA22291	319378	319690	-	hypothetical_protein	no_locus_tag
EHA22292	320088	321639	+	hypothetical_protein	no_locus_tag
EHA22293	322896	325062	+	hypothetical_protein	no_locus_tag
EHA22294	334601	334966	+	hypothetical_protein	no_locus_tag
EHA22295	335544	335978	+	hypothetical_protein	no_locus_tag
EHA22296	337944	338528	-	hypothetical_protein	no_locus_tag

Table of Blast hits (query gene, subject gene, %identity, blast score, %coverage, e-value):
Mycgr3G70475	EHA22290	53	478	105.870445344	4e-161	


>>

169. ACFW01000025_0
Source: Coccidioides posadasii C735 delta SOWgp, whole genome shotgun sequencing project.

Number of proteins with BLAST hits to this cluster: 1
MultiGeneBlast score: 1.0
Cumulative Blast bit score: 477

Table of genes, locations, strands and annotations of subject cluster:
EER27329	1413187	1415086	-	hypothetical_protein	no_locus_tag
EER27330	1416167	1417150	+	hypothetical_protein	no_locus_tag
EER27331	1418213	1422184	+	GRAM_domain_containing_protein	no_locus_tag
EER27332	1422919	1423941	+	short-chain_dehydrogenase,_putative	no_locus_tag
EER27333	1424386	1426560	-	peroxisomal_copper_amine_oxidase,_putative	no_locus_tag
EER27334	1428242	1429873	-	CAF1_family_ribonuclease_containing_protein	no_locus_tag
EER27335	1430401	1430747	+	NADH-ubiquinone_oxidoreductase_B12_subunit_family_protein	no_locus_tag
EER27336	1431143	1432699	-	WD_domain,_G-beta_repeat_containing_protein	no_locus_tag
EER27337	1433561	1434217	+	GNAT_family_acetyltransferase,_putative	no_locus_tag
EER27338	1434935	1436979	+	AMP-binding_enzyme,_putative	no_locus_tag
EER27339	1439655	1442131	+	hypothetical_protein	no_locus_tag
EER27340	1443194	1448782	+	CNH_domain_containing_protein	no_locus_tag
EER27341	1449722	1453252	-	TBC_domain_containing_protein	no_locus_tag

Table of Blast hits (query gene, subject gene, %identity, blast score, %coverage, e-value):
Mycgr3G70475	EER27336	52	477	106.477732794	2e-160	


>>

170. FR839631_0
Source: Pichia pastoris CBS 7435 chromosome 4, complete replicon sequence.

Number of proteins with BLAST hits to this cluster: 1
MultiGeneBlast score: 1.0
Cumulative Blast bit score: 476

Table of genes, locations, strands and annotations of subject cluster:
CCA40624	773913	774122	-	hypothetical_protein	PP7435_Chr4-0458
CCA40625	774338	775447	+	Protein_HGH1	HGH1
CCA40626	775475	777055	-	Halomucin	TFG1
CCA40627	778003	779091	-	Zinc-regulated_transporter_1	ZRT2
CCA40628	779270	780543	-	hypothetical_protein	PP7435_Chr4-0462
CCA40629	780666	782225	+	Purine-cytosine_permease_FCY2	PP7435_Chr4-0463
CCA40630	782502	784481	+	hypothetical_protein	PP7435_Chr4-0464
CCA40631	784630	786243	+	T-complex_protein_1_subunit_zeta	CCT6
CCA40632	786269	788731	-	Probable_nucleolar_complex_protein_14	PP7435_Chr4-0466
CCA40633	788879	790195	+	3-oxoacyl-	CEM1
CCA40634	790203	792860	-	Autophagy-related_protein_9	PP7435_Chr4-0468
CCA40635	793847	795796	+	Beta-glucan_synthesis-associated_protein_KRE6	KRE7
CCA40636	795851	797170	-	Transcription_elongation_regulator_1	PP7435_Chr4-0470
CCA40637	797187	798053	+	20S_proteasome_subunit_alpha_3	PP7435_Chr4-0471
CCA40638	798201	799111	+	Prohibitin	PHB
CCA40639	799436	799951	-	Non-classical_export_protein_2	PP7435_Chr4-0473
CCA40640	800617	801753	+	NEDD8-specific_protease_2	PP7435_Chr4-0474
CCA40641	802409	804532	+	Nuclear_control_of_ATPase_protein_2	NCA2
CCA40642	804535	805323	-	Protein_csh3	LSB1
CCA40643	805846	809049	+	Protein_CAF130	PP7435_Chr4-0477
CCA40644	809091	810301	-	Sphingoid_long-chain_base_transporter_RSB1	RTA3

Table of Blast hits (query gene, subject gene, %identity, blast score, %coverage, e-value):
Mycgr3G39149	CCA40633	54	476	102.088167053	5e-162	


>>

171. FN392322_1
Source: Pichia pastoris GS115 chromosome 4, complete sequence.

Number of proteins with BLAST hits to this cluster: 1
MultiGeneBlast score: 1.0
Cumulative Blast bit score: 476

Table of genes, locations, strands and annotations of subject cluster:
CAY71754	978688	979752	+	Suppressor_of_sphingoid_long_chain_base_(LCB) sensitivity of an LCB-lyase mutation	PAS_chr4_0498
CAY71755	979794	982997	-	Part_of_the_evolutionarily-conserved_CCR4-NOT transcriptional regulatory complex	PAS_chr4_0499
CAY71756	983520	984308	+	Protein_that_induces_appearance_of_[PIN+]_prion when overproduced	PAS_chr4_0500
CAY71757	984311	986434	-	Protein_involved_in_regulation_of_mitochondrial expression of subunits 6 (Atp6p) and 8 (Atp8p)	PAS_chr4_0501
CAY71758	986583	987002	-	Putative_protein_of_unknown_function	PAS_chr4_0502
CAY71759	987090	988226	-	Hypothetical_protein	PAS_chr4_0503
CAY71760	988892	989407	+	Protein_of_unknown_function	PAS_chr4_0504
CAY71761	989732	990643	-	Subunit_of_the_prohibitin_complex_(Phb1p-Phb2p)	PAS_chr4_0505
CAY71762	990791	991549	-	Alpha_3_subunit_of_the_20S_proteasome,_the_only nonessential 20S subunit	PAS_chr4_0506
CAY71763	991650	992993	+	Hypothetical_protein	PAS_chr4_0507
CAY71764	993048	994997	-	Protein_required_for_beta-1,6_glucan biosynthesis	PAS_chr4_0508
CAY71765	995984	998641	+	Transmembrane_protein_involved_in_formation_of Cvt and autophagic vesicles	PAS_chr4_0510
CAY71766	998649	999965	-	Mitochondrial_beta-keto-acyl_synthase_with possible role in fatty acid synthesis	PAS_chr4_0511

Table of Blast hits (query gene, subject gene, %identity, blast score, %coverage, e-value):
Mycgr3G39149	CAY71766	54	476	102.088167053	5e-162	


>>

172. FO082056_0
Source: Pichia sorbitophila strain CBS 7064 chromosome D complete sequence.

Number of proteins with BLAST hits to this cluster: 1
MultiGeneBlast score: 1.0
Cumulative Blast bit score: 469

Table of genes, locations, strands and annotations of subject cluster:
CCE78656	147933	150092	+	not_annotated	Piso0_000682
CCE78657	152333	152848	+	not_annotated	Piso0_000683
CCE78658	153682	156096	-	not_annotated	Piso0_000684
CCE78659	156562	159348	-	not_annotated	Piso0_000685
CCE78660	161856	163979	+	not_annotated	Piso0_000686
CCE78661	164817	166895	+	not_annotated	Piso0_000687
CCE78662	167325	168641	-	not_annotated	Piso0_000688
CCE78663	168926	170455	-	not_annotated	Piso0_000689
CCE78664	171460	172080	-	not_annotated	Piso0_000690
CCE78665	174160	174519	+	not_annotated	Piso0_000691
CCE78666	174714	176702	-	not_annotated	Piso0_000692
CCE78667	177131	177883	-	not_annotated	Piso0_000693
CCE78668	178647	179114	+	not_annotated	Piso0_000694
CCE78669	179601	181043	+	not_annotated	Piso0_000695
CCE78670	181040	182155	-	not_annotated	Piso0_000696
CCE78671	182267	183856	+	not_annotated	Piso0_000697
CCE78672	185361	186275	-	not_annotated	Piso0_000699
CCE78673	187546	188202	+	not_annotated	Piso0_000700
CCE78674	188424	189272	-	not_annotated	Piso0_000701

Table of Blast hits (query gene, subject gene, %identity, blast score, %coverage, e-value):
Mycgr3G39149	CCE78662	51	469	102.320185615	1e-159	


>>

173. FO082057_0
Source: Pichia sorbitophila strain CBS 7064 chromosome C complete sequence.

Number of proteins with BLAST hits to this cluster: 1
MultiGeneBlast score: 1.0
Cumulative Blast bit score: 464

Table of genes, locations, strands and annotations of subject cluster:
CCE78069	140886	143045	+	not_annotated	Piso0_000682
CCE78070	145269	145784	+	not_annotated	Piso0_000683
CCE78071	146619	149030	-	not_annotated	Piso0_000684
CCE78072	149498	152284	-	not_annotated	Piso0_000685
CCE78073	154714	156828	+	not_annotated	Piso0_000686
CCE78074	157646	159724	+	not_annotated	Piso0_000687
CCE78075	160147	161472	-	not_annotated	Piso0_000688
CCE78076	161753	163279	-	not_annotated	Piso0_000689
CCE78077	164284	164904	-	not_annotated	Piso0_000690
CCE78078	166943	167296	+	not_annotated	Piso0_000691
CCE78079	167570	169558	-	not_annotated	Piso0_000692
CCE78080	169982	170734	-	not_annotated	Piso0_000693
CCE78081	171528	171995	+	not_annotated	Piso0_000694
CCE78082	172405	173925	+	not_annotated	Piso0_000695
CCE78083	173922	175031	-	not_annotated	Piso0_000696
CCE78084	175144	176733	+	not_annotated	Piso0_000697
CCE78085	176788	177633	-	not_annotated	Piso0_000698
CCE78086	178250	179167	-	not_annotated	Piso0_000699
CCE78087	180416	181072	+	not_annotated	Piso0_000700
CCE78088	181277	182125	-	not_annotated	Piso0_000701

Table of Blast hits (query gene, subject gene, %identity, blast score, %coverage, e-value):
Mycgr3G39149	CCE78075	51	465	102.320185615	8e-158	


>>

174. DS231615_1
Source: Pyrenophora tritici-repentis Pt-1C-BFP supercont1.1 genomic scaffold, whole genome shotgun sequence.

Number of proteins with BLAST hits to this cluster: 1
MultiGeneBlast score: 1.0
Cumulative Blast bit score: 462

Table of genes, locations, strands and annotations of subject cluster:
EDU41430	5720279	5725510	+	conserved_hypothetical_protein	no_locus_tag
EDU41431	5726661	5730357	-	structural_maintenance_of_chromosomes_protein_3	no_locus_tag
EDU41432	5733327	5734313	+	conserved_hypothetical_protein	no_locus_tag
EDU41433	5737553	5739091	-	ribosome_biogenesis_protein_Sqt1	no_locus_tag

Table of Blast hits (query gene, subject gene, %identity, blast score, %coverage, e-value):
Mycgr3G70475	EDU41433	52	462	102.631578947	1e-154	


>>

175. GL629801_0
Source: Grosmannia clavigera kw1407 unplaced genomic scaffold GCSC_173, whole genome shotgun sequence.

Number of proteins with BLAST hits to this cluster: 1
MultiGeneBlast score: 1.0
Cumulative Blast bit score: 461

Table of genes, locations, strands and annotations of subject cluster:
EFX00670	1193834	1197670	-	phd_finger_domain_protein	no_locus_tag
EFX00604	1199698	1202574	-	leucine_rich_repeat_domain_containing_protein	no_locus_tag
EFX00161	1211468	1212601	-	hypothetical_protein	no_locus_tag
EFX00528	1213101	1213767	+	dihydrofolate_reductase	no_locus_tag
EFX00048	1213828	1216469	-	beta-ketoacyl_synthase	no_locus_tag
EFX00268	1216970	1219636	+	small_oligopeptide_transporter	no_locus_tag
EFX00389	1220252	1223010	-	hypothetical_protein	no_locus_tag
EFX00304	1226317	1232030	-	filamentation_protein	no_locus_tag
EFX00339	1232669	1235049	+	hypothetical_protein	no_locus_tag
EFX00073	1235380	1236285	-	ww_domain_containing_protein	no_locus_tag

Table of Blast hits (query gene, subject gene, %identity, blast score, %coverage, e-value):
Mycgr3G39149	EFX00048	57	461	100.696055684	4e-152	


>>

176. CH408156_0
Source: Pichia guilliermondii ATCC 6260 scaffold_2 genomic scaffold, whole genome shotgun sequence.

Number of proteins with BLAST hits to this cluster: 1
MultiGeneBlast score: 1.0
Cumulative Blast bit score: 457

Table of genes, locations, strands and annotations of subject cluster:
EDK37710	1093153	1094730	-	hypothetical_protein	no_locus_tag
EDK37711	1095094	1095654	+	predicted_protein	no_locus_tag
EDK37712	1095704	1096132	-	hypothetical_protein	no_locus_tag
EDK37713	1096261	1097739	+	hypothetical_protein	no_locus_tag
EDK37714	1098454	1099314	+	hypothetical_protein	no_locus_tag
EDK37715	1099454	1100116	-	hypothetical_protein	no_locus_tag
EDK37716	1100449	1101423	+	hypothetical_protein	no_locus_tag
EDK37717	1101617	1102453	+	conserved_hypothetical_protein	no_locus_tag
EDK37718	1102472	1103887	-	hypothetical_protein	no_locus_tag
EDK37719	1103945	1104736	+	hypothetical_protein	no_locus_tag
EDK37720	1104733	1106079	-	hypothetical_protein	no_locus_tag
EDK37721	1106184	1106651	-	hypothetical_protein	no_locus_tag
EDK37722	1107037	1107840	+	hypothetical_protein	no_locus_tag
EDK37723	1108028	1109812	+	hypothetical_protein	no_locus_tag
EDK37724	1110341	1111162	+	hypothetical_protein	no_locus_tag
EDK37725	1111335	1112549	+	hypothetical_protein	no_locus_tag
EDK37726	1112629	1113927	+	hypothetical_protein	no_locus_tag
EDK37727	1113945	1115912	-	hypothetical_protein	no_locus_tag
EDK37728	1117279	1119705	+	hypothetical_protein	no_locus_tag
EDK37729	1119788	1122115	+	hypothetical_protein	no_locus_tag
EDK37730	1122197	1122709	-	hypothetical_protein	no_locus_tag
EDK37731	1123082	1123870	-	hypothetical_protein	no_locus_tag
EDK37732	1124217	1126142	-	hypothetical_protein	no_locus_tag
EDK37733	1126503	1127432	+	hypothetical_protein	no_locus_tag
EDK37734	1129172	1129780	+	hypothetical_protein	no_locus_tag
EDK37735	1130409	1130885	-	hypothetical_protein	no_locus_tag
EDK37736	1130797	1131621	-	hypothetical_protein	no_locus_tag
EDK37737	1131936	1134149	-	hypothetical_protein	no_locus_tag

Table of Blast hits (query gene, subject gene, %identity, blast score, %coverage, e-value):
Mycgr3G39149	EDK37726	52	457	102.088167053	9e-155	


>>

177. DS572752_0
Source: Paracoccidioides brasiliensis Pb18 supercont1.3 genomic scaffold, whole genome shotgun sequence.

Number of proteins with BLAST hits to this cluster: 1
MultiGeneBlast score: 1.0
Cumulative Blast bit score: 454

Table of genes, locations, strands and annotations of subject cluster:
EEH46519	717838	718791	+	predicted_protein	no_locus_tag
EEH46520	719026	722969	+	conserved_hypothetical_protein	no_locus_tag
EEH46521	724584	725219	-	tetratricopeptide_repeat_domain-containing protein	no_locus_tag
EEH46522	725739	726515	-	predicted_protein	no_locus_tag
EEH46523	727419	729704	-	peroxisomal_copper_amine_oxidase	no_locus_tag
EEH46524	729966	732566	-	CCR4-NOT_transcription_complex_subunit_7	no_locus_tag
EEH46525	733086	733467	+	conserved_hypothetical_protein	no_locus_tag
EEH46526	734050	735585	-	ribosome_assembly_protein_SQT1	no_locus_tag
EEH46527	742808	744941	-	4-coumarate-CoA_ligase	no_locus_tag
EEH46528	746355	747801	-	predicted_protein	no_locus_tag
EEH46529	748155	750887	+	conserved_hypothetical_protein	no_locus_tag
EEH46530	753072	758791	-	CNH_domain-containing_protein	no_locus_tag

Table of Blast hits (query gene, subject gene, %identity, blast score, %coverage, e-value):
Mycgr3G70475	EEH46526	52	454	103.441295547	1e-151	


>>

178. DS022225_1
Source: Schizosaccharomyces japonicus yFS275 supercont1.2 genomic scaffold, whole genome shotgun sequence.

Number of proteins with BLAST hits to this cluster: 1
MultiGeneBlast score: 1.0
Cumulative Blast bit score: 451

Table of genes, locations, strands and annotations of subject cluster:
EEB06878	1720350	1720785	+	predicted_protein	no_locus_tag
EEB06879	1721086	1721889	+	Sad1-interacting_factor_1	no_locus_tag
EEB06880	1722694	1724745	+	conserved_hypothetical_protein	no_locus_tag
EEB06881	1725444	1727728	+	eukaryotic_translation_initiation_factor_2-alpha kinase	no_locus_tag
EEB06882	1729168	1733220	+	predicted_protein	no_locus_tag
EEB06883	1733252	1734234	-	CCR4-Not_complex_subunit_Caf16	no_locus_tag
EEB06884	1735530	1739330	+	phospholipid-transporting_ATPase	no_locus_tag
EEB06885	1739365	1740758	-	3-oxoacyl-[acyl-carrier-protein]_synthase	no_locus_tag

Table of Blast hits (query gene, subject gene, %identity, blast score, %coverage, e-value):
Mycgr3G39149	EEB06885	54	451	99.3039443155	1e-152	


>>

179. DS544803_0
Source: Paracoccidioides brasiliensis Pb03 supercont1.1 genomic scaffold, whole genome shotgun sequence.

Number of proteins with BLAST hits to this cluster: 1
MultiGeneBlast score: 1.0
Cumulative Blast bit score: 449

Table of genes, locations, strands and annotations of subject cluster:
EEH17654	750199	750884	+	predicted_protein	no_locus_tag
EEH17655	751119	755062	+	conserved_hypothetical_protein	no_locus_tag
EEH17656	756679	757314	-	conserved_hypothetical_protein	no_locus_tag
EEH17657	757832	758608	-	predicted_protein	no_locus_tag
EEH17658	759522	760728	-	peroxisomal_copper_amine_oxidase	no_locus_tag
EEH17659	762068	764668	-	CCR4-NOT_transcription_complex_subunit_7	no_locus_tag
EEH17660	765188	765569	+	predicted_protein	no_locus_tag
EEH17661	766152	767687	-	conserved_hypothetical_protein	no_locus_tag
EEH17662	769027	771160	-	4-coumarate-CoA_ligase	no_locus_tag
EEH17663	774377	777108	+	conserved_hypothetical_protein	no_locus_tag
EEH17664	779245	784963	-	conserved_hypothetical_protein	no_locus_tag
EEH17665	786600	790582	-	GTPase-activating_protein	no_locus_tag

Table of Blast hits (query gene, subject gene, %identity, blast score, %coverage, e-value):
Mycgr3G70475	EEH17661	51	450	103.441295547	4e-150	


>>

180. FM992690_1
Source: Candida dubliniensis CD36 chromosome 3, complete sequence.

Number of proteins with BLAST hits to this cluster: 1
MultiGeneBlast score: 1.0
Cumulative Blast bit score: 442

Table of genes, locations, strands and annotations of subject cluster:
CAX42999	1120904	1122139	+	R3H_single-stranded_nucleic_acid_binding protein, putative	CD36_84960
CAX43000	1122795	1123406	+	Rho_GDP-dissociation_inhibitor,_putative	CD36_84970
CAX43001	1123811	1126390	-	ATP-dependent_DNA_helicase,_putative	CD36_84980
CAX43002	1126645	1128492	+	uncharacterized_protein_yhr151c_homologue, putative	CD36_84990
CAX43003	1128710	1129621	+	subunit_of_the_prohibitin_complex,_putative	CD36_85000
CAX43004	1129718	1132582	-	autophagy-related_protein,_putative	CD36_85010
CAX43005	1134990	1135871	+	zinc-finger_transcription_factor,_putative	CD36_85020
CAX43006	1137268	1138599	+	conserved_hypothetical_protein	CD36_85030
CAX43007	1138655	1139977	+	3-oxoacyl-[acyl-carrier-protein]_synthase, putative	CD36_85040

Table of Blast hits (query gene, subject gene, %identity, blast score, %coverage, e-value):
Mycgr3G39149	CAX43007	50	442	103.248259861	6e-149	


>>

181. CP000494_1
Source: Bradyrhizobium sp. BTAi1, complete genome.

Number of proteins with BLAST hits to this cluster: 1
MultiGeneBlast score: 1.0
Cumulative Blast bit score: 439

Table of genes, locations, strands and annotations of subject cluster:
ABQ35880	3982440	3983696	+	3-phosphoshikimate_1-carboxyvinyltransferase	aroA
ABQ35881	3983861	3984427	+	hypothetical_protein	BBta_3804
ABQ35882	3984424	3985140	+	putative_phosphatase	BBta_3805
ABQ35883	3985248	3989228	-	putative_exported_protein_of_unknown_function	BBta_3806
ABQ35884	3990160	3991344	-	putative_alanine_racemase_(alr)	BBta_3807
ABQ35885	3991390	3992898	-	primary_replicative_DNA_helicase	BBta_3808
ABQ35886	3993178	3993276	-	hypothetical_protein	BBta_3809
ABQ35887	3993523	3994623	-	cyclopropane-fatty-acyl-phospholipid_synthase	BBta_3810
ABQ35888	3995193	3996005	+	putative_exported_protein_of_unknown_function	BBta_3811
ABQ35889	3996072	3996665	-	LSU_ribosomal_protein_L9P	BBta_3812
ABQ35890	3996715	3997656	-	putative_membrane_protein_of_unknown_function	BBta_3813
ABQ35891	3997798	3998037	-	SSU_ribosomal_protein_S18P	rpsR
ABQ35892	3998043	3998504	-	SSU_ribosomal_protein_S6P	rps6
ABQ35893	3998878	3999837	+	[Acyl-carrier-protein]_S-malonyltransferase	fabD
ABQ35894	3999872	4000609	+	3-oxoacyl-[acyl-carrier-protein]_reductase	fabG
ABQ35895	4001048	4001287	+	Acyl_carrier_protein_(ACP)	acpP
ABQ35896	4001508	4002773	+	3-oxoacyl-[acyl-carrier-protein]_synthase_II	fabF

Table of Blast hits (query gene, subject gene, %identity, blast score, %coverage, e-value):
Mycgr3G39149	ABQ35896	53	439	99.7679814385	3e-148	


>>

182. DS572698_1
Source: Verticillium dahliae VdLs.17 supercont1.4 genomic scaffold, whole genome shotgun sequence.

Number of proteins with BLAST hits to this cluster: 1
MultiGeneBlast score: 1.0
Cumulative Blast bit score: 426

Table of genes, locations, strands and annotations of subject cluster:
EGY21197	1188139	1189208	+	hypothetical_protein	no_locus_tag
EGY21198	1194664	1196226	-	gram-negative_bacteria-binding_protein	no_locus_tag
EGY21199	1198637	1199743	+	hypothetical_protein	no_locus_tag
EGY21200	1201399	1202629	+	hypothetical_protein	no_locus_tag
EGY21201	1205551	1206597	-	hypothetical_protein	no_locus_tag
EGY21202	1207186	1208688	-	ribosome_biogenesis_protein_Sqt1	no_locus_tag

Table of Blast hits (query gene, subject gene, %identity, blast score, %coverage, e-value):
Mycgr3G70475	EGY21202	52	426	104.251012146	7e-141	


>>

183. EQ962652_0
Source: Talaromyces stipitatus ATCC 10500 scf_1105507295523 genomic scaffold, whole genome shotgun sequence.

Number of proteins with BLAST hits to this cluster: 1
MultiGeneBlast score: 1.0
Cumulative Blast bit score: 417

Table of genes, locations, strands and annotations of subject cluster:
EED23981	3885035	3885495	-	vacuolar_transporter_chaperon_Vtc1,_putative	no_locus_tag
EED23983	3886388	3887184	+	dynein_light_chain_(Tctex1),_putative	no_locus_tag
EED23984	3887880	3889293	-	protein_transport_protein_(LST8),_putative	no_locus_tag
EED23985	3889658	3890676	-	conserved_hypothetical_protein	no_locus_tag
EED23986	3891584	3893048	+	conserved_hypothetical_protein	no_locus_tag
EED23987	3893314	3894196	-	protein_FDD123,_putative	no_locus_tag
EED23988	3896468	3898303	+	betaine_aldehyde_dehydrogenase,_putative	no_locus_tag
EED23989	3898465	3901254	-	fungal_specific_transcription_factor,_putative	no_locus_tag
EED23990	3903280	3904849	+	conserved_hypothetical_protein	no_locus_tag
EED23991	3905710	3907693	+	amino_acid_transporter,_putative	no_locus_tag
EED23992	3908221	3908943	-	conserved_hypothetical_protein	no_locus_tag
EED23993	3909870	3914043	+	FAD_dependent_oxidoreductase_superfamily	no_locus_tag
EED23994	3914817	3916612	+	amino_acid_permease,_putative	no_locus_tag
EED23995	3917414	3918239	+	2-haloalkanoic_acid_dehalogenase,_putative	no_locus_tag
EED23996	3919072	3919995	+	NAD_dependent_epimerase/dehydratase,_putative	no_locus_tag
EED23997	3920433	3921598	-	alcohol_dehydrogenase,_putative	no_locus_tag
EED23998	3922279	3923583	-	L-allo-threonine_aldolase,_putative	no_locus_tag
EED23999	3925324	3925793	+	hypothetical_protein	no_locus_tag
EED24000	3926542	3927214	-	conserved_hypothetical_protein	no_locus_tag
EED24001	3927852	3928636	+	N-acetyltransferase_complex_ARD1_subunit, putative	no_locus_tag
EED24002	3928740	3931203	-	conserved_hypothetical_protein	no_locus_tag
EED24003	3931784	3934613	-	protein_kinase_family_protein	no_locus_tag

Table of Blast hits (query gene, subject gene, %identity, blast score, %coverage, e-value):
Mycgr3G57362	EED23990	32	205	98.5355648536	1e-56	
Mycgr3G57362	EED23993	31	213	98.5355648536	3e-56	


>>

184. JH687379_1
Source: Stereum hirsutum FP-91666 SS1 unplaced genomic scaffold STEHIscaffold_1, whole genome shotgun sequence.

Number of proteins with BLAST hits to this cluster: 1
MultiGeneBlast score: 1.0
Cumulative Blast bit score: 417

Table of genes, locations, strands and annotations of subject cluster:
EIM92675	2953166	2955619	-	histone_deacetylase_complex_catalytic_component RPD3	no_locus_tag
EIM92676	2956215	2957969	-	hypothetical_protein	no_locus_tag
EIM92677	2958524	2959361	+	hypothetical_protein	no_locus_tag
EIM92678	2959576	2960838	-	hydrophilic_protein	no_locus_tag
EIM92679	2961350	2962885	+	thioesterase_II	no_locus_tag
EIM92680	2963325	2963788	-	40S_ribosomal_protein_S27	no_locus_tag
EIM92681	2965276	2966244	+	hypothetical_protein	no_locus_tag
EIM92682	2968084	2968470	+	hypothetical_protein	no_locus_tag
EIM92683	2969934	2970239	+	hypothetical_protein	no_locus_tag
EIM92684	2972008	2973547	-	high_affinity_nickel_transport_protein_nic1	no_locus_tag

Table of Blast hits (query gene, subject gene, %identity, blast score, %coverage, e-value):
Mycgr3G108865	EIM92684	57	417	81.4736842105	5e-139	


>>

185. KE145368_1
Source: Glarea lozoyensis ATCC 20868 chromosome Unknown GLAREA4, whole genome shotgun sequence.

Number of proteins with BLAST hits to this cluster: 1
MultiGeneBlast score: 1.0
Cumulative Blast bit score: 406

Table of genes, locations, strands and annotations of subject cluster:
EPE28763	1603899	1606022	-	CBD9-like_protein	no_locus_tag
EPE28764	1606893	1608503	-	hypothetical_protein	no_locus_tag
EPE28765	1609427	1612399	-	hypothetical_protein	no_locus_tag
EPE28766	1613225	1613644	+	hypothetical_protein	no_locus_tag
EPE28767	1614790	1615686	-	hypothetical_protein	no_locus_tag
EPE28768	1617066	1618346	-	hypothetical_protein	no_locus_tag
EPE28769	1618829	1620319	+	Actin-like_ATPase	no_locus_tag
EPE28770	1620345	1621154	+	hypothetical_protein	no_locus_tag
EPE28771	1622620	1623911	+	hypothetical_protein	no_locus_tag

Table of Blast hits (query gene, subject gene, %identity, blast score, %coverage, e-value):
Mycgr3G108865	EPE28771	53	406	86.3157894737	1e-134	


>>

186. HF679025_1
Source: Fusarium fujikuroi IMI 58289 draft genome, chromosome FFUJ_chr03.

Number of proteins with BLAST hits to this cluster: 1
MultiGeneBlast score: 1.0
Cumulative Blast bit score: 405

Table of genes, locations, strands and annotations of subject cluster:
CCT66454	4500175	4502011	-	related_to_anthranilate_synthase_component	FFUJ_03486
CCT66455	4502542	4503521	+	uncharacterized_protein	FFUJ_03487
CCT66456	4503775	4504829	-	uncharacterized_protein	FFUJ_03488
CCT66457	4505691	4506563	-	uncharacterized_protein	FFUJ_03489
CCT66458	4507250	4508149	+	uncharacterized_protein	FFUJ_03490
CCT66459	4508195	4509028	-	uncharacterized_protein	FFUJ_03491
CCT66460	4509931	4510491	+	uncharacterized_protein	FFUJ_03492
CCT66461	4510646	4511152	+	related_to_thioesterase_superfamily_member_2	FFUJ_03493
CCT66462	4511362	4512432	-	related_to_malate_dehydrogenase	FFUJ_03494
CCT66780	4512709	4515045	+	related_to_purine_utilization_positive regulator	FFUJ_03495
CCT66745	4515107	4517031	-	related_to_dihydroxy-acid_dehydratase	FFUJ_03496
CCT66463	4517336	4518136	+	related_to_short-chain_alcohol_dehydrogenase	FFUJ_03497
CCT66464	4518916	4519385	+	uncharacterized_protein	FFUJ_03498
CCT66465	4519752	4521012	+	probable_high-affinity_nickel_transport_protein nic1	FFUJ_03499

Table of Blast hits (query gene, subject gene, %identity, blast score, %coverage, e-value):
Mycgr3G108865	CCT66465	54	405	79.3684210526	2e-134	


>>

187. GL636500_1
Source: Coccidioides posadasii str. Silveira unplaced genomic scaffold supercont2.15, whole genome shotgun sequence.

Number of proteins with BLAST hits to this cluster: 1
MultiGeneBlast score: 1.0
Cumulative Blast bit score: 398

Table of genes, locations, strands and annotations of subject cluster:
EFW15584	238615	240113	-	conserved_hypothetical_protein	no_locus_tag
EFW15585	240951	242051	-	pre-mRNA-splicing_factor_cwc15	no_locus_tag
EFW15586	242614	243590	+	exosome_complex_endonuclease_2/ribosomal_RNA processing protein	no_locus_tag
EFW15587	244227	244388	-	predicted_protein	no_locus_tag
EFW15588	244745	246793	+	phospholipid-transporting_ATPase	no_locus_tag
EFW15589	247777	248887	+	phospholipid-transporting_ATPase	no_locus_tag
EFW15590	249561	251757	-	conserved_hypothetical_protein	no_locus_tag
EFW15591	254248	255521	+	hypothetical_protein	no_locus_tag
EFW15592	255542	258137	+	conserved_hypothetical_protein	no_locus_tag
EFW15593	258575	260596	-	nickel_transporter	no_locus_tag

Table of Blast hits (query gene, subject gene, %identity, blast score, %coverage, e-value):
Mycgr3G108865	EFW15593	55	398	86.5263157895	4e-131	


>>

188. AQGS01000575_1
Source: Dactylellina haptotyla CBS 200.50, whole genome shotgun sequencing project.

Number of proteins with BLAST hits to this cluster: 1
MultiGeneBlast score: 1.0
Cumulative Blast bit score: 396

Table of genes, locations, strands and annotations of subject cluster:
EPS38324	334994	338475	-	hypothetical_protein	no_locus_tag
EPS38300	338877	339317	+	hypothetical_protein	no_locus_tag
EPS38192	339383	339973	+	hypothetical_protein	no_locus_tag
EPS38279	340343	341757	+	hypothetical_protein	no_locus_tag
EPS38159	342001	343269	-	hypothetical_protein	no_locus_tag
EPS38180	345776	346701	+	hypothetical_protein	no_locus_tag
EPS38297	346908	349134	-	hypothetical_protein	no_locus_tag
EPS38341	349408	350592	-	hypothetical_protein	no_locus_tag
EPS38209	351528	353015	+	hypothetical_protein	no_locus_tag
EPS38251	354237	358793	+	hypothetical_protein	no_locus_tag

Table of Blast hits (query gene, subject gene, %identity, blast score, %coverage, e-value):
Mycgr3G108865	EPS38251	59	397	79.1578947368	2e-125	


>>

189. GL891304_1
Source: Neurospora tetrasperma FGSC 2508 unplaced genomic scaffold NEUTE1scaffold_3, whole genome shotgun sequence.

Number of proteins with BLAST hits to this cluster: 1
MultiGeneBlast score: 1.0
Cumulative Blast bit score: 392

Table of genes, locations, strands and annotations of subject cluster:
EGO58353	4410753	4412342	-	hypothetical_protein	no_locus_tag
EGO58354	4413633	4415989	+	Palmitoyltransferase_AKR1	no_locus_tag
EGO58355	4418629	4419572	-	hypothetical_protein	no_locus_tag
EGO58356	4420155	4421075	-	hypothetical_protein	no_locus_tag
EGO58357	4423195	4424918	+	hypothetical_protein	no_locus_tag
EGO58358	4425651	4426843	-	hypothetical_protein	no_locus_tag
EGO58359	4429040	4429420	+	hypothetical_protein	no_locus_tag
EGO58360	4430490	4431789	+	hypothetical_protein	no_locus_tag

Table of Blast hits (query gene, subject gene, %identity, blast score, %coverage, e-value):
Mycgr3G108865	EGO58360	58	392	74.9473684211	3e-129	


>>

190. GL891236_0
Source: Neurospora tetrasperma FGSC 2509 unplaced genomic scaffold NEUTE2scaffold_4, whole genome shotgun sequence.

Number of proteins with BLAST hits to this cluster: 1
MultiGeneBlast score: 1.0
Cumulative Blast bit score: 392

Table of genes, locations, strands and annotations of subject cluster:
EGZ71310	540929	542371	-	hypothetical_protein	no_locus_tag
EGZ71311	546975	549089	-	nucleotide_sugar_dehydrogenase	no_locus_tag
EGZ71312	550908	552178	+	concanavalin_A-like_lectin/glucanase	no_locus_tag
EGZ71313	553066	555512	+	nucleotide-diphospho-sugar_transferase	no_locus_tag
EGZ71314	559397	562145	-	NicO-domain-containing_protein	no_locus_tag
EGZ71315	564342	565534	+	hypothetical_protein	no_locus_tag
EGZ71316	566267	567990	-	hypothetical_protein	no_locus_tag
EGZ71317	568075	568275	+	hypothetical_protein	no_locus_tag
EGZ71318	570110	571030	+	alpha/beta-hydrolase	no_locus_tag
EGZ71319	571613	572556	+	hypothetical_protein	no_locus_tag
EGZ71320	573006	574068	-	hypothetical_protein	no_locus_tag
EGZ71321	575196	577552	-	Palmitoyltransferase_AKR1	no_locus_tag
EGZ71322	578843	580412	+	P-loop_containing_nucleoside_triphosphate hydrolase protein	no_locus_tag
EGZ71323	580799	582442	-	cystathionine_beta-synthase	no_locus_tag

Table of Blast hits (query gene, subject gene, %identity, blast score, %coverage, e-value):
Mycgr3G108865	EGZ71314	58	392	74.7368421053	5e-128	


>>

191. DS231619_0
Source: Pyrenophora tritici-repentis Pt-1C-BFP supercont1.5 genomic scaffold, whole genome shotgun sequence.

Number of proteins with BLAST hits to this cluster: 1
MultiGeneBlast score: 1.0
Cumulative Blast bit score: 392

Table of genes, locations, strands and annotations of subject cluster:
EDU48806	1757292	1757579	-	predicted_protein	no_locus_tag
EDU48807	1760631	1761672	+	conserved_hypothetical_protein	no_locus_tag
EDU48808	1764967	1765820	-	conserved_hypothetical_protein	no_locus_tag
EDU48809	1766541	1767341	-	conserved_hypothetical_protein	no_locus_tag
EDU48810	1767870	1769564	-	FAD_dependent_oxidoreductase	no_locus_tag
EDU48811	1769933	1770658	+	haloacid_dehalogenase	no_locus_tag
EDU48812	1770799	1772526	-	succinate-semialdehyde_dehydrogenase, mitochondrial precursor	no_locus_tag
EDU48813	1772868	1775519	+	PrnA_protein	no_locus_tag
EDU48814	1775664	1777263	-	FAD_dependent_oxidoreductase	no_locus_tag
EDU48815	1777890	1779639	-	hypothetical_protein	no_locus_tag
EDU48816	1780781	1781371	-	choline_dehydrogenase	no_locus_tag
EDU48817	1784578	1785957	-	glucose-methanol-choline_oxidoreductase	no_locus_tag
EDU48818	1788008	1789336	+	predicted_protein	no_locus_tag
EDU48819	1789700	1791770	-	Lethal(2)denticleless_protein	no_locus_tag
EDU48820	1792321	1798044	+	rRNA_biogenesis_protein_RRP5	no_locus_tag

Table of Blast hits (query gene, subject gene, %identity, blast score, %coverage, e-value):
Mycgr3G57362	EDU48814	33	209	97.489539749	7e-58	
Mycgr3G57362	EDU48810	32	183	99.1631799163	4e-48	


>>

192. CH445339_1
Source: Phaeosphaeria nodorum SN15 scaffold_15, whole genome shotgun sequence.

Number of proteins with BLAST hits to this cluster: 1
MultiGeneBlast score: 1.0
Cumulative Blast bit score: 392

Table of genes, locations, strands and annotations of subject cluster:
EAT83157	963227	964393	+	hypothetical_protein	no_locus_tag
EAT83158	965736	967827	-	hypothetical_protein	no_locus_tag
EAT83159	968066	969155	+	hypothetical_protein	no_locus_tag
EAT83160	969782	970426	+	hypothetical_protein	no_locus_tag
EAT83161	970659	971771	-	hypothetical_protein	no_locus_tag
EAT83162	972435	973990	+	hypothetical_protein	no_locus_tag
EAT83163	974548	976254	-	hypothetical_protein	no_locus_tag
EAT83164	978211	979862	-	hypothetical_protein	no_locus_tag
EAT83165	980151	980878	-	hypothetical_protein	no_locus_tag
EAT83166	981076	981678	-	hypothetical_protein	no_locus_tag
EAT83167	982368	984181	-	hypothetical_protein	no_locus_tag
EAT83168	984554	985279	+	hypothetical_protein	no_locus_tag
EAT83169	985685	988315	+	hypothetical_protein	no_locus_tag
EAT83170	988461	989982	-	hypothetical_protein	no_locus_tag
EAT83171	991103	991596	+	hypothetical_protein	no_locus_tag
EAT83172	992184	992883	+	hypothetical_protein	no_locus_tag

Table of Blast hits (query gene, subject gene, %identity, blast score, %coverage, e-value):
Mycgr3G57362	EAT83170	33	210	99.7907949791	2e-58	
Mycgr3G57362	EAT83167	30	182	100.0	6e-48	


>>

193. GG749429_0
Source: Ajellomyces dermatitidis ATCC 18188 genomic scaffold supercont1.23, whole genome shotgun sequence.

Number of proteins with BLAST hits to this cluster: 1
MultiGeneBlast score: 1.0
Cumulative Blast bit score: 391

Table of genes, locations, strands and annotations of subject cluster:
EGE81949	534186	534977	+	hypothetical_protein	no_locus_tag
EGE81950	535963	538839	-	hypothetical_protein	no_locus_tag
EGE81951	538841	540517	-	hypothetical_protein	no_locus_tag
EGE81952	542677	545817	+	hypothetical_protein	no_locus_tag
EGE81953	546539	548402	-	zinc_carboxypeptidase	no_locus_tag
EGE81954	549961	550937	+	hypothetical_protein	no_locus_tag
EGE81955	551233	552204	+	hypothetical_protein	no_locus_tag
EGE81956	553228	555307	+	nickel_transporter	no_locus_tag
EGE81957	555898	558069	+	terminal_deoxynucleotidyl_transferase	no_locus_tag
EGE81958	559074	563287	-	phospholipid-transporting_ATPase	no_locus_tag
EGE81959	564456	565536	-	exosome_complex_exonuclease_RRP45	no_locus_tag
EGE81960	565800	567181	+	Cwf15/Cwc15_cell_cycle_control_family_protein	no_locus_tag
EGE81961	567569	568299	+	hypothetical_protein	no_locus_tag
EGE81962	568822	570012	+	dihydrofolate_reductase	no_locus_tag
EGE81963	570540	572624	-	hypothetical_protein	no_locus_tag
EGE81964	573226	574706	-	hypothetical_protein	no_locus_tag
EGE81965	575021	576444	-	GDSL_Lipase/Acylhydrolase	no_locus_tag

Table of Blast hits (query gene, subject gene, %identity, blast score, %coverage, e-value):
Mycgr3G108865	EGE81956	53	391	89.4736842105	2e-127	


>>

194. EQ999973_2
Source: Ajellomyces dermatitidis ER-3 genomic scaffold supercont1.1, whole genome shotgun sequence.

Number of proteins with BLAST hits to this cluster: 1
MultiGeneBlast score: 1.0
Cumulative Blast bit score: 391

Table of genes, locations, strands and annotations of subject cluster:
EEQ83309	968174	969319	-	dihydrofolate_reductase	no_locus_tag
EEQ83310	969878	970610	-	conserved_hypothetical_protein	no_locus_tag
EEQ83311	975693	976859	-	Cwf15/Cwc15_cell_cycle_control_family_protein	no_locus_tag
EEQ83312	977123	978203	+	exosome_complex_endonuclease_2/ribosomal_RNA processing protein	no_locus_tag
EEQ83313	979382	983595	+	phospholipid-transporting_ATPase	no_locus_tag
EEQ83314	984601	986772	-	terminal_deoxynucleotidyl_transferase	no_locus_tag
EEQ83315	987636	989714	-	nickel_transporter	no_locus_tag

Table of Blast hits (query gene, subject gene, %identity, blast score, %coverage, e-value):
Mycgr3G108865	EEQ83315	53	391	89.4736842105	2e-127	


>>

195. GG657469_2
Source: Ajellomyces dermatitidis SLH14081 genomic scaffold supercont1.22, whole genome shotgun sequence.

Number of proteins with BLAST hits to this cluster: 1
MultiGeneBlast score: 1.0
Cumulative Blast bit score: 389

Table of genes, locations, strands and annotations of subject cluster:
EEQ73839	125014	127097	+	conserved_hypothetical_protein	no_locus_tag
EEQ73840	127621	128808	-	dihydrofolate_reductase	no_locus_tag
EEQ73841	129314	130046	-	conserved_hypothetical_protein	no_locus_tag
EEQ73842	130644	131814	-	Cwf15/Cwc15_cell_cycle_control_family_protein	no_locus_tag
EEQ73843	132097	133177	+	exosome_complex_endonuclease_2/ribosomal_RNA processing protein	no_locus_tag
EEQ73844	134374	138587	+	phospholipid-transporting_ATPase	no_locus_tag
EEQ73845	139591	141687	-	terminal_deoxynucleotidyl_transferase	no_locus_tag
EEQ73846	142369	144448	-	nickel_transporter	no_locus_tag

Table of Blast hits (query gene, subject gene, %identity, blast score, %coverage, e-value):
Mycgr3G108865	EEQ73846	52	389	88.6315789474	2e-126	


>>

196. DS027696_3
Source: Neosartorya fischeri NRRL 181 1099437636264 genomic scaffold, whole genome shotgun sequence.

Number of proteins with BLAST hits to this cluster: 1
MultiGeneBlast score: 1.0
Cumulative Blast bit score: 388

Table of genes, locations, strands and annotations of subject cluster:
EAW18484	3607000	3609015	-	SET_domain_protein	no_locus_tag
EAW18485	3610150	3614552	-	guanyl-nucleotide_exchange_factor,_putative	no_locus_tag
EAW18486	3616789	3618618	+	zinc_carboxypeptidase,_putative	no_locus_tag
EAW18487	3618923	3620847	-	amino_acid_permease_(Dip5),_putative	no_locus_tag
EAW18488	3624185	3625138	+	conserved_hypothetical_protein	no_locus_tag
EAW18489	3626150	3627855	+	nickel_transport_protein,_putative	no_locus_tag

Table of Blast hits (query gene, subject gene, %identity, blast score, %coverage, e-value):
Mycgr3G108865	EAW18489	51	388	93.2631578947	6e-127	


>>

197. DS985215_1
Source: Verticillium albo-atrum VaMs.102 supercont1.2 genomic scaffold, whole genome shotgun sequence.

Number of proteins with BLAST hits to this cluster: 1
MultiGeneBlast score: 1.0
Cumulative Blast bit score: 387

Table of genes, locations, strands and annotations of subject cluster:
EEY16142	2568629	2570192	-	beta-1,3-glucan-binding_protein	no_locus_tag
EEY16143	2570633	2571641	+	predicted_protein	no_locus_tag
EEY16144	2575322	2576690	+	conserved_hypothetical_protein	no_locus_tag
EEY16145	2579383	2580431	-	conserved_hypothetical_protein	no_locus_tag
EEY16146	2581014	2582540	-	conserved_hypothetical_protein	no_locus_tag

Table of Blast hits (query gene, subject gene, %identity, blast score, %coverage, e-value):
Mycgr3G70475	EEY16146	50	387	100.0	4e-126	


>>

198. DS499595_2
Source: Aspergillus fumigatus A1163 scf_000002 genomic scaffold, whole genome shotgun sequence.

Number of proteins with BLAST hits to this cluster: 1
MultiGeneBlast score: 1.0
Cumulative Blast bit score: 386

Table of genes, locations, strands and annotations of subject cluster:
EDP54412	2234985	2236965	-	SET_domain_protein	no_locus_tag
EDP54413	2238107	2242518	-	guanyl-nucleotide_exchange_factor,_putative	no_locus_tag
EDP54414	2244741	2246568	+	zinc_carboxypeptidase,_putative	no_locus_tag
EDP54415	2246900	2248827	-	amino_acid_permease_(Dip5),_putative	no_locus_tag
EDP54416	2248872	2249057	+	conserved_hypothetical_protein	no_locus_tag
EDP54417	2252292	2253245	+	conserved_hypothetical_protein	no_locus_tag
EDP54418	2254316	2256047	+	nickel_transport_protein,_putative	no_locus_tag

Table of Blast hits (query gene, subject gene, %identity, blast score, %coverage, e-value):
Mycgr3G108865	EDP54418	51	386	88.2105263158	5e-126	


>>

199. DS231615_0
Source: Pyrenophora tritici-repentis Pt-1C-BFP supercont1.1 genomic scaffold, whole genome shotgun sequence.

Number of proteins with BLAST hits to this cluster: 1
MultiGeneBlast score: 1.0
Cumulative Blast bit score: 385

Table of genes, locations, strands and annotations of subject cluster:
EDU39824	1026358	1027302	-	predicted_protein	no_locus_tag
EDU39825	1032530	1033676	+	predicted_protein	no_locus_tag
EDU39826	1033840	1034670	-	citrinin_biosynthesis_oxydoreductase_CtnB	no_locus_tag
EDU39827	1036095	1037465	-	trichothecene_3-O-acetyltransferase	no_locus_tag
EDU39828	1038717	1041239	+	vacuolar_basic_amino_acid_transporter_3	no_locus_tag
EDU39829	1041833	1043310	+	FAD_dependent_oxidoreductase	no_locus_tag
EDU39830	1044856	1045647	-	DJ-1/PfpI_family_protein	no_locus_tag
EDU39831	1046169	1047287	-	zinc-binding_oxidoreductase_CipB	no_locus_tag
EDU39832	1048342	1049826	-	serine/threonine-protein_kinase_YPK2/YKR2	no_locus_tag
EDU39833	1050511	1051143	-	vacuolar_ATP_synthase_16_kDa_proteolipid_subunit 2	no_locus_tag
EDU39834	1051961	1055833	+	Rho1_guanine_nucleotide_exchange_factor_1	no_locus_tag
EDU39835	1057116	1058134	+	predicted_protein	no_locus_tag

Table of Blast hits (query gene, subject gene, %identity, blast score, %coverage, e-value):
Mycgr3G57362	EDU39829	46	385	95.6066945607	2e-125	


>>

200. CU633900_0
Source: Podospora anserina S mat+ genomic DNA chromosome 7, supercontig 1.

Number of proteins with BLAST hits to this cluster: 1
MultiGeneBlast score: 1.0
Cumulative Blast bit score: 383

Table of genes, locations, strands and annotations of subject cluster:
CAP68334	497073	500224	-	not_annotated	no_locus_tag
CAP68335	501599	502747	+	not_annotated	no_locus_tag
CAP68336	505396	506295	+	not_annotated	no_locus_tag
CAP68337	506857	508231	+	not_annotated	no_locus_tag
CAP68338	509197	509637	-	not_annotated	no_locus_tag
CAP68339	510079	510639	-	not_annotated	no_locus_tag
CAP68340	511292	514105	+	not_annotated	no_locus_tag
CAP68341	514211	515513	-	not_annotated	no_locus_tag
CAP68342	516116	517018	-	not_annotated	no_locus_tag
CAP68343	519554	521446	-	not_annotated	no_locus_tag
CAP68344	522203	523297	+	not_annotated	no_locus_tag
CAP68345	524076	525195	+	not_annotated	no_locus_tag
CAP68346	525533	526315	+	not_annotated	no_locus_tag
CAP68347	528000	528579	+	not_annotated	no_locus_tag
CAP68348	530549	531154	+	not_annotated	no_locus_tag
CAP68349	531380	532261	-	not_annotated	no_locus_tag
CAP68350	532624	533958	+	not_annotated	no_locus_tag

Table of Blast hits (query gene, subject gene, %identity, blast score, %coverage, e-value):
Mycgr3G108865	CAP68341	54	383	74.5263157895	2e-125	


>>

201. GG663367_1
Source: Ajellomyces capsulatus G186AR genomic scaffold supercont2.5, whole genome shotgun sequence.

Number of proteins with BLAST hits to this cluster: 1
MultiGeneBlast score: 1.0
Cumulative Blast bit score: 380

Table of genes, locations, strands and annotations of subject cluster:
EEH07649	1684935	1685240	+	predicted_protein	no_locus_tag
EEH07650	1687059	1689170	+	conserved_hypothetical_protein	no_locus_tag
EEH07651	1689621	1690727	-	conserved_hypothetical_protein	no_locus_tag
EEH07652	1691220	1691710	-	conserved_hypothetical_protein	no_locus_tag
EEH07653	1692475	1693630	-	Cwf15/Cwc15_cell_cycle_control_family_protein	no_locus_tag
EEH07654	1693887	1694966	+	exosome_complex_exonuclease_RRP45	no_locus_tag
EEH07655	1696040	1700249	+	P-type_ATPase	no_locus_tag
EEH07656	1701350	1703434	-	high-affinity_nickel_transporter	no_locus_tag
EEH07657	1704060	1706324	-	high-affinity_nickel_transporter	no_locus_tag

Table of Blast hits (query gene, subject gene, %identity, blast score, %coverage, e-value):
Mycgr3G108865	EEH07657	51	380	85.0526315789	4e-123	


>>

202. DS995900_0
Source: Penicillium marneffei ATCC 18224 scf_1105668340758 genomic scaffold, whole genome shotgun sequence.

Number of proteins with BLAST hits to this cluster: 1
MultiGeneBlast score: 1.0
Cumulative Blast bit score: 378

Table of genes, locations, strands and annotations of subject cluster:
EEA26024	2592303	2593593	-	RING_finger_domain_protein,_putative	no_locus_tag
EEA26025	2594201	2598563	-	guanyl-nucleotide_exchange_factor,_putative	no_locus_tag
EEA26026	2600077	2601917	+	zinc_carboxypeptidase,_putative	no_locus_tag
EEA26027	2602332	2603560	+	BTB/POZ_domain_protein	no_locus_tag
EEA26028	2606760	2607987	+	conserved_hypothetical_protein	no_locus_tag
EEA26029	2608992	2610488	+	conserved_hypothetical_protein	no_locus_tag
EEA26030	2610982	2612796	+	nickel_transport_protein,_putative	no_locus_tag
EEA26031	2612852	2614984	-	terminal_deoxynucleotidyl_transferase,_putative	no_locus_tag
EEA26032	2615646	2619796	-	phospholipid-transporting_ATPase,_putative	no_locus_tag
EEA26033	2620746	2621737	-	exosome_complex_endonuclease_2/ribosomal_RNA processing protein, putative	no_locus_tag
EEA26034	2622021	2623035	+	cell_cycle_control_protein_Cwf15,_putative	no_locus_tag
EEA26035	2623723	2624294	+	conserved_hypothetical_protein	no_locus_tag
EEA26036	2624948	2625760	+	dihydrofolate_reductase,_putative	no_locus_tag
EEA26037	2625932	2628763	-	voltage-gated_chloride_channel_(ClcA),_putative	no_locus_tag
EEA26038	2630683	2631722	+	GDSL_Lipase/Acylhydrolase_family_protein	no_locus_tag
EEA26039	2632662	2633387	+	hypothetical_protein	no_locus_tag

Table of Blast hits (query gene, subject gene, %identity, blast score, %coverage, e-value):
Mycgr3G108865	EEA26030	49	378	91.5789473684	2e-122	


>>

203. KB445644_2
Source: Cochliobolus sativus ND90Pr unplaced genomic scaffold COCSAscaffold_8, whole genome shotgun sequence.

Number of proteins with BLAST hits to this cluster: 1
MultiGeneBlast score: 1.0
Cumulative Blast bit score: 375

Table of genes, locations, strands and annotations of subject cluster:
EMD63847	1298748	1299852	+	hypothetical_protein	no_locus_tag
EMD63848	1300856	1302070	-	hypothetical_protein	no_locus_tag
EMD63849	1304085	1305942	-	hypothetical_protein	no_locus_tag
EMD63850	1306233	1307762	+	glycoside_hydrolase_family_17_protein	no_locus_tag
EMD63851	1308420	1309197	-	hypothetical_protein	no_locus_tag
EMD63852	1309585	1311114	-	hypothetical_protein	no_locus_tag

Table of Blast hits (query gene, subject gene, %identity, blast score, %coverage, e-value):
Mycgr3G57362	EMD63852	45	375	96.0251046025	1e-121	


>>

204. GG692419_1
Source: Ajellomyces capsulatus H143 genomic scaffold supercont2.1, whole genome shotgun sequence.

Number of proteins with BLAST hits to this cluster: 1
MultiGeneBlast score: 1.0
Cumulative Blast bit score: 375

Table of genes, locations, strands and annotations of subject cluster:
EER45801	5826878	5827180	+	predicted_protein	no_locus_tag
EER45802	5829090	5831201	+	conserved_hypothetical_protein	no_locus_tag
EER45803	5832724	5833861	-	conserved_hypothetical_protein	no_locus_tag
EER45804	5834627	5835781	-	Cwf15/Cwc15_cell_cycle_control	no_locus_tag
EER45805	5836038	5837116	+	exosome_complex_exonuclease_RRP45	no_locus_tag
EER45806	5838192	5842399	+	phospholipid-transporting_ATPase	no_locus_tag
EER45807	5843493	5845577	-	high-affinity_nickel_transporter	no_locus_tag
EER45808	5846199	5848447	-	high-affinity_nickel_transporter	no_locus_tag

Table of Blast hits (query gene, subject gene, %identity, blast score, %coverage, e-value):
Mycgr3G108865	EER45808	51	375	85.0526315789	4e-121	


>>

205. EQ962653_0
Source: Talaromyces stipitatus ATCC 10500 scf_1105507295527 genomic scaffold, whole genome shotgun sequence.

Number of proteins with BLAST hits to this cluster: 1
MultiGeneBlast score: 1.0
Cumulative Blast bit score: 375

Table of genes, locations, strands and annotations of subject cluster:
EED21916	3062827	3064597	+	arylsulfatase,_putative	no_locus_tag
EED21917	3066829	3067512	-	hypothetical_protein	no_locus_tag
EED21918	3068191	3069390	-	hypothetical_protein	no_locus_tag
EED21919	3069891	3071489	+	hypothetical_protein	no_locus_tag
EED21920	3072215	3074411	+	arylsulfatase_A,_putative	no_locus_tag
EED21921	3074976	3075582	+	hypothetical_protein	no_locus_tag
EED21922	3077326	3078592	+	conserved_hypothetical_protein	no_locus_tag
EED21923	3079481	3080810	+	conserved_hypothetical_protein	no_locus_tag
EED21924	3081230	3083070	+	nickel_transport_protein,_putative	no_locus_tag
EED21925	3083136	3085259	-	terminal_deoxynucleotidyl_transferase,_putative	no_locus_tag
EED21926	3085908	3090048	-	phospholipid-transporting_ATPase,_putative	no_locus_tag
EED21927	3090933	3091745	-	exosome_complex_endonuclease_2/ribosomal_RNA processing protein, putative	no_locus_tag
EED21928	3092207	3094152	+	cell_cycle_control_protein_Cwf15,_putative	no_locus_tag
EED21929	3094729	3095654	+	dihydrofolate_reductase,_putative	no_locus_tag
EED21930	3095688	3098515	-	voltage-gated_chloride_channel_(ClcA),_putative	no_locus_tag
EED21931	3100366	3101404	+	GDSL_Lipase/Acylhydrolase_family_protein	no_locus_tag
EED21932	3102303	3102974	+	hypothetical_protein	no_locus_tag

Table of Blast hits (query gene, subject gene, %identity, blast score, %coverage, e-value):
Mycgr3G108865	EED21924	50	375	91.3684210526	5e-121	


>>

206. DS990636_1
Source: Ajellomyces capsulatus H88 supercont1.1 genomic scaffold, whole genome shotgun sequence.

Number of proteins with BLAST hits to this cluster: 1
MultiGeneBlast score: 1.0
Cumulative Blast bit score: 375

Table of genes, locations, strands and annotations of subject cluster:
EGC41746	4245368	4245987	+	conserved_hypothetical_protein	no_locus_tag
EGC41747	4246333	4247616	+	conserved_hypothetical_protein	no_locus_tag
EGC41748	4248066	4249166	-	dihydrofolate_reductase	no_locus_tag
EGC41749	4249658	4250148	-	conserved_hypothetical_protein	no_locus_tag
EGC41750	4250914	4252068	-	Cwf15/Cwc15_cell_cycle_control_family_protein	no_locus_tag
EGC41751	4252324	4253403	+	exosome_complex_exonuclease_RRP45	no_locus_tag
EGC41752	4254480	4259029	+	phospholipid-transporting_ATPase	no_locus_tag
EGC41753	4259787	4261871	-	high-affinity_nickel_transporter	no_locus_tag
EGC41754	4262493	4264741	-	high-affinity_nickel_transporter	no_locus_tag

Table of Blast hits (query gene, subject gene, %identity, blast score, %coverage, e-value):
Mycgr3G108865	EGC41754	51	375	85.0526315789	4e-121	


>>

207. KB908833_0
Source: Setosphaeria turcica Et28A unplaced genomic scaffold SETTUscaffold_5, whole genome shotgun sequence.

Number of proteins with BLAST hits to this cluster: 1
MultiGeneBlast score: 1.0
Cumulative Blast bit score: 373

Table of genes, locations, strands and annotations of subject cluster:
EOA83289	1097926	1099094	+	hypothetical_protein	no_locus_tag
EOA83290	1100562	1100996	+	hypothetical_protein	no_locus_tag
EOA83291	1101860	1103377	+	hypothetical_protein	no_locus_tag
EOA83292	1103724	1104663	+	hypothetical_protein	no_locus_tag
EOA83293	1105138	1106047	-	hypothetical_protein	no_locus_tag
EOA83294	1107636	1111510	-	hypothetical_protein	no_locus_tag
EOA83295	1112336	1113150	+	hypothetical_protein	no_locus_tag
EOA83296	1114337	1115890	+	hypothetical_protein	no_locus_tag
EOA83297	1116299	1116802	-	hypothetical_protein	no_locus_tag

Table of Blast hits (query gene, subject gene, %identity, blast score, %coverage, e-value):
Mycgr3G57362	EOA83291	45	373	98.5355648536	8e-121	


>>

208. KB733456_0
Source: Bipolaris maydis ATCC 48331 unplaced genomic scaffold COCC4scaffold_13, whole genome shotgun sequence.

Number of proteins with BLAST hits to this cluster: 1
MultiGeneBlast score: 1.0
Cumulative Blast bit score: 373

Table of genes, locations, strands and annotations of subject cluster:
ENI04551	75595	76715	+	hypothetical_protein	no_locus_tag
ENI04552	78205	79932	+	hypothetical_protein	no_locus_tag
ENI04553	80190	81266	-	hypothetical_protein	no_locus_tag
ENI04554	81760	82989	+	hypothetical_protein	no_locus_tag
ENI04555	83567	84108	+	hypothetical_protein	no_locus_tag
ENI04556	84542	84709	-	hypothetical_protein	no_locus_tag
ENI04558	85229	86496	+	hypothetical_protein	no_locus_tag
ENI04559	86956	89594	-	hypothetical_protein	no_locus_tag
ENI04560	89859	91118	+	hypothetical_protein	no_locus_tag
ENI04561	92971	93438	+	hypothetical_protein	no_locus_tag
ENI04562	95127	96656	+	hypothetical_protein	no_locus_tag
ENI04563	97040	97819	+	hypothetical_protein	no_locus_tag
ENI04564	98055	98417	-	hypothetical_protein	no_locus_tag
ENI04565	98728	100023	-	glycoside_hydrolase_family_17_protein	no_locus_tag
ENI04566	100313	102170	+	hypothetical_protein	no_locus_tag
ENI04567	104206	104745	+	hypothetical_protein	no_locus_tag
ENI04568	106217	107320	-	hypothetical_protein	no_locus_tag
ENI04569	108302	116132	-	hypothetical_protein	no_locus_tag

Table of Blast hits (query gene, subject gene, %identity, blast score, %coverage, e-value):
Mycgr3G57362	ENI04562	45	373	96.0251046025	8e-121	


>>

209. KB445574_2
Source: Cochliobolus heterostrophus C5 unplaced genomic scaffold COCHEscaffold_6, whole genome shotgun sequence.

Number of proteins with BLAST hits to this cluster: 1
MultiGeneBlast score: 1.0
Cumulative Blast bit score: 373

Table of genes, locations, strands and annotations of subject cluster:
EMD93042	864332	872162	+	hypothetical_protein	no_locus_tag
EMD93043	873144	874247	+	hypothetical_protein	no_locus_tag
EMD93044	875239	876339	-	hypothetical_protein	no_locus_tag
EMD93045	878375	880232	-	hypothetical_protein	no_locus_tag
EMD93046	880690	881667	+	glycoside_hydrolase_family_17_protein	no_locus_tag
EMD93047	882122	882490	+	hypothetical_protein	no_locus_tag
EMD93048	882726	883505	-	hypothetical_protein	no_locus_tag
EMD93049	883889	885418	-	hypothetical_protein	no_locus_tag

Table of Blast hits (query gene, subject gene, %identity, blast score, %coverage, e-value):
Mycgr3G57362	EMD93049	45	373	96.0251046025	8e-121	


>>

210. ABDG02000027_1
Source: Trichoderma atroviride IMI 206040, whole genome shotgun sequencing project.

Number of proteins with BLAST hits to this cluster: 1
MultiGeneBlast score: 1.0
Cumulative Blast bit score: 371

Table of genes, locations, strands and annotations of subject cluster:
EHK41545	3361614	3361781	-	hypothetical_protein	no_locus_tag
EHK41547	3367674	3368762	+	hypothetical_protein	no_locus_tag
EHK41548	3371554	3372778	+	hypothetical_protein	no_locus_tag
EHK41549	3373354	3374853	-	hypothetical_protein	no_locus_tag
EHK41550	3375780	3378519	-	hypothetical_protein	no_locus_tag
EHK41551	3381317	3382686	-	high-affinity_nickel_transport_protein	no_locus_tag

Table of Blast hits (query gene, subject gene, %identity, blast score, %coverage, e-value):
Mycgr3G108865	EHK41551	52	371	83.7894736842	1e-120	


>>

211. CH445339_0
Source: Phaeosphaeria nodorum SN15 scaffold_15, whole genome shotgun sequence.

Number of proteins with BLAST hits to this cluster: 1
MultiGeneBlast score: 1.0
Cumulative Blast bit score: 369

Table of genes, locations, strands and annotations of subject cluster:
EAT82797	202994	205155	+	hypothetical_protein	no_locus_tag
EAT82798	205742	206495	+	hypothetical_protein	no_locus_tag
EAT82799	207807	208658	-	hypothetical_protein	no_locus_tag
EAT82800	208991	209382	-	hypothetical_protein	no_locus_tag
EAT82801	210931	211768	+	hypothetical_protein	no_locus_tag
EAT82802	212436	213689	+	hypothetical_protein	no_locus_tag
EAT82803	213856	216044	-	hypothetical_protein	no_locus_tag
EAT82804	217087	218019	+	hypothetical_protein	no_locus_tag
EAT82805	219468	220310	+	hypothetical_protein	no_locus_tag
EAT82806	220968	221780	+	hypothetical_protein	no_locus_tag
EAT82807	221777	222490	-	hypothetical_protein	no_locus_tag
EAT82808	222829	224357	-	hypothetical_protein	no_locus_tag
EAT82809	225258	226256	-	hypothetical_protein	no_locus_tag
EAT82810	227501	228363	-	hypothetical_protein	no_locus_tag
EAT82811	228887	231809	-	hypothetical_protein	no_locus_tag
EAT82812	233713	234581	+	hypothetical_protein	no_locus_tag
EAT82813	236297	236423	+	hypothetical_protein	no_locus_tag
EAT82814	238549	239408	-	hypothetical_protein	no_locus_tag
EAT82815	240512	241368	+	hypothetical_protein	no_locus_tag
EAT82816	242843	243370	+	hypothetical_protein	no_locus_tag

Table of Blast hits (query gene, subject gene, %identity, blast score, %coverage, e-value):
Mycgr3G57362	EAT82808	44	369	96.2343096234	3e-119	


>>

212. CP003004_1
Source: Myceliophthora thermophila ATCC 42464 chromosome 3, complete sequence.

Number of proteins with BLAST hits to this cluster: 1
MultiGeneBlast score: 1.0
Cumulative Blast bit score: 363

Table of genes, locations, strands and annotations of subject cluster:
AEO58189	4119027	4120367	+	hypothetical_protein	MYCTH_2305382
AEO58190	4122089	4123429	-	hypothetical_protein	MYCTH_2060238
AEO58191	4126947	4127898	-	hypothetical_protein	MYCTH_2110542
AEO58192	4128260	4128778	+	hypothetical_protein	MYCTH_2110543
AEO58193	4129163	4131114	-	hypothetical_protein	MYCTH_2093133

Table of Blast hits (query gene, subject gene, %identity, blast score, %coverage, e-value):
Mycgr3G108865	AEO58193	54	363	78.5263157895	1e-117	


>>

213. GL988041_0
Source: Chaetomium thermophilum var. thermophilum DSM 1495 unplaced genomic scaffold scf7180000011816, whole genome shotgun sequence.

Number of proteins with BLAST hits to this cluster: 1
MultiGeneBlast score: 1.0
Cumulative Blast bit score: 355

Table of genes, locations, strands and annotations of subject cluster:
EGS20365	323755	326209	+	hypothetical_protein	no_locus_tag
EGS20366	326942	329692	+	hypothetical_protein	no_locus_tag
EGS20367	331967	332986	-	hypothetical_protein	no_locus_tag
EGS20368	334320	336175	+	hypothetical_protein	no_locus_tag
EGS20369	340000	341305	+	hypothetical_protein	no_locus_tag
EGS20370	341877	345689	-	hypothetical_protein	no_locus_tag
EGS20371	347532	349033	+	putative_UDP-glucose_protein	no_locus_tag
EGS20372	350082	351182	-	hypothetical_protein	no_locus_tag
EGS20373	358554	360120	+	hypothetical_protein	no_locus_tag

Table of Blast hits (query gene, subject gene, %identity, blast score, %coverage, e-value):
Mycgr3G108865	EGS20369	54	355	72.2105263158	9e-115	


>>

214. DS572815_0
Source: Paracoccidioides brasiliensis Pb01 supercont1.5 genomic scaffold, whole genome shotgun sequence.

Number of proteins with BLAST hits to this cluster: 1
MultiGeneBlast score: 1.0
Cumulative Blast bit score: 350

Table of genes, locations, strands and annotations of subject cluster:
EEH40152	61345	62338	-	predicted_protein	no_locus_tag
EEH40153	62449	64994	+	conserved_hypothetical_protein	no_locus_tag
EEH40154	73653	74482	+	conserved_hypothetical_protein	no_locus_tag

Table of Blast hits (query gene, subject gene, %identity, blast score, %coverage, e-value):
Mycgr3G108865	EEH40153	48	350	97.2631578947	2e-111	


>>

215. DS544809_0
Source: Paracoccidioides brasiliensis Pb03 supercont1.7 genomic scaffold, whole genome shotgun sequence.

Number of proteins with BLAST hits to this cluster: 1
MultiGeneBlast score: 1.0
Cumulative Blast bit score: 342

Table of genes, locations, strands and annotations of subject cluster:
EEH22502	377153	378014	-	60S_ribosomal_protein_L18-B	no_locus_tag
EEH22503	378750	380257	-	mitochondrial_uncoupling_protein	no_locus_tag
EEH22504	382468	382658	+	hypothetical_protein	no_locus_tag
EEH22505	383788	386021	-	plastin-3	no_locus_tag
EEH22506	387006	390000	+	DDHD_domain-containing_protein	no_locus_tag
EEH22507	390619	391294	+	conserved_hypothetical_protein	no_locus_tag
EEH22508	392436	393607	-	NADH_dehydrogenase_29/21K_chain	no_locus_tag
EEH22509	394343	395152	-	conserved_hypothetical_protein	no_locus_tag
EEH22510	396131	399088	+	high-affinity_nickel_permease	no_locus_tag
EEH22511	399312	401563	+	DNA_polymerase_beta	no_locus_tag
EEH22512	402086	406325	-	ATPase	no_locus_tag
EEH22513	409065	410200	+	pre-mRNA-splicing_factor_cwc15	no_locus_tag
EEH22514	410911	411601	+	predicted_protein	no_locus_tag
EEH22515	411924	412554	-	predicted_protein	no_locus_tag
EEH22516	417674	418397	+	conserved_hypothetical_protein	no_locus_tag

Table of Blast hits (query gene, subject gene, %identity, blast score, %coverage, e-value):
Mycgr3G108865	EEH22510	48	342	94.3157894737	3e-107	


>>

216. JH921428_0
Source: Marssonina brunnea f. sp. 'multigermtubi' MB_m1 unplaced genomic scaffold M6_S00001, whole genome shotgun sequence.

Number of proteins with BLAST hits to this cluster: 1
MultiGeneBlast score: 1.0
Cumulative Blast bit score: 338

Table of genes, locations, strands and annotations of subject cluster:
EKD20892	519567	520980	+	integral_membrane_protein_(Pth11)	no_locus_tag
EKD20893	522615	523930	+	hypothetical_protein	no_locus_tag
EKD20894	524075	525749	-	allantoate_permease	no_locus_tag
EKD20895	528471	529955	+	FAD_dependent_oxidoreductase	no_locus_tag
EKD20896	532575	534704	-	amidase_family_protein	no_locus_tag
EKD20897	535679	536937	+	integral_membrane_protein_DUF92	no_locus_tag
EKD20898	537208	541135	-	hypothetical_protein	no_locus_tag
EKD20899	541704	542638	-	hypothetical_protein	no_locus_tag
EKD20900	544254	545570	-	putative_Cell_wall_protein_SED1	no_locus_tag
EKD20901	549278	551164	-	hmg-i/hmg-y,_DNA-binding_protein	no_locus_tag

Table of Blast hits (query gene, subject gene, %identity, blast score, %coverage, e-value):
Mycgr3G57362	EKD20895	44	338	100.627615063	2e-107	


>>

217. CP003012_0
Source: Thielavia terrestris NRRL 8126 chromosome 4, complete sequence.

Number of proteins with BLAST hits to this cluster: 1
MultiGeneBlast score: 1.0
Cumulative Blast bit score: 338

Table of genes, locations, strands and annotations of subject cluster:
AEO69075	1926417	1927646	-	hypothetical_protein	THITE_2155587
AEO69076	1928487	1928645	-	hypothetical_protein	THITE_2119080
AEO69077	1929488	1929967	+	hypothetical_protein	THITE_2119081
AEO69078	1931132	1933235	-	hypothetical_protein	THITE_2053513
AEO69079	1934469	1938733	+	glycosyltransferase_family_2_protein	THITE_121780
AEO69080	1941471	1941680	+	hypothetical_protein	THITE_2119083
AEO69081	1942046	1943150	-	hypothetical_protein	THITE_2119087
AEO69082	1945306	1946824	-	hypothetical_protein	THITE_2119090
AEO69083	1947927	1950879	-	hypothetical_protein	THITE_113789
AEO69084	1951707	1953598	+	hypothetical_protein	THITE_43879
AEO69085	1954685	1955371	+	hypothetical_protein	THITE_2119095
AEO69086	1956189	1957898	+	hypothetical_protein	THITE_2053969
AEO69087	1960132	1960323	+	hypothetical_protein	THITE_32558
AEO69088	1961565	1965023	+	hypothetical_protein	THITE_2119099

Table of Blast hits (query gene, subject gene, %identity, blast score, %coverage, e-value):
Mycgr3G108865	AEO69082	50	338	78.5263157895	9e-108	


>>

218. KB707715_0
Source: Botryotinia fuckeliana BcDW1 unplaced genomic scaffold Scaffold_43, whole genome shotgun sequence.

Number of proteins with BLAST hits to this cluster: 1
MultiGeneBlast score: 1.0
Cumulative Blast bit score: 336

Table of genes, locations, strands and annotations of subject cluster:
EMR90145	102878	103949	+	putative_ubiquinol-cytochrome_c_protein	no_locus_tag
EMR90146	108747	110782	+	hypothetical_protein	no_locus_tag
EMR90147	113446	114417	+	putative_dihydrofolate_reductase_protein	no_locus_tag
EMR90148	116272	117693	-	putative_btb_poz_domain_containing_protein	no_locus_tag
EMR90149	119118	120407	-	putative_duf1295_domain_protein	no_locus_tag
EMR90150	120979	122037	-	putative_high_affinity_nickel_transport_protein nic1 protein	no_locus_tag
EMR90151	124441	125305	+	putative_mannitol_dehydrogenase_protein	no_locus_tag
EMR90152	126633	128477	-	putative_atp-dependent_rna_helicase_mss116 protein	no_locus_tag
EMR90153	128927	130664	-	putative_mediator_of_rna_polymerase_ii transcription subunit 22 protein	no_locus_tag
EMR90154	131204	132301	+	putative_cofilin_tropomyosin-type_actin-binding protein	no_locus_tag
EMR90155	132543	133889	-	putative_succinate_fumarate_mitochondrial transporter protein	no_locus_tag
EMR90156	135672	137585	+	putative_sucrose_transporter_protein	no_locus_tag

Table of Blast hits (query gene, subject gene, %identity, blast score, %coverage, e-value):
Mycgr3G108865	EMR90150	60	336	62.9473684211	1e-108	


>>

219. CP003003_0
Source: Myceliophthora thermophila ATCC 42464 chromosome 2, complete sequence.

Number of proteins with BLAST hits to this cluster: 1
MultiGeneBlast score: 1.0
Cumulative Blast bit score: 324

Table of genes, locations, strands and annotations of subject cluster:
AEO55891	576162	578183	-	hypothetical_protein	MYCTH_2300183
AEO55892	581187	583228	+	hypothetical_protein	MYCTH_2089701
AEO55893	585075	586718	-	hypothetical_protein	MYCTH_2300185
AEO55894	587818	589643	+	hypothetical_protein	MYCTH_2300189
AEO55895	590091	590683	+	hypothetical_protein	MYCTH_2124857
AEO55896	591961	593724	-	hypothetical_protein	MYCTH_93330
AEO55897	595421	597323	-	hypothetical_protein	MYCTH_2116566
AEO55898	598108	599518	-	hypothetical_protein	MYCTH_2300192
AEO55899	600167	600583	+	hypothetical_protein	MYCTH_2058204
AEO55900	601162	601671	-	hypothetical_protein	MYCTH_2314426
AEO55901	603300	605691	-	hypothetical_protein	MYCTH_2300199
AEO55902	606451	607190	-	hypothetical_protein	MYCTH_2300201
AEO55903	609079	610628	+	hypothetical_protein	MYCTH_2300213
AEO55904	612158	614197	+	hypothetical_protein	MYCTH_2300215
AEO55905	615469	618099	-	hypothetical_protein	MYCTH_2300216

Table of Blast hits (query gene, subject gene, %identity, blast score, %coverage, e-value):
Mycgr3G57362	AEO55897	41	324	105.648535565	8e-101	


>>

220. ACFW01000049_0
Source: Coccidioides posadasii C735 delta SOWgp, whole genome shotgun sequencing project.

Number of proteins with BLAST hits to this cluster: 1
MultiGeneBlast score: 1.0
Cumulative Blast bit score: 324

Table of genes, locations, strands and annotations of subject cluster:
EER24119	3390672	3391905	-	hypothetical_protein	no_locus_tag
EER24120	3392278	3394001	-	hypothetical_protein	no_locus_tag
EER24121	3394920	3399243	-	Sec7_domain_containing_protein	no_locus_tag
EER24122	3400736	3402551	+	carboxypeptidase_A4_precursor,_putative	no_locus_tag
EER24123	3409572	3410947	+	High-affinity_nickel_transport_protein_nic1,_putative	no_locus_tag
EER24124	3411385	3415345	-	hypothetical_protein	no_locus_tag
EER24125	3417838	3420033	+	hypothetical_protein	no_locus_tag
EER24126	3420706	3424881	-	phospholipid-transporting_ATPase,_putative	no_locus_tag
EER24127	3425923	3426983	-	3'_exoribonuclease_family,_domain_1_containing_protein	no_locus_tag
EER24128	3427546	3428646	+	Cwf15/Cwc15_cell_cycle_control_protein	no_locus_tag
EER24129	3429961	3431060	+	RNA-binding_protein_FUS,_putative	no_locus_tag

Table of Blast hits (query gene, subject gene, %identity, blast score, %coverage, e-value):
Mycgr3G108865	EER24123	55	324	70.7368421053	3e-103	


>>

221. KE145369_1
Source: Glarea lozoyensis ATCC 20868 chromosome Unknown GLAREA5, whole genome shotgun sequence.

Number of proteins with BLAST hits to this cluster: 1
MultiGeneBlast score: 1.0
Cumulative Blast bit score: 319

Table of genes, locations, strands and annotations of subject cluster:
EPE27536	391616	392653	-	hypothetical_protein	no_locus_tag
EPE27537	393175	395528	+	hypothetical_protein	no_locus_tag
EPE27538	395614	396831	-	integral_membrane_protein_DUF92	no_locus_tag
EPE27539	397384	399254	+	Amidase_signature_(AS)_enzyme	no_locus_tag
EPE27540	400310	403844	+	Cytochrome_P450	no_locus_tag
EPE27541	405404	408559	+	Di-copper_centre-containing	no_locus_tag
EPE27542	410085	410984	+	(Trans)glycosidase	no_locus_tag
EPE27543	411420	412924	-	FAD/NAD(P)-binding_protein	no_locus_tag

Table of Blast hits (query gene, subject gene, %identity, blast score, %coverage, e-value):
Mycgr3G57362	EPE27543	43	319	100.418410042	8e-100	


>>

222. DS989823_0
Source: Arthroderma gypseum CBS 118893 supercont1.2 genomic scaffold, whole genome shotgun sequence.

Number of proteins with BLAST hits to this cluster: 1
MultiGeneBlast score: 1.0
Cumulative Blast bit score: 318

Table of genes, locations, strands and annotations of subject cluster:
EFQ99121	371848	372258	-	hypothetical_protein	no_locus_tag
EFQ99122	372567	374578	+	polyadenylation_factor_subunit_2	no_locus_tag
EFQ99123	375244	376267	+	exosome_complex_exonuclease_RRP45	no_locus_tag
EFQ99124	377183	381394	+	phospholipid-transporting_ATPase_1	no_locus_tag
EFQ99125	381983	383068	-	hypothetical_protein	no_locus_tag
EFQ99126	383667	385709	-	DNA_polymerase_lambda	no_locus_tag
EFQ99127	386917	387285	+	hypothetical_protein	no_locus_tag
EFQ99128	389526	391097	+	alkaline_proteinase	no_locus_tag
EFQ99129	391564	393317	-	high-affinity_nickel_transporter_nic1	no_locus_tag
EFQ99130	394251	396100	-	ECM14	no_locus_tag
EFQ99131	396411	397472	-	hypothetical_protein	no_locus_tag
EFQ99132	398497	399716	-	hypothetical_protein	no_locus_tag
EFQ99133	400681	404941	-	cytohesin-2	no_locus_tag
EFQ99134	405903	406891	-	hypothetical_protein	no_locus_tag
EFQ99135	407441	408448	-	hypothetical_protein	no_locus_tag
EFQ99136	410337	411872	+	hypothetical_protein	no_locus_tag
EFQ99137	412060	413286	-	hypothetical_protein	no_locus_tag

Table of Blast hits (query gene, subject gene, %identity, blast score, %coverage, e-value):
Mycgr3G108865	EFQ99129	48	318	95.5789473684	1e-99	


>>

223. CAGA01000037_0
Source: Claviceps purpurea 20.1, whole genome shotgun sequencing project.

Number of proteins with BLAST hits to this cluster: 1
MultiGeneBlast score: 1.0
Cumulative Blast bit score: 317

Table of genes, locations, strands and annotations of subject cluster:
CCE32046	96392	97270	+	related_to_rasp_f_7_allergen	no_locus_tag
CCE32047	98521	101629	-	uncharacterized_protein	no_locus_tag
CCE32048	107340	107728	+	uncharacterized_protein	no_locus_tag
CCE32049	110008	110677	+	probable_ribosomal_protein_L30,_cytosolic	no_locus_tag
CCE32050	112256	114061	+	uncharacterized_protein	no_locus_tag
CCE32051	114669	117877	-	uncharacterized_protein	no_locus_tag
CCE32052	119662	122403	-	related_to_protein_kinase_SWE1	no_locus_tag
CCE32053	126862	129046	-	probable_dCMP_deaminase	no_locus_tag
CCE32054	130252	132663	+	related_to_APG7_(component_of_the_autophagic_system)	no_locus_tag
CCE32055	135549	136436	-	related_to_GPI-anchor_biosynthesis_protein_PIG-F	no_locus_tag
CCE32056	137069	139614	+	related_to_complex_I_intermediate-associated_protein_CIA84_precursor	no_locus_tag

Table of Blast hits (query gene, subject gene, %identity, blast score, %coverage, e-value):
Mycgr3G57362	CCE32051	41	317	98.5355648536	1e-95	


>>

224. ABDF02000003_0
Source: Trichoderma virens Gv29-8, whole genome shotgun sequencing project.

Number of proteins with BLAST hits to this cluster: 1
MultiGeneBlast score: 1.0
Cumulative Blast bit score: 317

Table of genes, locations, strands and annotations of subject cluster:
EHK25540	1559473	1562534	+	hypothetical_protein	no_locus_tag
EHK25541	1563040	1564894	-	hypothetical_protein	no_locus_tag
EHK25542	1566278	1567485	+	hypothetical_protein	no_locus_tag
EHK25543	1569554	1569880	-	hypothetical_protein	no_locus_tag
EHK25544	1571649	1575228	+	hypothetical_protein	no_locus_tag
EHK25545	1576509	1577990	+	hypothetical_protein	no_locus_tag
EHK25546	1579003	1580470	+	glycoside_hydrolase_family_76_protein	no_locus_tag
EHK25547	1581408	1583454	+	hypothetical_protein	no_locus_tag
EHK25548	1584006	1586778	-	hypothetical_protein	no_locus_tag
EHK25549	1588094	1590292	+	hypothetical_protein	no_locus_tag
EHK25550	1591295	1591711	-	hypothetical_protein	no_locus_tag
EHK25551	1593352	1594228	-	hypothetical_protein	no_locus_tag
EHK25552	1594543	1596312	-	hypothetical_protein	no_locus_tag
EHK25553	1597873	1599102	-	hypothetical_protein	no_locus_tag

Table of Blast hits (query gene, subject gene, %identity, blast score, %coverage, e-value):
Mycgr3G57362	EHK25545	43	317	100.0	5e-99	


>>

225. KB730323_1
Source: Fusarium oxysporum f. sp. cubense race 1 unplaced genomic scaffold scaffold253, whole genome shotgun sequence.

Number of proteins with BLAST hits to this cluster: 1
MultiGeneBlast score: 1.0
Cumulative Blast bit score: 316

Table of genes, locations, strands and annotations of subject cluster:
ENH67697	833375	834176	-	Glycosylphosphatidylinositol_anchor_biosynthesis protein 11	no_locus_tag
ENH67698	835474	835787	+	hypothetical_protein	no_locus_tag
ENH67699	836682	838909	-	Ubiquitin-like_modifier-activating_enzyme_atg-7	no_locus_tag
ENH67700	840618	841925	+	Deoxycytidylate_deaminase	no_locus_tag
ENH67701	843752	844221	+	hypothetical_protein	no_locus_tag
ENH67702	846912	850413	+	Mitosis_inhibitor_protein_kinase_wee1	no_locus_tag
ENH67703	851590	853024	+	Gamma-glutamylputrescine_oxidoreductase	no_locus_tag

Table of Blast hits (query gene, subject gene, %identity, blast score, %coverage, e-value):
Mycgr3G57362	ENH67703	41	316	96.0251046025	9e-99	


>>

226. KB726993_1
Source: Fusarium oxysporum f. sp. cubense race 4 unplaced genomic scaffold scaffold83, whole genome shotgun sequence.

Number of proteins with BLAST hits to this cluster: 1
MultiGeneBlast score: 1.0
Cumulative Blast bit score: 316

Table of genes, locations, strands and annotations of subject cluster:
EMT63339	1161822	1162623	-	Glycosylphosphatidylinositol_anchor_biosynthesis protein 11	no_locus_tag
EMT63340	1163912	1164225	+	hypothetical_protein	no_locus_tag
EMT63341	1165120	1167347	-	Ubiquitin-like_modifier-activating_enzyme_atg-7	no_locus_tag
EMT63342	1169096	1170403	+	Deoxycytidylate_deaminase	no_locus_tag
EMT63343	1172229	1172698	+	hypothetical_protein	no_locus_tag
EMT63344	1175400	1178901	+	Mitosis_inhibitor_protein_kinase_wee1	no_locus_tag
EMT63345	1180077	1181511	+	Gamma-glutamylputrescine_oxidoreductase	no_locus_tag

Table of Blast hits (query gene, subject gene, %identity, blast score, %coverage, e-value):
Mycgr3G57362	EMT63345	41	316	96.0251046025	9e-99	


>>

227. HF679027_1
Source: Fusarium fujikuroi IMI 58289 draft genome, chromosome FFUJ_chr05.

Number of proteins with BLAST hits to this cluster: 1
MultiGeneBlast score: 1.0
Cumulative Blast bit score: 315

Table of genes, locations, strands and annotations of subject cluster:
CCT68402	1304555	1305355	-	related_to_GPI-anchor_biosynthesis_protein PIG-F	FFUJ_07182
CCT68403	1306661	1306976	+	uncharacterized_protein	FFUJ_07183
CCT68404	1307872	1310101	-	related_to_APG7_(component_of_the_autophagic system)	FFUJ_07184
CCT68405	1311751	1313058	+	probable_dCMP_deaminase	FFUJ_07185
CCT68406	1318145	1321640	+	related_to_protein_kinase_SWE1	FFUJ_07186
CCT68407	1322784	1324218	+	uncharacterized_protein	FFUJ_07187

Table of Blast hits (query gene, subject gene, %identity, blast score, %coverage, e-value):
Mycgr3G57362	CCT68407	41	315	96.0251046025	1e-98	


>>

228. JH226136_2
Source: Exophiala dermatitidis NIH/UT8656 unplaced genomic scaffold supercont1.7, whole genome shotgun sequence.

Number of proteins with BLAST hits to this cluster: 1
MultiGeneBlast score: 1.0
Cumulative Blast bit score: 306

Table of genes, locations, strands and annotations of subject cluster:
EHY60289	1229817	1230692	-	hypothetical_protein,_variant	no_locus_tag
EHY60291	1231642	1232421	+	transcriptional_regulator	no_locus_tag
EHY60292	1233159	1234585	-	amid-like_NADH_oxidoreductase	no_locus_tag
EHY60293	1235181	1235617	-	hypothetical_protein	no_locus_tag
EHY60294	1235712	1236001	-	hypothetical_protein	no_locus_tag
EHY60295	1236050	1236502	-	hypothetical_protein	no_locus_tag
EHY60296	1237198	1241089	+	hypothetical_protein	no_locus_tag
EHY60297	1241592	1242920	-	alkanesulfonate_monooxygenase	no_locus_tag
EHY60298	1244059	1245977	+	CTP_synthase	no_locus_tag
EHY60299	1246501	1248153	-	high-affinity_nickel-transporter	no_locus_tag

Table of Blast hits (query gene, subject gene, %identity, blast score, %coverage, e-value):
Mycgr3G108865	EHY60299	59	306	60.6315789474	6e-94	


>>

229. JH126399_0
Source: Cordyceps militaris CM01 unplaced genomic scaffold CCM_S00001, whole genome shotgun sequence.

Number of proteins with BLAST hits to this cluster: 1
MultiGeneBlast score: 1.0
Cumulative Blast bit score: 301

Table of genes, locations, strands and annotations of subject cluster:
EGX95621	994165	994998	+	GPI-anchor_biosynthesis_protein,_putative	no_locus_tag
EGX95622	995145	995552	-	hypothetical_protein	no_locus_tag
EGX95623	997454	997899	+	stress_response_RCI_peptide,_putative	no_locus_tag
EGX95624	999097	1001414	-	E1-like_protein-activating_enzyme_Gsa7p/Apg7p	no_locus_tag
EGX95625	1002470	1003710	+	deoxycytidylate_deaminase,_putative	no_locus_tag
EGX95626	1008510	1011746	+	Protein_kinase-like_domain	no_locus_tag
EGX95627	1012814	1014300	+	FAD_dependent_oxidoreductase	no_locus_tag
EGX95628	1014377	1014746	-	hypothetical_protein	no_locus_tag
EGX95629	1015516	1018185	+	hypothetical_protein	no_locus_tag
EGX95630	1020658	1021823	+	Protein_kinase-like_domain	no_locus_tag
EGX95631	1022030	1023171	+	NADH-ubiquinone_oxidoreductase_24_kDa_subunit	no_locus_tag
EGX95632	1023715	1025574	-	Kelch_repeat_type_1	no_locus_tag
EGX95633	1026590	1026893	-	hypothetical_protein	no_locus_tag
EGX95634	1027635	1028571	+	hypothetical_protein	no_locus_tag
EGX95635	1029320	1033905	+	hypothetical_protein	no_locus_tag

Table of Blast hits (query gene, subject gene, %identity, blast score, %coverage, e-value):
Mycgr3G57362	EGX95627	40	301	99.1631799163	9e-93	


>>

230. CP003009_0
Source: Thielavia terrestris NRRL 8126 chromosome 1, complete sequence.

Number of proteins with BLAST hits to this cluster: 1
MultiGeneBlast score: 1.0
Cumulative Blast bit score: 296

Table of genes, locations, strands and annotations of subject cluster:
AEO62289	619037	620691	-	hypothetical_protein	THITE_2106304
AEO62290	621469	623279	+	hypothetical_protein	THITE_2106307
AEO62291	625082	625852	+	hypothetical_protein	THITE_2106309
AEO62292	629216	630304	+	hypothetical_protein	THITE_2124977
AEO62293	633929	634489	+	hypothetical_protein	THITE_2106312
AEO62294	637784	639803	-	hypothetical_protein	THITE_2039081
AEO62295	640564	641969	-	hypothetical_protein	THITE_153800
AEO62296	642590	643055	+	hypothetical_protein	THITE_2106323
AEO62297	643674	644183	-	hypothetical_protein	THITE_2106324
AEO62298	646127	648480	-	hypothetical_protein	THITE_2106325
AEO62299	649438	650350	-	hypothetical_protein	THITE_2152666
AEO62300	651876	653323	+	hypothetical_protein	THITE_2106335
AEO62301	654775	656850	+	hypothetical_protein	THITE_2083831
AEO62302	658918	661482	-	hypothetical_protein	THITE_2106338

Table of Blast hits (query gene, subject gene, %identity, blast score, %coverage, e-value):
Mycgr3G57362	AEO62294	40	296	104.811715481	2e-90	


>>

231. ABDG02000029_1
Source: Trichoderma atroviride IMI 206040, whole genome shotgun sequencing project.

Number of proteins with BLAST hits to this cluster: 1
MultiGeneBlast score: 1.0
Cumulative Blast bit score: 291

Table of genes, locations, strands and annotations of subject cluster:
EHK39635	872843	874616	+	cytochrome_P450	no_locus_tag
EHK39636	874923	875776	+	glycosylphosphatidylinositol_anchor_related_protein	no_locus_tag
EHK39637	876999	877211	+	hypothetical_protein	no_locus_tag
EHK39638	877607	878064	+	hypothetical_protein	no_locus_tag
EHK39639	879155	881356	-	hypothetical_protein	no_locus_tag
EHK39640	882722	883874	+	hypothetical_protein	no_locus_tag
EHK39641	885633	885987	+	hypothetical_protein	no_locus_tag
EHK39642	887671	891218	+	hypothetical_protein	no_locus_tag
EHK39643	892507	893914	+	hypothetical_protein	no_locus_tag

Table of Blast hits (query gene, subject gene, %identity, blast score, %coverage, e-value):
Mycgr3G57362	EHK39643	41	291	95.3974895397	2e-89	


>>

232. DS572755_0
Source: Paracoccidioides brasiliensis Pb18 supercont1.6 genomic scaffold, whole genome shotgun sequence.

Number of proteins with BLAST hits to this cluster: 1
MultiGeneBlast score: 1.0
Cumulative Blast bit score: 271

Table of genes, locations, strands and annotations of subject cluster:
EEH49259	852221	853082	-	60S_ribosomal_protein_L18-B	no_locus_tag
EEH49260	853809	855315	-	solute_carrier_family_25_member_42	no_locus_tag
EEH49261	856808	857998	+	hypothetical_protein	no_locus_tag
EEH49262	859150	861384	-	fimbrin	no_locus_tag
EEH49263	862141	866666	+	DDHD_domain-containing_protein	no_locus_tag
EEH49264	867809	868516	-	NADH-ubiquinone_oxidoreductase_21.3_kDa_subunit	no_locus_tag
EEH49265	869716	870525	-	conserved_hypothetical_protein	no_locus_tag
EEH49266	871516	873006	+	high-affinity_nickel_transport_protein	no_locus_tag
EEH49267	874673	876736	+	DNA_polymerase_beta	no_locus_tag
EEH49268	877449	881688	-	phospholipid-transporting_ATPase	no_locus_tag
EEH49269	884130	885265	+	pre-mRNA-splicing_factor_cwc15	no_locus_tag
EEH49270	886554	888039	-	conserved_hypothetical_protein	no_locus_tag
EEH49271	892814	893537	+	conserved_hypothetical_protein	no_locus_tag

Table of Blast hits (query gene, subject gene, %identity, blast score, %coverage, e-value):
Mycgr3G108865	EEH49266	59	271	53.4736842105	1e-83	


>>

233. GL891302_1
Source: Neurospora tetrasperma FGSC 2508 unplaced genomic scaffold NEUTE1scaffold_1, whole genome shotgun sequence.

Number of proteins with BLAST hits to this cluster: 1
MultiGeneBlast score: 1.0
Cumulative Blast bit score: 264

Table of genes, locations, strands and annotations of subject cluster:
EGO61425	4929238	4929931	-	hypothetical_protein	no_locus_tag
EGO61426	4931172	4932949	-	hypothetical_protein	no_locus_tag
EGO61427	4934248	4936032	+	hypothetical_protein	no_locus_tag
EGO61428	4937978	4939924	+	hypothetical_protein	no_locus_tag
EGO61429	4942890	4943402	+	hypothetical_protein	no_locus_tag
EGO61430	4944023	4944476	-	hypothetical_protein	no_locus_tag
EGO61431	4946148	4947236	+	hypothetical_protein	no_locus_tag
EGO61432	4948412	4949926	+	hypothetical_protein	no_locus_tag

Table of Blast hits (query gene, subject gene, %identity, blast score, %coverage, e-value):
Mycgr3G57362	EGO61432	38	264	107.322175732	3e-78	


>>

234. GL891107_0
Source: Neurospora tetrasperma FGSC 2509 unplaced genomic scaffold NEUTE2scaffold_2, whole genome shotgun sequence.

Number of proteins with BLAST hits to this cluster: 1
MultiGeneBlast score: 1.0
Cumulative Blast bit score: 264

Table of genes, locations, strands and annotations of subject cluster:
EGZ74533	1188282	1190823	+	glutamine-dependent_NAD(+)_synthetase_with_GAT domain-containing protein	no_locus_tag
EGZ74534	1191767	1193177	+	methyltransferase	no_locus_tag
EGZ74535	1193524	1195245	-	putative_DNA_primase_large_subunit	no_locus_tag
EGZ74536	1195863	1197524	-	DUF124-domain-containing_protein	no_locus_tag
EGZ74537	1199321	1200245	+	hypothetical_protein	no_locus_tag
EGZ74538	1200862	1203487	+	hypothetical_protein	no_locus_tag
EGZ74539	1204129	1206029	-	Metallo-dependent_hydrolase	no_locus_tag
EGZ74540	1207071	1208585	-	FAD_dependent_oxidoreductase	no_locus_tag
EGZ74541	1209761	1210849	-	eukaryotic_translation_initiation_factor_2_beta subunit	no_locus_tag
EGZ74542	1212521	1212974	+	hypothetical_protein	no_locus_tag
EGZ74543	1213595	1214107	-	hypothetical_protein	no_locus_tag
EGZ74544	1217070	1219016	-	hypothetical_protein	no_locus_tag
EGZ74545	1220962	1222746	-	putative_RVS167_protein	no_locus_tag
EGZ74546	1224045	1225822	+	cysteine_desulfurase_mitochondrial_precursor	no_locus_tag
EGZ74547	1227063	1227756	+	hypothetical_protein	no_locus_tag

Table of Blast hits (query gene, subject gene, %identity, blast score, %coverage, e-value):
Mycgr3G57362	EGZ74540	38	264	107.322175732	3e-78	


>>

235. ADOT01000059_0
Source: Arthrobotrys oligospora ATCC 24927, whole genome shotgun sequencing project.

Number of proteins with BLAST hits to this cluster: 1
MultiGeneBlast score: 1.0
Cumulative Blast bit score: 259

Table of genes, locations, strands and annotations of subject cluster:
EGX52093	323527	324919	-	hypothetical_protein	no_locus_tag
EGX52094	329168	329874	+	hypothetical_protein	no_locus_tag
EGX52095	330224	332133	-	hypothetical_protein	no_locus_tag
EGX52096	335880	339502	+	hypothetical_protein	no_locus_tag
EGX52097	342478	343694	+	hypothetical_protein	no_locus_tag
EGX52098	344180	345822	-	hypothetical_protein	no_locus_tag
EGX52099	347860	349523	-	hypothetical_protein	no_locus_tag
EGX52100	350340	351539	+	hypothetical_protein	no_locus_tag
EGX52101	351954	354206	+	hypothetical_protein	no_locus_tag
EGX52102	354595	355461	-	hypothetical_protein	no_locus_tag
EGX52103	356282	357981	-	hypothetical_protein	no_locus_tag
EGX52104	358979	360450	+	hypothetical_protein	no_locus_tag
EGX52105	361239	362355	+	hypothetical_protein	no_locus_tag
EGX52106	363341	365420	-	hypothetical_protein	no_locus_tag

Table of Blast hits (query gene, subject gene, %identity, blast score, %coverage, e-value):
Mycgr3G108865	EGX52097	53	259	58.3157894737	3e-78	


>>

236. KB446557_4
Source: Pseudocercospora fijiensis CIRAD86 unplaced genomic scaffold MYCFIscaffold_3, whole genome shotgun sequence.

Number of proteins with BLAST hits to this cluster: 1
MultiGeneBlast score: 1.0
Cumulative Blast bit score: 245

Table of genes, locations, strands and annotations of subject cluster:
EME85134	5884811	5885407	+	hypothetical_protein	no_locus_tag
EME85135	5886267	5887649	-	hypothetical_protein	no_locus_tag
EME85136	5887917	5889850	-	hypothetical_protein	no_locus_tag
EME85137	5890392	5891651	-	hypothetical_protein	no_locus_tag
EME85138	5892731	5893552	-	hypothetical_protein	no_locus_tag
EME85139	5894470	5895874	+	hypothetical_protein	no_locus_tag
EME85140	5896537	5897541	+	hypothetical_protein	no_locus_tag
EME85141	5898926	5901089	+	hypothetical_protein	no_locus_tag
EME85142	5901122	5901519	-	hypothetical_protein	no_locus_tag
EME85143	5903096	5903698	-	hypothetical_protein	no_locus_tag

Table of Blast hits (query gene, subject gene, %identity, blast score, %coverage, e-value):
Mycgr3G70471	EME85143	90	245	99.2592592593	8e-81	


>>

237. CP000494_0
Source: Bradyrhizobium sp. BTAi1, complete genome.

Number of proteins with BLAST hits to this cluster: 1
MultiGeneBlast score: 1.0
Cumulative Blast bit score: 239

Table of genes, locations, strands and annotations of subject cluster:
ABQ35436	3494728	3495783	+	hypothetical_protein	BBta_3335
ABQ35437	3496147	3497061	+	hypothetical_protein	BBta_3336
ABQ35438	3497232	3497696	+	putative_membrane_protein_of_unknown_function	BBta_3337
ABQ35439	3498241	3498561	+	hypothetical_protein	BBta_3338
ABQ35440	3498698	3498943	-	hypothetical_protein	BBta_3339
ABQ35441	3499493	3500155	-	hypothetical_protein	BBta_3340
ABQ35442	3500184	3500621	-	hypothetical_protein	BBta_3341
ABQ35443	3500808	3501071	-	putative_transcriptional_regulatory_protein	BBta_3342
ABQ35444	3501243	3501521	+	hypothetical_protein	BBta_3343
ABQ35445	3501689	3501877	+	hypothetical_protein	BBta_3344
ABQ35446	3501936	3502457	+	hypothetical_protein	BBta_3345
ABQ35447	3502592	3502894	+	hypothetical_protein	BBta_3346
ABQ35448	3502897	3503778	+	putative_replication_protein_A	BBta_3347
ABQ35449	3504053	3504556	+	hypothetical_protein	BBta_3348
ABQ35450	3504553	3505068	+	conjugation_peptidase_TraF,_Serine_peptidase, MEROPS family S26C	BBta_3349
ABQ35451	3505071	3505901	+	putative_Lytic_transglycosylase	BBta_3350
ABQ35452	3506148	3507899	+	hypothetical_protein	BBta_3351
ABQ35453	3508055	3508999	+	putative_alpha/beta-Hydrolases_superfamily	BBta_3352
ABQ35454	3509038	3509433	-	hypothetical_protein	BBta_3353
ABQ35455	3509626	3510888	+	putative_membrane_protein_of_unknown_function	BBta_3355
ABQ35456	3511046	3513046	+	Putative_Conjugal_transfer_protein_traG	BBta_3356
ABQ35457	3513056	3513493	+	hypothetical_protein	BBta_3357
ABQ35458	3513490	3514584	-	high-affinity_nickel-transport_protein	nxiA
ABQ35459	3514917	3516392	-	putative_membrane_protein_of_unknown_function	BBta_3359
ABQ35460	3516408	3517805	-	putative_membrane_protein_of_unknown_function	BBta_3360
ABQ35461	3517807	3518526	-	putative_ABC_transporter_(ATP-binding_protein)	BBta_3361
ABQ35462	3518690	3521131	+	Putative_tonB-dependent_receptor_family_(Outer membrane siderophore receptor) precursor	BBta_3362
ABQ35463	3521448	3522428	+	conjugal_transfer_protein_trbB	trbB
ABQ35464	3522425	3522754	+	conjugal_transfer_protein_trbC	trbC
ABQ35465	3522754	3523035	+	Conjugal_transfer_protein_trbD	trbD
ABQ35466	3523046	3525490	+	conjugal_transfer_protein_trbE	trbE
ABQ35467	3525487	3526224	+	putative_conjugal_transfer_protein_trbJ	BBta_3368
ABQ35468	3526221	3526538	+	putative_exported_protein_of_unknown_function	BBta_3369
ABQ35469	3526535	3527758	+	Putative_conjugal_transfer_protein_trbL	BBta_3370
ABQ35470	3527761	3528444	+	conjugal_transfer_protein_trbF	trbF
ABQ35471	3528441	3529388	+	putative_conjugal_transfer_protein_trbG	BBta_3372
ABQ35472	3529385	3530587	+	putative_conjugal_transfer_protein_trbI	BBta_3373
ABQ35473	3530584	3530811	+	hypothetical_protein	BBta_3374
ABQ35474	3530868	3531098	-	hypothetical_protein	BBta_3375
ABQ35475	3531219	3531542	-	putative_thiol-disulfide_oxidoreductase	BBta_3376
ABQ35476	3532033	3532260	+	hypothetical_protein	BBta_3377
ABQ35477	3532342	3534129	-	hypothetical_protein	BBta_3378
ABQ35478	3534341	3535225	+	putative_phosphonate_transport_system_binding protein htxB precursor phnD	BBta_3379

Table of Blast hits (query gene, subject gene, %identity, blast score, %coverage, e-value):
Mycgr3G108865	ABQ35458	38	240	69.6842105263	6e-71	


>>

238. ACJE01000001_1
Source: Aspergillus niger ATCC 1015, whole genome shotgun sequencing project.

Number of proteins with BLAST hits to this cluster: 1
MultiGeneBlast score: 1.0
Cumulative Blast bit score: 237

Table of genes, locations, strands and annotations of subject cluster:
EHA28115	101767	103606	+	histidine_acid_phosphatase	no_locus_tag
EHA28116	104074	105118	-	hypothetical_protein	no_locus_tag
EHA28117	106792	107240	-	hypothetical_protein	no_locus_tag
EHA28118	108435	109109	+	hypothetical_protein	no_locus_tag
EHA28119	109829	111562	-	hypothetical_protein	no_locus_tag
EHA28120	112757	113329	+	hypothetical_protein	no_locus_tag
EHA28121	113639	114925	+	hypothetical_protein	no_locus_tag
EHA28122	118177	119620	-	hypothetical_protein	no_locus_tag

Table of Blast hits (query gene, subject gene, %identity, blast score, %coverage, e-value):
Mycgr3G57362	EHA28122	33	237	96.8619246862	1e-68	


>>

239. AM920437_3
Source: Penicillium chrysogenum Wisconsin 54-1255 complete genome, contig Pc00c22.

Number of proteins with BLAST hits to this cluster: 1
MultiGeneBlast score: 1.0
Cumulative Blast bit score: 228

Table of genes, locations, strands and annotations of subject cluster:
CAP98994	4024921	4026066	+	not_annotated	Pc22g17060
CAP98995	4026239	4027684	-	not_annotated	Pc22g17070
CAP98996	4029587	4030974	+	not_annotated	Pc22g17080
CAP98997	4031186	4032227	-	not_annotated	Pc22g17090
CAP98998	4033866	4036870	+	not_annotated	Pc22g17100
CAP98999	4037383	4038717	-	not_annotated	Pc22g17110
CAP99000	4040204	4042665	+	not_annotated	Pc22g17120
CAP99001	4043053	4044438	+	not_annotated	Pc22g17130

Table of Blast hits (query gene, subject gene, %identity, blast score, %coverage, e-value):
Mycgr3G57362	CAP99001	33	228	98.1171548117	3e-65	


>>

240. JH226131_1
Source: Exophiala dermatitidis NIH/UT8656 unplaced genomic scaffold supercont1.2, whole genome shotgun sequence.

Number of proteins with BLAST hits to this cluster: 1
MultiGeneBlast score: 1.0
Cumulative Blast bit score: 223

Table of genes, locations, strands and annotations of subject cluster:
EHY54730	3992309	3994303	+	MFS_transporter,_SP_family,_general_alpha glucoside:H+ symporter	no_locus_tag
EHY54731	3994734	3997595	-	hypothetical_protein	no_locus_tag
EHY54732	3997982	3999217	-	hypothetical_protein	no_locus_tag
EHY54733	3999761	4000813	-	cytochrome-b5_reductase	no_locus_tag
EHY54734	4002560	4002946	-	hypothetical_protein	no_locus_tag
EHY54735	4005396	4006475	+	hypothetical_protein	no_locus_tag
EHY54736	4007956	4010238	+	hypothetical_protein	no_locus_tag
EHY54737	4011316	4012737	+	hypothetical_protein	no_locus_tag

Table of Blast hits (query gene, subject gene, %identity, blast score, %coverage, e-value):
Mycgr3G57362	EHY54737	33	224	101.882845188	1e-63	


>>

241. ACJE01000012_1
Source: Aspergillus niger ATCC 1015, whole genome shotgun sequencing project.

Number of proteins with BLAST hits to this cluster: 1
MultiGeneBlast score: 1.0
Cumulative Blast bit score: 223

Table of genes, locations, strands and annotations of subject cluster:
EHA22332	459041	460480	+	hypothetical_protein	no_locus_tag
EHA22333	463243	463977	+	hypothetical_protein	no_locus_tag
EHA22334	465985	467337	-	hypothetical_protein	no_locus_tag
EHA22335	469787	471367	-	hypothetical_protein	no_locus_tag
EHA22336	472270	473304	-	hypothetical_protein	no_locus_tag
EHA22337	473629	475591	+	hypothetical_protein	no_locus_tag
EHA22338	476001	477620	-	hypothetical_protein	no_locus_tag

Table of Blast hits (query gene, subject gene, %identity, blast score, %coverage, e-value):
Mycgr3G57362	EHA22338	32	224	98.5355648536	1e-63	


>>

242. KB726307_1
Source: Fusarium oxysporum f. sp. cubense race 4 unplaced genomic scaffold scaffold26, whole genome shotgun sequence.

Number of proteins with BLAST hits to this cluster: 1
MultiGeneBlast score: 1.0
Cumulative Blast bit score: 223

Table of genes, locations, strands and annotations of subject cluster:
EMT71623	1719575	1721343	-	Hexose_transporter_2	no_locus_tag
EMT71624	1721924	1723789	+	Arylsulfatase	no_locus_tag
EMT71625	1723866	1727464	-	hypothetical_protein	no_locus_tag
EMT71626	1728228	1728503	+	hypothetical_protein	no_locus_tag
EMT71627	1729203	1730871	+	Purine-cytosine_permease_FCY21	no_locus_tag
EMT71628	1732899	1733326	+	hypothetical_protein	no_locus_tag
EMT71629	1733856	1734677	-	3-oxoadipate_enol-lactonase_2	no_locus_tag
EMT71630	1736117	1736455	-	hypothetical_protein	no_locus_tag
EMT71631	1737778	1738350	-	hypothetical_protein	no_locus_tag
EMT71632	1739000	1740556	+	Gamma-glutamylputrescine_oxidoreductase	no_locus_tag

Table of Blast hits (query gene, subject gene, %identity, blast score, %coverage, e-value):
Mycgr3G57362	EMT71632	32	223	98.5355648536	2e-63	


>>

243. KB644412_0
Source: Penicillium oxalicum 114-2 unplaced genomic scaffold scaffold_5, whole genome shotgun sequence.

Number of proteins with BLAST hits to this cluster: 1
MultiGeneBlast score: 1.0
Cumulative Blast bit score: 220

Table of genes, locations, strands and annotations of subject cluster:
EPS30037	1583386	1583691	+	hypothetical_protein	no_locus_tag
EPS30038	1583765	1587141	-	hypothetical_protein	no_locus_tag
EPS30039	1588592	1590593	+	hypothetical_protein	no_locus_tag
EPS30040	1593446	1595954	+	hypothetical_protein	no_locus_tag
EPS30041	1596035	1596757	-	hypothetical_protein	no_locus_tag
EPS30042	1597849	1599498	-	hypothetical_protein	no_locus_tag
EPS30043	1600204	1601751	+	hypothetical_protein	no_locus_tag
EPS30044	1602120	1605245	-	hypothetical_protein	no_locus_tag
EPS30045	1606656	1607780	-	hypothetical_protein	no_locus_tag
EPS30046	1609063	1612406	-	hypothetical_protein	no_locus_tag
EPS30047	1612699	1613951	+	hypothetical_protein	no_locus_tag
EPS30048	1614181	1615067	-	hypothetical_protein	no_locus_tag
EPS30049	1617557	1620507	+	hypothetical_protein	no_locus_tag
EPS30050	1621308	1621773	-	hypothetical_protein	no_locus_tag

Table of Blast hits (query gene, subject gene, %identity, blast score, %coverage, e-value):
Mycgr3G57362	EPS30043	33	220	96.6527196653	8e-62	


>>

244. CP003009_2
Source: Thielavia terrestris NRRL 8126 chromosome 1, complete sequence.

Number of proteins with BLAST hits to this cluster: 1
MultiGeneBlast score: 1.0
Cumulative Blast bit score: 220

Table of genes, locations, strands and annotations of subject cluster:
AEO64374	8427566	8429291	+	hypothetical_protein	THITE_2126725
AEO64375	8433033	8435040	+	hypothetical_protein	THITE_63059
AEO64376	8436697	8437077	+	hypothetical_protein	THITE_2110477
AEO64377	8439218	8439933	+	hypothetical_protein	THITE_2110481
AEO64378	8441120	8442611	+	hypothetical_protein	THITE_2110483
AEO64379	8443397	8445086	-	hypothetical_protein	THITE_2041902
AEO64380	8446410	8448225	-	hypothetical_protein	THITE_2042085

Table of Blast hits (query gene, subject gene, %identity, blast score, %coverage, e-value):
Mycgr3G57362	AEO64380	34	220	100.627615063	6e-62	


>>

245. HF679032_1
Source: Fusarium fujikuroi IMI 58289 draft genome, chromosome FFUJ_chr10.

Number of proteins with BLAST hits to this cluster: 1
MultiGeneBlast score: 1.0
Cumulative Blast bit score: 217

Table of genes, locations, strands and annotations of subject cluster:
CCT75012	2256542	2258198	+	related_to_allantoate_permease	FFUJ_11087
CCT75013	2271411	2272550	+	uncharacterized_protein	FFUJ_11088
CCT75014	2273137	2273625	+	uncharacterized_protein	FFUJ_11089
CCT75015	2273854	2275409	-	related_to_oxidoreductase	FFUJ_11090

Table of Blast hits (query gene, subject gene, %identity, blast score, %coverage, e-value):
Mycgr3G57362	CCT75015	33	217	100.836820084	4e-61	


>>

246. GG704912_1
Source: Coccidioides immitis RS genomic scaffold supercont3.2, whole genome shotgun sequence.

Number of proteins with BLAST hits to this cluster: 1
MultiGeneBlast score: 1.0
Cumulative Blast bit score: 217

Table of genes, locations, strands and annotations of subject cluster:
EAS31707	3678141	3679295	+	hypothetical_protein	no_locus_tag
EJB11029	3680632	3681005	-	hypothetical_protein	no_locus_tag
EAS31708	3681425	3682446	+	mannosylphosphate_transferase	no_locus_tag
EAS31709	3683444	3684508	+	zinc_metalloproteinase	no_locus_tag
EAS31710	3684670	3686173	-	acetyl-CoA_C-acetyltransferase	no_locus_tag
EAS31711	3686899	3689522	-	hsp88-like_protein	no_locus_tag
EAS31713	3690677	3693254	-	chitin_synthase_class_VI	no_locus_tag
EAS31715	3695690	3697158	+	RNA-binding_La_domain-containing_protein	no_locus_tag
EAS31716	3697547	3699137	-	hypothetical_protein	no_locus_tag

Table of Blast hits (query gene, subject gene, %identity, blast score, %coverage, e-value):
Mycgr3G57362	EAS31716	33	217	98.1171548117	4e-61	


>>

247. ACFW01000025_1
Source: Coccidioides posadasii C735 delta SOWgp, whole genome shotgun sequencing project.

Number of proteins with BLAST hits to this cluster: 1
MultiGeneBlast score: 1.0
Cumulative Blast bit score: 217

Table of genes, locations, strands and annotations of subject cluster:
EER27924	3350937	3352091	+	hypothetical_protein	no_locus_tag
EER27925	3354223	3355244	+	hypothetical_protein	no_locus_tag
EER27926	3356220	3357284	+	hypothetical_protein	no_locus_tag
EER27927	3357446	3358948	-	3-ketoacyl-CoA_thiolase,_peroxisomal_precursor,_putative	no_locus_tag
EER27928	3359683	3362341	-	Heat_shock_protein,_putative	no_locus_tag
EER27929	3363499	3366079	-	Chitin_synthase_D_,_putative	no_locus_tag
EER27930	3368520	3369994	+	La_domain_containing_protein	no_locus_tag
EER27931	3370382	3371971	-	FAD_dependent_oxidoreductase_family_protein	no_locus_tag

Table of Blast hits (query gene, subject gene, %identity, blast score, %coverage, e-value):
Mycgr3G57362	EER27931	33	217	98.1171548117	4e-61	


>>

248. KE145352_0
Source: Glarea lozoyensis ATCC 20868 chromosome Unknown GLAREA1, whole genome shotgun sequence.

Number of proteins with BLAST hits to this cluster: 1
MultiGeneBlast score: 1.0
Cumulative Blast bit score: 216

Table of genes, locations, strands and annotations of subject cluster:
EPE36626	405345	407018	+	CCCH_zinc_finger	no_locus_tag
EPE36627	410698	412610	+	hypothetical_protein	no_locus_tag
EPE36628	415396	416949	-	HCP-like_protein	no_locus_tag
EPE36629	417386	419122	-	hypothetical_protein	no_locus_tag
EPE36630	419331	420229	+	ATP_synthase_subunit_4,_mitochondrial_precursor	no_locus_tag
EPE36631	420934	422010	+	hypothetical_protein	no_locus_tag
EPE36632	423093	423671	-	hypothetical_protein	no_locus_tag
EPE36633	424122	425658	-	FAD/NAD(P)-binding_protein	no_locus_tag
EPE36634	428147	429758	+	Zn-dependent_exopeptidase	no_locus_tag
EPE36635	430655	432306	-	hypothetical_protein	no_locus_tag
EPE36636	433483	435552	-	hypothetical_protein	no_locus_tag
EPE36637	437377	438471	+	Homeo	no_locus_tag
EPE36638	439468	440354	+	hypothetical_protein	no_locus_tag
EPE36639	441183	443647	-	Metallo-dependent_hydrolase	no_locus_tag
EPE36640	444652	445443	+	hypothetical_protein	no_locus_tag

Table of Blast hits (query gene, subject gene, %identity, blast score, %coverage, e-value):
Mycgr3G57362	EPE36633	32	216	100.836820084	7e-61	


>>

249. AEOI01000007_0
Source: Ogataea parapolymorpha DL-1, whole genome shotgun sequencing project.

Number of proteins with BLAST hits to this cluster: 1
MultiGeneBlast score: 1.0
Cumulative Blast bit score: 216

Table of genes, locations, strands and annotations of subject cluster:
EFW96479	777	2483	-	Na+/Pi_cotransporter,_active_in_early_growth_phase	no_locus_tag
EFW96480	2882	3814	-	oxidoreductase,_aldo/keto_reductase_family_protein	no_locus_tag
EFW96481	3941	5506	-	pantothenate_transporter,_putative	no_locus_tag
EFW96482	5685	7019	+	FAD_dependent_oxidoreductase_superfamily	no_locus_tag
EFW96483	7160	7882	+	2-haloalkanoic_acid_dehalogenase,_putative	no_locus_tag
EFW96484	7898	8977	-	transcriptional_activator_protein,_putative	no_locus_tag
EFW96485	10032	11108	+	aryl-alcohol_dehydrogenase_(AAD4)	no_locus_tag
EFW96486	11490	12704	+	Histidine_acid_phosphatase_family_protein	no_locus_tag
EFW96487	12750	14408	-	Gly-X_carboxypeptidase	no_locus_tag
EFW96488	15219	18052	+	siderophore-iron_transporter_Str3	no_locus_tag
EFW96489	18094	19548	-	RNA_helicase	no_locus_tag
EFW96490	19612	24507	+	Protein_kinase,_phosphorylates_the_alpha-subunit_of_translation_initiation_factor_eIF2_(Sui2p)	no_locus_tag
EFW96491	25012	26988	-	Mitochondrial_matrix_ATPase	no_locus_tag

Table of Blast hits (query gene, subject gene, %identity, blast score, %coverage, e-value):
Mycgr3G57362	EFW96482	34	216	98.3263598326	5e-61	


>>

250. KE148151_1
Source: Ophiostoma piceae UAMH 11346 chromosome Unknown scf06, whole genome shotgun sequence.

Number of proteins with BLAST hits to this cluster: 1
MultiGeneBlast score: 1.0
Cumulative Blast bit score: 214

Table of genes, locations, strands and annotations of subject cluster:
EPE07445	1393323	1400151	-	c6_zinc_finger_domain_containing_protein	no_locus_tag
EPE07446	1400449	1403026	+	fungal_specific_transcription_factor_domain containing protein	no_locus_tag
EPE07447	1403090	1404662	-	allantoate_permease	no_locus_tag
EPE07448	1405314	1406662	+	amidohydrolase_domain_containing_protein	no_locus_tag
EPE07449	1406927	1408746	-	cytochrome_p450	no_locus_tag
EPE07450	1409217	1410231	+	short-chain_dehydrogenase	no_locus_tag
EPE07451	1410571	1412603	-	mfs_general_substrate_transporter	no_locus_tag
EPE07452	1413198	1414742	+	fad_dependent_oxidoreductase	no_locus_tag

Table of Blast hits (query gene, subject gene, %identity, blast score, %coverage, e-value):
Mycgr3G57362	EPE07452	35	214	99.7907949791	8e-60	
