# Supplementary material for: In silico prediction and characterization of secondary metabolite biosynthetic gene clusters in the wheat pathogen Zymoseptoria tritici
Source: BMC Genomics. 2017 Aug 17;18:631. doi: 10.1186/s12864-017-3969-y (PMC5561558; doi:10.1186/s12864-017-3969-y)
Supplement: Supplementary file 1 — MultiGeneBLAST analysis of putative secondary metabolite clusters. All encoded amino acid sequences from genes residing in clusters predicted by AntiSMASH are given as FASTA file format. All output data from MultiGeneBLASTs are also provided. (ZIP 42911 kb) [file 12864_2017_3969_MOESM1_ESM.zip › Cluster MultiGene BLAST/out/Clusters_1_34/Cluster_14/clusterblast_output.txt]

ClusterBlast scores for /home/cp/Multigeneblast/charlie/20170206/in/Clusters1_46/Cluster_20.fasta

Table of genes, locations, strands and annotations of query cluster:
Mycgr3G41235_Mycgr3T	0	4062	+	Mycgr3G41235_Mycgr3T	Mycgr3G41235_Mycgr3T	
Mycgr3G70577_Mycgr3T	4162	6109	+	Mycgr3G70577_Mycgr3T	Mycgr3G70577_Mycgr3T	
Mycgr3G40534_Mycgr3T	6209	7166	+	Mycgr3G40534_Mycgr3T	Mycgr3G40534_Mycgr3T	
Mycgr3G85486_Mycgr3T	7266	8511	+	Mycgr3G85486_Mycgr3T	Mycgr3G85486_Mycgr3T	
Mycgr3G92221_Mycgr3T	8611	9193	+	Mycgr3G92221_Mycgr3T	Mycgr3G92221_Mycgr3T	
Mycgr3G39931_Mycgr3T	9293	10157	+	Mycgr3G39931_Mycgr3T	Mycgr3G39931_Mycgr3T	
Mycgr3G99766_Mycgr3T	10257	11775	+	Mycgr3G99766_Mycgr3T	Mycgr3G99766_Mycgr3T	


Significant hits: 
1. CM001199_0	Mycosphaerella graminicola IPO323 chromosome 4, whole genome shotgun sequence.

2. GG698929_0	Nectria haematococca mpVI 77-13-4 chromosome 11 genomic scaffold NECHAsca_39_chr11_5_0, whole genome shotgun sequence.

3. AFNW01000059_0	Fusarium pseudograminearum CS3096, whole genome shotgun sequencing project.

4. CH408030_0	Chaetomium globosum CBS 148.51 scaffold_2 genomic scaffold, whole genome shotgun sequence.

5. KB730104_0	Fusarium oxysporum f. sp. cubense race 1 unplaced genomic scaffold scaffold59, whole genome shotgun sequence.

6. DF238784_0	Pseudozyma hubeiensis SY62 DNA, scaffold: PHS21, whole genome shotgun sequence.

7. AACP01000049_0	Ustilago maydis 521, whole genome shotgun sequencing project.

8. DF196790_0	Pseudozyma antarctica T-34 DNA, contig: scaffold00024, whole genome shotgun sequence.

9. FQ311441_0	Sporisorium reilianum SRZ2 chromosome 2 complete DNA sequence.

10. JH687382_0	Stereum hirsutum FP-91666 SS1 unplaced genomic scaffold STEHIscaffold_4, whole genome shotgun sequence.

11. KB726570_0	Fusarium oxysporum f. sp. cubense race 4 unplaced genomic scaffold scaffold111, whole genome shotgun sequence.

12. KB456264_0	Mycosphaerella populorum SO2202 unplaced genomic scaffold SEPMUscaffold_5, whole genome shotgun sequence.

13. CH476600_0	Aspergillus terreus NIH2624 scaffold_7 genomic scaffold, whole genome shotgun sequence.

14. AACD01000007_0	Aspergillus nidulans FGSC A4, whole genome shotgun sequencing project.

15. AHHD01000417_0	Macrophomina phaseolina MS6, whole genome shotgun sequencing project.

16. KB915996_0	Neofusicoccum parvum UCRNP2 chromosome Unknown NP2_03_scaffold_358, whole genome shotgun sequence.

17. DS499596_1	Aspergillus fumigatus A1163 scf_000003 genomic scaffold, whole genome shotgun sequence.

18. DS027697_1	Neosartorya fischeri NRRL 181 1099437636265 genomic scaffold, whole genome shotgun sequence.

19. AAHF01000010_1	Aspergillus fumigatus Af293, whole genome shotgun sequencing project.

20. HE605208_0	Candida parapsilosis strain CDC317 annotated contig 006372.

21. GL377303_0	Schizophyllum commune H4-8 unplaced genomic scaffold SCHCOscaffold_2, whole genome shotgun sequence.

22. EQ963479_0	Aspergillus flavus NRRL3357 scf_1106286418500 genomic scaffold, whole genome shotgun sequence.

23. AP007154_0	Aspergillus oryzae RIB40 DNA, SC001.

24. CAOJ01000067_0	Rhizoctonia solani AG-1 IB strain isolate 7/3/14, whole genome shotgun sequencing project.

25. EQ963475_1	Aspergillus flavus NRRL3357 scf_1106286419142 genomic scaffold, whole genome shotgun sequence.

26. AP007157_1	Aspergillus oryzae RIB40 DNA, SC023.

27. AKHY01000182_1	Aspergillus oryzae 3.042, whole genome shotgun sequencing project.

28. JH687874_0	Auricularia delicata TFB-10046 SS5 unplaced genomic scaffold AURDEscaffold_142, whole genome shotgun sequence.

29. GL985075_0	Trichoderma reesei QM6a unplaced genomic scaffold TRIREscaffold_20, whole genome shotgun sequence.

30. AM920431_1	Penicillium chrysogenum Wisconsin 54-1255 complete genome, contig Pc00c16.

31. KB916185_0	Neofusicoccum parvum UCRNP2 chromosome Unknown NP2_03_scaffold_547, whole genome shotgun sequence.

32. HF679032_0	Fusarium fujikuroi IMI 58289 draft genome, chromosome FFUJ_chr10.

33. KB730325_0	Fusarium oxysporum f. sp. cubense race 1 unplaced genomic scaffold scaffold314, whole genome shotgun sequence.

34. KB726307_0	Fusarium oxysporum f. sp. cubense race 4 unplaced genomic scaffold scaffold26, whole genome shotgun sequence.

35. CP003002_0	Myceliophthora thermophila ATCC 42464 chromosome 1, complete sequence.

36. ABDF02000085_0	Trichoderma virens Gv29-8, whole genome shotgun sequencing project.

37. AFQF01003643_0	Fusarium oxysporum Fo5176, whole genome shotgun sequencing project.

38. GG704911_1	Coccidioides immitis RS genomic scaffold supercont3.1, whole genome shotgun sequence.

39. ACFW01000049_1	Coccidioides posadasii C735 delta SOWgp, whole genome shotgun sequencing project.

40. CH476615_1	Uncinocarpus reesii 1704 scaffold_1 genomic scaffold, whole genome shotgun sequence.

41. KB644411_1	Penicillium oxalicum 114-2 unplaced genomic scaffold scaffold_4, whole genome shotgun sequence.

42. EQ962653_1	Talaromyces stipitatus ATCC 10500 scf_1105507295527 genomic scaffold, whole genome shotgun sequence.

43. DS995701_0	Microsporum canis CBS 113480 supercont1.1 genomic scaffold, whole genome shotgun sequence.

44. AM920428_1	Penicillium chrysogenum Wisconsin 54-1255 complete genome, contig Pc00c13.

45. JH126399_2	Cordyceps militaris CM01 unplaced genomic scaffold CCM_S00001, whole genome shotgun sequence.

46. GL377303_1	Schizophyllum commune H4-8 unplaced genomic scaffold SCHCOscaffold_2, whole genome shotgun sequence.

47. DS995900_0	Penicillium marneffei ATCC 18224 scf_1105668340758 genomic scaffold, whole genome shotgun sequence.

48. DS990636_1	Ajellomyces capsulatus H88 supercont1.1 genomic scaffold, whole genome shotgun sequence.

49. CP003009_1	Thielavia terrestris NRRL 8126 chromosome 1, complete sequence.

50. KE375213_0	Blumeria graminis f. sp. tritici 96224 unplaced genomic scaffold Scaffold-87, whole genome shotgun sequence.

51. GL698712_1	Metarhizium anisopliae ARSEF 23 unplaced genomic scaffold Scf_002, whole genome shotgun sequence.

52. FQ790277_0	Botryotinia fuckeliana T4 SuperContig_379_1 genomic supercontig.

53. CP003002_1	Myceliophthora thermophila ATCC 42464 chromosome 1, complete sequence.

54. CM001197_0	Mycosphaerella graminicola IPO323 chromosome 2, whole genome shotgun sequence.

55. GL988041_0	Chaetomium thermophilum var. thermophilum DSM 1495 unplaced genomic scaffold scf7180000011816, whole genome shotgun sequence.

56. ABDF02000001_0	Trichoderma virens Gv29-8, whole genome shotgun sequencing project.

57. DS027050_1	Aspergillus clavatus NRRL 1 1099423829796 genomic scaffold, whole genome shotgun sequence.

58. CU633895_1	Podospora anserina S mat+ genomic DNA chromosome 4, supercontig 4.

59. CH476662_0	Ajellomyces capsulatus NAm1 scaffold_8 genomic scaffold, whole genome shotgun sequence.

60. CH408034_1	Chaetomium globosum CBS 148.51 scaffold_6 genomic scaffold, whole genome shotgun sequence.

61. DS989822_0	Arthroderma gypseum CBS 118893 supercont1.1 genomic scaffold, whole genome shotgun sequence.

62. HF679023_0	Fusarium fujikuroi IMI 58289 draft genome, chromosome FFUJ_chr01.

63. DS499596_0	Aspergillus fumigatus A1163 scf_000003 genomic scaffold, whole genome shotgun sequence.

64. KE145368_0	Glarea lozoyensis ATCC 20868 chromosome Unknown GLAREA4, whole genome shotgun sequence.

65. KB933064_0	Togninia minima UCRPA7 unplaced genomic scaffold PA7_03_scaffold_293, whole genome shotgun sequence.

66. CH476616_1	Uncinocarpus reesii 1704 scaffold_2 genomic scaffold, whole genome shotgun sequence.

67. GL377306_0	Schizophyllum commune H4-8 unplaced genomic scaffold SCHCOscaffold_5, whole genome shotgun sequence.

68. CAIF01000223_0	Wickerhamomyces ciferrii strain NRRL Y-1031 F-60-10, whole genome shotgun sequencing project.

69. CP002685_0	Arabidopsis thaliana chromosome 2, complete sequence.

70. CP002684_0	Arabidopsis thaliana chromosome 1, complete sequence.

71. JH930470_0	Phanerochaete carnosa HHB-10118-sp unplaced genomic scaffold PHACAscaffold_3, whole genome shotgun sequence.

72. JH711789_0	Trametes versicolor FP-101664 SS1 unplaced genomic scaffold TRAVEscaffold_7, whole genome shotgun sequence.

73. KB445804_0	Ceriporiopsis subvermispora B unplaced genomic scaffold CERSUscaffold_14, whole genome shotgun sequence.

74. JH687380_1	Stereum hirsutum FP-91666 SS1 unplaced genomic scaffold STEHIscaffold_2, whole genome shotgun sequence.

75. JH687380_3	Stereum hirsutum FP-91666 SS1 unplaced genomic scaffold STEHIscaffold_2, whole genome shotgun sequence.

76. JH717971_0	Fomitiporia mediterranea MF3/22 unplaced genomic scaffold FOMMEscaffold_5, whole genome shotgun sequence.

77. JH719400_1	Dichomitus squalens LYAD-421 SS1 unplaced genomic scaffold DICSQscaffold_4, whole genome shotgun sequence.

78. AACS02000004_0	Coprinopsis cinerea okayama7#130, whole genome shotgun sequencing project.

79. JH931607_1	Agaricus bisporus var. bisporus H97 unplaced genomic scaffold AGABI2scaffold_3, whole genome shotgun sequence.

80. JH687380_2	Stereum hirsutum FP-91666 SS1 unplaced genomic scaffold STEHIscaffold_2, whole genome shotgun sequence.

81. JH711575_1	Coniophora puteana RWD-64-598 SS2 unplaced genomic scaffold CONPUscaffold_3, whole genome shotgun sequence.

82. JH687379_0	Stereum hirsutum FP-91666 SS1 unplaced genomic scaffold STEHIscaffold_1, whole genome shotgun sequence.

83. JH711575_2	Coniophora puteana RWD-64-598 SS2 unplaced genomic scaffold CONPUscaffold_3, whole genome shotgun sequence.

84. CAFZ01000285_0	Piriformospora indica DSM 11827, whole genome shotgun sequencing project.

85. JH971391_1	Agaricus bisporus var. burnettii JB137-S8 unplaced genomic scaffold AGABI1scaffold_7, whole genome shotgun sequence.

86. JH711789_1	Trametes versicolor FP-101664 SS1 unplaced genomic scaffold TRAVEscaffold_7, whole genome shotgun sequence.

87. KB445804_1	Ceriporiopsis subvermispora B unplaced genomic scaffold CERSUscaffold_14, whole genome shotgun sequence.

88. JH717968_1	Fomitiporia mediterranea MF3/22 unplaced genomic scaffold FOMMEscaffold_2, whole genome shotgun sequence.

89. JH931607_0	Agaricus bisporus var. bisporus H97 unplaced genomic scaffold AGABI2scaffold_3, whole genome shotgun sequence.

90. JH711575_0	Coniophora puteana RWD-64-598 SS2 unplaced genomic scaffold CONPUscaffold_3, whole genome shotgun sequence.

91. JH687380_0	Stereum hirsutum FP-91666 SS1 unplaced genomic scaffold STEHIscaffold_2, whole genome shotgun sequence.

92. JH971391_0	Agaricus bisporus var. burnettii JB137-S8 unplaced genomic scaffold AGABI1scaffold_7, whole genome shotgun sequence.

93. JH930470_1	Phanerochaete carnosa HHB-10118-sp unplaced genomic scaffold PHACAscaffold_3, whole genome shotgun sequence.

94. GL377306_1	Schizophyllum commune H4-8 unplaced genomic scaffold SCHCOscaffold_5, whole genome shotgun sequence.

95. DS027054_0	Aspergillus clavatus NRRL 1 1099423829800 genomic scaffold, whole genome shotgun sequence.

96. CP003009_0	Thielavia terrestris NRRL 8126 chromosome 1, complete sequence.

97. CP003003_0	Myceliophthora thermophila ATCC 42464 chromosome 2, complete sequence.

98. CM001232_0	Magnaporthe oryzae 70-15 chromosome 2, whole genome shotgun sequence.

99. JH793788_1	Magnaporthe oryzae Y34 unplaced genomic scaffold Y34_scaffold00766, whole genome shotgun sequence.

100. GL891302_0	Neurospora tetrasperma FGSC 2508 unplaced genomic scaffold NEUTE1scaffold_1, whole genome shotgun sequence.

101. GL891107_1	Neurospora tetrasperma FGSC 2509 unplaced genomic scaffold NEUTE2scaffold_2, whole genome shotgun sequence.

102. HF679025_0	Fusarium fujikuroi IMI 58289 draft genome, chromosome FFUJ_chr03.

103. CM001202_0	Mycosphaerella graminicola IPO323 chromosome 7, whole genome shotgun sequence.

104. GL385397_1	Gaeumannomyces graminis var. tritici R3-111a-1 unplaced genomic scaffold supercont2.3, whole genome shotgun sequence.

105. EQ962656_1	Talaromyces stipitatus ATCC 10500 scf_1105507295549 genomic scaffold, whole genome shotgun sequence.

106. DS989823_1	Arthroderma gypseum CBS 118893 supercont1.2 genomic scaffold, whole genome shotgun sequence.

107. GG700652_0	Trichophyton rubrum CBS 118892 genomic scaffold supercont2.5, whole genome shotgun sequence.

108. JH719400_0	Dichomitus squalens LYAD-421 SS1 unplaced genomic scaffold DICSQscaffold_4, whole genome shotgun sequence.

109. DS995903_2	Penicillium marneffei ATCC 18224 scf_1105668340984 genomic scaffold, whole genome shotgun sequence.

110. DS995721_0	Trichophyton equinum CBS 127.97 supercont1.4 genomic scaffold, whole genome shotgun sequence.

111. DS499598_0	Aspergillus fumigatus A1163 scf_000005 genomic scaffold, whole genome shotgun sequence.

112. AAHF01000005_1	Aspergillus fumigatus Af293, whole genome shotgun sequencing project.

113. DS995901_1	Penicillium marneffei ATCC 18224 scf_1105668340960 genomic scaffold, whole genome shotgun sequence.

114. JH719402_0	Dichomitus squalens LYAD-421 SS1 unplaced genomic scaffold DICSQscaffold_6, whole genome shotgun sequence.

115. DS027685_1	Neosartorya fischeri NRRL 181 1099437636245 genomic scaffold, whole genome shotgun sequence.

116. ABDF02000001_1	Trichoderma virens Gv29-8, whole genome shotgun sequencing project.

117. DS995906_0	Penicillium marneffei ATCC 18224 scf_1105668340770 genomic scaffold, whole genome shotgun sequence.

118. GL985056_1	Trichoderma reesei QM6a unplaced genomic scaffold TRIREscaffold_1, whole genome shotgun sequence.

119. KB445647_1	Cochliobolus sativus ND90Pr unplaced genomic scaffold COCSAscaffold_11, whole genome shotgun sequence.

120. AACS02000012_0	Coprinopsis cinerea okayama7#130, whole genome shotgun sequencing project.

121. CM001197_1	Mycosphaerella graminicola IPO323 chromosome 2, whole genome shotgun sequence.

122. GL377310_0	Schizophyllum commune H4-8 unplaced genomic scaffold SCHCOscaffold_9, whole genome shotgun sequence.

123. FP929130_1	Leptosphaeria maculans JN3 lm_SuperContig_17_v2 genomic supercontig, whole genome, isolate v23.1.3.

124. JH711791_1	Trametes versicolor FP-101664 SS1 unplaced genomic scaffold TRAVEscaffold_9, whole genome shotgun sequence.

125. EQ962655_1	Talaromyces stipitatus ATCC 10500 scf_1105507295555 genomic scaffold, whole genome shotgun sequence.

126. CH476605_0	Aspergillus terreus NIH2624 scaffold_12 genomic scaffold, whole genome shotgun sequence.

127. CP003009_2	Thielavia terrestris NRRL 8126 chromosome 1, complete sequence.

128. JH226130_0	Exophiala dermatitidis NIH/UT8656 unplaced genomic scaffold supercont1.1, whole genome shotgun sequence.

129. AACS02000004_1	Coprinopsis cinerea okayama7#130, whole genome shotgun sequencing project.

130. JH687393_0	Stereum hirsutum FP-91666 SS1 unplaced genomic scaffold STEHIscaffold_15, whole genome shotgun sequence.

131. CH476615_3	Uncinocarpus reesii 1704 scaffold_1 genomic scaffold, whole genome shotgun sequence.

132. AP007174_1	Aspergillus oryzae RIB40 DNA, SC103.

133. AKHY01000199_0	Aspergillus oryzae 3.042, whole genome shotgun sequencing project.

134. AACS02000012_1	Coprinopsis cinerea okayama7#130, whole genome shotgun sequencing project.

135. JH687764_1	Auricularia delicata TFB-10046 SS5 unplaced genomic scaffold AURDEscaffold_32, whole genome shotgun sequence.

136. DS995903_0	Penicillium marneffei ATCC 18224 scf_1105668340984 genomic scaffold, whole genome shotgun sequence.

137. EQ963486_0	Aspergillus flavus NRRL3357 scf_1106286417242 genomic scaffold, whole genome shotgun sequence.

138. JH687764_0	Auricularia delicata TFB-10046 SS5 unplaced genomic scaffold AURDEscaffold_32, whole genome shotgun sequence.

139. FQ311430_1	Sporisorium reilianum SRZ2 chromosome 1 complete DNA sequence.

140. DF196775_1	Pseudozyma antarctica T-34 DNA, contig: scaffold00009, whole genome shotgun sequence.

141. AE017342_0	Cryptococcus neoformans var. neoformans JEC21 chromosome 2, complete sequence.

142. CR382134_0	Debaryomyces hansenii CBS767 chromosome B complete sequence.

143. GL996527_1	Candida tenuis ATCC 10573 unplaced genomic scaffold CANTEscaffold_00021, whole genome shotgun sequence.

144. GL996527_0	Candida tenuis ATCC 10573 unplaced genomic scaffold CANTEscaffold_00021, whole genome shotgun sequence.

145. CU928166_1	Lachancea thermotolerans CBS 6340 chromosome B complete sequence.

146. HE681721_1	Candida orthopsilosis Co 90-125, chromosome 3 draft sequence.

147. CH477324_0	Aedes aegypti strain Liverpool supercont1.139 genomic scaffold, whole genome shotgun sequence.

148. HE681721_0	Candida orthopsilosis Co 90-125, chromosome 3 draft sequence.

149. CR382134_2	Debaryomyces hansenii CBS767 chromosome B complete sequence.

150. CH477324_1	Aedes aegypti strain Liverpool supercont1.139 genomic scaffold, whole genome shotgun sequence.

151. GL883167_0	Melampsora larici-populina 98AG31 unplaced genomic scaffold MELLAscaffold_78, whole genome shotgun sequence.

152. GL985056_0	Trichoderma reesei QM6a unplaced genomic scaffold TRIREscaffold_1, whole genome shotgun sequence.

153. EQ963474_1	Aspergillus flavus NRRL3357 scf_1106286417496 genomic scaffold, whole genome shotgun sequence.

154. AKHY01000171_1	Aspergillus oryzae 3.042, whole genome shotgun sequencing project.

155. CU329670_0	Schizosaccharomyces pombe chromosome I, complete sequence.

156. AP007161_1	Aspergillus oryzae RIB40 DNA, SC012.

157. GL377306_2	Schizophyllum commune H4-8 unplaced genomic scaffold SCHCOscaffold_5, whole genome shotgun sequence.

158. CR382133_1	Debaryomyces hansenii CBS767 chromosome A complete sequence.

159. KB644409_1	Penicillium oxalicum 114-2 unplaced genomic scaffold scaffold_2, whole genome shotgun sequence.

160. DS027696_1	Neosartorya fischeri NRRL 181 1099437636264 genomic scaffold, whole genome shotgun sequence.

161. CR382137_1	Debaryomyces hansenii CBS767 chromosome E complete sequence.

162. DS995906_1	Penicillium marneffei ATCC 18224 scf_1105668340770 genomic scaffold, whole genome shotgun sequence.

163. AM920431_2	Penicillium chrysogenum Wisconsin 54-1255 complete genome, contig Pc00c16.

164. KB644408_1	Penicillium oxalicum 114-2 unplaced genomic scaffold scaffold_1, whole genome shotgun sequence.

165. JH687379_1	Stereum hirsutum FP-91666 SS1 unplaced genomic scaffold STEHIscaffold_1, whole genome shotgun sequence.

166. FO082046_1	Pichia sorbitophila strain CBS 7064 chromosome N complete sequence.

167. GL698717_1	Metarhizium anisopliae ARSEF 23 unplaced genomic scaffold Scf_007, whole genome shotgun sequence.

168. AM920435_2	Penicillium chrysogenum Wisconsin 54-1255 complete genome, contig Pc00c20.

169. AM920435_1	Penicillium chrysogenum Wisconsin 54-1255 complete genome, contig Pc00c20.

170. EQ962652_0	Talaromyces stipitatus ATCC 10500 scf_1105507295523 genomic scaffold, whole genome shotgun sequence.

171. DS027045_1	Aspergillus clavatus NRRL 1 1099423829791 genomic scaffold, whole genome shotgun sequence.

172. CH408159_0	Pichia guilliermondii ATCC 6260 scaffold_5 genomic scaffold, whole genome shotgun sequence.

173. AM920437_1	Penicillium chrysogenum Wisconsin 54-1255 complete genome, contig Pc00c22.

174. CH408159_1	Pichia guilliermondii ATCC 6260 scaffold_5 genomic scaffold, whole genome shotgun sequence.

175. AM920437_5	Penicillium chrysogenum Wisconsin 54-1255 complete genome, contig Pc00c22.

176. CR382134_3	Debaryomyces hansenii CBS767 chromosome B complete sequence.

177. JH126400_0	Cordyceps militaris CM01 unplaced genomic scaffold CCM_S00002, whole genome shotgun sequence.

178. HF679023_1	Fusarium fujikuroi IMI 58289 draft genome, chromosome FFUJ_chr01.

179. JH711791_2	Trametes versicolor FP-101664 SS1 unplaced genomic scaffold TRAVEscaffold_9, whole genome shotgun sequence.

180. AKCT01000319_1	Penicillium digitatum PHI26, whole genome shotgun sequencing project.

181. JH711584_0	Coniophora puteana RWD-64-598 SS2 unplaced genomic scaffold CONPUscaffold_12, whole genome shotgun sequence.

182. AM920428_0	Penicillium chrysogenum Wisconsin 54-1255 complete genome, contig Pc00c13.

183. JH711791_3	Trametes versicolor FP-101664 SS1 unplaced genomic scaffold TRAVEscaffold_9, whole genome shotgun sequence.

184. EQ962652_1	Talaromyces stipitatus ATCC 10500 scf_1105507295523 genomic scaffold, whole genome shotgun sequence.

185. GL377310_1	Schizophyllum commune H4-8 unplaced genomic scaffold SCHCOscaffold_9, whole genome shotgun sequence.

186. KE145363_1	Glarea lozoyensis ATCC 20868 chromosome Unknown GLAREA2, whole genome shotgun sequence.

187. FP929130_0	Leptosphaeria maculans JN3 lm_SuperContig_17_v2 genomic supercontig, whole genome, isolate v23.1.3.

188. DS499598_1	Aspergillus fumigatus A1163 scf_000005 genomic scaffold, whole genome shotgun sequence.

189. AAHF01000005_0	Aspergillus fumigatus Af293, whole genome shotgun sequencing project.

190. JH711573_0	Coniophora puteana RWD-64-598 SS2 unplaced genomic scaffold CONPUscaffold_1, whole genome shotgun sequence.

191. DS027054_1	Aspergillus clavatus NRRL 1 1099423829800 genomic scaffold, whole genome shotgun sequence.

192. GL377303_2	Schizophyllum commune H4-8 unplaced genomic scaffold SCHCOscaffold_2, whole genome shotgun sequence.

193. DS027685_0	Neosartorya fischeri NRRL 181 1099437636245 genomic scaffold, whole genome shotgun sequence.

194. GG704911_2	Coccidioides immitis RS genomic scaffold supercont3.1, whole genome shotgun sequence.

195. ACFW01000049_2	Coccidioides posadasii C735 delta SOWgp, whole genome shotgun sequencing project.

196. EQ962655_0	Talaromyces stipitatus ATCC 10500 scf_1105507295555 genomic scaffold, whole genome shotgun sequence.

197. CM001198_1	Mycosphaerella graminicola IPO323 chromosome 3, whole genome shotgun sequence.

198. HF679025_1	Fusarium fujikuroi IMI 58289 draft genome, chromosome FFUJ_chr03.

199. KB446557_1	Pseudocercospora fijiensis CIRAD86 unplaced genomic scaffold MYCFIscaffold_3, whole genome shotgun sequence.

200. KB644410_1	Penicillium oxalicum 114-2 unplaced genomic scaffold scaffold_3, whole genome shotgun sequence.

201. CR382133_0	Debaryomyces hansenii CBS767 chromosome A complete sequence.

202. DS995901_0	Penicillium marneffei ATCC 18224 scf_1105668340960 genomic scaffold, whole genome shotgun sequence.

203. KB445812_0	Ceriporiopsis subvermispora B unplaced genomic scaffold CERSUscaffold_22, whole genome shotgun sequence.

204. DS989822_2	Arthroderma gypseum CBS 118893 supercont1.1 genomic scaffold, whole genome shotgun sequence.

205. CH476597_1	Aspergillus terreus NIH2624 scaffold_4 genomic scaffold, whole genome shotgun sequence.

206. AP007150_1	Aspergillus oryzae RIB40 DNA, SC009.

207. KB644408_0	Penicillium oxalicum 114-2 unplaced genomic scaffold scaffold_1, whole genome shotgun sequence.

208. KB446538_0	Dothistroma septosporum NZE10 unplaced genomic scaffold DOTSEscaffold_4, whole genome shotgun sequence.

209. CP003003_1	Myceliophthora thermophila ATCC 42464 chromosome 2, complete sequence.

210. AM920435_0	Penicillium chrysogenum Wisconsin 54-1255 complete genome, contig Pc00c20.

211. AM920437_0	Penicillium chrysogenum Wisconsin 54-1255 complete genome, contig Pc00c22.

212. KB445647_0	Cochliobolus sativus ND90Pr unplaced genomic scaffold COCSAscaffold_11, whole genome shotgun sequence.

213. DS995701_1	Microsporum canis CBS 113480 supercont1.1 genomic scaffold, whole genome shotgun sequence.

214. AM920428_2	Penicillium chrysogenum Wisconsin 54-1255 complete genome, contig Pc00c13.

215. KE007245_1	Wallemia ichthyophaga EXF-994 unplaced genomic scaffold scaffold22, whole genome shotgun sequence.

216. KB456263_2	Mycosphaerella populorum SO2202 unplaced genomic scaffold SEPMUscaffold_4, whole genome shotgun sequence.

217. JH717968_2	Fomitiporia mediterranea MF3/22 unplaced genomic scaffold FOMMEscaffold_2, whole genome shotgun sequence.

218. KB445573_1	Cochliobolus heterostrophus C5 unplaced genomic scaffold COCHEscaffold_5, whole genome shotgun sequence.

219. KB908481_1	Setosphaeria turcica Et28A unplaced genomic scaffold SETTUscaffold_1, whole genome shotgun sequence.

220. GL385397_0	Gaeumannomyces graminis var. tritici R3-111a-1 unplaced genomic scaffold supercont2.3, whole genome shotgun sequence.

221. CM001202_1	Mycosphaerella graminicola IPO323 chromosome 7, whole genome shotgun sequence.

222. CH476615_0	Uncinocarpus reesii 1704 scaffold_1 genomic scaffold, whole genome shotgun sequence.

223. CR382129_0	Yarrowia lipolytica CLIB122 chromosome C complete sequence.

224. CM001199_1	Mycosphaerella graminicola IPO323 chromosome 4, whole genome shotgun sequence.

225. AKCT01000319_0	Penicillium digitatum PHI26, whole genome shotgun sequencing project.

226. AM920437_2	Penicillium chrysogenum Wisconsin 54-1255 complete genome, contig Pc00c22.

227. KB730093_0	Fusarium oxysporum f. sp. cubense race 1 unplaced genomic scaffold scaffold48, whole genome shotgun sequence.

228. JH668249_0	Wallemia sebi CBS 633.66 unplaced genomic scaffold WALSEscaffold_27, whole genome shotgun sequence.

229. AACD01000043_1	Aspergillus nidulans FGSC A4, whole genome shotgun sequencing project.

230. HF679023_2	Fusarium fujikuroi IMI 58289 draft genome, chromosome FFUJ_chr01.

231. KB726991_0	Fusarium oxysporum f. sp. cubense race 4 unplaced genomic scaffold scaffold135, whole genome shotgun sequence.

232. FO082046_0	Pichia sorbitophila strain CBS 7064 chromosome N complete sequence.

233. CU928166_0	Lachancea thermotolerans CBS 6340 chromosome B complete sequence.

234. EQ963475_0	Aspergillus flavus NRRL3357 scf_1106286419142 genomic scaffold, whole genome shotgun sequence.

235. EQ963474_0	Aspergillus flavus NRRL3357 scf_1106286417496 genomic scaffold, whole genome shotgun sequence.

236. AP007161_0	Aspergillus oryzae RIB40 DNA, SC012.

237. AP007157_0	Aspergillus oryzae RIB40 DNA, SC023.

238. AKHY01000182_0	Aspergillus oryzae 3.042, whole genome shotgun sequencing project.

239. AKHY01000171_0	Aspergillus oryzae 3.042, whole genome shotgun sequencing project.

240. CR382137_0	Debaryomyces hansenii CBS767 chromosome E complete sequence.

241. CR382129_1	Yarrowia lipolytica CLIB122 chromosome C complete sequence.

242. CR382134_1	Debaryomyces hansenii CBS767 chromosome B complete sequence.

243. GL891302_1	Neurospora tetrasperma FGSC 2508 unplaced genomic scaffold NEUTE1scaffold_1, whole genome shotgun sequence.

244. GL891107_0	Neurospora tetrasperma FGSC 2509 unplaced genomic scaffold NEUTE2scaffold_2, whole genome shotgun sequence.

245. KB731258_1	Fusarium oxysporum f. sp. cubense race 1 unplaced genomic scaffold scaffold166, whole genome shotgun sequence.

246. GL385399_0	Gaeumannomyces graminis var. tritici R3-111a-1 unplaced genomic scaffold supercont2.5, whole genome shotgun sequence.

247. CM001235_0	Magnaporthe oryzae 70-15 chromosome 5, whole genome shotgun sequence.

248. AMWD01000002_0	Janthinobacterium sp. HH01, whole genome shotgun sequencing project.

249. AP007150_0	Aspergillus oryzae RIB40 DNA, SC009.

250. CM001198_0	Mycosphaerella graminicola IPO323 chromosome 3, whole genome shotgun sequence.


Details:

>>

1. CM001199_0
Source: Mycosphaerella graminicola IPO323 chromosome 4, whole genome shotgun sequence.

Number of proteins with BLAST hits to this cluster: 7
MultiGeneBlast score: 7.0
Cumulative Blast bit score: 7628

Table of genes, locations, strands and annotations of subject cluster:
EGP88587	12877	13759	-	signal-peptide-containing_protein	no_locus_tag
EGP88586	15580	30095	-	Non-ribosomal_peptide_synthetase	no_locus_tag
EGP87766	30645	32000	+	putative_siderophore_biosynthesis	no_locus_tag
EGP87767	33143	35151	+	putative_siderophore-dependent_iron_transporter	no_locus_tag
EGP87768	36524	40624	+	putative_ABC_transporter	no_locus_tag
EGP87769	41788	43948	+	MFS1_putative_major_facilitator_superfamily transporter	no_locus_tag
EGP88585	48463	49155	-	succinate_dehydrogenase_flavoprotein_subunit	no_locus_tag
EGP87770	49623	51124	+	hypothetical_protein	no_locus_tag
EGP88584	51363	52158	-	hypothetical_protein	no_locus_tag
EGP87771	52309	53838	+	hypothetical_protein	no_locus_tag
EGP88583	54527	55273	-	hypothetical_protein	no_locus_tag
EGP88582	56007	58646	-	hypothetical_protein	no_locus_tag
EGP87772	59434	60066	+	hypothetical_protein	no_locus_tag

Table of Blast hits (query gene, subject gene, %identity, blast score, %coverage, e-value):
Mycgr3G41235_Mycgr3T	EGP87768	100	2751	99.9261447563	0.0	
Mycgr3G70577_Mycgr3T	EGP87767	100	1330	99.8459167951	0.0	
Mycgr3G40534_Mycgr3T	EGP88586	100	667	100.0	0.0	
Mycgr3G85486_Mycgr3T	EGP87766	100	860	99.7590361446	0.0	
Mycgr3G92221_Mycgr3T	EGP88587	100	395	99.4845360825	3e-138	
Mycgr3G39931_Mycgr3T	EGP88586	100	607	100.0	0.0	
Mycgr3G99766_Mycgr3T	EGP87769	100	1018	99.8023715415	0.0	


>>

2. GG698929_0
Source: Nectria haematococca mpVI 77-13-4 chromosome 11 genomic scaffold NECHAsca_39_chr11_5_0, whole genome shotgun sequence.

Number of proteins with BLAST hits to this cluster: 5
MultiGeneBlast score: 5.0
Cumulative Blast bit score: 2803

Table of genes, locations, strands and annotations of subject cluster:
EEU36388	270447	271154	-	hypothetical_protein	no_locus_tag
EEU36324	273177	275347	+	hypothetical_protein	no_locus_tag
EEU36389	275852	277295	-	predicted_protein	no_locus_tag
EEU36390	277758	278909	-	hypothetical_protein	no_locus_tag
EEU36325	279861	281025	+	hypothetical_protein	no_locus_tag
EEU36326	281618	283306	+	hypothetical_protein	no_locus_tag
EEU36391	283521	285386	-	hypothetical_protein	no_locus_tag
EEU36392	287237	287479	-	hypothetical_protein	no_locus_tag
EEU36393	290155	304310	-	hypothetical_protein	no_locus_tag
EEU36394	304750	306030	-	hypothetical_protein	no_locus_tag
EEU36327	306959	311185	+	hypothetical_protein	no_locus_tag
EEU36328	312227	314170	+	hypothetical_protein	no_locus_tag
EEU36395	314386	315252	-	predicted_protein	no_locus_tag
EEU36396	318269	319365	-	hypothetical_protein	no_locus_tag
EEU36329	320185	321442	+	hypothetical_protein	no_locus_tag
EEU36330	322120	323856	+	hypothetical_protein	no_locus_tag
EEU36397	325849	327752	-	hypothetical_protein	no_locus_tag
EEU36331	328644	330705	+	hypothetical_protein	no_locus_tag
EEU36332	332904	337150	+	hypothetical_protein	no_locus_tag

Table of Blast hits (query gene, subject gene, %identity, blast score, %coverage, e-value):
Mycgr3G41235_Mycgr3T	EEU36327	44	1117	102.658788774	0.0	
Mycgr3G70577_Mycgr3T	EEU36328	54	658	91.9876733436	0.0	
Mycgr3G40534_Mycgr3T	EEU36393	52	273	81.8181818182	1e-78	
Mycgr3G85486_Mycgr3T	EEU36394	57	482	103.373493976	3e-165	
Mycgr3G39931_Mycgr3T	EEU36393	49	273	96.875	7e-79	


>>

3. AFNW01000059_0
Source: Fusarium pseudograminearum CS3096, whole genome shotgun sequencing project.

Number of proteins with BLAST hits to this cluster: 5
MultiGeneBlast score: 5.0
Cumulative Blast bit score: 2796

Table of genes, locations, strands and annotations of subject cluster:
EKJ77368	140688	141935	+	hypothetical_protein	no_locus_tag
EKJ77369	142640	144406	+	hypothetical_protein	no_locus_tag
EKJ77370	145550	145979	+	hypothetical_protein	no_locus_tag
EKJ77371	146211	146399	+	hypothetical_protein	no_locus_tag
EKJ77372	147448	149490	+	GAOA	no_locus_tag
EKJ77373	151263	152904	+	hypothetical_protein	no_locus_tag
EKJ77374	153641	154303	-	hypothetical_protein	no_locus_tag
EKJ77375	159625	161541	-	hypothetical_protein	no_locus_tag
EKJ77376	162661	166859	-	hypothetical_protein	no_locus_tag
EKJ77377	167780	169063	+	hypothetical_protein	no_locus_tag
EKJ77378	169631	183939	+	NPS1	no_locus_tag
EKJ77379	185439	186368	+	TRI15	no_locus_tag
EKJ77380	186684	187901	-	hypothetical_protein	no_locus_tag
EKJ77381	188308	189962	+	hypothetical_protein	no_locus_tag
EKJ77382	190552	191432	-	hypothetical_protein	no_locus_tag
EKJ77383	191868	192993	+	hypothetical_protein	no_locus_tag
EKJ77384	193359	194210	+	hypothetical_protein	no_locus_tag
EKJ77385	194528	196213	+	hypothetical_protein	no_locus_tag
EKJ77386	198863	200659	+	hypothetical_protein	no_locus_tag
EKJ77387	200769	201041	-	hypothetical_protein	no_locus_tag
EKJ77388	201428	201977	-	hypothetical_protein	no_locus_tag
EKJ77389	202371	203525	+	hypothetical_protein	no_locus_tag

Table of Blast hits (query gene, subject gene, %identity, blast score, %coverage, e-value):
Mycgr3G41235_Mycgr3T	EKJ77376	44	1160	103.397341211	0.0	
Mycgr3G70577_Mycgr3T	EKJ77375	52	654	95.8397534669	0.0	
Mycgr3G40534_Mycgr3T	EKJ77378	53	268	78.9968652038	1e-76	
Mycgr3G85486_Mycgr3T	EKJ77377	53	439	100.963855422	3e-148	
Mycgr3G39931_Mycgr3T	EKJ77378	47	275	99.3055555556	9e-80	


>>

4. CH408030_0
Source: Chaetomium globosum CBS 148.51 scaffold_2 genomic scaffold, whole genome shotgun sequence.

Number of proteins with BLAST hits to this cluster: 5
MultiGeneBlast score: 5.0
Cumulative Blast bit score: 2769

Table of genes, locations, strands and annotations of subject cluster:
EAQ90311	346218	347267	-	predicted_protein	no_locus_tag
EAQ90312	347958	349102	-	hypothetical_protein	no_locus_tag
EAQ90313	350524	360194	+	hypothetical_protein	no_locus_tag
EAQ90314	361487	363198	+	hypothetical_protein	no_locus_tag
EAQ90315	363770	364526	-	predicted_protein	no_locus_tag
EAQ90316	366073	380944	-	hypothetical_protein	no_locus_tag
EAQ90317	381683	385419	-	hypothetical_protein	no_locus_tag
EAQ90318	388577	395459	+	hypothetical_protein	no_locus_tag
EAQ90319	396559	402878	+	hypothetical_protein	no_locus_tag
EAQ90320	404582	404908	-	predicted_protein	no_locus_tag
EAQ90321	405316	407076	+	hypothetical_protein	no_locus_tag
EAQ90322	407662	408813	-	hypothetical_protein	no_locus_tag
EAQ90323	409153	414227	-	hypothetical_protein	no_locus_tag
EAQ90324	415476	417244	+	hypothetical_protein	no_locus_tag
EAQ90325	418286	418663	+	hypothetical_protein	no_locus_tag
EAQ90326	419488	419820	+	predicted_protein	no_locus_tag
EAQ90327	420094	421805	-	hypothetical_protein	no_locus_tag

Table of Blast hits (query gene, subject gene, %identity, blast score, %coverage, e-value):
Mycgr3G41235_Mycgr3T	EAQ90318	42	1117	105.76070901	0.0	
Mycgr3G70577_Mycgr3T	EAQ90319	55	684	97.9969183359	0.0	
Mycgr3G40534_Mycgr3T	EAQ90316	54	263	80.5642633229	3e-75	
Mycgr3G85486_Mycgr3T	EAQ90317	54	440	102.409638554	2e-145	
Mycgr3G39931_Mycgr3T	EAQ90316	48	265	100.347222222	5e-76	


>>

5. KB730104_0
Source: Fusarium oxysporum f. sp. cubense race 1 unplaced genomic scaffold scaffold59, whole genome shotgun sequence.

Number of proteins with BLAST hits to this cluster: 5
MultiGeneBlast score: 5.0
Cumulative Blast bit score: 2664

Table of genes, locations, strands and annotations of subject cluster:
ENH72065	69610	71209	+	Mitochondrial_enolase_superfamily_member_1	no_locus_tag
ENH72066	71479	73064	-	hypothetical_protein	no_locus_tag
ENH72067	74313	75443	-	hypothetical_protein	no_locus_tag
ENH72068	76063	77987	+	Sugar_transporter_STL1	no_locus_tag
ENH72069	78710	81039	-	Sterol_3-beta-glucosyltransferase	no_locus_tag
ENH72070	81973	82980	+	Endo-1,4-beta-xylanase_Z	no_locus_tag
ENH72071	86430	88576	-	Ferric_reductase_transmembrane_component_5	no_locus_tag
ENH72072	89324	91243	-	Siderophore_iron_transporter_3	no_locus_tag
ENH72073	92480	96655	-	Multidrug_resistance-associated_protein_1	no_locus_tag
ENH72074	97820	99118	+	Putative_lysine_N-acyltransferase_C17G9.06c	no_locus_tag
ENH72075	99731	114015	+	Ferrichrome_siderophore_peptide_synthetase	no_locus_tag
ENH72076	115053	116284	+	Endo-1,4-beta-xylanase	no_locus_tag
ENH72077	116822	118506	+	Averantin_oxidoreductase	no_locus_tag
ENH72078	118902	119999	-	hypothetical_protein	no_locus_tag
ENH72079	121345	122768	+	hypothetical_protein	no_locus_tag
ENH72080	123284	124804	-	hypothetical_protein	no_locus_tag
ENH72081	125885	127882	+	hypothetical_protein	no_locus_tag
ENH72082	128307	130337	+	hypothetical_protein	no_locus_tag
ENH72083	130508	132368	-	hypothetical_protein	no_locus_tag
ENH72084	133069	134822	+	Choline_transport_protein	no_locus_tag

Table of Blast hits (query gene, subject gene, %identity, blast score, %coverage, e-value):
Mycgr3G41235_Mycgr3T	ENH72073	42	1028	104.431314623	0.0	
Mycgr3G70577_Mycgr3T	ENH72072	51	642	96.7642526965	0.0	
Mycgr3G40534_Mycgr3T	ENH72075	52	266	80.2507836991	5e-76	
Mycgr3G85486_Mycgr3T	ENH72074	56	462	102.168674699	4e-157	
Mycgr3G39931_Mycgr3T	ENH72075	48	266	99.6527777778	2e-76	


>>

6. DF238784_0
Source: Pseudozyma hubeiensis SY62 DNA, scaffold: PHS21, whole genome shotgun sequence.

Number of proteins with BLAST hits to this cluster: 5
MultiGeneBlast score: 5.0
Cumulative Blast bit score: 2235

Table of genes, locations, strands and annotations of subject cluster:
GAC94346	1770	2045	-	hypothetical_protein	no_locus_tag
GAC94347	2618	5276	+	likely_ferric_reductase	no_locus_tag
GAC94348	5664	7052	-	hypothetical_protein	no_locus_tag
GAC94349	8011	10057	-	siderophore_iron_transporter	no_locus_tag
GAC94350	11714	15805	-	ABC_transporter	no_locus_tag
GAC94351	17131	18612	+	aerobactin_siderophore_biosynthesis_protein	no_locus_tag
GAC94352	18825	19779	-	enoyl-CoA_hydratase/isomerase	no_locus_tag
GAC94353	21418	35944	+	non-ribosomal_peptide_synthetase	no_locus_tag
GAC94354	36133	37897	-	hypothetical_protein	no_locus_tag
GAC94355	39253	40860	+	multidrug_transporter	no_locus_tag
GAC94356	41010	42461	-	hypothetical_protein	no_locus_tag
GAC94357	43019	45586	-	hypothetical_protein	no_locus_tag
GAC94358	46915	47891	-	ectomycorrhiza-regulated_esterase	no_locus_tag
GAC94359	48350	51386	-	transcription_factor	no_locus_tag
GAC94360	51459	54321	+	transporter	no_locus_tag
GAC94361	55201	56817	+	hypothetical_protein	no_locus_tag

Table of Blast hits (query gene, subject gene, %identity, blast score, %coverage, e-value):
Mycgr3G41235_Mycgr3T	GAC94350	43	1094	101.329394387	0.0	
Mycgr3G70577_Mycgr3T	GAC94349	36	379	98.7673343606	2e-118	
Mycgr3G40534_Mycgr3T	GAC94353	49	221	83.0721003135	2e-60	
Mycgr3G85486_Mycgr3T	GAC94351	43	322	98.7951807229	3e-102	
Mycgr3G39931_Mycgr3T	GAC94353	47	219	89.5833333333	4e-60	


>>

7. AACP01000049_0
Source: Ustilago maydis 521, whole genome shotgun sequencing project.

Number of proteins with BLAST hits to this cluster: 5
MultiGeneBlast score: 5.0
Cumulative Blast bit score: 2213

Table of genes, locations, strands and annotations of subject cluster:
EAK81755	56172	57674	+	hypothetical_protein	no_locus_tag
EAK81756	59307	60317	+	hypothetical_protein	no_locus_tag
EAK81757	60565	62383	-	hypothetical_protein	no_locus_tag
EAK81758	63038	64612	-	hypothetical_protein	no_locus_tag
EAK81759	65428	66858	+	hypothetical_protein	no_locus_tag
EAK81760	67058	67973	-	hypothetical_protein	no_locus_tag
EAK81761	69723	70580	+	hypothetical_protein	no_locus_tag
EAK81762	70879	71988	-	hypothetical_protein	no_locus_tag
EAK81763	73480	74970	-	hypothetical_protein	no_locus_tag
EAK81764	75648	80066	-	hypothetical_protein	no_locus_tag
EAK81765	82151	86344	-	hypothetical_protein	no_locus_tag
EAK81766	88032	89579	+	hypothetical_protein	no_locus_tag
EAK81767	89862	90867	-	hypothetical_protein	no_locus_tag
EAK81768	92548	107141	+	hypothetical_protein	no_locus_tag
EAK81769	108397	109758	+	hypothetical_protein	no_locus_tag
EAK81770	110564	112144	-	hypothetical_protein	no_locus_tag
EAK81771	113359	114193	-	predicted_protein	no_locus_tag

Table of Blast hits (query gene, subject gene, %identity, blast score, %coverage, e-value):
Mycgr3G41235_Mycgr3T	EAK81765	42	1078	103.988183161	0.0	
Mycgr3G70577_Mycgr3T	EAK81764	39	379	93.5285053929	3e-114	
Mycgr3G40534_Mycgr3T	EAK81768	48	222	82.7586206897	8e-61	
Mycgr3G85486_Mycgr3T	EAK81766	43	323	99.2771084337	8e-103	
Mycgr3G39931_Mycgr3T	EAK81768	45	211	91.6666666667	2e-57	


>>

8. DF196790_0
Source: Pseudozyma antarctica T-34 DNA, contig: scaffold00024, whole genome shotgun sequence.

Number of proteins with BLAST hits to this cluster: 5
MultiGeneBlast score: 5.0
Cumulative Blast bit score: 2201

Table of genes, locations, strands and annotations of subject cluster:
GAC77009	469	15048	-	non-ribosomal_peptide_synthetase	no_locus_tag
GAC77010	16255	17494	+	aromatic-l-amino-acid/l-histidine_decarboxylase	no_locus_tag
GAC77011	17657	19026	-	hypothetical_protein	no_locus_tag
GAC77012	20835	24989	+	multidrug_resistance-associated_protein	no_locus_tag
GAC77013	26562	28655	+	hypothetical_protein	no_locus_tag
GAC77014	29222	31015	+	putative_protein_methyltransferase	no_locus_tag
GAC77015	31778	34231	+	hypothetical_protein	no_locus_tag
GAC77016	34336	37083	-	hypothetical_protein	no_locus_tag
GAC77017	37918	42120	+	RNA_polymerase_III,_large_subunit	no_locus_tag
GAC77018	42351	43600	+	hypothetical_protein	no_locus_tag
GAC77019	43768	46545	-	hypothetical_protein	no_locus_tag
GAC77020	48240	49567	-	uroporphyrinogen_decarboxylase	no_locus_tag

Table of Blast hits (query gene, subject gene, %identity, blast score, %coverage, e-value):
Mycgr3G41235_Mycgr3T	GAC77012	41	1062	102.806499261	0.0	
Mycgr3G70577_Mycgr3T	GAC77013	38	379	94.4530046225	2e-118	
Mycgr3G40534_Mycgr3T	GAC77009	49	228	83.0721003135	9e-63	
Mycgr3G85486_Mycgr3T	GAC77011	47	326	86.265060241	4e-104	
Mycgr3G39931_Mycgr3T	GAC77009	44	206	89.2361111111	8e-56	


>>

9. FQ311441_0
Source: Sporisorium reilianum SRZ2 chromosome 2 complete DNA sequence.

Number of proteins with BLAST hits to this cluster: 5
MultiGeneBlast score: 5.0
Cumulative Blast bit score: 2178

Table of genes, locations, strands and annotations of subject cluster:
CBQ70831	1734130	1735550	+	probable_homogentisate_1,2-dioxygenase	sr12492
CBQ70832	1735652	1736538	-	conserved_hypothetical_protein	sr12493
CBQ70833	1737360	1738439	-	conserved_hypothetical_protein	sr12494
CBQ70834	1739173	1741953	-	conserved_hypothetical_protein	sr12495
CBQ70835	1746674	1748410	+	related_to_beta-1,3-glucan_binding_protein	sr12496
CBQ70836	1748589	1750115	-	related_to_high-affinity_nickel_transport protein nic1	sr12497
CBQ70837	1750657	1751996	-	conserved_hypothetical_protein	Fer8
CBQ70838	1752864	1754937	-	related_to_Siderophore_iron_transporter_3	Fer7
CBQ70839	1756382	1760341	-	related_to_ATP-binding_cassette_transporter protein	Fer6
CBQ70840	1762340	1763326	+	related_to_Enoyl-CoA_hydratase	Fer4
CBQ70841	1763565	1764933	-	related_to_N6-hydroxylysine_acetyl_transferase	Fer5
CBQ70842	1766153	1780839	+	Siderophore_peptide_synthetase_involved_in ferrichromeA biosynthesis	Fer3
CBQ70843	1781910	1783259	+	related_to_MCH4-monocarboxylate_transporter	sr12504
CBQ70844	1784537	1786322	+	conserved_hypothetical_protein	sr12505
CBQ70845	1788779	1790585	+	conserved_hypothetical_protein	sr12506

Table of Blast hits (query gene, subject gene, %identity, blast score, %coverage, e-value):
Mycgr3G41235_Mycgr3T	CBQ70839	42	1056	100.295420975	0.0	
Mycgr3G70577_Mycgr3T	CBQ70838	36	355	97.842835131	3e-109	
Mycgr3G40534_Mycgr3T	CBQ70842	49	231	82.4451410658	5e-64	
Mycgr3G85486_Mycgr3T	CBQ70841	48	334	86.7469879518	4e-107	
Mycgr3G39931_Mycgr3T	CBQ70842	43	202	89.9305555556	1e-54	


>>

10. JH687382_0
Source: Stereum hirsutum FP-91666 SS1 unplaced genomic scaffold STEHIscaffold_4, whole genome shotgun sequence.

Number of proteins with BLAST hits to this cluster: 4
MultiGeneBlast score: 4.0
Cumulative Blast bit score: 1915

Table of genes, locations, strands and annotations of subject cluster:
EIM88648	39524	40895	+	hypothetical_protein	no_locus_tag
EIM88649	44655	46162	+	hypothetical_protein	no_locus_tag
EIM88650	47696	49369	-	Pkinase-domain-containing_protein	no_locus_tag
EIM88651	49609	52617	+	hypothetical_protein	no_locus_tag
EIM88652	53559	55121	+	WD40_repeat-like_protein	no_locus_tag
EIM88653	55989	58175	-	hypothetical_protein	no_locus_tag
EIM88654	58670	67575	-	hypothetical_protein	no_locus_tag
EIM88655	68633	69892	+	enoyl-CoA_hydratase	no_locus_tag
EIM88656	70239	70851	+	hypothetical_protein	no_locus_tag
EIM88657	71233	71852	+	hypothetical_protein	no_locus_tag
EIM88658	72084	74286	-	FAD/NAD-P-binding_domain-containing_protein	no_locus_tag
EIM88659	75165	77460	-	hypothetical_protein	no_locus_tag
EIM88660	78639	80070	+	hypothetical_protein	no_locus_tag
EIM88661	81661	84769	+	MFS_general_substrate_transporter	no_locus_tag
EIM88662	85425	85766	-	hypothetical_protein	no_locus_tag
EIM88663	86731	89687	+	MFS_general_substrate_transporter	no_locus_tag
EIM88664	91062	92164	+	hypothetical_protein	no_locus_tag
EIM88665	93070	94382	-	hypothetical_protein	no_locus_tag
EIM88666	96875	97378	-	hypothetical_protein	no_locus_tag
EIM88667	99872	101307	+	hypothetical_protein	no_locus_tag
EIM88668	105409	105798	+	hypothetical_protein	no_locus_tag
EIM88669	107703	110836	-	hypothetical_protein	no_locus_tag
EIM88670	112064	118290	+	hypothetical_protein	no_locus_tag
EIM88671	118681	120886	-	hypothetical_protein	no_locus_tag
EIM88672	124148	124645	+	hypothetical_protein	no_locus_tag
EIM88673	125376	127769	+	hypothetical_protein	no_locus_tag
EIM88674	128863	131046	+	aldehyde_dehydrogenase_family_protein	no_locus_tag
EIM88675	131642	133883	+	cytochrome_P450	no_locus_tag
EIM88676	134531	134986	+	hypothetical_protein	no_locus_tag
EIM88677	136651	137107	+	cytochrome_P450	no_locus_tag
EIM88678	137298	138939	-	asparaginyl-tRNA_synthetase	no_locus_tag

Table of Blast hits (query gene, subject gene, %identity, blast score, %coverage, e-value):
Mycgr3G41235_Mycgr3T	EIM88670	41	718	67.2082717873	0.0	
Mycgr3G70577_Mycgr3T	EIM88661	40	391	85.9784283513	1e-123	
Mycgr3G70577_Mycgr3T	EIM88663	40	356	78.8906009245	4e-111	
Mycgr3G85486_Mycgr3T	EIM88660	49	333	83.6144578313	4e-107	
Mycgr3G39931_Mycgr3T	EIM88654	30	117	102.083333333	1e-25	


>>

11. KB726570_0
Source: Fusarium oxysporum f. sp. cubense race 4 unplaced genomic scaffold scaffold111, whole genome shotgun sequence.

Number of proteins with BLAST hits to this cluster: 4
MultiGeneBlast score: 4.0
Cumulative Blast bit score: 1782

Table of genes, locations, strands and annotations of subject cluster:
EMT67818	1520135	1521996	+	hypothetical_protein	no_locus_tag
EMT67819	1522167	1524197	-	hypothetical_protein	no_locus_tag
EMT67820	1524622	1526619	-	hypothetical_protein	no_locus_tag
EMT67821	1527699	1529219	+	hypothetical_protein	no_locus_tag
EMT67822	1529736	1531150	-	hypothetical_protein	no_locus_tag
EMT67823	1532505	1533602	+	hypothetical_protein	no_locus_tag
EMT67824	1533996	1535681	-	Averantin_oxidoreductase	no_locus_tag
EMT67825	1536240	1537471	-	Endo-1,4-beta-xylanase	no_locus_tag
EMT67826	1538511	1558358	-	Ferrichrome_siderophore_peptide_synthetase	no_locus_tag
EMT67827	1558968	1559928	-	hypothetical_protein	no_locus_tag
EMT67828	1560538	1561836	-	Putative_lysine_N-acyltransferase_C17G9.06c	no_locus_tag
EMT67829	1570580	1572499	+	Siderophore_iron_transporter_3	no_locus_tag
EMT67830	1572995	1575394	+	Ferric_reductase_transmembrane_component_5	no_locus_tag
EMT67831	1576893	1577510	+	Ferric_reductase_transmembrane_component_6	no_locus_tag
EMT67832	1579037	1579702	+	hypothetical_protein	no_locus_tag
EMT67833	1581018	1582025	-	Endo-1,4-beta-xylanase_Z	no_locus_tag
EMT67834	1582969	1585855	+	Sterol_3-beta-glucosyltransferase	no_locus_tag
EMT67835	1587052	1588976	-	Sugar_transporter_STL1	no_locus_tag
EMT67836	1589599	1591066	+	hypothetical_protein	no_locus_tag
EMT67837	1591983	1593571	+	hypothetical_protein	no_locus_tag

Table of Blast hits (query gene, subject gene, %identity, blast score, %coverage, e-value):
Mycgr3G70577_Mycgr3T	EMT67829	51	642	96.7642526965	0.0	
Mycgr3G40534_Mycgr3T	EMT67826	52	270	80.2507836991	2e-77	
Mycgr3G85486_Mycgr3T	EMT67828	56	462	102.168674699	3e-157	
Mycgr3G85486_Mycgr3T	EMT67827	79	138	20.0	5e-34	
Mycgr3G39931_Mycgr3T	EMT67826	49	271	99.6527777778	3e-78	


>>

12. KB456264_0
Source: Mycosphaerella populorum SO2202 unplaced genomic scaffold SEPMUscaffold_5, whole genome shotgun sequence.

Number of proteins with BLAST hits to this cluster: 3
MultiGeneBlast score: 3.0
Cumulative Blast bit score: 3139

Table of genes, locations, strands and annotations of subject cluster:
EMF12684	1054477	1056714	+	cytochrome_P450_52A11	no_locus_tag
EMF12685	1059882	1061408	+	hypothetical_protein	no_locus_tag
EMF12687	1064485	1065747	+	hypothetical_protein	no_locus_tag
EMF12688	1066576	1068172	+	FKBP_C-domain-containing_protein	no_locus_tag
EMF12689	1069617	1071542	+	Metallo-dependent_phosphatase	no_locus_tag
EMF12690	1072175	1082437	-	hypothetical_protein	no_locus_tag
EMF12691	1090315	1092361	+	MFS_general_substrate_transporter	no_locus_tag
EMF12693	1094798	1099078	+	P-loop_containing_nucleoside_triphosphate hydrolase protein	no_locus_tag
EMF12694	1099791	1101408	+	L-ornithine_N5-oxygenase_sida	no_locus_tag
EMF12695	1101430	1102068	-	ribonuclease_H-like_protein	no_locus_tag
EMF12696	1103286	1105370	+	plastidic_glucose_transporter_4	no_locus_tag
EMF12697	1106011	1106709	-	hypothetical_protein	no_locus_tag
EMF12698	1108325	1109085	-	hypothetical_protein	no_locus_tag
EMF12699	1110566	1113049	-	oligomeric_complex_COG6	no_locus_tag
EMF12700	1116184	1116852	-	hypothetical_protein	no_locus_tag
EMF12702	1117244	1118871	+	Rpn3_C-domain-containing_protein	no_locus_tag

Table of Blast hits (query gene, subject gene, %identity, blast score, %coverage, e-value):
Mycgr3G41235_Mycgr3T	EMF12693	66	1841	104.209748892	0.0	
Mycgr3G70577_Mycgr3T	EMF12691	75	892	96.4560862866	0.0	
Mycgr3G39931_Mycgr3T	EMF12690	71	407	96.1805555556	2e-125	


>>

13. CH476600_0
Source: Aspergillus terreus NIH2624 scaffold_7 genomic scaffold, whole genome shotgun sequence.

Number of proteins with BLAST hits to this cluster: 3
MultiGeneBlast score: 3.0
Cumulative Blast bit score: 613

Table of genes, locations, strands and annotations of subject cluster:
EAU34135	389125	389700	-	conserved_hypothetical_protein	no_locus_tag
EAU34136	390251	390867	+	predicted_protein	no_locus_tag
EAU34137	391643	393008	+	conserved_hypothetical_protein	no_locus_tag
EAU34138	394229	395068	-	conserved_hypothetical_protein	no_locus_tag
EAU34139	396189	397373	-	conserved_hypothetical_protein	no_locus_tag
EAU34140	398943	400768	+	UV-damage_endonuclease	no_locus_tag
EAU34141	402007	404439	+	conserved_hypothetical_protein	no_locus_tag
EAU34142	405286	419584	-	hypothetical_protein	no_locus_tag
EAU34143	422013	423996	+	hypothetical_protein	no_locus_tag
EAU34144	424658	426063	-	conserved_hypothetical_protein	no_locus_tag
EAU34145	427905	429124	+	predicted_protein	no_locus_tag
EAU34146	429559	430835	-	hypothetical_protein	no_locus_tag
EAU34147	431785	433673	+	conserved_hypothetical_protein	no_locus_tag
EAU34148	434428	435850	-	conserved_hypothetical_protein	no_locus_tag
EAU34149	436699	438003	+	voltage-gated_potassium_channel_beta-1_subunit	no_locus_tag
EAU34150	440306	441346	+	conserved_hypothetical_protein	no_locus_tag
EAU34151	441866	443585	-	conserved_hypothetical_protein	no_locus_tag
EAU34152	444157	445747	-	conserved_hypothetical_protein	no_locus_tag

Table of Blast hits (query gene, subject gene, %identity, blast score, %coverage, e-value):
Mycgr3G40534_Mycgr3T	EAU34142	52	247	80.2507836991	2e-69	
Mycgr3G85486_Mycgr3T	EAU34144	30	155	84.578313253	4e-39	
Mycgr3G39931_Mycgr3T	EAU34142	43	211	97.5694444444	2e-57	


>>

14. AACD01000007_0
Source: Aspergillus nidulans FGSC A4, whole genome shotgun sequencing project.

Number of proteins with BLAST hits to this cluster: 3
MultiGeneBlast score: 3.0
Cumulative Blast bit score: 595

Table of genes, locations, strands and annotations of subject cluster:
EAA66698	701979	703201	+	hypothetical_protein	no_locus_tag
EAA66699	703846	704679	+	hypothetical_protein	no_locus_tag
EAA66700	705730	707785	+	hypothetical_protein	no_locus_tag
EAA66701	709615	710655	-	hypothetical_protein	no_locus_tag
EAA66702	710885	710995	+	hypothetical_protein	no_locus_tag
EAA66703	712138	713971	+	hypothetical_protein	no_locus_tag
EAA66704	715029	718393	+	hypothetical_protein	no_locus_tag
EAA66705	718702	720666	-	hypothetical_protein	no_locus_tag
EAA66706	721978	736405	-	hypothetical_protein	no_locus_tag
EAA66707	737167	738547	+	hypothetical_protein	no_locus_tag
EAA66708	739203	741236	-	hypothetical_protein	no_locus_tag
EAA66709	745209	746544	+	hypothetical_protein	no_locus_tag
EAA66710	748529	749088	-	predicted_protein	no_locus_tag
EAA66711	750351	751206	-	hypothetical_protein	no_locus_tag
EAA66712	751685	752959	-	hypothetical_protein	no_locus_tag
EAA66713	753471	755122	+	hypothetical_protein	no_locus_tag
EAA66714	755383	756502	-	hypothetical_protein	no_locus_tag

Table of Blast hits (query gene, subject gene, %identity, blast score, %coverage, e-value):
Mycgr3G40534_Mycgr3T	EAA66706	49	235	80.8777429467	3e-65	
Mycgr3G85486_Mycgr3T	EAA66707	30	141	81.686746988	5e-34	
Mycgr3G39931_Mycgr3T	EAA66706	45	219	90.625	3e-60	


>>

15. AHHD01000417_0
Source: Macrophomina phaseolina MS6, whole genome shotgun sequencing project.

Number of proteins with BLAST hits to this cluster: 3
MultiGeneBlast score: 3.0
Cumulative Blast bit score: 592

Table of genes, locations, strands and annotations of subject cluster:
EKG13081	12558	13692	+	hypothetical_protein	no_locus_tag
EKG13082	14272	18248	-	Putative_ABC_transporter_protein	no_locus_tag
EKG13083	24597	25748	-	hypothetical_protein	no_locus_tag
EKG13084	26781	27448	+	hypothetical_protein	no_locus_tag
EKG13085	29734	31056	+	Acyl-CoA_N-acyltransferase	no_locus_tag
EKG13086	32464	33871	-	AMP-dependent_synthetase/ligase	no_locus_tag
EKG13087	34954	49462	+	AMP-dependent_synthetase/ligase	no_locus_tag
EKG13088	49813	51971	-	Bacterial_alpha-L-rhamnosidase	no_locus_tag
EKG13089	53329	54972	-	hypothetical_protein	no_locus_tag
EKG13090	58220	58690	+	Tyrosinase	no_locus_tag
EKG13091	60379	61458	-	Inhibitor_of_apoptosis-promoting_Bax1-related_protein	no_locus_tag
EKG13092	62282	67856	-	IQ_motif_EF-hand_binding_site	no_locus_tag
EKG13093	68921	70790	+	Cystathionine_beta-synthase_core	no_locus_tag

Table of Blast hits (query gene, subject gene, %identity, blast score, %coverage, e-value):
Mycgr3G40534_Mycgr3T	EKG13087	51	266	82.131661442	4e-76	
Mycgr3G85486_Mycgr3T	EKG13085	33	156	75.9036144578	2e-39	
Mycgr3G39931_Mycgr3T	EKG13087	40	170	90.2777777778	2e-43	


>>

16. KB915996_0
Source: Neofusicoccum parvum UCRNP2 chromosome Unknown NP2_03_scaffold_358, whole genome shotgun sequence.

Number of proteins with BLAST hits to this cluster: 3
MultiGeneBlast score: 3.0
Cumulative Blast bit score: 508

Table of genes, locations, strands and annotations of subject cluster:
EOD50332	133	1740	-	putative_siderophore_iron_transporter_mirb protein	no_locus_tag
EOD50310	2370	3857	+	putative_pyridine_nucleotide-disulfide oxidoreductase amid- protein	no_locus_tag
EOD50324	6418	7743	+	putative_aerobactin_siderophore_biosynthesis protein iucb protein	no_locus_tag
EOD50335	8610	10774	-	putative_long-chain-fatty-acid-_ligase_protein	no_locus_tag
EOD50322	11855	12671	+	putative_amp-dependent_synthetase_ligase protein	no_locus_tag
EOD50346	13291	26075	+	putative_nonribosomal_siderophore_peptide synthase protein	no_locus_tag
EOD50311	26648	28824	-	putative_alpha-l-rhamnosidase_protein	no_locus_tag
EOD50312	30151	31731	-	putative_phosphatidylserine_decarboxylase protein	no_locus_tag
EOD50342	35015	36320	+	putative_tyrosinase_central_domain_protein	no_locus_tag
EOD50340	37294	38481	-	putative_bax_inhibitor_family_protein	no_locus_tag
EOD50330	42515	44504	-	putative_dihydroxy-acid_dehydratase_protein	no_locus_tag

Table of Blast hits (query gene, subject gene, %identity, blast score, %coverage, e-value):
Mycgr3G40534_Mycgr3T	EOD50346	49	179	60.5015673981	3e-46	
Mycgr3G85486_Mycgr3T	EOD50324	31	153	76.6265060241	2e-38	
Mycgr3G39931_Mycgr3T	EOD50346	41	176	90.2777777778	2e-45	


>>

17. DS499596_1
Source: Aspergillus fumigatus A1163 scf_000003 genomic scaffold, whole genome shotgun sequence.

Number of proteins with BLAST hits to this cluster: 3
MultiGeneBlast score: 3.0
Cumulative Blast bit score: 447

Table of genes, locations, strands and annotations of subject cluster:
EDP53306	3188078	3189676	+	cytochrome_P450_oxidoreductase,_putative	no_locus_tag
EDP53307	3190259	3191042	+	conserved_hypothetical_protein	no_locus_tag
EDP53308	3191863	3193815	-	MFS_siderophore_transporter_MirB-like,_putative	no_locus_tag
EDP53309	3194593	3198587	+	ABC_multidrug_transporter_SitT	no_locus_tag
EDP53310	3198715	3205021	-	nonribosomal_peptide_synthase_SidD	no_locus_tag
EDP53311	3205730	3206615	-	enoyl-CoA_hydratase/isomerase_family_protein	no_locus_tag
EDP53312	3206927	3208315	+	siderophore_biosynthesis_acetylase_AceI, putative	no_locus_tag
EDP53313	3209863	3210987	+	siderophore_biosynthesis_lipase/esterase, putative	no_locus_tag
EDP53314	3211178	3211921	-	sugar_O-acetyltransferase,_putative	no_locus_tag
EDP53315	3213303	3213863	+	cell_surface_protein,_putative	no_locus_tag
EDP53316	3214421	3220750	-	nonribosomal_peptide_synthase_SidE	no_locus_tag
EDP53317	3222031	3223257	+	mitochondrial_enoyl_reductase,_putative	no_locus_tag
EDP53318	3223962	3225399	+	MFS_monocarboxylate_transporter,_putative	no_locus_tag
EDP53319	3225865	3227135	+	C6_transcription_factor,_putative	no_locus_tag
EDP53320	3227339	3228288	-	RTA1_domain_protein	no_locus_tag
EDP53321	3229027	3231822	+	hypothetical_protein	no_locus_tag
EDP53322	3233099	3234300	-	conserved_hypothetical_protein	no_locus_tag
EDP53323	3235484	3237031	-	FAD_binding_monooxygenase,_putative	no_locus_tag
EDP53324	3237878	3238739	-	isochorismatase_family_hydrolase,_putative	no_locus_tag

Table of Blast hits (query gene, subject gene, %identity, blast score, %coverage, e-value):
Mycgr3G40534_Mycgr3T	EDP53316	38	154	87.1473354232	8e-38	
Mycgr3G85486_Mycgr3T	EDP53312	34	173	80.0	2e-45	
Mycgr3G39931_Mycgr3T	EDP53316	33	121	88.8888888889	6e-27	


>>

18. DS027697_1
Source: Neosartorya fischeri NRRL 181 1099437636265 genomic scaffold, whole genome shotgun sequence.

Number of proteins with BLAST hits to this cluster: 3
MultiGeneBlast score: 3.0
Cumulative Blast bit score: 447

Table of genes, locations, strands and annotations of subject cluster:
EAW17179	1425139	1426686	+	FAD_binding_monooxygenase,_putative	no_locus_tag
EAW17180	1427088	1427821	+	GNAT_family_acetyltransferase,_putative	no_locus_tag
EAW17181	1428566	1429726	+	conserved_hypothetical_protein	no_locus_tag
EAW17182	1430369	1430843	-	hypothetical_protein	no_locus_tag
EAW17183	1431944	1432451	+	predicted_protein	no_locus_tag
EAW17184	1433049	1433950	-	hypothetical_protein	no_locus_tag
EAW17185	1434228	1435845	-	FAD_binding_domain_protein	no_locus_tag
EAW17186	1436588	1437538	+	RTA1_like_protein	no_locus_tag
EAW17187	1437741	1439035	-	conserved_hypothetical_protein	no_locus_tag
EAW17188	1439463	1440892	-	MFS_monocarboxylate_transporter,_putative	no_locus_tag
EAW17189	1441589	1442812	-	mitochondrial_enoyl_reductase,_putative	no_locus_tag
EAW17190	1444078	1450407	+	nonribosomal_peptide_synthase_SidE	no_locus_tag
EAW17191	1451158	1451718	-	cell_surface_protein,_putative	no_locus_tag
EAW17192	1453189	1453932	+	sugar_O-acetyltransferase,_putative	no_locus_tag
EAW17193	1454144	1455264	-	siderophore_biosynthesis_lipase/esterase, putative	no_locus_tag
EAW17194	1456800	1458188	-	siderophore_biosynthesis_acetylase_AceI, putative	no_locus_tag
EAW17195	1458510	1459376	+	enoyl-CoA_hydratase/isomerase_family_protein	no_locus_tag
EAW17196	1460111	1466417	+	nonribosomal_peptide_synthase_SidD	no_locus_tag
EAW17197	1466545	1470539	-	ABC_multidrug_transporter_SitT	no_locus_tag
EAW17198	1471291	1473240	+	siderophore_transporter,_putative	no_locus_tag
EAW17199	1474322	1475103	-	NADP(+)-dependent_dehydrogenase,_putative	no_locus_tag
EAW17200	1475691	1477279	-	cytochrome_P450_pisatin_demethylase,_putative	no_locus_tag

Table of Blast hits (query gene, subject gene, %identity, blast score, %coverage, e-value):
Mycgr3G40534_Mycgr3T	EAW17190	40	155	79.6238244514	4e-38	
Mycgr3G85486_Mycgr3T	EAW17194	34	171	80.0	2e-44	
Mycgr3G39931_Mycgr3T	EAW17190	33	122	96.1805555556	3e-27	


>>

19. AAHF01000010_1
Source: Aspergillus fumigatus Af293, whole genome shotgun sequencing project.

Number of proteins with BLAST hits to this cluster: 3
MultiGeneBlast score: 3.0
Cumulative Blast bit score: 447

Table of genes, locations, strands and annotations of subject cluster:
EAL86608	874449	875310	+	isochorismatase_family_hydrolase,_putative	no_locus_tag
EAL86609	876157	877704	+	FAD_binding_monooxygenase,_putative	no_locus_tag
EAL86610	878888	879295	+	conserved_hypothetical_protein	no_locus_tag
EBA27280	881366	882267	-	conserved_hypothetical_protein	no_locus_tag
EBA27281	882542	884161	-	FAD-binding_oxidoreductase,_putative	no_locus_tag
EAL86612	884900	885849	+	RTA1_domain_protein	no_locus_tag
EAL86613	886053	887323	-	C6_transcription_factor,_putative	no_locus_tag
EAL86614	887789	889226	-	MFS_monocarboxylate_transporter,_putative	no_locus_tag
EAL86615	889931	891157	-	mitochondrial_enoyl_reductase,_putative	no_locus_tag
EAL86616	892438	898767	+	nonribosomal_peptide_synthase_SidE	no_locus_tag
EAL86619	899325	899885	-	cell_surface_protein,_putative	no_locus_tag
EAL86620	901268	902011	+	sugar_O-acetyltransferase,_putative	no_locus_tag
EAL86621	902202	903326	-	siderophore_biosynthesis_lipase/esterase,_putative	no_locus_tag
EAL86622	904874	906262	-	siderophore_biosynthesis_acetylase_AceI,_putative	no_locus_tag
EAL86623	906574	907459	+	enoyl-CoA_hydratase/isomerase_family_protein	no_locus_tag
EAL86624	908168	914474	+	nonribosomal_peptide_synthase_SidD	no_locus_tag
EAL86625	914602	918596	-	ABC_multidrug_transporter_SitT	no_locus_tag
EAL86626	919374	921326	+	MFS_siderophore_iron_transporter,_putative	no_locus_tag
EBA27282	922147	922930	-	short-chain_alcohol_dehydrogenase,_putative	no_locus_tag
EAL86627	923525	925123	-	cytochrome_P450_oxidoreductase,_putative	no_locus_tag

Table of Blast hits (query gene, subject gene, %identity, blast score, %coverage, e-value):
Mycgr3G40534_Mycgr3T	EAL86616	38	154	87.1473354232	8e-38	
Mycgr3G85486_Mycgr3T	EAL86622	34	173	80.0	2e-45	
Mycgr3G39931_Mycgr3T	EAL86616	33	121	88.8888888889	6e-27	


>>

20. HE605208_0
Source: Candida parapsilosis strain CDC317 annotated contig 006372.

Number of proteins with BLAST hits to this cluster: 2
MultiGeneBlast score: 2.0
Cumulative Blast bit score: 854

Table of genes, locations, strands and annotations of subject cluster:
CCE44941	1659206	1661803	+	hypothetical_protein	CPAR2_407430
CCE44942	1661945	1662838	+	hypothetical_protein	CPAR2_407440
CCE44943	1662938	1667077	-	hypothetical_protein	CPAR2_407450
CCE44944	1668112	1669275	-	hypothetical_protein	CPAR2_407460
CCE44945	1670143	1671774	-	hypothetical_protein	CPAR2_407470
CCE44946	1672342	1675113	-	hypothetical_protein	CPAR2_407480
CCE44947	1675239	1676006	-	hypothetical_protein	CPAR2_407490
CCE44948	1676461	1676796	-	hypothetical_protein	CPAR2_407500
CPAR2_407510	1677696	1682048	-	not_annotated	no_locus_tag
CCE44950	1684286	1686115	-	hypothetical_protein	CPAR2_407520
CCE44951	1686682	1693206	+	hypothetical_protein	CPAR2_407530
CCE44952	1693574	1694842	+	hypothetical_protein	CPAR2_407540
CCE44953	1694968	1695691	-	hypothetical_protein	CPAR2_407550
CCE44954	1696040	1697866	-	hypothetical_protein	CPAR2_407560
CCE44955	1700332	1702149	-	hypothetical_protein	CPAR2_407570
CCE44956	1704820	1705029	+	hypothetical_protein	CPAR2_407590
CCE44957	1705194	1706171	-	hypothetical_protein	CPAR2_407600
CCE44958	1706880	1707908	-	hypothetical_protein	CPAR2_407610
CCE44959	1708527	1709519	+	hypothetical_protein	CPAR2_407620
CCE44960	1709794	1713618	-	hypothetical_protein	CPAR2_407630

Table of Blast hits (query gene, subject gene, %identity, blast score, %coverage, e-value):
Mycgr3G41235_Mycgr3T	CPAR2_407510	30	658	98.8921713442	0.0	
Mycgr3G70577_Mycgr3T	CCE44954	26	196	93.2203389831	7e-51	


>>

21. GL377303_0
Source: Schizophyllum commune H4-8 unplaced genomic scaffold SCHCOscaffold_2, whole genome shotgun sequence.

Number of proteins with BLAST hits to this cluster: 2
MultiGeneBlast score: 2.0
Cumulative Blast bit score: 784

Table of genes, locations, strands and annotations of subject cluster:
EFJ00113	1677713	1680640	+	hypothetical_protein	no_locus_tag
EFJ00945	1680703	1685479	-	hypothetical_protein	no_locus_tag
EFJ00114	1686095	1689484	+	hypothetical_protein	no_locus_tag
EFJ00115	1690286	1693992	+	hypothetical_protein	no_locus_tag
EFJ00116	1694494	1695526	+	hypothetical_protein	no_locus_tag
EFJ00117	1695853	1697154	+	hypothetical_protein	no_locus_tag
EFJ00118	1697461	1699615	+	hypothetical_protein	no_locus_tag
EFJ00119	1700226	1701315	+	hypothetical_protein	no_locus_tag
EFJ00120	1701744	1702852	+	hypothetical_protein	no_locus_tag
EFJ00946	1703027	1706916	-	hypothetical_protein	no_locus_tag
EFJ00121	1707544	1708270	+	hypothetical_protein	no_locus_tag
EFJ00947	1708441	1713759	-	hypothetical_protein	no_locus_tag
EFJ00948	1714164	1715961	-	hypothetical_protein	no_locus_tag
EFJ00122	1716825	1718859	+	hypothetical_protein	no_locus_tag
EFJ00123	1719469	1721678	+	hypothetical_protein	no_locus_tag
EFJ00124	1722812	1725100	+	hypothetical_protein	no_locus_tag
EFJ00949	1725878	1727876	-	hypothetical_protein	no_locus_tag
EFJ00950	1730164	1732267	-	expressed_protein	no_locus_tag
EFJ00125	1734942	1737222	+	hypothetical_protein	no_locus_tag
EFJ00951	1737649	1740387	-	hypothetical_protein	no_locus_tag

Table of Blast hits (query gene, subject gene, %identity, blast score, %coverage, e-value):
Mycgr3G70577_Mycgr3T	EFJ00122	41	454	97.3805855162	2e-147	
Mycgr3G85486_Mycgr3T	EFJ00117	48	330	84.578313253	7e-106	


>>

22. EQ963479_0
Source: Aspergillus flavus NRRL3357 scf_1106286418500 genomic scaffold, whole genome shotgun sequence.

Number of proteins with BLAST hits to this cluster: 2
MultiGeneBlast score: 2.0
Cumulative Blast bit score: 757

Table of genes, locations, strands and annotations of subject cluster:
EED49643	126602	127323	-	oxidoreductase,_short-chain	no_locus_tag
EED49644	129326	129790	-	conserved_hypothetical_protein	no_locus_tag
EED49645	130716	131907	-	conserved_hypothetical_protein	no_locus_tag
EED49646	132556	134032	-	hypothetical_protein	no_locus_tag
EED49647	135673	137025	-	conserved_hypothetical_protein	no_locus_tag
EED49648	138795	140876	+	conserved_hypothetical_protein	no_locus_tag
EED49649	141865	142570	-	hypothetical_protein	no_locus_tag
EED49650	143636	145482	+	pantothenate_transporter,_putative	no_locus_tag
EED49651	146590	148563	+	sugar_transporter,_putative	no_locus_tag
EED49652	151230	152975	+	ankyrin_repeat_domain,_putative	no_locus_tag
EED49653	153324	154621	-	cell_wall_glycosyl_hydrolase_YteR,_putative	no_locus_tag
EED49654	155093	156473	-	naringenin,2-oxoglutarate_3-dioxygenase, putative	no_locus_tag
EED49655	156920	158892	-	siderophore_iron_transporter,_putative	no_locus_tag
EED49656	162315	162632	+	hypothetical_protein	no_locus_tag
EED49657	162898	164492	-	conserved_hypothetical_protein	no_locus_tag
EED49658	165165	166289	-	conserved_hypothetical_protein	no_locus_tag
EED49659	167845	169990	+	MFS_monosaccharide_transporter,_putative	no_locus_tag
EED49660	173859	174671	+	extracellular_proline-serine_rich_protein	no_locus_tag
EED49661	175563	176101	-	conserved_hypothetical_protein	no_locus_tag
EED49662	178100	178560	-	transmembrane_protein_14,_putative	no_locus_tag

Table of Blast hits (query gene, subject gene, %identity, blast score, %coverage, e-value):
Mycgr3G70577_Mycgr3T	EED49655	42	471	94.1448382126	4e-154	
Mycgr3G99766_Mycgr3T	EED49651	34	286	97.4308300395	6e-86	


>>

23. AP007154_0
Source: Aspergillus oryzae RIB40 DNA, SC001.

Number of proteins with BLAST hits to this cluster: 2
MultiGeneBlast score: 2.0
Cumulative Blast bit score: 757

Table of genes, locations, strands and annotations of subject cluster:
BAE56615	112370	113220	-	not_annotated	AO090001000052
BAE56616	113875	114561	-	not_annotated	AO090001000053
BAE56617	116394	117101	-	not_annotated	AO090001000055
BAE56618	118981	119900	-	not_annotated	AO090001000056
BAE56619	121392	122738	-	not_annotated	AO090001000057
BAE56620	124509	126590	+	not_annotated	AO090001000058
BAE56621	130971	134279	+	not_annotated	AO090001000061
BAE56622	137092	138699	+	not_annotated	AO090001000062
BAE56623	139178	140337	-	not_annotated	AO090001000063
BAE56624	140806	142186	-	not_annotated	AO090001000064
BAE56625	142632	144604	-	not_annotated	AO090001000065
BAE56626	146665	148342	+	not_annotated	AO090001000066
BAE56627	148608	150201	-	not_annotated	AO090001000067
BAE56628	150874	151578	-	not_annotated	AO090001000068
BAE56629	153544	157062	+	not_annotated	AO090001000069
BAE56630	159560	160372	+	not_annotated	AO090001000070
BAE56631	161263	161801	-	not_annotated	AO090001000071

Table of Blast hits (query gene, subject gene, %identity, blast score, %coverage, e-value):
Mycgr3G70577_Mycgr3T	BAE56625	42	471	94.1448382126	3e-154	
Mycgr3G99766_Mycgr3T	BAE56621	34	286	97.4308300395	3e-86	


>>

24. CAOJ01000067_0
Source: Rhizoctonia solani AG-1 IB strain isolate 7/3/14, whole genome shotgun sequencing project.

Number of proteins with BLAST hits to this cluster: 2
MultiGeneBlast score: 2.0
Cumulative Blast bit score: 530

Table of genes, locations, strands and annotations of subject cluster:
CCO26033	2900	3693	+	putative_N-acetyltransferase_san	no_locus_tag
CCO26034	3890	5312	-	Putative_lysine_N-acyltransferase_C17G9.06c	no_locus_tag
CCO26035	5684	6969	+	Siderophore_iron_transporter_3	no_locus_tag

Table of Blast hits (query gene, subject gene, %identity, blast score, %coverage, e-value):
Mycgr3G70577_Mycgr3T	CCO26035	36	207	49.3066255778	1e-57	
Mycgr3G85486_Mycgr3T	CCO26034	51	323	76.8674698795	2e-103	


>>

25. EQ963475_1
Source: Aspergillus flavus NRRL3357 scf_1106286419142 genomic scaffold, whole genome shotgun sequence.

Number of proteins with BLAST hits to this cluster: 2
MultiGeneBlast score: 2.0
Cumulative Blast bit score: 432

Table of genes, locations, strands and annotations of subject cluster:
EED53559	1382230	1385765	+	UV-damaged_DNA_binding_protein,_putative	no_locus_tag
EED53560	1386159	1386713	-	conserved_hypothetical_protein	no_locus_tag
EED53561	1388586	1389948	+	alcohol_dehydrogenase,_putative	no_locus_tag
EED53562	1390969	1391828	+	conserved_hypothetical_protein	no_locus_tag
EED53563	1393611	1394651	-	extracellular_protein,_putative	no_locus_tag
EED53564	1395653	1397964	+	UV-endonuclease_UVE-1	no_locus_tag
EED53565	1398897	1401293	+	actin_cytoskeleton_organization_protein_App1, putative	no_locus_tag
EED53566	1401753	1416093	-	nonribosomal_siderophore_peptide_synthase_SidC	no_locus_tag

Table of Blast hits (query gene, subject gene, %identity, blast score, %coverage, e-value):
Mycgr3G40534_Mycgr3T	EED53566	50	236	79.9373040752	7e-66	
Mycgr3G39931_Mycgr3T	EED53566	43	197	91.3194444444	1e-52	


>>

26. AP007157_1
Source: Aspergillus oryzae RIB40 DNA, SC023.

Number of proteins with BLAST hits to this cluster: 2
MultiGeneBlast score: 2.0
Cumulative Blast bit score: 430

Table of genes, locations, strands and annotations of subject cluster:
BAE59059	1366394	1370068	+	not_annotated	AO090023000521
BAE59060	1370462	1371199	-	not_annotated	AO090023000522
BAE59061	1372951	1374253	+	not_annotated	AO090023000523
BAE59062	1375274	1376133	+	not_annotated	AO090023000524
BAE59063	1377916	1378956	-	not_annotated	AO090023000525
BAE59064	1380309	1382269	+	not_annotated	AO090023000526
BAE59065	1383436	1385598	+	not_annotated	AO090023000527
BAE59066	1386059	1400399	-	not_annotated	AO090023000528

Table of Blast hits (query gene, subject gene, %identity, blast score, %coverage, e-value):
Mycgr3G40534_Mycgr3T	BAE59066	49	236	79.9373040752	1e-65	
Mycgr3G39931_Mycgr3T	BAE59066	42	194	91.3194444444	8e-52	


>>

27. AKHY01000182_1
Source: Aspergillus oryzae 3.042, whole genome shotgun sequencing project.

Number of proteins with BLAST hits to this cluster: 2
MultiGeneBlast score: 2.0
Cumulative Blast bit score: 429

Table of genes, locations, strands and annotations of subject cluster:
EIT74917	1159754	1163426	+	damage-specific_DNA_binding_complex,_subunit_DDB1	no_locus_tag
EIT75216	1163820	1164558	-	hypothetical_protein	no_locus_tag
EIT75018	1166310	1167612	+	threonine_dehydrogenase	no_locus_tag
EIT74869	1168633	1169492	+	hypothetical_protein	no_locus_tag
EIT74896	1171275	1172315	-	extracellular_protein	no_locus_tag
EIT75175	1173668	1175540	+	UV_damage_repair_endonuclease	no_locus_tag
EIT75184	1176795	1178957	+	hypothetical_protein	no_locus_tag
EIT75205	1179418	1193758	-	non-ribosomal_peptide_synthetase/alpha-aminoadipate_reductase	no_locus_tag

Table of Blast hits (query gene, subject gene, %identity, blast score, %coverage, e-value):
Mycgr3G40534_Mycgr3T	EIT75205	49	235	80.8777429467	3e-65	
Mycgr3G39931_Mycgr3T	EIT75205	43	194	91.3194444444	9e-52	


>>

28. JH687874_0
Source: Auricularia delicata TFB-10046 SS5 unplaced genomic scaffold AURDEscaffold_142, whole genome shotgun sequence.

Number of proteins with BLAST hits to this cluster: 2
MultiGeneBlast score: 2.0
Cumulative Blast bit score: 346

Table of genes, locations, strands and annotations of subject cluster:
EJD35965	59142	59927	-	hypothetical_protein	no_locus_tag
EJD35966	60780	62320	-	hypothetical_protein	no_locus_tag
EJD35967	63179	64445	+	Zn-dependent_exopeptidase	no_locus_tag
EJD35968	64804	65166	+	hypothetical_protein	no_locus_tag
EJD35969	65562	66299	-	CGI-121-domain-containing_protein	no_locus_tag
EJD35970	66414	69318	+	thioredoxin-domain-containing_protein	no_locus_tag
EJD35971	69916	70481	-	hypothetical_protein	no_locus_tag
EJD35972	75084	76116	-	NAD(P)-binding_protein	no_locus_tag
EJD35973	76451	77788	+	hypothetical_protein	no_locus_tag
EJD35974	78172	91094	-	acetyl-CoA_synthetase-like_protein	no_locus_tag
EJD35975	91566	93659	+	hypothetical_protein	no_locus_tag
EJD35976	93923	95607	-	hypothetical_protein	no_locus_tag
EJD35977	95984	101600	+	P-loop_containing_nucleoside_triphosphate hydrolase protein	no_locus_tag
EJD35978	101741	103073	+	cyclin-like_protein	no_locus_tag
EJD35979	103533	104720	-	PRTase-like_protein	no_locus_tag
EJD35980	106724	107913	+	hypothetical_protein	no_locus_tag
EJD35981	108547	110226	-	actin_1	no_locus_tag
EJD35982	110533	111578	+	hypothetical_protein	no_locus_tag

Table of Blast hits (query gene, subject gene, %identity, blast score, %coverage, e-value):
Mycgr3G85486_Mycgr3T	EJD35975	35	157	71.8072289157	1e-39	
Mycgr3G39931_Mycgr3T	EJD35974	43	189	88.8888888889	5e-50	


>>

29. GL985075_0
Source: Trichoderma reesei QM6a unplaced genomic scaffold TRIREscaffold_20, whole genome shotgun sequence.

Number of proteins with BLAST hits to this cluster: 2
MultiGeneBlast score: 2.0
Cumulative Blast bit score: 346

Table of genes, locations, strands and annotations of subject cluster:
EGR46019	509385	509681	+	predicted_protein	no_locus_tag
EGR46095	509958	516684	-	predicted_protein	no_locus_tag
EGR46096	518013	522275	-	predicted_protein	no_locus_tag
EGR46020	523796	525332	+	predicted_protein	no_locus_tag
EGR46097	525837	527838	-	predicted_protein	no_locus_tag
EGR46021	530969	532408	+	predicted_protein	no_locus_tag
EGR46098	532659	534585	-	predicted_protein	no_locus_tag
EGR46022	536612	542053	+	non-ribosomal_peptide_synthetase	no_locus_tag
EGR46099	542649	545703	-	predicted_protein	no_locus_tag
EGR46100	550836	552346	-	predicted_protein	no_locus_tag

Table of Blast hits (query gene, subject gene, %identity, blast score, %coverage, e-value):
Mycgr3G70577_Mycgr3T	EGR46097	26	182	91.6795069337	2e-46	
Mycgr3G85486_Mycgr3T	EGR46021	31	164	80.0	5e-42	


>>

30. AM920431_1
Source: Penicillium chrysogenum Wisconsin 54-1255 complete genome, contig Pc00c16.

Number of proteins with BLAST hits to this cluster: 2
MultiGeneBlast score: 2.0
Cumulative Blast bit score: 346

Table of genes, locations, strands and annotations of subject cluster:
CAP93051	864367	866034	+	not_annotated	Pc16g03810
CAP93052	867608	869295	+	not_annotated	Pc16g03820
CAP93053	869776	870426	-	not_annotated	Pc16g03830
CAP93054	870809	871366	-	hypothetical_protein	Pc16g03840
CAP93055	871894	877643	-	not_annotated	Pc16g03850
CAP93056	878527	879908	+	not_annotated	Pc16g03860
CAP93057	880563	884634	+	not_annotated	Pc16g03870
CAP93058	884789	886193	-	not_annotated	Pc16g03880
CAP93059	886545	887288	+	not_annotated	Pc16g03890
CAP93060	888312	889889	+	unnamed	Pc16g03900
CAP93061	890263	892148	-	not_annotated	Pc16g03910
CAP93062	893255	893635	-	not_annotated	Pc16g03920
CAP93063	893980	894758	-	hypothetical_protein	Pc16g03930
CAP93064	894901	896497	+	not_annotated	Pc16g03940
CAP93065	897066	897508	-	not_annotated	Pc16g03950
CAP93066	898326	900913	-	not_annotated	Pc16g03960
CAP93067	901731	903874	-	not_annotated	Pc16g03970
CAP93068	904441	905325	-	not_annotated	Pc16g03980
CAP93069	906101	908616	-	not_annotated	Pc16g03990
Pc16g04000	909559	911850	-	not_annotated	no_locus_tag
Pc16g04010	912015	912297	+	not_annotated	no_locus_tag

Table of Blast hits (query gene, subject gene, %identity, blast score, %coverage, e-value):
Mycgr3G70577_Mycgr3T	CAP93061	26	181	89.5223420647	5e-46	
Mycgr3G85486_Mycgr3T	CAP93056	30	165	84.8192771084	2e-42	


>>

31. KB916185_0
Source: Neofusicoccum parvum UCRNP2 chromosome Unknown NP2_03_scaffold_547, whole genome shotgun sequence.

Number of proteins with BLAST hits to this cluster: 2
MultiGeneBlast score: 2.0
Cumulative Blast bit score: 345

Table of genes, locations, strands and annotations of subject cluster:
EOD48657	35986	39407	+	putative_fad-binding_protein	no_locus_tag
EOD48648	39591	41205	-	putative_allantoate_permease_protein	no_locus_tag
EOD48662	44857	47148	+	hypothetical_protein	no_locus_tag
EOD48634	49279	49742	-	putative_l-psp_endoribonuclease_family_protein	no_locus_tag
EOD48661	53367	54101	+	hypothetical_protein	no_locus_tag
EOD48651	54514	63750	-	putative_nonribosomal_peptide_synthetase_2 protein	no_locus_tag
EOD48642	65978	68784	-	putative_nonribosomal_siderophore_peptide synthase protein	no_locus_tag
EOD48645	73006	76896	+	putative_abc_multidrug_transporter_mdr1_protein	no_locus_tag
EOD48640	78529	80395	+	putative_l-ornithine_n5-oxygenase_protein	no_locus_tag
EOD48671	85500	87501	+	putative_phosphoglucomutase_protein	no_locus_tag
EOD48670	88409	89877	+	putative_oxysterol_binding_protein	no_locus_tag

Table of Blast hits (query gene, subject gene, %identity, blast score, %coverage, e-value):
Mycgr3G40534_Mycgr3T	EOD48642	30	125	100.940438871	2e-28	
Mycgr3G39931_Mycgr3T	EOD48642	32	111	89.5833333333	5e-24	
Mycgr3G39931_Mycgr3T	EOD48651	31	109	91.3194444444	7e-23	


>>

32. HF679032_0
Source: Fusarium fujikuroi IMI 58289 draft genome, chromosome FFUJ_chr10.

Number of proteins with BLAST hits to this cluster: 2
MultiGeneBlast score: 2.0
Cumulative Blast bit score: 345

Table of genes, locations, strands and annotations of subject cluster:
CCT74664	1374138	1376325	+	related_to_alcohol_oxidase	FFUJ_10725
CCT74665	1376970	1378352	+	uncharacterized_protein	FFUJ_10726
CCT74666	1379032	1379794	+	related_to_maltose_O-acetyltransferase	FFUJ_10727
CCT74667	1380282	1380783	-	related_to_glycine-rich_RNA-binding_protein	FFUJ_10728
CCT74668	1381694	1382496	-	uncharacterized_protein	FFUJ_10729
CCT74669	1383753	1385449	+	related_to_O-methylsterigmatocystin oxidoreductase	FFUJ_10730
CCT74670	1386301	1388682	+	related_to_cellobiose_dehydrogenase	FFUJ_10731
CCT74671	1391252	1392212	+	uncharacterized_protein	FFUJ_10732
CCT74672	1392754	1394638	-	related_to_major_facilitator_MirA	FFUJ_10733
CCT74673	1396540	1397826	-	related_to_aerobactin_siderophore_biosynthesis protein iucB	FFUJ_10734
CCT74674	1400338	1401210	+	related_to_enoyl-CoA_hydratase	FFUJ_10735
CCT74675	1402333	1408592	+	related_to_AM-toxin_synthetase_(AMT)	FFUJ_10736
CCT74676	1409484	1410929	-	uncharacterized_protein	FFUJ_10737
CCT74677	1412482	1414528	+	uncharacterized_protein	FFUJ_10738
CCT74678	1415062	1417211	-	related_to_isoamyl_alcohol_oxidase	FFUJ_10739

Table of Blast hits (query gene, subject gene, %identity, blast score, %coverage, e-value):
Mycgr3G70577_Mycgr3T	CCT74672	26	183	93.2203389831	1e-46	
Mycgr3G85486_Mycgr3T	CCT74673	32	162	77.8313253012	2e-41	


>>

33. KB730325_0
Source: Fusarium oxysporum f. sp. cubense race 1 unplaced genomic scaffold scaffold314, whole genome shotgun sequence.

Number of proteins with BLAST hits to this cluster: 2
MultiGeneBlast score: 2.0
Cumulative Blast bit score: 344

Table of genes, locations, strands and annotations of subject cluster:
ENH67312	338795	340564	-	hypothetical_protein	no_locus_tag
ENH67313	341192	341422	+	hypothetical_protein	no_locus_tag
ENH67314	342948	344393	+	Nitrosoguanidine_resistance_protein_SNG1	no_locus_tag
ENH67315	345279	351538	-	HC-toxin_synthetase	no_locus_tag
ENH67316	352631	353428	-	Putative_enoyl-CoA_hydratase/isomerase_yngF	no_locus_tag
ENH67317	356013	357265	+	Putative_lysine_N-acyltransferase_C17G9.06c	no_locus_tag
ENH67318	359157	361041	+	Siderophore_iron_transporter_mirB	no_locus_tag
ENH67319	361589	362549	-	Ferri-bacillibactin_esterase_BesA	no_locus_tag
ENH67320	365308	367689	-	Cellobiose_dehydrogenase	no_locus_tag
ENH67321	368527	370242	-	Cytochrome_P450_76A2	no_locus_tag
ENH67322	371453	372256	+	hypothetical_protein	no_locus_tag
ENH67323	373155	373669	+	Glycine-rich_RNA-binding_protein_2	no_locus_tag
ENH67324	374153	374909	-	hypothetical_protein	no_locus_tag
ENH67325	375584	376969	-	hypothetical_protein	no_locus_tag
ENH67326	377464	379799	-	Alcohol_dehydrogenase_[acceptor]	no_locus_tag
ENH67327	380777	382233	-	hypothetical_protein	no_locus_tag

Table of Blast hits (query gene, subject gene, %identity, blast score, %coverage, e-value):
Mycgr3G70577_Mycgr3T	ENH67318	26	182	93.374422188	3e-46	
Mycgr3G85486_Mycgr3T	ENH67317	32	162	77.5903614458	1e-41	


>>

34. KB726307_0
Source: Fusarium oxysporum f. sp. cubense race 4 unplaced genomic scaffold scaffold26, whole genome shotgun sequence.

Number of proteins with BLAST hits to this cluster: 2
MultiGeneBlast score: 2.0
Cumulative Blast bit score: 342

Table of genes, locations, strands and annotations of subject cluster:
EMT71258	748059	748815	+	hypothetical_protein	no_locus_tag
EMT71259	749297	749814	-	Glycine-rich_RNA-binding_protein_2, mitochondrial	no_locus_tag
EMT71260	750714	751517	-	hypothetical_protein	no_locus_tag
EMT71261	752733	754449	+	Cytochrome_P450_76A2	no_locus_tag
EMT71262	755286	757667	+	Cellobiose_dehydrogenase	no_locus_tag
EMT71263	762491	765688	+	Ferri-bacillibactin_esterase_BesA	no_locus_tag
EMT71264	766236	768120	-	Siderophore_iron_transporter_mirB	no_locus_tag
EMT71265	770010	770984	-	Putative_lysine_N-acyltransferase_C17G9.06c	no_locus_tag
EMT71266	773802	774674	+	Putative_enoyl-CoA_hydratase/isomerase_yngF	no_locus_tag
EMT71267	775770	782029	+	HC-toxin_synthetase	no_locus_tag
EMT71268	782934	784358	-	Nitrosoguanidine_resistance_protein_SNG1	no_locus_tag
EMT71269	785651	787527	+	hypothetical_protein	no_locus_tag
EMT71270	788458	790608	-	6-hydroxy-D-nicotine_oxidase	no_locus_tag

Table of Blast hits (query gene, subject gene, %identity, blast score, %coverage, e-value):
Mycgr3G70577_Mycgr3T	EMT71264	26	183	93.374422188	2e-46	
Mycgr3G85486_Mycgr3T	EMT71265	35	159	66.5060240964	4e-41	


>>

35. CP003002_0
Source: Myceliophthora thermophila ATCC 42464 chromosome 1, complete sequence.

Number of proteins with BLAST hits to this cluster: 2
MultiGeneBlast score: 2.0
Cumulative Blast bit score: 341

Table of genes, locations, strands and annotations of subject cluster:
AEO55699	10614079	10615774	+	hypothetical_protein	MYCTH_2116408
AEO55700	10616173	10617467	-	hypothetical_protein	MYCTH_40734
AEO55701	10619242	10626902	+	non-ribosomal_peptide_synthetase	MYCTH_112805
AEO55702	10627496	10631807	-	ABC_transporter-like_protein	MYCTH_104717
AEO55703	10632494	10633979	-	siderophore_biosynthesis_protein	MYCTH_59137
AEO55704	10634403	10635390	+	Crotonase-like_protein	MYCTH_112802
AEO55705	10636416	10638428	+	general_substrate_transporter	MYCTH_109499
AEO55706	10640414	10644102	+	hypothetical_protein	MYCTH_2299794
AEO55707	10645839	10647041	-	RTA1_like_protein	MYCTH_97342
AEO55708	10647874	10649623	-	hypothetical_protein	MYCTH_2087100
AEO55709	10650627	10652444	-	hypothetical_protein	MYCTH_2299804
AEO55710	10654388	10655332	+	hypothetical_protein	MYCTH_2299806
AEO55711	10656484	10661973	+	non-ribosomal_peptide_synthetase	MYCTH_73236

Table of Blast hits (query gene, subject gene, %identity, blast score, %coverage, e-value):
Mycgr3G70577_Mycgr3T	AEO55705	26	183	94.4530046225	1e-46	
Mycgr3G85486_Mycgr3T	AEO55703	33	158	81.2048192771	5e-40	


>>

36. ABDF02000085_0
Source: Trichoderma virens Gv29-8, whole genome shotgun sequencing project.

Number of proteins with BLAST hits to this cluster: 2
MultiGeneBlast score: 2.0
Cumulative Blast bit score: 338

Table of genes, locations, strands and annotations of subject cluster:
EHK18680	69384	70863	+	hypothetical_protein	no_locus_tag
EHK18681	76328	77656	+	hypothetical_protein	no_locus_tag
EHK18682	78183	83471	-	non-ribosomal_peptide_synthetase	no_locus_tag
EHK18683	85465	87308	+	hypothetical_protein	no_locus_tag
EHK18684	87521	88966	-	hypothetical_protein	no_locus_tag
EHK18685	91207	93161	+	hypothetical_protein	no_locus_tag
EHK18686	93666	95147	-	hypothetical_protein	no_locus_tag
EHK18687	96467	100675	+	hypothetical_protein	no_locus_tag
EHK18688	101030	108322	+	hypothetical_protein	no_locus_tag
EHK18689	108541	108843	-	hypothetical_protein	no_locus_tag
EHK18690	110784	113297	+	hypothetical_protein	no_locus_tag

Table of Blast hits (query gene, subject gene, %identity, blast score, %coverage, e-value):
Mycgr3G70577_Mycgr3T	EHK18685	26	183	87.3651771957	1e-46	
Mycgr3G85486_Mycgr3T	EHK18684	30	155	80.0	5e-39	


>>

37. AFQF01003643_0
Source: Fusarium oxysporum Fo5176, whole genome shotgun sequencing project.

Number of proteins with BLAST hits to this cluster: 2
MultiGeneBlast score: 2.0
Cumulative Blast bit score: 326

Table of genes, locations, strands and annotations of subject cluster:
EGU74748	76	822	+	hypothetical_protein	no_locus_tag
EGU74749	2714	4598	+	hypothetical_protein	no_locus_tag
EGU74750	5146	6106	-	hypothetical_protein	no_locus_tag
EGU74751	8616	11246	-	hypothetical_protein	no_locus_tag
EGU74752	12084	13800	-	hypothetical_protein	no_locus_tag
EGU74753	15016	15819	+	hypothetical_protein	no_locus_tag

Table of Blast hits (query gene, subject gene, %identity, blast score, %coverage, e-value):
Mycgr3G70577_Mycgr3T	EGU74749	26	182	93.374422188	4e-46	
Mycgr3G85486_Mycgr3T	EGU74748	38	144	49.6385542169	9e-37	


>>

38. GG704911_1
Source: Coccidioides immitis RS genomic scaffold supercont3.1, whole genome shotgun sequence.

Number of proteins with BLAST hits to this cluster: 2
MultiGeneBlast score: 2.0
Cumulative Blast bit score: 306

Table of genes, locations, strands and annotations of subject cluster:
EAS35657	5970514	5971694	+	hypothetical_protein	no_locus_tag
EAS35656	5972483	5973596	+	hypothetical_protein	no_locus_tag
EAS35655	5974058	5975636	-	prolidase	no_locus_tag
EAS35654	5976125	5977693	-	hypothetical_protein	no_locus_tag
EAS35653	5978192	5979824	-	hypothetical_protein	no_locus_tag
EAS35652	5980777	5981427	+	cyclin-dependent_protein_kinase_complex component	no_locus_tag
EAS35651	5982178	5984688	+	palmitoyltransferase_akr1	no_locus_tag
EAS35650	5986030	5987648	-	L-ornithine_5-monooxygenase	no_locus_tag
EAS35649	5987837	5988561	+	hypothetical_protein	no_locus_tag
EAS35647	5989172	6004808	+	amino_acid_adenylation_domain-containing protein	no_locus_tag
EAS35646	6005938	6009291	+	protein_kinase	no_locus_tag
EAS35645	6010543	6013863	+	mRNA_splicing_factor_RNA_helicase	no_locus_tag
EAS35644	6014454	6014806	+	cytochrome_b5	no_locus_tag
EAS35643	6015468	6016073	+	hypothetical_protein	no_locus_tag
EAS35642	6017013	6020978	-	nuclear_migration_protein	no_locus_tag
EAS35641	6021339	6022720	-	hypothetical_protein	no_locus_tag
EAS35640	6023282	6024061	+	hypothetical_protein	no_locus_tag
EAS35639	6024618	6024959	-	hypothetical_protein	no_locus_tag

Table of Blast hits (query gene, subject gene, %identity, blast score, %coverage, e-value):
Mycgr3G40534_Mycgr3T	EAS35647	42	172	81.1912225705	8e-44	
Mycgr3G39931_Mycgr3T	EAS35647	35	134	93.4027777778	4e-31	


>>

39. ACFW01000049_1
Source: Coccidioides posadasii C735 delta SOWgp, whole genome shotgun sequencing project.

Number of proteins with BLAST hits to this cluster: 2
MultiGeneBlast score: 2.0
Cumulative Blast bit score: 306

Table of genes, locations, strands and annotations of subject cluster:
EER24028	3033988	3034596	+	Ubiquinol-cytochrome_C_chaperone_family_protein	no_locus_tag
EER24029	3035394	3036507	+	hypothetical_protein	no_locus_tag
EER24030	3036969	3038547	-	metallopeptidase_M24_family_protein	no_locus_tag
EER24031	3039046	3040614	-	hypothetical_protein	no_locus_tag
EER24032	3041114	3042742	-	hypothetical_protein	no_locus_tag
EER24033	3043688	3044338	+	hypothetical_protein	no_locus_tag
EER24034	3045094	3047604	+	DHHC_zinc_finger_domain_containing_protein	no_locus_tag
EER24035	3048954	3050561	-	L-ornithine_5-monooxygenase,_putative	no_locus_tag
EER24036	3052091	3067586	+	peptide_synthetase,_putative	no_locus_tag
EER24037	3068852	3072205	+	protein_kinase,_putative	no_locus_tag
EER24038	3073461	3076781	+	ATP-dependent_RNA_helicase,_putative	no_locus_tag
EER24039	3078596	3079347	+	ATPase,_AAA_family_protein	no_locus_tag
EER24040	3081163	3082523	+	Protein_kinase_domain_containing_protein	no_locus_tag
EER24041	3083256	3083608	+	Cytochrome_b5-like_Heme/Steroid_binding_domain_containing_protein	no_locus_tag
EER24042	3084270	3084875	+	hypothetical_protein	no_locus_tag
EER24043	3085803	3089765	-	hypothetical_protein	no_locus_tag

Table of Blast hits (query gene, subject gene, %identity, blast score, %coverage, e-value):
Mycgr3G40534_Mycgr3T	EER24036	41	172	80.8777429467	1e-43	
Mycgr3G39931_Mycgr3T	EER24036	35	134	93.4027777778	3e-31	


>>

40. CH476615_1
Source: Uncinocarpus reesii 1704 scaffold_1 genomic scaffold, whole genome shotgun sequence.

Number of proteins with BLAST hits to this cluster: 2
MultiGeneBlast score: 2.0
Cumulative Blast bit score: 302

Table of genes, locations, strands and annotations of subject cluster:
EEP76038	2069317	2070027	-	predicted_protein	no_locus_tag
EEP76039	2071204	2075118	+	predicted_protein	no_locus_tag
EEP76040	2075952	2081256	-	ATP-dependent_RNA_helicase_DHX8	no_locus_tag
EEP76041	2082428	2085782	-	hypothetical_protein	no_locus_tag
EEP76042	2086732	2097150	-	predicted_protein	no_locus_tag
EEP76043	2098708	2102342	-	predicted_protein	no_locus_tag
EEP76044	2103621	2104414	+	conserved_hypothetical_protein	no_locus_tag
EEP76045	2104471	2105278	-	predicted_protein	no_locus_tag
EEP76046	2105825	2106419	+	predicted_protein	no_locus_tag
EEP76047	2106626	2110906	-	5-oxoprolinase	no_locus_tag
EEP76048	2112296	2115157	+	predicted_protein	no_locus_tag
EEP76049	2115713	2117550	-	predicted_protein	no_locus_tag
EEP76050	2118303	2119740	-	predicted_protein	no_locus_tag
EEP76051	2120337	2121860	-	conserved_hypothetical_protein	no_locus_tag

Table of Blast hits (query gene, subject gene, %identity, blast score, %coverage, e-value):
Mycgr3G40534_Mycgr3T	EEP76043	42	172	81.1912225705	3e-44	
Mycgr3G39931_Mycgr3T	EEP76042	34	130	93.4027777778	8e-30	


>>

41. KB644411_1
Source: Penicillium oxalicum 114-2 unplaced genomic scaffold scaffold_4, whole genome shotgun sequence.

Number of proteins with BLAST hits to this cluster: 2
MultiGeneBlast score: 2.0
Cumulative Blast bit score: 301

Table of genes, locations, strands and annotations of subject cluster:
EPS29118	2377756	2378022	+	hypothetical_protein	no_locus_tag
EPS29119	2379605	2380057	-	hypothetical_protein	no_locus_tag
EPS29120	2380436	2380825	+	hypothetical_protein	no_locus_tag
EPS29121	2383429	2384214	+	hypothetical_protein	no_locus_tag
EPS29122	2385035	2387741	+	hypothetical_protein	no_locus_tag
EPS29123	2388999	2389100	+	hypothetical_protein	no_locus_tag
EPS29124	2389674	2391288	-	hypothetical_protein	no_locus_tag
EPS29125	2397439	2413126	+	hypothetical_protein	no_locus_tag

Table of Blast hits (query gene, subject gene, %identity, blast score, %coverage, e-value):
Mycgr3G40534_Mycgr3T	EPS29125	41	175	82.4451410658	1e-44	
Mycgr3G39931_Mycgr3T	EPS29125	34	126	90.9722222222	1e-28	


>>

42. EQ962653_1
Source: Talaromyces stipitatus ATCC 10500 scf_1105507295527 genomic scaffold, whole genome shotgun sequence.

Number of proteins with BLAST hits to this cluster: 2
MultiGeneBlast score: 2.0
Cumulative Blast bit score: 301

Table of genes, locations, strands and annotations of subject cluster:
EED21784	2652459	2654179	+	conserved_hypothetical_protein	no_locus_tag
EED21785	2656489	2659379	+	cyclin-dependent_protein_kinase_complex component, putative	no_locus_tag
EED21786	2660237	2662729	+	palmitoyltransferase_SidR	no_locus_tag
EED21787	2664344	2665605	-	conserved_hypothetical_protein	no_locus_tag
EED21788	2668207	2669704	-	L-ornithine_N5-oxygenase_SidA	no_locus_tag
EED21789	2670983	2686751	+	nonribosomal_siderophore_peptide_synthase_SidC	no_locus_tag

Table of Blast hits (query gene, subject gene, %identity, blast score, %coverage, e-value):
Mycgr3G40534_Mycgr3T	EED21789	36	168	102.821316614	3e-42	
Mycgr3G39931_Mycgr3T	EED21789	34	133	90.9722222222	1e-30	


>>

43. DS995701_0
Source: Microsporum canis CBS 113480 supercont1.1 genomic scaffold, whole genome shotgun sequence.

Number of proteins with BLAST hits to this cluster: 2
MultiGeneBlast score: 2.0
Cumulative Blast bit score: 299

Table of genes, locations, strands and annotations of subject cluster:
EEQ27368	645122	646735	-	conserved_hypothetical_protein	no_locus_tag
EEQ27369	647065	648010	-	type_2A_phosphatase_activator_TIP41	no_locus_tag
EEQ27370	648386	649619	+	serine/threonine-protein_kinase_6	no_locus_tag
EEQ27371	649725	650587	-	metalloprotease_ATP23	no_locus_tag
EEQ27372	651099	652857	+	cystathionine_beta-synthase	no_locus_tag
EEQ27373	653414	654375	-	signal_recognition_particle_receptor_subunit beta	no_locus_tag
EEQ27374	654907	656129	+	wiskott-Aldrich_syndrome_protein_family_member 2	no_locus_tag
EEQ27375	656694	658280	-	glutamate_5-kinase	no_locus_tag
EEQ27376	659838	662841	-	AnkA	no_locus_tag
EEQ27377	664435	680056	-	nonribosomal_peptide_synthetase_2	no_locus_tag
EEQ27378	681825	683396	+	L-ornithine_5-monooxygenase	no_locus_tag
EEQ27379	683811	684452	-	hypothetical_protein	no_locus_tag
EEQ27380	685078	686900	-	palmitoyltransferase_akr1	no_locus_tag
EEQ27381	687778	691074	+	ATP-dependent_RNA_helicase_DHX8	no_locus_tag
EEQ27382	691768	692163	-	predicted_protein	no_locus_tag
EEQ27383	692804	694442	+	conserved_hypothetical_protein	no_locus_tag
EEQ27384	696208	696843	-	conserved_hypothetical_protein	no_locus_tag
EEQ27385	697422	697742	+	conserved_hypothetical_protein	no_locus_tag
EEQ27386	698296	698910	+	conserved_hypothetical_protein	no_locus_tag
EEQ27387	699544	703636	-	conserved_hypothetical_protein	no_locus_tag

Table of Blast hits (query gene, subject gene, %identity, blast score, %coverage, e-value):
Mycgr3G40534_Mycgr3T	EEQ27377	40	169	81.5047021944	1e-42	
Mycgr3G39931_Mycgr3T	EEQ27377	35	130	90.2777777778	9e-30	


>>

44. AM920428_1
Source: Penicillium chrysogenum Wisconsin 54-1255 complete genome, contig Pc00c13.

Number of proteins with BLAST hits to this cluster: 2
MultiGeneBlast score: 2.0
Cumulative Blast bit score: 297

Table of genes, locations, strands and annotations of subject cluster:
CAP91589	1272398	1276386	+	not_annotated	Pc13g05200
CAP91590	1277127	1278325	+	not_annotated	Pc13g05210
CAP91591	1280487	1280849	-	not_annotated	Pc13g05220
CAP91592	1281174	1284548	-	not_annotated	Pc13g05230
CAP91593	1285814	1289005	-	not_annotated	Pc13g05240
CAP91594	1290919	1306476	-	not_annotated	Pc13g05250
CAP91595	1307856	1309413	+	not_annotated	Pc13g05260
CAP91596	1311780	1314148	-	not_annotated	Pc13g05270
CAP91597	1314789	1315310	-	hypothetical_protein	Pc13g05280
CAP91598	1315880	1317574	+	not_annotated	Pc13g05290
CAP91599	1319842	1320546	+	not_annotated	Pc13g05300
CAP91600	1320770	1322204	-	not_annotated	Pc13g05310
CAP91601	1323656	1325415	+	not_annotated	Pc13g05320
CAP91602	1326191	1327193	-	not_annotated	Pc13g05330

Table of Blast hits (query gene, subject gene, %identity, blast score, %coverage, e-value):
Mycgr3G40534_Mycgr3T	CAP91594	38	177	85.5799373041	2e-45	
Mycgr3G39931_Mycgr3T	CAP91594	32	120	90.9722222222	2e-26	


>>

45. JH126399_2
Source: Cordyceps militaris CM01 unplaced genomic scaffold CCM_S00001, whole genome shotgun sequence.

Number of proteins with BLAST hits to this cluster: 2
MultiGeneBlast score: 2.0
Cumulative Blast bit score: 295

Table of genes, locations, strands and annotations of subject cluster:
EGX97040	5465650	5466994	+	hypothetical_protein	no_locus_tag
EGX97041	5467965	5469862	+	amidase_family_protein	no_locus_tag
EGX97042	5472306	5474576	+	hypothetical_protein	no_locus_tag
EGX97043	5475227	5475631	-	glyoxalase_family_protein	no_locus_tag
EGX97044	5475843	5477372	-	betaine_aldehyde_dehydrogenase	no_locus_tag
EGX97045	5479825	5481462	+	choline_oxidase_(CodA),_putative	no_locus_tag
EGX97046	5481892	5496446	-	nonribosomal_siderophore_peptide_synthase	no_locus_tag

Table of Blast hits (query gene, subject gene, %identity, blast score, %coverage, e-value):
Mycgr3G40534_Mycgr3T	EGX97046	41	169	81.5047021944	9e-43	
Mycgr3G39931_Mycgr3T	EGX97046	33	126	90.2777777778	2e-28	


>>

46. GL377303_1
Source: Schizophyllum commune H4-8 unplaced genomic scaffold SCHCOscaffold_2, whole genome shotgun sequence.

Number of proteins with BLAST hits to this cluster: 2
MultiGeneBlast score: 2.0
Cumulative Blast bit score: 294

Table of genes, locations, strands and annotations of subject cluster:
EFJ00411	3162700	3165160	+	hypothetical_protein	no_locus_tag
EFJ00412	3165592	3167173	+	hypothetical_protein	no_locus_tag
EFJ00413	3168332	3169885	+	hypothetical_protein	no_locus_tag
EFJ00414	3171204	3171719	+	hypothetical_protein	no_locus_tag
EFJ01216	3171834	3175877	-	hypothetical_protein	no_locus_tag
EFJ01217	3176250	3179923	-	hypothetical_protein	no_locus_tag
EFJ01218	3180710	3199916	-	hypothetical_protein	no_locus_tag
EFJ00415	3200241	3205280	+	hypothetical_protein	no_locus_tag
EFJ00416	3207256	3207732	+	expressed_protein	no_locus_tag
EFJ01219	3208544	3210956	-	hypothetical_protein	no_locus_tag
EFJ00417	3211669	3213237	+	hypothetical_protein	no_locus_tag
EFJ01220	3215816	3216695	-	hypothetical_protein	no_locus_tag
EFJ01221	3216924	3218010	-	hypothetical_protein	no_locus_tag
EFJ00418	3218164	3219373	+	hypothetical_protein	no_locus_tag

Table of Blast hits (query gene, subject gene, %identity, blast score, %coverage, e-value):
Mycgr3G40534_Mycgr3T	EFJ01218	37	187	105.329153605	7e-49	
Mycgr3G39931_Mycgr3T	EFJ01218	33	107	91.3194444444	2e-22	


>>

47. DS995900_0
Source: Penicillium marneffei ATCC 18224 scf_1105668340758 genomic scaffold, whole genome shotgun sequence.

Number of proteins with BLAST hits to this cluster: 2
MultiGeneBlast score: 2.0
Cumulative Blast bit score: 293

Table of genes, locations, strands and annotations of subject cluster:
EEA25899	2199123	2200173	+	SRP_receptor_beta_subunit_(Srp102),_putative	no_locus_tag
EEA25900	2200641	2202411	-	cystathionine_beta-synthase,_putative	no_locus_tag
EEA25901	2202866	2204580	+	conserved_hypothetical_protein	no_locus_tag
EEA25902	2206857	2208182	+	hypothetical_protein	no_locus_tag
EEA25904	2209101	2209913	+	cyclin-dependent_protein_kinase_complex component, putative	no_locus_tag
EEA25905	2211232	2213725	+	palmitoyltransferase_SidR	no_locus_tag
EEA25906	2214865	2216378	-	L-ornithine_N5-oxygenase_SidA	no_locus_tag
EEA25907	2217834	2233637	+	nonribosomal_siderophore_peptide_synthase, putative	no_locus_tag
EEA25908	2237315	2240286	+	protein_kinase,_putative	no_locus_tag
EEA25909	2241437	2244832	+	mRNA_splicing_factor_RNA_helicase_(Cdc28), putative	no_locus_tag
EEA25911	2245345	2245636	+	cytochrome_b5,_putative	no_locus_tag
EEA25914	2248094	2248882	-	conserved_hypothetical_protein	no_locus_tag
EEA25915	2249753	2253695	-	nuclear_migration_protein,_putative	no_locus_tag

Table of Blast hits (query gene, subject gene, %identity, blast score, %coverage, e-value):
Mycgr3G40534_Mycgr3T	EEA25907	39	161	81.8181818182	4e-40	
Mycgr3G39931_Mycgr3T	EEA25907	33	132	90.9722222222	1e-30	


>>

48. DS990636_1
Source: Ajellomyces capsulatus H88 supercont1.1 genomic scaffold, whole genome shotgun sequence.

Number of proteins with BLAST hits to this cluster: 2
MultiGeneBlast score: 2.0
Cumulative Blast bit score: 289

Table of genes, locations, strands and annotations of subject cluster:
EGC41884	4834787	4835706	+	predicted_protein	no_locus_tag
EGC41885	4836254	4836910	-	conserved_hypothetical_protein	no_locus_tag
EGC41886	4838220	4838604	-	cytochrome_b5	no_locus_tag
EGC41887	4839194	4842586	-	ATP-dependent_RNA_helicase_DHX8	no_locus_tag
EGC41888	4844626	4848302	-	conserved_hypothetical_protein	no_locus_tag
EGC41889	4851004	4852714	-	nonribosomal_peptide_synthase	no_locus_tag
EGC41890	4852900	4866948	-	nonribosomal_peptide_synthetase	no_locus_tag

Table of Blast hits (query gene, subject gene, %identity, blast score, %coverage, e-value):
Mycgr3G40534_Mycgr3T	EGC41890	39	167	102.194357367	5e-42	
Mycgr3G39931_Mycgr3T	EGC41890	31	122	96.875	3e-27	


>>

49. CP003009_1
Source: Thielavia terrestris NRRL 8126 chromosome 1, complete sequence.

Number of proteins with BLAST hits to this cluster: 2
MultiGeneBlast score: 2.0
Cumulative Blast bit score: 280

Table of genes, locations, strands and annotations of subject cluster:
AEO63759	6139732	6141678	+	hypothetical_protein	THITE_2109354
AEO63760	6143234	6144560	+	glycoside_hydrolase_family_16_protein	THITE_2042795
AEO63761	6146794	6148029	-	hypothetical_protein	THITE_2126217
AEO63762	6149031	6150051	-	hypothetical_protein	THITE_123303
AEO63763	6151398	6153202	-	hypothetical_protein	THITE_2109357
AEO63764	6154333	6156423	-	hypothetical_protein	THITE_2109360
AEO63765	6157633	6158444	+	hypothetical_protein	THITE_135405
AEO63766	6158586	6173589	-	non-ribosomal_peptide_synthetase	THITE_62324
AEO63767	6174935	6176671	-	hypothetical_protein	THITE_2109366
AEO63768	6180825	6181815	+	hypothetical_protein	THITE_2109370
AEO63769	6183355	6185013	+	hypothetical_protein	THITE_2034747
AEO63770	6185289	6188335	-	hypothetical_protein	THITE_2109372
AEO63771	6189205	6189366	-	hypothetical_protein	THITE_47801
AEO63772	6190201	6190500	-	hypothetical_protein	THITE_48000

Table of Blast hits (query gene, subject gene, %identity, blast score, %coverage, e-value):
Mycgr3G40534_Mycgr3T	AEO63766	42	164	81.5047021944	3e-41	
Mycgr3G39931_Mycgr3T	AEO63766	30	116	89.2361111111	3e-25	


>>

50. KE375213_0
Source: Blumeria graminis f. sp. tritici 96224 unplaced genomic scaffold Scaffold-87, whole genome shotgun sequence.

Number of proteins with BLAST hits to this cluster: 2
MultiGeneBlast score: 2.0
Cumulative Blast bit score: 279

Table of genes, locations, strands and annotations of subject cluster:
EPQ61837	1547557	1548306	+	hypothetical_protein	no_locus_tag
EPQ61838	1548303	1549914	-	hypothetical_protein	no_locus_tag
EPQ61839	1560739	1562306	+	L-ornithine_5-monooxygenase	no_locus_tag
EPQ61840	1565561	1566808	+	hypothetical_protein	no_locus_tag
EPQ61841	1567007	1580442	+	Alpha_aminoadipate_reductase	no_locus_tag
EPQ61842	1589498	1590070	+	hypothetical_protein	no_locus_tag

Table of Blast hits (query gene, subject gene, %identity, blast score, %coverage, e-value):
Mycgr3G40534_Mycgr3T	EPQ61840	37	140	90.2821316614	1e-34	
Mycgr3G39931_Mycgr3T	EPQ61841	36	139	90.625	6e-33	


>>

51. GL698712_1
Source: Metarhizium anisopliae ARSEF 23 unplaced genomic scaffold Scf_002, whole genome shotgun sequence.

Number of proteins with BLAST hits to this cluster: 2
MultiGeneBlast score: 2.0
Cumulative Blast bit score: 277

Table of genes, locations, strands and annotations of subject cluster:
EFZ02302	1057191	1058582	+	hypothetical_protein	no_locus_tag
EFZ02303	1060399	1062335	+	hypothetical_protein	no_locus_tag
EFZ02304	1062981	1063379	+	glyoxalase/bleomycin_resistance	no_locus_tag
EFZ02305	1063846	1065375	-	betaine_aldehyde_dehydrogenase	no_locus_tag
EFZ02306	1068612	1070246	+	choline_oxidase_(CodA)	no_locus_tag
EFZ02307	1071342	1073069	+	DUF1479_domain-containing_protein	no_locus_tag
EFZ02308	1073222	1087875	-	peptide_synthetase	no_locus_tag

Table of Blast hits (query gene, subject gene, %identity, blast score, %coverage, e-value):
Mycgr3G40534_Mycgr3T	EFZ02308	37	156	87.1473354232	3e-38	
Mycgr3G39931_Mycgr3T	EFZ02308	33	121	89.9305555556	6e-27	


>>

52. FQ790277_0
Source: Botryotinia fuckeliana T4 SuperContig_379_1 genomic supercontig.

Number of proteins with BLAST hits to this cluster: 2
MultiGeneBlast score: 2.0
Cumulative Blast bit score: 273

Table of genes, locations, strands and annotations of subject cluster:
CCD45288	20035	21345	+	hypothetical_protein	BofuT4_P119940.1
CCD45289	21757	22388	-	hypothetical_protein	BofuT4_P119950.1
CCD45290	22451	23806	+	BcYVC1,_Ca2+_channel_protein,_partial_sequence	BofuT4_P119960.1
CCD45291	24490	24945	+	BcYVC1,_Ca2+_channel_protein,_partial_sequence	BofuT4_P119970.1
CCD45292	28830	30466	-	similar_to_l-ornithine_5-monooxygenase	BofuT4_P119980.1
CCD45293	31845	32284	-	predicted_protein	BofuT4_uP119990.1
CCD45294	33266	37575	-	similar_to_ABC_transporter	BofuT4_P120000.1
CCD45295	39844	43181	+	BcNRPS2,_nonribosomal_peptide_synthetase, partial sequence	BofuT4_P120010.1
CCD45296	44232	52768	+	BcNRPS2,_nonribosomal_peptide_synthetase, partial sequence	BofuT4_P120020.1
CCD45297	53142	55183	+	hypothetical_protein	BofuT4_P120030.1
CCD45298	56018	57694	+	similar_to_C2HC5_finger_protein	BofuT4_P120040.1
CCD45299	57994	60876	-	similar_to_TPR_domain-containing_protein	BofuT4_P120050.1
CCD45300	61369	66203	-	similar_to_GYF_domain-containing_protein	BofuT4_P120060.1
CCD45301	68218	69471	+	hypothetical_protein	BofuT4_P120070.1
CCD45302	71031	71903	+	hypothetical_protein	BofuT4_P120080.1

Table of Blast hits (query gene, subject gene, %identity, blast score, %coverage, e-value):
Mycgr3G40534_Mycgr3T	CCD45295	37	153	81.8181818182	1e-37	
Mycgr3G39931_Mycgr3T	CCD45296	31	120	99.3055555556	1e-26	


>>

53. CP003002_1
Source: Myceliophthora thermophila ATCC 42464 chromosome 1, complete sequence.

Number of proteins with BLAST hits to this cluster: 2
MultiGeneBlast score: 2.0
Cumulative Blast bit score: 273

Table of genes, locations, strands and annotations of subject cluster:
AEO55747	10827393	10827764	+	hypothetical_protein	MYCTH_2299879
AEO55748	10830620	10832556	+	hypothetical_protein	MYCTH_2299883
AEO55749	10834002	10835234	+	glycoside_hydrolase_family_16_protein	MYCTH_37570
AEO55750	10836047	10837201	-	hypothetical_protein	MYCTH_2299886
AEO55751	10839172	10840329	-	hypothetical_protein	MYCTH_2299887
AEO55752	10840549	10840929	+	hypothetical_protein	MYCTH_2299888
AEO55753	10842451	10844658	-	hypothetical_protein	MYCTH_2299891
AEO55754	10845713	10846607	+	hypothetical_protein	MYCTH_2314374
AEO55755	10846889	10862191	-	non-ribosomal_peptide_synthetase	MYCTH_97310

Table of Blast hits (query gene, subject gene, %identity, blast score, %coverage, e-value):
Mycgr3G40534_Mycgr3T	AEO55755	36	154	99.6865203762	1e-37	
Mycgr3G39931_Mycgr3T	AEO55755	30	119	88.8888888889	3e-26	


>>

54. CM001197_0
Source: Mycosphaerella graminicola IPO323 chromosome 2, whole genome shotgun sequence.

Number of proteins with BLAST hits to this cluster: 2
MultiGeneBlast score: 2.0
Cumulative Blast bit score: 273

Table of genes, locations, strands and annotations of subject cluster:
EGP90758	420584	422080	-	hypothetical_protein	no_locus_tag
EGP89714	422453	423453	+	hypothetical_protein	no_locus_tag
EGP90757	423720	424702	-	hypothetical_protein	no_locus_tag
EGP90756	427564	428871	-	hypothetical_protein	no_locus_tag
EGP89715	429154	431323	+	hypothetical_protein	no_locus_tag
EGP90755	431119	432712	-	putative_L-ornithine_5-monooxygenase	no_locus_tag
EGP90754	433742	437840	-	putative_ABC_transporter	no_locus_tag
EGP89716	439283	453243	+	putative_Non-ribosomal_peptide_synthetase	no_locus_tag
EGP90753	453825	455477	-	hypothetical_protein	no_locus_tag
EGP89717	455916	456450	+	hypothetical_protein	no_locus_tag
EGP90752	456769	458519	-	hypothetical_protein	no_locus_tag
EGP90751	459143	460416	-	hypothetical_protein	no_locus_tag
EGP90750	461149	468432	-	TOR1_phosphatidylinositol_3-kinase	no_locus_tag
EGP89718	468869	471319	+	hypothetical_protein	no_locus_tag
EGP89719	471658	471819	+	hypothetical_protein	no_locus_tag
EGP90749	472679	473598	-	hypothetical_protein	no_locus_tag

Table of Blast hits (query gene, subject gene, %identity, blast score, %coverage, e-value):
Mycgr3G40534_Mycgr3T	EGP89716	37	139	82.131661442	2e-32	
Mycgr3G39931_Mycgr3T	EGP89716	35	134	90.625	2e-31	


>>

55. GL988041_0
Source: Chaetomium thermophilum var. thermophilum DSM 1495 unplaced genomic scaffold scf7180000011816, whole genome shotgun sequence.

Number of proteins with BLAST hits to this cluster: 2
MultiGeneBlast score: 2.0
Cumulative Blast bit score: 272

Table of genes, locations, strands and annotations of subject cluster:
EGS20290	1255	3822	-	hypothetical_protein	no_locus_tag
EGS20291	6067	19404	-	nonribosomal_peptide_synthase-like_protein	no_locus_tag
EGS20292	22656	24251	-	putative_L-ornithine_protein	no_locus_tag
EGS20293	27302	28434	+	hypothetical_protein	no_locus_tag
EGS20294	31475	33265	+	hypothetical_protein	no_locus_tag
EGS20295	34043	35937	+	hypothetical_protein	no_locus_tag
EGS20296	36137	37615	-	putative_malic_acid_transport_protein	no_locus_tag
EGS20297	38382	40308	+	hypothetical_protein	no_locus_tag

Table of Blast hits (query gene, subject gene, %identity, blast score, %coverage, e-value):
Mycgr3G40534_Mycgr3T	EGS20291	36	157	106.269592476	8e-39	
Mycgr3G39931_Mycgr3T	EGS20291	33	115	92.0138888889	1e-24	


>>

56. ABDF02000001_0
Source: Trichoderma virens Gv29-8, whole genome shotgun sequencing project.

Number of proteins with BLAST hits to this cluster: 2
MultiGeneBlast score: 2.0
Cumulative Blast bit score: 272

Table of genes, locations, strands and annotations of subject cluster:
EHK26831	338219	339191	+	hypothetical_protein	no_locus_tag
EHK26832	339544	340684	-	hypothetical_protein	no_locus_tag
EHK26833	341198	342101	-	hypothetical_protein	no_locus_tag
EHK26834	342553	343845	+	hypothetical_protein	no_locus_tag
EHK26835	344326	346017	+	hypothetical_protein	no_locus_tag
EHK26836	346122	347736	-	hypothetical_protein	no_locus_tag
EHK26837	348434	350695	-	hypothetical_protein	no_locus_tag
EHK26838	353593	355146	-	hypothetical_protein	no_locus_tag
EHK26839	357960	372711	+	putative_non-ribosomal_peptide_synthetase	no_locus_tag
EHK26840	373092	374723	-	hypothetical_protein	no_locus_tag
EHK26841	376878	378404	+	hypothetical_protein	no_locus_tag
EHK26842	379817	381097	-	hypothetical_protein	no_locus_tag
EHK26843	383409	385697	+	hypothetical_protein	no_locus_tag
EHK26844	386262	388125	-	hypothetical_protein	no_locus_tag
EHK26845	388877	390034	-	hypothetical_protein	no_locus_tag
EHK26846	392184	393857	-	hypothetical_protein	no_locus_tag

Table of Blast hits (query gene, subject gene, %identity, blast score, %coverage, e-value):
Mycgr3G40534_Mycgr3T	EHK26839	38	150	81.1912225705	2e-36	
Mycgr3G39931_Mycgr3T	EHK26839	33	122	90.2777777778	3e-27	


>>

57. DS027050_1
Source: Aspergillus clavatus NRRL 1 1099423829796 genomic scaffold, whole genome shotgun sequence.

Number of proteins with BLAST hits to this cluster: 2
MultiGeneBlast score: 2.0
Cumulative Blast bit score: 270

Table of genes, locations, strands and annotations of subject cluster:
EAW12155	225326	226882	+	FAD_binding_monooxygenase,_putative	no_locus_tag
EAW12156	227609	229056	-	MFS_monocarboxylate_transporter,_putative	no_locus_tag
EAW12157	229852	230931	-	mitochondrial_enoyl_reductase,_putative	no_locus_tag
EAW12158	232515	238862	+	nonribosomal_peptide_synthase_SidE	no_locus_tag

Table of Blast hits (query gene, subject gene, %identity, blast score, %coverage, e-value):
Mycgr3G40534_Mycgr3T	EAW12158	40	150	79.6238244514	1e-36	
Mycgr3G39931_Mycgr3T	EAW12158	32	120	88.8888888889	2e-26	


>>

58. CU633895_1
Source: Podospora anserina S mat+ genomic DNA chromosome 4, supercontig 4.

Number of proteins with BLAST hits to this cluster: 2
MultiGeneBlast score: 2.0
Cumulative Blast bit score: 266

Table of genes, locations, strands and annotations of subject cluster:
CAP67077	2304163	2305650	+	not_annotated	no_locus_tag
CAP67078	2305717	2306427	-	not_annotated	no_locus_tag
CAP67079	2307353	2309408	+	not_annotated	no_locus_tag
CAP67080	2311069	2313355	+	not_annotated	no_locus_tag
CAP67081	2315657	2317633	-	not_annotated	no_locus_tag
CAP67082	2318020	2333277	-	not_annotated	no_locus_tag

Table of Blast hits (query gene, subject gene, %identity, blast score, %coverage, e-value):
Mycgr3G40534_Mycgr3T	CAP67082	41	157	81.5047021944	1e-38	
Mycgr3G39931_Mycgr3T	CAP67082	26	109	88.8888888889	7e-23	


>>

59. CH476662_0
Source: Ajellomyces capsulatus NAm1 scaffold_8 genomic scaffold, whole genome shotgun sequence.

Number of proteins with BLAST hits to this cluster: 2
MultiGeneBlast score: 2.0
Cumulative Blast bit score: 265

Table of genes, locations, strands and annotations of subject cluster:
EDN10964	1657707	1658090	-	conserved_hypothetical_protein	no_locus_tag
EDN10965	1659484	1662064	-	hypothetical_protein	no_locus_tag
EDN10966	1664219	1665375	-	predicted_protein	no_locus_tag
EDN10967	1673064	1679253	-	predicted_protein	no_locus_tag
EDN10968	1682681	1684794	-	predicted_protein	no_locus_tag
EDN10969	1686872	1690490	-	palmitoyltransferase_akr1	no_locus_tag
EDN10970	1691918	1693695	-	predicted_protein	no_locus_tag
EDN10971	1694127	1695343	-	conserved_hypothetical_protein	no_locus_tag
EDN10972	1697128	1698216	+	predicted_protein	no_locus_tag
EDN10973	1698736	1700617	+	cystathionine_beta-synthase	no_locus_tag

Table of Blast hits (query gene, subject gene, %identity, blast score, %coverage, e-value):
Mycgr3G40534_Mycgr3T	EDN10968	42	147	78.6833855799	2e-36	
Mycgr3G39931_Mycgr3T	EDN10967	31	118	96.875	8e-26	


>>

60. CH408034_1
Source: Chaetomium globosum CBS 148.51 scaffold_6 genomic scaffold, whole genome shotgun sequence.

Number of proteins with BLAST hits to this cluster: 2
MultiGeneBlast score: 2.0
Cumulative Blast bit score: 255

Table of genes, locations, strands and annotations of subject cluster:
EAQ85524	3746389	3750923	-	hypothetical_protein	no_locus_tag
EAQ85525	3754106	3754370	-	predicted_protein	no_locus_tag
EAQ85526	3756346	3757719	-	hypothetical_protein	no_locus_tag
EAQ85527	3758907	3759726	-	predicted_protein	no_locus_tag
EAQ85528	3762503	3764800	+	hypothetical_protein	no_locus_tag
EAQ85529	3766215	3781488	+	hypothetical_protein	no_locus_tag

Table of Blast hits (query gene, subject gene, %identity, blast score, %coverage, e-value):
Mycgr3G40534_Mycgr3T	EAQ85529	35	145	102.821316614	1e-34	
Mycgr3G39931_Mycgr3T	EAQ85529	33	110	89.9305555556	4e-23	


>>

61. DS989822_0
Source: Arthroderma gypseum CBS 118893 supercont1.1 genomic scaffold, whole genome shotgun sequence.

Number of proteins with BLAST hits to this cluster: 2
MultiGeneBlast score: 2.0
Cumulative Blast bit score: 254

Table of genes, locations, strands and annotations of subject cluster:
EFQ97043	224435	230101	-	kinesin_family_protein	no_locus_tag
EFQ97044	231674	233735	-	hypothetical_protein	no_locus_tag
EFQ97045	234959	237303	-	mitochondrial_division_protein_1	no_locus_tag
EFQ97046	238404	239327	+	chorismate_mutase	no_locus_tag
EFQ97047	239570	240560	-	bcp1	no_locus_tag
EFQ97048	240940	242635	+	GMP_synthase	no_locus_tag
EFQ97049	242865	243245	-	hypothetical_protein	no_locus_tag
EFQ97050	244064	268485	-	hypothetical_protein	no_locus_tag
EFQ97051	272653	273331	+	hypothetical_protein	no_locus_tag
EFQ97052	275201	280623	+	canalicular_multispecific_organic_anion transporter 1	no_locus_tag
EFQ97053	280997	281586	-	hypothetical_protein	no_locus_tag
EFQ97054	282021	284604	+	hypothetical_protein	no_locus_tag
EFQ97055	286345	287595	+	hypothetical_protein	no_locus_tag

Table of Blast hits (query gene, subject gene, %identity, blast score, %coverage, e-value):
Mycgr3G40534_Mycgr3T	EFQ97050	33	135	89.9686520376	2e-31	
Mycgr3G39931_Mycgr3T	EFQ97050	29	119	92.7083333333	6e-26	


>>

62. HF679023_0
Source: Fusarium fujikuroi IMI 58289 draft genome, chromosome FFUJ_chr01.

Number of proteins with BLAST hits to this cluster: 2
MultiGeneBlast score: 2.0
Cumulative Blast bit score: 245

Table of genes, locations, strands and annotations of subject cluster:
CCT61490	162224	163457	-	related_to_2`-hydroxyisoflavone_reductase	FFUJ_02031
CCT61491	163844	164922	+	uncharacterized_protein	FFUJ_02030
CCT61492	165067	166230	-	related_to_carboxyphosphonoenolpyruvate phosphonomutase	FFUJ_02029
CCT61493	166742	168418	+	related_to_nicotinamide_mononucleotide_permease	FFUJ_02028
CCT61494	168881	171459	+	related_to_ARO80-positive_transcription regulator of ARO9 and ARO10	FFUJ_02027
CCT61495	171874	172698	+	uncharacterized_protein	FFUJ_02026
CCT61496	176018	178366	+	related_to_xylan_1,4-beta-xylosidase	FFUJ_02025
CCT61497	178451	179516	-	uncharacterized_protein	FFUJ_02024
CCT61498	180264	181881	+	uncharacterized_protein	FFUJ_02023
CCT61499	181990	189795	-	non-ribosomal_peptide_synthetase	FFUJ_02022
CCT61500	190995	191690	+	uncharacterized_protein	FFUJ_02021
CCT61501	192618	193727	-	related_to_2,4-dienoyl-CoA_reductase_precursor	FFUJ_02020
CCT61502	194395	196233	+	aurofusarin/rubrofusarin_efflux_pump_AFLT	FFUJ_02019
CCT61503	198315	200952	+	related_to_transcription_factor_ZMS1	FFUJ_02018
CCT61504	201393	202938	-	probable_alpha-glucoside_transport_protein	FFUJ_02017
CCT61505	203742	205883	+	related_to_Melibiase_subfamily	FFUJ_02016
CCT61506	206807	208701	+	uncharacterized_protein	FFUJ_02015
CCT61507	209364	210781	+	uncharacterized_protein	FFUJ_02014

Table of Blast hits (query gene, subject gene, %identity, blast score, %coverage, e-value):
Mycgr3G40534_Mycgr3T	CCT61499	37	137	80.2507836991	7e-32	
Mycgr3G39931_Mycgr3T	CCT61499	30	108	92.3611111111	2e-22	


>>

63. DS499596_0
Source: Aspergillus fumigatus A1163 scf_000003 genomic scaffold, whole genome shotgun sequence.

Number of proteins with BLAST hits to this cluster: 2
MultiGeneBlast score: 2.0
Cumulative Blast bit score: 245

Table of genes, locations, strands and annotations of subject cluster:
EDP52225	27735	28916	+	hypothetical_protein	no_locus_tag
EDP52226	31734	32093	+	hypothetical_protein	no_locus_tag
EDP52227	33190	33949	+	PKS-like_enzyme,_putative	no_locus_tag
EDP52228	35079	35906	+	amine_transporter,_putative	no_locus_tag
EDP52229	39937	42165	-	C6_transcription_factor,_putative	no_locus_tag
EDP52230	44255	45315	+	methyltransferase,_putative	no_locus_tag
EDP52231	45768	52883	-	nonribosomal_peptide_synthase,_putative	no_locus_tag
EDP52232	53085	53597	+	hypothetical_protein	no_locus_tag
EDP52233	53918	55618	-	MFS_drug_efflux_transporter,_putative	no_locus_tag
EDP52234	56236	56922	+	conserved_hypothetical_protein	no_locus_tag
EDP52235	57210	59063	+	general_amidase,_putative	no_locus_tag
EDP52236	59383	60624	-	conserved_hypothetical_protein	no_locus_tag
EDP52237	62942	64085	-	endo-1,4-beta-xylanase,_putative	no_locus_tag
EDP52238	65177	66810	+	conserved_hypothetical_protein	no_locus_tag
EDP52239	70530	73321	-	periplasmic_nitrate_reductase,_putative	no_locus_tag

Table of Blast hits (query gene, subject gene, %identity, blast score, %coverage, e-value):
Mycgr3G40534_Mycgr3T	EDP52231	37	133	81.8181818182	1e-30	
Mycgr3G39931_Mycgr3T	EDP52231	30	112	92.0138888889	8e-24	


>>

64. KE145368_0
Source: Glarea lozoyensis ATCC 20868 chromosome Unknown GLAREA4, whole genome shotgun sequence.

Number of proteins with BLAST hits to this cluster: 2
MultiGeneBlast score: 2.0
Cumulative Blast bit score: 240

Table of genes, locations, strands and annotations of subject cluster:
EPE28427	571264	572284	+	Ankyrin_repeat-containing_protein	no_locus_tag
EPE28428	573608	575704	+	Glutathione_synthetase_ATP-binding_protein	no_locus_tag
EPE28429	576313	576801	-	PLP-dependent_transferase	no_locus_tag
EPE28430	578796	579363	-	PLP-dependent_transferase	no_locus_tag
EPE28431	580054	581043	+	hypothetical_protein	no_locus_tag
EPE28432	581557	582668	-	Clavaminate_synthase-like_protein	no_locus_tag
EPE28433	583360	584778	+	FAD/NAD(P)-binding_protein	no_locus_tag
EPE28434	585257	586977	+	PLP-dependent_transferase	no_locus_tag
EPE28435	588414	597802	+	Acetyl-CoA_synthetase-like_protein	no_locus_tag
EPE28436	598904	599991	-	Clavaminate_synthase-like_protein	no_locus_tag
EPE28437	601010	602224	+	alpha/beta-Hydrolase	no_locus_tag
EPE28438	603234	604432	-	Clavaminate_synthase-like_protein	no_locus_tag
EPE28439	605456	608072	+	Acetyl-CoA_synthetase-like_protein	no_locus_tag
EPE28440	608150	611569	+	Acetyl-CoA_synthetase-like_protein	no_locus_tag
EPE28441	612330	613430	-	alpha/beta-Hydrolase	no_locus_tag
EPE28442	614165	615961	+	MFS_general_substrate_transporter	no_locus_tag

Table of Blast hits (query gene, subject gene, %identity, blast score, %coverage, e-value):
Mycgr3G40534_Mycgr3T	EPE28435	33	126	81.1912225705	4e-28	
Mycgr3G39931_Mycgr3T	EPE28435	30	115	90.2777777778	1e-24	


>>

65. KB933064_0
Source: Togninia minima UCRPA7 unplaced genomic scaffold PA7_03_scaffold_293, whole genome shotgun sequence.

Number of proteins with BLAST hits to this cluster: 2
MultiGeneBlast score: 2.0
Cumulative Blast bit score: 239

Table of genes, locations, strands and annotations of subject cluster:
EOO00596	128213	130967	-	putative_glycoside_hydrolase_family_2_protein	no_locus_tag
EOO00602	132107	133330	+	putative_mitochondrial_cytochrome_protein	no_locus_tag
EOO00592	134087	135199	+	hypothetical_protein	no_locus_tag
EOO00601	147741	180254	-	hypothetical_protein	no_locus_tag
EOO00594	183798	184880	-	putative_alpha_beta_hydrolase_protein	no_locus_tag
EOO00604	185818	213011	+	hypothetical_protein	no_locus_tag

Table of Blast hits (query gene, subject gene, %identity, blast score, %coverage, e-value):
Mycgr3G40534_Mycgr3T	EOO00601	36	133	83.3855799373	2e-30	
Mycgr3G39931_Mycgr3T	EOO00604	30	107	91.6666666667	3e-22	


>>

66. CH476616_1
Source: Uncinocarpus reesii 1704 scaffold_2 genomic scaffold, whole genome shotgun sequence.

Number of proteins with BLAST hits to this cluster: 2
MultiGeneBlast score: 2.0
Cumulative Blast bit score: 239

Table of genes, locations, strands and annotations of subject cluster:
EEP79824	5035588	5036097	-	predicted_protein	no_locus_tag
EEP79825	5037062	5039293	+	conserved_hypothetical_protein	no_locus_tag
EEP79826	5041249	5043195	+	predicted_protein	no_locus_tag
EEP79827	5044469	5045443	+	chorismate_mutase	no_locus_tag
EEP79828	5046040	5046509	-	conserved_hypothetical_protein	no_locus_tag
EEP79829	5047129	5047550	+	predicted_protein	no_locus_tag
EEP79830	5047933	5054073	-	predicted_protein	no_locus_tag
EEP79831	5054874	5072607	-	predicted_protein	no_locus_tag

Table of Blast hits (query gene, subject gene, %identity, blast score, %coverage, e-value):
Mycgr3G40534_Mycgr3T	EEP79831	33	131	84.3260188088	5e-30	
Mycgr3G39931_Mycgr3T	EEP79831	31	108	94.0972222222	1e-22	


>>

67. GL377306_0
Source: Schizophyllum commune H4-8 unplaced genomic scaffold SCHCOscaffold_5, whole genome shotgun sequence.

Number of proteins with BLAST hits to this cluster: 1
MultiGeneBlast score: 1.0
Cumulative Blast bit score: 2036

Table of genes, locations, strands and annotations of subject cluster:
EFI97145	315139	315550	-	expressed_protein	no_locus_tag
EFI96706	316116	316463	+	hypothetical_protein	no_locus_tag
EFI96707	318802	319799	+	glycoside_hydrolase_family_43_protein	no_locus_tag
EFI97146	320286	324565	-	hypothetical_protein	no_locus_tag
EFI96708	325048	325389	+	hypothetical_protein	no_locus_tag
EFI96709	328978	330318	+	hypothetical_protein	no_locus_tag
EFI97147	330844	335699	-	hypothetical_protein	no_locus_tag
EFI97148	336326	339842	-	hypothetical_protein	no_locus_tag
EFI96710	340140	340731	+	hypothetical_protein	no_locus_tag
EFI96711	341968	347026	+	hypothetical_protein	no_locus_tag
EFI97149	349631	351695	-	hypothetical_protein	no_locus_tag
EFI96713	353041	355161	+	hypothetical_protein	no_locus_tag
EFI96714	356166	358283	+	hypothetical_protein	no_locus_tag
EFI97150	358679	361365	-	hypothetical_protein	no_locus_tag
EFI97151	361936	364931	-	alkaline_phosphatase	no_locus_tag
EFI97152	365615	366681	-	hypothetical_protein	no_locus_tag

Table of Blast hits (query gene, subject gene, %identity, blast score, %coverage, e-value):
Mycgr3G41235_Mycgr3T	EFI97147	40	1035	101.698670606	0.0	
Mycgr3G41235_Mycgr3T	EFI96711	39	1001	103.323485968	0.0	


>>

68. CAIF01000223_0
Source: Wickerhamomyces ciferrii strain NRRL Y-1031 F-60-10, whole genome shotgun sequencing project.

Number of proteins with BLAST hits to this cluster: 1
MultiGeneBlast score: 1.0
Cumulative Blast bit score: 1642

Table of genes, locations, strands and annotations of subject cluster:
CCH46036	9520	10092	+	Inorganic_phosphate_transport_protein_PHO88	no_locus_tag
CCH46037	10500	12188	+	putative_WD_repeat-containing_protein	no_locus_tag
CCH46038	12819	14153	-	Metal-activated_transcriptional_activator_protein_AMT1	no_locus_tag
CCH46039	14755	15341	+	Ubiquitin-conjugating_enzyme_E2	no_locus_tag
CCH46040	15927	19884	+	hypothetical_protein	no_locus_tag
CCH46041	20067	21617	-	nuclease_domain-containing_protein	no_locus_tag
CCH46042	22027	23889	-	hypothetical_protein	no_locus_tag
CCH46043	24543	25703	-	hypothetical_protein	no_locus_tag
CCH46044	26084	27574	+	Y+L_amino_acid_transporter	no_locus_tag
CCH46045	27746	29680	-	Siderophore_iron_transporter	no_locus_tag
CCH46046	31808	33742	-	Siderophore_iron_transporter	no_locus_tag
CCH46047	36120	38072	+	Siderophore_iron_transporter	no_locus_tag
CCH46048	40043	41986	+	Siderophore_iron_transporter	no_locus_tag

Table of Blast hits (query gene, subject gene, %identity, blast score, %coverage, e-value):
Mycgr3G70577_Mycgr3T	CCH46046	37	426	96.3020030817	7e-137	
Mycgr3G70577_Mycgr3T	CCH46048	36	411	97.0724191063	6e-131	
Mycgr3G70577_Mycgr3T	CCH46047	36	409	97.842835131	4e-130	
Mycgr3G70577_Mycgr3T	CCH46045	37	396	98.9214175655	3e-125	


>>

69. CP002685_0
Source: Arabidopsis thaliana chromosome 2, complete sequence.

Number of proteins with BLAST hits to this cluster: 1
MultiGeneBlast score: 1.0
Cumulative Blast bit score: 1316

Table of genes, locations, strands and annotations of subject cluster:
AEC09003	14589934	14591557	-	protein_kinase_PINOID	PID
AEC09004	14596836	14596904	+	uncharacterized_protein	AT2G34655
AEC09005	14603267	14612387	+	ABC_transporter_C_family_member_2	MRP2
AEC09006	14603267	14612387	+	ABC_transporter_C_family_member_2	MRP2
AEC09008	14612741	14615231	-	uncharacterized_protein	AT2G34670
AEC09007	14613239	14615231	-	uncharacterized_protein	AT2G34670
AEC09009	14616947	14628300	-	Outer_arm_dynein_light_chain_1_protein	AIR9
AEC09010	14630425	14631779	+	glycolipid_transfer_protein	ACD11

Table of Blast hits (query gene, subject gene, %identity, blast score, %coverage, e-value):
Mycgr3G41235_Mycgr3T	AEC09006	31	658	98.9660265879	0.0	
Mycgr3G41235_Mycgr3T	AEC09005	31	658	98.9660265879	0.0	


>>

70. CP002684_0
Source: Arabidopsis thaliana chromosome 1, complete sequence.

Number of proteins with BLAST hits to this cluster: 1
MultiGeneBlast score: 1.0
Cumulative Blast bit score: 1290

Table of genes, locations, strands and annotations of subject cluster:
AEE31208	10710194	10711664	-	probable_pectate_lyase_4	AT1G30350
AEE31209	10715892	10718799	+	Early-responsive_to_dehydration_stress_protein (ERD4)	ERD4
AEE31210	10719169	10720758	-	DAD1-like_acylhydrolase	AT1G30370
AEE31211	10722325	10723013	+	photosystem_I_reaction_center_subunit_psaK	PSAK
AEE31212	10728139	10737697	+	glutathione_S-conjugate_transporting_ATPase	MRP1
AEE31213	10728139	10737697	+	glutathione_S-conjugate_transporting_ATPase	MRP1
AEE31214	10739357	10747017	+	multidrug_resistance-associated_protein_13	MRP13
AEE31215	10748816	10756316	+	ABC_transporter_C_family_member_11	MRP12

Table of Blast hits (query gene, subject gene, %identity, blast score, %coverage, e-value):
Mycgr3G41235_Mycgr3T	AEE31213	31	645	98.670605613	0.0	
Mycgr3G41235_Mycgr3T	AEE31212	31	645	98.670605613	0.0	


>>

71. JH930470_0
Source: Phanerochaete carnosa HHB-10118-sp unplaced genomic scaffold PHACAscaffold_3, whole genome shotgun sequence.

Number of proteins with BLAST hits to this cluster: 1
MultiGeneBlast score: 1.0
Cumulative Blast bit score: 1058

Table of genes, locations, strands and annotations of subject cluster:
EKM58195	2447875	2449543	-	hypothetical_protein	no_locus_tag
EKM58196	2450449	2452254	-	hypothetical_protein	no_locus_tag
EKM58197	2452693	2452992	+	hypothetical_protein	no_locus_tag
EKM58198	2455232	2455437	+	hypothetical_protein	no_locus_tag
EKM58199	2456476	2457592	-	hypothetical_protein	no_locus_tag
EKM58200	2459263	2461635	-	hypothetical_protein	no_locus_tag
EKM58201	2462166	2463179	+	hypothetical_protein	no_locus_tag
EKM58202	2464741	2465983	+	hypothetical_protein	no_locus_tag
EKM58203	2467399	2472467	+	hypothetical_protein	no_locus_tag
EKM58204	2475912	2476943	+	hypothetical_protein	no_locus_tag
EKM58205	2477705	2480581	-	hypothetical_protein	no_locus_tag
EKM58206	2481316	2482024	+	hypothetical_protein	no_locus_tag
EKM58207	2486486	2488868	+	hypothetical_protein	no_locus_tag

Table of Blast hits (query gene, subject gene, %identity, blast score, %coverage, e-value):
Mycgr3G41235_Mycgr3T	EKM58203	41	1058	100.221565731	0.0	


>>

72. JH711789_0
Source: Trametes versicolor FP-101664 SS1 unplaced genomic scaffold TRAVEscaffold_7, whole genome shotgun sequence.

Number of proteins with BLAST hits to this cluster: 1
MultiGeneBlast score: 1.0
Cumulative Blast bit score: 1043

Table of genes, locations, strands and annotations of subject cluster:
EIW57315	597437	599846	+	hypothetical_protein	no_locus_tag
EIW57316	605598	608209	+	calcium/proton_exchanger	no_locus_tag
EIW57317	608803	613175	-	multifunctional_beta-oxidation_protein	no_locus_tag
EIW57318	614052	615692	-	CoA-transferase_family_III	no_locus_tag
EIW57319	616211	621367	-	P-loop_containing_nucleoside_triphosphate hydrolase protein	no_locus_tag
EIW57320	622592	625229	-	DEAD-domain-containing_protein	no_locus_tag
EIW57321	627060	627491	+	hypothetical_protein	no_locus_tag
EIW57322	628553	629541	-	hypothetical_protein	no_locus_tag
EIW57323	630192	631496	+	hypothetical_protein	no_locus_tag
EIW57324	632442	632807	+	hypothetical_protein	no_locus_tag
EIW57325	633448	634711	+	hypothetical_protein	no_locus_tag
EIW57326	636842	639379	+	acyl-CoA_dehydrogenase	no_locus_tag

Table of Blast hits (query gene, subject gene, %identity, blast score, %coverage, e-value):
Mycgr3G41235_Mycgr3T	EIW57319	40	1043	104.062038405	0.0	


>>

73. KB445804_0
Source: Ceriporiopsis subvermispora B unplaced genomic scaffold CERSUscaffold_14, whole genome shotgun sequence.

Number of proteins with BLAST hits to this cluster: 1
MultiGeneBlast score: 1.0
Cumulative Blast bit score: 1041

Table of genes, locations, strands and annotations of subject cluster:
EMD34142	952728	957018	-	hypothetical_protein	no_locus_tag
EMD34143	958067	959254	-	hypothetical_protein	no_locus_tag
EMD34144	961226	962164	-	hypothetical_protein	no_locus_tag
EMD34145	963112	964615	+	hypothetical_protein	no_locus_tag
EMD34146	964997	965423	-	hypothetical_protein	no_locus_tag
EMD34147	967334	970010	+	hypothetical_protein	no_locus_tag
EMD34148	970862	976409	+	hypothetical_protein	no_locus_tag
EMD34149	976890	978647	+	hypothetical_protein	no_locus_tag
EMD34150	979045	980773	+	hypothetical_protein	no_locus_tag
EMD34151	983559	987490	-	hypothetical_protein	no_locus_tag
EMD34152	988168	989650	+	hypothetical_protein	no_locus_tag
EMD34153	993358	996825	-	hypothetical_protein	no_locus_tag

Table of Blast hits (query gene, subject gene, %identity, blast score, %coverage, e-value):
Mycgr3G41235_Mycgr3T	EMD34148	39	1041	103.545051699	0.0	


>>

74. JH687380_1
Source: Stereum hirsutum FP-91666 SS1 unplaced genomic scaffold STEHIscaffold_2, whole genome shotgun sequence.

Number of proteins with BLAST hits to this cluster: 1
MultiGeneBlast score: 1.0
Cumulative Blast bit score: 1039

Table of genes, locations, strands and annotations of subject cluster:
EIM91105	1762698	1764537	-	hypothetical_protein	no_locus_tag
EIM91106	1764774	1766899	+	actin-domain-containing_protein	no_locus_tag
EIM91107	1767450	1769227	+	hypothetical_protein	no_locus_tag
EIM91108	1769623	1771039	+	inorganic_diphosphatase	no_locus_tag
EIM91109	1772803	1774289	-	hypothetical_protein	no_locus_tag
EIM91110	1774995	1776533	-	glycoside_hydrolase	no_locus_tag
EIM91111	1776869	1778829	-	Sodium/hydrogen_exchanger	no_locus_tag
EIM91112	1780394	1781412	+	hypothetical_protein	no_locus_tag
EIM91113	1782241	1787709	+	ABC_transporter	no_locus_tag
EIM91114	1788503	1789902	+	phosphatidylserine_decarboxylase-like_protein	no_locus_tag
EIM91115	1790156	1790973	-	hypothetical_protein	no_locus_tag
EIM91116	1793781	1795515	+	actin-like_protein_Arp3	no_locus_tag
EIM91117	1795992	1799484	+	TPR-like_protein	no_locus_tag
EIM91118	1799947	1800976	-	antifreeze_protein	no_locus_tag
EIM91119	1802317	1803631	-	hypothetical_protein	no_locus_tag
EIM91120	1806694	1809073	+	hypothetical_protein	no_locus_tag

Table of Blast hits (query gene, subject gene, %identity, blast score, %coverage, e-value):
Mycgr3G41235_Mycgr3T	EIM91113	40	1039	99.3353028065	0.0	


>>

75. JH687380_3
Source: Stereum hirsutum FP-91666 SS1 unplaced genomic scaffold STEHIscaffold_2, whole genome shotgun sequence.

Number of proteins with BLAST hits to this cluster: 1
MultiGeneBlast score: 1.0
Cumulative Blast bit score: 1026

Table of genes, locations, strands and annotations of subject cluster:
EIM91425	2802740	2804717	+	hypothetical_protein	no_locus_tag
EIM91426	2806471	2810185	+	glycoside_hydrolase_family_81_protein	no_locus_tag
EIM91427	2810570	2814958	-	hypothetical_protein	no_locus_tag
EIM91428	2815731	2820065	-	ankyrin	no_locus_tag
EIM91429	2822120	2828297	-	ABC_transporter	no_locus_tag

Table of Blast hits (query gene, subject gene, %identity, blast score, %coverage, e-value):
Mycgr3G41235_Mycgr3T	EIM91429	40	1026	102.880354505	0.0	


>>

76. JH717971_0
Source: Fomitiporia mediterranea MF3/22 unplaced genomic scaffold FOMMEscaffold_5, whole genome shotgun sequence.

Number of proteins with BLAST hits to this cluster: 1
MultiGeneBlast score: 1.0
Cumulative Blast bit score: 1023

Table of genes, locations, strands and annotations of subject cluster:
EJD03679	845884	848607	+	acetyl-CoA_synthetase-like_protein	no_locus_tag
EJD03680	850163	850633	-	hypothetical_protein	no_locus_tag
EJD03681	851777	853557	-	hypothetical_protein	no_locus_tag
EJD03682	856968	859677	+	phenylacetyl-CoA_ligase	no_locus_tag
EJD03683	860817	861633	+	hypothetical_protein	no_locus_tag
EJD03684	861869	862695	-	hypothetical_protein	no_locus_tag
EJD03685	862943	863872	-	hypothetical_protein	no_locus_tag
EJD03686	864063	869569	-	ABC_transporter	no_locus_tag
EJD03687	870318	873863	+	hypothetical_protein	no_locus_tag
EJD03688	875280	880794	+	hypothetical_protein	no_locus_tag
EJD03689	881175	882487	+	hypothetical_protein	no_locus_tag
EJD03690	882889	884007	+	hypothetical_protein	no_locus_tag
EJD03691	885088	889520	+	hypothetical_protein	no_locus_tag

Table of Blast hits (query gene, subject gene, %identity, blast score, %coverage, e-value):
Mycgr3G41235_Mycgr3T	EJD03686	39	1023	103.249630724	0.0	


>>

77. JH719400_1
Source: Dichomitus squalens LYAD-421 SS1 unplaced genomic scaffold DICSQscaffold_4, whole genome shotgun sequence.

Number of proteins with BLAST hits to this cluster: 1
MultiGeneBlast score: 1.0
Cumulative Blast bit score: 1018

Table of genes, locations, strands and annotations of subject cluster:
EJF64654	624231	627039	+	calcium/proton_exchanger	no_locus_tag
EJF64655	627573	631734	-	multifunctional_beta-oxidation_protein	no_locus_tag
EJF64656	633222	635101	+	MFS_general_substrate_transporter	no_locus_tag
EJF64657	641871	646695	-	ABC_transporter	no_locus_tag

Table of Blast hits (query gene, subject gene, %identity, blast score, %coverage, e-value):
Mycgr3G41235_Mycgr3T	EJF64657	40	1019	101.107828656	0.0	


>>

78. AACS02000004_0
Source: Coprinopsis cinerea okayama7#130, whole genome shotgun sequencing project.

Number of proteins with BLAST hits to this cluster: 1
MultiGeneBlast score: 1.0
Cumulative Blast bit score: 1010

Table of genes, locations, strands and annotations of subject cluster:
EAU85510	2067905	2068994	-	hypothetical_protein	no_locus_tag
EAU85511	2069973	2071397	+	hypothetical_protein	no_locus_tag
EAU85512	2072754	2073783	+	hypothetical_protein	no_locus_tag
EAU85513	2074485	2075866	+	metal_homeostatis_protein_bsd2	no_locus_tag
EAU85514	2076069	2077208	-	hypothetical_protein	no_locus_tag
EAU85515	2077824	2078574	+	hypothetical_protein	no_locus_tag
EAU85516	2079430	2081417	+	CMGC/CLK_protein_kinase	no_locus_tag
EFI27926	2082913	2083656	-	hypothetical_protein	no_locus_tag
EFI27927	2084004	2086053	-	hypothetical_protein	no_locus_tag
EAU85518	2086199	2087349	+	hypothetical_protein	no_locus_tag
EAU85519	2087523	2093390	+	ATP-binding_cassette_transporter_YOR1	no_locus_tag
EFI27928	2093703	2101960	-	histone_acetyltransferase_mst2	no_locus_tag
EAU85522	2102418	2104161	+	actin_binding_protein	no_locus_tag
EAU85523	2104238	2106788	-	hypothetical_protein	no_locus_tag
EAU85524	2107145	2109248	+	TKL/TKL-ccin_protein_kinase	no_locus_tag
EAU85525	2109688	2110023	+	hypothetical_protein	no_locus_tag
EAU85526	2110507	2111731	-	hypothetical_protein	no_locus_tag
EFI27929	2112726	2116420	-	hypothetical_protein	no_locus_tag

Table of Blast hits (query gene, subject gene, %identity, blast score, %coverage, e-value):
Mycgr3G41235_Mycgr3T	EAU85519	38	1010	105.465288035	0.0	


>>

79. JH931607_1
Source: Agaricus bisporus var. bisporus H97 unplaced genomic scaffold AGABI2scaffold_3, whole genome shotgun sequence.

Number of proteins with BLAST hits to this cluster: 1
MultiGeneBlast score: 1.0
Cumulative Blast bit score: 1008

Table of genes, locations, strands and annotations of subject cluster:
EKV49238	1384135	1385696	+	hypothetical_protein	no_locus_tag
EKV49239	1387823	1390050	+	hypothetical_protein	no_locus_tag
EKV49240	1390432	1392378	+	hypothetical_protein	no_locus_tag
EKV49241	1393879	1395697	-	hypothetical_protein	no_locus_tag
EKV49242	1396389	1401618	+	hypothetical_protein	no_locus_tag
EKV49243	1401950	1407855	-	hypothetical_protein	no_locus_tag

Table of Blast hits (query gene, subject gene, %identity, blast score, %coverage, e-value):
Mycgr3G41235_Mycgr3T	EKV49243	39	1008	101.1816839	0.0	


>>

80. JH687380_2
Source: Stereum hirsutum FP-91666 SS1 unplaced genomic scaffold STEHIscaffold_2, whole genome shotgun sequence.

Number of proteins with BLAST hits to this cluster: 1
MultiGeneBlast score: 1.0
Cumulative Blast bit score: 1008

Table of genes, locations, strands and annotations of subject cluster:
EIM91375	2613877	2615604	+	hypothetical_protein	no_locus_tag
EIM91376	2615965	2618695	-	FAD-binding_domain-containing_protein	no_locus_tag
EIM91377	2619346	2620765	-	hypothetical_protein	no_locus_tag
EIM91378	2621928	2622976	+	glutathione_S-transferase	no_locus_tag
EIM91379	2625947	2626783	+	hypothetical_protein	no_locus_tag
EIM91380	2628152	2629137	-	hypothetical_protein	no_locus_tag
EIM91381	2630136	2632260	+	hypothetical_protein	no_locus_tag
EIM91382	2632680	2638146	-	ABC_transporter	no_locus_tag
EIM91383	2640665	2644233	+	hypothetical_protein	no_locus_tag
EIM91384	2645548	2647237	-	hypothetical_protein	no_locus_tag
EIM91385	2647982	2650722	+	UPF0061-domain-containing_protein	no_locus_tag
EIM91386	2651604	2652729	+	hypothetical_protein	no_locus_tag
EIM91387	2656018	2657027	-	hypothetical_protein	no_locus_tag

Table of Blast hits (query gene, subject gene, %identity, blast score, %coverage, e-value):
Mycgr3G41235_Mycgr3T	EIM91382	39	1008	103.545051699	0.0	


>>

81. JH711575_1
Source: Coniophora puteana RWD-64-598 SS2 unplaced genomic scaffold CONPUscaffold_3, whole genome shotgun sequence.

Number of proteins with BLAST hits to this cluster: 1
MultiGeneBlast score: 1.0
Cumulative Blast bit score: 997

Table of genes, locations, strands and annotations of subject cluster:
EIW84199	1934066	1935404	+	DUF1295-domain-containing_protein	no_locus_tag
EIW84200	1936412	1937413	+	ras-like_protein	no_locus_tag
EIW84201	1937706	1938694	-	complex_I_intermediate-associated_protein_CIA30	no_locus_tag
EIW84202	1940435	1941287	-	hypothetical_protein	no_locus_tag
EIW84203	1942097	1944595	-	DNA_polymerase_eta	no_locus_tag
EIW84204	1947526	1949879	-	flavo_protein	no_locus_tag
EIW84205	1950155	1951400	+	hypothetical_protein	no_locus_tag
EIW84206	1951714	1953001	-	hypothetical_protein	no_locus_tag
EIW84207	1953373	1958654	-	ABC_transporter	no_locus_tag
EIW84208	1959257	1961613	-	P-loop_containing_nucleoside_triphosphate hydrolase protein	no_locus_tag
EIW84209	1962129	1964218	-	PAH-inducible_cytochrome_P450_monooxygenase PC-PAH 1	no_locus_tag
EIW84210	1966560	1968201	-	hypothetical_protein	no_locus_tag
EIW84211	1970158	1971453	-	hypothetical_protein	no_locus_tag
EIW84212	1971947	1972153	-	hypothetical_protein	no_locus_tag
EIW84213	1973568	1975496	+	CMGC_CLK_protein_kinase	no_locus_tag
EIW84214	1976501	1977642	+	hypothetical_protein	no_locus_tag
EIW84215	1978421	1979554	+	ClpP_crotonase	no_locus_tag

Table of Blast hits (query gene, subject gene, %identity, blast score, %coverage, e-value):
Mycgr3G41235_Mycgr3T	EIW84207	40	998	101.329394387	0.0	


>>

82. JH687379_0
Source: Stereum hirsutum FP-91666 SS1 unplaced genomic scaffold STEHIscaffold_1, whole genome shotgun sequence.

Number of proteins with BLAST hits to this cluster: 1
MultiGeneBlast score: 1.0
Cumulative Blast bit score: 991

Table of genes, locations, strands and annotations of subject cluster:
EIM92408	2214342	2217631	-	Pkinase-domain-containing_protein	no_locus_tag
EIM92409	2218239	2222919	+	hypothetical_protein	no_locus_tag
EIM92410	2223570	2225861	-	CDF-like_metal_transporter	no_locus_tag
EIM92411	2227362	2229150	+	hypothetical_protein	no_locus_tag
EIM92412	2229672	2231483	-	hypothetical_protein	no_locus_tag
EIM92413	2231975	2237447	-	ATP-binding_cassette_transporter_YOR1	no_locus_tag
EIM92414	2239137	2239735	-	glutaredoxin	no_locus_tag
EIM92415	2241497	2243627	-	NADH-ubiquinone_oxidoreductase	no_locus_tag
EIM92416	2243772	2245160	+	mannose_6-phosphate_receptor_domain-containing protein	no_locus_tag
EIM92417	2245916	2246841	-	hypothetical_protein	no_locus_tag
EIM92418	2247309	2248264	-	metalloprotease_ATP23	no_locus_tag
EIM92419	2251737	2253749	-	enoyl-CoA_hydratase/carnithine_racemase	no_locus_tag
EIM92420	2254587	2254855	-	hypothetical_protein	no_locus_tag
EIM92421	2256231	2258163	-	hypothetical_protein	no_locus_tag

Table of Blast hits (query gene, subject gene, %identity, blast score, %coverage, e-value):
Mycgr3G41235_Mycgr3T	EIM92413	39	991	100.812407681	0.0	


>>

83. JH711575_2
Source: Coniophora puteana RWD-64-598 SS2 unplaced genomic scaffold CONPUscaffold_3, whole genome shotgun sequence.

Number of proteins with BLAST hits to this cluster: 1
MultiGeneBlast score: 1.0
Cumulative Blast bit score: 973

Table of genes, locations, strands and annotations of subject cluster:
EIW84223	2002727	2005651	-	hypothetical_protein	no_locus_tag
EIW84224	2006360	2007771	+	uracil-DNA_glycosylase	no_locus_tag
EIW84225	2008492	2009638	-	hypothetical_protein	no_locus_tag
EIW84226	2010541	2013876	-	DNA_helicase	no_locus_tag
EIW84227	2014922	2015953	+	hypothetical_protein	no_locus_tag
EIW84228	2016233	2018035	-	williams-Beuren_syndrome_critical_region_protein 20 copy A	no_locus_tag
EIW84229	2018469	2020401	+	DnaJ-domain-containing_protein	no_locus_tag
EIW84230	2021076	2021683	-	hypothetical_protein	no_locus_tag
EIW84231	2022418	2027867	+	P-loop_containing_nucleoside_triphosphate hydrolase protein	no_locus_tag

Table of Blast hits (query gene, subject gene, %identity, blast score, %coverage, e-value):
Mycgr3G41235_Mycgr3T	EIW84231	38	973	102.658788774	0.0	


>>

84. CAFZ01000285_0
Source: Piriformospora indica DSM 11827, whole genome shotgun sequencing project.

Number of proteins with BLAST hits to this cluster: 1
MultiGeneBlast score: 1.0
Cumulative Blast bit score: 948

Table of genes, locations, strands and annotations of subject cluster:
CCA74160	634	2564	+	hypothetical_protein	no_locus_tag
CCA74161	2887	5086	+	related_to_major_facilitator_MirA	no_locus_tag
CCA74162	5319	7551	+	related_to_major_facilitator_MirA	no_locus_tag
CCA74163	7954	10268	+	related_to_Siderophore_iron_transporter_3	no_locus_tag
CCA74164	10526	12259	-	hypothetical_protein	no_locus_tag
CCA74165	12981	14760	-	hypothetical_protein	no_locus_tag
CCA74166	15288	17966	+	hypothetical_protein	no_locus_tag
CCA74167	18678	21594	+	related_to_kinesin_light_chain	no_locus_tag
CCA74168	21771	24040	-	related_to_TY4B-Putative_pseudo-TY4B	no_locus_tag

Table of Blast hits (query gene, subject gene, %identity, blast score, %coverage, e-value):
Mycgr3G70577_Mycgr3T	CCA74161	33	338	94.9152542373	3e-103	
Mycgr3G70577_Mycgr3T	CCA74162	33	317	95.0693374422	4e-95	
Mycgr3G70577_Mycgr3T	CCA74163	30	293	96.4560862866	4e-86	


>>

85. JH971391_1
Source: Agaricus bisporus var. burnettii JB137-S8 unplaced genomic scaffold AGABI1scaffold_7, whole genome shotgun sequence.

Number of proteins with BLAST hits to this cluster: 1
MultiGeneBlast score: 1.0
Cumulative Blast bit score: 931

Table of genes, locations, strands and annotations of subject cluster:
EKM78685	306215	307776	+	hypothetical_protein	no_locus_tag
EKM78686	308962	310962	+	hypothetical_protein	no_locus_tag
EKM78687	312600	313287	+	hypothetical_protein	no_locus_tag
EKM78688	314790	316725	-	hypothetical_protein	no_locus_tag
EKM78689	317301	322517	+	hypothetical_protein	no_locus_tag
EKM78690	322845	328958	-	hypothetical_protein	no_locus_tag

Table of Blast hits (query gene, subject gene, %identity, blast score, %coverage, e-value):
Mycgr3G41235_Mycgr3T	EKM78690	37	931	104.579025111	0.0	


>>

86. JH711789_1
Source: Trametes versicolor FP-101664 SS1 unplaced genomic scaffold TRAVEscaffold_7, whole genome shotgun sequence.

Number of proteins with BLAST hits to this cluster: 1
MultiGeneBlast score: 1.0
Cumulative Blast bit score: 901

Table of genes, locations, strands and annotations of subject cluster:
EIW57389	829878	833214	-	DNA_helicase	no_locus_tag
EIW57390	833492	835398	+	hypothetical_protein	no_locus_tag
EIW57391	835741	837661	-	S-adenosyl-L-methionine-dependent methyltransferase	no_locus_tag
EIW57392	838169	840094	+	DnaJ-domain-containing_protein	no_locus_tag
EIW57393	840769	843731	+	hypothetical_protein	no_locus_tag
EIW57394	845698	846215	-	hypothetical_protein	no_locus_tag
EIW57395	846939	853616	+	ABC_protein	no_locus_tag
EIW57396	853771	856939	-	hypothetical_protein	no_locus_tag
EIW57397	859187	860745	+	NAD-P-binding_protein	no_locus_tag
EIW57398	861673	863061	+	hypothetical_protein	no_locus_tag
EIW57399	865108	865988	+	hypothetical_protein	no_locus_tag
EIW57400	866921	868475	+	WD-40_repeat-containing_protein	no_locus_tag
EIW57401	869610	870661	+	hypothetical_protein	no_locus_tag
EIW57402	872598	873534	-	cyclophilin-like_protein	no_locus_tag

Table of Blast hits (query gene, subject gene, %identity, blast score, %coverage, e-value):
Mycgr3G41235_Mycgr3T	EIW57395	36	901	103.692762186	0.0	


>>

87. KB445804_1
Source: Ceriporiopsis subvermispora B unplaced genomic scaffold CERSUscaffold_14, whole genome shotgun sequence.

Number of proteins with BLAST hits to this cluster: 1
MultiGeneBlast score: 1.0
Cumulative Blast bit score: 892

Table of genes, locations, strands and annotations of subject cluster:
EMD34170	1040009	1042652	-	hypothetical_protein	no_locus_tag
EMD34171	1043818	1045233	-	hypothetical_protein	no_locus_tag
EMD34172	1048364	1048858	-	hypothetical_protein	no_locus_tag
EMD34173	1049519	1050983	-	hypothetical_protein	no_locus_tag
EMD34174	1051122	1052081	+	hypothetical_protein	no_locus_tag
EMD34175	1053620	1057064	+	hypothetical_protein	no_locus_tag
EMD34176	1057319	1064202	-	CsMn25	no_locus_tag

Table of Blast hits (query gene, subject gene, %identity, blast score, %coverage, e-value):
Mycgr3G41235_Mycgr3T	EMD34176	36	892	104.726735598	0.0	


>>

88. JH717968_1
Source: Fomitiporia mediterranea MF3/22 unplaced genomic scaffold FOMMEscaffold_2, whole genome shotgun sequence.

Number of proteins with BLAST hits to this cluster: 1
MultiGeneBlast score: 1.0
Cumulative Blast bit score: 885

Table of genes, locations, strands and annotations of subject cluster:
EJD07133	4298860	4299921	+	A1pp-domain-containing_protein	no_locus_tag
EJD07134	4300577	4302693	+	sugar_transporter	no_locus_tag
EJD07135	4303521	4305035	-	zf-DHHC-domain-containing_protein	no_locus_tag
EJD07136	4306333	4306912	-	hypothetical_protein	no_locus_tag
EJD07137	4307623	4313942	+	ABC_protein	no_locus_tag
EJD07138	4314640	4317612	-	hypothetical_protein	no_locus_tag
EJD07139	4317981	4320123	+	carboxylesterase	no_locus_tag
EJD07140	4320244	4323058	+	hypothetical_protein	no_locus_tag
EJD07141	4324882	4325939	+	hypothetical_protein	no_locus_tag
EJD07142	4327509	4328009	+	hypothetical_protein	no_locus_tag
EJD07143	4331459	4334613	-	TPR-like_protein	no_locus_tag

Table of Blast hits (query gene, subject gene, %identity, blast score, %coverage, e-value):
Mycgr3G41235_Mycgr3T	EJD07137	36	885	104.800590842	0.0	


>>

89. JH931607_0
Source: Agaricus bisporus var. bisporus H97 unplaced genomic scaffold AGABI2scaffold_3, whole genome shotgun sequence.

Number of proteins with BLAST hits to this cluster: 1
MultiGeneBlast score: 1.0
Cumulative Blast bit score: 869

Table of genes, locations, strands and annotations of subject cluster:
EKV49142	1133685	1135335	-	hypothetical_protein	no_locus_tag
EKV49143	1135334	1137138	+	hypothetical_protein	no_locus_tag
EKV49144	1137287	1138260	+	hypothetical_protein	no_locus_tag
EKV49145	1143415	1144430	+	hypothetical_protein	no_locus_tag
EKV49146	1144508	1145953	-	hypothetical_protein	no_locus_tag
EKV49147	1146251	1148447	-	hypothetical_protein	no_locus_tag
EKV49148	1149691	1151888	-	hypothetical_protein	no_locus_tag
EKV49149	1152320	1158449	+	hypothetical_protein	no_locus_tag
EKV49150	1159023	1160216	-	hypothetical_protein	no_locus_tag
EKV49151	1160441	1161182	-	hypothetical_protein	no_locus_tag
EKV49152	1161454	1162015	-	hypothetical_protein	no_locus_tag
EKV49153	1162284	1164552	+	hypothetical_protein	no_locus_tag
EKV49154	1164591	1166657	-	hypothetical_protein	no_locus_tag
EKV49155	1167131	1171925	-	hypothetical_protein	no_locus_tag
EKV49156	1172947	1174037	+	hypothetical_protein	no_locus_tag
EKV49157	1174600	1176325	+	alpha,alpha-trehalose-phosphate_synthase_TPS1 subunit	no_locus_tag
EKV49158	1178176	1182441	+	hypothetical_protein	no_locus_tag

Table of Blast hits (query gene, subject gene, %identity, blast score, %coverage, e-value):
Mycgr3G41235_Mycgr3T	EKV49149	36	869	103.840472674	0.0	


>>

90. JH711575_0
Source: Coniophora puteana RWD-64-598 SS2 unplaced genomic scaffold CONPUscaffold_3, whole genome shotgun sequence.

Number of proteins with BLAST hits to this cluster: 1
MultiGeneBlast score: 1.0
Cumulative Blast bit score: 867

Table of genes, locations, strands and annotations of subject cluster:
EIW84004	1392601	1394029	+	WD40_repeat-like_protein	no_locus_tag
EIW84005	1394557	1395708	+	GroES-like_protein	no_locus_tag
EIW84006	1396080	1397192	-	C5-sterol_desaturase	no_locus_tag
EIW84007	1399251	1403044	+	hypothetical_protein	no_locus_tag
EIW84008	1405464	1406372	-	WD40_repeat-like_protein	no_locus_tag
EIW84009	1408082	1414426	-	ABC_protein	no_locus_tag
EIW84010	1415223	1416999	-	DHS-like_NAD/FAD-binding_domain-containing protein	no_locus_tag
EIW84011	1417242	1419154	+	hypothetical_protein	no_locus_tag
EIW84012	1419563	1422094	+	acyl-CoA_dehydrogenase_NM_domain-like_protein	no_locus_tag
EIW84013	1425028	1426371	-	hypothetical_protein	no_locus_tag
EIW84014	1427597	1428646	+	coproporphyrinogen_III_oxidase	no_locus_tag
EIW84015	1429167	1430054	+	hypothetical_protein	no_locus_tag
EIW84016	1430612	1432910	+	peroxisomal_acyl-CoA-dehydrogenase	no_locus_tag
EIW84017	1433418	1434176	-	hypothetical_protein	no_locus_tag

Table of Blast hits (query gene, subject gene, %identity, blast score, %coverage, e-value):
Mycgr3G41235_Mycgr3T	EIW84009	35	867	105.096011817	0.0	


>>

91. JH687380_0
Source: Stereum hirsutum FP-91666 SS1 unplaced genomic scaffold STEHIscaffold_2, whole genome shotgun sequence.

Number of proteins with BLAST hits to this cluster: 1
MultiGeneBlast score: 1.0
Cumulative Blast bit score: 861

Table of genes, locations, strands and annotations of subject cluster:
EIM90800	840941	841808	+	glycoside_hydrolase	no_locus_tag
EIM90801	843632	844894	+	hypothetical_protein	no_locus_tag
EIM90802	846058	847397	-	hypothetical_protein	no_locus_tag
EIM90803	848195	848512	-	hypothetical_protein	no_locus_tag
EIM90804	855084	857770	-	MFS_general_substrate_transporter	no_locus_tag
EIM90805	858520	865547	-	ABC_protein	no_locus_tag
EIM90806	866723	871368	-	DNase_I-like_protein	no_locus_tag
EIM90807	872746	874243	-	SH3-domain-containing_protein	no_locus_tag
EIM90808	875235	876609	-	thioredoxin-like_protein	no_locus_tag
EIM90809	879240	879623	-	WD40_repeat-like_protein	no_locus_tag
EIM90810	879842	881401	-	hypothetical_protein	no_locus_tag
EIM90811	883194	885680	-	kinase-like_protein	no_locus_tag

Table of Blast hits (query gene, subject gene, %identity, blast score, %coverage, e-value):
Mycgr3G41235_Mycgr3T	EIM90805	36	862	103.249630724	0.0	


>>

92. JH971391_0
Source: Agaricus bisporus var. burnettii JB137-S8 unplaced genomic scaffold AGABI1scaffold_7, whole genome shotgun sequence.

Number of proteins with BLAST hits to this cluster: 1
MultiGeneBlast score: 1.0
Cumulative Blast bit score: 852

Table of genes, locations, strands and annotations of subject cluster:
EKM78588	53834	55485	-	hypothetical_protein	no_locus_tag
EKM78589	55484	57288	+	hypothetical_protein	no_locus_tag
EKM78590	57437	58408	+	hypothetical_protein	no_locus_tag
EKM78591	64123	64504	+	hypothetical_protein	no_locus_tag
EKM78592	65359	66072	-	hypothetical_protein	no_locus_tag
EKM78593	66370	68566	-	hypothetical_protein	no_locus_tag
EKM78594	69806	72003	-	hypothetical_protein	no_locus_tag
EKM78595	72435	78567	+	hypothetical_protein	no_locus_tag
EKM78596	79142	80338	-	hypothetical_protein	no_locus_tag
EKM78597	80563	81304	-	hypothetical_protein	no_locus_tag
EKM78598	81580	82141	-	hypothetical_protein	no_locus_tag
EKM78599	82410	84673	+	hypothetical_protein	no_locus_tag
EKM78600	84743	86525	-	hypothetical_protein	no_locus_tag
EKM78601	87245	92015	-	hypothetical_protein	no_locus_tag
EKM78602	93038	94128	+	hypothetical_protein	no_locus_tag
EKM78603	94691	96416	+	hypothetical_protein	no_locus_tag
EKM78604	98252	102518	+	hypothetical_protein	no_locus_tag

Table of Blast hits (query gene, subject gene, %identity, blast score, %coverage, e-value):
Mycgr3G41235_Mycgr3T	EKM78595	36	852	103.471196455	0.0	


>>

93. JH930470_1
Source: Phanerochaete carnosa HHB-10118-sp unplaced genomic scaffold PHACAscaffold_3, whole genome shotgun sequence.

Number of proteins with BLAST hits to this cluster: 1
MultiGeneBlast score: 1.0
Cumulative Blast bit score: 850

Table of genes, locations, strands and annotations of subject cluster:
EKM58252	2622187	2623112	+	hypothetical_protein	no_locus_tag
EKM58253	2625784	2626910	+	hypothetical_protein	no_locus_tag
EKM58254	2627460	2628232	-	hypothetical_protein	no_locus_tag
EKM58255	2629622	2630635	-	hypothetical_protein	no_locus_tag
EKM58256	2631731	2633174	-	hypothetical_protein	no_locus_tag
EKM58257	2636763	2640370	+	hypothetical_protein	no_locus_tag
EKM58258	2640621	2646585	-	hypothetical_protein	no_locus_tag

Table of Blast hits (query gene, subject gene, %identity, blast score, %coverage, e-value):
Mycgr3G41235_Mycgr3T	EKM58258	35	850	104.35745938	0.0	


>>

94. GL377306_1
Source: Schizophyllum commune H4-8 unplaced genomic scaffold SCHCOscaffold_5, whole genome shotgun sequence.

Number of proteins with BLAST hits to this cluster: 1
MultiGeneBlast score: 1.0
Cumulative Blast bit score: 842

Table of genes, locations, strands and annotations of subject cluster:
EFI96725	396172	397930	+	hypothetical_protein	no_locus_tag
EFI97156	399459	401705	-	hypothetical_protein	no_locus_tag
EFI96726	403426	405531	+	hypothetical_protein	no_locus_tag
EFI96727	406923	409777	+	hypothetical_protein	no_locus_tag
EFI97157	410626	412689	-	hypothetical_protein	no_locus_tag
EFI97158	413061	414031	-	hypothetical_protein	no_locus_tag
EFI96728	415385	421230	+	hypothetical_protein	no_locus_tag
EFI96729	424304	426075	+	hypothetical_protein	no_locus_tag
EFI97159	426403	427659	-	expressed_protein	no_locus_tag
EFI97160	429174	430261	-	expressed_protein	no_locus_tag
EFI97161	430713	431429	-	hypothetical_protein	no_locus_tag
EFI96730	432280	432854	+	hypothetical_protein	no_locus_tag
EFI96731	434533	435882	+	glycoside_hydrolase_family_5_protein	no_locus_tag
EFI97162	436308	438266	-	glycoside_hydrolase_family_5_protein	no_locus_tag
EFI97163	439122	441269	-	hypothetical_protein	no_locus_tag

Table of Blast hits (query gene, subject gene, %identity, blast score, %coverage, e-value):
Mycgr3G41235_Mycgr3T	EFI96728	35	842	103.028064993	0.0	


>>

95. DS027054_0
Source: Aspergillus clavatus NRRL 1 1099423829800 genomic scaffold, whole genome shotgun sequence.

Number of proteins with BLAST hits to this cluster: 1
MultiGeneBlast score: 1.0
Cumulative Blast bit score: 824

Table of genes, locations, strands and annotations of subject cluster:
EAW10377	1003992	1004564	-	DnaJ_domain_protein	no_locus_tag
EAW10378	1005201	1006367	-	cytochrome_c_peroxidase_Ccp1,_putative	no_locus_tag
EAW10379	1009197	1011390	+	GTPase_activating_protein_for_Arf,_putative	no_locus_tag
EAW10380	1011833	1014531	-	mannosyltransferase,_putative	no_locus_tag
EAW10381	1015294	1016798	+	L-ornithine_aminotransferase_Car2,_putative	no_locus_tag
EAW10382	1017851	1018198	-	hypothetical_protein	no_locus_tag
EAW10383	1020376	1020528	+	hypothetical_protein	no_locus_tag
EAW10384	1020563	1021018	+	hypothetical_protein	no_locus_tag
EAW10385	1022331	1026680	+	ABC_multidrug_transporter,_putative	no_locus_tag
EAW10386	1029795	1030994	+	S-adenosyl-methionine-sterol-C- methyltransferas	no_locus_tag
EAW10387	1032369	1033689	+	conserved_hypothetical_protein	no_locus_tag
EAW10388	1035119	1037280	+	phosphate_transporter	no_locus_tag
EAW10389	1039255	1041185	+	conserved_hypothetical_protein	no_locus_tag
EAW10390	1041238	1041948	-	conserved_hypothetical_protein	no_locus_tag
EAW10391	1042986	1044379	-	conserved_hypothetical_protein	no_locus_tag
EAW10392	1045361	1045956	-	conserved_hypothetical_protein	no_locus_tag

Table of Blast hits (query gene, subject gene, %identity, blast score, %coverage, e-value):
Mycgr3G41235_Mycgr3T	EAW10385	34	824	102.363367799	0.0	


>>

96. CP003009_0
Source: Thielavia terrestris NRRL 8126 chromosome 1, complete sequence.

Number of proteins with BLAST hits to this cluster: 1
MultiGeneBlast score: 1.0
Cumulative Blast bit score: 824

Table of genes, locations, strands and annotations of subject cluster:
AEO63436	4972441	4974461	-	hypothetical_protein	THITE_2108696
AEO63437	4975112	4978347	+	hypothetical_protein	THITE_2108697
AEO63438	4979465	4982203	+	hypothetical_protein	THITE_2108701
AEO63439	4983123	4984424	+	hypothetical_protein	THITE_2108702
AEO63440	4989344	4993964	+	hypothetical_protein	THITE_2108707
AEO63441	4995901	4997103	-	hypothetical_protein	THITE_2108709
AEO63442	4998320	4999491	+	hypothetical_protein	THITE_121184
AEO63443	5004030	5005436	+	hypothetical_protein	THITE_2108713
AEO63444	5006234	5007033	-	C-8_sterol_isomerase	THITE_70538
AEO63445	5007492	5008269	+	hypothetical_protein	THITE_2074474
AEO63446	5009165	5010142	+	hypothetical_protein	THITE_2108720
AEO63447	5010686	5012161	-	hypothetical_protein	THITE_2108722
AEO63448	5012747	5014904	+	hypothetical_protein	THITE_2108723

Table of Blast hits (query gene, subject gene, %identity, blast score, %coverage, e-value):
Mycgr3G41235_Mycgr3T	AEO63440	34	824	102.215657312	0.0	


>>

97. CP003003_0
Source: Myceliophthora thermophila ATCC 42464 chromosome 2, complete sequence.

Number of proteins with BLAST hits to this cluster: 1
MultiGeneBlast score: 1.0
Cumulative Blast bit score: 824

Table of genes, locations, strands and annotations of subject cluster:
AEO56924	4488126	4490344	-	hypothetical_protein	MYCTH_2302439
AEO56925	4491493	4494494	+	hypothetical_protein	MYCTH_2302441
AEO56926	4495578	4498324	+	hypothetical_protein	MYCTH_2302442
AEO56927	4499546	4500817	+	hypothetical_protein	MYCTH_2314855
AEO56928	4504494	4509120	+	hypothetical_protein	MYCTH_2302447
AEO56929	4510292	4511524	-	hypothetical_protein	MYCTH_2302452
AEO56930	4512947	4514062	+	hypothetical_protein	MYCTH_2059229
AEO56931	4519165	4520595	+	hypothetical_protein	MYCTH_2302460
AEO56932	4521542	4522455	-	C-8_sterol_isomerase	MYCTH_64893
AEO56933	4523236	4524109	+	hypothetical_protein	MYCTH_2302465
AEO56934	4525239	4526144	+	hypothetical_protein	MYCTH_2302466
AEO56935	4526679	4528136	-	hypothetical_protein	MYCTH_2302467
AEO56936	4528853	4531026	+	hypothetical_protein	MYCTH_2302469

Table of Blast hits (query gene, subject gene, %identity, blast score, %coverage, e-value):
Mycgr3G41235_Mycgr3T	AEO56928	35	824	104.35745938	0.0	


>>

98. CM001232_0
Source: Magnaporthe oryzae 70-15 chromosome 2, whole genome shotgun sequence.

Number of proteins with BLAST hits to this cluster: 1
MultiGeneBlast score: 1.0
Cumulative Blast bit score: 822

Table of genes, locations, strands and annotations of subject cluster:
EHA55954	7899981	7900671	+	hypothetical_protein	no_locus_tag
EHA55955	7901673	7904814	+	C6_transcription_factor	no_locus_tag
EHA55956	7905160	7906544	-	hypothetical_protein	no_locus_tag
EHA55957	7907941	7908771	-	hypothetical_protein	no_locus_tag
EHA55958	7909827	7912286	-	hypothetical_protein	no_locus_tag
EHA55959	7914670	7915933	+	oxidoreductase	no_locus_tag
EHA55960	7918051	7922632	+	multidrug_resistance-associated_protein_2	no_locus_tag
EHA55961	7923395	7924353	-	hypothetical_protein	no_locus_tag
EHA55962	7925421	7927293	+	hypothetical_protein	no_locus_tag
EHA55963	7927431	7928000	-	hypothetical_protein	no_locus_tag
EHA55964	7928702	7929895	+	abhydrolase_domain-containing_protein_12	no_locus_tag
EHA55965	7930419	7931920	+	hypothetical_protein	no_locus_tag
EHA55966	7932193	7934877	-	mechanosensitive_ion_channel_family_protein	no_locus_tag
EHA55967	7938027	7940857	-	XPG_domain-containing_protein	no_locus_tag
EHA55968	7941747	7942426	+	rRNA-processing_protein_FCF1	no_locus_tag

Table of Blast hits (query gene, subject gene, %identity, blast score, %coverage, e-value):
Mycgr3G41235_Mycgr3T	EHA55960	34	822	104.35745938	0.0	


>>

99. JH793788_1
Source: Magnaporthe oryzae Y34 unplaced genomic scaffold Y34_scaffold00766, whole genome shotgun sequence.

Number of proteins with BLAST hits to this cluster: 1
MultiGeneBlast score: 1.0
Cumulative Blast bit score: 816

Table of genes, locations, strands and annotations of subject cluster:
ELQ34443	69038	69717	-	rRNA-processing_protein_FCF1	no_locus_tag
ELQ34444	70607	73437	+	XPG_N-terminal_domain-containing_protein	no_locus_tag
ELQ34445	76588	79272	+	mechanosensitive_ion_channel_family	no_locus_tag
ELQ34446	79545	81046	-	hypothetical_protein	no_locus_tag
ELQ34447	81570	82763	-	abhydrolase_domain-containing_protein_12	no_locus_tag
ELQ34448	83434	86044	-	hypothetical_protein	no_locus_tag
ELQ34449	87112	88070	+	hypothetical_protein	no_locus_tag
ELQ34450	88833	93414	-	multidrug_resistance-associated_protein_2	no_locus_tag

Table of Blast hits (query gene, subject gene, %identity, blast score, %coverage, e-value):
Mycgr3G41235_Mycgr3T	ELQ34450	33	816	104.726735598	0.0	


>>

100. GL891302_0
Source: Neurospora tetrasperma FGSC 2508 unplaced genomic scaffold NEUTE1scaffold_1, whole genome shotgun sequence.

Number of proteins with BLAST hits to this cluster: 1
MultiGeneBlast score: 1.0
Cumulative Blast bit score: 816

Table of genes, locations, strands and annotations of subject cluster:
EGO60388	1194380	1197648	+	hypothetical_protein	no_locus_tag
EGO60389	1198318	1200344	-	hypothetical_protein	no_locus_tag
EGO60390	1201122	1202448	+	hypothetical_protein	no_locus_tag
EGO60391	1203991	1205419	+	hypothetical_protein	no_locus_tag
EGO60392	1207498	1208454	+	hypothetical_protein	no_locus_tag
EGO60393	1212949	1217476	+	hypothetical_protein	no_locus_tag
EGO60394	1219616	1220575	-	hypothetical_protein	no_locus_tag
EGO60395	1222472	1223200	+	hypothetical_protein	no_locus_tag
EGO60396	1225634	1226431	-	hypothetical_protein	no_locus_tag
EGO60397	1234451	1235305	-	hypothetical_protein	no_locus_tag
EGO60398	1236037	1236754	+	hypothetical_protein	no_locus_tag

Table of Blast hits (query gene, subject gene, %identity, blast score, %coverage, e-value):
Mycgr3G41235_Mycgr3T	EGO60393	33	816	104.283604136	0.0	


>>

101. GL891107_1
Source: Neurospora tetrasperma FGSC 2509 unplaced genomic scaffold NEUTE2scaffold_2, whole genome shotgun sequence.

Number of proteins with BLAST hits to this cluster: 1
MultiGeneBlast score: 1.0
Cumulative Blast bit score: 816

Table of genes, locations, strands and annotations of subject cluster:
EGZ75628	4942868	4943947	-	hypothetical_protein	no_locus_tag
EGZ75629	4945202	4945919	-	hypothetical_protein	no_locus_tag
EGZ75630	4946651	4947505	+	C-8_sterol_isomerase_erg-1	no_locus_tag
EGZ75631	4961220	4965747	-	P-loop_containing_nucleoside_triphosphate hydrolase protein	no_locus_tag

Table of Blast hits (query gene, subject gene, %identity, blast score, %coverage, e-value):
Mycgr3G41235_Mycgr3T	EGZ75631	33	816	104.283604136	0.0	


>>

102. HF679025_0
Source: Fusarium fujikuroi IMI 58289 draft genome, chromosome FFUJ_chr03.

Number of proteins with BLAST hits to this cluster: 1
MultiGeneBlast score: 1.0
Cumulative Blast bit score: 814

Table of genes, locations, strands and annotations of subject cluster:
CCT65654	1556067	1557548	+	probable_glycogen_synthase_kinase_3_alpha	FFUJ_02617
CCT65655	1559034	1561610	+	related_to_cap_binding_protein_80_(Cbp80)	FFUJ_02618
CCT65656	1562098	1564611	-	uncharacterized_protein	FFUJ_02619
CCT66662	1565859	1567407	+	related_to_pseudouridine_synthase	FFUJ_14894
CCT65657	1567992	1572518	-	probable_ATP-binding_cassette_transporter protein YOR1	FFUJ_02620
CCT65658	1574507	1575187	+	probable_CSL4-core_component_of_the_3`-5` exosome	FFUJ_02621
CCT65659	1576237	1577190	+	related_to_TFIID_and_SAGA_subunit_TAF61	FFUJ_02622
CCT65660	1578272	1579474	-	related_to_CSI2_protein	FFUJ_02623
CCT65661	1581408	1582108	+	probable_VPS68_Protein_involved_in_vacuolar protein sorting	FFUJ_02624
CCT65662	1582852	1583418	+	uncharacterized_protein	FFUJ_02625
CCT65663	1583511	1584562	-	related_to_DUF410_domain_protein	FFUJ_02626
CCT65664	1586102	1587258	+	related_to_bifunctional_4-hydroxyphenylacetate degradation enzyme	FFUJ_02627
CCT65665	1587610	1589011	+	related_to_ADH5-alcohol_dehydrogenase_V	FFUJ_02628
CCT65666	1589217	1590033	-	uncharacterized_protein	FFUJ_02629
CCT65667	1590973	1592992	+	related_to_Dictyostelium_protein_kinase	FFUJ_02630

Table of Blast hits (query gene, subject gene, %identity, blast score, %coverage, e-value):
Mycgr3G41235_Mycgr3T	CCT65657	34	814	101.403249631	0.0	


>>

103. CM001202_0
Source: Mycosphaerella graminicola IPO323 chromosome 7, whole genome shotgun sequence.

Number of proteins with BLAST hits to this cluster: 1
MultiGeneBlast score: 1.0
Cumulative Blast bit score: 812

Table of genes, locations, strands and annotations of subject cluster:
EGP86241	408293	408709	-	hypothetical_protein	no_locus_tag
EGP86240	409474	410982	-	hypothetical_protein	no_locus_tag
EGP86239	412899	414513	-	hypothetical_protein	no_locus_tag
EGP85586	414996	418179	+	hypothetical_protein	no_locus_tag
EGP85587	418716	420402	+	hypothetical_protein	no_locus_tag
EGP86238	420628	424588	-	hypothetical_protein	no_locus_tag
EGP86237	428260	432801	-	putative_ABC_transporter	no_locus_tag
EGP86236	435960	436483	-	hypothetical_protein	no_locus_tag
EGP85588	440701	441725	+	hypothetical_protein	no_locus_tag
EGP86235	443507	445423	-	hypothetical_protein	no_locus_tag
EGP86234	446187	446888	-	hypothetical_protein	no_locus_tag
EGP85589	447656	449247	+	putative_1,2-alpha-mannosidase	no_locus_tag
EGP85590	449985	450985	+	hypothetical_protein	no_locus_tag

Table of Blast hits (query gene, subject gene, %identity, blast score, %coverage, e-value):
Mycgr3G41235_Mycgr3T	EGP86237	33	812	105.465288035	0.0	


>>

104. GL385397_1
Source: Gaeumannomyces graminis var. tritici R3-111a-1 unplaced genomic scaffold supercont2.3, whole genome shotgun sequence.

Number of proteins with BLAST hits to this cluster: 1
MultiGeneBlast score: 1.0
Cumulative Blast bit score: 805

Table of genes, locations, strands and annotations of subject cluster:
EJT77404	6532281	6533016	-	3'-5'_exoribonuclease_CSL4	no_locus_tag
EJT77405	6533332	6534566	-	oxidoreductase	no_locus_tag
EJT77406	6535482	6537980	+	hypothetical_protein	no_locus_tag
EJT77407	6539686	6540435	+	C-8_sterol_isomerase	no_locus_tag
EJT77408	6544949	6547453	-	hypothetical_protein	no_locus_tag
EJT77410	6549330	6553904	+	multidrug_resistance-associated_protein_2	no_locus_tag

Table of Blast hits (query gene, subject gene, %identity, blast score, %coverage, e-value):
Mycgr3G41235_Mycgr3T	EJT77410	34	805	105.391432792	0.0	


>>

105. EQ962656_1
Source: Talaromyces stipitatus ATCC 10500 scf_1105507295549 genomic scaffold, whole genome shotgun sequence.

Number of proteins with BLAST hits to this cluster: 1
MultiGeneBlast score: 1.0
Cumulative Blast bit score: 804

Table of genes, locations, strands and annotations of subject cluster:
EED16521	2011843	2014301	-	hypothetical_protein	no_locus_tag
EED16522	2014829	2017486	-	mannosyltransferase,_putative	no_locus_tag
EED16523	2018367	2019884	+	L-ornithine_aminotransferase_Car2,_putative	no_locus_tag
EED16524	2021708	2023001	-	SNG1_family_protein	no_locus_tag
EED16525	2024302	2026250	+	tripeptidyl-peptidase_(TppA),_putative	no_locus_tag
EED16526	2026696	2028367	-	hypothetical_protein	no_locus_tag
EED16527	2029727	2034135	+	ABC_multidrug_transporter,_putative	no_locus_tag

Table of Blast hits (query gene, subject gene, %identity, blast score, %coverage, e-value):
Mycgr3G41235_Mycgr3T	EED16527	33	804	102.363367799	0.0	


>>

106. DS989823_1
Source: Arthroderma gypseum CBS 118893 supercont1.2 genomic scaffold, whole genome shotgun sequence.

Number of proteins with BLAST hits to this cluster: 1
MultiGeneBlast score: 1.0
Cumulative Blast bit score: 799

Table of genes, locations, strands and annotations of subject cluster:
EFR00023	2668593	2671720	-	MLL5_protein	no_locus_tag
EFR00024	2673552	2676001	+	hypothetical_protein	no_locus_tag
EFR00025	2677066	2679581	-	GPI_mannosyltransferase_3	no_locus_tag
EFR00026	2680202	2681678	+	ornithine_aminotransferase	no_locus_tag
EFR00027	2685158	2689594	+	oligomycin_resistance_ATP-dependent_permease YOR1	no_locus_tag
EFR00028	2689812	2691677	-	amino-acid_permease_2	no_locus_tag
EFR00029	2692560	2694517	+	tyrosyl-DNA_phosphodiesterase_1	no_locus_tag
EFR00030	2694928	2695523	-	hypothetical_protein	no_locus_tag
EFR00031	2696685	2697746	-	U-box_domain-containing_protein	no_locus_tag
EFR00032	2698354	2700949	-	hypothetical_protein	no_locus_tag
EFR00033	2702463	2704370	+	hypothetical_protein	no_locus_tag
EFR00034	2704506	2705408	-	triosephosphate_isomerase	no_locus_tag
EFR00035	2706320	2706808	+	ribose-5-phosphate_isomerase_B	no_locus_tag
EFR00036	2707286	2708871	+	dihydroorotate_dehydrogenase	no_locus_tag
EFR00037	2709136	2709907	-	hypothetical_protein	no_locus_tag

Table of Blast hits (query gene, subject gene, %identity, blast score, %coverage, e-value):
Mycgr3G41235_Mycgr3T	EFR00027	33	799	103.76661743	0.0	


>>

107. GG700652_0
Source: Trichophyton rubrum CBS 118892 genomic scaffold supercont2.5, whole genome shotgun sequence.

Number of proteins with BLAST hits to this cluster: 1
MultiGeneBlast score: 1.0
Cumulative Blast bit score: 797

Table of genes, locations, strands and annotations of subject cluster:
EGD88596	327146	330239	-	PHD_finger_and_SET_domain-containing_protein	no_locus_tag
EGD88597	330523	330946	+	hypothetical_protein	no_locus_tag
EGD88598	331928	334255	+	hypothetical_protein	no_locus_tag
EGD88599	335297	337825	-	mannosyltransferase	no_locus_tag
EGD88600	338589	340043	+	ornithine_aminotransferase	no_locus_tag
EGD88601	342299	342798	-	hypothetical_protein	no_locus_tag
EGD88602	343981	348417	+	multidrug_resistance-associated_protein_5	no_locus_tag
EGD88603	348652	350514	-	amino_acid_permease	no_locus_tag
EGD88604	351328	353267	+	tyrosyl-DNA_phosphodiesterase	no_locus_tag
EGD88605	353698	354164	-	hypothetical_protein	no_locus_tag
EGD88606	355392	356424	-	U-box_domain-containing_protein	no_locus_tag
EGD88607	357943	359658	-	hypothetical_protein	no_locus_tag
EGD88608	361120	363027	+	hypothetical_protein	no_locus_tag
EGD88609	363173	364075	-	triosephosphate_isomerase	no_locus_tag
EGD88610	364992	365480	+	ribose_5-phosphate_isomerase	no_locus_tag
EGD88611	365914	367536	+	orotate_reductase	no_locus_tag
EGD88612	367818	368732	-	hypothetical_protein	no_locus_tag

Table of Blast hits (query gene, subject gene, %identity, blast score, %coverage, e-value):
Mycgr3G41235_Mycgr3T	EGD88602	33	798	105.612998523	0.0	


>>

108. JH719400_0
Source: Dichomitus squalens LYAD-421 SS1 unplaced genomic scaffold DICSQscaffold_4, whole genome shotgun sequence.

Number of proteins with BLAST hits to this cluster: 1
MultiGeneBlast score: 1.0
Cumulative Blast bit score: 795

Table of genes, locations, strands and annotations of subject cluster:
EJF64552	311642	311994	-	hypothetical_protein	no_locus_tag
EJF64553	312566	314190	+	hypothetical_protein	no_locus_tag
EJF64554	314900	315772	+	HET-domain-containing_protein	no_locus_tag
EJF64555	317632	319706	-	alpha,alpha-trehalose-phosphate_synthase_TPS1 subunit	no_locus_tag
EJF64556	323385	326357	+	hypothetical_protein	no_locus_tag
EJF64557	327072	328923	-	hypothetical_protein	no_locus_tag
EJF64558	329941	336484	+	P-loop_containing_nucleoside_triphosphate hydrolase protein	no_locus_tag
EJF64559	336714	340809	-	hypothetical_protein	no_locus_tag
EJF64560	343184	344890	+	hypothetical_protein	no_locus_tag
EJF64561	347479	348450	+	hypothetical_protein	no_locus_tag
EJF64562	349344	350983	+	WD-40_repeat-containing_protein	no_locus_tag
EJF64563	351791	353192	+	hypothetical_protein	no_locus_tag
EJF64564	355766	356823	-	peptidyl-prolyl_cis-trans_isomerase-like_3	no_locus_tag

Table of Blast hits (query gene, subject gene, %identity, blast score, %coverage, e-value):
Mycgr3G41235_Mycgr3T	EJF64558	34	795	102.880354505	0.0	


>>

109. DS995903_2
Source: Penicillium marneffei ATCC 18224 scf_1105668340984 genomic scaffold, whole genome shotgun sequence.

Number of proteins with BLAST hits to this cluster: 1
MultiGeneBlast score: 1.0
Cumulative Blast bit score: 795

Table of genes, locations, strands and annotations of subject cluster:
EEA21831	1670268	1672992	+	SAM_and_PH_domain_protein_(Boi1),_putative	no_locus_tag
EEA21832	1674206	1678116	+	NACHT_and_Ankyrin_domain_protein	no_locus_tag
EEA21833	1678594	1679734	-	autophagy_protein_Apg5,_putative	no_locus_tag
EEA21834	1681739	1682737	+	hypothetical_protein	no_locus_tag
EEA21835	1685882	1686179	+	hypothetical_protein	no_locus_tag
EEA21836	1686350	1687636	-	alpha/beta_hydrolase_family_protein,_putative	no_locus_tag
EEA21837	1688303	1692687	-	ABC_multidrug_transporter,_putative	no_locus_tag

Table of Blast hits (query gene, subject gene, %identity, blast score, %coverage, e-value):
Mycgr3G41235_Mycgr3T	EEA21837	32	795	102.511078287	0.0	


>>

110. DS995721_0
Source: Trichophyton equinum CBS 127.97 supercont1.4 genomic scaffold, whole genome shotgun sequence.

Number of proteins with BLAST hits to this cluster: 1
MultiGeneBlast score: 1.0
Cumulative Blast bit score: 790

Table of genes, locations, strands and annotations of subject cluster:
EGE02093	8895	12001	-	MLL5_protein	no_locus_tag
EGE02094	13758	16159	+	GTPase_activating_protein_for_Arf	no_locus_tag
EGE02095	17180	20127	-	mannosyltransferase	no_locus_tag
EGE02096	20348	21807	+	ornithine_aminotransferase	no_locus_tag
EGE02097	25841	30275	+	ABC_multidrug_transporter	no_locus_tag
EGE02098	30500	32360	-	amino_acid_permease	no_locus_tag
EGE02099	33232	35177	+	tyrosyl-DNA_phosphodiesterase	no_locus_tag
EGE02100	35616	36064	-	hypothetical_protein	no_locus_tag
EGE02101	37322	38368	-	U-box_domain-containing_protein	no_locus_tag
EGE02102	38961	41543	-	hypothetical_protein	no_locus_tag
EGE02103	42996	44919	+	hypothetical_protein	no_locus_tag
EGE02104	45072	45974	-	triosephosphate_isomerase	no_locus_tag
EGE02105	46912	47400	+	ribose_5-phosphate_isomerase	no_locus_tag
EGE02106	47876	49517	+	dihydroorotate_dehydrogenase	no_locus_tag
EGE02107	49753	50533	-	meiotic_nuclear_division_protein	no_locus_tag

Table of Blast hits (query gene, subject gene, %identity, blast score, %coverage, e-value):
Mycgr3G41235_Mycgr3T	EGE02097	33	790	103.397341211	0.0	


>>

111. DS499598_0
Source: Aspergillus fumigatus A1163 scf_000005 genomic scaffold, whole genome shotgun sequence.

Number of proteins with BLAST hits to this cluster: 1
MultiGeneBlast score: 1.0
Cumulative Blast bit score: 786

Table of genes, locations, strands and annotations of subject cluster:
EDP50286	926699	927900	-	thioredoxin,_putative	no_locus_tag
EDP50287	928652	929251	-	DnaJ_domain_protein	no_locus_tag
EDP50288	929792	930966	-	cytochrome_c_peroxidase_Ccp1,_putative	no_locus_tag
EDP50289	933805	935969	+	GTPase_activating_protein_for_Arf,_putative	no_locus_tag
EDP50290	936365	938963	-	mannosyltransferase,_putative	no_locus_tag
EDP50291	939678	941092	+	L-ornithine_aminotransferase_Car2,_putative	no_locus_tag
EDP50292	942783	947085	+	ABC_multidrug_transporter,_putative	no_locus_tag
EDP50293	947466	948049	+	ankyrin_repeat_protein	no_locus_tag
EDP50294	948328	950355	-	anion_exchange_family_protein	no_locus_tag
EDP50295	951763	952964	+	SET_domain_protein	no_locus_tag
EDP50296	955795	957000	+	S-adenosyl-methionine-sterol-C- methyltransferas	no_locus_tag
EDP50297	958898	960232	+	conserved_hypothetical_protein	no_locus_tag
EDP50298	961392	963321	+	phosphate_transporter	no_locus_tag
EDP50299	965720	967648	+	conserved_hypothetical_protein	no_locus_tag

Table of Blast hits (query gene, subject gene, %identity, blast score, %coverage, e-value):
Mycgr3G41235_Mycgr3T	EDP50292	33	786	101.255539143	0.0	


>>

112. AAHF01000005_1
Source: Aspergillus fumigatus Af293, whole genome shotgun sequencing project.

Number of proteins with BLAST hits to this cluster: 1
MultiGeneBlast score: 1.0
Cumulative Blast bit score: 786

Table of genes, locations, strands and annotations of subject cluster:
EAL89866	1515196	1517224	-	phosphate_transporter	no_locus_tag
EAL89867	1518388	1519722	-	conserved_hypothetical_protein	no_locus_tag
EAL89868	1521620	1522825	-	S-adenosyl-methionine-sterol-C-_methyltransferas	no_locus_tag
EAL89869	1525656	1526857	-	SET_domain_protein	no_locus_tag
EAL89870	1528265	1530286	+	anion_exchange_family_protein	no_locus_tag
EAL89871	1530564	1531147	-	ankyrin_repeat_protein	no_locus_tag
EAL89872	1531528	1535830	-	ABC_multidrug_transporter,_putative	no_locus_tag

Table of Blast hits (query gene, subject gene, %identity, blast score, %coverage, e-value):
Mycgr3G41235_Mycgr3T	EAL89872	33	786	101.255539143	0.0	


>>

113. DS995901_1
Source: Penicillium marneffei ATCC 18224 scf_1105668340960 genomic scaffold, whole genome shotgun sequence.

Number of proteins with BLAST hits to this cluster: 1
MultiGeneBlast score: 1.0
Cumulative Blast bit score: 781

Table of genes, locations, strands and annotations of subject cluster:
EEA24384	1947378	1948431	+	pyridoxine_biosynthesis_protein	no_locus_tag
EEA24385	1948640	1951909	-	importin_13,_putative	no_locus_tag
EEA24386	1952541	1955031	+	aminopeptidase_P,_putative	no_locus_tag
EEA24387	1955702	1959624	+	Exocyst_complex_component_Sec8,_putative	no_locus_tag
EEA24388	1960982	1963399	+	conserved_hypothetical_protein	no_locus_tag
EEA24389	1964067	1964973	-	cutinase,_putative	no_locus_tag
EEA24390	1966956	1971293	-	oligomycin_resistance_ATP-dependent_permease yor1, putative	no_locus_tag

Table of Blast hits (query gene, subject gene, %identity, blast score, %coverage, e-value):
Mycgr3G41235_Mycgr3T	EEA24390	33	781	103.323485968	0.0	


>>

114. JH719402_0
Source: Dichomitus squalens LYAD-421 SS1 unplaced genomic scaffold DICSQscaffold_6, whole genome shotgun sequence.

Number of proteins with BLAST hits to this cluster: 1
MultiGeneBlast score: 1.0
Cumulative Blast bit score: 776

Table of genes, locations, strands and annotations of subject cluster:
EJF63633	280413	282568	+	hypothetical_protein	no_locus_tag
EJF63634	283350	283902	+	hypothetical_protein	no_locus_tag
EJF63635	286075	287158	-	triose_phosphate_isomerase	no_locus_tag
EJF63636	288208	289806	+	DNA_repair_protein_rad10	no_locus_tag
EJF63637	294086	294711	-	hypothetical_protein	no_locus_tag
EJF63638	296580	298974	+	cytochrome_P450	no_locus_tag
EJF63639	299614	305768	-	multidrug_resistance-associated_ABC_transporter	no_locus_tag
EJF63640	306598	308600	+	hypothetical_protein	no_locus_tag
EJF63641	309526	310191	-	hypothetical_protein	no_locus_tag
EJF63642	310449	313334	-	cytochrome_P450	no_locus_tag
EJF63643	314485	317022	+	cytochrome_P450	no_locus_tag
EJF63644	320546	321119	+	hypothetical_protein	no_locus_tag
EJF63645	321203	323313	+	hypothetical_protein	no_locus_tag
EJF63646	325522	326363	+	hypothetical_protein	no_locus_tag

Table of Blast hits (query gene, subject gene, %identity, blast score, %coverage, e-value):
Mycgr3G41235_Mycgr3T	EJF63639	32	776	107.237813885	0.0	


>>

115. DS027685_1
Source: Neosartorya fischeri NRRL 181 1099437636245 genomic scaffold, whole genome shotgun sequence.

Number of proteins with BLAST hits to this cluster: 1
MultiGeneBlast score: 1.0
Cumulative Blast bit score: 776

Table of genes, locations, strands and annotations of subject cluster:
EAW25207	1595615	1596826	-	S-adenosyl-methionine-sterol-C- methyltransferas	no_locus_tag
EAW25208	1599483	1601620	-	SET_domain_protein	no_locus_tag
EAW25209	1602144	1604148	+	HCO3-_transporter_family_protein	no_locus_tag
EAW25210	1604300	1608054	-	Ankyrin_repeat_protein	no_locus_tag
EAW25211	1612989	1617284	-	ABC_multidrug_transporter,_putative	no_locus_tag

Table of Blast hits (query gene, subject gene, %identity, blast score, %coverage, e-value):
Mycgr3G41235_Mycgr3T	EAW25211	33	776	101.107828656	0.0	


>>

116. ABDF02000001_1
Source: Trichoderma virens Gv29-8, whole genome shotgun sequencing project.

Number of proteins with BLAST hits to this cluster: 1
MultiGeneBlast score: 1.0
Cumulative Blast bit score: 776

Table of genes, locations, strands and annotations of subject cluster:
EHK27269	1686622	1686948	-	hypothetical_protein	no_locus_tag
EHK27270	1686968	1687926	-	hypothetical_protein	no_locus_tag
EHK27512	1688520	1689993	+	hypothetical_protein	no_locus_tag
EHK27271	1691728	1694325	+	hypothetical_protein	no_locus_tag
EHK27272	1695078	1697495	-	hypothetical_protein	no_locus_tag
EHK27273	1699237	1700700	+	hypothetical_protein	no_locus_tag
EHK27274	1701339	1703715	-	hypothetical_protein	no_locus_tag
EHK27275	1705907	1710479	+	hypothetical_protein	no_locus_tag

Table of Blast hits (query gene, subject gene, %identity, blast score, %coverage, e-value):
Mycgr3G41235_Mycgr3T	EHK27275	33	776	105.317577548	0.0	


>>

117. DS995906_0
Source: Penicillium marneffei ATCC 18224 scf_1105668340770 genomic scaffold, whole genome shotgun sequence.

Number of proteins with BLAST hits to this cluster: 1
MultiGeneBlast score: 1.0
Cumulative Blast bit score: 771

Table of genes, locations, strands and annotations of subject cluster:
EEA19139	1490016	1490915	-	conserved_hypothetical_protein	no_locus_tag
EEA19140	1492681	1494678	+	conserved_hypothetical_protein	no_locus_tag
EEA19141	1495271	1496428	-	acetyltransferase,_GNAT_family	no_locus_tag
EEA19142	1498471	1500078	-	O-acetylhomoserine_(thiol)-lyase,_putative	no_locus_tag
EEA19143	1501299	1506454	-	conserved_hypothetical_protein	no_locus_tag
EEA19145	1507194	1509399	+	conserved_hypothetical_protein	no_locus_tag
EEA19146	1509447	1513663	-	oligomycin_resistance_ATP-dependent_permease yor1, putative	no_locus_tag
EEA19147	1514040	1515981	+	conserved_hypothetical_protein	no_locus_tag
EEA19148	1516488	1517582	+	conserved_hypothetical_protein	no_locus_tag
EEA19149	1517822	1523002	+	nonribosomal_peptide_synthase,_putative	no_locus_tag
EEA19150	1523151	1524782	-	MFS_transporter,_putative	no_locus_tag
EEA19151	1529529	1531380	-	GABA_permease,_putative	no_locus_tag
EEA19152	1531762	1533064	-	hypothetical_protein	no_locus_tag

Table of Blast hits (query gene, subject gene, %identity, blast score, %coverage, e-value):
Mycgr3G41235_Mycgr3T	EEA19146	34	771	100.295420975	0.0	


>>

118. GL985056_1
Source: Trichoderma reesei QM6a unplaced genomic scaffold TRIREscaffold_1, whole genome shotgun sequence.

Number of proteins with BLAST hits to this cluster: 1
MultiGeneBlast score: 1.0
Cumulative Blast bit score: 768

Table of genes, locations, strands and annotations of subject cluster:
EGR52542	3183146	3184522	+	predicted_protein	no_locus_tag
EGR53077	3185637	3186461	-	erg2_C-8_sterol_isomerase	no_locus_tag
EGR53078	3187317	3189379	-	predicted_protein	no_locus_tag
EGR52543	3190862	3191781	+	predicted_protein	no_locus_tag
EGR52544	3192759	3193907	+	predicted_protein	no_locus_tag
EGR53079	3194459	3194884	-	predicted_protein	no_locus_tag
EGR53080	3195668	3196390	-	predicted_protein	no_locus_tag
EGR52545	3197856	3198878	+	hypothetical_protein	no_locus_tag
EGR53081	3199556	3203833	-	predicted_protein	no_locus_tag

Table of Blast hits (query gene, subject gene, %identity, blast score, %coverage, e-value):
Mycgr3G41235_Mycgr3T	EGR53081	32	768	103.545051699	0.0	


>>

119. KB445647_1
Source: Cochliobolus sativus ND90Pr unplaced genomic scaffold COCSAscaffold_11, whole genome shotgun sequence.

Number of proteins with BLAST hits to this cluster: 1
MultiGeneBlast score: 1.0
Cumulative Blast bit score: 767

Table of genes, locations, strands and annotations of subject cluster:
EMD61884	370129	371096	+	hypothetical_protein	no_locus_tag
EMD61885	371736	372903	-	hypothetical_protein	no_locus_tag
EMD61886	375188	378366	-	hypothetical_protein	no_locus_tag
EMD61887	378666	380201	+	hypothetical_protein	no_locus_tag
EMD61888	380779	384617	+	hypothetical_protein	no_locus_tag
EMD61889	386418	387972	+	hypothetical_protein	no_locus_tag
EMD61890	389583	394173	+	hypothetical_protein	no_locus_tag

Table of Blast hits (query gene, subject gene, %identity, blast score, %coverage, e-value):
Mycgr3G41235_Mycgr3T	EMD61890	32	767	103.692762186	0.0	


>>

120. AACS02000012_0
Source: Coprinopsis cinerea okayama7#130, whole genome shotgun sequencing project.

Number of proteins with BLAST hits to this cluster: 1
MultiGeneBlast score: 1.0
Cumulative Blast bit score: 767

Table of genes, locations, strands and annotations of subject cluster:
EAU86765	1469332	1470202	-	hypothetical_protein	no_locus_tag
EAU86766	1471770	1474279	-	hypothetical_protein	no_locus_tag
EFI26673	1476081	1476407	-	hypothetical_protein	no_locus_tag
EAU86767	1476895	1478174	+	hypothetical_protein	no_locus_tag
EAU86768	1479373	1479858	+	hypothetical_protein	no_locus_tag
EAU86769	1480119	1481843	-	hypothetical_protein	no_locus_tag
EAU86770	1484949	1485807	-	hypothetical_protein	no_locus_tag
EAU86771	1486151	1492069	-	ATP-dependent_bile_acid_permease	no_locus_tag
EAU86772	1493052	1496397	-	ribosomal_processing	no_locus_tag
EFI26674	1507690	1508974	+	hypothetical_protein	no_locus_tag

Table of Blast hits (query gene, subject gene, %identity, blast score, %coverage, e-value):
Mycgr3G41235_Mycgr3T	EAU86771	34	767	103.692762186	0.0	


>>

121. CM001197_1
Source: Mycosphaerella graminicola IPO323 chromosome 2, whole genome shotgun sequence.

Number of proteins with BLAST hits to this cluster: 1
MultiGeneBlast score: 1.0
Cumulative Blast bit score: 765

Table of genes, locations, strands and annotations of subject cluster:
EGP90268	3375989	3376971	-	hypothetical_protein	no_locus_tag
EGP90153	3377953	3380371	+	hypothetical_protein	no_locus_tag
EGP90154	3381273	3381984	+	hypothetical_protein	no_locus_tag
EGP90155	3383065	3384058	+	hypothetical_protein	no_locus_tag
EGP90267	3385737	3386541	-	TRIOSEphosphate_isomerase	no_locus_tag
EGP90266	3387815	3390661	-	hypothetical_protein	no_locus_tag
EGP90156	3391482	3392087	+	hypothetical_protein	no_locus_tag
EGP90265	3393870	3398338	-	putative_ABC_transporter	no_locus_tag

Table of Blast hits (query gene, subject gene, %identity, blast score, %coverage, e-value):
Mycgr3G41235_Mycgr3T	EGP90265	33	765	103.249630724	0.0	


>>

122. GL377310_0
Source: Schizophyllum commune H4-8 unplaced genomic scaffold SCHCOscaffold_9, whole genome shotgun sequence.

Number of proteins with BLAST hits to this cluster: 1
MultiGeneBlast score: 1.0
Cumulative Blast bit score: 763

Table of genes, locations, strands and annotations of subject cluster:
EFI93729	661464	662543	+	hypothetical_protein	no_locus_tag
EFI94027	662758	663552	-	hypothetical_protein	no_locus_tag
EFI93730	665121	665842	+	hypothetical_protein	no_locus_tag
EFI93731	667819	668585	+	expressed_protein	no_locus_tag
EFI93732	670547	671298	+	expressed_protein	no_locus_tag
EFI93733	671540	671979	+	hypothetical_protein	no_locus_tag
EFI94028	672711	673814	-	hypothetical_protein	no_locus_tag
EFI94029	674467	675346	-	hypothetical_protein	no_locus_tag
EFI94030	676215	678220	-	expressed_protein	no_locus_tag
EFI94031	679703	685413	-	hypothetical_protein	no_locus_tag
EFI94032	686032	686995	-	hypothetical_protein	no_locus_tag
EFI94033	687417	688205	-	hypothetical_protein	no_locus_tag
EFI94034	688574	690480	-	hypothetical_protein	no_locus_tag
EFI93734	690700	691095	+	hypothetical_protein	no_locus_tag
EFI94035	691764	693661	-	hypothetical_protein	no_locus_tag
EFI94036	695296	700760	-	hypothetical_protein	no_locus_tag
EFI94037	701103	704216	-	hypothetical_protein	no_locus_tag
EFI94038	704823	708249	-	hypothetical_protein	no_locus_tag

Table of Blast hits (query gene, subject gene, %identity, blast score, %coverage, e-value):
Mycgr3G41235_Mycgr3T	EFI94031	34	763	104.209748892	0.0	


>>

123. FP929130_1
Source: Leptosphaeria maculans JN3 lm_SuperContig_17_v2 genomic supercontig, whole genome, isolate v23.1.3.

Number of proteins with BLAST hits to this cluster: 1
MultiGeneBlast score: 1.0
Cumulative Blast bit score: 763

Table of genes, locations, strands and annotations of subject cluster:
CBX97083	1073237	1076726	-	similar_to_DNA_mismatch_repair_protein_mutS	LEMA_P102140.1
CBX97084	1077048	1079216	+	hypothetical_protein	LEMA_P102150.1
CBX97085	1079321	1083510	+	hypothetical_protein	LEMA_P102160.1
CBX97086	1083769	1084701	-	hypothetical_protein	LEMA_P102170.1
CBX97087	1085650	1087257	+	similar_to_ornithine_aminotransferase	LEMA_P102180.1
CBX97088	1088086	1089330	+	hypothetical_protein	LEMA_P102190.1
CBX97089	1091682	1096279	+	similar_to_ABC_multidrug_transporter	LEMA_P102200.1

Table of Blast hits (query gene, subject gene, %identity, blast score, %coverage, e-value):
Mycgr3G41235_Mycgr3T	CBX97089	32	763	105.908419498	0.0	


>>

124. JH711791_1
Source: Trametes versicolor FP-101664 SS1 unplaced genomic scaffold TRAVEscaffold_9, whole genome shotgun sequence.

Number of proteins with BLAST hits to this cluster: 1
MultiGeneBlast score: 1.0
Cumulative Blast bit score: 759

Table of genes, locations, strands and annotations of subject cluster:
EIW55751	985797	987030	+	acyl-CoA_N-acyltransferase	no_locus_tag
EIW55752	987257	988097	-	hypothetical_protein	no_locus_tag
EIW55753	988803	990865	-	hypothetical_protein	no_locus_tag
EIW55754	993902	994590	+	DUF1348-domain-containing_protein	no_locus_tag
EIW55755	995394	997690	+	cytochrome_P450	no_locus_tag
EIW55756	998553	998885	+	hypothetical_protein	no_locus_tag
EIW55757	999261	1000424	-	hypothetical_protein	no_locus_tag
EIW55758	1001508	1003803	+	cytochrome_P450	no_locus_tag
EIW55759	1004647	1011806	-	multidrug_resistance-associated_ABC_transporter	no_locus_tag
EIW55760	1012549	1014505	+	hypothetical_protein	no_locus_tag
EIW55761	1015122	1016951	-	hypothetical_protein	no_locus_tag
EIW55762	1017680	1019488	-	hypothetical_protein	no_locus_tag
EIW55763	1020279	1021753	-	hypothetical_protein	no_locus_tag
EIW55764	1022969	1025135	+	hypothetical_protein	no_locus_tag
EIW55765	1025599	1027466	-	hypothetical_protein	no_locus_tag

Table of Blast hits (query gene, subject gene, %identity, blast score, %coverage, e-value):
Mycgr3G41235_Mycgr3T	EIW55759	32	759	105.612998523	0.0	


>>

125. EQ962655_1
Source: Talaromyces stipitatus ATCC 10500 scf_1105507295555 genomic scaffold, whole genome shotgun sequence.

Number of proteins with BLAST hits to this cluster: 1
MultiGeneBlast score: 1.0
Cumulative Blast bit score: 759

Table of genes, locations, strands and annotations of subject cluster:
EED18112	2065317	2066154	+	pyridoxine_biosynthesis_protein	no_locus_tag
EED18113	2066377	2069636	-	importin_13,_putative	no_locus_tag
EED18114	2070213	2072697	+	aminopeptidase_P,_putative	no_locus_tag
EED18115	2073300	2077220	+	Exocyst_complex_component_Sec8,_putative	no_locus_tag
EED18117	2078109	2080369	+	conserved_hypothetical_protein	no_locus_tag
EED18118	2081157	2082037	-	cutinase,_putative	no_locus_tag
EED18119	2083865	2088172	-	oligomycin_resistance_ATP-dependent_permease yor1, putative	no_locus_tag

Table of Blast hits (query gene, subject gene, %identity, blast score, %coverage, e-value):
Mycgr3G41235_Mycgr3T	EED18119	33	759	104.209748892	0.0	


>>

126. CH476605_0
Source: Aspergillus terreus NIH2624 scaffold_12 genomic scaffold, whole genome shotgun sequence.

Number of proteins with BLAST hits to this cluster: 1
MultiGeneBlast score: 1.0
Cumulative Blast bit score: 755

Table of genes, locations, strands and annotations of subject cluster:
EAU31446	800983	801563	-	predicted_protein	no_locus_tag
EAU31447	802207	802798	+	hypothetical_protein	no_locus_tag
EAU31448	803192	804296	-	conserved_hypothetical_protein	no_locus_tag
EAU31449	806037	806868	+	conserved_hypothetical_protein	no_locus_tag
EAU31450	807933	808789	+	ADP-ribose_pyrophosphatase	no_locus_tag
EAU31451	810125	813278	-	alpha-glucosidase_precursor	no_locus_tag
EAU31452	815081	817051	+	alpha-amylase_A_precursor	no_locus_tag
EAU31453	818774	822927	+	hypothetical_protein	no_locus_tag
EAU31454	823477	826148	+	predicted_protein	no_locus_tag
EAU31455	826554	828153	-	predicted_protein	no_locus_tag
EAU31456	829100	829639	-	predicted_protein	no_locus_tag
EAU31457	830598	831706	-	conserved_hypothetical_protein	no_locus_tag
EAU31458	832430	833756	-	predicted_protein	no_locus_tag
EAU31459	837831	839564	-	predicted_protein	no_locus_tag
EAU31460	840559	842853	-	predicted_protein	no_locus_tag

Table of Blast hits (query gene, subject gene, %identity, blast score, %coverage, e-value):
Mycgr3G41235_Mycgr3T	EAU31453	34	755	98.9660265879	0.0	


>>

127. CP003009_2
Source: Thielavia terrestris NRRL 8126 chromosome 1, complete sequence.

Number of proteins with BLAST hits to this cluster: 1
MultiGeneBlast score: 1.0
Cumulative Blast bit score: 748

Table of genes, locations, strands and annotations of subject cluster:
AEO64814	10066067	10067274	-	hypothetical_protein	THITE_2040523
AEO64815	10067502	10068706	+	hypothetical_protein	THITE_116335
AEO64816	10068789	10070488	-	hypothetical_protein	THITE_2142620
AEO64817	10071054	10072833	-	hypothetical_protein	THITE_2040192
AEO64818	10073679	10075865	-	hypothetical_protein	THITE_124061
AEO64819	10076372	10077730	-	hypothetical_protein	THITE_124062
AEO64820	10078284	10079525	+	hypothetical_protein	THITE_2142623
AEO64821	10080223	10081877	+	hypothetical_protein	THITE_2142624
AEO64822	10086001	10090387	+	hypothetical_protein	THITE_2142625

Table of Blast hits (query gene, subject gene, %identity, blast score, %coverage, e-value):
Mycgr3G41235_Mycgr3T	AEO64822	32	748	100.886262925	0.0	


>>

128. JH226130_0
Source: Exophiala dermatitidis NIH/UT8656 unplaced genomic scaffold supercont1.1, whole genome shotgun sequence.

Number of proteins with BLAST hits to this cluster: 1
MultiGeneBlast score: 1.0
Cumulative Blast bit score: 741

Table of genes, locations, strands and annotations of subject cluster:
EHY51897	328018	330273	-	mannosyl-oligosaccharide_alpha-1,2-mannosidase	no_locus_tag
EHY51898	331208	331722	-	endoribonuclease_L-PSP	no_locus_tag
EHY51899	332596	333480	+	hypothetical_protein	no_locus_tag
EHY51900	336543	337436	+	hypothetical_protein	no_locus_tag
EHY51901	337777	340229	-	hypothetical_protein	no_locus_tag
EHY51902	340526	341611	-	hypothetical_protein	no_locus_tag
EHY51903	342119	343119	-	succinate_dehydrogenase_[ubiquinone]_iron-sulfur subunit, mitochondrial	no_locus_tag
EHY51904	345354	345686	-	hypothetical_protein	no_locus_tag
EHY51906	346523	351022	+	ABC_multidrug_transporter	no_locus_tag
EHY51907	352784	353263	+	hypothetical_protein	no_locus_tag
EHY51908	354116	355069	+	Pin2-interacting_protein_X1	no_locus_tag
EHY51909	355861	358077	+	serine/threonine-protein_kinase_Chk2	no_locus_tag
EHY51910	358830	364823	+	phosphatidylinositol_4-kinase	no_locus_tag
EHY51911	365183	366096	-	hypothetical_protein	no_locus_tag
EHY51912	367078	369261	+	glutamate_carboxypeptidase_II	no_locus_tag
EHY51913	370065	371974	+	2-methylcitrate_dehydratase	no_locus_tag

Table of Blast hits (query gene, subject gene, %identity, blast score, %coverage, e-value):
Mycgr3G41235_Mycgr3T	EHY51906	35	741	85.893648449	0.0	


>>

129. AACS02000004_1
Source: Coprinopsis cinerea okayama7#130, whole genome shotgun sequencing project.

Number of proteins with BLAST hits to this cluster: 1
MultiGeneBlast score: 1.0
Cumulative Blast bit score: 740

Table of genes, locations, strands and annotations of subject cluster:
EAU85368	2298761	2302375	-	vacuolar_transporter_chaperone_4	no_locus_tag
EAU85369	2302490	2304014	+	Gtr1/RagA_G_protein_Gtr2	no_locus_tag
EAU85370	2304613	2317403	+	fatty_acid_synthetase_alpha_subunit	no_locus_tag
EFI27939	2317594	2323541	-	ABC_protein	no_locus_tag

Table of Blast hits (query gene, subject gene, %identity, blast score, %coverage, e-value):
Mycgr3G41235_Mycgr3T	EFI27939	33	740	101.772525849	0.0	


>>

130. JH687393_0
Source: Stereum hirsutum FP-91666 SS1 unplaced genomic scaffold STEHIscaffold_15, whole genome shotgun sequence.

Number of proteins with BLAST hits to this cluster: 1
MultiGeneBlast score: 1.0
Cumulative Blast bit score: 736

Table of genes, locations, strands and annotations of subject cluster:
EIM82563	1309631	1311632	-	hypothetical_protein	no_locus_tag
EIM82564	1312075	1312320	-	hypothetical_protein	no_locus_tag
EIM82565	1313168	1318232	-	hypothetical_protein	no_locus_tag
EIM82566	1318751	1319773	+	ubiquitin-conjugating_enzyme_E2	no_locus_tag
EIM82567	1321755	1323180	-	hypothetical_protein	no_locus_tag
EIM82568	1324892	1327690	+	MFS_general_substrate_transporter	no_locus_tag
EIM82569	1329736	1332579	+	MFS_general_substrate_transporter	no_locus_tag
EIM82570	1333404	1333847	+	hypothetical_protein	no_locus_tag
EIM82571	1334694	1335357	+	cytochrome_P450	no_locus_tag
EIM82572	1335493	1336648	+	cytochrome_P450	no_locus_tag
EIM82573	1337533	1339817	-	cytochrome_P450	no_locus_tag
EIM82574	1340719	1342230	-	proline-specific_peptidase	no_locus_tag
EIM82575	1343421	1344574	-	NAD-P-binding_protein	no_locus_tag
EIM82576	1345490	1346901	+	RNA_3'-terminal_phosphate_cyclase	no_locus_tag
EIM82577	1347529	1349110	-	transcription_regulator	no_locus_tag
EIM82578	1349620	1350428	-	hypothetical_protein	no_locus_tag
EIM82579	1351587	1352156	-	hypothetical_protein	no_locus_tag
EIM82580	1352501	1354489	+	hypothetical_protein	no_locus_tag

Table of Blast hits (query gene, subject gene, %identity, blast score, %coverage, e-value):
Mycgr3G70577_Mycgr3T	EIM82569	36	369	85.9784283513	4e-115	
Mycgr3G70577_Mycgr3T	EIM82568	35	367	91.217257319	2e-114	


>>

131. CH476615_3
Source: Uncinocarpus reesii 1704 scaffold_1 genomic scaffold, whole genome shotgun sequence.

Number of proteins with BLAST hits to this cluster: 1
MultiGeneBlast score: 1.0
Cumulative Blast bit score: 729

Table of genes, locations, strands and annotations of subject cluster:
EEP77395	5907282	5909162	-	predicted_protein	no_locus_tag
EEP77396	5911173	5912353	+	conserved_hypothetical_protein	no_locus_tag
EEP77397	5912837	5914086	-	hypothetical_protein	no_locus_tag
EEP77398	5915218	5915865	+	conserved_hypothetical_protein	no_locus_tag
EEP77399	5916561	5917765	-	conserved_hypothetical_protein	no_locus_tag
EEP77400	5918435	5918717	+	predicted_protein	no_locus_tag
EEP77401	5919568	5920218	-	predicted_protein	no_locus_tag
EEP77402	5924440	5926241	-	conserved_hypothetical_protein	no_locus_tag
EEP77403	5926782	5931308	-	hypothetical_protein	no_locus_tag

Table of Blast hits (query gene, subject gene, %identity, blast score, %coverage, e-value):
Mycgr3G41235_Mycgr3T	EEP77403	36	729	84.2688330871	0.0	


>>

132. AP007174_1
Source: Aspergillus oryzae RIB40 DNA, SC103.

Number of proteins with BLAST hits to this cluster: 1
MultiGeneBlast score: 1.0
Cumulative Blast bit score: 726

Table of genes, locations, strands and annotations of subject cluster:
BAE65682	576787	580897	+	not_annotated	AO090103000223
BAE65683	581629	593329	-	not_annotated	AO090103000224
BAE65684	594689	595931	+	not_annotated	AO090103000225
BAE65685	596318	600535	-	not_annotated	AO090103000226

Table of Blast hits (query gene, subject gene, %identity, blast score, %coverage, e-value):
Mycgr3G41235_Mycgr3T	BAE65685	32	726	101.255539143	0.0	


>>

133. AKHY01000199_0
Source: Aspergillus oryzae 3.042, whole genome shotgun sequencing project.

Number of proteins with BLAST hits to this cluster: 1
MultiGeneBlast score: 1.0
Cumulative Blast bit score: 717

Table of genes, locations, strands and annotations of subject cluster:
EIT73576	388242	389383	-	hypothetical_protein	no_locus_tag
EIT73776	392145	392975	-	diacylglycerol_pyrophosphate_phosphatase	no_locus_tag
EIT73697	393992	394788	-	hypothetical_protein	no_locus_tag
EIT73747	395645	396085	-	hypothetical_protein	no_locus_tag
EIT73727	401090	401937	-	hypothetical_protein	no_locus_tag
EIT73630	404776	405486	+	hypothetical_protein	no_locus_tag
EIT73554	406470	410699	+	multidrug_resistance-associated_protein	no_locus_tag
EIT73763	411086	412328	-	isopenicillin_N_synthase	no_locus_tag
EIT73707	413688	425388	+	polyketide_synthase_module	no_locus_tag
EIT73538	426120	430230	-	non-ribosomal_peptide_synthetase_module	no_locus_tag

Table of Blast hits (query gene, subject gene, %identity, blast score, %coverage, e-value):
Mycgr3G41235_Mycgr3T	EIT73554	32	717	101.624815362	0.0	


>>

134. AACS02000012_1
Source: Coprinopsis cinerea okayama7#130, whole genome shotgun sequencing project.

Number of proteins with BLAST hits to this cluster: 1
MultiGeneBlast score: 1.0
Cumulative Blast bit score: 714

Table of genes, locations, strands and annotations of subject cluster:
EFI26682	1660760	1661915	-	abhydrolase_domain-containing_protein_12	no_locus_tag
EFI26683	1662304	1664097	-	hypothetical_protein	no_locus_tag
EAU86669	1664712	1666914	-	hypothetical_protein	no_locus_tag
EAU86670	1667945	1668879	-	hypothetical_protein	no_locus_tag
EAU86671	1670199	1671645	-	hypothetical_protein	no_locus_tag
EAU86672	1671811	1672027	-	hypothetical_protein	no_locus_tag
EAU86673	1676097	1677687	+	cytoplasmic_protein	no_locus_tag
EAU86674	1678680	1684579	-	cadmium_ion_transporter	no_locus_tag

Table of Blast hits (query gene, subject gene, %identity, blast score, %coverage, e-value):
Mycgr3G41235_Mycgr3T	EAU86674	31	714	105.169867061	0.0	


>>

135. JH687764_1
Source: Auricularia delicata TFB-10046 SS5 unplaced genomic scaffold AURDEscaffold_32, whole genome shotgun sequence.

Number of proteins with BLAST hits to this cluster: 1
MultiGeneBlast score: 1.0
Cumulative Blast bit score: 712

Table of genes, locations, strands and annotations of subject cluster:
EJD45469	84137	84733	-	hypothetical_protein	no_locus_tag
EJD45470	84987	85572	-	hypothetical_protein	no_locus_tag
EJD45471	90507	91065	-	transcription_initiation_factor_IIA,_gamma subunit	no_locus_tag
EJD45472	92979	94010	+	hypothetical_protein	no_locus_tag
EJD45473	94889	97271	+	hypothetical_protein	no_locus_tag
EJD45474	100161	105938	+	cadmium_ion_transporter	no_locus_tag

Table of Blast hits (query gene, subject gene, %identity, blast score, %coverage, e-value):
Mycgr3G41235_Mycgr3T	EJD45474	31	712	102.437223043	0.0	


>>

136. DS995903_0
Source: Penicillium marneffei ATCC 18224 scf_1105668340984 genomic scaffold, whole genome shotgun sequence.

Number of proteins with BLAST hits to this cluster: 1
MultiGeneBlast score: 1.0
Cumulative Blast bit score: 699

Table of genes, locations, strands and annotations of subject cluster:
EEA21209	11766	14126	-	hypothetical_protein	no_locus_tag
EEA21210	14866	15176	+	hypothetical_protein	no_locus_tag
EEA21211	18978	19334	+	conserved_hypothetical_protein	no_locus_tag
EEA21212	22112	22870	+	ankyrin_repeat-containing_protein,_putative	no_locus_tag
EEA21213	24639	28887	-	oligomycin_resistance_ATP-dependent_permease yor1, putative	no_locus_tag
EEA21214	29530	30171	+	conserved_hypothetical_protein	no_locus_tag
EEA21215	30654	32357	-	N-alkane-inducible_cytochrome_P450,_putative	no_locus_tag
EEA21216	33030	34233	+	alcohol_dehydrogenase,_putative	no_locus_tag
EEA21217	35153	36961	+	cytochrome_P450,_putative	no_locus_tag
EEA21218	37305	38192	-	conserved_hypothetical_protein	no_locus_tag
EEA21219	39634	40234	-	conserved_hypothetical_protein	no_locus_tag
EEA21220	40668	48708	+	polyketide_synthase,_putative	no_locus_tag

Table of Blast hits (query gene, subject gene, %identity, blast score, %coverage, e-value):
Mycgr3G41235_Mycgr3T	EEA21213	31	699	103.618906942	0.0	


>>

137. EQ963486_0
Source: Aspergillus flavus NRRL3357 scf_1106286417242 genomic scaffold, whole genome shotgun sequence.

Number of proteins with BLAST hits to this cluster: 1
MultiGeneBlast score: 1.0
Cumulative Blast bit score: 697

Table of genes, locations, strands and annotations of subject cluster:
EED45107	662191	663332	-	conserved_hypothetical_protein	no_locus_tag
EED45108	664191	665027	-	hypothetical_protein	no_locus_tag
EED45109	666104	667108	-	diacylglycerol_pyrophosphate_phosphatase, putative	no_locus_tag
EED45110	667160	669731	-	hypothetical_protein	no_locus_tag
EED45111	671847	674725	+	hypothetical_protein	no_locus_tag
EED45112	674887	675566	-	hypothetical_protein	no_locus_tag
EED45113	676291	676683	+	hypothetical_protein	no_locus_tag
EED45114	680721	684644	+	ABC_multidrug_transporter,_putative	no_locus_tag
EED45115	685466	686495	-	1-aminocyclopropane-1-carboxylate_oxidase, putative	no_locus_tag
EED45116	687862	693859	+	polyketide_synthase,_putative	no_locus_tag
EED45117	694790	699670	+	nonribosomal_peptide_synthase,_putative	no_locus_tag
EED45118	700414	704524	-	nonribosomal_peptide_synthase,_putative	no_locus_tag

Table of Blast hits (query gene, subject gene, %identity, blast score, %coverage, e-value):
Mycgr3G41235_Mycgr3T	EED45114	32	697	97.1196454948	0.0	


>>

138. JH687764_0
Source: Auricularia delicata TFB-10046 SS5 unplaced genomic scaffold AURDEscaffold_32, whole genome shotgun sequence.

Number of proteins with BLAST hits to this cluster: 1
MultiGeneBlast score: 1.0
Cumulative Blast bit score: 695

Table of genes, locations, strands and annotations of subject cluster:
EJD45439	591	2051	-	cytochrome_P450	no_locus_tag
EJD45440	9706	11590	-	P-loop_containing_nucleoside_triphosphate hydrolase protein	no_locus_tag
EJD45441	11755	15254	+	hypothetical_protein	no_locus_tag
EJD45442	15908	16305	-	hypothetical_protein	no_locus_tag
EJD45443	16923	18003	-	hypothetical_protein	no_locus_tag
EJD45444	19709	25146	+	ATP-dependent_bile_acid_permease	no_locus_tag
EJD45445	25501	26626	-	hypothetical_protein	no_locus_tag
EJD45446	27094	28207	+	alpha/beta-hydrolase	no_locus_tag
EJD45447	29127	30301	-	zincin	no_locus_tag
EJD45448	30813	32026	-	hypothetical_protein	no_locus_tag
EJD45449	34729	36884	+	Hydantoinase_B/oxoprolinase	no_locus_tag
EJD45450	37241	38716	+	hypothetical_protein	no_locus_tag
EJD45451	39129	40324	+	hypothetical_protein	no_locus_tag
EJD45452	40910	42893	+	seven-hairpin_glycosidase	no_locus_tag
EJD45453	43191	44180	+	hypothetical_protein	no_locus_tag
EJD45454	44441	45341	+	hypothetical_protein	no_locus_tag

Table of Blast hits (query gene, subject gene, %identity, blast score, %coverage, e-value):
Mycgr3G41235_Mycgr3T	EJD45444	31	695	106.499261448	0.0	


>>

139. FQ311430_1
Source: Sporisorium reilianum SRZ2 chromosome 1 complete DNA sequence.

Number of proteins with BLAST hits to this cluster: 1
MultiGeneBlast score: 1.0
Cumulative Blast bit score: 694

Table of genes, locations, strands and annotations of subject cluster:
CBQ68129	2072632	2076963	+	conserved_hypothetical_protein	sr11994
CBQ68130	2078363	2081041	+	conserved_hypothetical_protein	sr11995
CBQ68131	2081886	2083652	+	related_to_monooxygenase	sr11996
CBQ68132	2084449	2084943	+	probable_TIM17-mitochondrial_inner_membrane import translocase subunit	sr11997
CBQ68133	2085167	2087842	-	related_to_Exocyst_complex_component_Sec5	sr11998
CBQ68134	2088204	2088989	+	related_to_Proteasome_activator_complex_subunit 3	sr11999
CBQ68135	2089203	2094056	-	probable_YOR1-ABC_transporter	sr12000

Table of Blast hits (query gene, subject gene, %identity, blast score, %coverage, e-value):
Mycgr3G41235_Mycgr3T	CBQ68135	39	694	72.082717873	0.0	


>>

140. DF196775_1
Source: Pseudozyma antarctica T-34 DNA, contig: scaffold00009, whole genome shotgun sequence.

Number of proteins with BLAST hits to this cluster: 1
MultiGeneBlast score: 1.0
Cumulative Blast bit score: 682

Table of genes, locations, strands and annotations of subject cluster:
GAC73959	2025666	2030141	+	hypothetical_protein	no_locus_tag
GAC73960	2031429	2034095	+	hypothetical_protein	no_locus_tag
GAC73961	2034693	2036539	+	hypothetical_protein	no_locus_tag
GAC73962	2037355	2037849	+	mitochondrial_import_inner_membrane_translocase, subunit TIM17	no_locus_tag
GAC73963	2038097	2040734	-	sec5_subunit_of_exocyst_complex	no_locus_tag
GAC73964	2041125	2041922	+	proteasome_activator_subunit	no_locus_tag
GAC73965	2042126	2046958	-	multidrug_resistance-associated_protein	no_locus_tag

Table of Blast hits (query gene, subject gene, %identity, blast score, %coverage, e-value):
Mycgr3G41235_Mycgr3T	GAC73965	39	682	68.9069423929	0.0	


>>

141. AE017342_0
Source: Cryptococcus neoformans var. neoformans JEC21 chromosome 2, complete sequence.

Number of proteins with BLAST hits to this cluster: 1
MultiGeneBlast score: 1.0
Cumulative Blast bit score: 678

Table of genes, locations, strands and annotations of subject cluster:
AAW41469	98584	98808	+	hypothetical_protein	CNB00350
AAW41470	100513	104512	+	hypothetical_protein	CNB00360
AAW41471	105323	106617	+	fatty_acid_beta-oxidation-related_protein, putative	CNB00370
AAW41472	107240	108937	-	seryl-tRNA_synthetase,_putative	CNB00380
AAW41473	110234	111942	+	hypothetical_protein	CNB00390
AAW41474	112785	115457	-	conserved_hypothetical_protein	CNB00400
AAW41475	112785	115457	-	conserved_hypothetical_protein	CNB00400
AAW41476	116287	117704	+	conserved_hypothetical_protein	CNB00410
AAW41477	116287	117232	+	conserved_hypothetical_protein	CNB00410
AAW41745	120276	121739	+	dehydrogenase,_putative	CNB00420
AAW41746	123609	125720	+	conserved_hypothetical_protein	CNB00430
AAW41747	130419	131373	-	conserved_hypothetical_protein	CNB00450
AAW41748	131789	133212	+	hypothetical_protein	CNB00460
AAW41749	133378	134062	+	hypothetical_protein	CNB00470

Table of Blast hits (query gene, subject gene, %identity, blast score, %coverage, e-value):
Mycgr3G70577_Mycgr3T	AAW41475	32	342	102.465331279	2e-104	
Mycgr3G70577_Mycgr3T	AAW41474	31	336	104.468412943	6e-102	


>>

142. CR382134_0
Source: Debaryomyces hansenii CBS767 chromosome B complete sequence.

Number of proteins with BLAST hits to this cluster: 1
MultiGeneBlast score: 1.0
Cumulative Blast bit score: 674

Table of genes, locations, strands and annotations of subject cluster:
CAG85004	86170	87261	+	DEHA2B01210p	DEHA2B01210g
CAR65425	87638	88630	-	DEHA2B01232p	DEHA2B01232g
CAG85006	89179	91839	+	DEHA2B01254p	DEHA2B01254g
CAG85007	91965	92915	-	DEHA2B01276p	DEHA2B01276g
CAG85008	93076	94797	-	DEHA2B01298p	DEHA2B01298g
CAR65426	95104	96795	-	DEHA2B01320p	DEHA2B01320g
CAR65427	96931	99030	-	DEHA2B01342p	DEHA2B01342g
CAG85011	99881	100267	+	DEHA2B01364p	DEHA2B01364g
CAG85012	100817	104209	+	DEHA2B01386p	DEHA2B01386g
CAG85013	104374	105504	+	DEHA2B01408p	DEHA2B01408g
CAG85014	105614	109774	-	DEHA2B01430p	DEHA2B01430g
CAR65428	111106	115899	-	DEHA2B01452p	DEHA2B01452g
CAG85016	118486	119865	-	DEHA2B01474p	DEHA2B01474g
CAG85017	119990	121936	-	DEHA2B01496p	DEHA2B01496g
CAG85018	122123	122869	+	DEHA2B01518p	DEHA2B01518g
CAG85019	122969	123847	-	DEHA2B01540p	DEHA2B01540g
CAG85020	123981	125090	+	DEHA2B01562p	DEHA2B01562g
CAG85021	125113	127284	-	DEHA2B01584p	DEHA2B01584g
CAR65429	127415	127621	-	DEHA2B01606p	DEHA2B01606g
CAG85022	127828	129606	+	DEHA2B01628p	DEHA2B01628g

Table of Blast hits (query gene, subject gene, %identity, blast score, %coverage, e-value):
Mycgr3G41235_Mycgr3T	CAG85014	29	674	103.471196455	0.0	


>>

143. GL996527_1
Source: Candida tenuis ATCC 10573 unplaced genomic scaffold CANTEscaffold_00021, whole genome shotgun sequence.

Number of proteins with BLAST hits to this cluster: 1
MultiGeneBlast score: 1.0
Cumulative Blast bit score: 669

Table of genes, locations, strands and annotations of subject cluster:
EGV61725	807135	808214	+	GroES-like_protein	no_locus_tag
EGV62633	808414	808995	-	hypothetical_protein	no_locus_tag
EGV62634	808414	808719	-	hypothetical_protein	no_locus_tag
EGV62636	810034	810270	+	hypothetical_protein	no_locus_tag
EGV61726	811296	812789	+	cytochrome_P450	no_locus_tag
EGV61727	812850	814532	-	transport_protein	no_locus_tag
EGV61728	815119	815832	-	glutathione_S-transferase	no_locus_tag
EGV61729	816276	816992	-	glutathione_S-transferase	no_locus_tag
EGV61730	817631	818490	+	hypothetical_protein	no_locus_tag
EGV61732	818657	819485	+	hypothetical_protein	no_locus_tag
EGV62954	820096	821670	+	hypothetical_protein	no_locus_tag
EGV61733	822340	824433	+	dihydroxyacetone_synthase	no_locus_tag
EGV62637	824946	826733	+	hypothetical_protein	no_locus_tag
EGV62638	825576	826733	+	hypothetical_protein	no_locus_tag
EGV61734	826770	830936	-	hypothetical_protein	no_locus_tag

Table of Blast hits (query gene, subject gene, %identity, blast score, %coverage, e-value):
Mycgr3G41235_Mycgr3T	EGV61734	28	669	105.834564254	0.0	


>>

144. GL996527_0
Source: Candida tenuis ATCC 10573 unplaced genomic scaffold CANTEscaffold_00021, whole genome shotgun sequence.

Number of proteins with BLAST hits to this cluster: 1
MultiGeneBlast score: 1.0
Cumulative Blast bit score: 667

Table of genes, locations, strands and annotations of subject cluster:
EGV61451	225832	229335	+	DNA_mismatch_repair_protein_Msh6	no_locus_tag
EGV61452	229450	229944	+	hypothetical_protein	no_locus_tag
EGV61454	230552	231138	+	hypothetical_protein	no_locus_tag
EGV61455	231207	231722	-	hypothetical_protein	no_locus_tag
EGV61456	232087	234351	-	hypothetical_protein	no_locus_tag
EGV61458	234622	235180	-	transcription_factor_TAFII-31	no_locus_tag
EGV61459	235249	236133	+	hypothetical_protein	no_locus_tag
EGV61460	236186	236506	+	hypothetical_protein	no_locus_tag
EGV62528	236684	237262	+	putative_inosine_triphosphate_pyrophosphatase	no_locus_tag
EGV61461	237331	237744	-	hypothetical_protein	no_locus_tag
EGV61462	238684	239280	-	hypothetical_protein	no_locus_tag
EGV62531	239270	239827	-	hypothetical_protein	no_locus_tag
EGV61463	239997	241409	-	hypothetical_protein	no_locus_tag
EGV61464	242666	243514	+	hypothetical_protein	no_locus_tag
EGV61465	245286	249293	+	hypothetical_protein	no_locus_tag
EGV61466	249320	252370	-	hypothetical_protein	no_locus_tag
EGV61467	252717	253097	-	mitochondrial_import_inner_membrane_translocase subunit TIM16	no_locus_tag
EGV61468	256139	257602	+	hypothetical_protein	no_locus_tag
EGV61469	257856	259415	+	hypothetical_protein	no_locus_tag
EGV61470	260608	263208	-	hypothetical_protein	no_locus_tag
EGV61472	263383	263658	+	hypothetical_protein	no_locus_tag

Table of Blast hits (query gene, subject gene, %identity, blast score, %coverage, e-value):
Mycgr3G41235_Mycgr3T	EGV61465	30	667	102.511078287	0.0	


>>

145. CU928166_1
Source: Lachancea thermotolerans CBS 6340 chromosome B complete sequence.

Number of proteins with BLAST hits to this cluster: 1
MultiGeneBlast score: 1.0
Cumulative Blast bit score: 667

Table of genes, locations, strands and annotations of subject cluster:
CAR21761	777282	779366	-	KLTH0B09482p	KLTH0B09482g
CAR21762	779619	780320	-	KLTH0B09504p	KLTH0B09504g
CAR21763	780915	782657	+	KLTH0B09526p	KLTH0B09526g
CAR21764	782708	783535	-	KLTH0B09548p	KLTH0B09548g
CAR21765	783747	785033	+	KLTH0B09570p	KLTH0B09570g
CAR21766	785306	786223	+	KLTH0B09592p	KLTH0B09592g
CAR21767	786773	787390	+	KLTH0B09614p	KLTH0B09614g
CAR21768	787602	788771	+	KLTH0B09636p	KLTH0B09636g
CAR21769	789016	789939	+	KLTH0B09658p	KLTH0B09658g
CAR21770	790481	792934	+	KLTH0B09680p	KLTH0B09680g
CAR21771	796023	800483	-	KLTH0B09724p	KLTH0B09724g

Table of Blast hits (query gene, subject gene, %identity, blast score, %coverage, e-value):
Mycgr3G41235_Mycgr3T	CAR21771	30	667	102.880354505	0.0	


>>

146. HE681721_1
Source: Candida orthopsilosis Co 90-125, chromosome 3 draft sequence.

Number of proteins with BLAST hits to this cluster: 1
MultiGeneBlast score: 1.0
Cumulative Blast bit score: 665

Table of genes, locations, strands and annotations of subject cluster:
CCG26050	1514187	1516886	+	hypothetical_protein	CORT_0C06780
CCG26051	1517012	1517905	+	Cab4_protein	CORT_0C06790
CCG26052	1517996	1522102	-	hypothetical_protein	CORT_0C06800
CCG26053	1523331	1524491	-	secreted_protein	CORT_0C06810
CCG26054	1525590	1527221	-	Ubp8_protein	CORT_0C06820
CCG26055	1527735	1530518	-	hypothetical_protein	CORT_0C06830
CCG26056	1530655	1531419	-	Plp2_protein	CORT_0C06840
CCG26057	1531856	1532191	-	Cyc1_cytochrome_c	CORT_0C06850
CCG26058	1532971	1537332	-	hypothetical_protein	CORT_0C06860

Table of Blast hits (query gene, subject gene, %identity, blast score, %coverage, e-value):
Mycgr3G41235_Mycgr3T	CCG26058	30	665	100.664697194	0.0	


>>

147. CH477324_0
Source: Aedes aegypti strain Liverpool supercont1.139 genomic scaffold, whole genome shotgun sequence.

Number of proteins with BLAST hits to this cluster: 1
MultiGeneBlast score: 1.0
Cumulative Blast bit score: 663

Table of genes, locations, strands and annotations of subject cluster:
EAT43548	1140679	1145502	+	AAEL005043-PA	no_locus_tag

Table of Blast hits (query gene, subject gene, %identity, blast score, %coverage, e-value):
Mycgr3G41235_Mycgr3T	EAT43548	30	663	101.772525849	0.0	


>>

148. HE681721_0
Source: Candida orthopsilosis Co 90-125, chromosome 3 draft sequence.

Number of proteins with BLAST hits to this cluster: 1
MultiGeneBlast score: 1.0
Cumulative Blast bit score: 659

Table of genes, locations, strands and annotations of subject cluster:
CCG26022	1447863	1448537	+	Tim23_protein	CORT_0C06480
CCG26023	1448783	1450162	-	Smm1_dihydrouridine_synthase	CORT_0C06490
CCG26024	1452666	1453952	+	hypothetical_protein	CORT_0C06510
CCG26025	1454385	1455371	-	hypothetical_protein	CORT_0C06520
CCG26026	1457499	1459505	+	transcription_factor	CORT_0C06530
CCG26027	1461106	1462260	+	Gpd1_protein	CORT_0C06540
CCG26028	1462475	1464895	-	Set2_protein	CORT_0C06550
CCG26029	1465140	1466474	-	calmodulin-dependent_protein_kinase	CORT_0C06560
CCG26030	1467217	1471587	-	Yor1_protein	CORT_0C06570
CCG26031	1474126	1475628	+	monooxygenase	CORT_0C06580
CCG26032	1475902	1477149	+	hypothetical_protein	CORT_0C06590
CCG26033	1477220	1478065	-	hypothetical_protein	CORT_0C06600
CCG26034	1478522	1480096	-	hypothetical_protein	CORT_0C06610
CCG26035	1483096	1483488	-	hypothetical_protein	CORT_0C06620
CCG26036	1485597	1486478	+	hypothetical_protein	CORT_0C06640
CCG26037	1486648	1487973	-	hypothetical_protein	CORT_0C06650

Table of Blast hits (query gene, subject gene, %identity, blast score, %coverage, e-value):
Mycgr3G41235_Mycgr3T	CCG26030	30	659	106.646971935	0.0	


>>

149. CR382134_2
Source: Debaryomyces hansenii CBS767 chromosome B complete sequence.

Number of proteins with BLAST hits to this cluster: 1
MultiGeneBlast score: 1.0
Cumulative Blast bit score: 658

Table of genes, locations, strands and annotations of subject cluster:
CAR65492	1081701	1082819	+	DEHA2B13772p	DEHA2B13772g
CAG85556	1082814	1084232	-	DEHA2B13794p	DEHA2B13794g
CAG85557	1084455	1084550	-	DEHA2B13816p	DEHA2B13816g
CAG85558	1084742	1085215	-	DEHA2B13838p	DEHA2B13838g
CAG85559	1085435	1086187	+	DEHA2B13860p	DEHA2B13860g
CAG85560	1086433	1088304	+	DEHA2B13882p	DEHA2B13882g
CAG85561	1088962	1089468	+	DEHA2B13904p	DEHA2B13904g
CAG85562	1089634	1091181	+	DEHA2B13926p	DEHA2B13926g
CAG85563	1091282	1092595	+	DEHA2B13948p	DEHA2B13948g
CAR65493	1092795	1094852	-	DEHA2B13970p	DEHA2B13970g
CAG85565	1095412	1097451	-	DEHA2B13992p	DEHA2B13992g
CAR65494	1098064	1098171	-	DEHA2B14014p	DEHA2B14014g
CAR65495	1099134	1099469	+	DEHA2B14058p	DEHA2B14058g
CAR65496	1100131	1104420	+	DEHA2B14080p	DEHA2B14080g
CAG85569	1105067	1107091	-	DEHA2B14102p	DEHA2B14102g
CAG85570	1107741	1109789	-	DEHA2B14124p	DEHA2B14124g
CAR65497	1110498	1112510	-	DEHA2B14146p	DEHA2B14146g
CAG85572	1114440	1117157	+	DEHA2B14168p	DEHA2B14168g
CAG85573	1117212	1119680	+	DEHA2B14190p	DEHA2B14190g
CAG85574	1120675	1121190	-	DEHA2B14212p	DEHA2B14212g
CAG85575	1121323	1121568	+	DEHA2B14234p	DEHA2B14234g
CAR65498	1122456	1122572	+	DEHA2B14256p	DEHA2B14256g
CAG85576	1122944	1125139	-	DEHA2B14278p	DEHA2B14278g

Table of Blast hits (query gene, subject gene, %identity, blast score, %coverage, e-value):
Mycgr3G41235_Mycgr3T	CAR65496	30	658	104.505169867	0.0	


>>

150. CH477324_1
Source: Aedes aegypti strain Liverpool supercont1.139 genomic scaffold, whole genome shotgun sequence.

Number of proteins with BLAST hits to this cluster: 1
MultiGeneBlast score: 1.0
Cumulative Blast bit score: 644

Table of genes, locations, strands and annotations of subject cluster:
EAT43549	1168407	1184363	+	AAEL005026-PA	no_locus_tag
EAT43550	1184563	1195380	-	AAEL005045-PA	no_locus_tag

Table of Blast hits (query gene, subject gene, %identity, blast score, %coverage, e-value):
Mycgr3G41235_Mycgr3T	EAT43550	30	644	101.403249631	0.0	


>>

151. GL883167_0
Source: Melampsora larici-populina 98AG31 unplaced genomic scaffold MELLAscaffold_78, whole genome shotgun sequence.

Number of proteins with BLAST hits to this cluster: 1
MultiGeneBlast score: 1.0
Cumulative Blast bit score: 607

Table of genes, locations, strands and annotations of subject cluster:
EGF98915	212492	212914	-	hypothetical_protein	no_locus_tag
EGF98884	215870	217516	+	hypothetical_protein	no_locus_tag
EGF98914	218752	219353	-	hypothetical_protein	no_locus_tag
EGF98913	221517	222674	-	hypothetical_protein	no_locus_tag
EGF98885	226474	227644	+	hypothetical_protein	no_locus_tag
EGF98912	231101	233768	-	hypothetical_protein	no_locus_tag
EGF98886	241851	242636	+	hypothetical_protein	no_locus_tag
EGF98911	242878	243763	-	hypothetical_protein	no_locus_tag
EGF98887	244199	246851	+	hypothetical_protein	no_locus_tag
EGF98910	252276	252920	-	hypothetical_protein	no_locus_tag
EGF98909	253104	253397	-	hypothetical_protein	no_locus_tag
EGF98888	254237	256273	+	hypothetical_protein	no_locus_tag
EGF98889	257526	258681	+	hypothetical_protein	no_locus_tag
EGF98890	259833	260890	+	hypothetical_protein	no_locus_tag
EGF98908	261792	263142	-	hypothetical_protein	no_locus_tag
EGF98891	264513	265425	+	hypothetical_protein	no_locus_tag

Table of Blast hits (query gene, subject gene, %identity, blast score, %coverage, e-value):
Mycgr3G99766_Mycgr3T	EGF98912	36	304	95.652173913	4e-93	
Mycgr3G99766_Mycgr3T	EGF98887	36	303	95.8498023715	1e-92	


>>

152. GL985056_0
Source: Trichoderma reesei QM6a unplaced genomic scaffold TRIREscaffold_1, whole genome shotgun sequence.

Number of proteins with BLAST hits to this cluster: 1
MultiGeneBlast score: 1.0
Cumulative Blast bit score: 466

Table of genes, locations, strands and annotations of subject cluster:
EGR52427	2417912	2420709	+	predicted_protein	no_locus_tag
EGR52428	2421292	2422905	+	predicted_protein	no_locus_tag
EGR52977	2423105	2424132	-	predicted_protein	no_locus_tag
EGR52978	2425165	2425989	-	predicted_protein	no_locus_tag
EGR52979	2434650	2435924	-	predicted_protein	no_locus_tag
EGR52980	2437048	2439031	-	predicted_protein	no_locus_tag
EGR52429	2440405	2441265	+	predicted_protein	no_locus_tag
EGR52981	2441731	2443506	-	predicted_protein	no_locus_tag
EGR52982	2446167	2447126	-	predicted_protein	no_locus_tag
EGR52430	2449695	2450069	+	predicted_protein	no_locus_tag
EGR52431	2451265	2451984	+	predicted_protein	no_locus_tag
EGR52983	2455937	2461437	-	predicted_protein	no_locus_tag

Table of Blast hits (query gene, subject gene, %identity, blast score, %coverage, e-value):
Mycgr3G70577_Mycgr3T	EGR52980	42	466	90.6009244992	1e-152	


>>

153. EQ963474_1
Source: Aspergillus flavus NRRL3357 scf_1106286417496 genomic scaffold, whole genome shotgun sequence.

Number of proteins with BLAST hits to this cluster: 1
MultiGeneBlast score: 1.0
Cumulative Blast bit score: 396

Table of genes, locations, strands and annotations of subject cluster:
EED54297	725199	727228	+	FAD_monooxygenase,_putative	no_locus_tag
EED54298	727619	728444	+	DUF866_domain_protein	no_locus_tag
EED54299	729033	729625	+	small_nuclear_ribonucleoprotein_SmF,_putative	no_locus_tag
EED54300	731535	731942	+	hypothetical_protein	no_locus_tag
EED54301	734526	736301	+	conserved_hypothetical_protein	no_locus_tag
EED54302	737286	738920	+	amino_acid_transporter,_putative	no_locus_tag
EED54303	743091	744696	+	MFS_sugar_transporter,_putative	no_locus_tag

Table of Blast hits (query gene, subject gene, %identity, blast score, %coverage, e-value):
Mycgr3G99766_Mycgr3T	EED54303	41	397	97.8260869565	3e-129	


>>

154. AKHY01000171_1
Source: Aspergillus oryzae 3.042, whole genome shotgun sequencing project.

Number of proteins with BLAST hits to this cluster: 1
MultiGeneBlast score: 1.0
Cumulative Blast bit score: 396

Table of genes, locations, strands and annotations of subject cluster:
EIT75966	678532	680561	+	2-polyprenyl-6-methoxyphenol_hydroxylase	no_locus_tag
EIT75916	683593	685275	+	hypothetical_protein	no_locus_tag
EIT76106	687859	689241	+	hypothetical_protein	no_locus_tag
EIT76062	690723	692278	+	hypothetical_protein	no_locus_tag
EIT75984	696425	698030	+	putative_transporter	no_locus_tag

Table of Blast hits (query gene, subject gene, %identity, blast score, %coverage, e-value):
Mycgr3G99766_Mycgr3T	EIT75984	41	397	97.8260869565	3e-129	


>>

155. CU329670_0
Source: Schizosaccharomyces pombe chromosome I, complete sequence.

Number of proteins with BLAST hits to this cluster: 1
MultiGeneBlast score: 1.0
Cumulative Blast bit score: 396

Table of genes, locations, strands and annotations of subject cluster:
CCD31308	75698	75910	-	sequence_orphan	SPAPJ695.02
CAB61210	77578	77931	-	S._pombe_specific_UPF0321_family_protein_3	SPAPJ695.01c
CAB03595	82936	84603	+	hexose_transporter_Ght3	ght3
CAB03596	85598	86278	-	sequence_orphan	SPAC1F8.02c
CAB03597	88367	90259	-	siderophore-iron_transporter_Str3	str3
CAB03598	92480	93871	-	hydrolase_(predicted)	SPAC1F8.04c
CAB03599	96000	96548	+	sequence_orphan	isp3
CAB03600	100011	101168	+	cell_surface_glycoprotein	fta5
CAB03601	101836	103544	-	pyruvate_decarboxylase_(predicted)	SPAC1F8.07c
CAC34960	103941	104303	+	sequence_orphan	SPAC1F8.08
CCD31309	106965	107198	+	sequence_orphan	SPAC11D3.19
CAA92302	108908	109147	-	conserved_fungal_protein	SPAC11D3.01c
CAA92303	109829	110281	-	ELLA_family_acetyltransferase_(predicted)	SPAC11D3.02c

Table of Blast hits (query gene, subject gene, %identity, blast score, %coverage, e-value):
Mycgr3G70577_Mycgr3T	CAB03597	37	396	90.2927580894	2e-125	


>>

156. AP007161_1
Source: Aspergillus oryzae RIB40 DNA, SC012.

Number of proteins with BLAST hits to this cluster: 1
MultiGeneBlast score: 1.0
Cumulative Blast bit score: 395

Table of genes, locations, strands and annotations of subject cluster:
BAE60483	689090	691116	+	not_annotated	AO090012000279
BAE60484	694148	695830	+	not_annotated	AO090012000280
BAE60485	698341	699723	+	not_annotated	AO090012000281
BAE60486	701205	702760	+	not_annotated	AO090012000283
BAE60487	706906	708511	+	not_annotated	AO090012000284

Table of Blast hits (query gene, subject gene, %identity, blast score, %coverage, e-value):
Mycgr3G99766_Mycgr3T	BAE60487	41	395	97.8260869565	2e-128	


>>

157. GL377306_2
Source: Schizophyllum commune H4-8 unplaced genomic scaffold SCHCOscaffold_5, whole genome shotgun sequence.

Number of proteins with BLAST hits to this cluster: 1
MultiGeneBlast score: 1.0
Cumulative Blast bit score: 393

Table of genes, locations, strands and annotations of subject cluster:
EFI96856	1176017	1178101	+	hypothetical_protein	no_locus_tag
EFI97304	1181070	1183856	-	hypothetical_protein	no_locus_tag
EFI96857	1185020	1186242	+	hypothetical_protein	no_locus_tag
EFI97305	1187581	1190463	-	hypothetical_protein	no_locus_tag
EFI96858	1191716	1193063	+	hypothetical_protein	no_locus_tag
EFI96859	1195025	1196993	+	hypothetical_protein	no_locus_tag

Table of Blast hits (query gene, subject gene, %identity, blast score, %coverage, e-value):
Mycgr3G70577_Mycgr3T	EFI96859	40	393	91.063174114	1e-124	


>>

158. CR382133_1
Source: Debaryomyces hansenii CBS767 chromosome A complete sequence.

Number of proteins with BLAST hits to this cluster: 1
MultiGeneBlast score: 1.0
Cumulative Blast bit score: 392

Table of genes, locations, strands and annotations of subject cluster:
CAR65416	1211336	1211542	+	DEHA2A14498p	DEHA2A14498g
CAR65417	1212316	1212765	-	DEHA2A14520p	DEHA2A14520g
CAG84937	1212883	1213926	-	DEHA2A14542p	DEHA2A14542g
CAG84939	1217722	1219350	+	DEHA2A14586p	DEHA2A14586g
CAG84940	1220815	1221897	-	DEHA2A14608p	DEHA2A14608g
CAR65418	1222157	1222312	+	DEHA2A14630p	DEHA2A14630g
CAG84941	1224311	1224649	-	DEHA2A14652p	DEHA2A14652g
CAR65419	1226047	1226451	-	DEHA2A14674p	DEHA2A14674g
CAG84942	1229756	1231654	+	DEHA2A14696p	DEHA2A14696g

Table of Blast hits (query gene, subject gene, %identity, blast score, %coverage, e-value):
Mycgr3G70577_Mycgr3T	CAG84942	36	392	99.5377503852	8e-124	


>>

159. KB644409_1
Source: Penicillium oxalicum 114-2 unplaced genomic scaffold scaffold_2, whole genome shotgun sequence.

Number of proteins with BLAST hits to this cluster: 1
MultiGeneBlast score: 1.0
Cumulative Blast bit score: 375

Table of genes, locations, strands and annotations of subject cluster:
EPS27047	2128570	2131369	-	Cys2-His2_zinc_finger_transcription_factor_AceA	no_locus_tag
EPS27048	2134399	2138974	+	hypothetical_protein	no_locus_tag
EPS27049	2139476	2139752	-	hypothetical_protein	no_locus_tag
EPS27050	2143178	2144106	+	hypothetical_protein	no_locus_tag
EPS27051	2145484	2146724	+	hypothetical_protein	no_locus_tag
EPS27052	2148557	2150199	-	hypothetical_protein	no_locus_tag

Table of Blast hits (query gene, subject gene, %identity, blast score, %coverage, e-value):
Mycgr3G99766_Mycgr3T	EPS27052	42	375	96.837944664	1e-120	


>>

160. DS027696_1
Source: Neosartorya fischeri NRRL 181 1099437636264 genomic scaffold, whole genome shotgun sequence.

Number of proteins with BLAST hits to this cluster: 1
MultiGeneBlast score: 1.0
Cumulative Blast bit score: 374

Table of genes, locations, strands and annotations of subject cluster:
EAW19097	5443357	5445035	+	MFS_efflux_transporter,_putative	no_locus_tag
EAW19098	5445229	5446004	+	conserved_hypothetical_protein	no_locus_tag
EAW19099	5446482	5448283	+	C6_zinc_finger_domain_protein	no_locus_tag
EAW19100	5448975	5449610	+	hypothetical_protein	no_locus_tag
EAW19101	5449915	5450547	-	conserved_hypothetical_protein	no_locus_tag
EAW19102	5451565	5453538	+	MFS_transporter_family_protein,_putative	no_locus_tag
EAW19103	5454056	5454972	-	hypothetical_protein	no_locus_tag
EAW19104	5457337	5458680	+	FluG_family_protein	no_locus_tag
EAW19105	5459374	5459841	+	hypothetical_protein	no_locus_tag
EAW19106	5460079	5460400	-	hypothetical_protein	no_locus_tag
EAW19107	5461922	5463543	+	MFS_sugar_transporter,_putative	no_locus_tag

Table of Blast hits (query gene, subject gene, %identity, blast score, %coverage, e-value):
Mycgr3G99766_Mycgr3T	EAW19107	41	374	97.8260869565	6e-120	


>>

161. CR382137_1
Source: Debaryomyces hansenii CBS767 chromosome E complete sequence.

Number of proteins with BLAST hits to this cluster: 1
MultiGeneBlast score: 1.0
Cumulative Blast bit score: 373

Table of genes, locations, strands and annotations of subject cluster:
CAR65744	213847	214960	+	DEHA2E02354p	DEHA2E02354g
CAG87650	214995	216932	-	DEHA2E02376p	DEHA2E02376g
CAG87651	217077	218564	-	DEHA2E02398p	DEHA2E02398g
CAG87652	218710	219726	-	DEHA2E02420p	DEHA2E02420g
CAG87653	220532	224110	-	DEHA2E02464p	DEHA2E02464g
CAG87654	224663	226042	+	DEHA2E02508p	DEHA2E02508g
CAG87655	226878	228953	+	DEHA2E02530p	DEHA2E02530g
CAG87656	228993	229112	+	DEHA2E02552p	DEHA2E02552g
CAG87657	229554	230834	+	DEHA2E02574p	DEHA2E02574g
CAR65745	231504	233441	-	DEHA2E02596p	DEHA2E02596g

Table of Blast hits (query gene, subject gene, %identity, blast score, %coverage, e-value):
Mycgr3G70577_Mycgr3T	CAR65745	35	373	94.6070878274	2e-116	


>>

162. DS995906_1
Source: Penicillium marneffei ATCC 18224 scf_1105668340770 genomic scaffold, whole genome shotgun sequence.

Number of proteins with BLAST hits to this cluster: 1
MultiGeneBlast score: 1.0
Cumulative Blast bit score: 367

Table of genes, locations, strands and annotations of subject cluster:
EEA19211	1669193	1669964	+	conserved_hypothetical_protein	no_locus_tag
EEA19212	1670228	1672158	-	benzoate_4-monooxygenase_cytochrome_P450, putative	no_locus_tag
EEA19213	1673564	1675054	+	integral_membrane_protein_(Pth11),_putative	no_locus_tag
EEA19214	1676483	1679070	+	beta-glucosidase,_putative	no_locus_tag
EEA19215	1679520	1680083	-	hypothetical_protein	no_locus_tag
EEA19216	1682724	1685131	+	mycelial_catalase_Cat1	no_locus_tag
EEA19217	1686110	1687727	+	DUF895_domain_membrane_protein	no_locus_tag
EEA19218	1688151	1689712	-	MFS_sugar_transporter,_putative	no_locus_tag

Table of Blast hits (query gene, subject gene, %identity, blast score, %coverage, e-value):
Mycgr3G99766_Mycgr3T	EEA19218	41	367	98.814229249	2e-117	


>>

163. AM920431_2
Source: Penicillium chrysogenum Wisconsin 54-1255 complete genome, contig Pc00c16.

Number of proteins with BLAST hits to this cluster: 1
MultiGeneBlast score: 1.0
Cumulative Blast bit score: 360

Table of genes, locations, strands and annotations of subject cluster:
CAP93784	2681856	2684210	+	unnamed	Pc16g11140
CAP93785	2684494	2685620	-	not_annotated	Pc16g11150
CAP93786	2685885	2686727	-	hypothetical_protein	Pc16g11160
CAP93787	2687676	2689310	+	not_annotated	Pc16g11170
CAP93788	2689616	2690185	+	not_annotated	Pc16g11180
CAP93789	2690642	2693245	+	not_annotated	Pc16g11190
CAP93790	2693622	2695722	-	not_annotated	Pc16g11200
Pc16g11210	2696769	2699306	+	not_annotated	no_locus_tag
CAP93792	2699905	2701640	-	unnamed	Pc16g11220

Table of Blast hits (query gene, subject gene, %identity, blast score, %coverage, e-value):
Mycgr3G99766_Mycgr3T	CAP93792	39	360	99.4071146245	1e-114	


>>

164. KB644408_1
Source: Penicillium oxalicum 114-2 unplaced genomic scaffold scaffold_1, whole genome shotgun sequence.

Number of proteins with BLAST hits to this cluster: 1
MultiGeneBlast score: 1.0
Cumulative Blast bit score: 359

Table of genes, locations, strands and annotations of subject cluster:
EPS25960	2553647	2557794	+	hypothetical_protein	no_locus_tag
EPS25961	2558191	2559843	+	hypothetical_protein	no_locus_tag
EPS25962	2561223	2563949	-	hypothetical_protein	no_locus_tag
EPS25963	2564543	2567751	+	hypothetical_protein	no_locus_tag
EPS25964	2571172	2573049	+	hypothetical_protein	no_locus_tag
EPS25965	2574164	2578681	-	hypothetical_protein	no_locus_tag
EPS25966	2579561	2580857	-	hypothetical_protein	no_locus_tag
EPS25967	2583724	2586799	-	hypothetical_protein	no_locus_tag
EPS25968	2588172	2589227	+	hypothetical_protein	no_locus_tag
EPS25969	2592497	2594979	-	putative_Dol-P-Man:_protein alpha-mannosyltransferase	no_locus_tag

Table of Blast hits (query gene, subject gene, %identity, blast score, %coverage, e-value):
Mycgr3G99766_Mycgr3T	EPS25964	40	359	99.8023715415	4e-114	


>>

165. JH687379_1
Source: Stereum hirsutum FP-91666 SS1 unplaced genomic scaffold STEHIscaffold_1, whole genome shotgun sequence.

Number of proteins with BLAST hits to this cluster: 1
MultiGeneBlast score: 1.0
Cumulative Blast bit score: 358

Table of genes, locations, strands and annotations of subject cluster:
EIM92612	2764203	2765494	+	hypothetical_protein	no_locus_tag
EIM92613	2766143	2769036	+	ATP-dependent_DNA_helicase	no_locus_tag
EIM92614	2769287	2774477	+	nucleoporin	no_locus_tag
EIM92615	2774876	2775437	+	hypothetical_protein	no_locus_tag
EIM92616	2775838	2776332	-	hypothetical_protein	no_locus_tag
EIM92617	2778774	2780852	+	hypothetical_protein	no_locus_tag
EIM92618	2781206	2782268	+	hypothetical_protein	no_locus_tag
EIM92619	2783233	2786258	-	MFS_general_substrate_transporter	no_locus_tag

Table of Blast hits (query gene, subject gene, %identity, blast score, %coverage, e-value):
Mycgr3G70577_Mycgr3T	EIM92619	35	358	89.5223420647	9e-111	


>>

166. FO082046_1
Source: Pichia sorbitophila strain CBS 7064 chromosome N complete sequence.

Number of proteins with BLAST hits to this cluster: 1
MultiGeneBlast score: 1.0
Cumulative Blast bit score: 357

Table of genes, locations, strands and annotations of subject cluster:
CCE87347	2080297	2080668	+	not_annotated	Piso0_005897
CCE87348	2081213	2084233	+	not_annotated	Piso0_005898
CCE87349	2084337	2088590	-	not_annotated	Piso0_005899
CCE87350	2089292	2090656	-	not_annotated	Piso0_005900
CCE87351	2091331	2091957	-	not_annotated	Piso0_005901
CCE87352	2092569	2093423	+	not_annotated	Piso0_005902
CCE87353	2093933	2095165	-	not_annotated	Piso0_005903
CCE87354	2096079	2097554	-	not_annotated	Piso0_005904
CCE87355	2098250	2100106	-	not_annotated	Piso0_005905

Table of Blast hits (query gene, subject gene, %identity, blast score, %coverage, e-value):
Mycgr3G70577_Mycgr3T	CCE87355	34	357	96.3020030817	1e-110	


>>

167. GL698717_1
Source: Metarhizium anisopliae ARSEF 23 unplaced genomic scaffold Scf_007, whole genome shotgun sequence.

Number of proteins with BLAST hits to this cluster: 1
MultiGeneBlast score: 1.0
Cumulative Blast bit score: 355

Table of genes, locations, strands and annotations of subject cluster:
EFY99405	1540217	1541994	+	sugar_transporter,_putative	no_locus_tag
EFY99406	1542671	1544865	-	plastidic_glucose_transporter_4	no_locus_tag
EFY99407	1548300	1549040	+	hypothetical_protein	no_locus_tag
EFY99408	1551042	1553021	-	MFS_quinate_transporter	no_locus_tag
EFY99409	1555789	1557298	-	DNA_kinase/phosphatase_Pnk1	no_locus_tag
EFY99410	1557753	1558650	+	hypothetical_protein	no_locus_tag
EFY99411	1559459	1561228	-	siderophore_iron_transporter	no_locus_tag
EFY99412	1561941	1567139	-	transferase_family_protein	no_locus_tag
EFY99413	1567963	1569462	+	hypothetical_protein	no_locus_tag
EFY99414	1570166	1571175	+	lipase	no_locus_tag
EFY99415	1571989	1573758	+	siderophore_iron_transporter_mirB	no_locus_tag
EFY99416	1574564	1575069	-	hypothetical_protein	no_locus_tag
EFY99417	1578044	1579607	+	polysaccharide_synthase	no_locus_tag
EFY99418	1582235	1584037	-	hypothetical_protein	no_locus_tag

Table of Blast hits (query gene, subject gene, %identity, blast score, %coverage, e-value):
Mycgr3G70577_Mycgr3T	EFY99415	26	178	91.9876733436	7e-45	
Mycgr3G70577_Mycgr3T	EFY99411	27	177	85.5161787365	1e-44	


>>

168. AM920435_2
Source: Penicillium chrysogenum Wisconsin 54-1255 complete genome, contig Pc00c20.

Number of proteins with BLAST hits to this cluster: 1
MultiGeneBlast score: 1.0
Cumulative Blast bit score: 355

Table of genes, locations, strands and annotations of subject cluster:
CAP86890	3618571	3619368	+	unnamed	Pc20g15610
CAP86891	3619563	3622569	-	not_annotated	Pc20g15620
CAP86892	3623772	3625421	-	not_annotated	Pc20g15630
CAP86893	3625722	3626996	-	not_annotated	Pc20g15640
CAP86894	3627406	3627922	-	not_annotated	Pc20g15650
CAP86895	3628441	3629957	+	not_annotated	Pc20g15660
CAP86896	3630500	3631075	-	not_annotated	Pc20g15670
CAP86897	3631158	3631618	-	hypothetical_protein	Pc20g15680
CAP86898	3631692	3633230	+	not_annotated	Pc20g15690
CAP86899	3633480	3633931	-	hypothetical_protein	Pc20g15700
CAP86900	3634129	3635630	+	not_annotated	Pc20g15710
CAP86901	3636003	3637630	-	unnamed	Pc20g15720

Table of Blast hits (query gene, subject gene, %identity, blast score, %coverage, e-value):
Mycgr3G99766_Mycgr3T	CAP86901	38	355	101.976284585	6e-113	


>>

169. AM920435_1
Source: Penicillium chrysogenum Wisconsin 54-1255 complete genome, contig Pc00c20.

Number of proteins with BLAST hits to this cluster: 1
MultiGeneBlast score: 1.0
Cumulative Blast bit score: 354

Table of genes, locations, strands and annotations of subject cluster:
CAP86465	2616351	2618186	+	hypothetical_protein	Pc20g11360
CAP86466	2618948	2619827	-	not_annotated	Pc20g11370
Pc20g11380	2620186	2620841	-	not_annotated	no_locus_tag
CAP86468	2621432	2624030	+	not_annotated	Pc20g11390
CAP86469	2624630	2625164	+	not_annotated	Pc20g11400
CAP86470	2626138	2626644	+	not_annotated	Pc20g11410
CAP86471	2627322	2627807	-	not_annotated	Pc20g11420
CAP86472	2629170	2631293	+	unnamed	Pc20g11430
CAP86473	2631774	2633619	-	not_annotated	Pc20g11440
CAP86474	2634401	2635120	+	not_annotated	Pc20g11450
CAP86475	2635856	2637515	-	unnamed	Pc20g11460
CAP86476	2639044	2639430	+	not_annotated	Pc20g11470
CAP86477	2639691	2641573	-	hypothetical_protein	Pc20g11480
CAP86478	2643442	2643922	+	hypothetical_protein	Pc20g11490
CAP86479	2644984	2646036	+	hypothetical_protein	Pc20g11500
CAP86480	2646457	2646924	-	hypothetical_protein	Pc20g11510
CAP86481	2647440	2649058	-	not_annotated	Pc20g11520
CAP86482	2649783	2654315	-	not_annotated	Pc20g11530
CAP86483	2654848	2660145	+	not_annotated	Pc20g11540

Table of Blast hits (query gene, subject gene, %identity, blast score, %coverage, e-value):
Mycgr3G99766_Mycgr3T	CAP86475	39	354	100.0	2e-112	


>>

170. EQ962652_0
Source: Talaromyces stipitatus ATCC 10500 scf_1105507295523 genomic scaffold, whole genome shotgun sequence.

Number of proteins with BLAST hits to this cluster: 1
MultiGeneBlast score: 1.0
Cumulative Blast bit score: 352

Table of genes, locations, strands and annotations of subject cluster:
EED23922	3748620	3749837	-	hypothetical_protein	no_locus_tag
EED23923	3751027	3751601	-	hypothetical_protein	no_locus_tag
EED23924	3751899	3753596	-	conserved_hypothetical_protein	no_locus_tag
EED23925	3755191	3755544	+	hypothetical_protein	no_locus_tag
EED23926	3755941	3756477	-	conserved_hypothetical_protein	no_locus_tag
EED23927	3757544	3760440	+	C6_transcription_factor,_putative	no_locus_tag
EED23928	3762763	3763970	+	hypothetical_protein	no_locus_tag
EED23929	3767544	3769166	-	sugar_transporter,_putative	no_locus_tag
EED23930	3769869	3771264	+	conserved_hypothetical_protein	no_locus_tag
EED23931	3774187	3775986	+	sugar_transport_protein,_putative	no_locus_tag
EED23932	3777978	3779911	-	efflux_pump_antibiotic_resistance_protein, putative	no_locus_tag
EED23933	3782900	3783537	+	hypothetical_protein	no_locus_tag
EED23934	3784830	3786254	-	MFS_monocarboxylate_transporter,_putative	no_locus_tag
EED23935	3787031	3789023	-	C2H2_transcription_factor,_putative	no_locus_tag

Table of Blast hits (query gene, subject gene, %identity, blast score, %coverage, e-value):
Mycgr3G99766_Mycgr3T	EED23929	40	352	99.0118577075	9e-112	


>>

171. DS027045_1
Source: Aspergillus clavatus NRRL 1 1099423829791 genomic scaffold, whole genome shotgun sequence.

Number of proteins with BLAST hits to this cluster: 1
MultiGeneBlast score: 1.0
Cumulative Blast bit score: 350

Table of genes, locations, strands and annotations of subject cluster:
EAW14394	1987646	1989620	+	MFS_transporter_family_protein,_putative	no_locus_tag
EAW14395	1990236	1990981	+	conserved_hypothetical_protein	no_locus_tag
EAW14396	1991140	1992566	-	hypothetical_protein	no_locus_tag
EAW14397	1996936	1999050	+	monooxygenase	no_locus_tag
EAW14398	2000261	2001607	+	FluG_family_protein	no_locus_tag
EAW14399	2002166	2004259	+	conserved_hypothetical_protein	no_locus_tag
EAW14400	2006489	2008113	+	MFS_sugar_transporter,_putative	no_locus_tag

Table of Blast hits (query gene, subject gene, %identity, blast score, %coverage, e-value):
Mycgr3G99766_Mycgr3T	EAW14400	40	350	97.8260869565	8e-111	


>>

172. CH408159_0
Source: Pichia guilliermondii ATCC 6260 scaffold_5 genomic scaffold, whole genome shotgun sequence.

Number of proteins with BLAST hits to this cluster: 1
MultiGeneBlast score: 1.0
Cumulative Blast bit score: 346

Table of genes, locations, strands and annotations of subject cluster:
EDK39890	73024	75147	+	hypothetical_protein	no_locus_tag
EDK39891	75285	76130	+	hypothetical_protein	no_locus_tag
EDK39892	76303	76827	+	60S_ribosomal_protein_L11-A	no_locus_tag
EDK39893	77846	78418	+	hypothetical_protein	no_locus_tag
EDK39894	78511	78852	-	hypothetical_protein	no_locus_tag
EDK39895	79069	80496	+	hypothetical_protein	no_locus_tag
EDK39896	80503	81465	-	hypothetical_protein	no_locus_tag
EDK39897	81553	82116	+	hypothetical_protein	no_locus_tag
EDK39898	82139	83713	-	hypothetical_protein	no_locus_tag
EDK39899	84128	85051	-	conserved_hypothetical_protein	no_locus_tag
EDK39900	85520	86188	+	hypothetical_protein	no_locus_tag
EDK39901	86654	87304	+	hypothetical_protein	no_locus_tag
EDK39902	88174	90366	+	hypothetical_protein	no_locus_tag
EDK39903	90884	92603	+	hypothetical_protein	no_locus_tag
EDK39904	92774	94687	-	hypothetical_protein	no_locus_tag
EDK39905	95859	97580	-	hypothetical_protein	no_locus_tag
EDK39906	97764	98801	-	hypothetical_protein	no_locus_tag
EDK39907	99208	100701	+	hypothetical_protein	no_locus_tag
EDK39908	102049	103743	+	hypothetical_protein	no_locus_tag
EDK39909	103974	105686	-	hypothetical_protein	no_locus_tag
EDK39910	105841	108252	-	hypothetical_protein	no_locus_tag
EDK39911	109003	109866	-	hypothetical_protein	no_locus_tag
EDK39912	110536	111309	-	hypothetical_protein	no_locus_tag
EDK39913	111657	114434	-	hypothetical_protein	no_locus_tag

Table of Blast hits (query gene, subject gene, %identity, blast score, %coverage, e-value):
Mycgr3G70577_Mycgr3T	EDK39904	34	346	97.0724191063	4e-106	


>>

173. AM920437_1
Source: Penicillium chrysogenum Wisconsin 54-1255 complete genome, contig Pc00c22.

Number of proteins with BLAST hits to this cluster: 1
MultiGeneBlast score: 1.0
Cumulative Blast bit score: 345

Table of genes, locations, strands and annotations of subject cluster:
CAP98025	1762386	1763958	+	not_annotated	Pc22g07370
Pc22g07380	1764421	1764768	+	not_annotated	no_locus_tag
Pc22g07390	1767456	1768971	-	not_annotated	no_locus_tag
CAP98028	1770400	1771341	-	not_annotated	Pc22g07400
CAP98029	1771653	1772730	+	not_annotated	Pc22g07410
CAP98030	1773389	1773888	-	not_annotated	Pc22g07420
Pc22g07430	1774876	1775287	-	not_annotated	no_locus_tag
CAP98032	1776206	1777834	+	unnamed	Pc22g07440
CAP98033	1778951	1779885	-	not_annotated	Pc22g07450
CAP98034	1780185	1780540	+	not_annotated	Pc22g07460
CAP98035	1780777	1782400	-	unnamed	Pc22g07470
CAP98036	1783530	1784858	-	unnamed	Pc22g07480
CAP98037	1785343	1786783	-	not_annotated	Pc22g07490
CAP98038	1787213	1789051	-	not_annotated	Pc22g07500
CAP98039	1790995	1792944	+	not_annotated	Pc22g07510
CAP98040	1793184	1794923	-	not_annotated	Pc22g07520
CAP98041	1795331	1796949	+	not_annotated	Pc22g07530
CAP98042	1797584	1798160	-	not_annotated	Pc22g07540
CAP98043	1798586	1800336	-	not_annotated	Pc22g07550
Pc22g07560	1801666	1802868	+	not_annotated	no_locus_tag

Table of Blast hits (query gene, subject gene, %identity, blast score, %coverage, e-value):
Mycgr3G99766_Mycgr3T	CAP98035	40	345	95.256916996	3e-109	


>>

174. CH408159_1
Source: Pichia guilliermondii ATCC 6260 scaffold_5 genomic scaffold, whole genome shotgun sequence.

Number of proteins with BLAST hits to this cluster: 1
MultiGeneBlast score: 1.0
Cumulative Blast bit score: 344

Table of genes, locations, strands and annotations of subject cluster:
EDK40402	1028599	1030080	-	hypothetical_protein	no_locus_tag
EDK40403	1030864	1031751	-	hypothetical_protein	no_locus_tag
EDK40405	1032037	1034541	-	hypothetical_protein	no_locus_tag
EDK40404	1033302	1033787	+	hypothetical_protein	no_locus_tag
EDK40406	1034895	1036031	+	hypothetical_protein	no_locus_tag
EDK40407	1036668	1037609	+	hypothetical_protein	no_locus_tag
EDK40408	1037680	1038207	+	hypothetical_protein	no_locus_tag
EDK40409	1038654	1040336	-	hypothetical_protein	no_locus_tag
EDK40410	1040553	1042274	-	hypothetical_protein	no_locus_tag
EDK40411	1042505	1044325	+	hypothetical_protein	no_locus_tag
EDK40412	1044542	1045432	-	predicted_protein	no_locus_tag
EDK40413	1045691	1046170	+	hypothetical_protein	no_locus_tag
EDK40414	1046222	1047304	-	hypothetical_protein	no_locus_tag
EDK40415	1047585	1049444	-	hypothetical_protein	no_locus_tag

Table of Blast hits (query gene, subject gene, %identity, blast score, %coverage, e-value):
Mycgr3G70577_Mycgr3T	EDK40415	35	344	89.8305084746	1e-105	


>>

175. AM920437_5
Source: Penicillium chrysogenum Wisconsin 54-1255 complete genome, contig Pc00c22.

Number of proteins with BLAST hits to this cluster: 1
MultiGeneBlast score: 1.0
Cumulative Blast bit score: 344

Table of genes, locations, strands and annotations of subject cluster:
CAP99782	5893562	5894819	+	unnamed	Pc22g24940
CAP99783	5894933	5896404	-	unnamed	Pc22g24950
CAP99784	5897561	5899193	+	not_annotated	Pc22g24960
CAP99785	5899683	5900569	+	not_annotated	Pc22g24970
CAP99786	5901044	5901616	+	not_annotated	Pc22g24980
CAP99787	5901681	5902849	-	not_annotated	Pc22g24990
Pc22g25000	5903111	5903950	-	not_annotated	no_locus_tag
CAP99789	5905767	5906947	+	not_annotated	Pc22g25010
CAP99790	5907439	5909551	-	not_annotated	Pc22g25020
CAP99791	5910726	5912610	-	not_annotated	Pc22g25030
CAP99792	5913418	5915017	+	unnamed	Pc22g25040

Table of Blast hits (query gene, subject gene, %identity, blast score, %coverage, e-value):
Mycgr3G99766_Mycgr3T	CAP99792	40	344	96.442687747	9e-109	


>>

176. CR382134_3
Source: Debaryomyces hansenii CBS767 chromosome B complete sequence.

Number of proteins with BLAST hits to this cluster: 1
MultiGeneBlast score: 1.0
Cumulative Blast bit score: 342

Table of genes, locations, strands and annotations of subject cluster:
CAG85672	1286299	1287915	-	DEHA2B16258p	DEHA2B16258g
CAG85673	1288162	1289706	+	DEHA2B16280p	DEHA2B16280g
CAG85674	1290339	1290485	+	DEHA2B16302p	DEHA2B16302g
CAG85675	1290837	1291193	-	DEHA2B16324p	DEHA2B16324g
CAG85676	1291535	1292402	-	DEHA2B16346p	DEHA2B16346g
CAG85677	1293843	1295081	-	DEHA2B16368p	DEHA2B16368g
CAG85678	1295685	1296524	-	DEHA2B16390p	DEHA2B16390g
CAG85679	1297723	1298430	+	DEHA2B16412p	DEHA2B16412g
CAG85680	1299298	1300329	-	DEHA2B16434p	DEHA2B16434g
CAG85681	1301169	1303721	-	DEHA2B16456p	DEHA2B16456g
CAG85682	1305810	1307675	+	DEHA2B16478p	DEHA2B16478g

Table of Blast hits (query gene, subject gene, %identity, blast score, %coverage, e-value):
Mycgr3G70577_Mycgr3T	CAG85682	33	342	95.8397534669	7e-105	


>>

177. JH126400_0
Source: Cordyceps militaris CM01 unplaced genomic scaffold CCM_S00002, whole genome shotgun sequence.

Number of proteins with BLAST hits to this cluster: 1
MultiGeneBlast score: 1.0
Cumulative Blast bit score: 340

Table of genes, locations, strands and annotations of subject cluster:
EGX93821	466026	466843	+	Protein_kinase-like_domain	no_locus_tag
EGX93822	466869	468829	-	hypothetical_protein	no_locus_tag
EGX93823	469544	471664	+	alkaline_serine_protease_AorO,_putative	no_locus_tag
EGX93824	472291	472739	-	hypothetical_protein	no_locus_tag
EGX93825	473664	474442	-	heat_shock_protein_DnaJ_domain_protein	no_locus_tag
EGX93826	478578	479558	+	Aminoglycoside_phosphotransferase	no_locus_tag
EGX93827	479937	480950	+	reticulon-4-interacting_protein_1	no_locus_tag
EGX93828	482303	483406	+	phosphorylcholine_phosphatase	no_locus_tag
EGX93829	485013	486619	+	MFS_sugar_transporter,_putative	no_locus_tag
EGX93830	487078	488423	-	integral_membrane_protein,_putative	no_locus_tag
EGX93831	499236	501353	+	Peptidoglycan-binding_lysin_domain	no_locus_tag
EGX93832	503278	503796	+	hypothetical_protein	no_locus_tag
EGX93833	504902	505888	-	Nitrilase/cyanide_hydratase	no_locus_tag
EGX93834	506099	507979	+	Fungal_transcriptional_regulatory_protein	no_locus_tag

Table of Blast hits (query gene, subject gene, %identity, blast score, %coverage, e-value):
Mycgr3G99766_Mycgr3T	EGX93829	40	340	101.185770751	6e-107	


>>

178. HF679023_1
Source: Fusarium fujikuroi IMI 58289 draft genome, chromosome FFUJ_chr01.

Number of proteins with BLAST hits to this cluster: 1
MultiGeneBlast score: 1.0
Cumulative Blast bit score: 340

Table of genes, locations, strands and annotations of subject cluster:
CCT61528	270423	270977	+	probable_organic_hydroperoxide_resistance protein	FFUJ_01993
CCT61529	273869	274467	-	related_to_hydrophobin	FFUJ_01992
CCT61530	275776	276181	+	uncharacterized_protein	FFUJ_01991
CCT61531	278362	278742	+	uncharacterized_protein	FFUJ_01990
CCT61532	279138	281261	+	related_to_isoamyl_alcohol_oxidase	FFUJ_01989
CCT61533	281409	283025	-	related_to_transcription_activator_protein acu-15	FFUJ_01988
CCT61534	284028	285884	-	related_to_sugar_transporter	FFUJ_01987
CCT61535	286343	287830	+	related_to_immune-responsive_protein_1	FFUJ_01986
CCT61536	288238	289373	+	putative_trichothecene_biosynthesis_gene	FFUJ_01985
CCT61537	291898	292677	-	uncharacterized_protein	FFUJ_01984
CCT61538	292882	294289	-	related_to_acyl-CoA_thiolesterase	FFUJ_01983
CCT61539	296326	298110	+	related_to_6-hydroxy-D-nicotine_oxidase	FFUJ_01982
CCT61540	298699	301317	-	uncharacterized_protein	FFUJ_01981
CCT61541	301767	302846	+	uncharacterized_protein	FFUJ_01980
CCT61542	303093	305410	-	uncharacterized_protein	FFUJ_01979

Table of Blast hits (query gene, subject gene, %identity, blast score, %coverage, e-value):
Mycgr3G99766_Mycgr3T	CCT61534	40	340	95.8498023715	4e-107	


>>

179. JH711791_2
Source: Trametes versicolor FP-101664 SS1 unplaced genomic scaffold TRAVEscaffold_9, whole genome shotgun sequence.

Number of proteins with BLAST hits to this cluster: 1
MultiGeneBlast score: 1.0
Cumulative Blast bit score: 338

Table of genes, locations, strands and annotations of subject cluster:
EIW56221	2634661	2636059	-	hypothetical_protein	no_locus_tag
EIW56222	2636583	2637007	-	hypothetical_protein	no_locus_tag
EIW56223	2639002	2640008	+	hypothetical_protein	no_locus_tag
EIW56224	2641286	2642488	+	hypothetical_protein	no_locus_tag
EIW56225	2643534	2644707	-	hypothetical_protein	no_locus_tag
EIW56226	2645243	2647513	-	drug:h+_antiporter	no_locus_tag
EIW56227	2648598	2649859	-	hypothetical_protein	no_locus_tag
EIW56228	2658923	2659495	-	hypothetical_protein	no_locus_tag
EIW56229	2659821	2660681	+	cyclophilin	no_locus_tag
EIW56230	2661731	2662926	+	hypothetical_protein	no_locus_tag

Table of Blast hits (query gene, subject gene, %identity, blast score, %coverage, e-value):
Mycgr3G70577_Mycgr3T	EIW56226	34	338	95.9938366718	1e-103	


>>

180. AKCT01000319_1
Source: Penicillium digitatum PHI26, whole genome shotgun sequencing project.

Number of proteins with BLAST hits to this cluster: 1
MultiGeneBlast score: 1.0
Cumulative Blast bit score: 335

Table of genes, locations, strands and annotations of subject cluster:
EKV04876	179668	181412	+	hypothetical_protein	no_locus_tag
EKV04877	181896	182510	+	hypothetical_protein	no_locus_tag
EKV04878	183161	183910	-	hypothetical_protein	no_locus_tag
EKV04879	186242	188182	-	hypothetical_protein	no_locus_tag
EKV04880	190790	192619	+	hypothetical_protein	no_locus_tag
EKV04881	193510	194845	+	LPS_glycosyltransferase,_putative	no_locus_tag
EKV04882	196015	197635	+	Sugar_transporter,_putative	no_locus_tag

Table of Blast hits (query gene, subject gene, %identity, blast score, %coverage, e-value):
Mycgr3G99766_Mycgr3T	EKV04882	38	335	95.652173913	5e-105	


>>

181. JH711584_0
Source: Coniophora puteana RWD-64-598 SS2 unplaced genomic scaffold CONPUscaffold_12, whole genome shotgun sequence.

Number of proteins with BLAST hits to this cluster: 1
MultiGeneBlast score: 1.0
Cumulative Blast bit score: 330

Table of genes, locations, strands and annotations of subject cluster:
EIW77296	1055322	1057508	+	Mob1_phocein	no_locus_tag
EIW77297	1057837	1059501	+	hypothetical_protein	no_locus_tag
EIW77298	1060881	1061649	+	hypothetical_protein	no_locus_tag
EIW77299	1063433	1064975	-	hypothetical_protein	no_locus_tag
EIW77300	1067017	1071848	+	hypothetical_protein	no_locus_tag
EIW77301	1073238	1073693	+	hypothetical_protein	no_locus_tag
EIW77302	1075016	1076090	-	hypothetical_protein	no_locus_tag
EIW77303	1077361	1079823	+	hypothetical_protein	no_locus_tag
EIW77304	1081857	1083395	+	hypothetical_protein	no_locus_tag
EIW77305	1083502	1084306	-	hypothetical_protein	no_locus_tag
EIW77306	1085968	1087430	-	DnaJ-domain-containing_protein	no_locus_tag
EIW77307	1087807	1089808	-	amidase_signature_enzyme	no_locus_tag
EIW77308	1092875	1093636	-	hypothetical_protein	no_locus_tag
EIW77309	1094598	1095876	-	hypothetical_protein	no_locus_tag
EIW77310	1096826	1097905	+	hypothetical_protein	no_locus_tag
EIW77311	1098782	1099543	-	hypothetical_protein	no_locus_tag
EIW77312	1100900	1103064	+	amidase	no_locus_tag
EIW77313	1103384	1105545	+	Metallo-dependent_hydrolase	no_locus_tag
EIW77314	1106439	1107061	+	hypothetical_protein	no_locus_tag
EIW77315	1107407	1108918	-	hypothetical_protein	no_locus_tag
EIW77316	1110256	1111762	-	hypothetical_protein	no_locus_tag
EIW77317	1113200	1114073	+	hypothetical_protein	no_locus_tag
EIW77318	1114467	1116303	-	hypothetical_protein	no_locus_tag
EIW77319	1117880	1119748	-	hypothetical_protein	no_locus_tag

Table of Blast hits (query gene, subject gene, %identity, blast score, %coverage, e-value):
Mycgr3G85486_Mycgr3T	EIW77302	38	170	64.8192771084	4e-46	
Mycgr3G85486_Mycgr3T	EIW77310	37	160	64.578313253	2e-42	


>>

182. AM920428_0
Source: Penicillium chrysogenum Wisconsin 54-1255 complete genome, contig Pc00c13.

Number of proteins with BLAST hits to this cluster: 1
MultiGeneBlast score: 1.0
Cumulative Blast bit score: 330

Table of genes, locations, strands and annotations of subject cluster:
CAP91197	295236	296234	-	not_annotated	Pc13g01280
Pc13g01290	296847	300722	-	not_annotated	no_locus_tag
CAP91199	300926	301906	-	not_annotated	Pc13g01300
CAP91200	304368	305837	-	unnamed	Pc13g01310
CAP91201	308505	309759	-	hypothetical_protein	Pc13g01320
CAP91202	309937	310554	+	hypothetical_protein	Pc13g01330
CAP91203	311236	312720	+	not_annotated	Pc13g01340
CAP91204	313975	315646	+	unnamed	Pc13g01350
CAP91205	316096	316996	-	not_annotated	Pc13g01360
CAP91206	317309	319209	+	not_annotated	Pc13g01370
CAP91207	319798	321173	+	unnamed	Pc13g01380
CAP91208	321349	323840	-	not_annotated	Pc13g01390
CAP91209	324242	325753	-	not_annotated	Pc13g01400
CAP91210	326589	328657	-	hypothetical_protein	Pc13g01410
CAP91211	329148	331613	+	not_annotated	Pc13g01420
CAP91212	332793	336617	+	not_annotated	Pc13g01430

Table of Blast hits (query gene, subject gene, %identity, blast score, %coverage, e-value):
Mycgr3G99766_Mycgr3T	CAP91204	39	330	97.233201581	4e-103	


>>

183. JH711791_3
Source: Trametes versicolor FP-101664 SS1 unplaced genomic scaffold TRAVEscaffold_9, whole genome shotgun sequence.

Number of proteins with BLAST hits to this cluster: 1
MultiGeneBlast score: 1.0
Cumulative Blast bit score: 328

Table of genes, locations, strands and annotations of subject cluster:
EIW56240	2690735	2691024	-	hypothetical_protein	no_locus_tag
EIW56241	2692354	2694708	+	hypothetical_protein	no_locus_tag
EIW56242	2695190	2696478	-	hypothetical_protein	no_locus_tag
EIW56243	2697043	2698344	-	hypothetical_protein	no_locus_tag
EIW56244	2698916	2701051	-	hypothetical_protein	no_locus_tag
EIW56245	2701797	2702966	+	hypothetical_protein	no_locus_tag
EIW56246	2703745	2704927	+	hypothetical_protein	no_locus_tag
EIW56247	2705868	2706354	+	hypothetical_protein	no_locus_tag
EIW56248	2707060	2708206	+	hypothetical_protein	no_locus_tag
EIW56249	2710202	2712929	-	drug:h+_antiporter	no_locus_tag

Table of Blast hits (query gene, subject gene, %identity, blast score, %coverage, e-value):
Mycgr3G70577_Mycgr3T	EIW56249	36	328	91.3713405239	3e-99	


>>

184. EQ962652_1
Source: Talaromyces stipitatus ATCC 10500 scf_1105507295523 genomic scaffold, whole genome shotgun sequence.

Number of proteins with BLAST hits to this cluster: 1
MultiGeneBlast score: 1.0
Cumulative Blast bit score: 327

Table of genes, locations, strands and annotations of subject cluster:
EED24021	3981660	3984411	+	La_domain_family	no_locus_tag
EED24022	3986326	3987703	+	stomatin_family_protein	no_locus_tag
EED24023	3988492	3991925	+	histone_transcription_regulator_Hir1,_putative	no_locus_tag
EED24026	3992783	3993986	+	conserved_hypothetical_protein	no_locus_tag
EED24027	3994146	3995714	-	feruloyl_esterase,_putative	no_locus_tag
EED24028	3996601	3997819	+	hydrolase,_putative	no_locus_tag
EED24029	3998358	4000021	-	sugar_transporter,_putative	no_locus_tag

Table of Blast hits (query gene, subject gene, %identity, blast score, %coverage, e-value):
Mycgr3G99766_Mycgr3T	EED24029	37	327	101.185770751	6e-102	


>>

185. GL377310_1
Source: Schizophyllum commune H4-8 unplaced genomic scaffold SCHCOscaffold_9, whole genome shotgun sequence.

Number of proteins with BLAST hits to this cluster: 1
MultiGeneBlast score: 1.0
Cumulative Blast bit score: 325

Table of genes, locations, strands and annotations of subject cluster:
EFI93790	1015003	1016001	+	glycoside_hydrolase_family_25_protein	no_locus_tag
EFI93791	1019678	1021035	+	hypothetical_protein	no_locus_tag
EFI93792	1022816	1024867	+	hypothetical_protein	no_locus_tag
EFI94100	1025721	1026065	-	expressed_protein	no_locus_tag
EFI94101	1027388	1028963	-	hypothetical_protein	no_locus_tag
EFI94102	1029628	1030623	-	expressed_protein	no_locus_tag
EFI93793	1033381	1035772	+	hypothetical_protein	no_locus_tag

Table of Blast hits (query gene, subject gene, %identity, blast score, %coverage, e-value):
Mycgr3G70577_Mycgr3T	EFI93793	34	325	97.688751926	7e-98	


>>

186. KE145363_1
Source: Glarea lozoyensis ATCC 20868 chromosome Unknown GLAREA2, whole genome shotgun sequence.

Number of proteins with BLAST hits to this cluster: 1
MultiGeneBlast score: 1.0
Cumulative Blast bit score: 315

Table of genes, locations, strands and annotations of subject cluster:
EPE30670	923514	925008	+	Translation_protein	no_locus_tag
EPE30671	925579	926666	+	hypothetical_protein	no_locus_tag
EPE30672	927296	929659	-	(Trans)glycosidase	no_locus_tag
EPE30673	930741	932532	+	MFS_general_substrate_transporter	no_locus_tag
EPE30674	936962	938802	-	Protein_kinase-like_(PK-like)	no_locus_tag
EPE30675	941112	943170	-	MFS_general_substrate_transporter	no_locus_tag

Table of Blast hits (query gene, subject gene, %identity, blast score, %coverage, e-value):
Mycgr3G99766_Mycgr3T	EPE30675	36	315	97.628458498	5e-97	


>>

187. FP929130_0
Source: Leptosphaeria maculans JN3 lm_SuperContig_17_v2 genomic supercontig, whole genome, isolate v23.1.3.

Number of proteins with BLAST hits to this cluster: 1
MultiGeneBlast score: 1.0
Cumulative Blast bit score: 314

Table of genes, locations, strands and annotations of subject cluster:
CBX96944	728819	730139	+	hypothetical_protein	LEMA_P100750.1
CBX96945	734103	734317	-	predicted_protein	LEMA_uP100760.1
CBX96946	735678	738627	-	similar_to_cupin_domain_containing_protein	LEMA_P100770.1
CBX96947	739621	740570	-	similar_to_zinc_knuckle_domain-containing protein	LEMA_P100780.1
CBX96948	742152	743578	+	hypothetical_protein	LEMA_P100790.1
CBX96949	744605	745722	+	similar_to_glycoside_hydrolase_family_61 protein	LEMA_P100800.1
CBX96950	745967	746662	+	predicted_protein	LEMA_P100810.1
CBX96951	747978	749906	+	similar_to_MFS_sugar_transporter	LEMA_P100820.1
CBX96952	752482	752873	-	predicted_protein	LEMA_P100830.1
CBX96953	755345	756694	+	similar_to_NADH:flavin_oxidoreductase/NADH oxidase	LEMA_P100840.1
CBX96954	760153	761272	+	hypothetical_protein	LEMA_P100850.1
CBX96955	764413	765464	-	predicted_protein	LEMA_uP100860.1

Table of Blast hits (query gene, subject gene, %identity, blast score, %coverage, e-value):
Mycgr3G99766_Mycgr3T	CBX96951	37	314	96.2450592885	2e-96	


>>

188. DS499598_1
Source: Aspergillus fumigatus A1163 scf_000005 genomic scaffold, whole genome shotgun sequence.

Number of proteins with BLAST hits to this cluster: 1
MultiGeneBlast score: 1.0
Cumulative Blast bit score: 313

Table of genes, locations, strands and annotations of subject cluster:
EDP50655	1971859	1974170	+	CCCH_zinc_finger_and_SMR_domain_protein	no_locus_tag
EDP50656	1974604	1975833	-	citrate_lyase_beta_subunit,_putative	no_locus_tag
EDP50657	1976309	1977029	+	clathrin-coated_vesicle_protein,_putative	no_locus_tag
EDP50658	1978597	1980180	+	conserved_hypothetical_protein	no_locus_tag
EDP50659	1981175	1983451	+	zinc_knuckle_transcription_factor_(CnjB), putative	no_locus_tag
EDP50660	1984139	1985107	+	alpha/beta_hydrolase,_putative	no_locus_tag
EDP50661	1989997	1991903	+	MFS_monosaccharide_transporter,_putative	no_locus_tag

Table of Blast hits (query gene, subject gene, %identity, blast score, %coverage, e-value):
Mycgr3G99766_Mycgr3T	EDP50661	35	313	97.233201581	4e-96	


>>

189. AAHF01000005_0
Source: Aspergillus fumigatus Af293, whole genome shotgun sequencing project.

Number of proteins with BLAST hits to this cluster: 1
MultiGeneBlast score: 1.0
Cumulative Blast bit score: 313

Table of genes, locations, strands and annotations of subject cluster:
EAL89477	479311	480744	-	TPR_domain_protein	no_locus_tag
EAL89478	481122	482428	+	DUF159_domain_protein	no_locus_tag
EAL89479	482757	483593	-	conserved_hypothetical_protein	no_locus_tag
EAL89480	484066	486432	+	conserved_hypothetical_protein	no_locus_tag
EAL89481	490843	492547	+	glutamine_synthetase	no_locus_tag
EAL89482	493650	494234	-	serine/proline-rich_protein	no_locus_tag
EAL89484	494692	496502	-	MFS_transporter,_putative	no_locus_tag
EAL89485	497930	499836	-	MFS_monosaccharide_transporter,_putative	no_locus_tag
EAL89486	502622	503461	-	alpha/beta_hydrolase,_putative	no_locus_tag
EAL89487	504356	506632	-	zinc_knuckle_transcription_factor_(CnjB),_putative	no_locus_tag
EAL89488	507627	509227	-	conserved_hypothetical_protein	no_locus_tag
EAL89489	510795	511515	-	clathrin-coated_vesicle_protein,_putative	no_locus_tag
EAL89490	512004	513233	+	citrate_lyase_beta_subunit,_putative	no_locus_tag
EAL89491	513667	515978	-	CCCH_zinc_finger_and_SMR_domain_protein	no_locus_tag
EAL89492	517552	518940	+	conserved_hypothetical_protein	no_locus_tag

Table of Blast hits (query gene, subject gene, %identity, blast score, %coverage, e-value):
Mycgr3G99766_Mycgr3T	EAL89485	35	313	97.233201581	4e-96	


>>

190. JH711573_0
Source: Coniophora puteana RWD-64-598 SS2 unplaced genomic scaffold CONPUscaffold_1, whole genome shotgun sequence.

Number of proteins with BLAST hits to this cluster: 1
MultiGeneBlast score: 1.0
Cumulative Blast bit score: 311

Table of genes, locations, strands and annotations of subject cluster:
EIW85953	241550	243121	+	hypothetical_protein	no_locus_tag
EIW85954	245652	246896	+	hypothetical_protein	no_locus_tag
EIW85955	247216	250064	-	glycoside_hydrolase_family_55_protein	no_locus_tag
EIW85956	251723	253341	-	hypothetical_protein	no_locus_tag
EIW85957	253680	256851	-	glycoside_hydrolase_family_55_protein	no_locus_tag
EIW85958	257588	258329	+	hypothetical_protein	no_locus_tag
EIW85959	258905	260984	+	hypothetical_protein	no_locus_tag
EIW85960	261546	264645	+	MFS_general_substrate_transporter	no_locus_tag
EIW85961	265332	265868	+	hypothetical_protein	no_locus_tag
EIW85962	267471	269212	-	hypothetical_protein	no_locus_tag
EIW85963	271678	272328	-	hypothetical_protein	no_locus_tag
EIW85964	273440	275061	-	hypothetical_protein	no_locus_tag
EIW85965	275491	276319	-	hypothetical_protein	no_locus_tag
EIW85966	277560	279287	+	hypothetical_protein	no_locus_tag
EIW85967	280358	282492	-	MFS_polyamine_transporter	no_locus_tag
EIW85968	284296	285811	-	D-lactaldehyde_dehydrogenase	no_locus_tag

Table of Blast hits (query gene, subject gene, %identity, blast score, %coverage, e-value):
Mycgr3G70577_Mycgr3T	EIW85960	33	311	96.4560862866	2e-92	


>>

191. DS027054_1
Source: Aspergillus clavatus NRRL 1 1099423829800 genomic scaffold, whole genome shotgun sequence.

Number of proteins with BLAST hits to this cluster: 1
MultiGeneBlast score: 1.0
Cumulative Blast bit score: 311

Table of genes, locations, strands and annotations of subject cluster:
EAW10730	2062081	2064404	+	CCCH_zinc_finger_and_SMR_domain_protein	no_locus_tag
EAW10731	2064870	2066028	-	citrate_lyase_beta_subunit,_putative	no_locus_tag
EAW10732	2066592	2067314	+	clathrin-coated_vesicle_protein,_putative	no_locus_tag
EAW10733	2068922	2070259	+	conserved_hypothetical_protein	no_locus_tag
EAW10734	2071201	2073484	+	zinc_knuckle_transcription_factor_(CnjB), putative	no_locus_tag
EAW10735	2079693	2081584	+	MFS_monosaccharide_transporter,_putative	no_locus_tag

Table of Blast hits (query gene, subject gene, %identity, blast score, %coverage, e-value):
Mycgr3G99766_Mycgr3T	EAW10735	34	311	97.0355731225	1e-95	


>>

192. GL377303_2
Source: Schizophyllum commune H4-8 unplaced genomic scaffold SCHCOscaffold_2, whole genome shotgun sequence.

Number of proteins with BLAST hits to this cluster: 1
MultiGeneBlast score: 1.0
Cumulative Blast bit score: 310

Table of genes, locations, strands and annotations of subject cluster:
EFJ01266	3459929	3462468	-	hypothetical_protein	no_locus_tag
EFJ00463	3463286	3463483	+	hypothetical_protein	no_locus_tag
EFJ00464	3463716	3464989	+	glycoside_hydrolase_family_16_protein	no_locus_tag
EFJ00465	3465452	3467555	+	hypothetical_protein	no_locus_tag
EFJ01267	3467775	3469678	-	hypothetical_protein	no_locus_tag
EFJ01268	3470593	3471787	-	hypothetical_protein	no_locus_tag
EFJ00466	3472152	3474157	+	hypothetical_protein	no_locus_tag
EFJ00467	3475688	3476855	+	hypothetical_protein	no_locus_tag
EFJ01269	3477096	3478404	-	hypothetical_protein	no_locus_tag
EFJ00468	3479270	3481549	+	hypothetical_protein	no_locus_tag

Table of Blast hits (query gene, subject gene, %identity, blast score, %coverage, e-value):
Mycgr3G70577_Mycgr3T	EFJ00468	32	310	92.7580893683	8e-93	


>>

193. DS027685_0
Source: Neosartorya fischeri NRRL 181 1099437636245 genomic scaffold, whole genome shotgun sequence.

Number of proteins with BLAST hits to this cluster: 1
MultiGeneBlast score: 1.0
Cumulative Blast bit score: 308

Table of genes, locations, strands and annotations of subject cluster:
EAW24832	514484	515710	-	TPR_domain_protein	no_locus_tag
EAW24833	516226	517625	+	conserved_hypothetical_protein	no_locus_tag
EAW24834	517910	518749	-	conserved_hypothetical_protein	no_locus_tag
EAW24835	519271	521637	+	conserved_hypothetical_protein	no_locus_tag
EAW24836	526015	527697	+	glutamine_synthetase	no_locus_tag
EAW24837	528453	529143	-	hypothetical_protein	no_locus_tag
EAW24838	529869	531668	-	MFS_transporter,_putative	no_locus_tag
EAW24839	533177	535080	-	MFS_monosaccharide_transporter,_putative	no_locus_tag
EAW24840	537726	538589	-	alpha/beta_fold_family_hydrolase,_putative	no_locus_tag
EAW24841	539504	541763	-	zinc_knuckle_transcription_factor_(CnjB), putative	no_locus_tag
EAW24842	542787	544387	-	conserved_hypothetical_protein	no_locus_tag
EAW24843	545953	546673	-	clathrin-coated_vesicle_protein,_putative	no_locus_tag
EAW24844	547245	548382	+	citrate_lyase_beta_subunit,_putative	no_locus_tag
EAW24845	548804	551115	-	CCCH_zinc_finger_and_SMR_domain_protein	no_locus_tag
EAW24846	552648	554036	+	conserved_hypothetical_protein	no_locus_tag

Table of Blast hits (query gene, subject gene, %identity, blast score, %coverage, e-value):
Mycgr3G99766_Mycgr3T	EAW24839	34	308	97.233201581	2e-94	


>>

194. GG704911_2
Source: Coccidioides immitis RS genomic scaffold supercont3.1, whole genome shotgun sequence.

Number of proteins with BLAST hits to this cluster: 1
MultiGeneBlast score: 1.0
Cumulative Blast bit score: 307

Table of genes, locations, strands and annotations of subject cluster:
EAS35345	6782549	6783472	-	Ras-like_protein	no_locus_tag
EAS35344	6784486	6784870	+	hypothetical_protein	no_locus_tag
EJB10713	6786644	6787891	-	oxidoreductase	no_locus_tag
EAS35341	6789478	6790944	+	hypothetical_protein	no_locus_tag
EAS35339	6793049	6793687	+	hypothetical_protein	no_locus_tag
EJB10714	6793884	6794120	+	hypothetical_protein	no_locus_tag
EAS35338	6795022	6796911	-	SreP_protein	no_locus_tag
EAS35335	6798825	6799553	-	COPI-coated_vesicle_protein	no_locus_tag
EAS35334	6800246	6801294	-	hypothetical_protein	no_locus_tag
EAS35333	6801838	6803798	-	sugar_porter_(SP)_family_MFS_transporter	no_locus_tag

Table of Blast hits (query gene, subject gene, %identity, blast score, %coverage, e-value):
Mycgr3G99766_Mycgr3T	EAS35333	35	307	99.4071146245	7e-94	


>>

195. ACFW01000049_2
Source: Coccidioides posadasii C735 delta SOWgp, whole genome shotgun sequencing project.

Number of proteins with BLAST hits to this cluster: 1
MultiGeneBlast score: 1.0
Cumulative Blast bit score: 307

Table of genes, locations, strands and annotations of subject cluster:
EER24243	3776989	3777912	-	Ras-like_protein,_putative	no_locus_tag
EER24244	3781089	3782201	-	oxidoreductase,short_chain_dehydrogenase,_putative	no_locus_tag
EER24245	3783814	3785385	+	hypothetical_protein	no_locus_tag
EER24246	3789589	3791478	-	GATA_family_transcription_factor	no_locus_tag
EER24247	3793392	3793959	-	hypothetical_protein	no_locus_tag
EER24248	3794825	3795873	-	hypothetical_protein	no_locus_tag
EER24249	3796420	3798379	-	Sugar_transporter_family_protein	no_locus_tag

Table of Blast hits (query gene, subject gene, %identity, blast score, %coverage, e-value):
Mycgr3G99766_Mycgr3T	EER24249	35	307	99.4071146245	6e-94	


>>

196. EQ962655_0
Source: Talaromyces stipitatus ATCC 10500 scf_1105507295555 genomic scaffold, whole genome shotgun sequence.

Number of proteins with BLAST hits to this cluster: 1
MultiGeneBlast score: 1.0
Cumulative Blast bit score: 306

Table of genes, locations, strands and annotations of subject cluster:
EED17712	1114372	1115692	+	conserved_hypothetical_protein	no_locus_tag
EED17713	1116425	1117677	-	37S_ribosomal_protein_Rsm24,_putative	no_locus_tag
EED17714	1117981	1118680	+	glycosyltransferase_family_28,_putative	no_locus_tag
EED17715	1119332	1120585	+	actin-related_protein_ArpA	no_locus_tag
EED17716	1121089	1121866	+	GNAT_family_acetyltransferase,_putative	no_locus_tag
EED17717	1122070	1123091	+	3-hydroxyacyl-CoA_dehyrogenase,_putative	no_locus_tag
EED17718	1123571	1125181	+	zinc_knuckle_transcription_factor_(CnjB), putative	no_locus_tag
EED17719	1125852	1126715	-	monoxygenase,_putative	no_locus_tag
EED17720	1126827	1127745	+	hypothetical_protein	no_locus_tag
EED17721	1130400	1132280	+	MFS_monosaccharide_transporter,_putative	no_locus_tag
EED17722	1132932	1134365	-	glutamine_synthetase	no_locus_tag
EED17723	1136513	1138702	-	conserved_hypothetical_protein	no_locus_tag
EED17724	1139055	1139960	+	conserved_hypothetical_protein	no_locus_tag
EED17725	1140430	1142355	-	conserved_hypothetical_protein	no_locus_tag
EED17726	1142601	1143028	-	hypothetical_protein	no_locus_tag
EED17727	1143821	1146069	-	hypothetical_protein	no_locus_tag
EED17728	1146278	1147757	+	monocarboxylate_transporter,_putative	no_locus_tag
EED17729	1148830	1150036	+	conserved_hypothetical_protein	no_locus_tag
EED17730	1150455	1151353	+	SNARE_domain_protein	no_locus_tag
EED17731	1151424	1152643	-	NAP_family_protein	no_locus_tag

Table of Blast hits (query gene, subject gene, %identity, blast score, %coverage, e-value):
Mycgr3G99766_Mycgr3T	EED17721	36	306	95.0592885375	9e-94	


>>

197. CM001198_1
Source: Mycosphaerella graminicola IPO323 chromosome 3, whole genome shotgun sequence.

Number of proteins with BLAST hits to this cluster: 1
MultiGeneBlast score: 1.0
Cumulative Blast bit score: 306

Table of genes, locations, strands and annotations of subject cluster:
EGP89091	3295759	3295959	+	hypothetical_protein	no_locus_tag
EGP89092	3298378	3299163	+	hypothetical_protein	no_locus_tag
EGP89151	3299747	3300734	-	putative_major_intrinsic_protein_superfamily protein	no_locus_tag
EGP89093	3302142	3304022	+	hypothetical_protein	no_locus_tag
EGP89094	3306039	3307526	+	hypothetical_protein	no_locus_tag
EGP89150	3307831	3309434	-	hypothetical_protein	no_locus_tag
EGP89095	3313304	3315585	+	hypothetical_protein	no_locus_tag

Table of Blast hits (query gene, subject gene, %identity, blast score, %coverage, e-value):
Mycgr3G99766_Mycgr3T	EGP89095	36	306	97.628458498	7e-94	


>>

198. HF679025_1
Source: Fusarium fujikuroi IMI 58289 draft genome, chromosome FFUJ_chr03.

Number of proteins with BLAST hits to this cluster: 1
MultiGeneBlast score: 1.0
Cumulative Blast bit score: 305

Table of genes, locations, strands and annotations of subject cluster:
CCT66510	4666317	4667254	-	uncharacterized_protein	FFUJ_03546
CCT66511	4668439	4669086	+	uncharacterized_protein	FFUJ_03547
CCT66512	4670029	4670764	+	uncharacterized_protein	FFUJ_03548
CCT66513	4671527	4673411	+	uncharacterized_protein	FFUJ_03549
CCT66514	4673685	4674902	-	uncharacterized_protein	FFUJ_03550
CCT66515	4675793	4677349	+	uncharacterized_protein	FFUJ_03551
CCT66516	4678813	4679142	-	uncharacterized_protein	FFUJ_03552
CCT66517	4681306	4683489	-	related_to_alpha-L-arabinofuranosidase_A precursor	FFUJ_03553
CCT66518	4684187	4685789	-	related_to_sugar_transporter	FFUJ_03554

Table of Blast hits (query gene, subject gene, %identity, blast score, %coverage, e-value):
Mycgr3G99766_Mycgr3T	CCT66518	35	305	96.837944664	1e-93	


>>

199. KB446557_1
Source: Pseudocercospora fijiensis CIRAD86 unplaced genomic scaffold MYCFIscaffold_3, whole genome shotgun sequence.

Number of proteins with BLAST hits to this cluster: 1
MultiGeneBlast score: 1.0
Cumulative Blast bit score: 303

Table of genes, locations, strands and annotations of subject cluster:
EME84601	3958970	3960229	-	hypothetical_protein	no_locus_tag
EME84602	3960548	3961816	-	hypothetical_protein	no_locus_tag
EME84603	3962317	3963055	+	hypothetical_protein	no_locus_tag
EME84604	3963968	3965200	+	hypothetical_protein	no_locus_tag
EME84605	3966292	3966642	-	hypothetical_protein	no_locus_tag
EME84606	3967043	3967456	-	hypothetical_protein	no_locus_tag
EME84607	3969270	3969980	+	hypothetical_protein	no_locus_tag
EME84608	3970022	3971065	-	hypothetical_protein	no_locus_tag
EME84609	3972114	3973801	+	hypothetical_protein	no_locus_tag
EME84610	3973902	3976079	-	hypothetical_protein	no_locus_tag
EME84611	3977599	3979482	-	hypothetical_protein	no_locus_tag

Table of Blast hits (query gene, subject gene, %identity, blast score, %coverage, e-value):
Mycgr3G99766_Mycgr3T	EME84611	36	303	97.628458498	2e-92	


>>

200. KB644410_1
Source: Penicillium oxalicum 114-2 unplaced genomic scaffold scaffold_3, whole genome shotgun sequence.

Number of proteins with BLAST hits to this cluster: 1
MultiGeneBlast score: 1.0
Cumulative Blast bit score: 301

Table of genes, locations, strands and annotations of subject cluster:
EPS27220	183231	186289	+	hypothetical_protein	no_locus_tag
EPS27221	186864	188039	-	hypothetical_protein	no_locus_tag
EPS27222	188500	190414	-	putative_beta-xylosidase	no_locus_tag
EPS27223	191498	193131	+	hypothetical_protein	no_locus_tag
EPS27224	195611	197874	+	hypothetical_protein	no_locus_tag
EPS27225	199036	201025	+	hypothetical_protein	no_locus_tag
EPS27226	202009	203806	-	hypothetical_protein	no_locus_tag

Table of Blast hits (query gene, subject gene, %identity, blast score, %coverage, e-value):
Mycgr3G99766_Mycgr3T	EPS27226	34	301	98.6166007905	1e-91	


>>

201. CR382133_0
Source: Debaryomyces hansenii CBS767 chromosome A complete sequence.

Number of proteins with BLAST hits to this cluster: 1
MultiGeneBlast score: 1.0
Cumulative Blast bit score: 301

Table of genes, locations, strands and annotations of subject cluster:
CAG84833	1027158	1027994	-	DEHA2A12144p	DEHA2A12144g
CAG84834	1029657	1031780	-	DEHA2A12166p	DEHA2A12166g
CAG84835	1032049	1032387	-	DEHA2A12188p	DEHA2A12188g
CAG84836	1032671	1033675	+	DEHA2A12210p	DEHA2A12210g
CAG84837	1033831	1034217	-	DEHA2A12232p	DEHA2A12232g
CAR65406	1034993	1036630	+	DEHA2A12254p	DEHA2A12254g
CAG84839	1036688	1039003	-	DEHA2A12276p	DEHA2A12276g
CAG84840	1039435	1042515	+	DEHA2A12298p	DEHA2A12298g
CAG84841	1042691	1043161	-	DEHA2A12320p	DEHA2A12320g
CAG84842	1043702	1045519	+	DEHA2A12342p	DEHA2A12342g
CAG84843	1045762	1047420	-	DEHA2A12364p	DEHA2A12364g
CAG84844	1048052	1048921	+	DEHA2A12386p	DEHA2A12386g
CAR65407	1049206	1049400	-	DEHA2A12408p	DEHA2A12408g
CAG84845	1050316	1051125	+	DEHA2A12430p	DEHA2A12430g
CAG84846	1051589	1052455	-	DEHA2A12452p	DEHA2A12452g
CAG84847	1052666	1053196	-	DEHA2A12474p	DEHA2A12474g
CAG84848	1054493	1055188	+	DEHA2A12496p	DEHA2A12496g
CAG84849	1055276	1055698	-	DEHA2A12518p	DEHA2A12518g
CAG84850	1055904	1057013	-	DEHA2A12540p	DEHA2A12540g
CAG84851	1057636	1058172	-	DEHA2A12562p	DEHA2A12562g
CAG84852	1058361	1059947	+	DEHA2A12584p	DEHA2A12584g
CAR65408	1059991	1063254	-	DEHA2A12606p	DEHA2A12606g
CAG84855	1063635	1064166	+	DEHA2A12628p	DEHA2A12628g
CAG84856	1064498	1065112	+	DEHA2A12650p	DEHA2A12650g
CAG84857	1065201	1066364	-	DEHA2A12672p	DEHA2A12672g
CAG84858	1066570	1067691	-	DEHA2A12694p	DEHA2A12694g

Table of Blast hits (query gene, subject gene, %identity, blast score, %coverage, e-value):
Mycgr3G99766_Mycgr3T	CAG84843	33	301	101.976284585	8e-92	


>>

202. DS995901_0
Source: Penicillium marneffei ATCC 18224 scf_1105668340960 genomic scaffold, whole genome shotgun sequence.

Number of proteins with BLAST hits to this cluster: 1
MultiGeneBlast score: 1.0
Cumulative Blast bit score: 300

Table of genes, locations, strands and annotations of subject cluster:
EEA24044	1072733	1074027	+	conserved_hypothetical_protein	no_locus_tag
EEA24045	1074741	1076005	-	37S_ribosomal_protein_Rsm24,_putative	no_locus_tag
EEA24046	1076315	1077019	+	glycosyltransferase_family_28,_putative	no_locus_tag
EEA24047	1077661	1078923	+	actin-related_protein_ArpA	no_locus_tag
EEA24048	1079649	1080197	+	N-acetyltransferase,_GNAT_family,_putative	no_locus_tag
EEA24049	1080474	1081518	+	3-hydroxyacyl-CoA_dehyrogenase,_putative	no_locus_tag
EEA24050	1082192	1083859	+	zinc_knuckle_transcription_factor_(CnjB), putative	no_locus_tag
EEA24051	1087088	1088972	+	MFS_monosaccharide_transporter,_putative	no_locus_tag
EEA24052	1090027	1091271	-	glutamine_synthetase	no_locus_tag
EEA24053	1094220	1096420	-	conserved_hypothetical_protein	no_locus_tag
EEA24057	1096804	1097487	+	conserved_hypothetical_protein	no_locus_tag
EEA24058	1098214	1100109	-	conserved_hypothetical_protein	no_locus_tag
EEA24059	1101886	1103100	+	conserved_hypothetical_protein	no_locus_tag
EEA24060	1103574	1104463	+	SNARE_domain_protein	no_locus_tag
EEA24061	1104542	1105787	-	NAP_family_protein	no_locus_tag
EEA24062	1106537	1108382	+	lysophospholipase,_putative	no_locus_tag

Table of Blast hits (query gene, subject gene, %identity, blast score, %coverage, e-value):
Mycgr3G99766_Mycgr3T	EEA24051	34	300	100.592885375	4e-91	


>>

203. KB445812_0
Source: Ceriporiopsis subvermispora B unplaced genomic scaffold CERSUscaffold_22, whole genome shotgun sequence.

Number of proteins with BLAST hits to this cluster: 1
MultiGeneBlast score: 1.0
Cumulative Blast bit score: 299

Table of genes, locations, strands and annotations of subject cluster:
EMD32257	309007	310271	+	hypothetical_protein	no_locus_tag
EMD32258	310939	311945	-	hypothetical_protein	no_locus_tag
EMD32259	314768	315259	+	hypothetical_protein	no_locus_tag
EMD32260	317386	317844	-	expansin-like_protein	no_locus_tag
EMD32261	319604	320085	-	expansin-like_protein	no_locus_tag
EMD32262	320751	321331	-	hypothetical_protein	no_locus_tag
EMD32263	322498	322855	-	hypothetical_protein	no_locus_tag
EMD32323	325048	336915	-	polyketide_synthetase	no_locus_tag
EMD32324	325094	336915	-	PKS/NRPS_enzyme	no_locus_tag
EMD32264	338547	339559	+	hypothetical_protein	no_locus_tag
EMD32265	341141	347948	+	hypothetical_protein	no_locus_tag
EMD32266	348385	350089	+	hypothetical_protein	no_locus_tag
EMD32267	354018	355425	+	hypothetical_protein	no_locus_tag
EMD32268	356049	357461	+	hypothetical_protein	no_locus_tag

Table of Blast hits (query gene, subject gene, %identity, blast score, %coverage, e-value):
Mycgr3G40534_Mycgr3T	EMD32323	40	158	79.3103448276	6e-39	
Mycgr3G40534_Mycgr3T	EMD32324	38	141	79.3103448276	3e-33	


>>

204. DS989822_2
Source: Arthroderma gypseum CBS 118893 supercont1.1 genomic scaffold, whole genome shotgun sequence.

Number of proteins with BLAST hits to this cluster: 1
MultiGeneBlast score: 1.0
Cumulative Blast bit score: 298

Table of genes, locations, strands and annotations of subject cluster:
EFQ98594	4420899	4422803	+	UDP-galactopyranose_mutase	no_locus_tag
EFQ98595	4423250	4424322	-	hypothetical_protein	no_locus_tag
EFQ98596	4426606	4429125	+	AGC/PDK1_protein_kinase	no_locus_tag
EFQ98597	4432445	4433143	+	secreted_protein	no_locus_tag
EFQ98598	4434489	4436385	+	hypothetical_protein	no_locus_tag
EFQ98599	4437652	4438026	+	hypothetical_protein	no_locus_tag
EFQ98600	4438455	4440510	-	sugar_transporter_STL1	no_locus_tag

Table of Blast hits (query gene, subject gene, %identity, blast score, %coverage, e-value):
Mycgr3G99766_Mycgr3T	EFQ98600	36	298	97.4308300395	2e-90	


>>

205. CH476597_1
Source: Aspergillus terreus NIH2624 scaffold_4 genomic scaffold, whole genome shotgun sequence.

Number of proteins with BLAST hits to this cluster: 1
MultiGeneBlast score: 1.0
Cumulative Blast bit score: 298

Table of genes, locations, strands and annotations of subject cluster:
EAU36459	1104255	1106560	+	conserved_hypothetical_protein	no_locus_tag
EAU36460	1106831	1107968	-	conserved_hypothetical_protein	no_locus_tag
EAU36461	1108520	1109446	+	conserved_hypothetical_protein	no_locus_tag
EAU36462	1112886	1114273	+	predicted_protein	no_locus_tag
EAU36463	1114997	1117146	+	conserved_hypothetical_protein	no_locus_tag
EAU36464	1122644	1124442	+	conserved_hypothetical_protein	no_locus_tag

Table of Blast hits (query gene, subject gene, %identity, blast score, %coverage, e-value):
Mycgr3G99766_Mycgr3T	EAU36464	34	298	96.837944664	1e-90	


>>

206. AP007150_1
Source: Aspergillus oryzae RIB40 DNA, SC009.

Number of proteins with BLAST hits to this cluster: 1
MultiGeneBlast score: 1.0
Cumulative Blast bit score: 298

Table of genes, locations, strands and annotations of subject cluster:
BAE54751	716165	718410	+	not_annotated	AO090009000269
BAE54752	718766	720631	-	not_annotated	AO090009000270
BAE54753	723216	724050	+	not_annotated	AO090009000272
BAE54754	724104	725403	+	not_annotated	AO090009000273
BAE54755	730858	732654	+	not_annotated	AO090009000275

Table of Blast hits (query gene, subject gene, %identity, blast score, %coverage, e-value):
Mycgr3G99766_Mycgr3T	BAE54755	33	298	96.837944664	1e-90	


>>

207. KB644408_0
Source: Penicillium oxalicum 114-2 unplaced genomic scaffold scaffold_1, whole genome shotgun sequence.

Number of proteins with BLAST hits to this cluster: 1
MultiGeneBlast score: 1.0
Cumulative Blast bit score: 296

Table of genes, locations, strands and annotations of subject cluster:
EPS25749	1955551	1956662	-	hypothetical_protein	no_locus_tag
EPS25750	1957526	1962850	+	hypothetical_protein	no_locus_tag
EPS25751	1963818	1964808	-	hypothetical_protein	no_locus_tag
EPS25752	1965848	1968691	-	hypothetical_protein	no_locus_tag
EPS25753	1969704	1971662	+	putative_UDP-Xyl:_(mannosyl)	no_locus_tag
EPS25754	1972674	1973495	-	hypothetical_protein	no_locus_tag
EPS25755	1974349	1975999	-	hypothetical_protein	no_locus_tag
EPS25756	1978083	1982459	-	hypothetical_protein	no_locus_tag
EPS25757	1984538	1985233	-	hypothetical_protein	no_locus_tag
EPS25758	1988015	1988791	+	hypothetical_protein	no_locus_tag
EPS25759	1989701	1990222	-	hypothetical_protein	no_locus_tag
EPS25760	1991020	1992418	-	hypothetical_protein	no_locus_tag
EPS25761	1994108	1994950	-	hypothetical_protein	no_locus_tag
EPS25762	1995562	1996968	+	putative_cellulose_monooxygenase	no_locus_tag

Table of Blast hits (query gene, subject gene, %identity, blast score, %coverage, e-value):
Mycgr3G99766_Mycgr3T	EPS25755	34	296	97.233201581	3e-90	


>>

208. KB446538_0
Source: Dothistroma septosporum NZE10 unplaced genomic scaffold DOTSEscaffold_4, whole genome shotgun sequence.

Number of proteins with BLAST hits to this cluster: 1
MultiGeneBlast score: 1.0
Cumulative Blast bit score: 295

Table of genes, locations, strands and annotations of subject cluster:
EME45743	2287973	2289082	+	hypothetical_protein	no_locus_tag
EME45744	2289575	2289766	-	hypothetical_protein	no_locus_tag
EME45745	2289875	2290333	-	hypothetical_protein	no_locus_tag
EME45746	2290851	2292734	+	hypothetical_protein	no_locus_tag
EME45748	2298041	2298779	-	hypothetical_protein	no_locus_tag
EME45749	2299009	2299650	+	hypothetical_protein	no_locus_tag
EME45750	2300520	2300699	+	hypothetical_protein	no_locus_tag
EME45751	2302754	2305443	+	hypothetical_protein	no_locus_tag
EME45752	2305594	2307479	-	hypothetical_protein	no_locus_tag
EME45753	2309153	2310121	+	hypothetical_protein	no_locus_tag
EME45755	2312517	2313237	-	hypothetical_protein	no_locus_tag
EME45756	2313689	2315149	+	hypothetical_protein	no_locus_tag
EME45757	2315518	2317404	-	hypothetical_protein	no_locus_tag
EME45758	2317836	2322731	+	hypothetical_protein	no_locus_tag
EME45759	2323631	2324630	-	hypothetical_protein	no_locus_tag
EME45760	2325013	2326269	-	hypothetical_protein	no_locus_tag

Table of Blast hits (query gene, subject gene, %identity, blast score, %coverage, e-value):
Mycgr3G99766_Mycgr3T	EME45752	35	295	98.6166007905	2e-89	


>>

209. CP003003_1
Source: Myceliophthora thermophila ATCC 42464 chromosome 2, complete sequence.

Number of proteins with BLAST hits to this cluster: 1
MultiGeneBlast score: 1.0
Cumulative Blast bit score: 295

Table of genes, locations, strands and annotations of subject cluster:
AEO57122	5163298	5164608	+	hypothetical_protein	MYCTH_2302937
AEO57123	5165507	5166448	+	hypothetical_protein	MYCTH_2302938
AEO57124	5167139	5167776	+	hypothetical_protein	MYCTH_92248
AEO57125	5168921	5170003	+	hypothetical_protein	MYCTH_2143420
AEO57126	5170151	5170831	-	hypothetical_protein	MYCTH_2302939
AEO57127	5171498	5172269	-	hypothetical_protein	MYCTH_2302941
AEO57128	5175196	5176687	+	Intradiol_ring-cleavage_dioxygenase-like protein	MYCTH_100089
AEO57129	5176947	5177419	-	hypothetical_protein	MYCTH_2126111
AEO57130	5178173	5179261	-	metalloprotease	MYCTH_78093
AEO57131	5180901	5182804	-	hypothetical_protein	MYCTH_2302949

Table of Blast hits (query gene, subject gene, %identity, blast score, %coverage, e-value):
Mycgr3G99766_Mycgr3T	AEO57131	35	295	97.8260869565	4e-89	


>>

210. AM920435_0
Source: Penicillium chrysogenum Wisconsin 54-1255 complete genome, contig Pc00c20.

Number of proteins with BLAST hits to this cluster: 1
MultiGeneBlast score: 1.0
Cumulative Blast bit score: 295

Table of genes, locations, strands and annotations of subject cluster:
CAP85499	387469	388559	-	hypothetical_protein	Pc20g01700
CAP85500	388623	391409	-	not_annotated	Pc20g01710
CAP85501	391965	393164	+	unnamed	Pc20g01720
CAP85502	394968	396651	+	not_annotated	Pc20g01730
CAP85503	397195	398002	-	not_annotated	Pc20g01740
CAP85504	398358	400032	+	not_annotated	Pc20g01750
CAP85505	400892	402821	-	not_annotated	Pc20g01760
CAP85506	403481	404312	+	hypothetical_protein	Pc20g01770
CAP85507	405825	407737	+	not_annotated	Pc20g01780
CAP85508	408172	409984	-	unnamed	Pc20g01790
CAP85509	412030	414283	-	not_annotated	Pc20g01800
CAP85510	415010	416565	-	not_annotated	Pc20g01810
CAP85511	417257	418983	+	not_annotated	Pc20g01820
CAP85512	419250	420148	+	not_annotated	Pc20g01830
CAP85513	420597	421734	-	unnamed	Pc20g01840
CAP85514	422801	424328	+	unnamed	Pc20g01850
CAP85515	426313	427596	+	not_annotated	Pc20g01860

Table of Blast hits (query gene, subject gene, %identity, blast score, %coverage, e-value):
Mycgr3G99766_Mycgr3T	CAP85507	33	295	95.0592885375	2e-89	


>>

211. AM920437_0
Source: Penicillium chrysogenum Wisconsin 54-1255 complete genome, contig Pc00c22.

Number of proteins with BLAST hits to this cluster: 1
MultiGeneBlast score: 1.0
Cumulative Blast bit score: 294

Table of genes, locations, strands and annotations of subject cluster:
CAP97582	673884	675036	+	thioredoxin_reductase_TrxB-Penicillium chrysogenum	TrxB
CAP97583	675584	678850	-	not_annotated	Pc22g02950
CAP97584	679487	680870	-	not_annotated	Pc22g02960
CAP97585	681831	684163	+	not_annotated	Pc22g02970
CAP97586	684546	685693	-	not_annotated	Pc22g02980
CAP97587	686818	687567	+	not_annotated	Pc22g02990
CAP97588	688224	690532	+	not_annotated	Pc22g03000
CAP97589	691193	692635	-	hypothetical_protein	Pc22g03010
CAP97590	692712	694682	+	not_annotated	Pc22g03020
CAP97591	694933	695983	-	unnamed	Pc22g03030
CAP97592	697003	697618	+	hypothetical_protein	Pc22g03040
Pc22g03050	697686	698607	-	not_annotated	no_locus_tag
CAP97594	699540	701492	+	not_annotated	Pc22g03060
CAP97595	702164	703743	-	not_annotated	Pc22g03070
CAP97596	704456	705557	-	hypothetical_protein	Pc22g03080
CAP97597	707987	710655	-	not_annotated	Pc22g03090
CAP97598	712985	713392	+	hypothetical_protein	Pc22g03100
CAP97599	714331	715230	+	not_annotated	Pc22g03110

Table of Blast hits (query gene, subject gene, %identity, blast score, %coverage, e-value):
Mycgr3G99766_Mycgr3T	CAP97590	34	294	97.0355731225	5e-89	


>>

212. KB445647_0
Source: Cochliobolus sativus ND90Pr unplaced genomic scaffold COCSAscaffold_11, whole genome shotgun sequence.

Number of proteins with BLAST hits to this cluster: 1
MultiGeneBlast score: 1.0
Cumulative Blast bit score: 293

Table of genes, locations, strands and annotations of subject cluster:
EMD61789	87533	91003	-	hypothetical_protein	no_locus_tag
EMD61790	91953	92189	+	hypothetical_protein	no_locus_tag
EMD61791	98830	99728	-	hypothetical_protein	no_locus_tag
EMD61792	102057	104224	+	hypothetical_protein	no_locus_tag
EMD61793	104495	104926	-	hypothetical_protein	no_locus_tag
EMD61794	107054	108699	+	hypothetical_protein	no_locus_tag
EMD61795	109195	109604	-	hypothetical_protein	no_locus_tag
EMD61796	111640	114102	-	hypothetical_protein	no_locus_tag
EMD61797	114534	115293	-	hypothetical_protein	no_locus_tag
EMD61798	115475	116138	-	hypothetical_protein	no_locus_tag
EMD61799	116426	117796	+	hypothetical_protein	no_locus_tag
EMD61800	118004	119290	-	hypothetical_protein	no_locus_tag
EMD61801	119545	120734	+	hypothetical_protein	no_locus_tag
EMD61802	121443	122845	-	hypothetical_protein	no_locus_tag
EMD61803	124781	125146	+	hypothetical_protein	no_locus_tag
EMD61804	127651	129167	-	hypothetical_protein	no_locus_tag

Table of Blast hits (query gene, subject gene, %identity, blast score, %coverage, e-value):
Mycgr3G99766_Mycgr3T	EMD61794	35	293	97.628458498	6e-89	


>>

213. DS995701_1
Source: Microsporum canis CBS 113480 supercont1.1 genomic scaffold, whole genome shotgun sequence.

Number of proteins with BLAST hits to this cluster: 1
MultiGeneBlast score: 1.0
Cumulative Blast bit score: 293

Table of genes, locations, strands and annotations of subject cluster:
EEQ28180	2923039	2923934	+	early_meiotic_induction_protein_5	no_locus_tag
EEQ28181	2924273	2925664	+	G-protein_complex_beta_subunit_CpcB	no_locus_tag
EEQ28182	2926202	2927632	-	TPR_domain-containing_protein	no_locus_tag
EEQ28183	2928272	2929574	+	DUF159_domain-containing_protein	no_locus_tag
EEQ28184	2929707	2930564	-	conserved_hypothetical_protein	no_locus_tag
EEQ28185	2931006	2933186	+	conserved_hypothetical_protein	no_locus_tag
EEQ28186	2934062	2935623	+	glutamine_synthetase	no_locus_tag
EEQ28187	2936593	2938171	-	high_affinity_nicotinic_acid_plasma_membrane permease	no_locus_tag
EEQ28188	2939207	2941239	+	conserved_hypothetical_protein	no_locus_tag
EEQ28189	2941554	2943524	-	sugar_transporter	no_locus_tag

Table of Blast hits (query gene, subject gene, %identity, blast score, %coverage, e-value):
Mycgr3G99766_Mycgr3T	EEQ28189	35	293	97.4308300395	9e-89	


>>

214. AM920428_2
Source: Penicillium chrysogenum Wisconsin 54-1255 complete genome, contig Pc00c13.

Number of proteins with BLAST hits to this cluster: 1
MultiGeneBlast score: 1.0
Cumulative Blast bit score: 292

Table of genes, locations, strands and annotations of subject cluster:
CAP92330	3052597	3053439	-	not_annotated	Pc13g12610
CAP92331	3053811	3056163	+	not_annotated	Pc13g12620
CAP92332	3058693	3061842	-	not_annotated	Pc13g12630
CAP92333	3062354	3063757	+	not_annotated	Pc13g12640
CAP92334	3064990	3067293	+	not_annotated	Pc13g12650
CAP92335	3067665	3068152	-	hypothetical_protein	Pc13g12660
CAP92336	3068669	3069775	-	hypothetical_protein	Pc13g12670
Pc13g12680	3070043	3070708	-	not_annotated	no_locus_tag
CAP92338	3071446	3072185	+	unnamed	Pc13g12690
CAP92339	3072376	3074285	-	unnamed	Pc13g12700

Table of Blast hits (query gene, subject gene, %identity, blast score, %coverage, e-value):
Mycgr3G99766_Mycgr3T	CAP92339	34	292	102.964426877	3e-88	


>>

215. KE007245_1
Source: Wallemia ichthyophaga EXF-994 unplaced genomic scaffold scaffold22, whole genome shotgun sequence.

Number of proteins with BLAST hits to this cluster: 1
MultiGeneBlast score: 1.0
Cumulative Blast bit score: 291

Table of genes, locations, strands and annotations of subject cluster:
EOQ99033	45044	47335	+	Siderophore_iron_transporter_3	no_locus_tag
EOQ99034	49761	50492	+	hypothetical_protein	no_locus_tag
EOQ99035	50559	55017	+	Nuclear_pore_complex_protein	no_locus_tag
EOQ99036	55046	56425	-	Equilibrative_nucleoside_transporter_1	no_locus_tag
EOQ99037	56580	61572	+	Kinesin-like_protein	no_locus_tag
EOQ99038	61867	63862	-	hypothetical_protein	no_locus_tag
EOQ99039	64866	66416	-	Intermediate_cleaving_peptidase_55	no_locus_tag
EOQ99040	66766	67998	+	Putative_lysine_N-acyltransferase_C17G9.06c	no_locus_tag

Table of Blast hits (query gene, subject gene, %identity, blast score, %coverage, e-value):
Mycgr3G85486_Mycgr3T	EOQ99040	45	291	82.6506024096	4e-91	


>>

216. KB456263_2
Source: Mycosphaerella populorum SO2202 unplaced genomic scaffold SEPMUscaffold_4, whole genome shotgun sequence.

Number of proteins with BLAST hits to this cluster: 1
MultiGeneBlast score: 1.0
Cumulative Blast bit score: 290

Table of genes, locations, strands and annotations of subject cluster:
EMF13587	1484139	1485650	+	glycosyltransferase_family_76_protein	no_locus_tag
EMF13588	1486105	1486926	+	SGNH_hydrolase	no_locus_tag
EMF13589	1488277	1490905	+	glycoside_hydrolase_family_55_protein	no_locus_tag
EMF13590	1491360	1494621	-	calcium_ATPase	no_locus_tag
EMF13591	1496224	1496952	-	Isy1-like_splicing_factor	no_locus_tag
EMF13592	1498212	1500329	+	L-amino-acid_oxidase	no_locus_tag
EMF13593	1500434	1502719	-	MFS_monosaccharide_transporter	no_locus_tag

Table of Blast hits (query gene, subject gene, %identity, blast score, %coverage, e-value):
Mycgr3G99766_Mycgr3T	EMF13593	35	290	98.418972332	3e-87	


>>

217. JH717968_2
Source: Fomitiporia mediterranea MF3/22 unplaced genomic scaffold FOMMEscaffold_2, whole genome shotgun sequence.

Number of proteins with BLAST hits to this cluster: 1
MultiGeneBlast score: 1.0
Cumulative Blast bit score: 290

Table of genes, locations, strands and annotations of subject cluster:
EJD07174	4566984	4570021	+	drug:h+_antiporter	no_locus_tag

Table of Blast hits (query gene, subject gene, %identity, blast score, %coverage, e-value):
Mycgr3G70577_Mycgr3T	EJD07174	32	290	95.6856702619	5e-85	


>>

218. KB445573_1
Source: Cochliobolus heterostrophus C5 unplaced genomic scaffold COCHEscaffold_5, whole genome shotgun sequence.

Number of proteins with BLAST hits to this cluster: 1
MultiGeneBlast score: 1.0
Cumulative Blast bit score: 289

Table of genes, locations, strands and annotations of subject cluster:
EMD93840	1853274	1854284	+	hypothetical_protein	no_locus_tag
EMD93841	1869444	1869962	-	hypothetical_protein	no_locus_tag
EMD93842	1871111	1872759	-	hypothetical_protein	no_locus_tag

Table of Blast hits (query gene, subject gene, %identity, blast score, %coverage, e-value):
Mycgr3G99766_Mycgr3T	EMD93842	36	289	98.2213438735	2e-87	


>>

219. KB908481_1
Source: Setosphaeria turcica Et28A unplaced genomic scaffold SETTUscaffold_1, whole genome shotgun sequence.

Number of proteins with BLAST hits to this cluster: 1
MultiGeneBlast score: 1.0
Cumulative Blast bit score: 287

Table of genes, locations, strands and annotations of subject cluster:
EOA91981	2779164	2779544	+	hypothetical_protein	no_locus_tag
EOA91982	2785306	2788559	+	hypothetical_protein	no_locus_tag
EOA91983	2788679	2790646	+	hypothetical_protein	no_locus_tag
EOA91984	2791612	2792619	+	hypothetical_protein	no_locus_tag
EOA91985	2797158	2798799	+	hypothetical_protein	no_locus_tag

Table of Blast hits (query gene, subject gene, %identity, blast score, %coverage, e-value):
Mycgr3G99766_Mycgr3T	EOA91985	34	287	98.6166007905	9e-87	


>>

220. GL385397_0
Source: Gaeumannomyces graminis var. tritici R3-111a-1 unplaced genomic scaffold supercont2.3, whole genome shotgun sequence.

Number of proteins with BLAST hits to this cluster: 1
MultiGeneBlast score: 1.0
Cumulative Blast bit score: 287

Table of genes, locations, strands and annotations of subject cluster:
EJT77349	6398484	6400075	-	hypothetical_protein	no_locus_tag
EJT77350	6401347	6401559	-	hypothetical_protein	no_locus_tag
EJT77351	6404186	6404803	+	hypothetical_protein	no_locus_tag
EJT77352	6405023	6407054	+	hypothetical_protein	no_locus_tag
EJT77353	6407262	6407927	-	hypothetical_protein	no_locus_tag
EJT77354	6408782	6409186	+	hypothetical_protein	no_locus_tag
EJT77355	6409856	6411814	+	hypothetical_protein	no_locus_tag
EJT77356	6412291	6413950	-	hypothetical_protein	no_locus_tag
EJT77357	6414564	6416528	+	hypothetical_protein	no_locus_tag
EJT77358	6416594	6417531	-	hypothetical_protein	no_locus_tag
EJT77359	6418066	6419824	-	sugar_transporter_STL1	no_locus_tag
EJT77360	6420489	6422372	-	hypothetical_protein	no_locus_tag
EJT77361	6423003	6424358	+	hypothetical_protein	no_locus_tag
EJT77362	6424662	6427139	-	hypothetical_protein	no_locus_tag
EJT77363	6427877	6428380	-	hypothetical_protein	no_locus_tag
EJT77364	6429023	6430734	+	hypothetical_protein	no_locus_tag
EJT77365	6430827	6432710	-	hypothetical_protein	no_locus_tag
EJT77366	6434600	6436496	-	hypothetical_protein	no_locus_tag

Table of Blast hits (query gene, subject gene, %identity, blast score, %coverage, e-value):
Mycgr3G99766_Mycgr3T	EJT77359	34	287	97.233201581	2e-86	


>>

221. CM001202_1
Source: Mycosphaerella graminicola IPO323 chromosome 7, whole genome shotgun sequence.

Number of proteins with BLAST hits to this cluster: 1
MultiGeneBlast score: 1.0
Cumulative Blast bit score: 287

Table of genes, locations, strands and annotations of subject cluster:
EGP85596	488722	489885	+	putative_tyrosine_protein_phosphatase_6	no_locus_tag
EGP86226	490044	491204	-	hypothetical_protein	no_locus_tag
EGP85597	492915	496575	+	histone_methyltransferase	no_locus_tag
EGP85598	497233	498826	+	triacylglycerol_hydrolase	no_locus_tag
EGP86225	500337	501938	-	hypothetical_protein	no_locus_tag
EGP86224	502233	503902	-	hypothetical_protein	no_locus_tag
EGP86223	504739	505457	-	hypothetical_protein	no_locus_tag
EGP85599	506022	507050	+	hypothetical_protein	no_locus_tag
EGP85600	507879	510119	+	hypothetical_protein	no_locus_tag

Table of Blast hits (query gene, subject gene, %identity, blast score, %coverage, e-value):
Mycgr3G99766_Mycgr3T	EGP85600	35	287	97.233201581	2e-86	


>>

222. CH476615_0
Source: Uncinocarpus reesii 1704 scaffold_1 genomic scaffold, whole genome shotgun sequence.

Number of proteins with BLAST hits to this cluster: 1
MultiGeneBlast score: 1.0
Cumulative Blast bit score: 287

Table of genes, locations, strands and annotations of subject cluster:
EEP75788	1333003	1334514	-	conserved_hypothetical_protein	no_locus_tag
EEP75789	1335837	1338347	+	conserved_hypothetical_protein	no_locus_tag
EEP75790	1338677	1339805	-	conserved_hypothetical_protein	no_locus_tag
EEP75791	1340981	1341797	+	conserved_hypothetical_protein	no_locus_tag
EEP75792	1342165	1343680	-	conserved_hypothetical_protein	no_locus_tag
EEP75793	1344176	1345127	-	conserved_hypothetical_protein	no_locus_tag
EEP75794	1345522	1346787	+	predicted_protein	no_locus_tag
EEP75795	1347774	1348259	+	predicted_protein	no_locus_tag
EEP75796	1349119	1350031	+	conserved_hypothetical_protein	no_locus_tag
EEP75797	1351940	1353898	+	conserved_hypothetical_protein	no_locus_tag
EEP75798	1354404	1355397	+	predicted_protein	no_locus_tag
EEP75799	1355908	1356666	+	conserved_hypothetical_protein	no_locus_tag
EEP75800	1358325	1360178	+	predicted_protein	no_locus_tag
EEP75801	1361750	1363577	-	predicted_protein	no_locus_tag
EEP75802	1365249	1366329	+	hypothetical_protein	no_locus_tag
EEP75803	1367415	1368329	+	predicted_protein	no_locus_tag
EEP75804	1370272	1371010	-	predicted_protein	no_locus_tag
EEP75805	1371271	1372136	+	protein_ras-1	no_locus_tag
EEP75806	1373442	1374513	-	conserved_hypothetical_protein	no_locus_tag

Table of Blast hits (query gene, subject gene, %identity, blast score, %coverage, e-value):
Mycgr3G99766_Mycgr3T	EEP75797	34	287	101.581027668	5e-86	


>>

223. CR382129_0
Source: Yarrowia lipolytica CLIB122 chromosome C complete sequence.

Number of proteins with BLAST hits to this cluster: 1
MultiGeneBlast score: 1.0
Cumulative Blast bit score: 286

Table of genes, locations, strands and annotations of subject cluster:
CAG81744	603759	604289	+	YALI0C04521p	YALI0_C04521g
CAG81745	604760	606604	+	YALI0C04543p	YALI0_C04543g
CAG81746	606776	607693	-	YALI0C04565p	YALI0_C04565g
CAG81747	609248	611224	-	YALI0C04587p	YALI0_C04587g
CAG81749	614285	617044	+	YALI0C04620p	YALI0_C04620g
CAG81752	622876	624573	+	YALI0C04730p	YALI0_C04730g
CAG81753	625342	627255	-	YALI0C04774p	YALI0_C04774g
CAG81754	628618	630402	-	YALI0C04796p	YALI0_C04796g
CAG81755	631617	633371	-	YALI0C04818p	YALI0_C04818g
CAG81756	637397	638221	+	YALI0C04884p	YALI0_C04884g
CAG81757	639586	640582	-	YALI0C04906p	YALI0_C04906g
CAG81758	642008	642490	+	YALI0C04928p	YALI0_C04928g
CAG81759	644542	646422	-	YALI0C05038p	YALI0_C05038g

Table of Blast hits (query gene, subject gene, %identity, blast score, %coverage, e-value):
Mycgr3G99766_Mycgr3T	CAG81752	33	286	104.347826087	8e-86	


>>

224. CM001199_1
Source: Mycosphaerella graminicola IPO323 chromosome 4, whole genome shotgun sequence.

Number of proteins with BLAST hits to this cluster: 1
MultiGeneBlast score: 1.0
Cumulative Blast bit score: 286

Table of genes, locations, strands and annotations of subject cluster:
EGP87831	515333	517337	+	hypothetical_protein	no_locus_tag
EGP87832	517792	518740	+	hypothetical_protein	no_locus_tag
EGP87833	519146	520243	+	hypothetical_protein	no_locus_tag
EGP88532	523564	525728	-	hypothetical_protein	no_locus_tag
EGP87834	527038	531994	+	Bromodomain-containing_AAA_ATPase_protein	no_locus_tag
EGP88531	535272	537446	-	hypothetical_protein	no_locus_tag

Table of Blast hits (query gene, subject gene, %identity, blast score, %coverage, e-value):
Mycgr3G99766_Mycgr3T	EGP88531	33	286	105.731225296	1e-85	


>>

225. AKCT01000319_0
Source: Penicillium digitatum PHI26, whole genome shotgun sequencing project.

Number of proteins with BLAST hits to this cluster: 1
MultiGeneBlast score: 1.0
Cumulative Blast bit score: 286

Table of genes, locations, strands and annotations of subject cluster:
EKV04853	112654	114033	+	Proteasome_subunit_beta_type	no_locus_tag
EKV04854	114542	114694	+	hypothetical_protein	no_locus_tag
EKV04855	115588	117321	-	Maltase	no_locus_tag
EKV04856	117695	117808	-	hypothetical_protein	no_locus_tag
EKV04857	119614	123420	-	DNA-directed_RNA_polymerase	no_locus_tag
EKV04858	124390	125267	+	hypothetical_protein	no_locus_tag
EKV04859	126099	127684	-	Actin-related_protein_4	no_locus_tag
EKV04860	128707	129799	-	hypothetical_protein	no_locus_tag
EKV04861	132504	134054	+	MFS_sugar_transporter,_putative	no_locus_tag
EKV04862	135328	136455	+	hypothetical_protein	no_locus_tag
EKV04863	138164	140084	+	hypothetical_protein	no_locus_tag
EKV04864	141219	141959	-	hypothetical_protein	no_locus_tag
EKV04865	142384	142948	+	hypothetical_protein	no_locus_tag
EKV04866	144597	146205	+	hypothetical_protein	no_locus_tag
EKV04867	146522	147355	-	hypothetical_protein	no_locus_tag
EKV04868	148095	149690	+	hypothetical_protein	no_locus_tag
EKV04869	152032	152541	+	hypothetical_protein	no_locus_tag

Table of Blast hits (query gene, subject gene, %identity, blast score, %coverage, e-value):
Mycgr3G99766_Mycgr3T	EKV04861	34	286	97.233201581	2e-86	


>>

226. AM920437_2
Source: Penicillium chrysogenum Wisconsin 54-1255 complete genome, contig Pc00c22.

Number of proteins with BLAST hits to this cluster: 1
MultiGeneBlast score: 1.0
Cumulative Blast bit score: 285

Table of genes, locations, strands and annotations of subject cluster:
CAP98063	1834680	1835234	+	hypothetical_protein	Pc22g07750
CAP98064	1837931	1839854	-	unnamed	Pc22g07760
CAP98065	1841264	1842933	-	unnamed	Pc22g07770
CAP98066	1844614	1846288	+	unnamed	Pc22g07780
CAP98067	1847410	1849556	+	unnamed	Pc22g07790
CAP98068	1849887	1851473	-	hypothetical_protein	Pc22g07800
CAP98069	1852309	1853859	-	unnamed	Pc22g07810
CAP98070	1854097	1854827	+	hypothetical_protein	Pc22g07820
CAP98071	1856478	1857571	+	not_annotated	Pc22g07830
CAP98072	1858575	1860153	+	not_annotated	Pc22g07840
CAP98073	1860917	1861800	-	not_annotated	Pc22g07850
CAP98074	1862802	1866606	+	not_annotated	Pc22g07860
CAP98075	1866930	1868558	-	not_annotated	Pc22g07870
CAP98076	1869550	1871283	+	not_annotated	Pc22g07880
CAP98077	1871711	1873144	+	not_annotated	Pc22g07890
CAP98078	1873339	1874702	-	not_annotated	Pc22g07900

Table of Blast hits (query gene, subject gene, %identity, blast score, %coverage, e-value):
Mycgr3G99766_Mycgr3T	CAP98069	33	285	97.233201581	8e-86	


>>

227. KB730093_0
Source: Fusarium oxysporum f. sp. cubense race 1 unplaced genomic scaffold scaffold48, whole genome shotgun sequence.

Number of proteins with BLAST hits to this cluster: 1
MultiGeneBlast score: 1.0
Cumulative Blast bit score: 281

Table of genes, locations, strands and annotations of subject cluster:
ENH72497	431988	432824	+	Mediator_of_RNA_polymerase_II_transcription subunit 8	no_locus_tag
ENH72498	433680	434639	+	hypothetical_protein	no_locus_tag
ENH72499	435619	436310	+	hypothetical_protein	no_locus_tag
ENH72500	438308	439706	+	hypothetical_protein	no_locus_tag
ENH72501	439934	440827	-	Putative_ribonuclease_P_protein_subunit_3	no_locus_tag
ENH72502	441613	441998	+	hypothetical_protein	no_locus_tag
ENH72503	443142	446589	+	Microcephalin	no_locus_tag
ENH72504	446982	447305	-	hypothetical_protein	no_locus_tag
ENH72505	448065	449480	+	Phospho-2-dehydro-3-deoxyheptonate_aldolase	no_locus_tag
ENH72506	449808	450856	-	Glucose-6-phosphate_1-epimerase	no_locus_tag
ENH72507	451689	453457	-	Sugar_transporter_STL1	no_locus_tag
ENH72508	456104	458041	+	PiggyBac_transposable_element-derived_protein_4	no_locus_tag
ENH72509	459422	464790	-	Telomere_length_regulator_protein_rif1	no_locus_tag
ENH72510	465583	467169	+	Synembryn-A	no_locus_tag
ENH72511	467900	468656	+	Testis-specific_chromodomain_protein_Y_2	no_locus_tag
ENH72512	469085	469652	-	hypothetical_protein	no_locus_tag
ENH72513	469927	470610	-	hypothetical_protein	no_locus_tag
ENH72514	471410	473530	+	hypothetical_protein	no_locus_tag

Table of Blast hits (query gene, subject gene, %identity, blast score, %coverage, e-value):
Mycgr3G99766_Mycgr3T	ENH72507	34	281	97.0355731225	7e-84	


>>

228. JH668249_0
Source: Wallemia sebi CBS 633.66 unplaced genomic scaffold WALSEscaffold_27, whole genome shotgun sequence.

Number of proteins with BLAST hits to this cluster: 1
MultiGeneBlast score: 1.0
Cumulative Blast bit score: 281

Table of genes, locations, strands and annotations of subject cluster:
EIM19510	38860	39644	+	cytidine_deaminase-like_protein	no_locus_tag
EIM19511	39708	40755	-	hypothetical_protein	no_locus_tag
EIM19512	40779	41134	-	hypothetical_protein	no_locus_tag
EIM19513	41162	45148	+	hypothetical_protein	no_locus_tag
EIM19514	45230	46378	-	mitochondrial_pyruvate_dehydrogenase_E1 component beta subunit	no_locus_tag
EIM19515	46689	47862	+	formaldehyde_dehydrogenase	no_locus_tag
EIM19516	48417	53354	+	kinesin-like_protein	no_locus_tag
EIM19517	53608	54953	-	hypothetical_protein	no_locus_tag
EIM19518	55874	57413	-	hypothetical_protein	no_locus_tag
EIM19519	57687	58852	+	hypothetical_protein	no_locus_tag
EIM19520	58943	60625	-	mitochondrial_carrier	no_locus_tag
EIM19521	60665	61582	+	hypothetical_protein	no_locus_tag
EIM19522	61815	64302	+	hypothetical_protein	no_locus_tag
EIM19523	64342	68802	-	hypothetical_protein	no_locus_tag
EIM19524	68968	69512	-	hypothetical_protein	no_locus_tag
EIM19525	72919	73452	+	hypothetical_protein	no_locus_tag
EIM19526	74921	75727	-	hypothetical_protein	no_locus_tag
EIM19527	78628	80677	+	hypothetical_protein	no_locus_tag

Table of Blast hits (query gene, subject gene, %identity, blast score, %coverage, e-value):
Mycgr3G85486_Mycgr3T	EIM19519	44	281	84.3373493976	9e-88	


>>

229. AACD01000043_1
Source: Aspergillus nidulans FGSC A4, whole genome shotgun sequencing project.

Number of proteins with BLAST hits to this cluster: 1
MultiGeneBlast score: 1.0
Cumulative Blast bit score: 281

Table of genes, locations, strands and annotations of subject cluster:
EAA64684	207467	211265	-	hypothetical_protein	no_locus_tag
EAA64685	213629	215170	+	predicted_protein	no_locus_tag
EAA64686	217545	221325	+	hypothetical_protein	no_locus_tag
EAA64687	222212	223601	-	hypothetical_protein	no_locus_tag
EAA64688	224392	225635	-	hypothetical_protein	no_locus_tag
EAA64689	226758	228332	-	hypothetical_protein	no_locus_tag

Table of Blast hits (query gene, subject gene, %identity, blast score, %coverage, e-value):
Mycgr3G99766_Mycgr3T	EAA64689	34	281	96.2450592885	2e-84	


>>

230. HF679023_2
Source: Fusarium fujikuroi IMI 58289 draft genome, chromosome FFUJ_chr01.

Number of proteins with BLAST hits to this cluster: 1
MultiGeneBlast score: 1.0
Cumulative Blast bit score: 280

Table of genes, locations, strands and annotations of subject cluster:
CCT61783	1107786	1108427	+	probable_60S_large_subunit_ribosomal_protein	FFUJ_01727
CCT61784	1108615	1110735	-	uncharacterized_protein	FFUJ_01726
CCT61785	1111503	1112186	+	uncharacterized_protein	FFUJ_01725
CCT61786	1112462	1112995	+	uncharacterized_protein	FFUJ_01724
CCT61787	1113422	1114172	-	uncharacterized_protein	FFUJ_01723
CCT61788	1114918	1116510	-	uncharacterized_protein	FFUJ_01722
CCT61789	1117281	1122658	+	related_to_telomere_length_regulator_protein rif1	FFUJ_01721
CCT61790	1125937	1127711	+	probable_sugar_transporter	FFUJ_01720

Table of Blast hits (query gene, subject gene, %identity, blast score, %coverage, e-value):
Mycgr3G99766_Mycgr3T	CCT61790	34	280	97.0355731225	1e-83	


>>

231. KB726991_0
Source: Fusarium oxysporum f. sp. cubense race 4 unplaced genomic scaffold scaffold135, whole genome shotgun sequence.

Number of proteins with BLAST hits to this cluster: 1
MultiGeneBlast score: 1.0
Cumulative Blast bit score: 279

Table of genes, locations, strands and annotations of subject cluster:
EMT64550	503492	504888	+	hypothetical_protein	no_locus_tag
EMT64551	505116	506009	-	Putative_ribonuclease_P_protein_subunit_3	no_locus_tag
EMT64552	506800	507185	+	hypothetical_protein	no_locus_tag
EMT64553	508331	513687	+	Microcephalin	no_locus_tag
EMT64554	514080	514403	-	hypothetical_protein	no_locus_tag
EMT64555	515183	516598	+	Phospho-2-dehydro-3-deoxyheptonate_aldolase	no_locus_tag
EMT64556	516926	517974	-	Glucose-6-phosphate_1-epimerase	no_locus_tag
EMT64557	520950	522718	-	Sugar_transporter_STL1	no_locus_tag
EMT64558	526179	533911	-	Telomere_length_regulator_protein_rif1	no_locus_tag
EMT64559	534704	534996	+	hypothetical_protein	no_locus_tag
EMT64560	536553	538139	+	Synembryn-A	no_locus_tag
EMT64561	538871	539633	+	Testis-specific_chromodomain_protein_Y_1	no_locus_tag
EMT64562	541033	541795	+	Testis-specific_chromodomain_protein_Y_1	no_locus_tag
EMT64563	542224	542758	-	hypothetical_protein	no_locus_tag

Table of Blast hits (query gene, subject gene, %identity, blast score, %coverage, e-value):
Mycgr3G99766_Mycgr3T	EMT64557	34	279	97.0355731225	2e-83	


>>

232. FO082046_0
Source: Pichia sorbitophila strain CBS 7064 chromosome N complete sequence.

Number of proteins with BLAST hits to this cluster: 1
MultiGeneBlast score: 1.0
Cumulative Blast bit score: 279

Table of genes, locations, strands and annotations of subject cluster:
CCE86730	895714	896632	+	not_annotated	Piso0_005239
CCE86731	896938	897674	+	not_annotated	Piso0_005240
CCE86732	897995	899392	+	not_annotated	Piso0_005241
CCE86733	899474	900388	-	not_annotated	Piso0_005242
CCE86734	900537	902993	-	not_annotated	Piso0_005243
CCE86735	903609	904541	+	not_annotated	Piso0_005244
CCE86736	905218	906618	-	not_annotated	Piso0_005245
CCE86737	907636	908721	-	not_annotated	Piso0_005246
CCE86738	909781	911154	+	not_annotated	Piso0_005247
CCE86739	911623	912252	-	not_annotated	Piso0_005248
CCE86740	912860	913396	+	not_annotated	Piso0_005249
CCE86741	913548	915314	-	not_annotated	Piso0_005250
CCE86742	915883	916242	+	not_annotated	Piso0_005252
CCE86743	916635	916880	-	not_annotated	Piso0_005253
CCE86744	917681	918376	+	not_annotated	Piso0_005254
CCE86745	919429	926343	+	not_annotated	Piso0_005255
CCE86746	926556	927749	+	not_annotated	Piso0_005256
CCE86747	927910	933296	+	not_annotated	Piso0_005257
CCE86748	933347	934321	-	not_annotated	Piso0_005258
CCE86749	934403	935358	+	not_annotated	Piso0_005259

Table of Blast hits (query gene, subject gene, %identity, blast score, %coverage, e-value):
Mycgr3G99766_Mycgr3T	CCE86741	32	279	104.347826087	1e-82	


>>

233. CU928166_0
Source: Lachancea thermotolerans CBS 6340 chromosome B complete sequence.

Number of proteins with BLAST hits to this cluster: 1
MultiGeneBlast score: 1.0
Cumulative Blast bit score: 279

Table of genes, locations, strands and annotations of subject cluster:
CAR21535	346686	349340	-	KLTH0B04290p	KLTH0B04290g
CAR21536	349547	350941	+	KLTH0B04312p	KLTH0B04312g
CAR21537	350971	351879	-	KLTH0B04334p	KLTH0B04334g
CAR21538	353523	355418	+	KLTH0B04356p	KLTH0B04356g
CAR21539	356395	357537	+	KLTH0B04378p	KLTH0B04378g
CAR21540	357622	358890	-	KLTH0B04400p	KLTH0B04400g
CAR21541	358915	359253	+	KLTH0B04422p	KLTH0B04422g
CAR21542	359264	360151	-	KLTH0B04444p	KLTH0B04444g
CAR21543	360380	362344	+	KLTH0B04466p	KLTH0B04466g
CAR21544	362390	363715	-	KLTH0B04488p	KLTH0B04488g
CAR21545	364062	365768	-	KLTH0B04510p	KLTH0B04510g
CAR21546	367438	367770	+	KLTH0B04532p	KLTH0B04532g
CAR21547	367962	370022	+	KLTH0B04554p	KLTH0B04554g
CAR21548	370504	373431	+	KLTH0B04576p	KLTH0B04576g
CAR21549	373616	375145	-	KLTH0B04598p	KLTH0B04598g
CAR21550	375653	377353	-	KLTH0B04620p	KLTH0B04620g
CAR21551	377498	378223	-	KLTH0B04642p	KLTH0B04642g
CAR21552	378488	380590	+	KLTH0B04664p	KLTH0B04664g
CAR21553	381618	381932	+	KLTH0B04686p	KLTH0B04686g
CAR21554	383780	390259	+	KLTH0B04708p	KLTH0B04708g

Table of Blast hits (query gene, subject gene, %identity, blast score, %coverage, e-value):
Mycgr3G99766_Mycgr3T	CAR21545	32	279	101.778656126	5e-83	


>>

234. EQ963475_0
Source: Aspergillus flavus NRRL3357 scf_1106286419142 genomic scaffold, whole genome shotgun sequence.

Number of proteins with BLAST hits to this cluster: 1
MultiGeneBlast score: 1.0
Cumulative Blast bit score: 278

Table of genes, locations, strands and annotations of subject cluster:
EED53481	1153809	1154883	-	conserved_hypothetical_protein	no_locus_tag
EED53482	1155495	1157254	-	cytochrome_P450,_putative	no_locus_tag
EED53483	1160173	1161070	+	acid_phosphatase,_putative	no_locus_tag
EED53484	1161239	1162034	-	conserved_hypothetical_protein	no_locus_tag
EED53485	1165381	1166754	+	cytochrome_P450,_putative	no_locus_tag
EED53486	1171710	1172925	+	Dioxygenase_family_protein	no_locus_tag
EED53487	1173797	1175393	-	MFS_sugar_transporter,_putative	no_locus_tag
EED53488	1176795	1178587	-	vitamin_H_transporter,_putative	no_locus_tag
EED53489	1179033	1180125	-	mitochondrial_uncoupling_protein,_putative	no_locus_tag
EED53490	1180417	1182188	+	conserved_hypothetical_protein	no_locus_tag
EED53491	1183626	1184972	+	conserved_hypothetical_protein	no_locus_tag
EED53492	1186835	1188895	-	cytochrome_P450,_putative	no_locus_tag
EED53493	1189258	1192172	+	conserved_hypothetical_protein	no_locus_tag
EED53494	1192475	1193986	+	aminotransferase_GliI-like,_putative	no_locus_tag

Table of Blast hits (query gene, subject gene, %identity, blast score, %coverage, e-value):
Mycgr3G99766_Mycgr3T	EED53487	34	278	95.0592885375	2e-83	


>>

235. EQ963474_0
Source: Aspergillus flavus NRRL3357 scf_1106286417496 genomic scaffold, whole genome shotgun sequence.

Number of proteins with BLAST hits to this cluster: 1
MultiGeneBlast score: 1.0
Cumulative Blast bit score: 278

Table of genes, locations, strands and annotations of subject cluster:
EED54045	43851	45735	+	conserved_hypothetical_protein	no_locus_tag
EED54046	45994	46695	-	conserved_hypothetical_protein	no_locus_tag
EED54047	47284	47863	+	NAD_dependent_epimerase/dehydratase,_putative	no_locus_tag
EED54048	47947	48729	+	NAD_dependent_epimerase/dehydratase,_putative	no_locus_tag
EED54049	49145	50602	+	conserved_hypothetical_protein	no_locus_tag
EED54050	51066	52791	+	efflux_pump_antibiotic_resistance_protein, putative	no_locus_tag
EED54051	53343	54595	-	conserved_hypothetical_protein	no_locus_tag
EED54052	56150	57205	+	conserved_hypothetical_protein	no_locus_tag
EED54053	57560	58165	+	conserved_hypothetical_protein	no_locus_tag
EED54054	59044	61101	+	conserved_hypothetical_protein	no_locus_tag
EED54055	61598	63282	-	sugar_transporter,_putative	no_locus_tag
EED54056	64438	64857	-	conserved_hypothetical_protein	no_locus_tag
EED54057	64970	66434	-	fungal_specific_transcription_factor,_putative	no_locus_tag
EED54058	67507	68554	+	conserved_hypothetical_protein	no_locus_tag
EED54059	68807	69616	+	efflux_pump_antibiotic_resistance_protein, putative	no_locus_tag
EED54060	70669	72041	-	conserved_hypothetical_protein	no_locus_tag
EED54061	72201	73215	+	hypothetical_protein	no_locus_tag
EED54062	75909	76452	+	conserved_hypothetical_protein	no_locus_tag
EED54063	77420	78760	+	conserved_hypothetical_protein	no_locus_tag
EED54064	79094	80168	-	methyltransferase_family_protein	no_locus_tag
EED54065	81064	81396	+	hypothetical_protein	no_locus_tag
EED54066	82567	83217	-	williams-beuren_syndrome_chromosome_region, putative	no_locus_tag

Table of Blast hits (query gene, subject gene, %identity, blast score, %coverage, e-value):
Mycgr3G99766_Mycgr3T	EED54055	33	278	95.652173913	3e-83	


>>

236. AP007161_0
Source: Aspergillus oryzae RIB40 DNA, SC012.

Number of proteins with BLAST hits to this cluster: 1
MultiGeneBlast score: 1.0
Cumulative Blast bit score: 278

Table of genes, locations, strands and annotations of subject cluster:
BAE60254	22146	23566	+	not_annotated	AO090012000007
BAE60255	24289	24990	-	not_annotated	AO090012000008
BAE60256	25592	25942	+	not_annotated	AO090012000009
BAE60257	26255	27037	+	not_annotated	AO090012000010
BAE60258	27677	28910	+	not_annotated	AO090012000011
BAE60259	29373	31098	+	not_annotated	AO090012000012
BAE60260	31650	32902	-	not_annotated	AO090012000013
BAE60261	34457	35512	+	not_annotated	AO090012000014
BAE60262	35867	36731	+	not_annotated	AO090012000015
BAE60263	37353	37911	+	not_annotated	AO090012000016
BAE60264	38064	39404	+	not_annotated	AO090012000017
BAE60265	39901	41585	-	not_annotated	AO090012000018
BAE60266	42746	43165	-	not_annotated	AO090012000019
BAE60267	45816	46863	+	not_annotated	AO090012000020
BAE60268	47117	48667	+	not_annotated	AO090012000021
BAE60269	48979	50351	-	not_annotated	AO090012000022
BAE60270	54219	54762	+	not_annotated	AO090012000025
BAE60271	55555	57072	+	not_annotated	AO090012000026
BAE60272	57407	58481	-	not_annotated	AO090012000027
BAE60273	60881	62392	-	not_annotated	AO090012000029

Table of Blast hits (query gene, subject gene, %identity, blast score, %coverage, e-value):
Mycgr3G99766_Mycgr3T	BAE60265	33	278	95.652173913	3e-83	


>>

237. AP007157_0
Source: Aspergillus oryzae RIB40 DNA, SC023.

Number of proteins with BLAST hits to this cluster: 1
MultiGeneBlast score: 1.0
Cumulative Blast bit score: 278

Table of genes, locations, strands and annotations of subject cluster:
BAE58992	1137867	1138464	-	not_annotated	AO090023000446
BAE58993	1139075	1140340	-	not_annotated	AO090023000447
BAE58994	1142969	1145207	+	not_annotated	AO090023000448
BAE58995	1148972	1150552	+	not_annotated	AO090023000450
BAE58996	1155287	1156516	+	not_annotated	AO090023000451
BAE58997	1157388	1158984	-	not_annotated	AO090023000452
BAE58998	1160385	1162177	-	not_annotated	AO090023000453
BAE58999	1162623	1165206	-	not_annotated	AO090023000454
BAE59000	1167214	1168560	+	not_annotated	AO090023000455
BAE59001	1170838	1172488	-	not_annotated	AO090023000456
BAE59002	1172850	1173800	+	not_annotated	AO090023000457
BAE59003	1174739	1177580	+	not_annotated	AO090023000458

Table of Blast hits (query gene, subject gene, %identity, blast score, %coverage, e-value):
Mycgr3G99766_Mycgr3T	BAE58997	34	278	95.0592885375	2e-83	


>>

238. AKHY01000182_0
Source: Aspergillus oryzae 3.042, whole genome shotgun sequencing project.

Number of proteins with BLAST hits to this cluster: 1
MultiGeneBlast score: 1.0
Cumulative Blast bit score: 278

Table of genes, locations, strands and annotations of subject cluster:
EIT75172	931354	931951	-	hypothetical_protein	no_locus_tag
EIT75106	932551	933816	-	cytochrome_protein	no_locus_tag
EIT74952	936443	938681	+	multiple_inositol_polyphosphate_phosphatase	no_locus_tag
EIT75146	942427	944079	+	cytochrome_protein	no_locus_tag
EIT75040	948742	949944	+	hypothetical_protein	no_locus_tag
EIT74971	950843	952439	-	putative_transporter	no_locus_tag
EIT74924	953840	955632	-	permease_of_the_major_facilitator_superfamily	no_locus_tag
EIT74860	956078	958661	-	tricarboxylate_carrier_protein	no_locus_tag
EIT75080	960669	962015	+	hypothetical_protein	no_locus_tag
EIT75257	964293	965943	-	cytochrome_protein	no_locus_tag
EIT75025	966305	967255	+	hypothetical_protein	no_locus_tag
EIT75178	968194	971035	+	1-aminocyclopropane-1-carboxylate_synthase	no_locus_tag

Table of Blast hits (query gene, subject gene, %identity, blast score, %coverage, e-value):
Mycgr3G99766_Mycgr3T	EIT74971	34	278	95.0592885375	2e-83	


>>

239. AKHY01000171_0
Source: Aspergillus oryzae 3.042, whole genome shotgun sequencing project.

Number of proteins with BLAST hits to this cluster: 1
MultiGeneBlast score: 1.0
Cumulative Blast bit score: 278

Table of genes, locations, strands and annotations of subject cluster:
EIT75926	16106	16807	-	hypothetical_protein	no_locus_tag
EIT76086	18072	18854	+	cinnamoyl-CoA_reductase	no_locus_tag
EIT76151	19494	20727	+	hypothetical_protein	no_locus_tag
EIT76013	21190	22915	+	permease_of_the_major_facilitator_superfamily	no_locus_tag
EIT75938	23467	24719	-	hypothetical_protein	no_locus_tag
EIT75895	26274	27329	+	hypothetical_protein	no_locus_tag
EIT76094	27684	28626	+	hypothetical_protein	no_locus_tag
EIT76065	29167	31221	+	hypothetical_protein	no_locus_tag
EIT75907	31718	33402	-	putative_transporter	no_locus_tag
EIT76108	34563	34982	-	hypothetical_protein	no_locus_tag
EIT76142	37633	38680	+	hypothetical_protein	no_locus_tag
EIT75964	42300	44028	+	permease_of_the_major_facilitator_superfamily	no_locus_tag
EIT76025	44785	46302	+	hypothetical_protein	no_locus_tag
EIT76126	46637	47711	-	methyltransferase_family_protein	no_locus_tag
EIT76035	50111	51622	-	hypothetical_protein	no_locus_tag

Table of Blast hits (query gene, subject gene, %identity, blast score, %coverage, e-value):
Mycgr3G99766_Mycgr3T	EIT75907	33	278	95.652173913	3e-83	


>>

240. CR382137_0
Source: Debaryomyces hansenii CBS767 chromosome E complete sequence.

Number of proteins with BLAST hits to this cluster: 1
MultiGeneBlast score: 1.0
Cumulative Blast bit score: 277

Table of genes, locations, strands and annotations of subject cluster:
CAG87583	99505	100746	-	DEHA2E01188p	DEHA2E01188g
CAG87584	101533	103146	-	DEHA2E01210p	DEHA2E01210g
CAG87585	103865	104500	-	DEHA2E01232p	DEHA2E01232g
CAG87587	105212	105382	-	DEHA2E01254p	DEHA2E01254g
CAG87588	106516	108057	-	DEHA2E01276p	DEHA2E01276g
CAG87589	108454	110091	-	DEHA2E01298p	DEHA2E01298g
CAG87590	110858	111391	-	DEHA2E01320p	DEHA2E01320g
CAG87596	115691	115858	+	DEHA2E01342p	DEHA2E01342g
CAG87597	116364	118052	+	DEHA2E01364p	DEHA2E01364g
CAG87598	118585	120234	+	DEHA2E01386p	DEHA2E01386g
CAG87599	120488	122218	-	DEHA2E01408p	DEHA2E01408g
CAG87600	122529	124964	-	DEHA2E01430p	DEHA2E01430g
CAR65737	125226	128138	-	DEHA2E01452p	DEHA2E01452g
CAG87602	128377	130447	+	DEHA2E01474p	DEHA2E01474g
CAG87604	130607	132109	-	DEHA2E01496p	DEHA2E01496g
CAG87605	132415	133647	-	DEHA2E01518p	DEHA2E01518g
CAG87606	133865	135556	-	DEHA2E01540p	DEHA2E01540g
CAG87607	135773	136435	-	DEHA2E01562p	DEHA2E01562g
CAG87608	137261	143251	-	DEHA2E01573p	DEHA2E01573g

Table of Blast hits (query gene, subject gene, %identity, blast score, %coverage, e-value):
Mycgr3G99766_Mycgr3T	CAG87598	33	277	100.395256917	2e-82	


>>

241. CR382129_1
Source: Yarrowia lipolytica CLIB122 chromosome C complete sequence.

Number of proteins with BLAST hits to this cluster: 1
MultiGeneBlast score: 1.0
Cumulative Blast bit score: 277

Table of genes, locations, strands and annotations of subject cluster:
CAG82220	2311185	2312347	+	YALI0C16368p	YALI0_C16368g
CAG82221	2313145	2317957	-	YALI0C16390p	YALI0_C16390g
CAG82222	2319026	2320063	-	YALI0C16412p	YALI0_C16412g
CAG82223	2320971	2321537	+	YALI0C16434p	YALI0_C16434g
CAG82224	2322212	2323362	+	YALI0C16456p	YALI0_C16456g
CAG82225	2324018	2324707	-	YALI0C16478p	YALI0_C16478g
CAG82226	2324805	2326478	-	YALI0C16500p	YALI0_C16500g
CAG82227	2329693	2331429	+	YALI0C16522p	YALI0_C16522g

Table of Blast hits (query gene, subject gene, %identity, blast score, %coverage, e-value):
Mycgr3G99766_Mycgr3T	CAG82227	33	277	107.707509881	3e-82	


>>

242. CR382134_1
Source: Debaryomyces hansenii CBS767 chromosome B complete sequence.

Number of proteins with BLAST hits to this cluster: 1
MultiGeneBlast score: 1.0
Cumulative Blast bit score: 276

Table of genes, locations, strands and annotations of subject cluster:
CAR65485	996801	1001291	-	DEHA2B12787p	DEHA2B12787g
CAR65486	1007416	1009218	-	DEHA2B12870p	DEHA2B12870g
CAG85511	1010521	1012311	-	DEHA2B12892p	DEHA2B12892g
CAG85512	1012676	1013167	+	DEHA2B12914p	DEHA2B12914g
CAG85513	1013453	1014568	-	DEHA2B12936p	DEHA2B12936g
CAG85514	1015230	1016915	-	DEHA2B12958p	DEHA2B12958g
CAG85515	1018306	1019283	-	DEHA2B12980p	DEHA2B12980g
CAG85516	1019678	1020972	-	DEHA2B13002p	DEHA2B13002g
CAG85517	1021278	1022987	-	DEHA2B13024p	DEHA2B13024g
CAG85518	1023160	1024272	-	DEHA2B13046p	DEHA2B13046g
CAG85519	1024534	1025679	-	DEHA2B13068p	DEHA2B13068g
CAG85520	1026047	1026910	-	DEHA2B13090p	DEHA2B13090g
CAG85521	1027151	1028158	-	DEHA2B13112p	DEHA2B13112g
CAG85522	1028455	1029069	+	DEHA2B13134p	DEHA2B13134g
CAR65487	1029630	1031636	-	DEHA2B13156p	DEHA2B13156g
CAG85526	1034475	1037192	+	DEHA2B13178p	DEHA2B13178g

Table of Blast hits (query gene, subject gene, %identity, blast score, %coverage, e-value):
Mycgr3G99766_Mycgr3T	CAG85514	33	276	101.383399209	5e-82	


>>

243. GL891302_1
Source: Neurospora tetrasperma FGSC 2508 unplaced genomic scaffold NEUTE1scaffold_1, whole genome shotgun sequence.

Number of proteins with BLAST hits to this cluster: 1
MultiGeneBlast score: 1.0
Cumulative Blast bit score: 275

Table of genes, locations, strands and annotations of subject cluster:
EGO60944	3235641	3236737	+	hypothetical_protein	no_locus_tag
EGO60945	3239371	3240177	-	hypothetical_protein	no_locus_tag
EGO60946	3241775	3244561	+	hypothetical_protein	no_locus_tag
EGO60947	3245518	3247707	-	hypothetical_protein	no_locus_tag
EGO60948	3247813	3248467	+	hypothetical_protein	no_locus_tag
EGO60949	3249875	3251665	-	hypothetical_protein	no_locus_tag

Table of Blast hits (query gene, subject gene, %identity, blast score, %coverage, e-value):
Mycgr3G99766_Mycgr3T	EGO60949	36	275	98.2213438735	1e-81	


>>

244. GL891107_0
Source: Neurospora tetrasperma FGSC 2509 unplaced genomic scaffold NEUTE2scaffold_2, whole genome shotgun sequence.

Number of proteins with BLAST hits to this cluster: 1
MultiGeneBlast score: 1.0
Cumulative Blast bit score: 275

Table of genes, locations, strands and annotations of subject cluster:
EGZ75041	2898548	2899213	+	ankyrin	no_locus_tag
EGZ75042	2900917	2903670	+	hypothetical_protein	no_locus_tag
EGZ75043	2903940	2905532	-	FAD-binding_domain-containing_protein	no_locus_tag
EGZ75044	2905945	2907584	-	hypothetical_protein	no_locus_tag
EGZ75045	2908606	2909644	-	hypothetical_protein	no_locus_tag
EGZ75046	2910898	2911417	+	DUF636-domain-containing_protein	no_locus_tag
EGZ75047	2912443	2912686	-	alcohol_dehydrogenase_I	no_locus_tag
EGZ75048	2913800	2914123	+	hypothetical_protein	no_locus_tag
EGZ75049	2915316	2915665	+	hypothetical_protein	no_locus_tag
EGZ75050	2915883	2916312	-	hypothetical_protein	no_locus_tag
EGZ75051	2916547	2917300	-	hypothetical_protein	no_locus_tag
EGZ75052	2917505	2919295	+	putative_sugar_transporter	no_locus_tag
EGZ75053	2920703	2921357	-	hypothetical_protein	no_locus_tag
EGZ75054	2921463	2923652	+	cytochrome_P450	no_locus_tag
EGZ75055	2924609	2927395	-	hypothetical_protein	no_locus_tag
EGZ75056	2928993	2929799	+	hypothetical_protein	no_locus_tag
EGZ75057	2932433	2933529	-	NAD(P)-binding_protein	no_locus_tag
EGZ75058	2935832	2939559	+	NAD(P)_transhydrogenase_mitochondrial_precursor	no_locus_tag

Table of Blast hits (query gene, subject gene, %identity, blast score, %coverage, e-value):
Mycgr3G99766_Mycgr3T	EGZ75052	36	275	98.2213438735	1e-81	


>>

245. KB731258_1
Source: Fusarium oxysporum f. sp. cubense race 1 unplaced genomic scaffold scaffold166, whole genome shotgun sequence.

Number of proteins with BLAST hits to this cluster: 1
MultiGeneBlast score: 1.0
Cumulative Blast bit score: 274

Table of genes, locations, strands and annotations of subject cluster:
ENH62903	323287	325559	+	Positive_regulator_of_purine_utilization	no_locus_tag
ENH62904	325961	326717	+	Peroxisomal_membrane_protein_PMP27	no_locus_tag
ENH62905	327075	328175	-	D-amino_acid_dehydrogenase_small_subunit	no_locus_tag
ENH62906	328828	329802	+	NAD-dependent_alcohol_dehydrogenase	no_locus_tag
ENH62907	330083	331493	-	hypothetical_protein	no_locus_tag
ENH62908	332478	334862	-	hypothetical_protein	no_locus_tag
ENH62909	335368	336517	+	Carboxyvinyl-carboxyphosphonate phosphorylmutase	no_locus_tag
ENH62910	337126	340524	+	3-isopropylmalate_dehydrogenase	no_locus_tag
ENH62911	342303	343795	-	Sugar_transporter_STL1	no_locus_tag

Table of Blast hits (query gene, subject gene, %identity, blast score, %coverage, e-value):
Mycgr3G99766_Mycgr3T	ENH62911	34	274	89.5256916996	3e-82	


>>

246. GL385399_0
Source: Gaeumannomyces graminis var. tritici R3-111a-1 unplaced genomic scaffold supercont2.5, whole genome shotgun sequence.

Number of proteins with BLAST hits to this cluster: 1
MultiGeneBlast score: 1.0
Cumulative Blast bit score: 273

Table of genes, locations, strands and annotations of subject cluster:
EJT72416	887000	887971	-	hypothetical_protein	no_locus_tag
EJT72417	888931	891203	-	hypothetical_protein	no_locus_tag
EJT72418	891689	892441	+	hypothetical_protein	no_locus_tag
EJT72419	894508	894873	+	hypothetical_protein	no_locus_tag
EJT72420	895450	897198	+	hypothetical_protein	no_locus_tag
EJT72421	897562	899391	-	high-affinity_glucose_transporter_ght2	no_locus_tag
EJT72422	901896	902267	-	hypothetical_protein	no_locus_tag
EJT72423	902730	903180	+	hypothetical_protein	no_locus_tag
EJT72424	903993	904589	+	hypothetical_protein	no_locus_tag
EJT72425	905020	905304	-	hypothetical_protein	no_locus_tag
EJT72426	905843	907587	+	sugar_transporter_STL1	no_locus_tag
EJT72427	909148	910239	+	hypothetical_protein	no_locus_tag
EJT72428	910855	911506	-	hypothetical_protein	no_locus_tag
EJT72429	911944	912552	+	hypothetical_protein	no_locus_tag
EJT72430	913288	913908	+	hypothetical_protein	no_locus_tag
EJT72431	915205	917667	-	3-phytase	no_locus_tag
EJT72432	919669	921078	+	xylosidase/arabinosidase	no_locus_tag
EJT72433	922120	922912	-	hypothetical_protein	no_locus_tag
EJT72434	923409	925226	+	hypothetical_protein	no_locus_tag
EJT72435	925391	926296	-	hypothetical_protein	no_locus_tag
EJT72436	927078	928350	-	hypothetical_protein	no_locus_tag

Table of Blast hits (query gene, subject gene, %identity, blast score, %coverage, e-value):
Mycgr3G99766_Mycgr3T	EJT72426	33	273	94.4664031621	3e-81	


>>

247. CM001235_0
Source: Magnaporthe oryzae 70-15 chromosome 5, whole genome shotgun sequence.

Number of proteins with BLAST hits to this cluster: 1
MultiGeneBlast score: 1.0
Cumulative Blast bit score: 273

Table of genes, locations, strands and annotations of subject cluster:
EHA48093	10764	12751	+	hypothetical_protein	no_locus_tag
EHA48094	17145	18080	-	retinol_dehydrogenase_12	no_locus_tag
EHA48095	20327	20635	-	hypothetical_protein	no_locus_tag
EHA48096	22629	23290	-	hypothetical_protein	no_locus_tag
EHA48097	25207	26964	-	sugar_transporter_STL1	no_locus_tag
EHA48098	28950	29237	+	hypothetical_protein	no_locus_tag
EHA48099	29802	31076	-	hypothetical_protein	no_locus_tag
EHA48100	32732	33333	+	hypothetical_protein	no_locus_tag
EHA48101	39582	40105	-	hypothetical_protein	no_locus_tag

Table of Blast hits (query gene, subject gene, %identity, blast score, %coverage, e-value):
Mycgr3G99766_Mycgr3T	EHA48097	33	273	98.023715415	3e-81	


>>

248. AMWD01000002_0
Source: Janthinobacterium sp. HH01, whole genome shotgun sequencing project.

Number of proteins with BLAST hits to this cluster: 1
MultiGeneBlast score: 1.0
Cumulative Blast bit score: 262

Table of genes, locations, strands and annotations of subject cluster:
ELX08645	865889	866317	-	phage_tail_protein	no_locus_tag
ELX08646	866323	866502	-	phage_protein	no_locus_tag
ELX08647	866499	866879	-	hypothetical_protein	no_locus_tag
ELX08648	866897	867340	-	phage_tail_protein	no_locus_tag
ELX08649	867353	868912	-	hypothetical_protein	no_locus_tag
ELX08650	868928	870118	-	hypothetical_protein	no_locus_tag
ELX08651	870143	870799	-	hypothetical_protein	no_locus_tag
ELX08652	870796	871386	-	hypothetical_protein	no_locus_tag
ELX08653	871396	873927	-	ATPase	no_locus_tag
ELX08654	874176	874499	+	transcriptional_regulator_ArsR_family	no_locus_tag
ELX08655	874496	874909	+	hypothetical_protein	no_locus_tag
ELX08656	874960	875451	-	hypothetical_protein	no_locus_tag
ELX08657	875485	876402	-	hypothetical_protein	no_locus_tag
ELX08658	876843	879041	+	hypothetical_protein	no_locus_tag
ELX08659	879038	880228	-	beta-lactamase	no_locus_tag
ELX08660	880308	880796	+	hypothetical_protein	no_locus_tag
ELX08661	881093	881302	+	hypothetical_protein	no_locus_tag
ELX08662	881332	882477	+	acyl-CoA_dehydrogenase_domain-containing_protein	no_locus_tag
ELX08663	882509	883687	+	acyl-CoA_dehydrogenase_type_2_domain_containing_protein	no_locus_tag
ELX08664	883733	885520	+	linear_gramicidin_synthase_subunit_C	no_locus_tag
ELX08665	885552	892007	+	non-ribosomal_peptide_synthetase	no_locus_tag
ELX08666	892004	893791	-	2,4-dichlorophenol_6-monooxygenase_TfdB	no_locus_tag
ELX08667	893788	895092	-	major_facilitator_superfamily_MFS_1	no_locus_tag
ELX08668	895089	907430	-	tyrocidine_synthase_3	no_locus_tag
ELX08669	907441	915156	-	linear_gramicidin_synthase_subunit_C	no_locus_tag
ELX08670	915520	916686	+	integrase_family_protein	no_locus_tag
ELX08671	917375	917566	-	hypothetical_protein	no_locus_tag
ELX08672	918516	922673	-	signal_transduction_histidine_kinase_with_CheB_and_CheR_activity	no_locus_tag
ELX08673	923492	925126	-	cyclic_peptide_transporter_family_protein	no_locus_tag
ELX08674	925347	926105	+	ferric_iron_reductase	no_locus_tag
ELX08675	926106	928526	-	acyl-homoserine_lactone_acylase_PvdQ	no_locus_tag
ELX08676	928523	929371	-	folate-dependent_phosphoribosylglycinamide_formyltransferase_PurN	no_locus_tag
ELX08677	929593	930876	+	L-ornithine_5-monooxygenase_PvdA	no_locus_tag
ELX08678	930996	933161	+	ferrichrome-iron_receptor	no_locus_tag
ELX08679	933704	937168	-	linear_gramicidin_synthase_subunit_D	no_locus_tag

Table of Blast hits (query gene, subject gene, %identity, blast score, %coverage, e-value):
Mycgr3G40534_Mycgr3T	ELX08665	38	136	81.8181818182	1e-31	
Mycgr3G40534_Mycgr3T	ELX08669	36	126	81.8181818182	2e-28	


>>

249. AP007150_0
Source: Aspergillus oryzae RIB40 DNA, SC009.

Number of proteins with BLAST hits to this cluster: 1
MultiGeneBlast score: 1.0
Cumulative Blast bit score: 228

Table of genes, locations, strands and annotations of subject cluster:
BAE54573	154865	155383	-	not_annotated	AO090009000054
BAE54574	159676	164008	+	not_annotated	AO090009000055
BAE54575	166436	167064	+	not_annotated	AO090009000056
BAE54576	167219	168013	+	not_annotated	AO090009000057
BAE54577	173530	174363	+	not_annotated	AO090009000060
BAE54578	174495	176469	-	not_annotated	AO090009000061
BAE54579	177787	178235	+	not_annotated	AO090009000062
BAE54580	179200	180216	-	not_annotated	AO090009000063
BAE54581	184783	185674	+	not_annotated	AO090009000065
BAE54582	186298	187301	-	not_annotated	AO090009000066
BAE54583	189563	191379	-	not_annotated	AO090009000067
BAE54584	193649	195604	-	not_annotated	AO090009000068

Table of Blast hits (query gene, subject gene, %identity, blast score, %coverage, e-value):
Mycgr3G70577_Mycgr3T	BAE54578	28	228	97.688751926	3e-62	


>>

250. CM001198_0
Source: Mycosphaerella graminicola IPO323 chromosome 3, whole genome shotgun sequence.

Number of proteins with BLAST hits to this cluster: 1
MultiGeneBlast score: 1.0
Cumulative Blast bit score: 223

Table of genes, locations, strands and annotations of subject cluster:
EGP89391	1770173	1771696	-	hypothetical_protein	no_locus_tag
EGP89390	1772956	1775103	-	hypothetical_protein	no_locus_tag
EGP89389	1776331	1778094	-	hypothetical_protein	no_locus_tag
EGP89388	1778961	1779978	-	hypothetical_protein	no_locus_tag
EGP89387	1786829	1787747	-	hypothetical_protein	no_locus_tag
EGP89386	1789350	1791305	-	putative_siderophore-dependent_iron_transporter	no_locus_tag
EGP89385	1792312	1794411	-	DNA_polymerase_beta-like_protein	no_locus_tag
EGP88817	1794846	1795948	+	hypothetical_protein	no_locus_tag
EGP89384	1797929	1799116	-	hypothetical_protein	no_locus_tag
EGP89383	1799525	1801072	-	hypothetical_protein	no_locus_tag
EGP88818	1802066	1803349	+	hypothetical_protein	no_locus_tag
EGP88819	1803785	1804312	+	hypothetical_protein	no_locus_tag
EGP89382	1804499	1805353	-	hypothetical_protein	no_locus_tag
EGP89381	1808721	1809232	-	hypothetical_protein	no_locus_tag
EGP88820	1809716	1810558	+	hypothetical_protein	no_locus_tag
EGP89380	1811077	1812282	-	hypothetical_protein	no_locus_tag

Table of Blast hits (query gene, subject gene, %identity, blast score, %coverage, e-value):
Mycgr3G70577_Mycgr3T	EGP89386	29	223	93.9907550077	4e-60	
