# Supplementary material for: In silico prediction and characterization of secondary metabolite biosynthetic gene clusters in the wheat pathogen Zymoseptoria tritici
Source: BMC Genomics. 2017 Aug 17;18:631. doi: 10.1186/s12864-017-3969-y (PMC5561558; doi:10.1186/s12864-017-3969-y)
Supplement: Supplementary file 1 — MultiGeneBLAST analysis of putative secondary metabolite clusters. All encoded amino acid sequences from genes residing in clusters predicted by AntiSMASH are given as FASTA file format. All output data from MultiGeneBLASTs are also provided. (ZIP 42911 kb) [file 12864_2017_3969_MOESM1_ESM.zip › Cluster MultiGene BLAST/out/Clusters_1_34/Cluster_15/clusterblast_output.txt]

ClusterBlast scores for /home/cp/Multigeneblast/charlie/20170206/in/Clusters1_46/Cluster_24.fasta

Table of genes, locations, strands and annotations of query cluster:
Mycgr3G85918_Mycgr3T	0	1602	+	Mycgr3G85918_Mycgr3T	Mycgr3G85918_Mycgr3T	
Mycgr3G42010_Mycgr3T	1702	8569	+	Mycgr3G42010_Mycgr3T	Mycgr3G42010_Mycgr3T	
Mycgr3G29582_Mycgr3T	8669	8915	+	Mycgr3G29582_Mycgr3T	Mycgr3G29582_Mycgr3T	
Mycgr3G31170_Mycgr3T	9015	9255	+	Mycgr3G31170_Mycgr3T	Mycgr3G31170_Mycgr3T	
Mycgr3G85924_Mycgr3T	9355	11218	+	Mycgr3G85924_Mycgr3T	Mycgr3G85924_Mycgr3T	
Mycgr3G71676_Mycgr3T	11318	12494	+	Mycgr3G71676_Mycgr3T	Mycgr3G71676_Mycgr3T	
Mycgr3G11468_Mycgr3T	12594	13653	+	Mycgr3G11468_Mycgr3T	Mycgr3G11468_Mycgr3T	
Mycgr3G58567_Mycgr3T	13753	14506	+	Mycgr3G58567_Mycgr3T	Mycgr3G58567_Mycgr3T	
Mycgr3G100089_Mycgr3	14606	21152	+	Mycgr3G100089_Mycgr3	Mycgr3G100089_Mycgr3	
Mycgr3G42698_Mycgr3T	21252	22131	+	Mycgr3G42698_Mycgr3T	Mycgr3G42698_Mycgr3T	
Mycgr3G71681_Mycgr3T	22231	23461	+	Mycgr3G71681_Mycgr3T	Mycgr3G71681_Mycgr3T	
Mycgr3G109328_Mycgr3	23561	24239	+	Mycgr3G109328_Mycgr3	Mycgr3G109328_Mycgr3	
Mycgr3G104334_Mycgr3	24339	24567	+	Mycgr3G104334_Mycgr3	Mycgr3G104334_Mycgr3	
Mycgr3G42715_Mycgr3T	24667	25981	+	Mycgr3G42715_Mycgr3T	Mycgr3G42715_Mycgr3T	
Mycgr3G92934_Mycgr3T	26081	27593	+	Mycgr3G92934_Mycgr3T	Mycgr3G92934_Mycgr3T	
Mycgr3G41969_Mycgr3T	27693	29328	+	Mycgr3G41969_Mycgr3T	Mycgr3G41969_Mycgr3T	
Mycgr3G80635_Mycgr3T	29428	29821	+	Mycgr3G80635_Mycgr3T	Mycgr3G80635_Mycgr3T	
Mycgr3G41426_Mycgr3T	29921	35255	+	Mycgr3G41426_Mycgr3T	Mycgr3G41426_Mycgr3T	
Mycgr3G104337_Mycgr3	35355	36108	+	Mycgr3G104337_Mycgr3	Mycgr3G104337_Mycgr3	
Mycgr3G71679_Mycgr3T	36208	37300	+	Mycgr3G71679_Mycgr3T	Mycgr3G71679_Mycgr3T	
Mycgr3G92938_Mycgr3T	37400	38699	+	Mycgr3G92938_Mycgr3T	Mycgr3G92938_Mycgr3T	
Mycgr3G92941_Mycgr3T	38799	40734	+	Mycgr3G92941_Mycgr3T	Mycgr3G92941_Mycgr3T	


Significant hits: 
1. CM001200_0	Mycosphaerella graminicola IPO323 chromosome 5, whole genome shotgun sequence.

2. KB456260_2	Mycosphaerella populorum SO2202 unplaced genomic scaffold SEPMUscaffold_1, whole genome shotgun sequence.

3. ABDF02000089_2	Trichoderma virens Gv29-8, whole genome shotgun sequencing project.

4. KE145357_1	Glarea lozoyensis ATCC 20868 chromosome Unknown GLAREA14, whole genome shotgun sequence.

5. ABDF02000006_1	Trichoderma virens Gv29-8, whole genome shotgun sequencing project.

6. ABDG02000026_1	Trichoderma atroviride IMI 206040, whole genome shotgun sequencing project.

7. JH725159_0	Beauveria bassiana ARSEF 2860 unplaced genomic scaffold BBA_S00010, whole genome shotgun sequence.

8. GG698924_0	Nectria haematococca mpVI 77-13-4 chromosome 11 genomic scaffold NECHAsca_32_chr11_3_0, whole genome shotgun sequence.

9. KB446535_2	Dothistroma septosporum NZE10 unplaced genomic scaffold DOTSEscaffold_1, whole genome shotgun sequence.

10. GL629756_0	Grosmannia clavigera kw1407 unplaced genomic scaffold GCSC_132, whole genome shotgun sequence.

11. KB446555_4	Pseudocercospora fijiensis CIRAD86 unplaced genomic scaffold MYCFIscaffold_1, whole genome shotgun sequence.

12. CABT02000055_0	Sordaria macrospora k-hell, whole genome shotgun sequencing project.

13. KB456266_0	Mycosphaerella populorum SO2202 unplaced genomic scaffold SEPMUscaffold_7, whole genome shotgun sequence.

14. KB446560_2	Pseudocercospora fijiensis CIRAD86 unplaced genomic scaffold MYCFIscaffold_6, whole genome shotgun sequence.

15. CM001231_4	Magnaporthe oryzae 70-15 chromosome 1, whole genome shotgun sequence.

16. AM270278_0	Aspergillus niger contig An12c0220, genomic contig.

17. DS995904_0	Penicillium marneffei ATCC 18224 scf_1105668340738 genomic scaffold, whole genome shotgun sequence.

18. AM920436_3	Penicillium chrysogenum Wisconsin 54-1255 complete genome, contig Pc00c21.

19. EQ962652_4	Talaromyces stipitatus ATCC 10500 scf_1105507295523 genomic scaffold, whole genome shotgun sequence.

20. AHHD01000525_0	Macrophomina phaseolina MS6, whole genome shotgun sequencing project.

21. ACJE01000006_0	Aspergillus niger ATCC 1015, whole genome shotgun sequencing project.

22. DF126460_0	Aspergillus kawachii IFO 4308 DNA, contig: scaffold00014, whole genome shotgun sequence.

23. ADOT01000195_0	Arthrobotrys oligospora ATCC 24927, whole genome shotgun sequencing project.

24. GL531877_0	Pyrenophora teres f. teres 0-1 unplaced genomic scaffold scaffold_21635, whole genome shotgun sequence.

25. KB908481_1	Setosphaeria turcica Et28A unplaced genomic scaffold SETTUscaffold_1, whole genome shotgun sequence.

26. AQGS01000059_0	Dactylellina haptotyla CBS 200.50, whole genome shotgun sequencing project.

27. DS027045_0	Aspergillus clavatus NRRL 1 1099423829791 genomic scaffold, whole genome shotgun sequence.

28. KB733458_0	Bipolaris maydis ATCC 48331 unplaced genomic scaffold COCC4scaffold_15, whole genome shotgun sequence.

29. KB445583_1	Cochliobolus heterostrophus C5 unplaced genomic scaffold COCHEscaffold_15, whole genome shotgun sequence.

30. EQ962652_3	Talaromyces stipitatus ATCC 10500 scf_1105507295523 genomic scaffold, whole genome shotgun sequence.

31. AACD01000123_0	Aspergillus nidulans FGSC A4, whole genome shotgun sequencing project.

32. AM920427_0	Penicillium chrysogenum Wisconsin 54-1255 complete genome, contig Pc00c12.

33. KB445652_1	Cochliobolus sativus ND90Pr unplaced genomic scaffold COCSAscaffold_16, whole genome shotgun sequence.

34. KE145364_0	Glarea lozoyensis ATCC 20868 chromosome Unknown GLAREA20, whole genome shotgun sequence.

35. KB915896_0	Neofusicoccum parvum UCRNP2 chromosome Unknown NP2_03_scaffold_258, whole genome shotgun sequence.

36. JH921455_1	Marssonina brunnea f. sp. 'multigermtubi' MB_m1 unplaced genomic scaffold M6_S00028, whole genome shotgun sequence.

37. AMYD01000564_0	Colletotrichum gloeosporioides Cg-14, whole genome shotgun sequencing project.

38. KB725756_0	Colletotrichum orbiculare MAFF 240422 unplaced genomic scaffold Scaffold_209, whole genome shotgun sequence.

39. AKCU01000308_0	Penicillium digitatum Pd1, whole genome shotgun sequencing project.

40. AKCT01000265_0	Penicillium digitatum PHI26, whole genome shotgun sequencing project.

41. GG697333_0	Glomerella graminicola M1.001 genomic scaffold supercont1.3, whole genome shotgun sequence.

42. KB446535_4	Dothistroma septosporum NZE10 unplaced genomic scaffold DOTSEscaffold_1, whole genome shotgun sequence.

43. KB020741_0	Colletotrichum gloeosporioides Nara gc5 unplaced genomic scaffold scaffold364, whole genome shotgun sequence.

44. EQ963475_0	Aspergillus flavus NRRL3357 scf_1106286419142 genomic scaffold, whole genome shotgun sequence.

45. GG698906_3	Nectria haematococca mpVI 77-13-4 chromosome 10 genomic scaffold NECHAsca_14_chr10_3_0, whole genome shotgun sequence.

46. GL385399_0	Gaeumannomyces graminis var. tritici R3-111a-1 unplaced genomic scaffold supercont2.5, whole genome shotgun sequence.

47. JH725244_0	Beauveria bassiana ARSEF 2860 unplaced genomic scaffold BBA_S00095, whole genome shotgun sequence.

48. GL891305_0	Neurospora tetrasperma FGSC 2508 unplaced genomic scaffold NEUTE1scaffold_4, whole genome shotgun sequence.

49. KB445558_1	Baudoinia compniacensis UAMH 10762 unplaced genomic scaffold BAUCOscaffold_9, whole genome shotgun sequence.

50. GL698524_0	Metarhizium acridum CQMa 102 unplaced genomic scaffold Scf_055, whole genome shotgun sequence.

51. GL891247_0	Neurospora tetrasperma FGSC 2509 unplaced genomic scaffold NEUTE2scaffold_5, whole genome shotgun sequence.

52. GL985074_0	Trichoderma reesei QM6a unplaced genomic scaffold TRIREscaffold_19, whole genome shotgun sequence.

53. CAGA01000005_0	Claviceps purpurea 20.1, whole genome shotgun sequencing project.

54. AABX02000071_0	Neurospora crassa OR74A, whole genome shotgun sequencing project.

55. AFQF01000625_0	Fusarium oxysporum Fo5176, whole genome shotgun sequencing project.

56. KB726184_0	Fusarium oxysporum f. sp. cubense race 4 unplaced genomic scaffold scaffold30, whole genome shotgun sequence.

57. ABDG02000020_2	Trichoderma atroviride IMI 206040, whole genome shotgun sequencing project.

58. AFNW01000011_0	Fusarium pseudograminearum CS3096, whole genome shotgun sequencing project.

59. DS995706_0	Microsporum canis CBS 113480 supercont1.6 genomic scaffold, whole genome shotgun sequence.

60. GL629801_0	Grosmannia clavigera kw1407 unplaced genomic scaffold GCSC_173, whole genome shotgun sequence.

61. KE145354_1	Glarea lozoyensis ATCC 20868 chromosome Unknown GLAREA11, whole genome shotgun sequence.

62. KB725947_0	Colletotrichum orbiculare MAFF 240422 unplaced genomic scaffold Scaffold_381, whole genome shotgun sequence.

63. KB707707_0	Botryotinia fuckeliana BcDW1 unplaced genomic scaffold Scaffold_35, whole genome shotgun sequence.

64. CAGA01000033_0	Claviceps purpurea 20.1, whole genome shotgun sequencing project.

65. KB730345_1	Fusarium oxysporum f. sp. cubense race 1 unplaced genomic scaffold scaffold299, whole genome shotgun sequence.

66. CABT02000029_0	Sordaria macrospora k-hell, whole genome shotgun sequencing project.

67. GL985061_0	Trichoderma reesei QM6a unplaced genomic scaffold TRIREscaffold_6, whole genome shotgun sequence.

68. GG697340_0	Glomerella graminicola M1.001 genomic scaffold supercont1.10, whole genome shotgun sequence.

69. GL698722_0	Metarhizium anisopliae ARSEF 23 unplaced genomic scaffold Scf_012, whole genome shotgun sequence.

70. KB708021_2	Botryotinia fuckeliana BcDW1 unplaced genomic scaffold Scaffold_349, whole genome shotgun sequence.

71. FQ790281_1	Botryotinia fuckeliana T4 SuperContig_330_1 genomic supercontig.

72. GL385396_0	Gaeumannomyces graminis var. tritici R3-111a-1 unplaced genomic scaffold supercont2.2, whole genome shotgun sequence.

73. GL891307_0	Neurospora tetrasperma FGSC 2508 unplaced genomic scaffold NEUTE1scaffold_6, whole genome shotgun sequence.

74. GL891269_1	Neurospora tetrasperma FGSC 2509 unplaced genomic scaffold NEUTE2scaffold_7, whole genome shotgun sequence.

75. KB021009_0	Colletotrichum gloeosporioides Nara gc5 unplaced genomic scaffold scaffold605, whole genome shotgun sequence.

76. CH476603_0	Aspergillus terreus NIH2624 scaffold_10 genomic scaffold, whole genome shotgun sequence.

77. KE148164_0	Ophiostoma piceae UAMH 11346 chromosome Unknown scf19, whole genome shotgun sequence.

78. ACJE01000003_1	Aspergillus niger ATCC 1015, whole genome shotgun sequencing project.

79. HF679030_3	Fusarium fujikuroi IMI 58289 draft genome, chromosome FFUJ_chr08.

80. KE148164_1	Ophiostoma piceae UAMH 11346 chromosome Unknown scf19, whole genome shotgun sequence.

81. JH921436_0	Marssonina brunnea f. sp. 'multigermtubi' MB_m1 unplaced genomic scaffold M6_S00009, whole genome shotgun sequence.

82. GL385397_2	Gaeumannomyces graminis var. tritici R3-111a-1 unplaced genomic scaffold supercont2.3, whole genome shotgun sequence.

83. CP003009_0	Thielavia terrestris NRRL 8126 chromosome 1, complete sequence.

84. DS572699_0	Verticillium dahliae VdLs.17 supercont1.5 genomic scaffold, whole genome shotgun sequence.

85. CM001231_3	Magnaporthe oryzae 70-15 chromosome 1, whole genome shotgun sequence.

86. AM270302_0	Aspergillus niger contig An13c0080, genomic contig.

87. DF126480_0	Aspergillus kawachii IFO 4308 DNA, contig: scaffold00034, whole genome shotgun sequence.

88. JH725151_1	Beauveria bassiana ARSEF 2860 unplaced genomic scaffold BBA_S00002, whole genome shotgun sequence.

89. CH408034_1	Chaetomium globosum CBS 148.51 scaffold_6 genomic scaffold, whole genome shotgun sequence.

90. AABX02000004_0	Neurospora crassa OR74A, whole genome shotgun sequencing project.

91. JH921449_0	Marssonina brunnea f. sp. 'multigermtubi' MB_m1 unplaced genomic scaffold M6_S00022, whole genome shotgun sequence.

92. DF126457_1	Aspergillus kawachii IFO 4308 DNA, contig: scaffold00011, whole genome shotgun sequence.

93. CP003008_0	Myceliophthora thermophila ATCC 42464 chromosome 7, complete sequence.

94. CAGA01000048_0	Claviceps purpurea 20.1, whole genome shotgun sequencing project.

95. JH795568_0	Magnaporthe oryzae P131 unplaced genomic scaffold P131_scaffold00435, whole genome shotgun sequence.

96. JH793928_0	Magnaporthe oryzae Y34 unplaced genomic scaffold Y34_scaffold00214, whole genome shotgun sequence.

97. FP929139_2	Leptosphaeria maculans JN3 lm_SuperContig_0_v2 genomic supercontig, whole genome, isolate v23.1.3.

98. DS572714_0	Verticillium dahliae VdLs.17 supercont1.20 genomic scaffold, whole genome shotgun sequence.

99. FQ790354_0	Botryotinia fuckeliana T4 SupSuperContig_210_20_1 genomic supercontig.

100. CH476622_0	Sclerotinia sclerotiorum 1980 scaffold_2 genomic scaffold, whole genome shotgun sequence.

101. GL385398_1	Gaeumannomyces graminis var. tritici R3-111a-1 unplaced genomic scaffold supercont2.4, whole genome shotgun sequence.

102. DS231618_1	Pyrenophora tritici-repentis Pt-1C-BFP supercont1.4 genomic scaffold, whole genome shotgun sequence.

103. DS985214_0	Verticillium albo-atrum VaMs.102 supercont1.1 genomic scaffold, whole genome shotgun sequence.

104. JH767580_0	Coniosporium apollinis CBS 100218 chromosome Unknown supercont1.27, whole genome shotgun sequence.

105. GL385401_1	Gaeumannomyces graminis var. tritici R3-111a-1 unplaced genomic scaffold supercont2.7, whole genome shotgun sequence.

106. CU633870_1	Podospora anserina S mat+ genomic DNA chromosome 5, supercontig 8.

107. AGUE01000230_0	Glarea lozoyensis 74030, whole genome shotgun sequencing project.

108. KB445637_1	Cochliobolus sativus ND90Pr unplaced genomic scaffold COCSAscaffold_1, whole genome shotgun sequence.

109. KB733444_3	Bipolaris maydis ATCC 48331 unplaced genomic scaffold COCC4scaffold_1, whole genome shotgun sequence.

110. KB445570_3	Cochliobolus heterostrophus C5 unplaced genomic scaffold COCHEscaffold_2, whole genome shotgun sequence.

111. KB908482_1	Setosphaeria turcica Et28A unplaced genomic scaffold SETTUscaffold_10, whole genome shotgun sequence.

112. DS985227_0	Verticillium albo-atrum VaMs.102 supercont1.14 genomic scaffold, whole genome shotgun sequence.

113. CP003006_3	Myceliophthora thermophila ATCC 42464 chromosome 5, complete sequence.

114. KB707649_0	Eutypa lata UCREL1 unplaced genomic scaffold EL1_03_scaffold_2311, whole genome shotgun sequence.

115. GL537139_0	Pyrenophora teres f. teres 0-1 unplaced genomic scaffold scaffold_193442, whole genome shotgun sequence.

116. GL533442_0	Pyrenophora teres f. teres 0-1 unplaced genomic scaffold scaffold_189679, whole genome shotgun sequence.

117. CP003011_1	Thielavia terrestris NRRL 8126 chromosome 3, complete sequence.

118. CH408029_0	Chaetomium globosum CBS 148.51 scaffold_1 genomic scaffold, whole genome shotgun sequence.

119. DS231619_0	Pyrenophora tritici-repentis Pt-1C-BFP supercont1.5 genomic scaffold, whole genome shotgun sequence.

120. DS027698_0	Neosartorya fischeri NRRL 181 1099437636266 genomic scaffold, whole genome shotgun sequence.

121. DS499602_1	Aspergillus fumigatus A1163 scf_000009 genomic scaffold, whole genome shotgun sequence.

122. AAHF01000012_1	Aspergillus fumigatus Af293, whole genome shotgun sequencing project.

123. AGUE01000275_0	Glarea lozoyensis 74030, whole genome shotgun sequencing project.

124. GG698510_0	Trichophyton tonsurans CBS 112818 genomic scaffold supercont1.34, whole genome shotgun sequence.

125. DS995899_1	Penicillium marneffei ATCC 18224 scf_1105668340764 genomic scaffold, whole genome shotgun sequence.

126. EQ999974_0	Ajellomyces dermatitidis ER-3 genomic scaffold supercont1.2, whole genome shotgun sequence.

127. DS989822_3	Arthroderma gypseum CBS 118893 supercont1.1 genomic scaffold, whole genome shotgun sequence.

128. AACD01000159_0	Aspergillus nidulans FGSC A4, whole genome shotgun sequencing project.

129. AM270285_0	Aspergillus niger contig An12c0290, genomic contig.

130. ACJE01000006_2	Aspergillus niger ATCC 1015, whole genome shotgun sequencing project.

131. DF126460_3	Aspergillus kawachii IFO 4308 DNA, contig: scaffold00014, whole genome shotgun sequence.

132. CH476603_3	Aspergillus terreus NIH2624 scaffold_10 genomic scaffold, whole genome shotgun sequence.

133. GG700648_1	Trichophyton rubrum CBS 118892 genomic scaffold supercont2.1, whole genome shotgun sequence.

134. CH476657_0	Ajellomyces capsulatus NAm1 scaffold_3 genomic scaffold, whole genome shotgun sequence.

135. ABSU01000024_0	Arthroderma benhamiae CBS 112371, whole genome shotgun sequencing project.

136. ACYE01000336_0	Trichophyton verrucosum HKI 0517, whole genome shotgun sequencing project.

137. CH445343_1	Phaeosphaeria nodorum SN15 scaffold_19, whole genome shotgun sequence.

138. AKHY01000183_0	Aspergillus oryzae 3.042, whole genome shotgun sequencing project.

139. KB644411_0	Penicillium oxalicum 114-2 unplaced genomic scaffold scaffold_4, whole genome shotgun sequence.

140. JH226133_1	Exophiala dermatitidis NIH/UT8656 unplaced genomic scaffold supercont1.4, whole genome shotgun sequence.

141. GL636491_0	Coccidioides posadasii str. Silveira unplaced genomic scaffold supercont2.6, whole genome shotgun sequence.

142. JH921445_1	Marssonina brunnea f. sp. 'multigermtubi' MB_m1 unplaced genomic scaffold M6_S00018, whole genome shotgun sequence.

143. DS544803_0	Paracoccidioides brasiliensis Pb03 supercont1.1 genomic scaffold, whole genome shotgun sequence.

144. DS572752_0	Paracoccidioides brasiliensis Pb18 supercont1.3 genomic scaffold, whole genome shotgun sequence.

145. ABDG02000027_2	Trichoderma atroviride IMI 206040, whole genome shotgun sequencing project.

146. JH126400_1	Cordyceps militaris CM01 unplaced genomic scaffold CCM_S00002, whole genome shotgun sequence.

147. KB446555_2	Pseudocercospora fijiensis CIRAD86 unplaced genomic scaffold MYCFIscaffold_1, whole genome shotgun sequence.

148. AM920428_1	Penicillium chrysogenum Wisconsin 54-1255 complete genome, contig Pc00c13.

149. KB446535_0	Dothistroma septosporum NZE10 unplaced genomic scaffold DOTSEscaffold_1, whole genome shotgun sequence.

150. AKCU01000203_0	Penicillium digitatum Pd1, whole genome shotgun sequencing project.

151. AKCT01000066_0	Penicillium digitatum PHI26, whole genome shotgun sequencing project.

152. KB456260_0	Mycosphaerella populorum SO2202 unplaced genomic scaffold SEPMUscaffold_1, whole genome shotgun sequence.

153. CH476634_0	Sclerotinia sclerotiorum 1980 scaffold_14 genomic scaffold, whole genome shotgun sequence.

154. CH476626_1	Sclerotinia sclerotiorum 1980 scaffold_6 genomic scaffold, whole genome shotgun sequence.

155. AKHY01000142_0	Aspergillus oryzae 3.042, whole genome shotgun sequencing project.

156. DS989828_0	Arthroderma gypseum CBS 118893 supercont1.7 genomic scaffold, whole genome shotgun sequence.

157. KB644411_4	Penicillium oxalicum 114-2 unplaced genomic scaffold scaffold_4, whole genome shotgun sequence.

158. AP007167_0	Aspergillus oryzae RIB40 DNA, SC020.

159. DS995701_0	Microsporum canis CBS 113480 supercont1.1 genomic scaffold, whole genome shotgun sequence.

160. AKCU01000499_0	Penicillium digitatum Pd1, whole genome shotgun sequencing project.

161. AKCT01000041_0	Penicillium digitatum PHI26, whole genome shotgun sequencing project.

162. KB707685_0	Botryotinia fuckeliana BcDW1 unplaced genomic scaffold Scaffold_13, whole genome shotgun sequence.

163. FQ790288_0	Botryotinia fuckeliana T4 SuperContig_299_1 genomic supercontig.

164. AABX02000004_1	Neurospora crassa OR74A, whole genome shotgun sequencing project.

165. GL891307_1	Neurospora tetrasperma FGSC 2508 unplaced genomic scaffold NEUTE1scaffold_6, whole genome shotgun sequence.

166. GL891269_0	Neurospora tetrasperma FGSC 2509 unplaced genomic scaffold NEUTE2scaffold_7, whole genome shotgun sequence.

167. AFWA01000005_0	Pneumocystis murina B123, whole genome shotgun sequencing project.

168. CABT02000027_0	Sordaria macrospora k-hell, whole genome shotgun sequencing project.

169. EQ962654_1	Talaromyces stipitatus ATCC 10500 scf_1105507295541 genomic scaffold, whole genome shotgun sequence.

170. GL988044_0	Chaetomium thermophilum var. thermophilum DSM 1495 unplaced genomic scaffold scf7180000011819, whole genome shotgun sequence.

171. DS027058_2	Aspergillus clavatus NRRL 1 1099423829804 genomic scaffold, whole genome shotgun sequence.

172. GG692437_0	Ajellomyces capsulatus H143 genomic scaffold supercont2.19, whole genome shotgun sequence.

173. AM920437_7	Penicillium chrysogenum Wisconsin 54-1255 complete genome, contig Pc00c22.

174. AKCT01000122_0	Penicillium digitatum PHI26, whole genome shotgun sequencing project.

175. AKCU01000418_0	Penicillium digitatum Pd1, whole genome shotgun sequencing project.

176. DS544814_1	Paracoccidioides brasiliensis Pb03 supercont1.12 genomic scaffold, whole genome shotgun sequence.

177. CH476616_1	Uncinocarpus reesii 1704 scaffold_2 genomic scaffold, whole genome shotgun sequence.

178. DS572762_0	Paracoccidioides brasiliensis Pb18 supercont1.13 genomic scaffold, whole genome shotgun sequence.

179. AFQF01002886_0	Fusarium oxysporum Fo5176, whole genome shotgun sequencing project.

180. KB733479_0	Bipolaris maydis ATCC 48331 unplaced genomic scaffold COCC4scaffold_36, whole genome shotgun sequence.

181. KB445588_0	Cochliobolus heterostrophus C5 unplaced genomic scaffold COCHEscaffold_20, whole genome shotgun sequence.

182. DS499596_4	Aspergillus fumigatus A1163 scf_000003 genomic scaffold, whole genome shotgun sequence.

183. AAHF01000010_2	Aspergillus fumigatus Af293, whole genome shotgun sequencing project.

184. DS027697_2	Neosartorya fischeri NRRL 181 1099437636265 genomic scaffold, whole genome shotgun sequence.

185. DS572827_0	Paracoccidioides brasiliensis Pb01 supercont1.17 genomic scaffold, whole genome shotgun sequence.

186. DS572697_2	Verticillium dahliae VdLs.17 supercont1.3 genomic scaffold, whole genome shotgun sequence.

187. GL988047_0	Chaetomium thermophilum var. thermophilum DSM 1495 unplaced genomic scaffold scf7180000011822, whole genome shotgun sequence.

188. GL891304_0	Neurospora tetrasperma FGSC 2508 unplaced genomic scaffold NEUTE1scaffold_3, whole genome shotgun sequence.

189. GL891236_1	Neurospora tetrasperma FGSC 2509 unplaced genomic scaffold NEUTE2scaffold_4, whole genome shotgun sequence.

190. AABX02000027_0	Neurospora crassa OR74A, whole genome shotgun sequencing project.

191. KB932812_0	Togninia minima UCRPA7 unplaced genomic scaffold PA7_03_scaffold_39, whole genome shotgun sequence.

192. CU633900_0	Podospora anserina S mat+ genomic DNA chromosome 7, supercontig 1.

193. DS985215_0	Verticillium albo-atrum VaMs.102 supercont1.2 genomic scaffold, whole genome shotgun sequence.

194. CH476607_0	Aspergillus terreus NIH2624 scaffold_14 genomic scaffold, whole genome shotgun sequence.

195. DF126459_0	Aspergillus kawachii IFO 4308 DNA, contig: scaffold00013, whole genome shotgun sequence.

196. AP007157_0	Aspergillus oryzae RIB40 DNA, SC023.

197. DS547093_0	Laccaria bicolor S238N-H82 LACBIscaffold_3 genomic scaffold, whole genome shotgun sequence.

198. CACQ02006690_0	Colletotrichum higginsianum strain IMI 349063, whole genome shotgun sequencing project.

199. GG663369_0	Ajellomyces capsulatus G186AR genomic scaffold supercont2.7, whole genome shotgun sequence.

200. DS990642_0	Ajellomyces capsulatus H88 supercont1.7 genomic scaffold, whole genome shotgun sequence.

201. GG749462_0	Ajellomyces dermatitidis ATCC 18188 genomic scaffold supercont1.56, whole genome shotgun sequence.

202. GG657463_0	Ajellomyces dermatitidis SLH14081 genomic scaffold supercont1.16, whole genome shotgun sequence.

203. HE978324_0	Kazachstania naganishii CBS 8797 chromosome 11, complete genome.

204. GG704912_1	Coccidioides immitis RS genomic scaffold supercont3.2, whole genome shotgun sequence.

205. ACFW01000025_1	Coccidioides posadasii C735 delta SOWgp, whole genome shotgun sequencing project.

206. AKHY01000076_1	Aspergillus oryzae 3.042, whole genome shotgun sequencing project.

207. HF679028_0	Fusarium fujikuroi IMI 58289 draft genome, chromosome FFUJ_chr06.

208. KB708021_0	Botryotinia fuckeliana BcDW1 unplaced genomic scaffold Scaffold_349, whole genome shotgun sequence.

209. EQ963480_0	Aspergillus flavus NRRL3357 scf_1106286418846 genomic scaffold, whole genome shotgun sequence.

210. CP000518_1	Mycobacterium sp. KMS, complete genome.

211. CP000384_1	Mycobacterium sp. MCS, complete genome.

212. CP000580_2	Mycobacterium sp. JLS, complete genome.

213. CP003078_0	Mycobacterium smegmatis JS623, complete genome.

214. JH126399_0	Cordyceps militaris CM01 unplaced genomic scaffold CCM_S00001, whole genome shotgun sequence.

215. KE145369_0	Glarea lozoyensis ATCC 20868 chromosome Unknown GLAREA5, whole genome shotgun sequence.

216. HF679032_0	Fusarium fujikuroi IMI 58289 draft genome, chromosome FFUJ_chr10.

217. AP007166_0	Aspergillus oryzae RIB40 DNA, SC113.

218. KB908855_0	Setosphaeria turcica Et28A unplaced genomic scaffold SETTUscaffold_7, whole genome shotgun sequence.

219. FQ790251_0	Botryotinia fuckeliana T4 SuperContig_87_1 genomic supercontig.

220. KE145357_0	Glarea lozoyensis ATCC 20868 chromosome Unknown GLAREA14, whole genome shotgun sequence.

221. KB726994_0	Fusarium oxysporum f. sp. cubense race 4 unplaced genomic scaffold scaffold63, whole genome shotgun sequence.

222. AFQF01000390_0	Fusarium oxysporum Fo5176, whole genome shotgun sequencing project.

223. KB730083_0	Fusarium oxysporum f. sp. cubense race 1 unplaced genomic scaffold scaffold97, whole genome shotgun sequence.

224. AQGS01001233_1	Dactylellina haptotyla CBS 200.50, whole genome shotgun sequencing project.

225. ADOT01000322_0	Arthrobotrys oligospora ATCC 24927, whole genome shotgun sequencing project.

226. JH795283_0	Magnaporthe oryzae P131 unplaced genomic scaffold P131_scaffold00916, whole genome shotgun sequence.

227. JH793600_0	Magnaporthe oryzae Y34 unplaced genomic scaffold Y34_scaffold00217, whole genome shotgun sequence.

228. CM001235_1	Magnaporthe oryzae 70-15 chromosome 5, whole genome shotgun sequence.

229. JH767594_0	Coniosporium apollinis CBS 100218 chromosome Unknown supercont1.41, whole genome shotgun sequence.

230. GG698901_0	Nectria haematococca mpVI 77-13-4 chromosome 1 genomic scaffold NECHAsca_8_chr1_1_0, whole genome shotgun sequence.

231. DS231619_1	Pyrenophora tritici-repentis Pt-1C-BFP supercont1.5 genomic scaffold, whole genome shotgun sequence.

232. DF126500_0	Aspergillus kawachii IFO 4308 DNA, contig: scaffold00054, whole genome shotgun sequence.

233. ACJE01000015_0	Aspergillus niger ATCC 1015, whole genome shotgun sequencing project.

234. CABT02000006_0	Sordaria macrospora k-hell, whole genome shotgun sequencing project.

235. DS231616_2	Pyrenophora tritici-repentis Pt-1C-BFP supercont1.2 genomic scaffold, whole genome shotgun sequence.

236. KB445638_1	Cochliobolus sativus ND90Pr unplaced genomic scaffold COCSAscaffold_2, whole genome shotgun sequence.

237. KB733450_2	Bipolaris maydis ATCC 48331 unplaced genomic scaffold COCC4scaffold_7, whole genome shotgun sequence.

238. KB445573_1	Cochliobolus heterostrophus C5 unplaced genomic scaffold COCHEscaffold_5, whole genome shotgun sequence.

239. AHMM02000023_0	Leptospira inadai serovar Lyme str. 10, whole genome shotgun sequencing project.

240. AHMO02000004_0	Leptospira broomii serovar Hurstbridge str. 5399, whole genome shotgun sequencing project.

241. JH921445_0	Marssonina brunnea f. sp. 'multigermtubi' MB_m1 unplaced genomic scaffold M6_S00018, whole genome shotgun sequence.

242. CH408031_7	Chaetomium globosum CBS 148.51 scaffold_3 genomic scaffold, whole genome shotgun sequence.

243. CU633897_0	Podospora anserina S mat+ genomic DNA chromosome 1, supercontig 6.

244. AEYX01000033_1	Streptomyces griseoaurantiacus M045, whole genome shotgun sequencing project.

245. CAUH01001128_0	Blumeria graminis f. sp. hordei DH14, whole genome shotgun sequencing project.

246. JH711588_0	Coniophora puteana RWD-64-598 SS2 unplaced genomic scaffold CONPUscaffold_16, whole genome shotgun sequence.

247. KB446555_3	Pseudocercospora fijiensis CIRAD86 unplaced genomic scaffold MYCFIscaffold_1, whole genome shotgun sequence.

248. KB456260_3	Mycosphaerella populorum SO2202 unplaced genomic scaffold SEPMUscaffold_1, whole genome shotgun sequence.

249. KB469300_0	Gloeophyllum trabeum ATCC 11539 unplaced genomic scaffold GLOTRscaffold_00005, whole genome shotgun sequence.

250. JH687546_0	Punctularia strigosozonata HHB-11173 SS5 unplaced genomic scaffold PUNSTscaffold_9, whole genome shotgun sequence.


Details:

>>

1. CM001200_0
Source: Mycosphaerella graminicola IPO323 chromosome 5, whole genome shotgun sequence.

Number of proteins with BLAST hits to this cluster: 22
MultiGeneBlast score: 22.0
Cumulative Blast bit score: 26518

Table of genes, locations, strands and annotations of subject cluster:
EGP87765	79307	81150	-	hypothetical_protein	no_locus_tag
EGP86988	81519	82120	+	hypothetical_protein	no_locus_tag
EGP86989	82944	84859	+	hypothetical_protein	no_locus_tag
EGP86990	85463	87322	+	hypothetical_protein	no_locus_tag
EGP86991	88348	89691	+	hypothetical_protein	no_locus_tag
EGP86992	90138	91442	+	hypothetical_protein	no_locus_tag
EGP86993	92609	94060	+	hypothetical_protein	no_locus_tag
EGP87764	94206	94958	-	hypothetical_protein	no_locus_tag
EGP87763	95307	96818	-	hypothetical_protein	no_locus_tag
EGP86994	96999	99044	+	hypothetical_protein	no_locus_tag
EGP87762	99487	99714	-	hypothetical_protein	no_locus_tag
EGP86995	100315	101462	+	hypothetical_protein	no_locus_tag
EGP87761	101621	108595	-	hypothetical_protein	no_locus_tag
EGP86996	108946	110334	+	hypothetical_protein	no_locus_tag
EGP86997	111722	112639	+	hypothetical_protein	no_locus_tag
EGP86998	113332	114768	+	hypothetical_protein	no_locus_tag
EGP87760	115565	118586	-	hypothetical_protein	no_locus_tag
EGP86999	120571	121824	+	hypothetical_protein	no_locus_tag
EGP87759	122351	129292	-	polyketide_synthase	no_locus_tag
EGP87000	130690	132388	+	hypothetical_protein	no_locus_tag
EGP87001	133725	134685	+	hypothetical_protein	no_locus_tag
EGP87758	136993	137385	-	hypothetical_protein	no_locus_tag
EGP87757	139379	139694	-	hypothetical_protein	no_locus_tag
EGP87756	141738	142115	-	hypothetical_protein	no_locus_tag
EGP87755	144090	149465	-	hypothetical_protein	no_locus_tag
EGP87002	150248	152095	+	hypothetical_protein	no_locus_tag
EGP87003	153452	157215	+	hypothetical_protein	no_locus_tag
EGP87754	158048	160597	-	putative_alpha-glucosidase	no_locus_tag
EGP87004	167358	168356	+	hypothetical_protein	no_locus_tag

Table of Blast hits (query gene, subject gene, %identity, blast score, %coverage, e-value):
Mycgr3G85918_Mycgr3T	EGP86990	100	1087	99.8127340824	0.0	
Mycgr3G42010_Mycgr3T	EGP87761	100	4741	99.9563128003	0.0	
Mycgr3G29582_Mycgr3T	EGP87757	100	160	100.0	3e-49	
Mycgr3G31170_Mycgr3T	EGP87756	100	162	100.0	6e-50	
Mycgr3G85924_Mycgr3T	EGP86994	100	1218	99.8389694042	0.0	
Mycgr3G71676_Mycgr3T	EGP86991	100	807	99.7448979592	0.0	
Mycgr3G11468_Mycgr3T	EGP86999	100	728	100.0	0.0	
Mycgr3G58567_Mycgr3T	EGP87764	100	518	100.0	0.0	
Mycgr3G100089_Mycgr3	EGP87759	100	4525	99.9541704858	0.0	
Mycgr3G42698_Mycgr3T	EGP86995	100	615	99.6587030717	0.0	
Mycgr3G71681_Mycgr3T	EGP86993	100	852	99.756097561	0.0	
Mycgr3G109328_Mycgr3	EGP86997	100	449	99.5575221239	2e-158	
Mycgr3G104334_Mycgr3	EGP87762	100	153	98.6842105263	3e-46	
Mycgr3G42715_Mycgr3T	EGP86998	100	909	99.7716894977	0.0	
Mycgr3G92934_Mycgr3T	EGP87763	100	1023	99.8015873016	0.0	
Mycgr3G41969_Mycgr3T	EGP87000	100	1121	99.8165137615	0.0	
Mycgr3G80635_Mycgr3T	EGP87758	100	268	99.2366412214	5e-90	
Mycgr3G41426_Mycgr3T	EGP87755	100	3699	100.0	0.0	
Mycgr3G104337_Mycgr3	EGP87001	100	521	99.6015936255	0.0	
Mycgr3G71679_Mycgr3T	EGP86992	100	741	99.7252747253	0.0	
Mycgr3G92938_Mycgr3T	EGP86996	100	893	99.7690531178	0.0	
Mycgr3G92941_Mycgr3T	EGP87760	100	1328	99.8449612403	0.0	


>>

2. KB456260_2
Source: Mycosphaerella populorum SO2202 unplaced genomic scaffold SEPMUscaffold_1, whole genome shotgun sequence.

Number of proteins with BLAST hits to this cluster: 4
MultiGeneBlast score: 4.0
Cumulative Blast bit score: 899

Table of genes, locations, strands and annotations of subject cluster:
EMF16471	876547	877410	-	hypothetical_protein	no_locus_tag
EMF16472	878884	879231	+	hypothetical_protein	no_locus_tag
EMF16473	879722	881187	+	FMN-linked_oxidoreductase	no_locus_tag
EMF16474	882319	883272	+	hypothetical_protein	no_locus_tag
EMF16475	884611	887352	-	kinase-like_protein	no_locus_tag
EMF16476	888633	890373	-	eukaryotic_type_KH-domain_(KH-domain_type_I)	no_locus_tag
EMF16477	890780	891541	+	P-loop_containing_nucleoside_triphosphate hydrolase protein	no_locus_tag
EMF16478	891619	893731	-	DUF1741-domain-containing_protein	no_locus_tag
EMF16479	894230	895054	+	hypothetical_protein	no_locus_tag
EMF16480	897129	897927	+	SRF-TF-domain-containing_protein	no_locus_tag
EMF16481	899176	899554	-	hypothetical_protein	no_locus_tag
EMF16482	899812	900097	+	DASH_Hsk3-domain-containing_protein	no_locus_tag
EMF16483	900322	900723	+	hypothetical_protein	no_locus_tag
EMF16484	900989	902575	-	FAD-binding_domain-containing_protein	no_locus_tag
EMF16485	903154	905418	-	hypothetical_protein	no_locus_tag
EMF16486	906405	908536	-	lysophospholipase_Plb2	no_locus_tag
EMF16487	909865	911571	-	MFS_general_substrate_transporter	no_locus_tag
EMF16488	912036	913014	-	acid_phosphatase/Vanadium-dependent haloperoxidase	no_locus_tag
EMF16489	913304	914038	+	MED7-domain-containing_protein	no_locus_tag
EMF16490	915425	920157	+	Hexokinase_1-domain-containing_protein	no_locus_tag
EMF16491	920719	923830	-	hypothetical_protein	no_locus_tag
EMF16492	924054	924766	-	hypothetical_protein	no_locus_tag
EMF16493	925393	926455	+	glutathione_S-transferase_domain-containing protein	no_locus_tag
EMF16494	926527	928498	-	GABA_permease	no_locus_tag

Table of Blast hits (query gene, subject gene, %identity, blast score, %coverage, e-value):
Mycgr3G29582_Mycgr3T	EMF16482	89	134	93.9024390244	6e-39	
Mycgr3G31170_Mycgr3T	EMF16480	100	167	100.0	5e-50	
Mycgr3G41969_Mycgr3T	EMF16486	32	236	107.889908257	1e-65	
Mycgr3G92941_Mycgr3T	EMF16479	64	362	42.015503876	4e-117	


>>

3. ABDF02000089_2
Source: Trichoderma virens Gv29-8, whole genome shotgun sequencing project.

Number of proteins with BLAST hits to this cluster: 3
MultiGeneBlast score: 3.0
Cumulative Blast bit score: 2425

Table of genes, locations, strands and annotations of subject cluster:
EHK17211	1022768	1024441	+	hypothetical_protein	no_locus_tag
EHK17212	1024825	1025905	-	hypothetical_protein	no_locus_tag
EHK17213	1026103	1028272	-	hypothetical_protein	no_locus_tag
EHK17214	1032047	1033362	+	hypothetical_protein	no_locus_tag
EHK17215	1034923	1035342	+	hypothetical_protein	no_locus_tag
EHK17216	1036657	1037436	+	hypothetical_protein	no_locus_tag
EHK17217	1038989	1040530	+	hypothetical_protein	no_locus_tag
EHK17218	1040771	1042134	-	hypothetical_protein	no_locus_tag
EHK17219	1042982	1049962	-	hypothetical_protein	no_locus_tag
EHK17220	1050904	1052219	+	hypothetical_protein	no_locus_tag
EHK17221	1053084	1053710	+	hypothetical_protein	no_locus_tag
EHK17222	1054725	1055992	-	hypothetical_protein	no_locus_tag
EHK17223	1057727	1059933	+	hypothetical_protein	no_locus_tag
EHK17394	1060147	1062751	-	glycosyltransferase_family_90_protein	no_locus_tag
EHK17224	1064549	1066570	+	hypothetical_protein	no_locus_tag
EHK17225	1066690	1067968	-	carbohydrate_esterase_family_16_protein	no_locus_tag
EHK17226	1069379	1070452	-	hypothetical_protein	no_locus_tag
EHK17227	1071778	1073113	-	hypothetical_protein	no_locus_tag

Table of Blast hits (query gene, subject gene, %identity, blast score, %coverage, e-value):
Mycgr3G42010_Mycgr3T	EHK17219	44	1959	102.315421581	0.0	
Mycgr3G71676_Mycgr3T	EHK17218	33	205	101.785714286	6e-58	
Mycgr3G92938_Mycgr3T	EHK17220	40	261	81.7551963048	6e-79	


>>

4. KE145357_1
Source: Glarea lozoyensis ATCC 20868 chromosome Unknown GLAREA14, whole genome shotgun sequence.

Number of proteins with BLAST hits to this cluster: 3
MultiGeneBlast score: 3.0
Cumulative Blast bit score: 2354

Table of genes, locations, strands and annotations of subject cluster:
EPE34197	1873318	1875462	-	Ferredoxin_reductase-like,_C-terminal NADP-linked	no_locus_tag
EPE34198	1877312	1881273	-	Calcium_ATPase,_transmembrane_M	no_locus_tag
EPE34199	1883265	1883684	+	hypothetical_protein	no_locus_tag
EPE34200	1885647	1886344	+	2Fe-2S_ferredoxin-like_protein	no_locus_tag
EPE34201	1886687	1887472	-	hypothetical_protein	no_locus_tag
EPE34202	1887675	1889311	+	P-loop_containing_nucleoside_triphosphate hydrolase	no_locus_tag
EPE34203	1891804	1899037	-	P-loop_containing_nucleoside_triphosphate hydrolase	no_locus_tag
EPE34204	1899709	1901176	+	geranylgeranyl_pyrophosphate_synthetase	no_locus_tag
EPE34205	1902280	1902912	-	hypothetical_protein	no_locus_tag
EPE34206	1904241	1905923	+	hypothetical_protein	no_locus_tag
EPE34207	1906959	1908151	-	NAD(P)-binding_Rossmann-fold_containing_protein	no_locus_tag
EPE34208	1908948	1910180	-	WD40_repeat-like_protein	no_locus_tag
EPE34209	1911052	1914078	+	P-loop_containing_nucleoside_triphosphate hydrolase	no_locus_tag
EPE34210	1915652	1917898	-	hypothetical_protein	no_locus_tag
EPE34211	1918626	1919719	+	hypothetical_protein	no_locus_tag
EPE34212	1920979	1922646	+	Di-copper_centre-containing	no_locus_tag
EPE34213	1923882	1925735	+	hypothetical_protein	no_locus_tag
EPE34214	1926593	1928300	-	hypothetical_protein	no_locus_tag
EPE34215	1929601	1934471	-	hypothetical_protein	no_locus_tag
EPE34216	1935205	1936040	+	hypothetical_protein	no_locus_tag
EPE34217	1937166	1937744	+	hypothetical_protein	no_locus_tag
EPE34218	1937938	1938321	-	hypothetical_protein	no_locus_tag
EPE34219	1939037	1939969	+	hypothetical_protein	no_locus_tag
EPE34220	1941294	1944601	-	hypothetical_protein	no_locus_tag

Table of Blast hits (query gene, subject gene, %identity, blast score, %coverage, e-value):
Mycgr3G42010_Mycgr3T	EPE34203	45	1940	101.616426387	0.0	
Mycgr3G42698_Mycgr3T	EPE34212	31	167	113.993174061	9e-45	
Mycgr3G92938_Mycgr3T	EPE34204	37	247	84.7575057737	6e-73	


>>

5. ABDF02000006_1
Source: Trichoderma virens Gv29-8, whole genome shotgun sequencing project.

Number of proteins with BLAST hits to this cluster: 3
MultiGeneBlast score: 3.0
Cumulative Blast bit score: 2223

Table of genes, locations, strands and annotations of subject cluster:
EHK22774	2241822	2242452	-	hypothetical_protein	no_locus_tag
EHK22775	2242862	2243585	+	hypothetical_protein	no_locus_tag
EHK22776	2244216	2248104	-	hypothetical_protein	no_locus_tag
EHK22777	2248854	2250180	-	hypothetical_protein	no_locus_tag
EHK22778	2251103	2252414	-	hypothetical_protein	no_locus_tag
EHK22779	2253633	2254807	+	hypothetical_protein	no_locus_tag
EHK22780	2255037	2255516	-	hypothetical_protein	no_locus_tag
EHK22781	2255841	2257250	+	hypothetical_protein	no_locus_tag
EHK22782	2258075	2258791	+	hypothetical_protein	no_locus_tag
EHK22783	2261308	2263799	+	hypothetical_protein	no_locus_tag
EHK22784	2263929	2264534	-	hypothetical_protein	no_locus_tag
EHK22785	2266141	2267383	+	hypothetical_protein	no_locus_tag
EHK22786	2269628	2271538	+	hypothetical_protein	no_locus_tag
EHK22787	2272617	2273284	-	hypothetical_protein	no_locus_tag
EHK22788	2273912	2274350	-	hypothetical_protein	no_locus_tag
EHK22789	2274754	2277014	-	glycoside_hydrolase_family_20_protein	no_locus_tag
EHK22790	2280140	2282726	+	hypothetical_protein	no_locus_tag
EHK22791	2283688	2284152	-	hypothetical_protein	no_locus_tag
EHK22792	2285457	2286064	-	hypothetical_protein	no_locus_tag
EHK22793	2286988	2293963	-	putative_polyketide_synthase	no_locus_tag
EHK22794	2295807	2296765	+	hypothetical_protein	no_locus_tag
EHK22795	2297637	2299297	+	glycosyltransferase_family_1_protein	no_locus_tag
EHK22796	2307969	2309129	+	hypothetical_protein	no_locus_tag
EHK22797	2311666	2315106	-	hypothetical_protein	no_locus_tag
EHK22798	2315645	2316675	+	hypothetical_protein	no_locus_tag

Table of Blast hits (query gene, subject gene, %identity, blast score, %coverage, e-value):
Mycgr3G11468_Mycgr3T	EHK22783	30	158	101.416430595	5e-40	
Mycgr3G100089_Mycgr3	EHK22793	44	1847	101.970669111	0.0	
Mycgr3G104337_Mycgr3	EHK22794	45	218	98.8047808765	1e-66	


>>

6. ABDG02000026_1
Source: Trichoderma atroviride IMI 206040, whole genome shotgun sequencing project.

Number of proteins with BLAST hits to this cluster: 3
MultiGeneBlast score: 3.0
Cumulative Blast bit score: 2201

Table of genes, locations, strands and annotations of subject cluster:
EHK42691	1051014	1051232	-	hypothetical_protein	no_locus_tag
EHK42692	1052204	1053478	-	hypothetical_protein	no_locus_tag
EHK43614	1063433	1065084	-	glycosyltransferase_family_1_protein	no_locus_tag
EHK42693	1065925	1066903	-	hypothetical_protein	no_locus_tag
EHK42694	1068691	1075711	+	polyketide_synthase	no_locus_tag
EHK42695	1076610	1077198	+	hypothetical_protein	no_locus_tag
EHK42696	1078644	1079108	+	hypothetical_protein	no_locus_tag
EHK42697	1080913	1083545	-	hypothetical_protein	no_locus_tag
EHK43609	1087200	1089476	+	glycoside_hydrolase_family_20_protein	no_locus_tag
EHK42698	1089936	1090570	+	hypothetical_protein	no_locus_tag
EHK42699	1091792	1093774	-	hypothetical_protein	no_locus_tag
EHK42700	1096314	1097513	-	hypothetical_protein	no_locus_tag
EHK42701	1098879	1099506	+	hypothetical_protein	no_locus_tag
EHK42702	1099620	1102514	-	hypothetical_protein	no_locus_tag
EHK42703	1104002	1105296	-	sterol_24-C-methyltransferase	no_locus_tag
EHK42704	1106473	1107593	+	hypothetical_protein	no_locus_tag
EHK42705	1107870	1108379	-	hypothetical_protein	no_locus_tag
EHK42706	1108739	1110161	+	hypothetical_protein	no_locus_tag
EHK42707	1111063	1112273	+	hypothetical_protein	no_locus_tag
EHK42708	1112978	1116943	-	hypothetical_protein	no_locus_tag
EHK42709	1117630	1118306	-	hypothetical_protein	no_locus_tag
EHK42710	1118691	1119338	+	hypothetical_protein	no_locus_tag

Table of Blast hits (query gene, subject gene, %identity, blast score, %coverage, e-value):
Mycgr3G11468_Mycgr3T	EHK42702	31	165	103.116147309	4e-42	
Mycgr3G100089_Mycgr3	EHK42694	43	1815	101.374885426	0.0	
Mycgr3G104337_Mycgr3	EHK42693	45	221	100.0	5e-68	


>>

7. JH725159_0
Source: Beauveria bassiana ARSEF 2860 unplaced genomic scaffold BBA_S00010, whole genome shotgun sequence.

Number of proteins with BLAST hits to this cluster: 3
MultiGeneBlast score: 3.0
Cumulative Blast bit score: 1765

Table of genes, locations, strands and annotations of subject cluster:
EJP66578	583407	584039	+	hypothetical_protein	no_locus_tag
EJP66579	584838	587584	+	decapping_enzyme_Dcp2	no_locus_tag
EJP66580	588112	589382	-	RNA_recognition_motif_containing_protein	no_locus_tag
EJP66581	590955	591847	+	hypothetical_protein	no_locus_tag
EJP66582	592412	593699	-	histone_H3_methyltransferase_complex_and_RNA cleavage factor II complex, subunit SWD2	no_locus_tag
EJP66583	594639	596148	+	mitochondrial_oxaloacetate_transport_protein	no_locus_tag
EJP66584	596480	597765	-	cytoplasmic_tRNA_2-thiolation_protein_2	no_locus_tag
EJP66585	600015	601287	+	PH_domain-containing_protein	no_locus_tag
EJP66586	602983	604260	+	cellulase-like_protein	no_locus_tag
EJP66587	604711	605874	-	hypothetical_protein	no_locus_tag
EJP66588	606682	608200	-	geranylgeranyl_pyrophosphate_synthetase	no_locus_tag
EJP66589	608830	611275	+	ATPase_protein	no_locus_tag
EJP66590	612576	615880	+	cbbX-like_protein	no_locus_tag
EJP66591	616725	618560	+	spliceosome_associated_protein	no_locus_tag
EJP66592	619098	621375	-	hypothetical_protein	no_locus_tag
EJP66593	622658	624844	+	hypothetical_protein	no_locus_tag
EJP66594	625194	626387	-	hypothetical_protein	no_locus_tag
EJP66595	627225	629096	-	serine/arginine_repetitive_matrix_protein_1	no_locus_tag
EJP66596	629437	631709	-	histone_deacetylase	no_locus_tag
EJP66597	632920	634033	+	hypothetical_protein	no_locus_tag
EJP66598	634185	635532	-	F-box_domain-containing_protein	no_locus_tag

Table of Blast hits (query gene, subject gene, %identity, blast score, %coverage, e-value):
Mycgr3G42010_Mycgr3T	EJP66590	46	899	47.881170817	0.0	
Mycgr3G42010_Mycgr3T	EJP66589	34	439	34.8186981215	1e-129	
Mycgr3G71681_Mycgr3T	EJP66586	32	187	98.0487804878	9e-51	
Mycgr3G92938_Mycgr3T	EJP66588	33	241	101.616628176	7e-71	


>>

8. GG698924_0
Source: Nectria haematococca mpVI 77-13-4 chromosome 11 genomic scaffold NECHAsca_32_chr11_3_0, whole genome shotgun sequence.

Number of proteins with BLAST hits to this cluster: 3
MultiGeneBlast score: 3.0
Cumulative Blast bit score: 1648

Table of genes, locations, strands and annotations of subject cluster:
EEU37043	382672	384197	+	hypothetical_protein	no_locus_tag
EEU37126	384281	385648	-	hypothetical_protein	no_locus_tag
EEU37044	387442	388125	+	hypothetical_protein	no_locus_tag
EEU37045	388814	389887	+	hypothetical_protein	no_locus_tag
EEU37046	390550	391629	+	hypothetical_protein	no_locus_tag
EEU37127	392800	394026	-	predicted_protein	no_locus_tag
EEU37047	394517	396281	+	predicted_protein	no_locus_tag
EEU37128	396393	398308	-	hypothetical_protein	no_locus_tag
EEU37129	401232	408233	-	hypothetical_protein	no_locus_tag
EEU37130	409559	410459	-	hypothetical_protein	no_locus_tag
EEU37048	410831	412473	+	hypothetical_protein	no_locus_tag
EEU37049	414007	415264	+	predicted_protein	no_locus_tag
EEU37131	415445	416603	-	hypothetical_protein	no_locus_tag
EEU37050	418985	422000	+	hypothetical_protein	no_locus_tag
EEU37051	423776	425457	+	predicted_protein	no_locus_tag
EEU37132	425610	426938	-	hypothetical_protein	no_locus_tag
EEU37133	428536	430872	-	hypothetical_protein	no_locus_tag
EEU37052	431592	431963	+	hypothetical_protein	no_locus_tag
EEU37053	433502	434980	+	predicted_protein	no_locus_tag
EEU37134	435067	437256	-	hypothetical_protein	no_locus_tag

Table of Blast hits (query gene, subject gene, %identity, blast score, %coverage, e-value):
Mycgr3G100089_Mycgr3	EEU37129	46	1184	57.8826764436	0.0	
Mycgr3G104337_Mycgr3	EEU37130	45	218	97.2111553785	1e-66	
Mycgr3G71679_Mycgr3T	EEU37049	38	246	99.4505494505	1e-74	


>>

9. KB446535_2
Source: Dothistroma septosporum NZE10 unplaced genomic scaffold DOTSEscaffold_1, whole genome shotgun sequence.

Number of proteins with BLAST hits to this cluster: 3
MultiGeneBlast score: 3.0
Cumulative Blast bit score: 623

Table of genes, locations, strands and annotations of subject cluster:
EME48401	204112	205539	-	hypothetical_protein	no_locus_tag
EME48402	205909	207646	+	hypothetical_protein	no_locus_tag
EME48403	209369	210952	+	hypothetical_protein	no_locus_tag
EME48404	211478	211988	+	hypothetical_protein	no_locus_tag
EME48405	212957	213475	+	hypothetical_protein	no_locus_tag
EME48406	215154	216488	-	hypothetical_protein	no_locus_tag
EME48408	218599	219402	-	hypothetical_protein	no_locus_tag
EME48409	221770	222747	-	hypothetical_protein	no_locus_tag
EME48410	222961	223956	+	hypothetical_protein	no_locus_tag
EME48411	224014	224651	-	hypothetical_protein	no_locus_tag
EME48412	224691	225143	-	hypothetical_protein	no_locus_tag
EME48413	225273	225641	-	hypothetical_protein	no_locus_tag
EME48414	225993	226289	-	hypothetical_protein	no_locus_tag
EME48415	226480	226807	+	hypothetical_protein	no_locus_tag
EME48416	227646	228397	-	hypothetical_protein	no_locus_tag
EME48417	230471	231358	-	hypothetical_protein	no_locus_tag
EME48418	232303	233040	+	hypothetical_protein	no_locus_tag
EME48419	235098	237792	-	hypothetical_protein	no_locus_tag
EME48420	238233	240065	-	hypothetical_protein	no_locus_tag
EME48421	240636	241423	+	hypothetical_protein	no_locus_tag
EME48422	241716	242972	+	hypothetical_protein	no_locus_tag
EME48423	244260	244680	+	hypothetical_protein	no_locus_tag

Table of Blast hits (query gene, subject gene, %identity, blast score, %coverage, e-value):
Mycgr3G29582_Mycgr3T	EME48414	93	117	79.2682926829	4e-32	
Mycgr3G31170_Mycgr3T	EME48416	100	167	100.0	5e-50	
Mycgr3G92941_Mycgr3T	EME48409	56	339	48.0620155039	1e-107	


>>

10. GL629756_0
Source: Grosmannia clavigera kw1407 unplaced genomic scaffold GCSC_132, whole genome shotgun sequence.

Number of proteins with BLAST hits to this cluster: 3
MultiGeneBlast score: 3.0
Cumulative Blast bit score: 602

Table of genes, locations, strands and annotations of subject cluster:
EFX05097	357361	357917	+	hypothetical_protein	no_locus_tag
EFX04946	359634	360749	+	hypothetical_protein	no_locus_tag
EFX05114	362628	363607	-	mating_type_protein_1-2-1	no_locus_tag
EFX05047	364281	365876	+	hypothetical_protein	no_locus_tag
EFX04935	366904	370181	-	cytoskeleton_assembly_control_protein	no_locus_tag
EFX04995	371938	375070	-	allantoate_permease	no_locus_tag
EFX04862	376384	377751	+	heterokaryon_incompatibility_protein	no_locus_tag
EFX04895	378994	383259	-	c6_zinc_finger_domain_containing_protein	no_locus_tag
EFX05055	384184	384960	+	hypothetical_protein	no_locus_tag
EFX04856	385556	386782	-	hypothetical_protein	no_locus_tag
EFX04852	388984	390678	+	major_facilitator_superfamily_transporter quinate	no_locus_tag
EFX05081	390988	391962	-	hypothetical_protein	no_locus_tag
EFX05074	392223	393038	-	methyltransferase_type_11	no_locus_tag
EFX04873	395227	396804	+	duf895_domain_protein_membrane_protein	no_locus_tag
EFX04839	399031	400492	-	integral_membrane_protein	no_locus_tag
EFX04978	401544	403089	+	tyrosinase_central_domain_containing_protein	no_locus_tag
EFX05022	403391	404764	-	hypothetical_protein	no_locus_tag
EFX04959	405283	406668	-	hypothetical_protein	no_locus_tag
EFX05037	407910	409094	+	taud/tfda_taurine_catabolism_dioxygenase	no_locus_tag
EFX04908	409240	410023	-	hypothetical_protein	no_locus_tag
EFX05109	413819	414977	+	fungal_specific_transcription_factor_domain containing protein	no_locus_tag
EFX04866	415554	417711	-	alpha-l-rhamnosidase	no_locus_tag
EFX04841	418173	418871	+	hypothetical_protein	no_locus_tag
EFX04971	419469	421129	+	maltose_permease	no_locus_tag
EFX05115	421203	423828	-	glycoside_hydrolase_family_3_domain_containing protein	no_locus_tag

Table of Blast hits (query gene, subject gene, %identity, blast score, %coverage, e-value):
Mycgr3G11468_Mycgr3T	EFX04895	32	162	100.849858357	2e-40	
Mycgr3G42698_Mycgr3T	EFX04978	34	187	115.358361775	1e-52	
Mycgr3G71679_Mycgr3T	EFX04995	40	253	101.373626374	1e-72	


>>

11. KB446555_4
Source: Pseudocercospora fijiensis CIRAD86 unplaced genomic scaffold MYCFIscaffold_1, whole genome shotgun sequence.

Number of proteins with BLAST hits to this cluster: 3
MultiGeneBlast score: 3.0
Cumulative Blast bit score: 593

Table of genes, locations, strands and annotations of subject cluster:
EME89632	11167690	11168880	-	hypothetical_protein	no_locus_tag
EME89633	11168918	11171641	+	hypothetical_protein	no_locus_tag
EME89634	11171820	11172920	-	hypothetical_protein	no_locus_tag
EME89635	11174172	11177214	-	hypothetical_protein	no_locus_tag
EME89637	11178461	11179275	-	hypothetical_protein	no_locus_tag
EME89638	11180493	11181115	+	hypothetical_protein	no_locus_tag
EME89639	11181897	11184399	-	hypothetical_protein	no_locus_tag
EME89640	11186936	11187181	-	hypothetical_protein	no_locus_tag
EME89641	11187181	11187502	-	hypothetical_protein	no_locus_tag
EME89642	11188678	11188929	-	hypothetical_protein	no_locus_tag
EME89643	11189025	11189714	-	hypothetical_protein	no_locus_tag
EME89644	11192179	11193209	-	hypothetical_protein	no_locus_tag
EME89645	11195527	11196063	-	hypothetical_protein	no_locus_tag
EME89646	11202273	11202956	+	hypothetical_protein	no_locus_tag
EME89647	11203387	11204468	+	hypothetical_protein	no_locus_tag
EME89648	11204965	11207976	-	hypothetical_protein	no_locus_tag
EME89649	11208039	11210936	+	hypothetical_protein	no_locus_tag
EME89650	11211221	11212552	+	hypothetical_protein	no_locus_tag
EME89651	11213452	11214099	-	hypothetical_protein	no_locus_tag
EME89653	11214595	11217387	+	hypothetical_protein	no_locus_tag
EME89654	11221023	11221998	+	hypothetical_protein	no_locus_tag
EME89655	11222151	11223422	+	hypothetical_protein	no_locus_tag

Table of Blast hits (query gene, subject gene, %identity, blast score, %coverage, e-value):
Mycgr3G29582_Mycgr3T	EME89641	89	132	92.6829268293	3e-38	
Mycgr3G31170_Mycgr3T	EME89643	100	166	100.0	3e-50	
Mycgr3G92941_Mycgr3T	EME89646	61	295	35.6589147287	6e-92	


>>

12. CABT02000055_0
Source: Sordaria macrospora k-hell, whole genome shotgun sequencing project.

Number of proteins with BLAST hits to this cluster: 2
MultiGeneBlast score: 2.0
Cumulative Blast bit score: 3843

Table of genes, locations, strands and annotations of subject cluster:
CCC05205	3991	11276	+	not annotated	no_locus_tag
CCC05206	15517	22768	-	not annotated	no_locus_tag
CCC05207	24027	25918	+	not annotated	no_locus_tag
CCC05208	30368	31286	+	not annotated	no_locus_tag
CCC05209	32085	32980	+	not annotated	no_locus_tag
CCC05210	34108	34383	+	not annotated	no_locus_tag
CCC05211	35263	43044	-	not annotated	no_locus_tag
CCC05212	44339	45644	+	not annotated	no_locus_tag
CCC05213	45868	50109	+	not annotated	no_locus_tag

Table of Blast hits (query gene, subject gene, %identity, blast score, %coverage, e-value):
Mycgr3G42010_Mycgr3T	CCC05205	45	1899	101.616426387	0.0	
Mycgr3G42010_Mycgr3T	CCC05206	43	1769	101.179554391	0.0	
Mycgr3G92938_Mycgr3T	CCC05207	35	175	72.7482678984	2e-45	


>>

13. KB456266_0
Source: Mycosphaerella populorum SO2202 unplaced genomic scaffold SEPMUscaffold_7, whole genome shotgun sequence.

Number of proteins with BLAST hits to this cluster: 2
MultiGeneBlast score: 2.0
Cumulative Blast bit score: 3607

Table of genes, locations, strands and annotations of subject cluster:
EMF11317	1071416	1072138	+	HAD-like_protein	no_locus_tag
EMF11318	1072997	1073218	+	hypothetical_protein	no_locus_tag
EMF11319	1075103	1075806	+	hypothetical_protein	no_locus_tag
EMF11320	1076386	1077466	-	ketoreductase	no_locus_tag
EMF11321	1078601	1079034	+	hypothetical_protein	no_locus_tag
EMF11322	1079970	1080869	-	hypothetical_protein	no_locus_tag
EMF11323	1081671	1083036	-	hypothetical_protein	no_locus_tag
EMF11324	1083700	1084014	+	hypothetical_protein	no_locus_tag
EMF11325	1084780	1086282	+	26S_protease_regulatory_subunit_6A	no_locus_tag
EMF11326	1087497	1088552	+	amine_oxidase	no_locus_tag
EMF11327	1088862	1090133	-	hypothetical_protein	no_locus_tag
EMF11328	1090257	1090442	+	hypothetical_protein	no_locus_tag
EMF11329	1090710	1097754	+	AAA_family_ATPase	no_locus_tag
EMF11330	1107187	1109097	+	FAD/NAD(P)-binding_domain-containing_protein	no_locus_tag
EMF11331	1109583	1110644	+	hypothetical_protein	no_locus_tag
EMF11332	1111701	1112987	+	hypothetical_protein	no_locus_tag
EMF11333	1113150	1114103	-	hypothetical_protein	no_locus_tag
EMF11334	1116859	1117617	-	hypothetical_protein	no_locus_tag

Table of Blast hits (query gene, subject gene, %identity, blast score, %coverage, e-value):
Mycgr3G42010_Mycgr3T	EMF11329	68	3237	101.26692879	0.0	
Mycgr3G92938_Mycgr3T	EMF11327	46	370	98.3833718245	4e-121	


>>

14. KB446560_2
Source: Pseudocercospora fijiensis CIRAD86 unplaced genomic scaffold MYCFIscaffold_6, whole genome shotgun sequence.

Number of proteins with BLAST hits to this cluster: 2
MultiGeneBlast score: 2.0
Cumulative Blast bit score: 3286

Table of genes, locations, strands and annotations of subject cluster:
EME81371	3685179	3685695	-	hypothetical_protein	no_locus_tag
EME81372	3686296	3693288	-	hypothetical_protein	no_locus_tag
EME81373	3693465	3695053	+	hypothetical_protein	no_locus_tag
EME81374	3697166	3698138	-	hypothetical_protein	no_locus_tag

Table of Blast hits (query gene, subject gene, %identity, blast score, %coverage, e-value):
Mycgr3G42010_Mycgr3T	EME81372	62	2952	100.698995194	0.0	
Mycgr3G92938_Mycgr3T	EME81373	48	334	83.8337182448	4e-106	


>>

15. CM001231_4
Source: Magnaporthe oryzae 70-15 chromosome 1, whole genome shotgun sequence.

Number of proteins with BLAST hits to this cluster: 2
MultiGeneBlast score: 2.0
Cumulative Blast bit score: 2996

Table of genes, locations, strands and annotations of subject cluster:
EHA58156	6714022	6715109	-	hypothetical_protein	no_locus_tag
EHA58157	6716655	6717274	-	hypothetical_protein	no_locus_tag
EHA58158	6717652	6721130	-	ankyrin_repeat_and_protein_kinase domain-containing protein 1	no_locus_tag
EHA58159	6725101	6726809	+	sugar_transporter_STL1,_variant	no_locus_tag
EHA58161	6727111	6728036	+	hypothetical_protein	no_locus_tag
EHA58162	6728184	6729778	+	hypothetical_protein	no_locus_tag
EHA58163	6730837	6731355	-	hypothetical_protein	no_locus_tag
EHA58164	6732693	6738655	-	fatty_acid_synthase_S-acetyltransferase, variant	no_locus_tag
EHA58165	6732693	6739671	-	fatty_acid_synthase_S-acetyltransferase	no_locus_tag
EHA58166	6741720	6742557	+	hypothetical_protein	no_locus_tag
EHA58167	6743712	6748276	+	multidrug_resistance_protein_3	no_locus_tag
EHA58168	6748639	6750102	+	glycerate_kinase	no_locus_tag
EHA58169	6750207	6750563	-	hypothetical_protein	no_locus_tag
EHA58170	6751299	6752937	+	hypothetical_protein	no_locus_tag
EHA58171	6753225	6755168	-	bilirubin_oxidase	no_locus_tag
EHA58172	6756806	6757101	-	hypothetical_protein	no_locus_tag
EHA58173	6758210	6759756	+	hypothetical_protein	no_locus_tag
EHA58174	6761163	6762894	+	glutamyl-tRNA(Gln)_amidotransferase_subunit_A	no_locus_tag

Table of Blast hits (query gene, subject gene, %identity, blast score, %coverage, e-value):
Mycgr3G100089_Mycgr3	EHA58165	40	1403	91.3382218148	0.0	
Mycgr3G100089_Mycgr3	EHA58164	40	1387	90.6966086159	0.0	
Mycgr3G104337_Mycgr3	EHA58166	41	206	100.0	4e-62	


>>

16. AM270278_0
Source: Aspergillus niger contig An12c0220, genomic contig.

Number of proteins with BLAST hits to this cluster: 2
MultiGeneBlast score: 2.0
Cumulative Blast bit score: 2747

Table of genes, locations, strands and annotations of subject cluster:
CAK46324	7374	9415	-	extracellular_alpha-amylase	amyA
CAK46325	10370	11992	+	unnamed	An12g06940
CAK46326	12286	13589	+	not_annotated	An12g06960
CAK46327	13980	14777	-	not_annotated	An12g06970
CAK46328	15996	16549	+	not_annotated	An12g06980
CAK46329	17603	17871	+	not_annotated	An12g06990
CAK46330	18046	19026	-	not_annotated	An12g07000
CAK46331	20407	21672	-	not_annotated	An12g07020
CAK46332	22216	23211	+	unnamed	An12g07030
CAK46333	24086	24832	+	not_annotated	An12g07040
CAK46334	25361	26347	-	unnamed	An12g07050
CAK46335	26598	27527	-	not_annotated	An12g07060
CAK46336	28213	35378	+	not_annotated	An12g07070
CAK46337	35651	37079	-	not_annotated	An12g07090
CAK46338	38626	39761	-	not_annotated	An12g07100
CAK46339	41567	43672	+	not_annotated	An12g07110
CAK46340	48472	50548	+	unnamed	An12g07120
CAK46341	50920	51987	-	not_annotated	An12g07130
CAK46342	52537	54246	-	not_annotated	An12g07140

Table of Blast hits (query gene, subject gene, %identity, blast score, %coverage, e-value):
Mycgr3G100089_Mycgr3	CAK46336	53	2295	100.641613199	0.0	
Mycgr3G104337_Mycgr3	CAK46335	46	230	99.6015936255	1e-71	
Mycgr3G104337_Mycgr3	CAK46334	45	222	98.0079681275	2e-68	


>>

17. DS995904_0
Source: Penicillium marneffei ATCC 18224 scf_1105668340738 genomic scaffold, whole genome shotgun sequence.

Number of proteins with BLAST hits to this cluster: 2
MultiGeneBlast score: 2.0
Cumulative Blast bit score: 2721

Table of genes, locations, strands and annotations of subject cluster:
EEA20037	67191	67532	+	hypothetical_protein	no_locus_tag
EEA20038	68859	70318	+	dihydrodipicolinate_synthase,_putative	no_locus_tag
EEA20039	71829	72531	+	hypothetical_protein	no_locus_tag
EEA20040	73531	74058	-	conserved_hypothetical_protein	no_locus_tag
EEA20041	74511	75884	+	alpha-ketoglutarate-dependent 2,4-dichlorophenoxyacetate dioxygenase, putative	no_locus_tag
EEA20042	76567	81684	-	aminohydrolase,_putative	no_locus_tag
EEA20043	82286	85704	+	oxidoreductase,_putative	no_locus_tag
EEA20044	86437	87443	-	DUF341_family_oxidoreductase,_putative	no_locus_tag
EEA20045	88781	95890	+	polyketide_synthase,_putative	no_locus_tag
EEA20046	96394	96873	-	conserved_hypothetical_protein	no_locus_tag
EEA20047	98821	99528	-	hypothetical_protein	no_locus_tag
EEA20048	101134	102031	-	hypothetical_protein	no_locus_tag
EEA20049	102367	103014	+	biphenyl-2,3-diol_1,2-dioxygenase,_putative	no_locus_tag
EEA20050	103701	104284	+	conserved_hypothetical_protein	no_locus_tag
EEA20051	105201	107270	+	phenol_2-monooxygenase,_putative	no_locus_tag
EEA20052	107395	108816	-	hypothetical_protein	no_locus_tag
EEA20053	112068	113783	+	amino_acid_permease,_putative	no_locus_tag
EEA20054	114324	116091	-	developmental_regulator_flbA,_putative	no_locus_tag

Table of Blast hits (query gene, subject gene, %identity, blast score, %coverage, e-value):
Mycgr3G100089_Mycgr3	EEA20045	53	2386	102.520623281	0.0	
Mycgr3G104337_Mycgr3	EEA20044	58	335	98.8047808765	1e-112	


>>

18. AM920436_3
Source: Penicillium chrysogenum Wisconsin 54-1255 complete genome, contig Pc00c21.

Number of proteins with BLAST hits to this cluster: 2
MultiGeneBlast score: 2.0
Cumulative Blast bit score: 2708

Table of genes, locations, strands and annotations of subject cluster:
CAP95373	1122985	1123763	+	unnamed	Pc21g04760
CAP95374	1124393	1125404	+	unnamed	Pc21g04770
CAP95375	1125716	1126669	+	hypothetical_protein	Pc21g04780
CAP95376	1127334	1129150	+	not_annotated	Pc21g04790
CAP95377	1130647	1132685	-	unnamed	Pc21g04800
CAP95378	1133717	1135038	-	not_annotated	Pc21g04810
CAP95379	1135671	1135961	-	not_annotated	Pc21g04820
CAP95380	1137439	1138998	+	not_annotated	Pc21g04830
CAP95381	1139872	1146768	-	not_annotated	Pc21g04840
CAP95382	1147328	1148304	+	not_annotated	Pc21g04850
CAP95383	1150094	1150636	+	hypothetical_protein	Pc21g04860
CAP95384	1150831	1151460	+	unnamed	Pc21g04870
CAP95385	1151931	1153377	-	not_annotated	Pc21g04880
CAP95386	1153926	1154631	-	unnamed	Pc21g04890
CAP95387	1155624	1156319	+	not_annotated	Pc21g04900
CAP95388	1156536	1157614	-	not_annotated	Pc21g04910
CAP95389	1158147	1159074	+	not_annotated	Pc21g04920
CAP95390	1159502	1162477	-	unnamed	Pc21g04930
CAP95391	1163044	1164221	+	not_annotated	Pc21g04940
CAP95392	1164533	1165615	+	not_annotated	Pc21g04950
CAP95393	1165822	1166396	-	unnamed	Pc21g04960
CAP95394	1166979	1167924	-	hypothetical_protein	Pc21g04970

Table of Blast hits (query gene, subject gene, %identity, blast score, %coverage, e-value):
Mycgr3G100089_Mycgr3	CAP95381	54	2414	100.779101742	0.0	
Mycgr3G104337_Mycgr3	CAP95382	55	294	97.2111553785	2e-96	


>>

19. EQ962652_4
Source: Talaromyces stipitatus ATCC 10500 scf_1105507295523 genomic scaffold, whole genome shotgun sequence.

Number of proteins with BLAST hits to this cluster: 2
MultiGeneBlast score: 2.0
Cumulative Blast bit score: 2697

Table of genes, locations, strands and annotations of subject cluster:
EED24605	5458788	5460143	-	amino_acid_permease,_putative	no_locus_tag
EED24606	5463226	5464665	+	hypothetical_protein	no_locus_tag
EED24607	5464957	5467118	-	phenol_2-monooxygenase,_putative	no_locus_tag
EED24608	5467504	5468418	-	hypothetical_protein	no_locus_tag
EED24609	5468687	5469467	-	biphenyl-2,3-diol_1,2-dioxygenase,_putative	no_locus_tag
EED24610	5470989	5471558	+	hypothetical_protein	no_locus_tag
EED24611	5473398	5474352	-	ferulic_acid_esterase_(FaeA),_putative	no_locus_tag
EED24612	5474887	5475377	-	conserved_hypothetical_protein	no_locus_tag
EED24613	5476633	5477571	-	conserved_hypothetical_protein	no_locus_tag
EED24614	5478431	5485502	-	polyketide_synthase,_putative	no_locus_tag
EED24615	5486576	5487446	+	conserved_hypothetical_protein	no_locus_tag
EED24616	5489113	5489980	+	acetylxylan_esterase_precursor,_putative	no_locus_tag
EED24617	5494465	5495801	-	oxidoreductase,_putative	no_locus_tag
EED24618	5497026	5498095	-	transposable_element_tc1_transposase,_putative	no_locus_tag
EED24619	5499643	5503257	-	reverse_transcriptase,_putative	no_locus_tag
EED24620	5503512	5505242	-	conserved_hypothetical_protein	no_locus_tag
EED24621	5506478	5507475	+	conserved_hypothetical_protein	no_locus_tag

Table of Blast hits (query gene, subject gene, %identity, blast score, %coverage, e-value):
Mycgr3G100089_Mycgr3	EED24614	54	2408	102.337305225	0.0	
Mycgr3G104337_Mycgr3	EED24615	55	289	92.4302788845	8e-95	


>>

20. AHHD01000525_0
Source: Macrophomina phaseolina MS6, whole genome shotgun sequencing project.

Number of proteins with BLAST hits to this cluster: 2
MultiGeneBlast score: 2.0
Cumulative Blast bit score: 2617

Table of genes, locations, strands and annotations of subject cluster:
EKG10216	7370	8927	-	hypothetical_protein	no_locus_tag
EKG10217	10348	12016	-	hypothetical_protein	no_locus_tag
EKG10218	12772	14903	+	Heat_shock_protein_Hsp70	no_locus_tag
EKG10219	16210	17112	+	hypothetical_protein	no_locus_tag
EKG10220	18203	19099	+	hypothetical_protein	no_locus_tag
EKG10221	19947	20786	-	Carboxylesterase_type_B	no_locus_tag
EKG10222	25421	25860	-	hypothetical_protein	no_locus_tag
EKG10223	27205	34929	-	CbxX/CfqX	no_locus_tag
EKG10224	35757	36827	+	hypothetical_protein	no_locus_tag
EKG10225	37271	39836	-	hypothetical_protein	no_locus_tag
EKG10226	40850	42252	-	hypothetical_protein	no_locus_tag
EKG10227	42989	43910	-	hypothetical_protein	no_locus_tag
EKG10228	44495	45007	-	hypothetical_protein	no_locus_tag
EKG10229	46770	49935	-	Short-chain_dehydrogenase/reductase_SDR	no_locus_tag
EKG10230	50378	51657	+	hypothetical_protein	no_locus_tag
EKG10231	56417	57746	+	Methyltransferase_type_11	no_locus_tag

Table of Blast hits (query gene, subject gene, %identity, blast score, %coverage, e-value):
Mycgr3G42010_Mycgr3T	EKG10223	53	2334	97.9030144168	0.0	
Mycgr3G92938_Mycgr3T	EKG10224	43	283	78.0600461894	4e-88	


>>

21. ACJE01000006_0
Source: Aspergillus niger ATCC 1015, whole genome shotgun sequencing project.

Number of proteins with BLAST hits to this cluster: 2
MultiGeneBlast score: 2.0
Cumulative Blast bit score: 2589

Table of genes, locations, strands and annotations of subject cluster:
EHA25412	1043795	1044559	+	hypothetical_protein	no_locus_tag
EHA25413	1045450	1047167	+	hypothetical_protein	no_locus_tag
EHA25414	1047420	1048829	-	hypothetical_protein	no_locus_tag
EHA25415	1049630	1050883	+	hypothetical_protein	no_locus_tag
EHA25416	1051631	1053086	-	hypothetical_protein	no_locus_tag
EHA25417	1053684	1056259	-	hypothetical_protein	no_locus_tag
EHA25418	1058089	1059132	-	hypothetical_protein	no_locus_tag
EHA25419	1060276	1060824	+	hypothetical_protein	no_locus_tag
EHA25420	1063115	1063890	-	hypothetical_protein	no_locus_tag
EHA25421	1064326	1065070	-	hypothetical_protein	no_locus_tag
EHA25422	1065786	1072569	+	hypothetical_protein	no_locus_tag
EHA25423	1073194	1074622	-	hypothetical_protein	no_locus_tag
EHA25424	1076169	1077370	-	hypothetical_protein	no_locus_tag
EHA25425	1078663	1079289	+	hypothetical_protein	no_locus_tag
EHA25426	1079929	1081281	+	hypothetical_protein	no_locus_tag
EHA25427	1086130	1088158	+	hypothetical_protein	no_locus_tag
EHA25428	1088530	1089597	-	hypothetical_protein	no_locus_tag
EHA25429	1090147	1091856	-	hypothetical_protein	no_locus_tag

Table of Blast hits (query gene, subject gene, %identity, blast score, %coverage, e-value):
Mycgr3G100089_Mycgr3	EHA25422	53	2290	100.87076077	0.0	
Mycgr3G104337_Mycgr3	EHA25421	43	167	88.8446215139	4e-47	
Mycgr3G104337_Mycgr3	EHA25420	36	132	78.8844621514	2e-34	


>>

22. DF126460_0
Source: Aspergillus kawachii IFO 4308 DNA, contig: scaffold00014, whole genome shotgun sequence.

Number of proteins with BLAST hits to this cluster: 2
MultiGeneBlast score: 2.0
Cumulative Blast bit score: 2549

Table of genes, locations, strands and annotations of subject cluster:
GAA87592	2873	4121	+	alcohol_dehydrogenase	no_locus_tag
GAA87593	5638	7127	-	similar_to_DUF895_domain_membrane_protein	no_locus_tag
GAA87594	7720	10296	-	hypothetical_protein	no_locus_tag
GAA87595	11913	13034	-	alpha_1,6_mannosyltransferase	no_locus_tag
GAA87596	14171	14724	+	similar_to_An12g07030	no_locus_tag
GAA87597	16465	18668	-	DUF341_family_oxidoreductase	no_locus_tag
GAA87598	19394	26179	+	polyketide_synthase	no_locus_tag
GAA87599	26985	28611	-	FAD_binding_domain_protein	no_locus_tag
GAA87600	30088	31202	-	similar_to_An12g07100	no_locus_tag
GAA87601	32212	32838	+	hypothetical_protein	no_locus_tag
GAA87602	33317	34669	+	salicylate_synthetase	no_locus_tag
GAA87603	35356	37374	+	cytochrome_P450	no_locus_tag
GAA87604	37800	38868	-	isoflavone_reductase_family_protein	no_locus_tag
GAA87605	39411	41132	-	C6_zinc_finger_domain_protein	no_locus_tag
GAA87606	42785	44008	+	similar_to_An12g07160	no_locus_tag
GAA87607	44109	46296	-	sodium/solute_symporter	no_locus_tag

Table of Blast hits (query gene, subject gene, %identity, blast score, %coverage, e-value):
Mycgr3G100089_Mycgr3	GAA87598	53	2298	101.145737855	0.0	
Mycgr3G104337_Mycgr3	GAA87597	52	251	96.4143426295	9e-77	


>>

23. ADOT01000195_0
Source: Arthrobotrys oligospora ATCC 24927, whole genome shotgun sequencing project.

Number of proteins with BLAST hits to this cluster: 2
MultiGeneBlast score: 2.0
Cumulative Blast bit score: 2481

Table of genes, locations, strands and annotations of subject cluster:
EGX46125	371171	372202	+	hypothetical_protein	no_locus_tag
EGX46126	373177	374520	-	hypothetical_protein	no_locus_tag
EGX46127	377708	378662	+	hypothetical_protein	no_locus_tag
EGX46128	379247	379699	+	hypothetical_protein	no_locus_tag
EGX46129	380489	381823	-	hypothetical_protein	no_locus_tag
EGX46130	383717	385189	-	hypothetical_protein	no_locus_tag
EGX46131	386089	389108	-	hypothetical_protein	no_locus_tag
EGX46132	389971	397204	-	hypothetical_protein	no_locus_tag
EGX46133	397680	399181	+	hypothetical_protein	no_locus_tag
EGX46134	399443	401644	-	hypothetical_protein	no_locus_tag
EGX46135	405848	406789	+	hypothetical_protein	no_locus_tag
EGX46136	407568	408123	-	hypothetical_protein	no_locus_tag
EGX46137	410119	411201	-	hypothetical_protein	no_locus_tag
EGX46138	411301	414525	-	hypothetical_protein	no_locus_tag
EGX46139	416956	419025	+	hypothetical_protein	no_locus_tag

Table of Blast hits (query gene, subject gene, %identity, blast score, %coverage, e-value):
Mycgr3G42010_Mycgr3T	EGX46132	49	2237	103.232852774	0.0	
Mycgr3G92938_Mycgr3T	EGX46133	34	244	101.385681293	1e-71	


>>

24. GL531877_0
Source: Pyrenophora teres f. teres 0-1 unplaced genomic scaffold scaffold_21635, whole genome shotgun sequence.

Number of proteins with BLAST hits to this cluster: 2
MultiGeneBlast score: 2.0
Cumulative Blast bit score: 2453

Table of genes, locations, strands and annotations of subject cluster:
EFQ96509	510	884	+	hypothetical_protein	no_locus_tag
EFQ96510	3245	4234	+	hypothetical_protein	no_locus_tag
EFQ96511	4514	11744	-	hypothetical_protein	no_locus_tag
EFQ96512	12181	13668	+	hypothetical_protein	no_locus_tag
EFQ96513	15738	16835	+	hypothetical_protein	no_locus_tag
EFQ96514	17580	18407	+	hypothetical_protein	no_locus_tag
EFQ96515	18697	20232	-	hypothetical_protein	no_locus_tag

Table of Blast hits (query gene, subject gene, %identity, blast score, %coverage, e-value):
Mycgr3G42010_Mycgr3T	EFQ96511	48	2175	101.965923984	0.0	
Mycgr3G92938_Mycgr3T	EFQ96512	38	278	102.771362587	2e-84	


>>

25. KB908481_1
Source: Setosphaeria turcica Et28A unplaced genomic scaffold SETTUscaffold_1, whole genome shotgun sequence.

Number of proteins with BLAST hits to this cluster: 2
MultiGeneBlast score: 2.0
Cumulative Blast bit score: 2448

Table of genes, locations, strands and annotations of subject cluster:
EOA91500	1181357	1181812	+	hypothetical_protein	no_locus_tag
EOA91501	1184267	1184650	-	hypothetical_protein	no_locus_tag
EOA91502	1185015	1185746	+	hypothetical_protein	no_locus_tag
EOA91503	1187549	1189547	-	hypothetical_protein	no_locus_tag
EOA91504	1191934	1192328	+	hypothetical_protein	no_locus_tag
EOA91505	1194742	1196353	-	hypothetical_protein	no_locus_tag
EOA91506	1197037	1204523	-	hypothetical_protein	no_locus_tag
EOA91507	1204958	1206475	+	hypothetical_protein	no_locus_tag
EOA91508	1208097	1209671	+	hypothetical_protein	no_locus_tag
EOA91509	1209873	1210748	-	hypothetical_protein	no_locus_tag
EOA91510	1211901	1213454	-	hypothetical_protein	no_locus_tag
EOA91511	1213986	1214430	-	hypothetical_protein	no_locus_tag
EOA91512	1216094	1225525	-	glycosyltransferase_family_4_protein	no_locus_tag

Table of Blast hits (query gene, subject gene, %identity, blast score, %coverage, e-value):
Mycgr3G42010_Mycgr3T	EOA91506	48	2187	102.752293578	0.0	
Mycgr3G92938_Mycgr3T	EOA91507	39	261	90.9930715935	4e-78	


>>

26. AQGS01000059_0
Source: Dactylellina haptotyla CBS 200.50, whole genome shotgun sequencing project.

Number of proteins with BLAST hits to this cluster: 2
MultiGeneBlast score: 2.0
Cumulative Blast bit score: 2448

Table of genes, locations, strands and annotations of subject cluster:
EPS44106	216699	217380	-	hypothetical_protein	no_locus_tag
EPS44092	220449	221252	+	hypothetical_protein	no_locus_tag
EPS44060	224427	233524	+	hypothetical_protein	no_locus_tag
EPS44085	234882	235535	-	hypothetical_protein	no_locus_tag
EPS44064	236197	237696	-	hypothetical_protein	no_locus_tag
EPS44029	238105	245295	+	hypothetical_protein	no_locus_tag
EPS44069	247759	252400	+	hypothetical_protein	no_locus_tag
EPS44058	253045	254980	-	hypothetical_protein	no_locus_tag
EPS44073	258188	259741	-	hypothetical_protein	no_locus_tag
EPS44053	259891	261260	+	hypothetical_protein	no_locus_tag
EPS44034	263095	264441	-	hypothetical_protein	no_locus_tag

Table of Blast hits (query gene, subject gene, %identity, blast score, %coverage, e-value):
Mycgr3G42010_Mycgr3T	EPS44029	48	2209	102.621231979	0.0	
Mycgr3G92938_Mycgr3T	EPS44064	36	239	101.847575058	8e-70	


>>

27. DS027045_0
Source: Aspergillus clavatus NRRL 1 1099423829791 genomic scaffold, whole genome shotgun sequence.

Number of proteins with BLAST hits to this cluster: 2
MultiGeneBlast score: 2.0
Cumulative Blast bit score: 2442

Table of genes, locations, strands and annotations of subject cluster:
EAW14573	2505449	2509427	-	conserved_hypothetical_protein	no_locus_tag
EAW14574	2509607	2512446	+	conserved_hypothetical_protein	no_locus_tag
EAW14575	2519936	2523629	+	C2H2_transcription_factor_(AmdX),_putative	no_locus_tag
EAW14576	2524676	2531986	-	AAA_family_ATPase,_putative	no_locus_tag
EAW14577	2532390	2533906	+	hypothetical_protein	no_locus_tag
EAW14578	2535712	2536668	-	phosphoesterase,_putative	no_locus_tag
EAW14579	2537281	2538777	-	conserved_hypothetical_protein	no_locus_tag
EAW14580	2539753	2541501	-	extracelular_serine_carboxypeptidase,_putative	no_locus_tag
EAW14581	2542075	2542935	-	hypothetical_protein	no_locus_tag
EAW14582	2545874	2547329	+	MFS_monocarboxylate_transporter_(Mct),_putative	no_locus_tag
EAW14583	2547482	2548168	+	haloacid_dehalogenase-like_hydrolase,_putative	no_locus_tag
EAW14584	2548517	2549078	-	conserved_hypothetical_protein	no_locus_tag
EAW14585	2549308	2552511	-	hydantoinase/oxoprolinase,_putative	no_locus_tag
EAW14586	2552887	2554945	+	NCS1_nucleoside_transporter_family_protein	no_locus_tag

Table of Blast hits (query gene, subject gene, %identity, blast score, %coverage, e-value):
Mycgr3G42010_Mycgr3T	EAW14576	48	2156	102.44648318	0.0	
Mycgr3G92938_Mycgr3T	EAW14577	43	286	84.064665127	9e-88	


>>

28. KB733458_0
Source: Bipolaris maydis ATCC 48331 unplaced genomic scaffold COCC4scaffold_15, whole genome shotgun sequence.

Number of proteins with BLAST hits to this cluster: 2
MultiGeneBlast score: 2.0
Cumulative Blast bit score: 2422

Table of genes, locations, strands and annotations of subject cluster:
ENI03896	121610	121771	-	hypothetical_protein	no_locus_tag
ENI03897	125074	126593	+	hypothetical_protein	no_locus_tag
ENI03898	127411	130230	+	hypothetical_protein	no_locus_tag
ENI03899	131366	132262	-	hypothetical_protein	no_locus_tag
ENI03900	133013	133857	-	hypothetical_protein	no_locus_tag
ENI03901	134690	138015	+	hypothetical_protein	no_locus_tag
ENI03902	138022	138228	+	hypothetical_protein	no_locus_tag
ENI03903	138846	139412	+	hypothetical_protein	no_locus_tag
ENI03904	139851	141408	-	hypothetical_protein	no_locus_tag
ENI03905	141899	149198	+	hypothetical_protein	no_locus_tag
ENI03906	150167	151777	+	hypothetical_protein	no_locus_tag
ENI03907	153362	153691	+	hypothetical_protein	no_locus_tag
ENI03908	158165	160011	+	hypothetical_protein	no_locus_tag
ENI03909	161544	163007	-	hypothetical_protein	no_locus_tag
ENI03910	163672	164151	-	hypothetical_protein	no_locus_tag
ENI03911	165314	165670	-	hypothetical_protein	no_locus_tag
ENI03912	168326	170269	-	glycoside_hydrolase_family_1_protein	no_locus_tag

Table of Blast hits (query gene, subject gene, %identity, blast score, %coverage, e-value):
Mycgr3G42010_Mycgr3T	ENI03905	48	2183	102.577544779	0.0	
Mycgr3G92938_Mycgr3T	ENI03904	35	239	113.625866051	2e-69	


>>

29. KB445583_1
Source: Cochliobolus heterostrophus C5 unplaced genomic scaffold COCHEscaffold_15, whole genome shotgun sequence.

Number of proteins with BLAST hits to this cluster: 2
MultiGeneBlast score: 2.0
Cumulative Blast bit score: 2422

Table of genes, locations, strands and annotations of subject cluster:
EMD87095	701318	701674	+	hypothetical_protein	no_locus_tag
EMD87096	702837	703316	+	hypothetical_protein	no_locus_tag
EMD87097	703981	705444	+	hypothetical_protein	no_locus_tag
EMD87098	706977	708823	-	hypothetical_protein	no_locus_tag
EMD87099	713297	713626	-	hypothetical_protein	no_locus_tag
EMD87100	715211	716821	-	hypothetical_protein	no_locus_tag
EMD87101	717790	725089	-	hypothetical_protein	no_locus_tag
EMD87102	725580	727137	+	hypothetical_protein	no_locus_tag
EMD87103	727576	728142	-	hypothetical_protein	no_locus_tag
EMD87104	728973	732298	-	hypothetical_protein	no_locus_tag
EMD87106	733131	733975	+	hypothetical_protein	no_locus_tag
EMD87107	734726	735622	+	hypothetical_protein	no_locus_tag
EMD87108	736758	739577	-	hypothetical_protein	no_locus_tag
EMD87109	740395	741914	-	hypothetical_protein	no_locus_tag
EMD87110	745217	745378	+	hypothetical_protein	no_locus_tag
EMD87111	746959	748147	-	glycoside_hydrolase_family_114_protein	no_locus_tag

Table of Blast hits (query gene, subject gene, %identity, blast score, %coverage, e-value):
Mycgr3G42010_Mycgr3T	EMD87101	48	2183	102.577544779	0.0	
Mycgr3G92938_Mycgr3T	EMD87102	35	239	113.625866051	2e-69	


>>

30. EQ962652_3
Source: Talaromyces stipitatus ATCC 10500 scf_1105507295523 genomic scaffold, whole genome shotgun sequence.

Number of proteins with BLAST hits to this cluster: 2
MultiGeneBlast score: 2.0
Cumulative Blast bit score: 2383

Table of genes, locations, strands and annotations of subject cluster:
EED23730	3265553	3266274	-	hypothetical_protein	no_locus_tag
EED23731	3266573	3267785	-	hypothetical_protein	no_locus_tag
EED23732	3268827	3269975	-	conserved_hypothetical_protein	no_locus_tag
EED23735	3274693	3276139	-	branched-chain_amino_acid_aminotransferase, cytosolic	no_locus_tag
EED23736	3276725	3278618	+	G-patch_DNA_repair_protein_(Drt111),_putative	no_locus_tag
EED23737	3279328	3280126	+	SUMO_conjugating_enzyme_(UbcI),_putative	no_locus_tag
EED23738	3282171	3289512	-	conserved_hypothetical_protein	no_locus_tag
EED23739	3290495	3291822	+	conserved_hypothetical_protein	no_locus_tag
EED23740	3292137	3293726	-	conserved_hypothetical_protein	no_locus_tag
EED23741	3295033	3295709	+	hypothetical_protein	no_locus_tag
EED23742	3296731	3299006	+	asparagine_synthetase_Asn2,_putative	no_locus_tag
EED23743	3299584	3300816	+	outer_mitochondrial_membrane_protein_porin	no_locus_tag
EED23744	3301330	3302338	-	DnaJ_domain_protein	no_locus_tag
EED23745	3302638	3304335	+	methionine_aminopeptidase,_type_II,_putative	no_locus_tag
EED23746	3304663	3306086	+	sphingolipid_desaturase,_putative	no_locus_tag
EED23747	3307638	3308132	-	hypothetical_protein	no_locus_tag
EED23748	3308324	3310476	-	hypothetical_protein	no_locus_tag
EED23749	3310493	3310759	-	hypothetical_protein	no_locus_tag

Table of Blast hits (query gene, subject gene, %identity, blast score, %coverage, e-value):
Mycgr3G42010_Mycgr3T	EED23738	47	2116	102.752293578	0.0	
Mycgr3G92938_Mycgr3T	EED23739	37	267	97.2286374134	5e-81	


>>

31. AACD01000123_0
Source: Aspergillus nidulans FGSC A4, whole genome shotgun sequencing project.

Number of proteins with BLAST hits to this cluster: 2
MultiGeneBlast score: 2.0
Cumulative Blast bit score: 2343

Table of genes, locations, strands and annotations of subject cluster:
EAA61283	95349	95987	+	predicted_protein	no_locus_tag
EAA61284	97408	99248	-	hypothetical_protein	no_locus_tag
EAA61285	99966	101404	+	hypothetical_protein	no_locus_tag
EAA61286	102737	103509	+	hypothetical_protein	no_locus_tag
EAA61287	103751	105256	-	hypothetical_protein	no_locus_tag
EAA61288	105872	108046	-	hypothetical_protein	no_locus_tag
EAA61289	108982	110676	-	hypothetical_protein	no_locus_tag
EAA61290	111356	113098	-	hypothetical_protein	no_locus_tag
EAA61291	114417	114827	+	predicted_protein	no_locus_tag
EAA61292	115178	116653	-	hypothetical_protein	no_locus_tag
EAA61293	117127	124370	+	hypothetical_protein	no_locus_tag
EAA61294	126492	127407	-	predicted_protein	no_locus_tag

Table of Blast hits (query gene, subject gene, %identity, blast score, %coverage, e-value):
Mycgr3G42010_Mycgr3T	EAA61293	47	2115	102.359108781	0.0	
Mycgr3G92938_Mycgr3T	EAA61292	32	228	102.540415704	9e-66	


>>

32. AM920427_0
Source: Penicillium chrysogenum Wisconsin 54-1255 complete genome, contig Pc00c12.

Number of proteins with BLAST hits to this cluster: 2
MultiGeneBlast score: 2.0
Cumulative Blast bit score: 2339

Table of genes, locations, strands and annotations of subject cluster:
CAP79805	406523	407362	+	not_annotated	Pc12g01780
CAP79806	408048	409841	+	not_annotated	Pc12g01790
CAP79807	410537	412087	+	not_annotated	Pc12g01800
CAP79808	412865	414583	+	not_annotated	Pc12g01810
CAP79809	414796	417248	-	unnamed	Pc12g01820
CAP79810	419029	420975	-	not_annotated	Pc12g01830
CAP79811	421448	422868	-	not_annotated	Pc12g01840
CAP79812	423048	423353	+	hypothetical_protein	Pc12g01850
CAP79813	423432	425188	+	not_annotated	Pc12g01860
CAP79814	425863	429740	-	not_annotated	Pc12g01870
CAP79815	429792	433162	-	not_annotated	Pc12g01880
CAP79816	433884	435303	+	not_annotated	Pc12g01890
CAP79817	436170	437709	-	not_annotated	Pc12g01900
CAP79818	438697	439277	+	not_annotated	Pc12g01910
CAP79819	439828	440557	-	hypothetical_protein	Pc12g01920
CAP79820	440971	441494	-	not_annotated	Pc12g01930
CAP79821	443540	444431	-	not_annotated	Pc12g01940
CAP79822	445947	447842	-	not_annotated	Pc12g01950
CAP79823	448222	449905	-	not_annotated	Pc12g01960
CAP79824	450166	450507	+	hypothetical_protein	Pc12g01970
Pc12g01980	452284	452601	-	not_annotated	no_locus_tag
CAP79826	454198	454485	-	not_annotated	Pc12g01990
CAP79827	455100	456671	+	unnamed	Pc12g02000

Table of Blast hits (query gene, subject gene, %identity, blast score, %coverage, e-value):
Mycgr3G42010_Mycgr3T	CAP79814	46	1132	55.5264307558	0.0	
Mycgr3G42010_Mycgr3T	CAP79815	45	939	47.4442988204	0.0	
Mycgr3G92938_Mycgr3T	CAP79816	37	268	91.6859122402	2e-81	


>>

33. KB445652_1
Source: Cochliobolus sativus ND90Pr unplaced genomic scaffold COCSAscaffold_16, whole genome shotgun sequence.

Number of proteins with BLAST hits to this cluster: 2
MultiGeneBlast score: 2.0
Cumulative Blast bit score: 2330

Table of genes, locations, strands and annotations of subject cluster:
EMD59813	963050	963502	+	hypothetical_protein	no_locus_tag
EMD59814	964664	965152	+	hypothetical_protein	no_locus_tag
EMD59815	965824	967289	+	hypothetical_protein	no_locus_tag
EMD59816	967949	968557	-	hypothetical_protein	no_locus_tag
EMD59817	968821	970609	-	hypothetical_protein	no_locus_tag
EMD59818	973339	973740	-	hypothetical_protein	no_locus_tag
EMD59819	974979	975312	-	hypothetical_protein	no_locus_tag
EMD59820	976884	978485	-	hypothetical_protein	no_locus_tag
EMD59821	979448	986746	-	hypothetical_protein	no_locus_tag
EMD59822	987236	988843	+	hypothetical_protein	no_locus_tag
EMD59823	989279	989843	-	hypothetical_protein	no_locus_tag
EMD59824	990666	993989	-	hypothetical_protein	no_locus_tag
EMD59825	994815	995659	+	hypothetical_protein	no_locus_tag
EMD59826	996396	997285	+	hypothetical_protein	no_locus_tag
EMD59827	998374	1000687	-	hypothetical_protein	no_locus_tag
EMD59828	1002037	1003557	-	hypothetical_protein	no_locus_tag
EMD59829	1008573	1009772	-	glycoside_hydrolase_family_114_protein	no_locus_tag

Table of Blast hits (query gene, subject gene, %identity, blast score, %coverage, e-value):
Mycgr3G42010_Mycgr3T	EMD59821	49	2169	102.970729576	0.0	
Mycgr3G92938_Mycgr3T	EMD59822	28	161	109.468822171	2e-40	


>>

34. KE145364_0
Source: Glarea lozoyensis ATCC 20868 chromosome Unknown GLAREA20, whole genome shotgun sequence.

Number of proteins with BLAST hits to this cluster: 2
MultiGeneBlast score: 2.0
Cumulative Blast bit score: 2320

Table of genes, locations, strands and annotations of subject cluster:
EPE30300	168016	169596	+	hypothetical_protein	no_locus_tag
EPE30301	172841	174090	-	NAD(P)-binding_Rossmann-fold_containing_protein	no_locus_tag
EPE30302	175219	175809	-	hypothetical_protein	no_locus_tag
EPE30303	178363	179484	-	Soluble_quinoprotein_glucose_dehydrogenase	no_locus_tag
EPE30304	180574	181449	-	hypothetical_protein	no_locus_tag
EPE30305	182608	184359	-	hypothetical_protein	no_locus_tag
EPE30306	185108	192662	-	Thiolase-like_protein	no_locus_tag
EPE30307	196530	197377	+	hypothetical_protein	no_locus_tag
EPE30308	198822	199404	-	hypothetical_protein	no_locus_tag
EPE30309	200384	203918	+	hypothetical_protein	no_locus_tag
EPE30310	204404	204778	-	hypothetical_protein	no_locus_tag
EPE30311	207297	207851	+	hypothetical_protein	no_locus_tag
EPE30312	210979	212567	+	hypothetical_protein	no_locus_tag
EPE30313	215010	215675	+	hypothetical_protein	no_locus_tag
EPE30314	217250	220414	-	vWA-like_protein	no_locus_tag

Table of Blast hits (query gene, subject gene, %identity, blast score, %coverage, e-value):
Mycgr3G100089_Mycgr3	EPE30306	49	2125	101.191567369	0.0	
Mycgr3G104337_Mycgr3	EPE30307	43	195	95.6175298805	8e-58	


>>

35. KB915896_0
Source: Neofusicoccum parvum UCRNP2 chromosome Unknown NP2_03_scaffold_258, whole genome shotgun sequence.

Number of proteins with BLAST hits to this cluster: 2
MultiGeneBlast score: 2.0
Cumulative Blast bit score: 2317

Table of genes, locations, strands and annotations of subject cluster:
EOD51127	37	1746	-	putative_sugar_transporter_protein	no_locus_tag
EOD51121	6552	7469	-	hypothetical_protein	no_locus_tag
EOD51123	9563	10099	-	hypothetical_protein	no_locus_tag
EOD51116	12102	13384	-	hypothetical_protein	no_locus_tag
EOD51113	16067	23074	-	putative_polyketide_synthase_protein	no_locus_tag
EOD51112	24508	25440	+	putative_duf341_domain_containing_protein	no_locus_tag
EOD51126	28734	29798	-	putative_fumarylacetoacetate_hydrolase_protein	no_locus_tag
EOD51125	30209	32018	-	putative_glycosyl_hydrolases_family_protein	no_locus_tag
EOD51118	33172	35139	+	putative_hexose_transporter_protein	no_locus_tag
EOD51114	35276	37057	-	putative_transcription_factor_fungi_protein	no_locus_tag
EOD51110	40466	41272	-	putative_rrna-processing_protein_efg1_protein	no_locus_tag
EOD51122	41629	44647	+	putative_ubiquitin-protein_ligase_e3_protein	no_locus_tag

Table of Blast hits (query gene, subject gene, %identity, blast score, %coverage, e-value):
Mycgr3G100089_Mycgr3	EOD51113	48	2100	102.795600367	0.0	
Mycgr3G104337_Mycgr3	EOD51112	45	217	96.812749004	3e-66	


>>

36. JH921455_1
Source: Marssonina brunnea f. sp. 'multigermtubi' MB_m1 unplaced genomic scaffold M6_S00028, whole genome shotgun sequence.

Number of proteins with BLAST hits to this cluster: 2
MultiGeneBlast score: 2.0
Cumulative Blast bit score: 2309

Table of genes, locations, strands and annotations of subject cluster:
EKD12626	279514	280118	-	hypothetical_protein	no_locus_tag
EKD12627	282801	284285	+	glyoxylate_pathway_regulator	no_locus_tag
EKD12628	285638	287515	-	RNA_polymerase_I_specific_transcription initiation factor	no_locus_tag
EKD12629	289628	290170	+	hypothetical_protein	no_locus_tag
EKD12630	290405	291765	-	hypothetical_protein	no_locus_tag
EKD12631	292016	294058	+	pescadillo	no_locus_tag
EKD12632	294511	298254	+	hypothetical_protein	no_locus_tag
EKD12633	299348	306442	-	beta-ketoacyl_synthase_domain-containing protein	no_locus_tag
EKD12634	309287	310301	+	hypothetical_protein	no_locus_tag
EKD12635	310854	312068	+	short_chain_dehydrogenase/reductase_SDR	no_locus_tag
EKD12636	313280	316000	+	hypothetical_protein	no_locus_tag
EKD12637	316985	317668	-	hypothetical_protein	no_locus_tag
EKD12638	318386	318859	+	hypothetical_protein	no_locus_tag
EKD12639	320651	321064	-	hypothetical_protein	no_locus_tag
EKD12640	322480	322980	-	hypothetical_protein	no_locus_tag
EKD12641	326346	326651	+	ethyl_tert-butyl_ether_degradation_EthD	no_locus_tag
EKD12642	327120	327712	-	hypothetical_protein	no_locus_tag
EKD12643	330086	330971	-	hypothetical_protein	no_locus_tag

Table of Blast hits (query gene, subject gene, %identity, blast score, %coverage, e-value):
Mycgr3G100089_Mycgr3	EKD12633	48	2108	102.153987168	0.0	
Mycgr3G104337_Mycgr3	EKD12634	42	201	95.6175298805	5e-60	


>>

37. AMYD01000564_0
Source: Colletotrichum gloeosporioides Cg-14, whole genome shotgun sequencing project.

Number of proteins with BLAST hits to this cluster: 2
MultiGeneBlast score: 2.0
Cumulative Blast bit score: 2306

Table of genes, locations, strands and annotations of subject cluster:
EQB57153	151	563	-	hypothetical_protein	no_locus_tag
EQB57154	2563	4083	+	FAD_binding_domain-containing_protein	no_locus_tag
EQB57155	5195	6410	+	hypothetical_protein	no_locus_tag
EQB57156	6824	7712	+	hypothetical_protein	no_locus_tag
EQB57157	7852	8368	-	hypothetical_protein	no_locus_tag
EQB57158	8992	16107	-	hypothetical_protein	no_locus_tag
EQB57159	16660	18061	+	geranylgeranyl_pyrophosphate_synthetase	no_locus_tag

Table of Blast hits (query gene, subject gene, %identity, blast score, %coverage, e-value):
Mycgr3G42010_Mycgr3T	EQB57158	46	2010	100.961118392	0.0	
Mycgr3G92938_Mycgr3T	EQB57159	39	296	104.15704388	7e-92	


>>

38. KB725756_0
Source: Colletotrichum orbiculare MAFF 240422 unplaced genomic scaffold Scaffold_209, whole genome shotgun sequence.

Number of proteins with BLAST hits to this cluster: 2
MultiGeneBlast score: 2.0
Cumulative Blast bit score: 2294

Table of genes, locations, strands and annotations of subject cluster:
ENH85897	65918	67070	-	60s_ribosomal_protein_l16	no_locus_tag
ENH85898	68120	70450	-	bag_domain_protein	no_locus_tag
ENH85899	71352	71756	+	glutaredoxin	no_locus_tag
ENH85900	72073	73260	-	chalcone-flavanone_isomerase	no_locus_tag
ENH85901	78440	80997	+	ubiquitin_ligase_complex_f-box_protein	no_locus_tag
ENH85902	81622	83056	-	RNA_exonuclease	no_locus_tag
ENH85903	84166	85466	-	geranylgeranyl_pyrophosphate_synthetase	no_locus_tag
ENH85904	86209	93338	+	nfx1-type_zinc_finger-containing_protein_1	no_locus_tag
ENH85905	94083	94534	+	hypothetical_protein	no_locus_tag
ENH85906	95892	97600	+	aspartate_aminotransferase	no_locus_tag
ENH85907	98078	99611	-	oxalate_formate_antiporter	no_locus_tag
ENH85908	100004	102951	+	C6_zinc_finger_domain-containing_protein	no_locus_tag
ENH85909	103551	105005	-	hypothetical_protein	no_locus_tag
ENH85910	106673	108265	+	24-dehydrocholesterol_reductase_precursor	no_locus_tag
ENH85911	109331	110549	+	cyanide_hydratase	no_locus_tag
ENH85912	110948	111837	+	phospholipid_methyltransferase	no_locus_tag
ENH85913	112100	113949	-	MFS_sugar_transporter	no_locus_tag

Table of Blast hits (query gene, subject gene, %identity, blast score, %coverage, e-value):
Mycgr3G42010_Mycgr3T	ENH85904	46	2011	101.747487986	0.0	
Mycgr3G92938_Mycgr3T	ENH85903	42	283	84.9884526559	3e-87	


>>

39. AKCU01000308_0
Source: Penicillium digitatum Pd1, whole genome shotgun sequencing project.

Number of proteins with BLAST hits to this cluster: 2
MultiGeneBlast score: 2.0
Cumulative Blast bit score: 2290

Table of genes, locations, strands and annotations of subject cluster:
EKV14359	44347	44815	+	hypothetical_protein	no_locus_tag
EKV14360	47327	49074	+	hypothetical_protein	no_locus_tag
EKV14361	49972	51185	-	37S_ribosomal_protein_Rsm24,_putative	no_locus_tag
EKV14362	51466	51967	+	UDP-N-acetylglucosamine_transferase_subunit_alg13	no_locus_tag
EKV14363	52723	53991	+	Actin-related_protein_ArpA	no_locus_tag
EKV14364	55619	56107	-	hypothetical_protein	no_locus_tag
EKV14365	59043	59828	-	hypothetical_protein	no_locus_tag
EKV14366	60183	67514	-	hypothetical_protein	no_locus_tag
EKV14367	68372	69274	+	hypothetical_protein	no_locus_tag
EKV14368	70253	71080	+	hypothetical_protein	no_locus_tag
EKV14369	72050	74299	-	hypothetical_protein	no_locus_tag
EKV14370	79517	81524	+	ATP-dependent_RNA_helicase_DDX18	no_locus_tag
EKV14371	83475	88279	+	hypothetical_protein	no_locus_tag

Table of Blast hits (query gene, subject gene, %identity, blast score, %coverage, e-value):
Mycgr3G42010_Mycgr3T	EKV14366	47	2078	102.44648318	0.0	
Mycgr3G92938_Mycgr3T	EKV14367	37	212	68.5912240185	1e-61	


>>

40. AKCT01000265_0
Source: Penicillium digitatum PHI26, whole genome shotgun sequencing project.

Number of proteins with BLAST hits to this cluster: 2
MultiGeneBlast score: 2.0
Cumulative Blast bit score: 2290

Table of genes, locations, strands and annotations of subject cluster:
EKV07281	42254	42722	+	hypothetical_protein	no_locus_tag
EKV07282	45234	46981	+	hypothetical_protein	no_locus_tag
EKV07283	47879	49092	-	37S_ribosomal_protein_Rsm24,_putative	no_locus_tag
EKV07284	49373	49874	+	UDP-N-acetylglucosamine_transferase_subunit_alg13	no_locus_tag
EKV07285	50630	51898	+	Actin-related_protein_ArpA	no_locus_tag
EKV07286	53526	54014	-	hypothetical_protein	no_locus_tag
EKV07287	56931	57716	-	hypothetical_protein	no_locus_tag
EKV07288	57969	65300	-	hypothetical_protein	no_locus_tag
EKV07289	66158	67060	+	hypothetical_protein	no_locus_tag
EKV07290	68039	68866	+	hypothetical_protein	no_locus_tag
EKV07291	69836	72085	-	hypothetical_protein	no_locus_tag

Table of Blast hits (query gene, subject gene, %identity, blast score, %coverage, e-value):
Mycgr3G42010_Mycgr3T	EKV07288	47	2078	102.44648318	0.0	
Mycgr3G92938_Mycgr3T	EKV07289	37	212	68.5912240185	1e-61	


>>

41. GG697333_0
Source: Glomerella graminicola M1.001 genomic scaffold supercont1.3, whole genome shotgun sequence.

Number of proteins with BLAST hits to this cluster: 2
MultiGeneBlast score: 2.0
Cumulative Blast bit score: 2283

Table of genes, locations, strands and annotations of subject cluster:
EFQ25840	246374	247345	-	BAG_domain-containing_protein	no_locus_tag
EFQ25841	249834	250307	+	glutaredoxin	no_locus_tag
EFQ25842	250761	252080	-	chalcone-flavanone_isomerase	no_locus_tag
EFQ25843	258429	261062	+	F-box_domain-containing_protein	no_locus_tag
EFQ25844	261962	263462	-	exonuclease	no_locus_tag
EFQ25845	265127	266559	-	geranylgeranyl_pyrophosphate_synthetase	no_locus_tag
EFQ25846	267176	274326	+	ATPase	no_locus_tag
EFQ25847	275926	277174	-	hypothetical_protein	no_locus_tag
EFQ25848	279676	281044	+	O-methyltransferase	no_locus_tag
EFQ25849	281501	283801	-	hypothetical_protein	no_locus_tag
EFQ25850	285677	286252	+	hypothetical_protein	no_locus_tag
EFQ25851	288547	288993	+	hypothetical_protein	no_locus_tag
EFQ25852	289562	291386	+	C6_zinc_finger_domain-containing_protein	no_locus_tag
EFQ25853	292947	295195	+	GMC_oxidoreductase	no_locus_tag

Table of Blast hits (query gene, subject gene, %identity, blast score, %coverage, e-value):
Mycgr3G42010_Mycgr3T	EFQ25846	46	1990	101.397990389	0.0	
Mycgr3G92938_Mycgr3T	EFQ25845	37	293	104.15704388	1e-90	


>>

42. KB446535_4
Source: Dothistroma septosporum NZE10 unplaced genomic scaffold DOTSEscaffold_1, whole genome shotgun sequence.

Number of proteins with BLAST hits to this cluster: 2
MultiGeneBlast score: 2.0
Cumulative Blast bit score: 2268

Table of genes, locations, strands and annotations of subject cluster:
EME48864	1286203	1287175	-	hypothetical_protein	no_locus_tag
EME48865	1287791	1290595	-	hypothetical_protein	no_locus_tag
EME48866	1292927	1296823	-	hypothetical_protein	no_locus_tag
EME48867	1298681	1301703	-	hypothetical_protein	no_locus_tag
EME48869	1303487	1304290	-	hypothetical_protein	no_locus_tag
EME48870	1304785	1306669	-	hypothetical_protein	no_locus_tag
EME48871	1307092	1309291	+	hypothetical_protein	no_locus_tag
EME48872	1309909	1311752	+	hypothetical_protein	no_locus_tag
EME48873	1312337	1314642	-	hypothetical_protein	no_locus_tag
EME48874	1315875	1316821	+	hypothetical_protein	no_locus_tag
EME48875	1317427	1318572	-	hypothetical_protein	no_locus_tag
EME48876	1320423	1321439	+	hypothetical_protein	no_locus_tag
EME48877	1321515	1324153	-	hypothetical_protein	no_locus_tag
EME48878	1326694	1332105	-	hypothetical_protein	no_locus_tag
EME48879	1332880	1334838	+	hypothetical_protein	no_locus_tag
EME48880	1335865	1336710	-	hypothetical_protein	no_locus_tag
EME48881	1339231	1339431	-	hypothetical_protein	no_locus_tag
EME48882	1340176	1341006	-	hypothetical_protein	no_locus_tag
EME48883	1344891	1346183	+	glycoside_hydrolase_family_16_protein	no_locus_tag
EME48884	1346959	1349166	-	hypothetical_protein	no_locus_tag
EME48885	1349638	1349832	-	hypothetical_protein	no_locus_tag
EME48886	1350086	1350581	+	hypothetical_protein	no_locus_tag
EME48887	1351655	1353570	+	hypothetical_protein	no_locus_tag

Table of Blast hits (query gene, subject gene, %identity, blast score, %coverage, e-value):
Mycgr3G58567_Mycgr3T	EME48869	53	254	98.0079681275	1e-80	
Mycgr3G41426_Mycgr3T	EME48878	55	2014	100.562429696	0.0	


>>

43. KB020741_0
Source: Colletotrichum gloeosporioides Nara gc5 unplaced genomic scaffold scaffold364, whole genome shotgun sequence.

Number of proteins with BLAST hits to this cluster: 2
MultiGeneBlast score: 2.0
Cumulative Blast bit score: 2255

Table of genes, locations, strands and annotations of subject cluster:
ELA31573	39138	40308	-	60s_ribosomal_protein_l16	no_locus_tag
ELA31574	41324	42289	-	bag_domain_protein	no_locus_tag
ELA31575	44913	45306	+	glutaredoxin	no_locus_tag
ELA31576	45665	46885	-	chalcone-flavanone_isomerase	no_locus_tag
ELA31577	52091	54618	+	ubiquitin_ligase_complex_f-box_protein	no_locus_tag
ELA31578	55444	56966	-	3'-5'_exonuclease	no_locus_tag
ELA31579	58901	60302	-	geranylgeranyl_pyrophosphate_synthetase	no_locus_tag
ELA31580	60848	68129	+	AAA_family	no_locus_tag
ELA31581	69436	70326	-	phospholipid_methyltransferase	no_locus_tag
ELA31582	70743	71947	-	cyanide_hydratase	no_locus_tag
ELA31583	73060	74580	-	24-dehydrocholesterol_reductase_precursor	no_locus_tag
ELA31584	76660	77641	+	hypothetical_protein	no_locus_tag
ELA31585	78147	79970	-	MFS_sugar_transporter	no_locus_tag
ELA31586	80745	84828	+	mucin-desulfating_sulfatase (n-acetylglucosamine-6-sulfatase)	no_locus_tag
ELA31587	85639	85939	+	hypothetical_protein	no_locus_tag
ELA31588	86288	88753	-	periplasmic_beta-glucosidase	no_locus_tag

Table of Blast hits (query gene, subject gene, %identity, blast score, %coverage, e-value):
Mycgr3G42010_Mycgr3T	ELA31580	46	1961	102.752293578	0.0	
Mycgr3G92938_Mycgr3T	ELA31579	38	294	103.233256351	4e-91	


>>

44. EQ963475_0
Source: Aspergillus flavus NRRL3357 scf_1106286419142 genomic scaffold, whole genome shotgun sequence.

Number of proteins with BLAST hits to this cluster: 2
MultiGeneBlast score: 2.0
Cumulative Blast bit score: 2227

Table of genes, locations, strands and annotations of subject cluster:
EED53053	28874	30333	+	acyl-CoA_dehydrogenase_family_protein	no_locus_tag
EED53054	31473	31778	-	hypothetical_protein	no_locus_tag
EED53055	32033	33586	-	hypothetical_protein	no_locus_tag
EED53056	35160	36680	+	fungal_alpha-L-arabinofuranosidase,_putative	no_locus_tag
EED53057	37406	38082	-	DUF567_domain_protein	no_locus_tag
EED53058	38424	39355	+	conserved_hypothetical_protein	no_locus_tag
EED53059	39446	41257	-	hypothetical_protein	no_locus_tag
EED53060	41934	42940	+	conserved_hypothetical_protein	no_locus_tag
EED53061	44559	46931	-	dynamin,_putative	no_locus_tag
EED53062	48502	55653	-	nonsense-mediated_mRNA_decay_protein,_putative	no_locus_tag
EED53063	58927	59355	-	hypothetical_protein	no_locus_tag
EED53064	59588	60298	-	conserved_hypothetical_protein	no_locus_tag
EED53065	62819	64120	-	amine_oxidase,_putative	no_locus_tag
EED53066	64752	64957	-	hypothetical_protein	no_locus_tag
EED53067	65668	67179	+	monocarboxylate_transporter,_putative	no_locus_tag
EED53068	69054	70401	+	conserved_hypothetical_protein	no_locus_tag
EED53069	72026	74080	-	subtilisin,_putative	no_locus_tag
EED53070	80222	81403	+	conserved_hypothetical_protein	no_locus_tag

Table of Blast hits (query gene, subject gene, %identity, blast score, %coverage, e-value):
Mycgr3G42010_Mycgr3T	EED53062	47	2133	102.140672783	0.0	
Mycgr3G92938_Mycgr3T	EED53064	29	94	56.8129330254	7e-19	


>>

45. GG698906_3
Source: Nectria haematococca mpVI 77-13-4 chromosome 10 genomic scaffold NECHAsca_14_chr10_3_0, whole genome shotgun sequence.

Number of proteins with BLAST hits to this cluster: 2
MultiGeneBlast score: 2.0
Cumulative Blast bit score: 2175

Table of genes, locations, strands and annotations of subject cluster:
EEU41970	873435	874006	+	hypothetical_protein	no_locus_tag
EEU41971	876657	877093	+	predicted_protein	no_locus_tag
EEU41972	878689	879517	+	hypothetical_protein	no_locus_tag
EEU42142	882044	882484	-	hypothetical_protein	no_locus_tag
EEU42143	883414	884493	-	hypothetical_protein	no_locus_tag
EEU42144	885005	888085	-	hypothetical_protein	no_locus_tag
EEU42145	889526	896420	-	hypothetical_protein	no_locus_tag
EEU41973	897098	898443	+	hypothetical_protein	no_locus_tag
EEU41974	901657	902975	+	hypothetical_protein	no_locus_tag
EEU41975	903323	904410	+	predicted_protein	no_locus_tag
EEU41976	905595	906869	+	hypothetical_protein	no_locus_tag
EEU42146	907251	907784	-	hypothetical_protein	no_locus_tag
EEU41977	909044	910256	+	predicted_protein	no_locus_tag
EEU41978	910745	913000	+	hypothetical_protein	no_locus_tag
EEU42147	913041	916262	-	hypothetical_protein	no_locus_tag
EEU41979	916601	918746	+	hypothetical_protein	no_locus_tag

Table of Blast hits (query gene, subject gene, %identity, blast score, %coverage, e-value):
Mycgr3G42010_Mycgr3T	EEU42145	45	1941	101.529051988	0.0	
Mycgr3G92938_Mycgr3T	EEU41973	35	234	101.154734411	3e-68	


>>

46. GL385399_0
Source: Gaeumannomyces graminis var. tritici R3-111a-1 unplaced genomic scaffold supercont2.5, whole genome shotgun sequence.

Number of proteins with BLAST hits to this cluster: 2
MultiGeneBlast score: 2.0
Cumulative Blast bit score: 2171

Table of genes, locations, strands and annotations of subject cluster:
EJT72262	421866	422746	+	hypothetical_protein	no_locus_tag
EJT72263	423408	426641	+	hypothetical_protein	no_locus_tag
EJT72264	427811	428638	+	methyltransferase-UbiE_family_protein	no_locus_tag
EJT72265	429132	433707	+	hypothetical_protein	no_locus_tag
EJT72266	434137	436157	-	hypothetical_protein	no_locus_tag
EJT72267	439343	446527	-	hypothetical_protein	no_locus_tag
EJT72268	447491	449195	+	hypothetical_protein	no_locus_tag
EJT72269	449913	452271	+	hypothetical_protein	no_locus_tag
EJT72270	454675	455610	+	hypothetical_protein	no_locus_tag
EJT72271	456839	461738	-	glycogen_debranching_enzyme	no_locus_tag
EJT72272	462107	463082	+	hypothetical_protein	no_locus_tag
EJT72273	464472	465782	+	hypothetical_protein	no_locus_tag
EJT72274	467622	469224	+	glycerol-3-phosphate_dehydrogenase	no_locus_tag

Table of Blast hits (query gene, subject gene, %identity, blast score, %coverage, e-value):
Mycgr3G42010_Mycgr3T	EJT72267	47	1903	92.6168632591	0.0	
Mycgr3G92938_Mycgr3T	EJT72268	39	268	86.143187067	1e-80	


>>

47. JH725244_0
Source: Beauveria bassiana ARSEF 2860 unplaced genomic scaffold BBA_S00095, whole genome shotgun sequence.

Number of proteins with BLAST hits to this cluster: 2
MultiGeneBlast score: 2.0
Cumulative Blast bit score: 2170

Table of genes, locations, strands and annotations of subject cluster:
EJP60882	7235	8371	-	hypothetical_protein	no_locus_tag
EJP60883	9707	10975	+	hypothetical_protein	no_locus_tag
EJP60884	14321	15799	-	geranylgeranyl_pyrophosphate_synthetase	no_locus_tag
EJP60885	16047	24564	+	ATPase_protein	no_locus_tag

Table of Blast hits (query gene, subject gene, %identity, blast score, %coverage, e-value):
Mycgr3G42010_Mycgr3T	EJP60885	44	1922	102.140672783	0.0	
Mycgr3G92938_Mycgr3T	EJP60884	34	248	109.237875289	3e-73	


>>

48. GL891305_0
Source: Neurospora tetrasperma FGSC 2508 unplaced genomic scaffold NEUTE1scaffold_4, whole genome shotgun sequence.

Number of proteins with BLAST hits to this cluster: 2
MultiGeneBlast score: 2.0
Cumulative Blast bit score: 2162

Table of genes, locations, strands and annotations of subject cluster:
EGO56085	196463	196927	-	hypothetical_protein	no_locus_tag
EGO56086	197272	199766	-	hypothetical_protein	no_locus_tag
EGO56087	200673	201581	-	hypothetical_protein	no_locus_tag
EGO56088	202466	203494	-	hypothetical_protein	no_locus_tag
EGO56089	204325	205482	-	hypothetical_protein	no_locus_tag
EGO56090	205881	207592	-	hypothetical_protein	no_locus_tag
EGO56091	208085	209538	-	hypothetical_protein	no_locus_tag
EGO56092	210546	212459	+	hypothetical_protein	no_locus_tag
EGO56093	214565	221760	-	hypothetical_protein	no_locus_tag
EGO56094	223154	224970	+	hypothetical_protein	no_locus_tag
EGO56095	225718	228139	-	hypothetical_protein	no_locus_tag
EGO56096	229266	230202	+	hypothetical_protein	no_locus_tag
EGO56097	231056	233440	-	hypothetical_protein	no_locus_tag
EGO56098	234675	239337	-	hypothetical_protein	no_locus_tag
EGO56099	240796	241074	-	hypothetical_protein	no_locus_tag
EGO56100	241698	243625	-	hypothetical_protein	no_locus_tag

Table of Blast hits (query gene, subject gene, %identity, blast score, %coverage, e-value):
Mycgr3G42010_Mycgr3T	EGO56093	45	1956	101.31061599	0.0	
Mycgr3G92938_Mycgr3T	EGO56094	37	206	71.1316397229	2e-56	


>>

49. KB445558_1
Source: Baudoinia compniacensis UAMH 10762 unplaced genomic scaffold BAUCOscaffold_9, whole genome shotgun sequence.

Number of proteins with BLAST hits to this cluster: 2
MultiGeneBlast score: 2.0
Cumulative Blast bit score: 2158

Table of genes, locations, strands and annotations of subject cluster:
EMC94815	1032343	1034208	-	hypothetical_protein	no_locus_tag
EMC94816	1035164	1036978	+	hypothetical_protein	no_locus_tag
EMC94817	1037390	1037551	+	hypothetical_protein	no_locus_tag
EMC94818	1037773	1041234	-	hypothetical_protein	no_locus_tag
EMC94819	1042159	1042746	-	hypothetical_protein	no_locus_tag
EMC94820	1043193	1046693	+	hypothetical_protein	no_locus_tag
EMC94821	1047382	1047864	-	hypothetical_protein	no_locus_tag
EMC94822	1048283	1050219	+	hypothetical_protein	no_locus_tag
EMC94823	1050802	1051595	-	hypothetical_protein	no_locus_tag
EMC94824	1052973	1053926	+	hypothetical_protein	no_locus_tag
EMC94825	1054045	1056734	-	hypothetical_protein	no_locus_tag
EMC94826	1058514	1064026	-	hypothetical_protein	no_locus_tag
EMC94827	1065477	1066564	+	hypothetical_protein	no_locus_tag
EMC94828	1067000	1068628	+	hypothetical_protein	no_locus_tag
EMC94829	1070815	1071960	+	hypothetical_protein	no_locus_tag
EMC94830	1072686	1074932	+	hypothetical_protein	no_locus_tag
EMC94831	1079647	1081104	+	hypothetical_protein	no_locus_tag
EMC94832	1081658	1081831	-	hypothetical_protein	no_locus_tag
EMC94833	1082043	1082846	+	hypothetical_protein	no_locus_tag
EMC94834	1083250	1084069	+	hypothetical_protein	no_locus_tag

Table of Blast hits (query gene, subject gene, %identity, blast score, %coverage, e-value):
Mycgr3G31170_Mycgr3T	EMC94823	100	166	100.0	7e-50	
Mycgr3G41426_Mycgr3T	EMC94826	56	1992	101.57480315	0.0	


>>

50. GL698524_0
Source: Metarhizium acridum CQMa 102 unplaced genomic scaffold Scf_055, whole genome shotgun sequence.

Number of proteins with BLAST hits to this cluster: 2
MultiGeneBlast score: 2.0
Cumulative Blast bit score: 2156

Table of genes, locations, strands and annotations of subject cluster:
EFY87589	3979	5251	+	high_affinity_nickel_transport_protein_nic1	no_locus_tag
EFY87590	5386	6270	-	hypothetical_protein	no_locus_tag
EFY87591	7711	9299	+	Autophagy-related_protein_17	no_locus_tag
EFY87592	9705	11594	+	proteinase,_putative	no_locus_tag
EFY87593	15581	22118	-	AAA_family_ATPase,_putative	no_locus_tag
EFY87594	23101	24538	+	hypothetical_protein	no_locus_tag
EFY87595	25882	26775	-	hypothetical_protein	no_locus_tag
EFY87596	27754	28392	-	hypothetical_protein	no_locus_tag
EFY87597	32752	34104	-	hypothetical_protein	no_locus_tag
EFY87598	37207	40757	-	hypothetical_protein	no_locus_tag
EFY87599	42063	43252	-	hypothetical_protein	no_locus_tag

Table of Blast hits (query gene, subject gene, %identity, blast score, %coverage, e-value):
Mycgr3G42010_Mycgr3T	EFY87593	46	1900	93.75273045	0.0	
Mycgr3G92938_Mycgr3T	EFY87594	34	256	106.928406467	3e-76	


>>

51. GL891247_0
Source: Neurospora tetrasperma FGSC 2509 unplaced genomic scaffold NEUTE2scaffold_5, whole genome shotgun sequence.

Number of proteins with BLAST hits to this cluster: 2
MultiGeneBlast score: 2.0
Cumulative Blast bit score: 2149

Table of genes, locations, strands and annotations of subject cluster:
EGZ71050	3960096	3962023	+	hypothetical_protein	no_locus_tag
EGZ71051	3962647	3962925	+	hypothetical_protein	no_locus_tag
EGZ71052	3964379	3968993	+	hypothetical_protein	no_locus_tag
EGZ71053	3970276	3972660	+	hypothetical_protein	no_locus_tag
EGZ71054	3973514	3974450	-	hypothetical_protein	no_locus_tag
EGZ71055	3975577	3977998	+	HET-domain-containing_protein	no_locus_tag
EGZ71056	3979283	3980453	-	hypothetical_protein	no_locus_tag
EGZ71057	3981955	3989150	+	P-loop_containing_nucleoside_triphosphate hydrolase protein	no_locus_tag
EGZ71058	3990242	3992155	-	general_substrate_transporter	no_locus_tag
EGZ71059	3993163	3994615	+	UPF0075-domain-containing_protein	no_locus_tag
EGZ71060	3995108	3996819	+	C6_zinc_finger_domain_protein	no_locus_tag
EGZ71061	3997218	3998375	+	hypothetical_protein	no_locus_tag
EGZ71062	3999206	4000234	+	alpha-L-arabinofuranosidase_B	no_locus_tag
EGZ71063	4001119	4002027	+	alpha/beta-hydrolase	no_locus_tag
EGZ71064	4002934	4005428	+	OPT_superfamily_oligopeptide_transporter	no_locus_tag
EGZ71065	4005773	4006237	+	hypothetical_protein	no_locus_tag
EGZ71066	4007415	4010183	-	HET-domain-containing_protein	no_locus_tag

Table of Blast hits (query gene, subject gene, %identity, blast score, %coverage, e-value):
Mycgr3G42010_Mycgr3T	EGZ71057	45	1948	101.660113587	0.0	
Mycgr3G92938_Mycgr3T	EGZ71056	39	201	64.2032332564	1e-56	


>>

52. GL985074_0
Source: Trichoderma reesei QM6a unplaced genomic scaffold TRIREscaffold_19, whole genome shotgun sequence.

Number of proteins with BLAST hits to this cluster: 2
MultiGeneBlast score: 2.0
Cumulative Blast bit score: 2139

Table of genes, locations, strands and annotations of subject cluster:
EGR46243	264600	265955	-	proteinase_T-like_protein	no_locus_tag
EGR46150	270707	272048	+	predicted_protein	no_locus_tag
EGR46151	272362	273457	+	predicted_protein	no_locus_tag
EGR46152	274371	274899	+	predicted_protein	no_locus_tag
EGR46244	275437	275882	-	predicted_protein	no_locus_tag
EGR46153	277379	278168	+	predicted_protein	no_locus_tag
EGR46154	280159	281463	+	predicted_protein	no_locus_tag
EGR46245	281700	283047	-	predicted_protein	no_locus_tag
EGR46246	283689	290663	-	predicted_protein	no_locus_tag
EGR46155	291551	292927	+	predicted_protein	no_locus_tag
EGR46156	293602	294471	+	predicted_protein	no_locus_tag
EGR46247	294588	295520	-	predicted_protein	no_locus_tag
EGR46157	296086	296424	+	predicted_protein	no_locus_tag
EGR46248	299445	300625	-	predicted_protein	no_locus_tag
EGR46158	301270	303137	+	amino_acid_transporter	no_locus_tag
EGR46249	303380	305011	-	predicted_protein	no_locus_tag
EGR46159	307694	309682	+	predicted_protein	no_locus_tag
EGR46160	311610	312974	+	predicted_protein	no_locus_tag

Table of Blast hits (query gene, subject gene, %identity, blast score, %coverage, e-value):
Mycgr3G42010_Mycgr3T	EGR46246	43	1910	101.26692879	0.0	
Mycgr3G92938_Mycgr3T	EGR46155	35	229	81.9861431871	2e-66	


>>

53. CAGA01000005_0
Source: Claviceps purpurea 20.1, whole genome shotgun sequencing project.

Number of proteins with BLAST hits to this cluster: 2
MultiGeneBlast score: 2.0
Cumulative Blast bit score: 2137

Table of genes, locations, strands and annotations of subject cluster:
CCE27610	133256	134221	+	related_to_L-serine_dehydratase	no_locus_tag
CCE27611	135410	136137	-	related_to_Carboxymuconolactone_decarboxylase	no_locus_tag
CCE27612	138458	140245	+	uncharacterized_protein	no_locus_tag
CCE27613	141214	143013	-	uncharacterized_protein	no_locus_tag
CCE27614	144169	145685	+	uncharacterized_protein	no_locus_tag
CCE27615	146163	153324	-	related_to_ECM32-DNA_dependent_ATPase/DNA_helicase_B	no_locus_tag
CCE27616	153715	155292	+	uncharacterized_protein	no_locus_tag
CCE27617	157286	159176	-	uncharacterized_protein	no_locus_tag
CCE27618	160151	162365	+	uncharacterized_protein	no_locus_tag
CCE27619	162899	164896	-	uncharacterized_protein	no_locus_tag
CCE27620	166613	168333	+	uncharacterized_protein	no_locus_tag

Table of Blast hits (query gene, subject gene, %identity, blast score, %coverage, e-value):
Mycgr3G42010_Mycgr3T	CCE27615	44	1892	101.703800786	0.0	
Mycgr3G92938_Mycgr3T	CCE27616	33	245	104.849884527	1e-71	


>>

54. AABX02000071_0
Source: Neurospora crassa OR74A, whole genome shotgun sequencing project.

Number of proteins with BLAST hits to this cluster: 2
MultiGeneBlast score: 2.0
Cumulative Blast bit score: 2136

Table of genes, locations, strands and annotations of subject cluster:
EAA29695	97025	98963	+	conserved_hypothetical_protein	no_locus_tag
EAA29696	100898	105622	+	predicted_protein	no_locus_tag
EAA29697	106576	108984	+	predicted_protein	no_locus_tag
EAA29698	109816	110726	-	predicted_protein	no_locus_tag
EAA29699	115132	116926	-	predicted_protein	no_locus_tag
EAA29700	118319	125575	+	predicted_protein	no_locus_tag
EAA29701	126433	128355	-	hypothetical_protein	no_locus_tag

Table of Blast hits (query gene, subject gene, %identity, blast score, %coverage, e-value):
Mycgr3G42010_Mycgr3T	EAA29700	45	1980	102.096985583	0.0	
Mycgr3G92938_Mycgr3T	EAA29699	49	156	35.3348729792	1e-38	


>>

55. AFQF01000625_0
Source: Fusarium oxysporum Fo5176, whole genome shotgun sequencing project.

Number of proteins with BLAST hits to this cluster: 2
MultiGeneBlast score: 2.0
Cumulative Blast bit score: 2116

Table of genes, locations, strands and annotations of subject cluster:
EGU87652	26242	29504	+	hypothetical_protein	no_locus_tag
EGU87653	29808	31082	-	hypothetical_protein	no_locus_tag
EGU87654	32115	33619	-	hypothetical_protein	no_locus_tag
EGU87655	33896	34738	-	hypothetical_protein	no_locus_tag
EGU87656	36340	36691	-	hypothetical_protein	no_locus_tag
EGU87657	37598	39279	-	hypothetical_protein	no_locus_tag
EGU87658	41134	42756	+	hypothetical_protein	no_locus_tag
EGU87659	43290	44441	-	hypothetical_protein	no_locus_tag
EGU87660	45662	52690	-	hypothetical_protein	no_locus_tag
EGU87661	53495	54846	+	hypothetical_protein	no_locus_tag
EGU87662	57217	58524	+	hypothetical_protein	no_locus_tag
EGU87663	58771	62120	+	hypothetical_protein	no_locus_tag
EGU87664	62284	62817	-	hypothetical_protein	no_locus_tag
EGU87665	65756	68679	+	hypothetical_protein	no_locus_tag
EGU87666	68953	70495	-	hypothetical_protein	no_locus_tag
EGU87667	70916	73450	+	hypothetical_protein	no_locus_tag
EGU87668	73784	74714	-	hypothetical_protein	no_locus_tag

Table of Blast hits (query gene, subject gene, %identity, blast score, %coverage, e-value):
Mycgr3G42010_Mycgr3T	EGU87660	44	1880	102.359108781	0.0	
Mycgr3G92938_Mycgr3T	EGU87661	36	236	87.0669745958	5e-69	


>>

56. KB726184_0
Source: Fusarium oxysporum f. sp. cubense race 4 unplaced genomic scaffold scaffold30, whole genome shotgun sequence.

Number of proteins with BLAST hits to this cluster: 2
MultiGeneBlast score: 2.0
Cumulative Blast bit score: 2105

Table of genes, locations, strands and annotations of subject cluster:
EMT74590	40275	43046	+	hypothetical_protein	no_locus_tag
EMT74591	43441	46241	-	hypothetical_protein	no_locus_tag
EMT74592	49130	49663	+	Putative_protein_yjlB	no_locus_tag
EMT74593	49826	50122	-	hypothetical_protein	no_locus_tag
EMT74594	50746	51279	+	Putative_protein_yjlB	no_locus_tag
EMT74595	51442	52710	-	Stabilin-2	no_locus_tag
EMT74596	53703	54792	-	Cyclin_CCL1	no_locus_tag
EMT74597	55039	56346	-	hypothetical_protein	no_locus_tag
EMT74598	58719	60076	-	hypothetical_protein	no_locus_tag
EMT74599	60865	67901	+	NFX1-type_zinc_finger-containing_protein_1	no_locus_tag
EMT74600	68874	69953	+	hypothetical_protein	no_locus_tag
EMT74601	70699	71598	-	hypothetical_protein	no_locus_tag
EMT74602	74208	75509	+	hypothetical_protein	no_locus_tag
EMT74603	76851	81524	+	Canalicular_multispecific_organic_anion transporter 2	no_locus_tag
EMT74604	81624	83315	-	Cytochrome_P450_4F4	no_locus_tag
EMT74605	83967	85988	+	NADH-cytochrome_b5_reductase_1	no_locus_tag
EMT74606	86250	87977	+	High-affinity_methionine_permease	no_locus_tag

Table of Blast hits (query gene, subject gene, %identity, blast score, %coverage, e-value):
Mycgr3G42010_Mycgr3T	EMT74599	44	1875	102.009611184	0.0	
Mycgr3G92938_Mycgr3T	EMT74598	34	230	100.230946882	1e-66	


>>

57. ABDG02000020_2
Source: Trichoderma atroviride IMI 206040, whole genome shotgun sequencing project.

Number of proteins with BLAST hits to this cluster: 2
MultiGeneBlast score: 2.0
Cumulative Blast bit score: 2101

Table of genes, locations, strands and annotations of subject cluster:
EHK47659	1007295	1008968	+	hypothetical_protein	no_locus_tag
EHK47660	1009249	1010319	-	hypothetical_protein	no_locus_tag
EHK47661	1010546	1012616	-	hypothetical_protein	no_locus_tag
EHK47662	1015138	1017628	+	hypothetical_protein	no_locus_tag
EHK47663	1018706	1019118	-	hypothetical_protein	no_locus_tag
EHK47664	1020834	1021609	+	hypothetical_protein	no_locus_tag
EHK47665	1023555	1024730	+	hypothetical_protein	no_locus_tag
EHK47666	1025258	1032304	-	hypothetical_protein	no_locus_tag
EHK47667	1032982	1034381	+	hypothetical_protein	no_locus_tag
EHK47668	1035154	1035777	+	hypothetical_protein	no_locus_tag
EHK47669	1036323	1037574	-	hypothetical_protein	no_locus_tag
EHK47670	1039287	1041499	+	hypothetical_protein	no_locus_tag
EHK47881	1041717	1044844	-	glycosyltransferase_family_90_protein	no_locus_tag
EHK47671	1045765	1047846	+	hypothetical_protein	no_locus_tag
EHK47672	1050293	1051507	+	hypothetical_protein	no_locus_tag
EHK47673	1052252	1054182	+	hypothetical_protein	no_locus_tag
EHK47674	1054364	1055704	-	hypothetical_protein	no_locus_tag

Table of Blast hits (query gene, subject gene, %identity, blast score, %coverage, e-value):
Mycgr3G42010_Mycgr3T	EHK47666	43	1875	102.577544779	0.0	
Mycgr3G92938_Mycgr3T	EHK47667	36	226	81.5242494226	3e-65	


>>

58. AFNW01000011_0
Source: Fusarium pseudograminearum CS3096, whole genome shotgun sequencing project.

Number of proteins with BLAST hits to this cluster: 2
MultiGeneBlast score: 2.0
Cumulative Blast bit score: 2099

Table of genes, locations, strands and annotations of subject cluster:
EKJ79237	85052	86369	+	hypothetical_protein	no_locus_tag
EKJ79238	88162	88695	+	hypothetical_protein	no_locus_tag
EKJ79239	88887	90160	-	hypothetical_protein	no_locus_tag
EKJ79240	91272	92371	-	hypothetical_protein	no_locus_tag
EKJ79241	92621	93936	-	hypothetical_protein	no_locus_tag
EKJ79242	95879	96411	-	hypothetical_protein	no_locus_tag
EKJ79243	97173	98685	+	hypothetical_protein	no_locus_tag
EKJ79244	99066	104567	+	hypothetical_protein	no_locus_tag
EKJ79245	104797	111801	-	hypothetical_protein	no_locus_tag
EKJ79246	112506	113895	+	hypothetical_protein	no_locus_tag
EKJ79247	115095	116558	-	hypothetical_protein	no_locus_tag
EKJ79248	117484	118605	-	hypothetical_protein	no_locus_tag
EKJ79249	119778	121478	+	hypothetical_protein	no_locus_tag
EKJ79250	124725	125572	+	hypothetical_protein	no_locus_tag
EKJ79251	125811	126161	-	hypothetical_protein	no_locus_tag
EKJ79252	126455	128203	-	hypothetical_protein	no_locus_tag
EKJ79253	128580	129990	-	hypothetical_protein	no_locus_tag
EKJ79254	130856	132556	+	hypothetical_protein	no_locus_tag
EKJ79255	132706	136858	-	hypothetical_protein	no_locus_tag

Table of Blast hits (query gene, subject gene, %identity, blast score, %coverage, e-value):
Mycgr3G42010_Mycgr3T	EKJ79245	44	1882	101.135867191	0.0	
Mycgr3G92938_Mycgr3T	EKJ79246	33	217	82.4480369515	1e-61	


>>

59. DS995706_0
Source: Microsporum canis CBS 113480 supercont1.6 genomic scaffold, whole genome shotgun sequence.

Number of proteins with BLAST hits to this cluster: 2
MultiGeneBlast score: 2.0
Cumulative Blast bit score: 2097

Table of genes, locations, strands and annotations of subject cluster:
EEQ33491	455197	457545	+	conserved_hypothetical_protein	no_locus_tag
EEQ33492	458012	459636	-	glyoxylate_reductase	no_locus_tag
EEQ33493	460417	462601	-	cell_cycle_control_protein_cwf19	no_locus_tag
EEQ33494	462854	464095	+	ATPase_NPA3	no_locus_tag
EEQ33495	464373	465012	+	conserved_hypothetical_protein	no_locus_tag
EEQ33496	465401	467758	+	conserved_hypothetical_protein	no_locus_tag
EEQ33497	468388	469423	-	conserved_hypothetical_protein	no_locus_tag
EEQ33498	469891	470471	+	conserved_hypothetical_protein	no_locus_tag
EEQ33499	470929	472916	+	conserved_hypothetical_protein	no_locus_tag
EEQ33500	473557	480978	-	NFX1-type_zinc_finger-containing_protein_1	no_locus_tag
EEQ33501	481360	482668	+	conserved_hypothetical_protein	no_locus_tag
EEQ33502	483382	484364	-	predicted_protein	no_locus_tag
EEQ33503	486886	488966	+	leucine_Rich_Repeat_domain-containing_protein	no_locus_tag
EEQ33504	489478	491280	-	conserved_hypothetical_protein	no_locus_tag
EEQ33505	494102	496154	+	choline_transport_protein	no_locus_tag
EEQ33506	497087	498729	+	cytochrome_P450_3A8	no_locus_tag
EEQ33507	498993	500314	+	conserved_hypothetical_protein	no_locus_tag
EEQ33508	500529	501004	+	SpRPA12	no_locus_tag

Table of Blast hits (query gene, subject gene, %identity, blast score, %coverage, e-value):
Mycgr3G42010_Mycgr3T	EEQ33500	44	1891	102.49017038	0.0	
Mycgr3G92938_Mycgr3T	EEQ33501	41	206	58.1986143187	7e-58	


>>

60. GL629801_0
Source: Grosmannia clavigera kw1407 unplaced genomic scaffold GCSC_173, whole genome shotgun sequence.

Number of proteins with BLAST hits to this cluster: 2
MultiGeneBlast score: 2.0
Cumulative Blast bit score: 2094

Table of genes, locations, strands and annotations of subject cluster:
EFX00095	1544756	1551620	+	acetolactate_synthase	no_locus_tag
EFX00586	1554180	1555976	+	hypothetical_protein	no_locus_tag
EFX00683	1556620	1556994	+	hypothetical_protein	no_locus_tag
EFX00457	1557139	1557750	+	hypothetical_protein	no_locus_tag
EFX00489	1559231	1560795	+	umta_methyltransferase_family_protein	no_locus_tag
EFX00224	1561184	1562421	-	hypothetical_protein	no_locus_tag
EFX00520	1564325	1565346	-	duf341_domain_containing_protein	no_locus_tag
EFX00060	1566165	1573137	+	polyketide_synthase	no_locus_tag
EFX00687	1576602	1577205	+	hypothetical_protein	no_locus_tag
EFX00732	1580879	1581964	-	hypothetical_protein	no_locus_tag
EFX00625	1583364	1584362	+	extradiol_ring-cleavage_class_3_subunit_b	no_locus_tag
EFX00254	1586167	1587262	-	hypothetical_protein	no_locus_tag
EFX00537	1589167	1590542	+	integral_membrane_protein	no_locus_tag

Table of Blast hits (query gene, subject gene, %identity, blast score, %coverage, e-value):
Mycgr3G100089_Mycgr3	EFX00060	45	1880	101.604032997	0.0	
Mycgr3G104337_Mycgr3	EFX00520	47	214	92.828685259	1e-64	


>>

61. KE145354_1
Source: Glarea lozoyensis ATCC 20868 chromosome Unknown GLAREA11, whole genome shotgun sequence.

Number of proteins with BLAST hits to this cluster: 2
MultiGeneBlast score: 2.0
Cumulative Blast bit score: 2083

Table of genes, locations, strands and annotations of subject cluster:
EPE35645	1401316	1403213	+	Protein_kinase-like_(PK-like)	no_locus_tag
EPE35646	1406600	1407383	+	hypothetical_protein	no_locus_tag
EPE35647	1410330	1411220	+	hypothetical_protein	no_locus_tag
EPE35648	1411713	1416535	-	P-loop_containing_nucleoside_triphosphate hydrolase	no_locus_tag
EPE35649	1417685	1418671	-	hypothetical_protein	no_locus_tag
EPE35650	1420170	1427192	+	Thiolase-like_protein	no_locus_tag
EPE35651	1427895	1429196	-	NAD_kinase	no_locus_tag
EPE35652	1429820	1431217	+	Glycerol-3-phosphate_(1)-acyltransferase	no_locus_tag
EPE35653	1432866	1434359	-	hypothetical_protein	no_locus_tag
EPE35654	1434599	1439263	+	Protein_kinase-like_(PK-like)	no_locus_tag
EPE35655	1440949	1442646	+	Cytochrome_P450	no_locus_tag
EPE35656	1444351	1445742	+	ClpP/crotonase	no_locus_tag
EPE35657	1445996	1447177	-	Protein_kinase-like_(PK-like)	no_locus_tag

Table of Blast hits (query gene, subject gene, %identity, blast score, %coverage, e-value):
Mycgr3G100089_Mycgr3	EPE35650	44	1873	100.916590284	0.0	
Mycgr3G104337_Mycgr3	EPE35649	39	210	109.163346614	2e-63	


>>

62. KB725947_0
Source: Colletotrichum orbiculare MAFF 240422 unplaced genomic scaffold Scaffold_381, whole genome shotgun sequence.

Number of proteins with BLAST hits to this cluster: 2
MultiGeneBlast score: 2.0
Cumulative Blast bit score: 2078

Table of genes, locations, strands and annotations of subject cluster:
ENH82084	1857655	1859434	+	choline_oxidase	no_locus_tag
ENH82085	1861775	1864309	-	fungal_specific_transcription_factor	no_locus_tag
ENH82086	1866487	1868562	+	short-chain_dehydrogenase	no_locus_tag
ENH82087	1869225	1870116	-	hypothetical_protein	no_locus_tag
ENH82088	1870973	1874533	+	hypothetical_protein	no_locus_tag
ENH82089	1875690	1882772	-	polyketide_synthase	no_locus_tag
ENH82090	1887558	1888556	+	duf341_family	no_locus_tag
ENH82091	1891297	1896167	+	ABC_multidrug_transporter_mdr1	no_locus_tag
ENH82092	1896728	1898824	-	cytochrome_b5_type_b	no_locus_tag
ENH82093	1898864	1901793	-	sulfite_reductase_subunit_alpha	no_locus_tag
ENH82094	1904568	1905833	-	lipase_b_precursor	no_locus_tag
ENH82095	1906176	1906577	-	hypothetical_protein	no_locus_tag
ENH82096	1907522	1912148	-	heterokaryon_incompatibility_protein	no_locus_tag

Table of Blast hits (query gene, subject gene, %identity, blast score, %coverage, e-value):
Mycgr3G100089_Mycgr3	ENH82089	44	1868	101.283226398	0.0	
Mycgr3G104337_Mycgr3	ENH82090	42	210	99.6015936255	1e-63	


>>

63. KB707707_0
Source: Botryotinia fuckeliana BcDW1 unplaced genomic scaffold Scaffold_35, whole genome shotgun sequence.

Number of proteins with BLAST hits to this cluster: 2
MultiGeneBlast score: 2.0
Cumulative Blast bit score: 2077

Table of genes, locations, strands and annotations of subject cluster:
EMR90204	72505	74455	-	putative_class_i_alpha-mannosidase_protein	no_locus_tag
EMR90205	75660	76690	-	putative_calmodulin_protein	no_locus_tag
EMR90206	77100	78287	+	putative_snare_domain-containing_protein	no_locus_tag
EMR90207	80319	82062	+	putative_ser_thr_protein_phosphatase_family protein	no_locus_tag
EMR90208	84425	85893	+	putative_nucleoside_transporter_family_protein	no_locus_tag
EMR90209	87689	91382	+	putative_transcription_factor_c2h2_protein	no_locus_tag
EMR90210	92388	100652	-	putative_nfx1-type_zinc_finger-containing protein 1 protein	no_locus_tag
EMR90211	101324	102691	+	putative_geranylgeranyl_pyrophosphate_synthetase protein	no_locus_tag
EMR90212	103116	104914	-	putative_hexose_transporter_protein	no_locus_tag
EMR90213	105592	107370	+	putative_glycoside_hydrolase_subgroup_catalytic core protein	no_locus_tag
EMR90214	108784	110154	+	putative_cytochrome_p450_monooxygenase_protein	no_locus_tag
EMR90215	110510	110767	-	hypothetical_protein	no_locus_tag
EMR90216	111032	111469	-	hypothetical_protein	no_locus_tag
EMR90217	112262	114044	-	putative_maltose_permease_mal61_protein	no_locus_tag
EMR90218	115006	117480	+	putative_glycoside_hydrolase_family_78_sequence protein	no_locus_tag
EMR90219	118089	119038	+	hypothetical_protein	no_locus_tag
EMR90220	120173	121050	+	hypothetical_protein	no_locus_tag
EMR90221	121911	122330	+	hypothetical_protein	no_locus_tag

Table of Blast hits (query gene, subject gene, %identity, blast score, %coverage, e-value):
Mycgr3G42010_Mycgr3T	EMR90210	44	1867	103.538663172	0.0	
Mycgr3G92938_Mycgr3T	EMR90211	39	210	69.5150115473	2e-59	


>>

64. CAGA01000033_0
Source: Claviceps purpurea 20.1, whole genome shotgun sequencing project.

Number of proteins with BLAST hits to this cluster: 2
MultiGeneBlast score: 2.0
Cumulative Blast bit score: 2075

Table of genes, locations, strands and annotations of subject cluster:
CCE31711	259105	260046	+	uncharacterized_protein	no_locus_tag
CCE31712	265670	266742	+	related_to_YER185w,_Rta1p	no_locus_tag
CCE31713	267374	268910	+	probable_aspartyl_aminopeptidase	no_locus_tag
CCE31714	270057	271052	-	uncharacterized_protein	no_locus_tag
CCE31715	273940	275033	-	uncharacterized_protein	no_locus_tag
CCE31716	277091	283978	+	related_to_polyketide_synthase	no_locus_tag
CCE31717	287276	292937	-	uncharacterized_protein	no_locus_tag

Table of Blast hits (query gene, subject gene, %identity, blast score, %coverage, e-value):
Mycgr3G100089_Mycgr3	CCE31716	44	1871	100.962419798	0.0	
Mycgr3G104337_Mycgr3	CCE31715	41	204	101.593625498	1e-60	


>>

65. KB730345_1
Source: Fusarium oxysporum f. sp. cubense race 1 unplaced genomic scaffold scaffold299, whole genome shotgun sequence.

Number of proteins with BLAST hits to this cluster: 2
MultiGeneBlast score: 2.0
Cumulative Blast bit score: 2068

Table of genes, locations, strands and annotations of subject cluster:
ENH66881	419473	420673	+	Mitochondrial_dicarboxylate_transporter	no_locus_tag
ENH66882	420859	423235	-	hypothetical_protein	no_locus_tag
ENH66883	423814	425323	+	hypothetical_protein	no_locus_tag
ENH66884	425765	428520	-	hypothetical_protein	no_locus_tag
ENH66885	431459	431992	+	Putative_protein_yjlB	no_locus_tag
ENH66886	432156	433424	-	Stabilin-2	no_locus_tag
ENH66887	434416	435505	-	Cyclin_CCL1	no_locus_tag
ENH66888	435752	437059	-	hypothetical_protein	no_locus_tag
ENH66889	439433	440790	-	hypothetical_protein	no_locus_tag
ENH66890	441586	448935	+	NFX1-type_zinc_finger-containing_protein_1	no_locus_tag
ENH66891	449827	450873	+	hypothetical_protein	no_locus_tag
ENH66892	452230	453519	-	hypothetical_protein	no_locus_tag
ENH66893	454485	454673	-	hypothetical_protein	no_locus_tag
ENH66894	455795	457366	+	hypothetical_protein	no_locus_tag
ENH66895	458284	458634	+	hypothetical_protein	no_locus_tag
ENH66896	458861	460417	-	hypothetical_protein	no_locus_tag
ENH66897	463637	465202	-	hypothetical_protein	no_locus_tag
ENH66898	465455	468361	-	Killer_toxin_subunits_alpha/beta	no_locus_tag

Table of Blast hits (query gene, subject gene, %identity, blast score, %coverage, e-value):
Mycgr3G42010_Mycgr3T	ENH66890	44	1838	100.873743993	0.0	
Mycgr3G92938_Mycgr3T	ENH66889	37	230	80.3695150115	1e-66	


>>

66. CABT02000029_0
Source: Sordaria macrospora k-hell, whole genome shotgun sequencing project.

Number of proteins with BLAST hits to this cluster: 2
MultiGeneBlast score: 2.0
Cumulative Blast bit score: 2068

Table of genes, locations, strands and annotations of subject cluster:
CCC12634	391828	392636	+	not annotated	no_locus_tag
CCC12635	392935	394218	-	not annotated	no_locus_tag
CCC12636	395325	396472	+	not annotated	no_locus_tag
CCC12637	396641	399317	-	not annotated	no_locus_tag
CCC12638	400001	401041	-	not annotated	no_locus_tag
CCC12639	401251	401771	-	not annotated	no_locus_tag
CCC12640	404183	408198	-	not annotated	no_locus_tag
CCC12641	408670	409329	-	not annotated	no_locus_tag
CCC12642	411007	411966	-	not annotated	no_locus_tag
CCC12643	414023	421384	+	not annotated	no_locus_tag

Table of Blast hits (query gene, subject gene, %identity, blast score, %coverage, e-value):
Mycgr3G100089_Mycgr3	CCC12643	44	1852	100.962419798	0.0	
Mycgr3G104337_Mycgr3	CCC12642	41	216	100.796812749	4e-66	


>>

67. GL985061_0
Source: Trichoderma reesei QM6a unplaced genomic scaffold TRIREscaffold_6, whole genome shotgun sequence.

Number of proteins with BLAST hits to this cluster: 2
MultiGeneBlast score: 2.0
Cumulative Blast bit score: 2067

Table of genes, locations, strands and annotations of subject cluster:
EGR49750	467138	470596	+	vesicular_transport_protein	no_locus_tag
EGR49941	472904	474067	-	predicted_protein	no_locus_tag
EGR49942	484124	485739	-	glycosyltransferase_family_1	no_locus_tag
EGR49943	486801	487766	-	hypothetical_protein	no_locus_tag
EGR49751	489709	496750	+	polyketide_synthase	no_locus_tag
EGR49752	500672	501274	+	predicted_protein	no_locus_tag
EGR49753	502741	503205	+	predicted_protein	no_locus_tag
EGR49944	504033	506795	-	predicted_protein	no_locus_tag
EGR49754	509949	512211	+	glycoside_hydrolase_family_20	no_locus_tag
EGR49755	512920	513568	+	predicted_protein	no_locus_tag
EGR49945	514286	516064	-	predicted_protein	no_locus_tag

Table of Blast hits (query gene, subject gene, %identity, blast score, %coverage, e-value):
Mycgr3G100089_Mycgr3	EGR49751	45	1861	101.054078827	0.0	
Mycgr3G104337_Mycgr3	EGR49943	43	206	98.406374502	8e-62	


>>

68. GG697340_0
Source: Glomerella graminicola M1.001 genomic scaffold supercont1.10, whole genome shotgun sequence.

Number of proteins with BLAST hits to this cluster: 2
MultiGeneBlast score: 2.0
Cumulative Blast bit score: 2055

Table of genes, locations, strands and annotations of subject cluster:
EFQ28213	203918	207661	-	hypothetical_protein	no_locus_tag
EFQ28214	210383	212149	-	GMC_oxidoreductase	no_locus_tag
EFQ28215	215183	216697	+	aldehyde_dehydrogenase	no_locus_tag
EFQ28216	218621	225746	-	beta-ketoacyl_synthase_domain-containing protein	no_locus_tag
EFQ28217	230427	231402	+	hypothetical_protein	no_locus_tag
EFQ28218	233613	238526	+	ABC_transporter	no_locus_tag
EFQ28219	241391	246688	-	cytochrome_b5-like_Heme/Steroid_binding domain-containing protein	no_locus_tag

Table of Blast hits (query gene, subject gene, %identity, blast score, %coverage, e-value):
Mycgr3G100089_Mycgr3	EFQ28216	44	1851	101.466544455	0.0	
Mycgr3G104337_Mycgr3	EFQ28217	41	204	99.6015936255	3e-61	


>>

69. GL698722_0
Source: Metarhizium anisopliae ARSEF 23 unplaced genomic scaffold Scf_012, whole genome shotgun sequence.

Number of proteins with BLAST hits to this cluster: 2
MultiGeneBlast score: 2.0
Cumulative Blast bit score: 2046

Table of genes, locations, strands and annotations of subject cluster:
EFY97476	486292	486798	+	thioesterase_family_protein	no_locus_tag
EFY97477	486925	488983	-	C6_transcription_factor,_putative	no_locus_tag
EFY97478	489437	490507	+	malate/L-lactate_dehydrogenase	no_locus_tag
EFY97479	490997	491570	+	stress_responsive_A/B_barrel_domain_protein	no_locus_tag
EFY97480	492114	493385	+	high_affinity_nickel_transport_protein_nic1	no_locus_tag
EFY97481	495875	497463	+	Autophagy-_protein_17	no_locus_tag
EFY97482	497891	499784	+	proteinase,_putative	no_locus_tag
EFY97483	500744	502180	+	hypothetical_protein	no_locus_tag
EFY97484	503322	510301	-	nonsense-mediated_mRNA_decay_protein,_putative	no_locus_tag
EFY97485	511091	512508	+	hypothetical_protein	no_locus_tag
EFY97486	513879	514778	-	hypothetical_protein	no_locus_tag
EFY97487	516980	519522	-	F-box_domain_containing_protein	no_locus_tag
EFY97488	523614	524072	+	5-hydroxyisourate_hydrolase	no_locus_tag
EFY97489	524970	525989	-	short-chain_dehydrogenase,_putative	no_locus_tag
EFY97490	526786	528561	-	major_facilitator_superfamily_MFS_1	no_locus_tag
EFY97491	529344	529754	+	hypothetical_protein	no_locus_tag
EFY97492	530247	532446	+	cytochrome_P450,_putative	no_locus_tag

Table of Blast hits (query gene, subject gene, %identity, blast score, %coverage, e-value):
Mycgr3G42010_Mycgr3T	EFY97484	42	1813	101.26692879	0.0	
Mycgr3G92938_Mycgr3T	EFY97485	36	233	81.5242494226	1e-67	


>>

70. KB708021_2
Source: Botryotinia fuckeliana BcDW1 unplaced genomic scaffold Scaffold_349, whole genome shotgun sequence.

Number of proteins with BLAST hits to this cluster: 2
MultiGeneBlast score: 2.0
Cumulative Blast bit score: 2042

Table of genes, locations, strands and annotations of subject cluster:
EMR83048	192481	193329	+	putative_gmp_synthase_protein	no_locus_tag
EMR83049	194453	195580	+	putative_glycoside_hydrolase_family_25_protein	no_locus_tag
EMR83050	196231	197592	-	putative_gtp-binding_protein_gtr1_protein	no_locus_tag
EMR83051	199126	200892	-	putative_het_domain-containing_protein	no_locus_tag
EMR83052	202536	203468	-	hypothetical_protein	no_locus_tag
EMR83053	205230	209964	-	putative_abc_transporter_protein	no_locus_tag
EMR83054	210979	211937	-	putative_ef-hand_calcium-binding_domain_protein	no_locus_tag
EMR83055	213423	220647	+	putative_polyketide_synthase_protein	no_locus_tag
EMR83056	221791	223614	+	putative_low_temperature_requirement_a_protein	no_locus_tag
EMR83057	224766	226046	+	putative_kelch_repeat-containing_protein	no_locus_tag

Table of Blast hits (query gene, subject gene, %identity, blast score, %coverage, e-value):
Mycgr3G100089_Mycgr3	EMR83055	43	1827	100.962419798	0.0	
Mycgr3G104337_Mycgr3	EMR83054	45	215	95.6175298805	2e-65	


>>

71. FQ790281_1
Source: Botryotinia fuckeliana T4 SuperContig_330_1 genomic supercontig.

Number of proteins with BLAST hits to this cluster: 2
MultiGeneBlast score: 2.0
Cumulative Blast bit score: 2037

Table of genes, locations, strands and annotations of subject cluster:
CCD46343	722773	722934	-	predicted_protein	BofuT4_uP118930.1
CCD46344	723734	724582	+	similar_to_glutamine_amidotransferase_class-I	BofuT4_P118940.1
CCD46345	725706	726833	+	glycoside_hydrolase_family_25_protein	BofuT4_P118950.1
CCD46346	727484	728845	-	hypothetical_protein	BofuT4_P118960.1
CCD46347	729711	732145	-	hypothetical_protein	BofuT4_P118970.1
CDF43968	733789	734721	-	hypothetical_protein	BofuT4P330000018001
CCD46349	736483	740451	-	similar_to_ABC_transporter	BofuT4P330000028001
CCD46350	740511	741217	-	hypothetical_protein	BofuT4P330000029001
CCD46351	742232	743190	-	similar_to_EF-hand_calcium-binding_domain protein	BofuT4P330000030001
CCD46352	743951	744513	-	predicted_protein	BofuT4P330000031001
CCD46353	744676	751900	+	BcPKS8,_polyketide_synthase	BofuT4P330000032001
CCD46354	752966	755358	+	hypothetical_protein	BofuT4P330000033001
CCD46355	756019	757299	+	similar_to_kelch_repeat-containing_protein	BofuT4_P119050.1
CCD46356	757710	758181	-	hypothetical_protein	BofuT4_P119060.1
CCD46357	761137	762777	-	similar_to_transcription_factor_bHLH	BofuT4_P119070.1
CCD46358	768459	768950	+	predicted_protein	BofuT4_uP119080.1
CCD46359	770022	770183	+	predicted_protein	BofuT4_uP119090.1
CCD46360	770901	771080	+	predicted_protein	BofuT4_uP119100.1

Table of Blast hits (query gene, subject gene, %identity, blast score, %coverage, e-value):
Mycgr3G100089_Mycgr3	CCD46353	43	1823	101.054078827	0.0	
Mycgr3G104337_Mycgr3	CCD46351	45	215	95.6175298805	2e-65	


>>

72. GL385396_0
Source: Gaeumannomyces graminis var. tritici R3-111a-1 unplaced genomic scaffold supercont2.2, whole genome shotgun sequence.

Number of proteins with BLAST hits to this cluster: 2
MultiGeneBlast score: 2.0
Cumulative Blast bit score: 2032

Table of genes, locations, strands and annotations of subject cluster:
EJT78056	1899476	1899823	-	hypothetical_protein	no_locus_tag
EJT78057	1902638	1906339	+	hypothetical_protein	no_locus_tag
EJT78058	1907875	1908772	+	hypothetical_protein	no_locus_tag
EJT78059	1909011	1910769	-	hypothetical_protein	no_locus_tag
EJT78060	1911383	1917225	-	hypothetical_protein	no_locus_tag
EJT78061	1919096	1920062	-	hypothetical_protein	no_locus_tag
EJT78062	1922426	1929709	+	hypothetical_protein	no_locus_tag
EJT78063	1931219	1933617	+	DNA_polymerase_sigma	no_locus_tag
EJT78064	1935060	1937230	+	hypothetical_protein	no_locus_tag
EJT78065	1937863	1938974	+	hypothetical_protein	no_locus_tag
EJT78066	1939619	1943218	-	hypothetical_protein	no_locus_tag
EJT78067	1945916	1946430	-	hypothetical_protein	no_locus_tag
EJT78068	1947126	1948065	+	hypothetical_protein	no_locus_tag
EJT78069	1949660	1951481	+	hypothetical_protein	no_locus_tag

Table of Blast hits (query gene, subject gene, %identity, blast score, %coverage, e-value):
Mycgr3G100089_Mycgr3	EJT78062	44	1825	101.191567369	0.0	
Mycgr3G104337_Mycgr3	EJT78061	44	207	95.6175298805	2e-62	


>>

73. GL891307_0
Source: Neurospora tetrasperma FGSC 2508 unplaced genomic scaffold NEUTE1scaffold_6, whole genome shotgun sequence.

Number of proteins with BLAST hits to this cluster: 2
MultiGeneBlast score: 2.0
Cumulative Blast bit score: 2028

Table of genes, locations, strands and annotations of subject cluster:
EGO54651	2838600	2838821	+	hypothetical_protein	no_locus_tag
EGO54652	2856255	2871377	-	hypothetical_protein	no_locus_tag
EGO54653	2871926	2872129	-	hypothetical_protein	no_locus_tag
EGO54654	2873404	2874360	+	hypothetical_protein	no_locus_tag
EGO54655	2876087	2881260	+	hypothetical_protein	no_locus_tag
EGO54656	2882806	2884738	+	hypothetical_protein	no_locus_tag
EGO54657	2886231	2887387	-	hypothetical_protein	no_locus_tag
EGO54658	2889764	2891032	+	hypothetical_protein	no_locus_tag
EGO54659	2891330	2892219	-	hypothetical_protein	no_locus_tag
EGO54660	2892766	2894400	-	hypothetical_protein	no_locus_tag

Table of Blast hits (query gene, subject gene, %identity, blast score, %coverage, e-value):
Mycgr3G100089_Mycgr3	EGO54652	44	1815	100.733272227	0.0	
Mycgr3G104337_Mycgr3	EGO54654	41	213	99.6015936255	1e-64	


>>

74. GL891269_1
Source: Neurospora tetrasperma FGSC 2509 unplaced genomic scaffold NEUTE2scaffold_7, whole genome shotgun sequence.

Number of proteins with BLAST hits to this cluster: 2
MultiGeneBlast score: 2.0
Cumulative Blast bit score: 2028

Table of genes, locations, strands and annotations of subject cluster:
EGZ67869	991302	992936	+	kinase-like_protein	no_locus_tag
EGZ67870	993482	994371	+	RmlC-like_cupin	no_locus_tag
EGZ67871	994669	995937	-	hypothetical_protein	no_locus_tag
EGZ67872	996538	998279	+	Aldo/keto_reductase	no_locus_tag
EGZ67873	1000848	1002780	-	hypothetical_protein	no_locus_tag
EGZ67874	1004326	1009499	-	P-loop_containing_nucleoside_triphosphate hydrolase protein	no_locus_tag
EGZ67875	1011224	1012180	-	hypothetical_protein	no_locus_tag
EGZ67876	1013453	1013656	+	hypothetical_protein	no_locus_tag
EGZ67877	1014205	1029328	+	ketoacyl-synt-domain-containing_protein	no_locus_tag
EGZ67878	1030624	1030782	-	hypothetical_protein	no_locus_tag
EGZ67879	1032370	1032525	-	hypothetical_protein	no_locus_tag
EGZ67880	1035220	1036071	+	hypothetical_protein	no_locus_tag
EGZ67881	1046829	1047050	-	hypothetical_protein	no_locus_tag
EGZ67882	1047288	1047545	-	hypothetical_protein	no_locus_tag

Table of Blast hits (query gene, subject gene, %identity, blast score, %coverage, e-value):
Mycgr3G100089_Mycgr3	EGZ67877	44	1815	100.733272227	0.0	
Mycgr3G104337_Mycgr3	EGZ67875	41	213	99.6015936255	1e-64	


>>

75. KB021009_0
Source: Colletotrichum gloeosporioides Nara gc5 unplaced genomic scaffold scaffold605, whole genome shotgun sequence.

Number of proteins with BLAST hits to this cluster: 2
MultiGeneBlast score: 2.0
Cumulative Blast bit score: 2026

Table of genes, locations, strands and annotations of subject cluster:
ELA26921	343	3758	-	lipid_a_export_atp-binding_permease_protein msba	no_locus_tag
ELA26922	7465	8478	-	duf341_family	no_locus_tag
ELA26923	13784	20850	+	polyketide_synthase	no_locus_tag
ELA26924	21563	24444	-	ankyrin_repeat_protein	no_locus_tag
ELA26925	26251	27839	+	MFS_multidrug_transporter	no_locus_tag
ELA26926	28970	30073	+	C6_finger_domain-containing_protein	no_locus_tag
ELA26927	30178	31158	-	short-chain_dehydrogenase,_putative	no_locus_tag
ELA26928	31501	32842	-	NADPH--cytochrome_p450_reductase	no_locus_tag
ELA26929	33435	35918	-	fungal_specific_transcription_factor	no_locus_tag
ELA26930	37485	38585	+	alcohol_dehydrogenase,_putative	no_locus_tag
ELA26931	39450	40712	-	hypothetical_protein	no_locus_tag

Table of Blast hits (query gene, subject gene, %identity, blast score, %coverage, e-value):
Mycgr3G100089_Mycgr3	ELA26923	43	1817	101.512373969	0.0	
Mycgr3G104337_Mycgr3	ELA26922	42	209	99.6015936255	5e-63	


>>

76. CH476603_0
Source: Aspergillus terreus NIH2624 scaffold_10 genomic scaffold, whole genome shotgun sequence.

Number of proteins with BLAST hits to this cluster: 2
MultiGeneBlast score: 2.0
Cumulative Blast bit score: 2020

Table of genes, locations, strands and annotations of subject cluster:
EAU32442	604913	607649	-	GTPase-activating_protein_GYP7	no_locus_tag
EAU32443	608041	608618	-	predicted_protein	no_locus_tag
EAU32444	610355	611524	+	conserved_hypothetical_protein	no_locus_tag
EAU32445	612716	613472	+	conserved_hypothetical_protein	no_locus_tag
EAU32446	614039	615196	+	hypothetical_protein	no_locus_tag
EAU32447	615788	617205	+	hypothetical_protein	no_locus_tag
EAU32448	617708	618290	+	conserved_hypothetical_protein	no_locus_tag
EAU32449	618833	620758	-	predicted_protein	no_locus_tag
EAU32450	621328	622182	+	predicted_protein	no_locus_tag
EAU32451	623328	630255	+	hypothetical_protein	no_locus_tag
EAU32452	631817	634928	+	predicted_protein	no_locus_tag
EAU32453	635506	637438	-	conserved_hypothetical_protein	no_locus_tag
EAU32454	638596	639852	+	conserved_hypothetical_protein	no_locus_tag
EAU32455	641804	645435	+	conserved_hypothetical_protein	no_locus_tag
EAU32456	647069	651135	-	predicted_protein	no_locus_tag

Table of Blast hits (query gene, subject gene, %identity, blast score, %coverage, e-value):
Mycgr3G100089_Mycgr3	EAU32451	46	1889	101.466544455	0.0	
Mycgr3G104337_Mycgr3	EAU32450	32	131	96.015936255	1e-33	


>>

77. KE148164_0
Source: Ophiostoma piceae UAMH 11346 chromosome Unknown scf19, whole genome shotgun sequence.

Number of proteins with BLAST hits to this cluster: 2
MultiGeneBlast score: 2.0
Cumulative Blast bit score: 2014

Table of genes, locations, strands and annotations of subject cluster:
EPE03864	208792	211719	-	potassium_channel	no_locus_tag
EPE03865	212620	215121	+	ubiquitin_fusion_degradation_protein	no_locus_tag
EPE03866	215186	216292	-	hypothetical_protein	no_locus_tag
EPE03867	217305	217771	-	hypothetical_protein	no_locus_tag
EPE03868	217864	218200	+	hypothetical_protein	no_locus_tag
EPE03869	218525	223040	-	abc_transporter	no_locus_tag
EPE03870	225996	226821	-	ef-hand_calcium-binding_domain_protein	no_locus_tag
EPE03871	233951	240763	+	polyketide_synthase	no_locus_tag
EPE03872	241505	246112	-	hypothetical_protein	no_locus_tag
EPE03873	253736	254971	-	hypothetical_protein	no_locus_tag
EPE03874	255461	257371	+	glucosidase_2_subunit_beta	no_locus_tag
EPE03875	257650	259555	-	hypothetical_protein	no_locus_tag
EPE03876	259655	267616	+	phosphatidylinositol_3-kinase_tor2	no_locus_tag

Table of Blast hits (query gene, subject gene, %identity, blast score, %coverage, e-value):
Mycgr3G100089_Mycgr3	EPE03871	43	1807	102.428964253	0.0	
Mycgr3G104337_Mycgr3	EPE03870	42	207	98.8047808765	1e-62	


>>

78. ACJE01000003_1
Source: Aspergillus niger ATCC 1015, whole genome shotgun sequencing project.

Number of proteins with BLAST hits to this cluster: 2
MultiGeneBlast score: 2.0
Cumulative Blast bit score: 2003

Table of genes, locations, strands and annotations of subject cluster:
EHA27399	581482	582764	+	hypothetical_protein	no_locus_tag
EHA27400	583414	585327	-	hypothetical_protein	no_locus_tag
EHA27401	586604	587545	-	hypothetical_protein	no_locus_tag
EHA27402	588726	589930	-	hypothetical_protein	no_locus_tag
EHA27403	590777	592618	+	hypothetical_protein	no_locus_tag
EHA27404	593136	595006	+	hypothetical_protein	no_locus_tag
EHA27405	596222	598235	+	hypothetical_protein	no_locus_tag
EHA27406	599395	600497	+	hypothetical_protein	no_locus_tag
EHA27407	602133	603048	-	hypothetical_protein	no_locus_tag
EHA27408	604912	611896	+	hypothetical_protein	no_locus_tag
EHA27409	613108	615065	+	hypothetical_protein	no_locus_tag
EHA27410	616750	620047	+	hypothetical_protein	no_locus_tag
EHA27411	621045	622887	-	amine_oxidase	no_locus_tag
EHA27412	627011	628099	+	hypothetical_protein	no_locus_tag
EHA27413	629480	630363	+	hypothetical_protein	no_locus_tag
EHA27414	630897	631796	+	hypothetical_protein	no_locus_tag

Table of Blast hits (query gene, subject gene, %identity, blast score, %coverage, e-value):
Mycgr3G100089_Mycgr3	EHA27408	44	1794	102.062328139	0.0	
Mycgr3G104337_Mycgr3	EHA27407	44	209	98.8047808765	3e-63	


>>

79. HF679030_3
Source: Fusarium fujikuroi IMI 58289 draft genome, chromosome FFUJ_chr08.

Number of proteins with BLAST hits to this cluster: 2
MultiGeneBlast score: 2.0
Cumulative Blast bit score: 1998

Table of genes, locations, strands and annotations of subject cluster:
CCT72092	449878	451277	+	probable_NADH_cytb-reductase	FFUJ_13910
CCT72093	451542	453266	+	probable_high_affinity_methionine_permease	FFUJ_13909
CCT72094	453666	454868	+	probable_saccharopine_dehydrogenase_(NAD, L-lysine-forming)	FFUJ_13908
CCT72095	455030	456542	-	related_to_allantoate_permease	FFUJ_13907
CCT72096	457101	458085	+	related_to_D-arabinitol_2-dehydrogenase	FFUJ_13906
CCT72097	458540	459087	-	related_to_ribose-5-phosphate_isomerase	FFUJ_13905
CCT72098	459508	460424	+	related_to_fructose-bisphosphate_aldolase	FFUJ_13904
CCT72099	460490	462352	-	uncharacterized_protein	FFUJ_13903
CCT72100	462818	464651	+	related_to_dihydroxyacetone_kinase	FFUJ_13902
CCT72101	465995	467203	-	related_to_beta_transducin-like_protein	FFUJ_13901
CCT73103	467577	474600	-	related_to_ECM32-DNA_dependent_ATPase/DNA helicase B	FFUJ_13900
CCT72102	475384	476735	+	uncharacterized_protein	FFUJ_13899
CCT72103	479133	480439	+	related_to_lysophosphatidic_acid_acyltransferase	FFUJ_13898
CCT72104	480683	481776	+	related_to_cyclin_CCL1	FFUJ_13897
CCT72105	482778	484045	+	related_to_TGF_beta_induced_protein_ig-h3 precursor	FFUJ_13896
CCT72106	484206	484739	-	uncharacterized_protein	FFUJ_13895
CCT72107	487670	489217	+	related_to_integral_membrane_protein_PTH11	FFUJ_13894
CCT72108	489830	490460	+	uncharacterized_protein	FFUJ_13893
CCT72109	490828	492369	-	related_to_DUF895_domain_membrane_protein	FFUJ_13892
CCT72110	492956	495313	+	uncharacterized_protein	FFUJ_13891
CCT73064	495388	496581	-	probable_dicarboxylate_carrier_protein	FFUJ_13890

Table of Blast hits (query gene, subject gene, %identity, blast score, %coverage, e-value):
Mycgr3G42010_Mycgr3T	CCT73103	43	1771	100.742682394	0.0	
Mycgr3G92938_Mycgr3T	CCT72102	32	227	100.0	2e-65	


>>

80. KE148164_1
Source: Ophiostoma piceae UAMH 11346 chromosome Unknown scf19, whole genome shotgun sequence.

Number of proteins with BLAST hits to this cluster: 2
MultiGeneBlast score: 2.0
Cumulative Blast bit score: 1985

Table of genes, locations, strands and annotations of subject cluster:
EPE03903	344428	346924	-	transcription_factor	no_locus_tag
EPE03904	358498	360216	-	fluconazole_resistance_protein_1	no_locus_tag
EPE03905	361732	363267	-	hypothetical_protein	no_locus_tag
EPE03906	363979	371364	-	aaa_family_ATPase	no_locus_tag
EPE03907	372017	373771	+	geranylgeranyl_pyrophosphate_synthetase	no_locus_tag
EPE03908	383334	385001	+	hexose_transporter	no_locus_tag
EPE03909	386154	388971	+	hypothetical_protein	no_locus_tag
EPE03910	389766	391319	+	aldehyde_dehydrogenase	no_locus_tag
EPE03911	391688	393286	-	isotrichodermin_c-15_hydroxylase	no_locus_tag

Table of Blast hits (query gene, subject gene, %identity, blast score, %coverage, e-value):
Mycgr3G42010_Mycgr3T	EPE03906	41	1766	108.824814329	0.0	
Mycgr3G92938_Mycgr3T	EPE03907	35	219	93.9953810624	2e-61	


>>

81. JH921436_0
Source: Marssonina brunnea f. sp. 'multigermtubi' MB_m1 unplaced genomic scaffold M6_S00009, whole genome shotgun sequence.

Number of proteins with BLAST hits to this cluster: 2
MultiGeneBlast score: 2.0
Cumulative Blast bit score: 1982

Table of genes, locations, strands and annotations of subject cluster:
EKD17570	1810086	1812240	+	autophagy_protein	no_locus_tag
EKD17571	1812797	1814366	+	peroxisomal_adenine_nucleotide_transporter_1	no_locus_tag
EKD17572	1814921	1816122	+	hypothetical_protein	no_locus_tag
EKD17573	1818089	1819299	-	zinc_finger_containing_protein	no_locus_tag
EKD17574	1820213	1821530	+	putative_tafazzin	no_locus_tag
EKD17575	1822559	1824358	-	Phosphomannomutase	no_locus_tag
EKD17576	1825800	1826720	-	pyridoxine	no_locus_tag
EKD17577	1827024	1827981	+	AtaAp_protein	no_locus_tag
EKD17578	1829718	1831221	-	hypothetical_protein	no_locus_tag
EKD17579	1831726	1839437	+	NFX1-type_zinc_finger-containing_protein_1	no_locus_tag
EKD17580	1840823	1841364	-	hypothetical_protein	no_locus_tag
EKD17581	1842789	1844103	+	Ni2+-Co2+_transporter_transition_metal_uptake transporter	no_locus_tag
EKD17582	1849122	1850397	-	hypothetical_protein	no_locus_tag

Table of Blast hits (query gene, subject gene, %identity, blast score, %coverage, e-value):
Mycgr3G42010_Mycgr3T	EKD17579	42	1777	105.591961555	0.0	
Mycgr3G92938_Mycgr3T	EKD17578	36	205	68.3602771363	4e-57	


>>

82. GL385397_2
Source: Gaeumannomyces graminis var. tritici R3-111a-1 unplaced genomic scaffold supercont2.3, whole genome shotgun sequence.

Number of proteins with BLAST hits to this cluster: 2
MultiGeneBlast score: 2.0
Cumulative Blast bit score: 1980

Table of genes, locations, strands and annotations of subject cluster:
EJT77321	6323880	6324293	-	hypothetical_protein	no_locus_tag
EJT77322	6324702	6325847	-	hypothetical_protein	no_locus_tag
EJT77323	6326427	6328872	-	hypothetical_protein	no_locus_tag
EJT77324	6329256	6329957	-	hypothetical_protein	no_locus_tag
EJT77325	6330409	6331728	-	hypothetical_protein	no_locus_tag
EJT77326	6342367	6349492	-	hypothetical_protein	no_locus_tag
EJT77327	6351500	6352493	+	hypothetical_protein	no_locus_tag
EJT77328	6353944	6358977	+	hypothetical_protein	no_locus_tag
EJT77329	6359346	6360665	-	hypothetical_protein	no_locus_tag
EJT77330	6360761	6361480	-	hypothetical_protein	no_locus_tag
EJT77331	6361779	6362366	+	hypothetical_protein	no_locus_tag
EJT77332	6362728	6364400	+	hypothetical_protein	no_locus_tag
EJT77333	6364684	6365331	-	hypothetical_protein	no_locus_tag
EJT77334	6366741	6367950	-	hypothetical_protein	no_locus_tag
EJT77335	6368928	6370189	-	hypothetical_protein	no_locus_tag
EJT77336	6370713	6372444	-	5'-nucleotidase	no_locus_tag

Table of Blast hits (query gene, subject gene, %identity, blast score, %coverage, e-value):
Mycgr3G100089_Mycgr3	EJT77326	43	1763	102.887259395	0.0	
Mycgr3G104337_Mycgr3	EJT77327	42	217	99.6015936255	2e-66	


>>

83. CP003009_0
Source: Thielavia terrestris NRRL 8126 chromosome 1, complete sequence.

Number of proteins with BLAST hits to this cluster: 2
MultiGeneBlast score: 2.0
Cumulative Blast bit score: 1976

Table of genes, locations, strands and annotations of subject cluster:
AEO64470	8720085	8722442	+	hypothetical_protein	THITE_2110633
AEO64471	8723685	8725866	-	hypothetical_protein	THITE_2110636
AEO64472	8728063	8730708	+	glycoside_hydrolase_family_2_protein	THITE_2110638
AEO64473	8730831	8732004	-	hypothetical_protein	THITE_2110640
AEO64474	8732550	8737419	-	hypothetical_protein	THITE_2040380
AEO64475	8739834	8740796	-	hypothetical_protein	THITE_2037371
AEO64476	8743360	8750632	+	polyketide_synthase	THITE_123823
AEO64477	8751428	8753560	-	hypothetical_protein	THITE_2142385
AEO64478	8755334	8756280	-	hypothetical_protein	THITE_74555
AEO64479	8756804	8758561	+	hypothetical_protein	THITE_2110648
AEO64480	8761149	8766032	+	hypothetical_protein	THITE_2110651
AEO64481	8766998	8767633	-	hypothetical_protein	THITE_2110654
AEO64482	8769227	8771906	+	hypothetical_protein	THITE_2110656

Table of Blast hits (query gene, subject gene, %identity, blast score, %coverage, e-value):
Mycgr3G100089_Mycgr3	AEO64476	42	1755	101.145737855	0.0	
Mycgr3G104337_Mycgr3	AEO64475	43	221	99.203187251	1e-67	


>>

84. DS572699_0
Source: Verticillium dahliae VdLs.17 supercont1.5 genomic scaffold, whole genome shotgun sequence.

Number of proteins with BLAST hits to this cluster: 2
MultiGeneBlast score: 2.0
Cumulative Blast bit score: 1975

Table of genes, locations, strands and annotations of subject cluster:
EGY22017	1500448	1501474	-	hypothetical_protein	no_locus_tag
EGY22018	1501949	1502650	+	hypothetical_protein	no_locus_tag
EGY22019	1503228	1504912	-	mitochondrial_inner_membrane_translocase_subunit TIM44	no_locus_tag
EGY22020	1505384	1506130	+	mitochondrial_ribosomal_protein_S18	no_locus_tag
EGY22021	1506436	1507278	-	hag1	no_locus_tag
EGY22022	1508332	1509968	+	GTP-dependent_nucleic_acid-binding_protein_engD	no_locus_tag
EGY22023	1510190	1512025	-	exopolygalacturonase	no_locus_tag
EGY22024	1512752	1513198	-	thioredoxin	no_locus_tag
EGY22025	1514042	1515821	+	drug_resistance_protein	no_locus_tag
EGY22026	1516713	1523486	-	fatty_acid_synthase_S-acetyltransferase	no_locus_tag
EGY22027	1524238	1525299	+	hypothetical_protein	no_locus_tag
EGY22028	1525907	1529426	-	3-hydroxyisobutyrate_dehydrogenase	no_locus_tag
EGY22029	1530013	1532403	+	hypothetical_protein	no_locus_tag
EGY22030	1533491	1535100	+	phthalate_transporter	no_locus_tag
EGY22031	1535841	1536458	+	hypothetical_protein	no_locus_tag
EGY22032	1537220	1538028	-	hypothetical_protein	no_locus_tag
EGY22033	1539140	1539869	-	cutinase-2	no_locus_tag
EGY22034	1542234	1544693	+	vacuolar_protein_sorting-associated_protein	no_locus_tag

Table of Blast hits (query gene, subject gene, %identity, blast score, %coverage, e-value):
Mycgr3G100089_Mycgr3	EGY22026	44	1794	100.87076077	0.0	
Mycgr3G104337_Mycgr3	EGY22027	38	181	101.195219124	6e-52	


>>

85. CM001231_3
Source: Magnaporthe oryzae 70-15 chromosome 1, whole genome shotgun sequence.

Number of proteins with BLAST hits to this cluster: 2
MultiGeneBlast score: 2.0
Cumulative Blast bit score: 1970

Table of genes, locations, strands and annotations of subject cluster:
EHA57852	5730278	5730822	+	hypothetical_protein	no_locus_tag
EHA57853	5730884	5731599	+	hypothetical_protein	no_locus_tag
EHA57854	5748736	5755754	-	lovastatin_nonaketide_synthase	no_locus_tag
EHA57855	5757154	5758404	-	zeaxanthin_epoxidase	no_locus_tag
EHA57856	5759786	5760533	+	hypothetical_protein	no_locus_tag
EHA57857	5761734	5763376	+	hypothetical_protein	no_locus_tag
EHA57858	5763555	5764268	-	hypothetical_protein	no_locus_tag
EHA57859	5764790	5765659	-	hypothetical_protein	no_locus_tag
EHA57860	5766500	5767507	+	hypothetical_protein	no_locus_tag
EHA57861	5768694	5769176	+	hypothetical_protein	no_locus_tag
EHA57862	5775475	5776069	-	hypothetical_protein	no_locus_tag
EHA57863	5776651	5778599	+	hypothetical_protein	no_locus_tag
EHA57864	5781399	5787022	+	spermidine/putrescine_import_ATP-binding_protein potA	no_locus_tag

Table of Blast hits (query gene, subject gene, %identity, blast score, %coverage, e-value):
Mycgr3G100089_Mycgr3	EHA57854	42	1755	101.054078827	0.0	
Mycgr3G104337_Mycgr3	EHA57860	43	216	95.6175298805	1e-65	


>>

86. AM270302_0
Source: Aspergillus niger contig An13c0080, genomic contig.

Number of proteins with BLAST hits to this cluster: 2
MultiGeneBlast score: 2.0
Cumulative Blast bit score: 1965

Table of genes, locations, strands and annotations of subject cluster:
CAK41634	3850	6559	+	unnamed	An13g02350
CAK41635	7192	9105	-	not_annotated	An13g02360
CAK41636	9739	11410	-	not_annotated	An13g02370
CAK41637	12504	13708	-	unnamed	An13g02380
CAK41638	14555	16597	+	not_annotated	An13g02390
CAK41639	17814	19902	+	not_annotated	An13g02400
CAK41640	20694	22152	+	not_annotated	An13g02410
CAK41641	23726	24641	-	not_annotated	An13g02420
CAK41642	26479	33983	+	not_annotated	An13g02430
CAK41643	34703	37042	+	unnamed	An13g02450
CAK41644	38345	41642	+	not_annotated	An13g02460
CAK41645	42070	42457	+	hypothetical_protein	An13g02470
CAK41646	42640	44476	-	unnamed	An13g02480
CAK41647	45634	48439	+	hypothetical_protein	An13g02500
CAK41648	48606	49694	+	unnamed	An13g02510
CAK41649	49837	50534	-	hypothetical_protein	An13g02520
CAK41650	51075	51799	+	unnamed	An13g02530
CAK41651	52492	53391	+	not_annotated	An13g02540
CAK41652	53848	54839	-	hypothetical_protein	An13g02550

Table of Blast hits (query gene, subject gene, %identity, blast score, %coverage, e-value):
Mycgr3G100089_Mycgr3	CAK41642	44	1756	102.474793767	0.0	
Mycgr3G104337_Mycgr3	CAK41641	44	209	98.8047808765	3e-63	


>>

87. DF126480_0
Source: Aspergillus kawachii IFO 4308 DNA, contig: scaffold00034, whole genome shotgun sequence.

Number of proteins with BLAST hits to this cluster: 2
MultiGeneBlast score: 2.0
Cumulative Blast bit score: 1958

Table of genes, locations, strands and annotations of subject cluster:
GAA91454	327273	329399	+	hypothetical_protein	no_locus_tag
GAA91455	330224	331858	-	MFS_transporter	no_locus_tag
GAA91456	333116	334687	+	MATE_efflux_family_protein_subfamily	no_locus_tag
GAA91457	335618	337221	+	agmatinase	no_locus_tag
GAA91458	338299	339522	+	similar_to_An14g05950	no_locus_tag
GAA91459	341582	342124	-	similar_to_An10g00090	no_locus_tag
GAA91460	343999	351140	-	AAA_family_ATPase	no_locus_tag
GAA91461	351465	352917	+	geranylgeranyl_pyrophosphate_synthetase	no_locus_tag
GAA91462	354134	354984	+	hypothetical_protein	no_locus_tag
GAA91463	355973	357072	+	similar_to_An14g07400	no_locus_tag
GAA91464	357261	360935	-	class_V_chitinase	no_locus_tag
GAA91465	363401	370204	+	hypothetical_protein	no_locus_tag
GAA91466	372445	373510	+	hypothetical_protein	no_locus_tag

Table of Blast hits (query gene, subject gene, %identity, blast score, %coverage, e-value):
Mycgr3G42010_Mycgr3T	GAA91460	47	1768	85.1900393185	0.0	
Mycgr3G92938_Mycgr3T	GAA91461	31	190	95.8429561201	2e-51	


>>

88. JH725151_1
Source: Beauveria bassiana ARSEF 2860 unplaced genomic scaffold BBA_S00002, whole genome shotgun sequence.

Number of proteins with BLAST hits to this cluster: 2
MultiGeneBlast score: 2.0
Cumulative Blast bit score: 1952

Table of genes, locations, strands and annotations of subject cluster:
EJP70137	1194086	1195267	+	small_nucleolar_ribonucleoprotein_complex component (Utp5)	no_locus_tag
EJP70138	1196004	1197902	-	hypothetical_protein	no_locus_tag
EJP70139	1202330	1206037	+	hypothetical_protein	no_locus_tag
EJP70140	1206587	1208305	-	amino_acid_permease	no_locus_tag
EJP70141	1209213	1216452	-	lovastatin_nonaketide_synthase	no_locus_tag
EJP70142	1221799	1222797	+	EF-hand_calcium-binding_domain_protein	no_locus_tag
EJP70143	1224748	1226436	+	UDP-glucoronosyl_and_UDP-glucosyl_transferase family protein	no_locus_tag
EJP70144	1226724	1228871	-	protein_(fungal_and_bacterial)	no_locus_tag
EJP70145	1232367	1233773	+	C6_transcription_factor,_putative	no_locus_tag
EJP70146	1235553	1237305	+	major_facilitator_superfamily_transporter	no_locus_tag
EJP70147	1237900	1238351	-	Ribonuclease/ribotoxin	no_locus_tag
EJP70148	1240230	1241543	-	integral_membrane_protein	no_locus_tag

Table of Blast hits (query gene, subject gene, %identity, blast score, %coverage, e-value):
Mycgr3G100089_Mycgr3	EJP70141	43	1758	104.720439963	0.0	
Mycgr3G104337_Mycgr3	EJP70142	41	195	100.0	7e-58	


>>

89. CH408034_1
Source: Chaetomium globosum CBS 148.51 scaffold_6 genomic scaffold, whole genome shotgun sequence.

Number of proteins with BLAST hits to this cluster: 2
MultiGeneBlast score: 2.0
Cumulative Blast bit score: 1948

Table of genes, locations, strands and annotations of subject cluster:
EAQ84725	1222984	1224827	-	hypothetical_protein	no_locus_tag
EAQ84726	1225272	1226805	+	hypothetical_protein	no_locus_tag
EAQ84727	1228303	1230898	+	hypothetical_protein	no_locus_tag
EAQ84728	1231000	1232153	-	conserved_hypothetical_protein	no_locus_tag
EAQ84729	1233922	1234341	+	hypothetical_protein	no_locus_tag
EAQ84730	1235132	1239454	-	hypothetical_protein	no_locus_tag
EAQ84731	1241032	1242593	-	hypothetical_protein	no_locus_tag
EAQ84732	1245180	1252426	+	hypothetical_protein	no_locus_tag
EAQ84733	1252965	1255119	-	hypothetical_protein	no_locus_tag
EAQ84734	1258048	1260516	-	hypothetical_protein	no_locus_tag
EAQ84735	1261328	1262727	-	conserved_hypothetical_protein	no_locus_tag
EAQ84736	1263118	1264250	-	hypothetical_protein	no_locus_tag
EAQ84737	1265463	1267300	+	hypothetical_protein	no_locus_tag
EAQ84738	1269509	1270613	+	hypothetical_protein	no_locus_tag
EAQ84739	1271297	1274099	-	hypothetical_protein	no_locus_tag

Table of Blast hits (query gene, subject gene, %identity, blast score, %coverage, e-value):
Mycgr3G100089_Mycgr3	EAQ84732	43	1787	100.779101742	0.0	
Mycgr3G104337_Mycgr3	EAQ84731	41	161	78.4860557769	2e-44	


>>

90. AABX02000004_0
Source: Neurospora crassa OR74A, whole genome shotgun sequencing project.

Number of proteins with BLAST hits to this cluster: 2
MultiGeneBlast score: 2.0
Cumulative Blast bit score: 1940

Table of genes, locations, strands and annotations of subject cluster:
EAA28899	124736	132387	-	hypothetical_protein	no_locus_tag
EAA29584	134461	135421	+	conserved_hypothetical_protein	no_locus_tag
EAA29583	137203	142380	+	hypothetical_protein	no_locus_tag
EAA29582	143944	145882	+	hypothetical_protein	no_locus_tag
EAA29581	147338	148498	-	hypothetical_protein	no_locus_tag
EAA29580	149690	150970	+	hypothetical_protein	no_locus_tag
EAA29579	151285	152181	-	predicted_protein	no_locus_tag
EAA29578	152739	154373	-	predicted_protein	no_locus_tag

Table of Blast hits (query gene, subject gene, %identity, blast score, %coverage, e-value):
Mycgr3G100089_Mycgr3	EAA28899	43	1726	100.229147571	0.0	
Mycgr3G104337_Mycgr3	EAA29584	41	214	100.0	5e-65	


>>

91. JH921449_0
Source: Marssonina brunnea f. sp. 'multigermtubi' MB_m1 unplaced genomic scaffold M6_S00022, whole genome shotgun sequence.

Number of proteins with BLAST hits to this cluster: 2
MultiGeneBlast score: 2.0
Cumulative Blast bit score: 1935

Table of genes, locations, strands and annotations of subject cluster:
EKD13594	504727	507230	+	arrestin_domain-containing_protein	no_locus_tag
EKD13595	514017	514472	+	hypothetical_protein	no_locus_tag
EKD13596	515959	521009	-	ABC_transporter	no_locus_tag
EKD13597	522874	523854	-	putative_EF-hand_calcium-binding_domain_protein	no_locus_tag
EKD13598	525884	533571	+	polyketide_synthase	no_locus_tag
EKD13599	535310	536182	+	hypothetical_protein	no_locus_tag
EKD13600	537175	537411	-	hypothetical_protein	no_locus_tag
EKD13601	538647	539769	-	hypothetical_protein	no_locus_tag
EKD13602	541793	543132	-	hypothetical_protein	no_locus_tag
EKD13603	544605	547268	-	DNA_replication_licensing_factor_mcm7	no_locus_tag
EKD13604	547679	551456	+	ATPase	no_locus_tag
EKD13605	553063	558287	+	hypothetical_protein	no_locus_tag

Table of Blast hits (query gene, subject gene, %identity, blast score, %coverage, e-value):
Mycgr3G100089_Mycgr3	EKD13598	41	1712	101.695692026	0.0	
Mycgr3G104337_Mycgr3	EKD13597	43	223	106.374501992	2e-68	


>>

92. DF126457_1
Source: Aspergillus kawachii IFO 4308 DNA, contig: scaffold00011, whole genome shotgun sequence.

Number of proteins with BLAST hits to this cluster: 2
MultiGeneBlast score: 2.0
Cumulative Blast bit score: 1925

Table of genes, locations, strands and annotations of subject cluster:
GAA86900	815350	817040	+	MIP_transporter	no_locus_tag
GAA86901	817651	819567	-	hypothetical_protein	no_locus_tag
GAA86902	820216	821887	-	C-x8-C-x5-C-x3-H_type_zinc_finger_protein	no_locus_tag
GAA86903	822804	824005	-	hypothetical_protein	no_locus_tag
GAA86904	824802	826661	+	MFS_multidrug_transporter	no_locus_tag
GAA86905	827182	829048	+	nucleoside_transporter	no_locus_tag
GAA86906	830332	832428	+	C6_transcription_factor	no_locus_tag
GAA86907	833183	834654	+	similar_to_An13g02410	no_locus_tag
GAA86908	835404	836360	-	DUF341_family_oxidoreductase	no_locus_tag
GAA86909	838044	845051	+	polyketide_synthase	no_locus_tag
GAA86910	846344	848383	+	six-hairpin_glycosidase	no_locus_tag
GAA86911	849961	853241	+	NRPS-like_enzyme	no_locus_tag
GAA86912	853705	854061	+	similar_to_An13g02470	no_locus_tag
GAA86913	854252	856088	-	flavin_containing_polyamine_oxidase	no_locus_tag
GAA86914	860166	861261	+	cell_wall_glucanase/allergen_F16-like_protein	no_locus_tag
GAA86915	862601	863584	+	carbonic_anhydrase	no_locus_tag
GAA86916	864102	864989	+	glutathione_S-transferase	no_locus_tag

Table of Blast hits (query gene, subject gene, %identity, blast score, %coverage, e-value):
Mycgr3G100089_Mycgr3	GAA86909	43	1742	103.666361137	0.0	
Mycgr3G104337_Mycgr3	GAA86908	37	183	98.8047808765	3e-53	


>>

93. CP003008_0
Source: Myceliophthora thermophila ATCC 42464 chromosome 7, complete sequence.

Number of proteins with BLAST hits to this cluster: 2
MultiGeneBlast score: 2.0
Cumulative Blast bit score: 1922

Table of genes, locations, strands and annotations of subject cluster:
AEO62131	3891484	3892027	+	hypothetical_protein	MYCTH_2313146
AEO62132	3892508	3893033	-	hypothetical_protein	MYCTH_2085453
AEO62133	3896272	3897504	+	hypothetical_protein	MYCTH_2113991
AEO62134	3897968	3898660	-	hypothetical_protein	MYCTH_2313149
AEO62135	3899823	3902683	+	hypothetical_protein	MYCTH_2313151
AEO62136	3910728	3912516	-	hypothetical_protein	MYCTH_2313154
AEO62137	3913944	3921784	+	hypothetical_protein	MYCTH_2313156
AEO62138	3922910	3924892	+	glycoside_hydrolase_family_47_protein	MYCTH_2313159
AEO62139	3926181	3927482	+	hypothetical_protein	MYCTH_2313161
AEO62140	3928368	3929523	+	hypothetical_protein	MYCTH_103818
AEO62141	3930955	3933897	+	hypothetical_protein	MYCTH_2313163
AEO62142	3934837	3937159	-	hypothetical_protein	MYCTH_2313164

Table of Blast hits (query gene, subject gene, %identity, blast score, %coverage, e-value):
Mycgr3G42010_Mycgr3T	AEO62137	45	1772	96.5487112276	0.0	
Mycgr3G92938_Mycgr3T	AEO62136	50	150	34.8729792148	1e-36	


>>

94. CAGA01000048_0
Source: Claviceps purpurea 20.1, whole genome shotgun sequencing project.

Number of proteins with BLAST hits to this cluster: 2
MultiGeneBlast score: 2.0
Cumulative Blast bit score: 1901

Table of genes, locations, strands and annotations of subject cluster:
CCE32887	9826	10941	-	probable_cytochrome_P450_monooxygenase_(lovA)	no_locus_tag
CCE32888	16360	17719	+	uncharacterized_protein	no_locus_tag
CCE32889	22454	23706	-	related_to_gibberellin_20-oxidase	no_locus_tag
CCE32890	23915	24736	-	related_to_7alpha-cephem-methoxylase_P8_chain	no_locus_tag
CCE32891	26940	28389	+	related_to_amidohydrolase	no_locus_tag
CCE32892	28674	35696	-	related_to_polyketide_synthase	no_locus_tag
CCE32893	36690	37424	+	uncharacterized_protein	no_locus_tag
CCE32894	40768	41580	+	uncharacterized_protein	no_locus_tag
CCE32895	42999	43538	-	uncharacterized_protein	no_locus_tag
CCE32896	47467	48648	-	related_to_carboxyphosphonoenolpyruvate_phosphonomutase	no_locus_tag
CCE32897	50442	51394	+	uncharacterized_protein	no_locus_tag
CCE32898	53836	57234	+	related_to_protein_histidine_kinase	no_locus_tag

Table of Blast hits (query gene, subject gene, %identity, blast score, %coverage, e-value):
Mycgr3G100089_Mycgr3	CCE32892	43	1773	103.803849679	0.0	
Mycgr3G104337_Mycgr3	CCE32893	41	129	63.7450199203	3e-33	


>>

95. JH795568_0
Source: Magnaporthe oryzae P131 unplaced genomic scaffold P131_scaffold00435, whole genome shotgun sequence.

Number of proteins with BLAST hits to this cluster: 2
MultiGeneBlast score: 2.0
Cumulative Blast bit score: 1878

Table of genes, locations, strands and annotations of subject cluster:
ELQ66019	22248	22340	-	hypothetical_protein	no_locus_tag
ELQ66020	22922	24468	-	hypothetical_protein	no_locus_tag
ELQ66021	27510	29453	+	bilirubin_oxidase	no_locus_tag
ELQ66022	30350	31379	-	mannan_endo-1,6-alpha-mannosidase_DCW1	no_locus_tag
ELQ66023	32576	34039	-	glycerate_kinase	no_locus_tag
ELQ66024	34325	38964	-	multidrug_resistance_protein_3	no_locus_tag
ELQ66025	40119	40956	-	hypothetical_protein	no_locus_tag
ELQ66026	43006	49984	+	fatty_acid_synthase_S-acetyltransferase	no_locus_tag
ELQ66027	51305	51823	+	hypothetical_protein	no_locus_tag
ELQ66028	52158	52805	-	antibiotic_biosynthesis_monooxygenase	no_locus_tag
ELQ66029	53047	54477	-	hypothetical_protein	no_locus_tag
ELQ66030	54625	57560	-	sugar_transporter_STL1	no_locus_tag
ELQ66031	58646	58939	+	hypothetical_protein	no_locus_tag
ELQ66032	59101	66533	+	ankyrin_repeat_and_protein_kinase domain-containing protein 1	no_locus_tag

Table of Blast hits (query gene, subject gene, %identity, blast score, %coverage, e-value):
Mycgr3G100089_Mycgr3	ELQ66026	42	1672	102.749770852	0.0	
Mycgr3G104337_Mycgr3	ELQ66025	41	206	100.0	4e-62	


>>

96. JH793928_0
Source: Magnaporthe oryzae Y34 unplaced genomic scaffold Y34_scaffold00214, whole genome shotgun sequence.

Number of proteins with BLAST hits to this cluster: 2
MultiGeneBlast score: 2.0
Cumulative Blast bit score: 1878

Table of genes, locations, strands and annotations of subject cluster:
ELQ42347	22050	22142	-	hypothetical_protein	no_locus_tag
ELQ42348	22724	24270	-	hypothetical_protein	no_locus_tag
ELQ42349	27312	29255	+	bilirubin_oxidase	no_locus_tag
ELQ42350	30152	31181	-	mannan_endo-1,6-alpha-mannosidase_DCW1	no_locus_tag
ELQ42351	32378	33841	-	glycerate_kinase	no_locus_tag
ELQ42352	34127	38766	-	multidrug_resistance_protein_3	no_locus_tag
ELQ42353	39921	40758	-	hypothetical_protein	no_locus_tag
ELQ42354	42807	49785	+	fatty_acid_synthase_S-acetyltransferase	no_locus_tag
ELQ42355	51122	51640	+	hypothetical_protein	no_locus_tag
ELQ42356	51975	52622	-	antibiotic_biosynthesis_monooxygenase	no_locus_tag
ELQ42357	52864	54294	-	hypothetical_protein	no_locus_tag
ELQ42358	54442	57377	-	sugar_transporter_STL1	no_locus_tag
ELQ42359	58463	58756	+	hypothetical_protein	no_locus_tag
ELQ42360	58918	67067	+	ankyrin_repeat_and_protein_kinase domain-containing protein 1	no_locus_tag
ELQ42361	67367	68843	+	hypothetical_protein	no_locus_tag

Table of Blast hits (query gene, subject gene, %identity, blast score, %coverage, e-value):
Mycgr3G100089_Mycgr3	ELQ42354	42	1672	102.749770852	0.0	
Mycgr3G104337_Mycgr3	ELQ42353	41	206	100.0	4e-62	


>>

97. FP929139_2
Source: Leptosphaeria maculans JN3 lm_SuperContig_0_v2 genomic supercontig, whole genome, isolate v23.1.3.

Number of proteins with BLAST hits to this cluster: 2
MultiGeneBlast score: 2.0
Cumulative Blast bit score: 1827

Table of genes, locations, strands and annotations of subject cluster:
CBY01874	2503452	2513155	-	hypothetical_protein	LEMA_P006610.1
CBY01875	2514273	2515241	+	similar_to_EF-hand_calcium-binding_domain protein	LEMA_P006620.1
CBY01876	2515904	2520524	+	similar_to_ABC_multidrug_transporter	LEMA_P006630.1
CBY01877	2521380	2523855	+	similar_to_beta-lactamase_family_protein	LEMA_P006640.1
CBY01878	2525250	2530309	-	similar_to_ATP_dependent_RNA_helicase	LEMA_P006650.1
CBY01879	2530701	2539025	+	similar_to_translational_activator	LEMA_P006660.1

Table of Blast hits (query gene, subject gene, %identity, blast score, %coverage, e-value):
Mycgr3G100089_Mycgr3	CBY01874	40	1618	101.145737855	0.0	
Mycgr3G104337_Mycgr3	CBY01875	43	209	100.796812749	2e-63	


>>

98. DS572714_0
Source: Verticillium dahliae VdLs.17 supercont1.20 genomic scaffold, whole genome shotgun sequence.

Number of proteins with BLAST hits to this cluster: 2
MultiGeneBlast score: 2.0
Cumulative Blast bit score: 1769

Table of genes, locations, strands and annotations of subject cluster:
EGY18108	457337	459982	-	ubiquitin_C-terminal_hydrolase	no_locus_tag
EGY18109	461868	463047	+	54S_ribosomal_protein_L7	no_locus_tag
EGY18110	463348	463977	-	Hsp70_nucleotide_exchange_factor_FES1	no_locus_tag
EGY18111	466404	467516	+	actin	no_locus_tag
EGY18112	469569	474381	-	multidrug_resistance_protein	no_locus_tag
EGY18113	475077	476013	-	hypothetical_protein	no_locus_tag
EGY18114	477875	484921	+	lovastatin_nonaketide_synthase	no_locus_tag
EGY18115	485368	485787	+	hypothetical_protein	no_locus_tag
EGY18116	486187	488797	-	elongator_complex_protein	no_locus_tag
EGY18117	489422	489940	+	hypothetical_protein	no_locus_tag
EGY18118	495011	496489	-	zinc_finger_protein	no_locus_tag

Table of Blast hits (query gene, subject gene, %identity, blast score, %coverage, e-value):
Mycgr3G100089_Mycgr3	EGY18114	39	1564	101.42071494	0.0	
Mycgr3G104337_Mycgr3	EGY18113	40	205	101.195219124	2e-61	


>>

99. FQ790354_0
Source: Botryotinia fuckeliana T4 SupSuperContig_210_20_1 genomic supercontig.

Number of proteins with BLAST hits to this cluster: 2
MultiGeneBlast score: 2.0
Cumulative Blast bit score: 1764

Table of genes, locations, strands and annotations of subject cluster:
CCD55434	624181	624345	-	predicted_protein	BofuT4_uP158300.1
CCD55435	625064	626093	-	BC4,_calmodulin	BofuT4P210000007001
CCD55436	627237	627710	+	hypothetical_protein	BofuT4_P158320.1
CCD55437	630023	630439	+	similar_to_phosphatase,_partial_sequence	BofuT4_P158330.1
CCD55438	630859	632305	+	similar_to_phosphatase,_partial_sequence	BofuT4_P158340.1
CCD55439	633333	633777	-	hypothetical_protein	BofuT4_P158350.1
CCD55440	634672	636140	+	similar_to_nucleoside_transporter_family	BofuT4_P158360.1
CCD55441	637940	641624	+	similar_to_transcription_factor_Zn,_C2H2	BofuT4_P158370.1
CCD55442	642630	646724	-	hypothetical_protein	BofuT4_P158380.1
CCD55443	647844	650811	-	similar_to_helicase_required_for_RNAi-mediated heterochromatin assembly 1	BofuT4_P158390.1
CCD55444	651483	652850	+	hypothetical_protein	BofuT4_P158400.1
CCD55445	653276	655074	-	similar_to_MFS_sugar_transporter	BofuT4P210000008001
CCD55446	655744	657642	+	hypothetical_protein	BofuT4_P158420.1
CCD55447	658528	660306	+	similar_to_cytochrome_P450_monooxygenase	BofuT4P210000009001
CCD55448	660662	661621	-	hypothetical_protein	BofuT4_P158440.1
CCD55449	662421	664203	-	similar_to_MFS_sugar_transporter	BofuT4P210000010001
CCD55450	665174	666117	+	glycoside_hydrolase_family_78_protein,_partial sequence	BofuT4_P158460.1
CCD55451	666518	668221	+	glycoside_hydrolase_family_78_protein,_partial sequence	BofuT4_P158470.1
CCD55452	668813	669763	+	hypothetical_protein	BofuT4_P158480.1
CCD55453	671003	671754	+	hypothetical_protein	BofuT4_P158490.1
CCD55454	672698	673081	+	hypothetical_protein	BofuT4_P158500.1

Table of Blast hits (query gene, subject gene, %identity, blast score, %coverage, e-value):
Mycgr3G42010_Mycgr3T	CCD55442	46	901	47.0948012232	0.0	
Mycgr3G42010_Mycgr3T	CCD55443	41	654	39.3184796855	0.0	
Mycgr3G92938_Mycgr3T	CCD55444	39	209	69.5150115473	3e-59	


>>

100. CH476622_0
Source: Sclerotinia sclerotiorum 1980 scaffold_2 genomic scaffold, whole genome shotgun sequence.

Number of proteins with BLAST hits to this cluster: 2
MultiGeneBlast score: 2.0
Cumulative Blast bit score: 1755

Table of genes, locations, strands and annotations of subject cluster:
EDN97064	2396682	2398373	+	hypothetical_protein	no_locus_tag
EDN97065	2405854	2406385	-	predicted_protein	no_locus_tag
EDN97066	2406542	2407604	-	predicted_protein	no_locus_tag
EDN97067	2408856	2410498	+	hypothetical_protein	no_locus_tag
EDN97068	2412280	2414701	-	hypothetical_protein	no_locus_tag
EDN97069	2415739	2423304	-	hypothetical_protein	no_locus_tag
EDN97070	2423748	2424243	+	predicted_protein	no_locus_tag
EDN97071	2424790	2425751	+	hypothetical_protein	no_locus_tag
EDN97072	2426747	2431478	+	hypothetical_protein	no_locus_tag
EDN97073	2433188	2434118	+	predicted_protein	no_locus_tag
EDN97074	2435499	2436873	+	hypothetical_protein	no_locus_tag
EDN97075	2437311	2438460	-	hypothetical_protein	no_locus_tag
EDN97076	2439863	2440732	-	hypothetical_protein	no_locus_tag
EDN97077	2441243	2443659	+	hypothetical_protein	no_locus_tag

Table of Blast hits (query gene, subject gene, %identity, blast score, %coverage, e-value):
Mycgr3G100089_Mycgr3	EDN97069	39	1537	101.191567369	0.0	
Mycgr3G104337_Mycgr3	EDN97071	46	218	95.6175298805	2e-66	


>>

101. GL385398_1
Source: Gaeumannomyces graminis var. tritici R3-111a-1 unplaced genomic scaffold supercont2.4, whole genome shotgun sequence.

Number of proteins with BLAST hits to this cluster: 2
MultiGeneBlast score: 2.0
Cumulative Blast bit score: 1750

Table of genes, locations, strands and annotations of subject cluster:
EJT74834	3785735	3787174	+	hypothetical_protein	no_locus_tag
EJT74835	3787510	3787728	-	hypothetical_protein	no_locus_tag
EJT74836	3789867	3790455	+	hypothetical_protein	no_locus_tag
EJT74837	3792122	3792301	+	hypothetical_protein	no_locus_tag
EJT74838	3792683	3794116	-	hypothetical_protein	no_locus_tag
EJT74839	3794658	3795331	-	hypothetical_protein	no_locus_tag
EJT74840	3796051	3801488	-	hypothetical_protein	no_locus_tag
EJT74841	3802551	3804030	+	hypothetical_protein	no_locus_tag
EJT74842	3805447	3807160	+	hypothetical_protein	no_locus_tag
EJT74843	3808724	3811516	+	hypothetical_protein	no_locus_tag
EJT74844	3811990	3812214	-	hypothetical_protein	no_locus_tag
EJT74845	3813386	3820649	-	hypothetical_protein	no_locus_tag
EJT74846	3821818	3823059	-	hypothetical_protein	no_locus_tag
EJT74847	3824537	3826272	-	hypothetical_protein	no_locus_tag
EJT74848	3827929	3828573	+	hypothetical_protein	no_locus_tag
EJT74849	3829635	3830404	+	hypothetical_protein	no_locus_tag
EJT74850	3830755	3831813	-	hypothetical_protein	no_locus_tag
EJT74851	3832406	3833396	+	hypothetical_protein	no_locus_tag
EJT74852	3833471	3838560	-	hypothetical_protein	no_locus_tag

Table of Blast hits (query gene, subject gene, %identity, blast score, %coverage, e-value):
Mycgr3G100089_Mycgr3	EJT74845	43	1598	92.9880843263	0.0	
Mycgr3G42698_Mycgr3T	EJT74842	30	152	116.040955631	4e-39	


>>

102. DS231618_1
Source: Pyrenophora tritici-repentis Pt-1C-BFP supercont1.4 genomic scaffold, whole genome shotgun sequence.

Number of proteins with BLAST hits to this cluster: 2
MultiGeneBlast score: 2.0
Cumulative Blast bit score: 1726

Table of genes, locations, strands and annotations of subject cluster:
EDU47629	858974	859438	+	predicted_protein	no_locus_tag
EDU47630	873868	874580	+	predicted_protein	no_locus_tag
EDU47631	874875	880745	-	stage_V_sporulation_protein_K	no_locus_tag
EDU47632	882420	883913	+	conserved_hypothetical_protein	no_locus_tag
EDU47633	885945	887042	+	conserved_hypothetical_protein	no_locus_tag
EDU47634	887801	888661	+	HPP_family_protein	no_locus_tag
EDU47635	888939	890474	-	galactose_oxidase_precursor	no_locus_tag
EDU47636	895971	897931	-	F-box_domain_containing_protein	no_locus_tag
EDU47637	898388	899847	-	conserved_hypothetical_protein	no_locus_tag
EDU47638	901742	903448	-	proteasome-activating_nucleotidase	no_locus_tag

Table of Blast hits (query gene, subject gene, %identity, blast score, %coverage, e-value):
Mycgr3G42010_Mycgr3T	EDU47631	48	1436	68.2394058541	0.0	
Mycgr3G92938_Mycgr3T	EDU47632	40	290	101.616628176	4e-89	


>>

103. DS985214_0
Source: Verticillium albo-atrum VaMs.102 supercont1.1 genomic scaffold, whole genome shotgun sequence.

Number of proteins with BLAST hits to this cluster: 2
MultiGeneBlast score: 2.0
Cumulative Blast bit score: 1710

Table of genes, locations, strands and annotations of subject cluster:
EEY14048	475230	477937	-	ubiquitin_C-terminal_hydrolase_family_protein	no_locus_tag
EEY14049	479798	480977	+	54S_ribosomal_protein_L7	no_locus_tag
EEY14050	481241	481759	-	Hsp70_nucleotide_exchange_factor_FES1	no_locus_tag
EEY14051	484296	485863	+	actin	no_locus_tag
EEY14052	486325	486933	-	peptidyl-tRNA_hydrolase_domain-containing protein	no_locus_tag
EEY14053	487356	492271	-	ATP-binding_cassette_sub-family_B_member_5	no_locus_tag
EEY14054	492973	493909	-	conserved_hypothetical_protein	no_locus_tag
EEY14055	495873	502926	+	fatty_acid_synthase_S-acetyltransferase	no_locus_tag
EEY14056	503348	503776	+	conserved_hypothetical_protein	no_locus_tag
EEY14057	504176	506869	-	elongator_complex_protein	no_locus_tag
EEY14058	507493	507988	+	conserved_hypothetical_protein	no_locus_tag
EEY14059	512644	514119	-	zinc_finger_protein	no_locus_tag

Table of Blast hits (query gene, subject gene, %identity, blast score, %coverage, e-value):
Mycgr3G100089_Mycgr3	EEY14055	40	1504	91.6131989001	0.0	
Mycgr3G104337_Mycgr3	EEY14054	40	206	101.195219124	5e-62	


>>

104. JH767580_0
Source: Coniosporium apollinis CBS 100218 chromosome Unknown supercont1.27, whole genome shotgun sequence.

Number of proteins with BLAST hits to this cluster: 2
MultiGeneBlast score: 2.0
Cumulative Blast bit score: 1687

Table of genes, locations, strands and annotations of subject cluster:
EON66345	42611	44365	+	hypothetical_protein	no_locus_tag
EON66346	44993	45689	-	hypothetical_protein	no_locus_tag
EON66347	46332	47279	+	hypothetical_protein	no_locus_tag
EON66348	48270	49325	-	hypothetical_protein	no_locus_tag
EON66349	49686	50200	+	hypothetical_protein	no_locus_tag
EON66350	50328	50836	-	hypothetical_protein	no_locus_tag
EON66351	51157	51979	+	hypothetical_protein	no_locus_tag
EON66352	52582	54544	+	hypothetical_protein	no_locus_tag
EON66353	54947	57498	-	hypothetical_protein	no_locus_tag
EON66354	59223	65407	-	hypothetical_protein	no_locus_tag
EON66355	66517	71262	-	phospholipid-translocating_ATPase	no_locus_tag
EON66356	74654	76148	+	hypothetical_protein	no_locus_tag
EON66357	76583	78322	-	hypothetical_protein	no_locus_tag
EON66358	80299	81139	-	hypothetical_protein	no_locus_tag
EON66359	82693	83513	+	hypothetical_protein	no_locus_tag
EON66360	84619	86356	-	hypothetical_protein	no_locus_tag
EON66361	87609	88719	-	hypothetical_protein	no_locus_tag
EON66362	90194	91108	+	phosphoglycerate_mutase	no_locus_tag
EON66363	91730	93778	+	hypothetical_protein	no_locus_tag
EON66364	94172	96759	-	protein_Arg-6,_mitochondrial	no_locus_tag
EON66365	97841	98679	-	vesicle-associated_membrane_protein_4	no_locus_tag
EON66366	99284	100786	-	hypothetical_protein	no_locus_tag

Table of Blast hits (query gene, subject gene, %identity, blast score, %coverage, e-value):
Mycgr3G31170_Mycgr3T	EON66358	98	162	100.0	5e-48	
Mycgr3G41426_Mycgr3T	EON66354	44	1525	103.318335208	0.0	


>>

105. GL385401_1
Source: Gaeumannomyces graminis var. tritici R3-111a-1 unplaced genomic scaffold supercont2.7, whole genome shotgun sequence.

Number of proteins with BLAST hits to this cluster: 2
MultiGeneBlast score: 2.0
Cumulative Blast bit score: 1683

Table of genes, locations, strands and annotations of subject cluster:
EJT70627	1006294	1007361	+	hypothetical_protein	no_locus_tag
EJT70628	1008012	1009349	+	hypothetical_protein	no_locus_tag
EJT70629	1010808	1013400	-	hypothetical_protein	no_locus_tag
EJT70630	1013801	1017514	+	hypothetical_protein	no_locus_tag
EJT70631	1017782	1022084	-	hypothetical_protein	no_locus_tag
EJT70632	1024224	1024536	+	hypothetical_protein	no_locus_tag
EJT70633	1024594	1025754	+	hypothetical_protein	no_locus_tag
EJT70634	1025775	1029803	-	hypothetical_protein	no_locus_tag
EJT70635	1030771	1032717	+	hypothetical_protein	no_locus_tag
EJT70636	1033911	1035087	+	hypothetical_protein	no_locus_tag
EJT70637	1035627	1036258	+	hypothetical_protein	no_locus_tag
EJT70638	1036415	1037864	-	hypothetical_protein	no_locus_tag
EJT70639	1038058	1039388	-	hypothetical_protein	no_locus_tag
EJT70640	1040156	1040809	-	hypothetical_protein	no_locus_tag
EJT70641	1041985	1048462	-	DNA-binding_protein_SMUBP-2	no_locus_tag
EJT70642	1049416	1051380	-	hypothetical_protein	no_locus_tag
EJT70643	1052747	1054769	-	amidophosphoribosyltransferase	no_locus_tag
EJT70644	1055504	1055768	+	hypothetical_protein	no_locus_tag
EJT70645	1056079	1057220	-	1-aminocyclopropane-1-carboxylate_deaminase	no_locus_tag
EJT70646	1057927	1060380	-	hypothetical_protein	no_locus_tag
EJT70648	1064789	1066001	+	pectinesterase	no_locus_tag
EJT70649	1066394	1067937	-	hypothetical_protein	no_locus_tag

Table of Blast hits (query gene, subject gene, %identity, blast score, %coverage, e-value):
Mycgr3G42010_Mycgr3T	EJT70634	40	761	48.0122324159	0.0	
Mycgr3G41426_Mycgr3T	EJT70641	33	922	106.186726659	0.0	


>>

106. CU633870_1
Source: Podospora anserina S mat+ genomic DNA chromosome 5, supercontig 8.

Number of proteins with BLAST hits to this cluster: 2
MultiGeneBlast score: 2.0
Cumulative Blast bit score: 1665

Table of genes, locations, strands and annotations of subject cluster:
CAP65178	370707	371291	+	not_annotated	no_locus_tag
CAP65179	371658	372986	-	not_annotated	no_locus_tag
CAP65180	375153	375682	+	not_annotated	no_locus_tag
CAP65181	377132	378190	+	not_annotated	no_locus_tag
CAP65182	381477	383442	+	not_annotated	no_locus_tag
CAP65183	384465	385198	-	not_annotated	no_locus_tag
CAP65184	385644	386566	-	not_annotated	no_locus_tag
CAP65185	387049	389244	-	not_annotated	no_locus_tag
CAP65186	389833	396580	-	not_annotated	no_locus_tag
CAP65187	398271	399340	+	not_annotated	no_locus_tag
CAP65188	403437	404936	-	not_annotated	no_locus_tag
CAP65189	407649	410144	+	not_annotated	no_locus_tag
CAP65190	412031	412612	-	not_annotated	no_locus_tag
CAP65191	412798	413184	-	not_annotated	no_locus_tag
CAP65192	413517	414914	+	not_annotated	no_locus_tag
CAP65193	417785	419306	+	not_annotated	no_locus_tag

Table of Blast hits (query gene, subject gene, %identity, blast score, %coverage, e-value):
Mycgr3G100089_Mycgr3	CAP65186	38	1466	103.253895509	0.0	
Mycgr3G104337_Mycgr3	CAP65187	42	199	100.796812749	9e-59	


>>

107. AGUE01000230_0
Source: Glarea lozoyensis 74030, whole genome shotgun sequencing project.

Number of proteins with BLAST hits to this cluster: 2
MultiGeneBlast score: 2.0
Cumulative Blast bit score: 1657

Table of genes, locations, strands and annotations of subject cluster:
EHK96639	39028	40185	-	putative_Retinol-binding_protein_3	no_locus_tag
EHK96640	49320	50538	-	hypothetical_protein	no_locus_tag
EHK96641	51256	51600	-	hypothetical_protein	no_locus_tag
EHK96642	53855	54950	-	hypothetical_protein	no_locus_tag
EHK96643	55574	55758	+	hypothetical_protein	no_locus_tag
EHK96644	57302	63976	-	putative_Phthioceranic/hydroxyphthioceranic_acid_synthase	no_locus_tag
EHK96645	65599	67085	+	putative_Uncharacterized_hydrolase_C22A12.06c	no_locus_tag
EHK96646	70014	70404	+	putative_ABC_transporter_B_family_member_11	no_locus_tag
EHK96647	73784	74155	+	hypothetical_protein	no_locus_tag
EHK96648	84393	86120	-	putative_UPF0364_protein	no_locus_tag

Table of Blast hits (query gene, subject gene, %identity, blast score, %coverage, e-value):
Mycgr3G100089_Mycgr3	EHK96644	42	1468	83.9596700275	0.0	
Mycgr3G104337_Mycgr3	EHK96645	40	189	93.625498008	2e-55	


>>

108. KB445637_1
Source: Cochliobolus sativus ND90Pr unplaced genomic scaffold COCSAscaffold_1, whole genome shotgun sequence.

Number of proteins with BLAST hits to this cluster: 2
MultiGeneBlast score: 2.0
Cumulative Blast bit score: 1654

Table of genes, locations, strands and annotations of subject cluster:
EMD69088	402296	402796	+	hypothetical_protein	no_locus_tag
EMD69089	403239	405117	+	hypothetical_protein	no_locus_tag
EMD69090	406869	408007	-	hypothetical_protein	no_locus_tag
EMD69091	408416	408688	-	hypothetical_protein	no_locus_tag
EMD69092	409018	410586	-	hypothetical_protein	no_locus_tag
EMD69093	411127	411945	-	hypothetical_protein	no_locus_tag
EMD69094	412288	413120	+	hypothetical_protein	no_locus_tag
EMD69095	413384	416463	-	hypothetical_protein	no_locus_tag
EMD69096	416917	419046	-	hypothetical_protein	no_locus_tag
EMD69097	420899	427015	-	hypothetical_protein	no_locus_tag
EMD69098	427831	429792	-	hypothetical_protein	no_locus_tag
EMD69099	432399	433267	-	hypothetical_protein	no_locus_tag
EMD69100	435828	436693	+	hypothetical_protein	no_locus_tag
EMD69101	438829	440928	-	hypothetical_protein	no_locus_tag
EMD69102	442526	447493	+	hypothetical_protein	no_locus_tag
EMD69103	447658	448035	+	hypothetical_protein	no_locus_tag
EMD69104	448468	450608	-	polysaccharide_lyase_family_4_protein	no_locus_tag
EMD69105	451960	453484	+	hypothetical_protein	no_locus_tag

Table of Blast hits (query gene, subject gene, %identity, blast score, %coverage, e-value):
Mycgr3G31170_Mycgr3T	EMD69099	100	166	100.0	1e-49	
Mycgr3G41426_Mycgr3T	EMD69097	43	1488	102.812148481	0.0	


>>

109. KB733444_3
Source: Bipolaris maydis ATCC 48331 unplaced genomic scaffold COCC4scaffold_1, whole genome shotgun sequence.

Number of proteins with BLAST hits to this cluster: 2
MultiGeneBlast score: 2.0
Cumulative Blast bit score: 1650

Table of genes, locations, strands and annotations of subject cluster:
ENI11027	1889630	1891830	+	polysaccharide_lyase_family_4_protein	no_locus_tag
ENI11028	1892162	1892380	+	hypothetical_protein	no_locus_tag
ENI11029	1892897	1897868	-	hypothetical_protein	no_locus_tag
ENI11030	1899488	1901539	+	hypothetical_protein	no_locus_tag
ENI11031	1901644	1901843	+	hypothetical_protein	no_locus_tag
ENI11032	1903905	1904796	-	hypothetical_protein	no_locus_tag
ENI11033	1906114	1906530	-	hypothetical_protein	no_locus_tag
ENI11034	1907443	1908327	+	hypothetical_protein	no_locus_tag
ENI11035	1911048	1912930	+	hypothetical_protein	no_locus_tag
ENI11036	1913885	1919857	+	hypothetical_protein	no_locus_tag
ENI11037	1921887	1924007	+	hypothetical_protein	no_locus_tag
ENI11038	1924476	1925087	+	hypothetical_protein	no_locus_tag
ENI11039	1925689	1927578	+	hypothetical_protein	no_locus_tag
ENI11040	1927844	1928678	-	hypothetical_protein	no_locus_tag
ENI11041	1929008	1929823	+	hypothetical_protein	no_locus_tag
ENI11042	1930410	1931978	+	hypothetical_protein	no_locus_tag
ENI11043	1932999	1934135	+	hypothetical_protein	no_locus_tag
ENI11044	1935516	1936842	+	hypothetical_protein	no_locus_tag
ENI11045	1937460	1939331	-	hypothetical_protein	no_locus_tag
ENI11046	1939816	1940316	-	hypothetical_protein	no_locus_tag

Table of Blast hits (query gene, subject gene, %identity, blast score, %coverage, e-value):
Mycgr3G31170_Mycgr3T	ENI11034	100	166	100.0	1e-49	
Mycgr3G41426_Mycgr3T	ENI11036	43	1484	102.812148481	0.0	


>>

110. KB445570_3
Source: Cochliobolus heterostrophus C5 unplaced genomic scaffold COCHEscaffold_2, whole genome shotgun sequence.

Number of proteins with BLAST hits to this cluster: 2
MultiGeneBlast score: 2.0
Cumulative Blast bit score: 1650

Table of genes, locations, strands and annotations of subject cluster:
EMD96168	1911294	1913494	+	polysaccharide_lyase_family_4_protein	no_locus_tag
EMD96169	1913826	1914044	+	hypothetical_protein	no_locus_tag
EMD96170	1914561	1919532	-	hypothetical_protein	no_locus_tag
EMD96171	1921152	1923203	+	hypothetical_protein	no_locus_tag
EMD96172	1923308	1923507	+	hypothetical_protein	no_locus_tag
EMD96173	1925569	1926460	-	hypothetical_protein	no_locus_tag
EMD96174	1927778	1928194	-	hypothetical_protein	no_locus_tag
EMD96175	1929107	1929991	+	hypothetical_protein	no_locus_tag
EMD96176	1932712	1934594	+	hypothetical_protein	no_locus_tag
EMD96177	1935549	1941521	+	hypothetical_protein	no_locus_tag
EMD96178	1943590	1945686	+	hypothetical_protein	no_locus_tag
EMD96179	1946140	1946751	+	hypothetical_protein	no_locus_tag
EMD96180	1947353	1949242	+	hypothetical_protein	no_locus_tag
EMD96181	1949508	1950342	-	hypothetical_protein	no_locus_tag
EMD96182	1950672	1951487	+	hypothetical_protein	no_locus_tag
EMD96183	1952074	1953642	+	hypothetical_protein	no_locus_tag
EMD96184	1954738	1955751	+	hypothetical_protein	no_locus_tag
EMD96185	1957180	1958506	+	hypothetical_protein	no_locus_tag
EMD96186	1959124	1960995	-	hypothetical_protein	no_locus_tag
EMD96187	1961480	1961980	-	hypothetical_protein	no_locus_tag

Table of Blast hits (query gene, subject gene, %identity, blast score, %coverage, e-value):
Mycgr3G31170_Mycgr3T	EMD96175	100	166	100.0	1e-49	
Mycgr3G41426_Mycgr3T	EMD96177	43	1484	102.812148481	0.0	


>>

111. KB908482_1
Source: Setosphaeria turcica Et28A unplaced genomic scaffold SETTUscaffold_10, whole genome shotgun sequence.

Number of proteins with BLAST hits to this cluster: 2
MultiGeneBlast score: 2.0
Cumulative Blast bit score: 1641

Table of genes, locations, strands and annotations of subject cluster:
EOA90926	1155867	1160804	-	hypothetical_protein	no_locus_tag
EOA90927	1162792	1164961	+	hypothetical_protein	no_locus_tag
EOA90928	1168587	1169517	-	hypothetical_protein	no_locus_tag
EOA90929	1172598	1173543	+	hypothetical_protein	no_locus_tag
EOA90930	1176615	1182675	+	hypothetical_protein	no_locus_tag
EOA90931	1184496	1186721	+	hypothetical_protein	no_locus_tag
EOA90932	1187207	1187837	+	hypothetical_protein	no_locus_tag
EOA90933	1188380	1190284	+	hypothetical_protein	no_locus_tag
EOA90934	1190578	1191404	-	hypothetical_protein	no_locus_tag
EOA90935	1191740	1192558	+	hypothetical_protein	no_locus_tag
EOA90936	1193008	1194576	+	hypothetical_protein	no_locus_tag
EOA90937	1198165	1198854	+	hypothetical_protein	no_locus_tag
EOA90938	1199008	1200855	-	hypothetical_protein	no_locus_tag
EOA90939	1201667	1202164	-	hypothetical_protein	no_locus_tag
EOA90940	1202329	1202997	+	hypothetical_protein	no_locus_tag

Table of Blast hits (query gene, subject gene, %identity, blast score, %coverage, e-value):
Mycgr3G31170_Mycgr3T	EOA90929	100	166	100.0	1e-49	
Mycgr3G41426_Mycgr3T	EOA90930	44	1475	102.080989876	0.0	


>>

112. DS985227_0
Source: Verticillium albo-atrum VaMs.102 supercont1.14 genomic scaffold, whole genome shotgun sequence.

Number of proteins with BLAST hits to this cluster: 2
MultiGeneBlast score: 2.0
Cumulative Blast bit score: 1621

Table of genes, locations, strands and annotations of subject cluster:
EEY22933	260362	261003	+	hypothetical_protein	no_locus_tag
EEY22934	262099	264788	-	alcohol_dehydrogenase	no_locus_tag
EEY22935	265629	267504	-	sugar_transporter	no_locus_tag
EEY22936	268353	270950	+	thermostable_beta-glucosidase_B	no_locus_tag
EEY22937	275617	276410	+	predicted_protein	no_locus_tag
EEY22938	276481	277171	-	hexose_transporter_protein	no_locus_tag
EEY22939	277707	284840	-	cbbX	no_locus_tag
EEY22940	285610	287045	+	conserved_hypothetical_protein	no_locus_tag
EEY22941	288762	291254	-	SCF_E3_ubiquitin_ligase_complex_F-box_protein grrA	no_locus_tag
EEY22942	295712	296183	-	glutaredoxin	no_locus_tag
EEY22943	296594	299081	+	BAG_domain-containing_protein	no_locus_tag
EEY22944	300155	301294	+	60S_ribosomal_protein_L16	no_locus_tag
EEY22945	302099	303127	-	hydrolase	no_locus_tag
EEY22946	305452	306773	+	integral_membrane_protein	no_locus_tag

Table of Blast hits (query gene, subject gene, %identity, blast score, %coverage, e-value):
Mycgr3G42010_Mycgr3T	EEY22939	43	1514	87.0685889035	0.0	
Mycgr3G92938_Mycgr3T	EEY22940	26	108	80.6004618938	3e-23	


>>

113. CP003006_3
Source: Myceliophthora thermophila ATCC 42464 chromosome 5, complete sequence.

Number of proteins with BLAST hits to this cluster: 2
MultiGeneBlast score: 2.0
Cumulative Blast bit score: 1620

Table of genes, locations, strands and annotations of subject cluster:
AEO60432	4224330	4224798	+	hypothetical_protein	MYCTH_2129532
AEO60433	4225839	4227517	+	hypothetical_protein	MYCTH_2309630
AEO60434	4228877	4232972	-	hypothetical_protein	MYCTH_2309634
AEO60435	4234592	4236469	-	hypothetical_protein	MYCTH_2309636
AEO60436	4240613	4241545	+	hypothetical_protein	MYCTH_2309637
AEO60437	4241930	4242937	-	hypothetical_protein	MYCTH_54987
AEO60438	4244361	4251153	+	polyketide_synthase	MYCTH_103061
AEO60439	4252450	4254451	+	hypothetical_protein	MYCTH_2309641
AEO60440	4255049	4255991	+	hypothetical_protein	MYCTH_2309644
AEO60441	4256449	4257299	+	hypothetical_protein	MYCTH_2316112
AEO60442	4258397	4260525	-	hypothetical_protein	MYCTH_2309647
AEO60443	4263729	4265552	-	glycosyltransferase_family_2_protein	MYCTH_10713
AEO60444	4266718	4268287	+	glycosyltransferase_family_31_protein	MYCTH_2309651
AEO60445	4269554	4270914	+	glycoside_hydrolase_family_93_protein	MYCTH_54058

Table of Blast hits (query gene, subject gene, %identity, blast score, %coverage, e-value):
Mycgr3G100089_Mycgr3	AEO60438	38	1436	102.566452796	0.0	
Mycgr3G104337_Mycgr3	AEO60437	40	184	93.625498008	4e-53	


>>

114. KB707649_0
Source: Eutypa lata UCREL1 unplaced genomic scaffold EL1_03_scaffold_2311, whole genome shotgun sequence.

Number of proteins with BLAST hits to this cluster: 2
MultiGeneBlast score: 2.0
Cumulative Blast bit score: 1618

Table of genes, locations, strands and annotations of subject cluster:
EMR61340	92	1763	-	putative_cytochrome_p450_protein	no_locus_tag
EMR61338	3061	4129	-	putative_pectinesterase_precursor_protein	no_locus_tag
EMR61348	6678	7544	+	putative_methyltransferase_type_11_protein	no_locus_tag
EMR61346	7947	9158	-	putative_cytochrome_p450_protein	no_locus_tag
EMR61344	10824	17766	+	putative_polyketide_synthase_protein	no_locus_tag
EMR61341	18276	19583	-	putative_enoyl-_hydratase_isomerase_family protein	no_locus_tag
EMR61339	20129	21010	-	putative_ef-hand_calcium-binding_domain_protein	no_locus_tag
EMR61347	21600	22832	+	putative_capsule_polysaccharide_biosynthesis protein	no_locus_tag
EMR61345	23914	24869	+	putative_-like_methyltransferase_protein	no_locus_tag
EMR61342	30184	31236	+	putative_poly(aspartic_acid)_hydrolase_protein	no_locus_tag

Table of Blast hits (query gene, subject gene, %identity, blast score, %coverage, e-value):
Mycgr3G100089_Mycgr3	EMR61344	41	1443	89.4133822181	0.0	
Mycgr3G104337_Mycgr3	EMR61339	36	175	96.015936255	4e-50	


>>

115. GL537139_0
Source: Pyrenophora teres f. teres 0-1 unplaced genomic scaffold scaffold_193442, whole genome shotgun sequence.

Number of proteins with BLAST hits to this cluster: 2
MultiGeneBlast score: 2.0
Cumulative Blast bit score: 1525

Table of genes, locations, strands and annotations of subject cluster:
EFQ87086	31	1932	-	hypothetical_protein	no_locus_tag
EFQ87087	3363	9317	-	hypothetical_protein	no_locus_tag
EFQ87088	10210	12071	-	hypothetical_protein	no_locus_tag
EFQ87089	14592	15452	-	hypothetical_protein	no_locus_tag

Table of Blast hits (query gene, subject gene, %identity, blast score, %coverage, e-value):
Mycgr3G31170_Mycgr3T	EFQ87089	100	166	100.0	1e-49	
Mycgr3G41426_Mycgr3T	EFQ87087	40	1359	102.699662542	0.0	


>>

116. GL533442_0
Source: Pyrenophora teres f. teres 0-1 unplaced genomic scaffold scaffold_189679, whole genome shotgun sequence.

Number of proteins with BLAST hits to this cluster: 2
MultiGeneBlast score: 2.0
Cumulative Blast bit score: 1525

Table of genes, locations, strands and annotations of subject cluster:
EFQ94242	208	1368	+	hypothetical_protein	no_locus_tag
EFQ94243	1518	3133	-	hypothetical_protein	no_locus_tag
EFQ94244	3612	4427	-	hypothetical_protein	no_locus_tag
EFQ94245	4696	5520	+	hypothetical_protein	no_locus_tag
EFQ94246	5793	7694	-	hypothetical_protein	no_locus_tag
EFQ94247	8089	8655	-	hypothetical_protein	no_locus_tag
EFQ94248	9220	11400	-	hypothetical_protein	no_locus_tag
EFQ94249	12831	18785	-	hypothetical_protein	no_locus_tag
EFQ94250	19678	21539	-	hypothetical_protein	no_locus_tag
EFQ94251	24060	24920	-	hypothetical_protein	no_locus_tag

Table of Blast hits (query gene, subject gene, %identity, blast score, %coverage, e-value):
Mycgr3G31170_Mycgr3T	EFQ94251	100	166	100.0	1e-49	
Mycgr3G41426_Mycgr3T	EFQ94249	40	1359	102.699662542	0.0	


>>

117. CP003011_1
Source: Thielavia terrestris NRRL 8126 chromosome 3, complete sequence.

Number of proteins with BLAST hits to this cluster: 2
MultiGeneBlast score: 2.0
Cumulative Blast bit score: 1512

Table of genes, locations, strands and annotations of subject cluster:
AEO67426	110647	112697	-	hypothetical_protein	THITE_2116314
AEO67427	113172	120431	-	polyketide_synthase	THITE_132390
AEO67428	121100	122115	+	hypothetical_protein	THITE_125661
AEO67429	123526	123883	+	hypothetical_protein	THITE_2088916
AEO67430	123944	127096	+	hypothetical_protein	THITE_2144801
AEO67431	129543	130997	+	hypothetical_protein	THITE_2050923
AEO67432	132518	133794	+	hypothetical_protein	THITE_2088919

Table of Blast hits (query gene, subject gene, %identity, blast score, %coverage, e-value):
Mycgr3G100089_Mycgr3	AEO67427	36	1318	102.245646196	0.0	
Mycgr3G104337_Mycgr3	AEO67428	40	194	100.398406375	3e-57	


>>

118. CH408029_0
Source: Chaetomium globosum CBS 148.51 scaffold_1 genomic scaffold, whole genome shotgun sequence.

Number of proteins with BLAST hits to this cluster: 2
MultiGeneBlast score: 2.0
Cumulative Blast bit score: 1506

Table of genes, locations, strands and annotations of subject cluster:
EAQ91803	107127	108854	-	hypothetical_protein	no_locus_tag
EAQ91804	110092	112068	+	hypothetical_protein	no_locus_tag
EAQ91805	112620	114191	+	hypothetical_protein	no_locus_tag
EAQ91806	114718	118048	+	hypothetical_protein	no_locus_tag
EAQ91807	118404	120302	-	hypothetical_protein	no_locus_tag
EAQ91808	122121	122777	-	predicted_protein	no_locus_tag
EAQ91809	123217	124699	-	hypothetical_protein	no_locus_tag
EAQ91810	125085	127158	-	hypothetical_protein	no_locus_tag
EAQ91811	127830	134360	+	hypothetical_protein	no_locus_tag
EAQ91812	137783	138679	+	NADH-ubiquinone_oxidoreductase_23_kDa_subunit	no_locus_tag
EAQ91813	139279	140139	+	hypothetical_protein	no_locus_tag
EAQ91814	140868	142977	-	hypothetical_protein	no_locus_tag
EAQ91815	144521	146376	-	hypothetical_protein	no_locus_tag
EAQ91816	147108	148693	+	hypothetical_protein	no_locus_tag
EAQ91817	151188	152356	+	hypothetical_protein	no_locus_tag
EAQ91818	152738	154029	-	hypothetical_protein	no_locus_tag

Table of Blast hits (query gene, subject gene, %identity, blast score, %coverage, e-value):
Mycgr3G100089_Mycgr3	EAQ91811	37	1327	101.833180568	0.0	
Mycgr3G104337_Mycgr3	EAQ91810	37	179	100.398406375	1e-49	


>>

119. DS231619_0
Source: Pyrenophora tritici-repentis Pt-1C-BFP supercont1.5 genomic scaffold, whole genome shotgun sequence.

Number of proteins with BLAST hits to this cluster: 2
MultiGeneBlast score: 2.0
Cumulative Blast bit score: 1500

Table of genes, locations, strands and annotations of subject cluster:
EDU48269	168931	169779	-	short_chain_dehydrogenase/reductase_SDR	no_locus_tag
EDU48270	170417	171253	-	predicted_protein	no_locus_tag
EDU48271	172508	177295	-	phospholipid-translocating_P-type_ATPase_domain containing protein	no_locus_tag
EDU48272	178706	181019	+	predicted_protein	no_locus_tag
EDU48273	183713	184634	-	tetraspanin	no_locus_tag
EDU48274	186836	187667	+	MADS_box_transcription_factor_Mcm1	no_locus_tag
EDU48275	190148	192002	+	choline_transport_protein	no_locus_tag
EDU48276	192904	198819	+	DNA-binding_protein_SMUBP-2	no_locus_tag
EDU48277	200196	202409	+	conserved_hypothetical_protein	no_locus_tag
EDU48278	202981	203545	+	glucosamine_6-phosphate_N-acetyltransferase	no_locus_tag
EDU48279	203967	205877	+	conserved_hypothetical_protein	no_locus_tag
EDU48280	206151	206975	-	40S_ribosomal_protein_S10	no_locus_tag
EDU48281	207248	208063	+	conserved_hypothetical_protein	no_locus_tag
EDU48282	208543	210156	+	N-carbamoyl-L-amino_acid_hydrolase	no_locus_tag
EDU48283	211989	213773	-	phospholipase	no_locus_tag
EDU48284	214398	214943	-	conserved_hypothetical_protein	no_locus_tag
EDU48285	215148	216611	-	conserved_hypothetical_protein	no_locus_tag
EDU48286	217738	219486	+	conserved_hypothetical_protein	no_locus_tag

Table of Blast hits (query gene, subject gene, %identity, blast score, %coverage, e-value):
Mycgr3G31170_Mycgr3T	EDU48274	100	166	100.0	1e-49	
Mycgr3G41426_Mycgr3T	EDU48276	40	1334	102.924634421	0.0	


>>

120. DS027698_0
Source: Neosartorya fischeri NRRL 181 1099437636266 genomic scaffold, whole genome shotgun sequence.

Number of proteins with BLAST hits to this cluster: 2
MultiGeneBlast score: 2.0
Cumulative Blast bit score: 1477

Table of genes, locations, strands and annotations of subject cluster:
EAW15486	317520	319688	-	G1/S-specific_cyclin_Pcl5,_putative	no_locus_tag
EAW15487	323906	325448	-	aminotransferase,_putative	no_locus_tag
EAW15488	325852	326543	-	conserved_hypothetical_protein	no_locus_tag
EAW15489	327234	330045	-	conserved_hypothetical_protein	no_locus_tag
EAW15490	333714	340039	-	tRNA-splicing_endonuclease,_putative	no_locus_tag
EAW15491	341351	346052	-	phospholipid-translocating_P-type_ATPase domain-containing protein	no_locus_tag
EAW15492	349924	351829	+	conserved_hypothetical_protein	no_locus_tag
EAW15493	352873	353688	-	ATP_synthase_subunit_E,_putative	no_locus_tag
EAW15494	354247	356126	+	conserved_hypothetical_protein	no_locus_tag
EAW15495	357403	358305	-	SRF-type_transcription_factor_(Umc1),_putative	no_locus_tag
EAW15496	360462	362036	-	conserved_hypothetical_protein	no_locus_tag
EAW15497	366869	368762	-	Rab_geranylgeranyl_transferase_escort_protein, putative	no_locus_tag
EAW15498	369807	370403	-	peptidyl_prolyl_cis-trans_isomerase_(CypC), putative	no_locus_tag
EAW15499	370705	372585	+	signal_peptide_peptidase,_putative	no_locus_tag
EAW15500	372806	374041	-	3'_exoribonuclease_family_protein	no_locus_tag
EAW15501	375389	376591	+	IBR_domain_protein	no_locus_tag
EAW15502	377665	379872	+	metalloreductase_transmembrane_component, putative	no_locus_tag

Table of Blast hits (query gene, subject gene, %identity, blast score, %coverage, e-value):
Mycgr3G31170_Mycgr3T	EAW15495	98	162	100.0	3e-48	
Mycgr3G41426_Mycgr3T	EAW15490	40	1315	103.712035996	0.0	


>>

121. DS499602_1
Source: Aspergillus fumigatus A1163 scf_000009 genomic scaffold, whole genome shotgun sequence.

Number of proteins with BLAST hits to this cluster: 2
MultiGeneBlast score: 2.0
Cumulative Blast bit score: 1474

Table of genes, locations, strands and annotations of subject cluster:
EDP47766	931577	932812	+	3'_exoribonuclease_family_protein	no_locus_tag
EDP47767	933620	934916	-	signal_peptide_peptidase,_putative	no_locus_tag
EDP47768	935218	935817	+	peptidyl_prolyl_cis-trans_isomerase_(CypC), putative	no_locus_tag
EDP47769	936856	938751	+	Rab_geranylgeranyl_transferase_escort_protein, putative	no_locus_tag
EDP47770	943484	945097	+	conserved_hypothetical_protein	no_locus_tag
EDP47771	947169	948069	+	SRF-type_transcription_factor_(Umc1),_putative	no_locus_tag
EDP47772	949233	951228	-	DUF803_domain_protein	no_locus_tag
EDP47773	951844	952603	+	ATP_synthase_subunit_E,_putative	no_locus_tag
EDP47774	953164	953646	-	hypothetical_protein	no_locus_tag
EDP47775	959487	964188	+	phospholipid-translocating_P-type_ATPase domain-containing protein	no_locus_tag
EDP47776	965476	971799	+	tRNA-splicing_endonuclease,_putative	no_locus_tag
EDP47777	975310	978100	+	conserved_hypothetical_protein	no_locus_tag
EDP47778	978842	979533	+	conserved_hypothetical_protein	no_locus_tag
EDP47779	979951	981466	+	aminotransferase,_putative	no_locus_tag
EDP47780	985684	987855	+	G1/S-specific_cyclin_Pcl5,_putative	no_locus_tag
EDP47781	990218	992371	+	conserved_hypothetical_protein	no_locus_tag

Table of Blast hits (query gene, subject gene, %identity, blast score, %coverage, e-value):
Mycgr3G31170_Mycgr3T	EDP47771	98	162	100.0	3e-48	
Mycgr3G41426_Mycgr3T	EDP47776	39	1312	103.712035996	0.0	


>>

122. AAHF01000012_1
Source: Aspergillus fumigatus Af293, whole genome shotgun sequencing project.

Number of proteins with BLAST hits to this cluster: 2
MultiGeneBlast score: 2.0
Cumulative Blast bit score: 1472

Table of genes, locations, strands and annotations of subject cluster:
EAL85823	919772	921007	+	3'_exoribonuclease_family_protein	no_locus_tag
EAL85824	921815	923111	-	signal_peptide_peptidase,_putative	no_locus_tag
EAL85825	923413	924012	+	peptidyl_prolyl_cis-trans_isomerase_(CypC),_putative	no_locus_tag
EAL85826	925051	926946	+	Rab_geranylgeranyl_transferase_escort_protein,_putative	no_locus_tag
EAL85827	931656	933269	+	conserved_hypothetical_protein	no_locus_tag
EAL85828	935341	936241	+	MADS_box_transcription_factor_Mcm1	no_locus_tag
EAL85829	937405	939400	-	DUF803_domain_protein	no_locus_tag
EAL85830	940015	940774	+	ATP_synthase_subunit_E,_putative	no_locus_tag
EAL85831	941335	941817	-	hypothetical_protein	no_locus_tag
EAL85832	947663	952364	+	phospholipid-translocating_P-type_ATPase_domain-containing_protein	no_locus_tag
EAL85833	953652	959975	+	tRNA-splicing_endonuclease,_putative	no_locus_tag
EAL85834	963483	966273	+	conserved_hypothetical_protein	no_locus_tag
EAL85835	967015	967706	+	conserved_hypothetical_protein	no_locus_tag
EAL85836	968124	969639	+	aminotransferase,_putative	no_locus_tag
EAL85837	973886	976057	+	G1/S-specific_cyclin_Pcl5,_putative	no_locus_tag
EAL85838	978420	980573	+	conserved_hypothetical_protein	no_locus_tag

Table of Blast hits (query gene, subject gene, %identity, blast score, %coverage, e-value):
Mycgr3G31170_Mycgr3T	EAL85828	98	162	100.0	3e-48	
Mycgr3G41426_Mycgr3T	EAL85833	39	1310	103.712035996	0.0	


>>

123. AGUE01000275_0
Source: Glarea lozoyensis 74030, whole genome shotgun sequencing project.

Number of proteins with BLAST hits to this cluster: 2
MultiGeneBlast score: 2.0
Cumulative Blast bit score: 1464

Table of genes, locations, strands and annotations of subject cluster:
EHK96143	28237	30381	-	putative_Ferric/cupric_reductase_transmembrane_component_1	no_locus_tag
EHK96144	32850	35504	-	putative_Sodium/potassium-transporting_ATPase_subunit_alpha-1	no_locus_tag
EHK96145	40634	42390	-	putative_Ribosomal_RNA-processing_protein_15	no_locus_tag
EHK96146	42464	44229	+	putative_Signal_recognition_particle_54_kDa_protein_like_protein	no_locus_tag
EHK96147	46722	53955	-	putative_protein_CbxX,_chromosomal	no_locus_tag
EHK96148	55057	56094	+	hypothetical_protein	no_locus_tag
EHK96149	56358	56928	-	hypothetical_protein	no_locus_tag
EHK96150	62618	63069	-	putative_Quinone_oxidoreductase_PIG3	no_locus_tag
EHK96151	63866	65098	-	putative_Eukaryotic_translation_initiation_factor_3_subunit_I	no_locus_tag
EHK96152	65970	68996	+	putative_C-1-tetrahydrofolate_synthase,_cytoplasmic	no_locus_tag

Table of Blast hits (query gene, subject gene, %identity, blast score, %coverage, e-value):
Mycgr3G42010_Mycgr3T	EHK96147	50	1226	58.497160332	0.0	
Mycgr3G92938_Mycgr3T	EHK96148	37	238	83.8337182448	9e-71	


>>

124. GG698510_0
Source: Trichophyton tonsurans CBS 112818 genomic scaffold supercont1.34, whole genome shotgun sequence.

Number of proteins with BLAST hits to this cluster: 2
MultiGeneBlast score: 2.0
Cumulative Blast bit score: 1460

Table of genes, locations, strands and annotations of subject cluster:
EGD98387	173606	174279	-	eukaryotic_translation_initiation_factor_1A	no_locus_tag
EGD98388	174989	175543	+	hypothetical_protein	no_locus_tag
EGD98389	176415	178467	+	actin_associated_protein_Wsp1	no_locus_tag
EGD98390	178931	180858	+	mitochondrial_inner_membrane_magnesium transporter mrs2	no_locus_tag
EGD98391	181447	184411	-	hypothetical_protein	no_locus_tag
EGD98392	187100	188846	-	hypothetical_protein	no_locus_tag
EGD98393	192175	199008	-	tRNA-splicing_endonuclease	no_locus_tag
EGD98394	200566	205138	-	phospholipid-translocating_P-type_ATPase	no_locus_tag
EGD98395	205924	206795	+	hypothetical_protein	no_locus_tag
EGD98396	210632	213002	+	hypothetical_protein	no_locus_tag
EGD98397	213382	214223	-	vacuolar_ATP_synthase_subunit_E	no_locus_tag
EGD98398	214850	216634	+	hypothetical_protein	no_locus_tag
EGD98399	217648	218899	+	hypothetical_protein	no_locus_tag
EGD98400	220310	221191	+	MADS_box_transcription_factor	no_locus_tag
EGD98401	222607	223533	+	hypothetical_protein	no_locus_tag
EGD98402	224368	225439	-	transcriptional_activator	no_locus_tag
EGD98403	226566	227684	+	GNAT_family_acetyltransferase	no_locus_tag
EGD98404	228206	230494	-	metalloreductase_transmembrane_component	no_locus_tag
EGD98405	232628	233875	+	3'_exoribonuclease	no_locus_tag
EGD98406	234053	235882	-	signal_peptide_peptidase	no_locus_tag
EGD98407	236324	236943	+	peptidyl-prolyl_cis-trans_isomerase	no_locus_tag
EGD98408	237711	239616	+	rab_geranylgeranyl_transferase_escort_protein	no_locus_tag
EGD98409	240544	242094	+	hypothetical_protein	no_locus_tag

Table of Blast hits (query gene, subject gene, %identity, blast score, %coverage, e-value):
Mycgr3G31170_Mycgr3T	EGD98400	96	154	98.75	5e-45	
Mycgr3G41426_Mycgr3T	EGD98393	40	1306	103.318335208	0.0	


>>

125. DS995899_1
Source: Penicillium marneffei ATCC 18224 scf_1105668340764 genomic scaffold, whole genome shotgun sequence.

Number of proteins with BLAST hits to this cluster: 2
MultiGeneBlast score: 2.0
Cumulative Blast bit score: 1459

Table of genes, locations, strands and annotations of subject cluster:
EEA26962	896775	898001	+	3'_exoribonuclease_family_protein	no_locus_tag
EEA26963	898230	899972	-	signal_peptide_peptidase,_putative	no_locus_tag
EEA26964	900242	900840	+	peptidyl_prolyl_cis-trans_isomerase_(CypC), putative	no_locus_tag
EEA26965	901879	903746	+	Rab_geranylgeranyl_transferase_escort_protein, putative	no_locus_tag
EEA26966	905998	907635	+	conserved_hypothetical_protein	no_locus_tag
EEA26967	909048	911836	+	C6_transcription_factor,_putative	no_locus_tag
EEA26968	912049	912894	-	conserved_hypothetical_protein	no_locus_tag
EEA26969	915864	916695	+	MADS_box_transcription_factor_Mcm1	no_locus_tag
EEA26970	918047	919982	-	DUF803_domain_protein	no_locus_tag
EEA26971	920591	921405	+	ATP_synthase_subunit_E,_putative	no_locus_tag
EEA26972	921787	924110	-	hypothetical_protein	no_locus_tag
EEA26973	924613	925844	+	paraoxonase,_putative	no_locus_tag
EEA26974	926055	926473	-	hypothetical_protein	no_locus_tag
EEA26976	928749	933167	+	phospholipid-translocating_P-type_ATPase domain-containing protein	no_locus_tag
EEA26977	934494	940990	+	tRNA-splicing_endonuclease,_putative	no_locus_tag
EEA26978	944055	947180	+	conserved_hypothetical_protein	no_locus_tag
EEA26979	947500	948840	-	conserved_hypothetical_protein	no_locus_tag
EEA26980	950133	951465	-	chitin_biosynthesis_protein_(Chs5),_putative	no_locus_tag
EEA26982	951797	952330	-	conserved_hypothetical_protein	no_locus_tag
EEA26983	952872	953383	+	eukaryotic_translation_initiation_factor_eIF-1A subunit, putative	no_locus_tag
EEA26984	954139	957447	-	DNA_repair_protein_RAD1,_putative	no_locus_tag
EEA26985	958873	960776	+	cyclin-dependent_protein_kinase_Ssn3,_putative	no_locus_tag

Table of Blast hits (query gene, subject gene, %identity, blast score, %coverage, e-value):
Mycgr3G31170_Mycgr3T	EEA26969	100	167	100.0	8e-50	
Mycgr3G41426_Mycgr3T	EEA26977	39	1292	103.374578178	0.0	


>>

126. EQ999974_0
Source: Ajellomyces dermatitidis ER-3 genomic scaffold supercont1.2, whole genome shotgun sequence.

Number of proteins with BLAST hits to this cluster: 2
MultiGeneBlast score: 2.0
Cumulative Blast bit score: 1458

Table of genes, locations, strands and annotations of subject cluster:
EEQ87175	7006221	7007230	-	tetraspanin	no_locus_tag
EEQ87176	7008851	7010148	-	C6_zinc_finger_domain-containing_protein	no_locus_tag
EEQ87177	7012257	7015348	+	conserved_hypothetical_protein	no_locus_tag
EEQ87178	7018349	7019826	-	serine_protein_kinase_Sky1	no_locus_tag
EEQ87179	7021138	7022393	-	conserved_hypothetical_protein	no_locus_tag
EEQ87180	7023631	7024179	-	predicted_protein	no_locus_tag
EEQ87181	7025081	7026058	+	MADS_box_transcription_factor_Mcm1	no_locus_tag
EEQ87182	7029356	7031506	-	DUF803_domain-containing_protein	no_locus_tag
EEQ87183	7032039	7032963	+	vacuolar_ATP_synthase_subunit_E	no_locus_tag
EEQ87184	7033660	7036143	-	conserved_hypothetical_protein	no_locus_tag
EEQ87185	7037329	7038743	-	conserved_hypothetical_protein	no_locus_tag
EEQ87186	7043295	7047950	+	phospholipid-translocating_P-type_ATPase domain-containing protein	no_locus_tag
EEQ87187	7049839	7056709	+	tRNA-splicing_endonuclease	no_locus_tag
EEQ87188	7061682	7063862	+	predicted_protein	no_locus_tag
EEQ87189	7063900	7065273	+	hypothetical_protein	no_locus_tag
EEQ87190	7065835	7067112	-	dihydroorotase	no_locus_tag
EEQ87191	7067564	7068971	-	GDSL_lipase/acylhydrolase	no_locus_tag
EEQ87192	7070090	7072380	-	rho-GTPase-activating_protein	no_locus_tag
EEQ87193	7073270	7075489	-	mitochondrial_inner_membrane_magnesium transporter mrs2	no_locus_tag
EEQ87194	7076009	7078219	-	actin_associated_protein_Wsp1	no_locus_tag

Table of Blast hits (query gene, subject gene, %identity, blast score, %coverage, e-value):
Mycgr3G31170_Mycgr3T	EEQ87181	100	166	100.0	1e-49	
Mycgr3G41426_Mycgr3T	EEQ87187	38	1292	103.205849269	0.0	


>>

127. DS989822_3
Source: Arthroderma gypseum CBS 118893 supercont1.1 genomic scaffold, whole genome shotgun sequence.

Number of proteins with BLAST hits to this cluster: 2
MultiGeneBlast score: 2.0
Cumulative Blast bit score: 1457

Table of genes, locations, strands and annotations of subject cluster:
EFQ98319	3693324	3694002	-	hypothetical_protein	no_locus_tag
EFQ98320	3694681	3695235	+	hypothetical_protein	no_locus_tag
EFQ98321	3696109	3698206	+	hypothetical_protein	no_locus_tag
EFQ98322	3698823	3700513	+	inner_membrane_magnesium_transporter_mrs2	no_locus_tag
EFQ98323	3701066	3703987	-	hypothetical_protein	no_locus_tag
EFQ98324	3705926	3706540	+	hypothetical_protein	no_locus_tag
EFQ98325	3706820	3708578	-	hypothetical_protein	no_locus_tag
EFQ98326	3709258	3710130	-	hypothetical_protein	no_locus_tag
EFQ98327	3711978	3718887	-	helicase_SEN1	no_locus_tag
EFQ98328	3720239	3724971	-	phospholipid-transporting_ATPase_1	no_locus_tag
EFQ98329	3725489	3726353	+	hypothetical_protein	no_locus_tag
EFQ98330	3727761	3730115	+	hypothetical_protein	no_locus_tag
EFQ98331	3730534	3731380	-	vacuolar_ATP_synthase_subunit_E	no_locus_tag
EFQ98332	3732069	3733851	+	DUF803_domain-containing_protein	no_locus_tag
EFQ98333	3734986	3736228	+	carboxy-cis,cis-muconate_cyclase	no_locus_tag
EFQ98334	3737424	3738317	+	MADS_box_transcription_factor_Mcm1	no_locus_tag
EFQ98335	3739722	3740647	+	tetraspanin	no_locus_tag
EFQ98336	3741509	3742611	-	PTAC_beta	no_locus_tag
EFQ98337	3743575	3744864	+	hypothetical_protein	no_locus_tag
EFQ98338	3745387	3747675	-	hypothetical_protein	no_locus_tag
EFQ98339	3749789	3751036	+	3'_exoribonuclease	no_locus_tag
EFQ98340	3751228	3753051	-	hypothetical_protein	no_locus_tag
EFQ98341	3753482	3754120	+	peptidyl-prolyl_cis-trans_isomerase_ppi1	no_locus_tag
EFQ98342	3754903	3756800	+	hypothetical_protein	no_locus_tag
EFQ98343	3757711	3759261	+	hypothetical_protein	no_locus_tag

Table of Blast hits (query gene, subject gene, %identity, blast score, %coverage, e-value):
Mycgr3G31170_Mycgr3T	EFQ98334	96	154	98.75	6e-45	
Mycgr3G41426_Mycgr3T	EFQ98327	39	1303	103.262092238	0.0	


>>

128. AACD01000159_0
Source: Aspergillus nidulans FGSC A4, whole genome shotgun sequencing project.

Number of proteins with BLAST hits to this cluster: 2
MultiGeneBlast score: 2.0
Cumulative Blast bit score: 1453

Table of genes, locations, strands and annotations of subject cluster:
EAA60091	3362	4153	-	hypothetical_protein	no_locus_tag
EAA60092	4793	7527	-	hypothetical_protein	no_locus_tag
EAA60093	9974	17399	-	hypothetical_protein	no_locus_tag
EAA60094	18483	23159	-	hypothetical_protein	no_locus_tag
EAA60095	25150	28502	+	hypothetical_protein	no_locus_tag
EAA60096	29344	30165	-	hypothetical_protein	no_locus_tag
EAA60097	30695	32722	+	hypothetical_protein	no_locus_tag
EAA60098	33815	34722	-	hypothetical_protein	no_locus_tag
EAA60099	36913	38478	-	hypothetical_protein	no_locus_tag
EAA60100	41295	41745	-	predicted_protein	no_locus_tag
EAA60101	42437	44270	-	hypothetical_protein	no_locus_tag
EAA60102	45271	45879	-	hypothetical_protein	no_locus_tag
EAA60103	46160	48052	+	hypothetical_protein	no_locus_tag
EAA60104	48259	49500	-	hypothetical_protein	no_locus_tag
EAA60105	51971	54376	+	hypothetical_protein	no_locus_tag
EAA60106	54629	55720	-	hypothetical_protein	no_locus_tag

Table of Blast hits (query gene, subject gene, %identity, blast score, %coverage, e-value):
Mycgr3G31170_Mycgr3T	EAA60098	100	167	100.0	9e-50	
Mycgr3G41426_Mycgr3T	EAA60093	39	1286	103.880764904	0.0	


>>

129. AM270285_0
Source: Aspergillus niger contig An12c0290, genomic contig.

Number of proteins with BLAST hits to this cluster: 2
MultiGeneBlast score: 2.0
Cumulative Blast bit score: 1452

Table of genes, locations, strands and annotations of subject cluster:
CAK41317	31664	32875	+	not_annotated	An12g08670
CAK41318	33227	33838	+	not_annotated	An12g08680
CAK41319	35003	36846	+	not_annotated	An12g08690
CAK41320	37743	39493	+	hypothetical_protein	An12g08700
CAK41321	41584	44480	+	hypothetical_protein	An12g08710
CAK41322	45435	47000	+	unnamed	An12g08720
CAK41323	51270	52404	+	not_annotated	An12g08730
CAK41324	52877	53398	-	hypothetical_protein	An12g08740
CAK41325	53992	55662	-	not_annotated	An12g08750
CAK41326	56585	57429	+	not_annotated	An12g08760
CAK41327	58187	60690	-	hypothetical_protein	An12g08770
CAK41328	61408	61635	+	hypothetical_protein	An12g08780
CAK41329	63988	68709	+	not_annotated	An12g08790
CAK41330	69882	76413	+	not_annotated	An12g08800
CAK41331	79291	80112	-	hypothetical_protein	An12g08810
CAK41332	81270	82880	+	not_annotated	An12g08820

Table of Blast hits (query gene, subject gene, %identity, blast score, %coverage, e-value):
Mycgr3G31170_Mycgr3T	CAK41323	98	162	100.0	5e-48	
Mycgr3G41426_Mycgr3T	CAK41330	39	1290	103.262092238	0.0	


>>

130. ACJE01000006_2
Source: Aspergillus niger ATCC 1015, whole genome shotgun sequencing project.

Number of proteins with BLAST hits to this cluster: 2
MultiGeneBlast score: 2.0
Cumulative Blast bit score: 1452

Table of genes, locations, strands and annotations of subject cluster:
EHA25538	1438137	1439348	+	hypothetical_protein	no_locus_tag
EHA25539	1441476	1443318	+	hypothetical_protein	no_locus_tag
EHA25540	1444215	1445514	+	hypothetical_protein	no_locus_tag
EHA25541	1451908	1453473	+	hypothetical_protein	no_locus_tag
EHA25542	1457747	1458670	+	hypothetical_protein	no_locus_tag
EHA25543	1460491	1462463	-	hypothetical_protein	no_locus_tag
EHA25544	1463063	1463907	+	hypothetical_protein	no_locus_tag
EHA25545	1464753	1467024	-	hypothetical_protein	no_locus_tag
EHA25546	1470466	1475184	+	hypothetical_protein	no_locus_tag
EHA25547	1476357	1482581	+	hypothetical_protein	no_locus_tag
EHA25548	1487649	1490420	+	hypothetical_protein	no_locus_tag
EHA25549	1491031	1491870	+	hypothetical_protein	no_locus_tag
EHA25550	1496503	1496944	+	hypothetical_protein	no_locus_tag
EHA25551	1499996	1500694	-	hypothetical_protein	no_locus_tag
EHA25552	1502019	1504214	-	hypothetical_protein	no_locus_tag

Table of Blast hits (query gene, subject gene, %identity, blast score, %coverage, e-value):
Mycgr3G31170_Mycgr3T	EHA25542	98	162	100.0	3e-48	
Mycgr3G41426_Mycgr3T	EHA25547	39	1290	103.262092238	0.0	


>>

131. DF126460_3
Source: Aspergillus kawachii IFO 4308 DNA, contig: scaffold00014, whole genome shotgun sequence.

Number of proteins with BLAST hits to this cluster: 2
MultiGeneBlast score: 2.0
Cumulative Blast bit score: 1449

Table of genes, locations, strands and annotations of subject cluster:
GAA87723	404205	405416	+	3'_exoribonuclease_family_protein	no_locus_tag
GAA87724	405764	406374	+	peptidyl-prolyl_cis-trans_isomerase-like_1	no_locus_tag
GAA87725	407538	409385	+	Rab_geranylgeranyl_transferase_escort_protein	no_locus_tag
GAA87726	410266	412008	+	similar_to_An12g08700	no_locus_tag
GAA87727	418126	419691	+	similar_to_An12g08720	no_locus_tag
GAA87728	424006	424926	+	MADS_box_transcription_factor_Mcm1	no_locus_tag
GAA87729	426799	428794	-	DUF803_domain_protein	no_locus_tag
GAA87730	429440	430290	+	vacuolar_ATP_synthase_subunit_E	no_locus_tag
GAA87731	431041	433401	-	similar_to_An12g08770	no_locus_tag
GAA87732	436921	441627	+	phospholipid-translocating_P-type_ATPase domain-containing protein	no_locus_tag
GAA87733	442798	449325	+	tRNA-splicing_endonuclease	no_locus_tag
GAA87734	454664	457335	+	similar_to_An12g08820	no_locus_tag
GAA87735	457944	458790	+	aminotransferase	no_locus_tag
GAA87736	468169	469065	-	similar_to_An12g08890	no_locus_tag

Table of Blast hits (query gene, subject gene, %identity, blast score, %coverage, e-value):
Mycgr3G31170_Mycgr3T	GAA87728	98	162	100.0	3e-48	
Mycgr3G41426_Mycgr3T	GAA87733	39	1287	103.318335208	0.0	


>>

132. CH476603_3
Source: Aspergillus terreus NIH2624 scaffold_10 genomic scaffold, whole genome shotgun sequence.

Number of proteins with BLAST hits to this cluster: 2
MultiGeneBlast score: 2.0
Cumulative Blast bit score: 1447

Table of genes, locations, strands and annotations of subject cluster:
EAU32619	1093767	1095005	+	conserved_hypothetical_protein	no_locus_tag
EAU32620	1095223	1096809	-	hypothetical_protein	no_locus_tag
EAU32621	1097349	1097946	+	peptidyl-prolyl_cis-trans_isomerase_ppi1	no_locus_tag
EAU32622	1100543	1102414	+	conserved_hypothetical_protein	no_locus_tag
EAU32623	1107857	1109311	+	conserved_hypothetical_protein	no_locus_tag
EAU32624	1111982	1112918	+	hypothetical_protein	no_locus_tag
EAU32625	1114195	1116254	-	conserved_hypothetical_protein	no_locus_tag
EAU32626	1116765	1117511	+	vacuolar_ATP_synthase_subunit_E	no_locus_tag
EAU32627	1118057	1120064	-	predicted_protein	no_locus_tag
EAU32628	1123523	1128220	+	hypothetical_protein	no_locus_tag
EAU32629	1129328	1135881	+	conserved_hypothetical_protein	no_locus_tag
EAU32630	1139359	1139712	+	predicted_protein	no_locus_tag
EAU32631	1139947	1142040	+	predicted_protein	no_locus_tag
EAU32632	1142578	1143444	+	predicted_protein	no_locus_tag
EAU32633	1144039	1145285	-	conserved_hypothetical_protein	no_locus_tag
EAU32634	1145800	1148303	+	predicted_protein	no_locus_tag
EAU32635	1148947	1149225	+	predicted_protein	no_locus_tag
EAU32636	1149971	1151072	-	conserved_hypothetical_protein	no_locus_tag
EAU32637	1152382	1154653	-	predicted_protein	no_locus_tag
EAU32638	1155741	1157498	+	predicted_protein	no_locus_tag

Table of Blast hits (query gene, subject gene, %identity, blast score, %coverage, e-value):
Mycgr3G31170_Mycgr3T	EAU32624	98	162	100.0	3e-48	
Mycgr3G41426_Mycgr3T	EAU32629	39	1285	104.049493813	0.0	


>>

133. GG700648_1
Source: Trichophyton rubrum CBS 118892 genomic scaffold supercont2.1, whole genome shotgun sequence.

Number of proteins with BLAST hits to this cluster: 2
MultiGeneBlast score: 2.0
Cumulative Blast bit score: 1441

Table of genes, locations, strands and annotations of subject cluster:
EGD83847	335187	337107	-	rab_geranylgeranyl_transferase_escort_protein	no_locus_tag
EGD83848	337886	338502	-	peptidyl-prolyl_cis-trans_isomerase	no_locus_tag
EGD83849	338926	340755	+	signal_peptide_peptidase	no_locus_tag
EGD83850	340963	342210	-	3'_exoribonuclease	no_locus_tag
EGD83851	342390	343049	-	hypothetical_protein	no_locus_tag
EGD83852	344325	346613	+	metalloreductase_transmembrane_component	no_locus_tag
EGD83853	347065	348186	-	GNAT_family_acetyltransferase	no_locus_tag
EGD83854	349272	350370	+	hypothetical_protein	no_locus_tag
EGD83855	351229	352146	-	tetraspanin_Pls1_family_protein	no_locus_tag
EGD83856	353392	354349	-	MADS_box_transcription_factor	no_locus_tag
EGD83857	355720	356966	-	hypothetical_protein	no_locus_tag
EGD83858	358083	359862	-	hypothetical_protein	no_locus_tag
EGD83859	360486	361326	+	vacuolar_ATP_synthase_subunit_E	no_locus_tag
EGD83860	361721	364092	-	hypothetical_protein	no_locus_tag
EGD83861	364624	364894	-	hypothetical_protein	no_locus_tag
EGD83862	366055	366426	-	hypothetical_protein	no_locus_tag
EGD83863	367457	372157	+	phospholipid-translocating_P-type_ATPase	no_locus_tag
EGD83864	373316	380209	+	tRNA-splicing_endonuclease	no_locus_tag
EGD83865	380643	381283	-	hypothetical_protein	no_locus_tag
EGD83866	383517	385273	+	hypothetical_protein	no_locus_tag
EGD83867	385897	386172	-	hypothetical_protein	no_locus_tag
EGD83868	387764	390712	+	hypothetical_protein	no_locus_tag
EGD83869	391335	393266	-	inner_membrane_magnesium_transporter_MRS2	no_locus_tag
EGD83870	393707	395796	-	actin_associated_protein_Wsp1	no_locus_tag
EGD83871	396663	397217	-	hypothetical_protein	no_locus_tag
EGD83872	397916	398590	+	eukaryotic_translation_initiation_factor_1A	no_locus_tag
EGD83873	399285	402676	-	DNA_repair_protein_RAD1	no_locus_tag

Table of Blast hits (query gene, subject gene, %identity, blast score, %coverage, e-value):
Mycgr3G31170_Mycgr3T	EGD83856	96	154	98.75	5e-45	
Mycgr3G41426_Mycgr3T	EGD83864	39	1287	103.318335208	0.0	


>>

134. CH476657_0
Source: Ajellomyces capsulatus NAm1 scaffold_3 genomic scaffold, whole genome shotgun sequence.

Number of proteins with BLAST hits to this cluster: 2
MultiGeneBlast score: 2.0
Cumulative Blast bit score: 1435

Table of genes, locations, strands and annotations of subject cluster:
EDN06671	234004	236367	+	conserved_hypothetical_protein	no_locus_tag
EDN06672	237345	237698	-	conserved_hypothetical_protein	no_locus_tag
EDN06673	239514	240719	+	hypothetical_protein	no_locus_tag
EDN06674	241989	242676	-	hypothetical_protein	no_locus_tag
EDN06675	244789	246834	-	predicted_protein	no_locus_tag
EDN06676	249218	250398	+	predicted_protein	no_locus_tag
EDN06677	251153	252083	+	conserved_hypothetical_protein	no_locus_tag
EDN06678	254847	257060	-	predicted_protein	no_locus_tag
EDN06679	257663	258447	+	vacuolar_ATP_synthase_subunit_E	no_locus_tag
EDN06680	259023	263841	-	predicted_protein	no_locus_tag
EDN06681	264431	265257	+	predicted_protein	no_locus_tag
EDN06682	265869	270537	+	hypothetical_protein	no_locus_tag
EDN06683	271607	273047	-	predicted_protein	no_locus_tag
EDN06684	274264	281010	+	conserved_hypothetical_protein	no_locus_tag
EDN06685	288746	289042	+	predicted_protein	no_locus_tag
EDN06686	289680	290936	-	hypothetical_protein	no_locus_tag
EDN06687	291458	292905	-	predicted_protein	no_locus_tag
EDN06688	293984	296176	-	predicted_protein	no_locus_tag
EDN06689	297233	298732	-	inner_membrane_magnesium_transporter_MRS2, mitochondrial precursor	no_locus_tag
EDN06690	300574	301882	+	predicted_protein	no_locus_tag

Table of Blast hits (query gene, subject gene, %identity, blast score, %coverage, e-value):
Mycgr3G31170_Mycgr3T	EDN06677	98	164	100.0	2e-48	
Mycgr3G41426_Mycgr3T	EDN06684	38	1271	103.149606299	0.0	


>>

135. ABSU01000024_0
Source: Arthroderma benhamiae CBS 112371, whole genome shotgun sequencing project.

Number of proteins with BLAST hits to this cluster: 2
MultiGeneBlast score: 2.0
Cumulative Blast bit score: 1432

Table of genes, locations, strands and annotations of subject cluster:
EFE31135	206946	207158	-	hypothetical_protein	no_locus_tag
EFE31136	207456	208869	-	Rab_geranylgeranyl_transferase_escort_protein,_putative	no_locus_tag
EFE31137	209651	210275	-	peptidyl-prolyl_cis-trans_isomerase	no_locus_tag
EFE31138	210718	212544	+	signal_peptide_peptidase,_putative	no_locus_tag
EFE31139	212753	213754	-	hypothetical_protein	no_locus_tag
EFE31140	216105	218393	+	hypothetical_protein	no_locus_tag
EFE31141	218878	219999	-	hypothetical_protein	no_locus_tag
EFE31142	221062	222159	+	transcriptional_activator_(PtaC),_putative	no_locus_tag
EFE31143	222989	223905	-	hypothetical_protein	no_locus_tag
EFE31144	225291	226172	-	hypothetical_protein	no_locus_tag
EFE31145	227012	227380	+	hypothetical_protein	no_locus_tag
EFE31146	227626	228888	-	conserved_hypothetical_protein	no_locus_tag
EFE31147	229962	231032	-	DUF803_domain_protein	no_locus_tag
EFE31148	231898	232321	-	hypothetical_protein	no_locus_tag
EFE31149	232372	233218	+	hypothetical_protein	no_locus_tag
EFE31150	233605	234730	-	hypothetical_protein	no_locus_tag
EFE31151	235037	236387	-	hypothetical_protein	no_locus_tag
EFE31152	238935	243634	+	hypothetical_protein	no_locus_tag
EFE31153	245117	251532	+	hypothetical_protein	no_locus_tag
EFE31154	255131	255650	-	hypothetical_protein	no_locus_tag
EFE31155	256228	257049	+	hypothetical_protein	no_locus_tag
EFE31156	259745	262678	+	hypothetical_protein	no_locus_tag
EFE31157	263263	265193	-	hypothetical_protein	no_locus_tag
EFE31158	265637	267690	-	hypothetical_protein	no_locus_tag
EFE31159	268590	269144	-	hypothetical_protein	no_locus_tag
EFE31160	269833	270500	+	hypothetical_protein	no_locus_tag
EFE31161	271197	274086	-	hypothetical_protein	no_locus_tag

Table of Blast hits (query gene, subject gene, %identity, blast score, %coverage, e-value):
Mycgr3G31170_Mycgr3T	EFE31144	82	125	98.75	2e-33	
Mycgr3G41426_Mycgr3T	EFE31153	40	1307	103.205849269	0.0	


>>

136. ACYE01000336_0
Source: Trichophyton verrucosum HKI 0517, whole genome shotgun sequencing project.

Number of proteins with BLAST hits to this cluster: 2
MultiGeneBlast score: 2.0
Cumulative Blast bit score: 1428

Table of genes, locations, strands and annotations of subject cluster:
EFE39437	31463	31675	-	hypothetical_protein	no_locus_tag
EFE39438	31915	33369	-	Rab_geranylgeranyl_transferase_escort_protein,_putative	no_locus_tag
EFE39439	34143	34760	-	peptidyl-prolyl_cis-trans_isomerase	no_locus_tag
EFE39440	35207	37039	+	signal_peptide_peptidase,_putative	no_locus_tag
EFE39441	37248	38249	-	hypothetical_protein	no_locus_tag
EFE39442	40638	41507	+	hypothetical_protein	no_locus_tag
EFE39443	41577	42926	+	hypothetical_protein	no_locus_tag
EFE39444	43306	44548	-	hypothetical_protein	no_locus_tag
EFE39445	45344	46728	+	transcriptional_activator_(PtaC),_putative	no_locus_tag
EFE39446	47580	48497	-	hypothetical_protein	no_locus_tag
EFE39447	49864	50781	-	hypothetical_protein	no_locus_tag
EFE39448	52191	53446	-	conserved_hypothetical_protein	no_locus_tag
EFE39449	54580	55650	-	DUF803_domain_protein	no_locus_tag
EFE39450	56516	56946	-	hypothetical_protein	no_locus_tag
EFE39451	56997	57840	+	hypothetical_protein	no_locus_tag
EFE39452	58229	60600	-	hypothetical_protein	no_locus_tag
EFE39453	63467	68162	+	hypothetical_protein	no_locus_tag
EFE39454	69603	76408	+	hypothetical_protein	no_locus_tag
EFE39455	79732	80418	+	hypothetical_protein	no_locus_tag
EFE39456	80674	81495	+	hypothetical_protein	no_locus_tag
EFE39457	84194	87127	+	hypothetical_protein	no_locus_tag
EFE39458	87720	89650	-	hypothetical_protein	no_locus_tag
EFE39459	90106	92162	-	hypothetical_protein	no_locus_tag
EFE39460	93045	93599	-	hypothetical_protein	no_locus_tag
EFE39461	94300	94977	+	hypothetical_protein	no_locus_tag
EFE39462	95672	98481	-	hypothetical_protein	no_locus_tag

Table of Blast hits (query gene, subject gene, %identity, blast score, %coverage, e-value):
Mycgr3G31170_Mycgr3T	EFE39447	82	125	98.75	2e-33	
Mycgr3G41426_Mycgr3T	EFE39454	40	1303	103.374578178	0.0	


>>

137. CH445343_1
Source: Phaeosphaeria nodorum SN15 scaffold_19, whole genome shotgun sequence.

Number of proteins with BLAST hits to this cluster: 2
MultiGeneBlast score: 2.0
Cumulative Blast bit score: 1424

Table of genes, locations, strands and annotations of subject cluster:
EAT81272	635850	638039	+	hypothetical_protein	no_locus_tag
EAT81273	638463	639159	-	hypothetical_protein	no_locus_tag
EAT81274	639787	640568	-	hypothetical_protein	no_locus_tag
EAT81275	641106	641785	-	hypothetical_protein	no_locus_tag
EAT81276	641906	642441	-	hypothetical_protein	no_locus_tag
EAT81277	642991	648116	+	hypothetical_protein	no_locus_tag
EAT81278	649601	650905	+	hypothetical_protein	no_locus_tag
EAT81279	651136	651792	-	hypothetical_protein	no_locus_tag
EAT81280	652429	653193	-	hypothetical_protein	no_locus_tag
EAT81281	653706	655589	+	hypothetical_protein	no_locus_tag
EAT81282	655816	663166	-	hypothetical_protein	no_locus_tag
EAT81283	663606	665069	+	hypothetical_protein	no_locus_tag
EAT81284	667601	669127	+	hypothetical_protein	no_locus_tag
EAT81285	669336	669585	-	hypothetical_protein	no_locus_tag
EAT81286	670977	672116	+	hypothetical_protein	no_locus_tag
EAT81287	673047	673852	+	hypothetical_protein	no_locus_tag
EAT81288	674310	676543	+	hypothetical_protein	no_locus_tag
EAT81289	676603	677972	-	hypothetical_protein	no_locus_tag
EAT81290	678920	680056	-	hypothetical_protein	no_locus_tag
EAT81291	680853	683081	-	hypothetical_protein	no_locus_tag
EAT81292	683335	684423	+	hypothetical_protein	no_locus_tag
EAT81293	684821	686256	+	hypothetical_protein	no_locus_tag

Table of Blast hits (query gene, subject gene, %identity, blast score, %coverage, e-value):
Mycgr3G42010_Mycgr3T	EAT81282	50	1150	52.4683267803	0.0	
Mycgr3G92938_Mycgr3T	EAT81283	35	274	113.625866051	5e-83	


>>

138. AKHY01000183_0
Source: Aspergillus oryzae 3.042, whole genome shotgun sequencing project.

Number of proteins with BLAST hits to this cluster: 2
MultiGeneBlast score: 2.0
Cumulative Blast bit score: 1421

Table of genes, locations, strands and annotations of subject cluster:
EIT74798	29328	30848	+	fungal_alpha-L-arabinofuranosidase,_putative	no_locus_tag
EIT74775	31576	32353	-	hypothetical_protein	no_locus_tag
EIT74762	32594	33525	+	hypothetical_protein	no_locus_tag
EIT74801	33616	34308	-	hypothetical_protein	no_locus_tag
EIT74799	35167	37614	+	hypothetical_protein	no_locus_tag
EIT74773	38401	41107	-	vacuolar_sorting_protein_VPS1,_dynamin	no_locus_tag
EIT74772	43169	45933	-	ATPases_of_the_AAA+_class	no_locus_tag
EIT74785	47501	49830	-	nonsense-mediated_mRNA_decay_protein,_putative	no_locus_tag
EIT74759	53758	54918	-	hypothetical_protein	no_locus_tag
EIT74812	55364	56092	-	hypothetical_protein	no_locus_tag
EIT74800	56981	58282	-	amine_oxidase	no_locus_tag
EIT74807	59096	61355	+	monocarboxylate_transporter	no_locus_tag
EIT74777	61828	62466	-	hypothetical_protein	no_locus_tag
EIT74811	63197	64543	+	hypothetical_protein	no_locus_tag
EIT74770	64956	65599	-	hypothetical_protein	no_locus_tag
EIT74815	67258	68652	+	hypothetical_protein	no_locus_tag
EIT74797	69883	72741	+	carboxylesterase_type_B	no_locus_tag
EIT74791	73560	74042	+	hypothetical_protein	no_locus_tag
EIT74788	74578	75921	+	hypothetical_protein	no_locus_tag

Table of Blast hits (query gene, subject gene, %identity, blast score, %coverage, e-value):
Mycgr3G42010_Mycgr3T	EIT74772	56	984	37.1341197029	0.0	
Mycgr3G42010_Mycgr3T	EIT74785	36	323	20.7951070336	6e-93	
Mycgr3G92938_Mycgr3T	EIT74759	29	114	75.9815242494	5e-25	


>>

139. KB644411_0
Source: Penicillium oxalicum 114-2 unplaced genomic scaffold scaffold_4, whole genome shotgun sequence.

Number of proteins with BLAST hits to this cluster: 2
MultiGeneBlast score: 2.0
Cumulative Blast bit score: 1398

Table of genes, locations, strands and annotations of subject cluster:
EPS28395	113785	115942	-	hypothetical_protein	no_locus_tag
EPS28396	116392	116505	+	hypothetical_protein	no_locus_tag
EPS28397	116959	117234	+	hypothetical_protein	no_locus_tag
EPS28398	121295	123264	-	hypothetical_protein	no_locus_tag
EPS28399	124020	124718	-	hypothetical_protein	no_locus_tag
EPS28400	125901	128708	-	hypothetical_protein	no_locus_tag
EPS28401	131741	138269	-	hypothetical_protein	no_locus_tag
EPS28402	139464	139938	+	hypothetical_protein	no_locus_tag
EPS28403	142386	147085	-	hypothetical_protein	no_locus_tag
EPS28404	152365	154758	+	hypothetical_protein	no_locus_tag
EPS28405	155128	156000	-	hypothetical_protein	no_locus_tag
EPS28406	156430	158309	+	hypothetical_protein	no_locus_tag
EPS28407	160626	161578	-	hypothetical_protein	no_locus_tag
EPS28408	165190	166785	-	putative_chondroitin_sulfate_synthase	no_locus_tag
EPS28409	171650	172081	-	hypothetical_protein	no_locus_tag
EPS28410	173426	175346	-	hypothetical_protein	no_locus_tag
EPS28411	176475	177083	-	hypothetical_protein	no_locus_tag
EPS28412	177404	179320	+	hypothetical_protein	no_locus_tag
EPS28413	179537	180754	-	hypothetical_protein	no_locus_tag

Table of Blast hits (query gene, subject gene, %identity, blast score, %coverage, e-value):
Mycgr3G31170_Mycgr3T	EPS28407	100	166	100.0	1e-49	
Mycgr3G41426_Mycgr3T	EPS28401	38	1232	103.655793026	0.0	


>>

140. JH226133_1
Source: Exophiala dermatitidis NIH/UT8656 unplaced genomic scaffold supercont1.4, whole genome shotgun sequence.

Number of proteins with BLAST hits to this cluster: 2
MultiGeneBlast score: 2.0
Cumulative Blast bit score: 1394

Table of genes, locations, strands and annotations of subject cluster:
EHY56994	2030951	2033541	-	hypothetical_protein	no_locus_tag
EHY56995	2036083	2037093	-	cell_division_cycle_protein_123	no_locus_tag
EHY56996	2038206	2039752	+	carbamoyl-phosphate_synthase_arginine-specific small chain	no_locus_tag
EHY56997	2040527	2040922	-	hypothetical_protein	no_locus_tag
EHY56998	2044357	2047737	+	hypothetical_protein	no_locus_tag
EHY56999	2048646	2055497	-	senataxin	no_locus_tag
EHY57000	2056377	2061222	-	phospholipid-translocating_ATPase	no_locus_tag
EHY57001	2064903	2065265	-	hypothetical_protein	no_locus_tag
EHY57002	2067094	2069592	+	2-dehydropantoate_2-reductase,_variant	no_locus_tag
EHY57004	2071108	2071434	+	hypothetical_protein	no_locus_tag
EHY57005	2071859	2072305	+	hypothetical_protein	no_locus_tag
EHY57006	2073817	2075467	-	hypothetical_protein	no_locus_tag
EHY57007	2076427	2077290	-	NADP-dependent_mannitol_dehydrogenase	no_locus_tag
EHY57008	2078092	2081205	-	phosphatidylinositol_glycan,_class_O	no_locus_tag
EHY57009	2081666	2082637	+	hypothetical_protein	no_locus_tag
EHY57010	2083137	2084271	+	protein_N-terminal_asparagine_amidohydrolase	no_locus_tag
EHY57011	2085671	2086658	+	hypothetical_protein,_variant	no_locus_tag
EHY57013	2088043	2090169	-	hypothetical_protein	no_locus_tag

Table of Blast hits (query gene, subject gene, %identity, blast score, %coverage, e-value):
Mycgr3G29582_Mycgr3T	EHY57004	64	84	75.6097560976	6e-19	
Mycgr3G41426_Mycgr3T	EHY56999	40	1310	104.893138358	0.0	


>>

141. GL636491_0
Source: Coccidioides posadasii str. Silveira unplaced genomic scaffold supercont2.6, whole genome shotgun sequence.

Number of proteins with BLAST hits to this cluster: 2
MultiGeneBlast score: 2.0
Cumulative Blast bit score: 1385

Table of genes, locations, strands and annotations of subject cluster:
EFW18837	410899	414256	+	DNA_repair_protein_RAD1	no_locus_tag
EFW18838	414950	415703	-	eukaryotic_translation_initiation_factor_1A	no_locus_tag
EFW18839	416810	418773	+	conserved_hypothetical_protein	no_locus_tag
EFW18840	419562	421570	+	inner_membrane_magnesium_transporter_MRS2	no_locus_tag
EFW18842	422421	425049	-	conserved_hypothetical_protein	no_locus_tag
EFW18841	425318	425749	+	hypothetical_protein	no_locus_tag
EFW18843	425824	426244	-	predicted_protein	no_locus_tag
EFW18844	426846	427341	-	conserved_hypothetical_protein	no_locus_tag
EFW18845	429533	433022	-	tRNA-splicing_endonuclease	no_locus_tag
EFW18846	433172	435748	-	tRNA-splicing_endonuclease	no_locus_tag
EFW18847	437877	442625	-	P-type_ATPase	no_locus_tag
EFW18848	444295	445952	+	conserved_hypothetical_protein	no_locus_tag
EFW18849	446966	447846	-	vacuolar_ATP_synthase_subunit_E	no_locus_tag
EFW18850	448889	450607	+	hypothetical_protein	no_locus_tag
EFW18851	451437	452655	-	MADS_box_transcription_factor_Mcm1	no_locus_tag
EFW18852	453928	454682	-	conserved_hypothetical_protein	no_locus_tag

Table of Blast hits (query gene, subject gene, %identity, blast score, %coverage, e-value):
Mycgr3G31170_Mycgr3T	EFW18851	97	160	100.0	2e-47	
Mycgr3G41426_Mycgr3T	EFW18845	54	862	42.7446569179	0.0	
Mycgr3G41426_Mycgr3T	EFW18846	29	363	44.1507311586	1e-103	


>>

142. JH921445_1
Source: Marssonina brunnea f. sp. 'multigermtubi' MB_m1 unplaced genomic scaffold M6_S00018, whole genome shotgun sequence.

Number of proteins with BLAST hits to this cluster: 2
MultiGeneBlast score: 2.0
Cumulative Blast bit score: 1315

Table of genes, locations, strands and annotations of subject cluster:
EKD14575	751953	752804	-	nascent_polypeptide-associated_complex_alpha polypeptide	no_locus_tag
EKD14576	753475	753973	-	60S_ribosomal_protein_L14	no_locus_tag
EKD14577	755212	758372	-	C-5_cytosine-specific_DNA_methylase	no_locus_tag
EKD14578	760108	761947	+	amidophosphoribosyltransferase	no_locus_tag
EKD14579	762805	764628	+	base_excision_DNA_repair_protein	no_locus_tag
EKD14580	765452	766144	-	hypothetical_protein	no_locus_tag
EKD14581	766297	768557	-	SRP54-type_protein	no_locus_tag
EKD14582	768836	769920	+	hypothetical_protein	no_locus_tag
EKD14583	771363	777673	+	hypothetical_protein	no_locus_tag
EKD14584	779724	782198	+	hypothetical_protein	no_locus_tag
EKD14585	782692	784392	-	sorbitol_dehydrogenase	no_locus_tag
EKD14586	785050	789513	-	BRCA1_C_Terminus_domain-containing_protein	no_locus_tag
EKD14587	790000	790539	+	eukaryotic_translation_initiation_factor_eIF-1A	no_locus_tag
EKD14588	791036	793208	-	WH1_domain-containing_protein	no_locus_tag
EKD14589	794094	794705	-	hypothetical_protein	no_locus_tag
EKD14590	794773	797622	+	MUS38-like_protein	no_locus_tag
EKD14591	798567	799934	-	actin_cortical_patch_protein	no_locus_tag
EKD14592	800260	801162	+	hypothetical_protein	no_locus_tag
EKD14593	802475	802873	+	hypothetical_protein	no_locus_tag
EKD14594	803364	805257	+	inner_membrane_magnesium_transporter_mrs2	no_locus_tag

Table of Blast hits (query gene, subject gene, %identity, blast score, %coverage, e-value):
Mycgr3G41426_Mycgr3T	EKD14583	34	1030	104.724409449	0.0	
Mycgr3G71679_Mycgr3T	EKD14585	45	285	101.648351648	2e-89	


>>

143. DS544803_0
Source: Paracoccidioides brasiliensis Pb03 supercont1.1 genomic scaffold, whole genome shotgun sequence.

Number of proteins with BLAST hits to this cluster: 2
MultiGeneBlast score: 2.0
Cumulative Blast bit score: 1285

Table of genes, locations, strands and annotations of subject cluster:
EEH17868	1549894	1550642	+	cytosolic_Cu/Zn_superoxide_dismutase	no_locus_tag
EEH17869	1552184	1553567	+	predicted_protein	no_locus_tag
EEH17870	1554094	1555957	-	conserved_hypothetical_protein	no_locus_tag
EEH17871	1557992	1559188	-	CORD_and_CS_domain-containing_protein	no_locus_tag
EEH17872	1559633	1559959	+	conserved_hypothetical_protein	no_locus_tag
EEH17873	1560053	1561195	-	2,4-dihydroxyhept-2-ene-1,7-dioic_acid_aldolase	no_locus_tag
EEH17874	1561965	1564211	-	conserved_hypothetical_protein	no_locus_tag
EEH17875	1564688	1572713	+	fatty_acid_synthase_S-acetyltransferase	no_locus_tag
EEH17876	1573656	1576532	+	conserved_hypothetical_protein	no_locus_tag
EEH17877	1578138	1578942	-	predicted_protein	no_locus_tag
EEH17878	1580302	1581883	-	medium-chain_specific_acyl-CoA_dehydrogenase	no_locus_tag
EEH17879	1583446	1584468	-	conserved_hypothetical_protein	no_locus_tag
EEH17880	1589386	1590417	-	predicted_protein	no_locus_tag
EEH17881	1590546	1590939	+	predicted_protein	no_locus_tag
EEH17882	1591209	1593343	-	endopolyphosphatase	no_locus_tag

Table of Blast hits (query gene, subject gene, %identity, blast score, %coverage, e-value):
Mycgr3G100089_Mycgr3	EEH17875	44	1116	58.9825847846	0.0	
Mycgr3G104337_Mycgr3	EEH17874	35	169	104.38247012	3e-46	


>>

144. DS572752_0
Source: Paracoccidioides brasiliensis Pb18 supercont1.3 genomic scaffold, whole genome shotgun sequence.

Number of proteins with BLAST hits to this cluster: 2
MultiGeneBlast score: 2.0
Cumulative Blast bit score: 1283

Table of genes, locations, strands and annotations of subject cluster:
EEH46744	1543163	1543911	+	conserved_hypothetical_protein	no_locus_tag
EEH46745	1546206	1546837	+	predicted_protein	no_locus_tag
EEH46746	1547335	1548914	-	conserved_hypothetical_protein	no_locus_tag
EEH46747	1551230	1552426	-	integrin_beta-1-binding_protein	no_locus_tag
EEH46748	1552835	1553161	+	glutaredoxin_domain-containing_protein	no_locus_tag
EEH46749	1553323	1554398	-	HpcH/HpaI_aldolase/citrate_lyase_family_protein	no_locus_tag
EEH46750	1555652	1556446	-	conserved_hypothetical_protein	no_locus_tag
EEH46751	1557888	1565913	+	6-methylsalicylic_acid_synthase	no_locus_tag
EEH46752	1566757	1570854	+	conserved_hypothetical_protein	no_locus_tag
EEH46753	1571376	1572180	-	predicted_protein	no_locus_tag
EEH46754	1573525	1575106	-	acyl-CoA_dehydrogenase	no_locus_tag
EEH46755	1576504	1577866	-	conserved_hypothetical_protein	no_locus_tag
EEH46756	1578838	1579023	+	predicted_protein	no_locus_tag
EEH46757	1581754	1582767	-	predicted_protein	no_locus_tag
EEH46758	1582897	1583238	+	predicted_protein	no_locus_tag
EEH46759	1583560	1585697	-	endopolyphosphatase	no_locus_tag

Table of Blast hits (query gene, subject gene, %identity, blast score, %coverage, e-value):
Mycgr3G100089_Mycgr3	EEH46751	44	1114	57.9285059578	0.0	
Mycgr3G104337_Mycgr3	EEH46750	38	169	93.2270916335	8e-48	


>>

145. ABDG02000027_2
Source: Trichoderma atroviride IMI 206040, whole genome shotgun sequencing project.

Number of proteins with BLAST hits to this cluster: 2
MultiGeneBlast score: 2.0
Cumulative Blast bit score: 1269

Table of genes, locations, strands and annotations of subject cluster:
EHK42022	4846226	4847481	-	hypothetical_protein	no_locus_tag
EHK42023	4848049	4848660	+	hypothetical_protein	no_locus_tag
EHK42024	4849539	4851509	+	hypothetical_protein	no_locus_tag
EHK42025	4852437	4854418	+	hypothetical_protein	no_locus_tag
EHK42026	4856752	4857859	-	hypothetical_protein	no_locus_tag
EHK42027	4860765	4861868	+	hypothetical_protein	no_locus_tag
EHK42028	4864237	4866321	+	hypothetical_protein	no_locus_tag
EHK42029	4866743	4866907	-	hypothetical_protein	no_locus_tag
EHK42030	4868186	4871012	+	hypothetical_protein	no_locus_tag
EHK42031	4871127	4872032	-	hypothetical_protein	no_locus_tag
EHK42032	4872372	4874756	+	hypothetical_protein	no_locus_tag
EHK42033	4876158	4876319	-	hypothetical_protein	no_locus_tag
EHK42034	4876691	4878104	+	hypothetical_protein	no_locus_tag
EHK42035	4878395	4879642	-	putative_gamma-butyrobetaine_hydroxylase	no_locus_tag
EHK42036	4880772	4882490	-	hypothetical_protein	no_locus_tag
EHK42037	4884170	4885819	+	glycosyltransferase_family_21_protein	no_locus_tag
EHK42038	4886179	4894430	-	polyketide_synthase	no_locus_tag
EHK42039	4894943	4896379	+	hypothetical_protein	no_locus_tag
EHK42040	4902295	4902708	+	hydrophobin	no_locus_tag
EHK42041	4907604	4909402	+	hypothetical_protein	no_locus_tag
EHK42042	4910381	4911121	+	hypothetical_protein	no_locus_tag
EHK42043	4912260	4913108	-	hypothetical_protein	no_locus_tag
EHK42044	4913780	4914833	+	hypothetical_protein	no_locus_tag

Table of Blast hits (query gene, subject gene, %identity, blast score, %coverage, e-value):
Mycgr3G42010_Mycgr3T	EHK42028	42	521	28.3093053735	2e-160	
Mycgr3G100089_Mycgr3	EHK42038	36	748	56.5994500458	0.0	


>>

146. JH126400_1
Source: Cordyceps militaris CM01 unplaced genomic scaffold CCM_S00002, whole genome shotgun sequence.

Number of proteins with BLAST hits to this cluster: 2
MultiGeneBlast score: 2.0
Cumulative Blast bit score: 1249

Table of genes, locations, strands and annotations of subject cluster:
EGX94099	1384963	1386147	+	hypothetical_protein	no_locus_tag
EGX94100	1387259	1388416	-	hypothetical_protein	no_locus_tag
EGX94101	1392197	1396931	+	hypothetical_protein	no_locus_tag
EGX94102	1397487	1399217	-	amino_acid_permease,_putative	no_locus_tag
EGX94103	1399952	1408884	-	polyketide_synthase,_putative	no_locus_tag
EGX94104	1412699	1413649	+	DUF341_family_oxidoreductase,_putative	no_locus_tag
EGX94105	1415843	1417519	+	diacylglycerol_o-acyltransferase	no_locus_tag
EGX94106	1420270	1422026	+	Major_facilitator_superfamily_transporter	no_locus_tag
EGX94107	1422597	1423050	-	guanyl-specific_ribonuclease_Pb1	no_locus_tag
EGX94108	1424609	1425922	-	hypothetical_protein	no_locus_tag
EGX94109	1427004	1429745	-	hypothetical_protein	no_locus_tag
EGX94110	1431481	1434764	-	misfolded_glycoproteins_degradation_protein Yos9, putative	no_locus_tag

Table of Blast hits (query gene, subject gene, %identity, blast score, %coverage, e-value):
Mycgr3G100089_Mycgr3	EGX94103	42	1052	59.9908340972	0.0	
Mycgr3G104337_Mycgr3	EGX94104	40	197	100.0	1e-58	


>>

147. KB446555_2
Source: Pseudocercospora fijiensis CIRAD86 unplaced genomic scaffold MYCFIscaffold_1, whole genome shotgun sequence.

Number of proteins with BLAST hits to this cluster: 2
MultiGeneBlast score: 2.0
Cumulative Blast bit score: 1231

Table of genes, locations, strands and annotations of subject cluster:
EME88234	4514629	4517144	-	hypothetical_protein	no_locus_tag
EME88235	4517174	4521585	-	hypothetical_protein	no_locus_tag
EME88236	4522263	4523208	-	hypothetical_protein	no_locus_tag
EME88237	4526412	4527799	+	hypothetical_protein	no_locus_tag
EME88239	4527979	4529325	-	hypothetical_protein	no_locus_tag
EME88240	4530267	4532277	+	hypothetical_protein	no_locus_tag
EME88241	4532302	4534215	-	hypothetical_protein	no_locus_tag
EME88242	4534506	4535909	+	hypothetical_protein	no_locus_tag
EME88243	4535889	4537250	-	hypothetical_protein	no_locus_tag
EME88244	4537275	4538559	+	hypothetical_protein	no_locus_tag
EME88245	4540242	4543405	+	hypothetical_protein	no_locus_tag
EME88246	4544207	4545908	+	pyruvate_kinase	no_locus_tag
EME88247	4549659	4551776	+	hypothetical_protein	no_locus_tag
EME88248	4552447	4553023	-	hypothetical_protein	no_locus_tag
EME88249	4553311	4554218	+	hypothetical_protein	no_locus_tag
EME88250	4554519	4555693	-	casein_kinase_II,_beta_subunit	no_locus_tag

Table of Blast hits (query gene, subject gene, %identity, blast score, %coverage, e-value):
Mycgr3G85924_Mycgr3T	EME88241	57	545	100.483091787	0.0	
Mycgr3G92934_Mycgr3T	EME88242	73	686	93.6507936508	0.0	


>>

148. AM920428_1
Source: Penicillium chrysogenum Wisconsin 54-1255 complete genome, contig Pc00c13.

Number of proteins with BLAST hits to this cluster: 2
MultiGeneBlast score: 2.0
Cumulative Blast bit score: 1226

Table of genes, locations, strands and annotations of subject cluster:
CAP91930	2073749	2075700	-	unnamed	Pc13g08610
CAP91931	2076390	2077813	-	hypothetical_protein	Pc13g08620
CAP91932	2081162	2083335	+	not_annotated	Pc13g08630
CAP91933	2084282	2086141	-	not_annotated	Pc13g08640
CAP91934	2086330	2087551	-	not_annotated	Pc13g08650
CAP91935	2088816	2089313	+	hypothetical_protein	Pc13g08660
CAP91936	2089563	2091214	-	not_annotated	Pc13g08670
CAP91937	2091632	2093092	-	not_annotated	Pc13g08680
CAP91938	2093606	2101605	-	not_annotated	Pc13g08690
CAP91939	2102331	2103184	+	not_annotated	Pc13g08700
CAP91940	2104634	2105583	-	unnamed	Pc13g08710
CAP91941	2106573	2113325	-	not_annotated	Pc13g08720
CAP91942	2114599	2115663	-	unnamed	Pc13g08730
CAP91943	2115756	2117286	+	hypothetical_protein	Pc13g08740
CAP91944	2117592	2119232	-	not_annotated	Pc13g08750
CAP91945	2121725	2126099	+	not_annotated	Pc13g08760

Table of Blast hits (query gene, subject gene, %identity, blast score, %coverage, e-value):
Mycgr3G100089_Mycgr3	CAP91938	43	1062	58.1576535289	0.0	
Mycgr3G104337_Mycgr3	CAP91939	39	164	98.0079681275	4e-46	


>>

149. KB446535_0
Source: Dothistroma septosporum NZE10 unplaced genomic scaffold DOTSEscaffold_1, whole genome shotgun sequence.

Number of proteins with BLAST hits to this cluster: 2
MultiGeneBlast score: 2.0
Cumulative Blast bit score: 1220

Table of genes, locations, strands and annotations of subject cluster:
EME48327	39310	42090	-	glycoside_hydrolase_family_3_protein	no_locus_tag
EME48328	42979	43481	+	hypothetical_protein	no_locus_tag
EME48329	46959	48525	+	glycoside_hydrolase_family_54_protein	no_locus_tag
EME48330	50587	52626	-	hypothetical_protein	no_locus_tag
EME48331	53246	53704	+	hypothetical_protein	no_locus_tag
EME48332	54209	55834	-	hypothetical_protein	no_locus_tag
EME48333	57200	59049	-	hypothetical_protein	no_locus_tag
EME48334	59373	61262	+	hypothetical_protein	no_locus_tag
EME48335	62847	63128	+	hypothetical_protein	no_locus_tag
EME48336	64347	64823	+	hypothetical_protein	no_locus_tag
EME48337	65187	65564	+	hypothetical_protein	no_locus_tag
EME48338	66101	67452	-	hypothetical_protein	no_locus_tag
EME48339	68579	69091	-	hypothetical_protein	no_locus_tag
EME48340	70223	71845	-	hypothetical_protein	no_locus_tag
EME48341	72444	73388	-	hypothetical_protein	no_locus_tag
EME48342	73454	73768	+	hypothetical_protein	no_locus_tag
EME48343	74058	75148	-	hypothetical_protein	no_locus_tag
EME48344	75364	77694	+	hypothetical_protein	no_locus_tag
EME48345	78546	80393	-	hypothetical_protein	no_locus_tag

Table of Blast hits (query gene, subject gene, %identity, blast score, %coverage, e-value):
Mycgr3G85924_Mycgr3T	EME48334	56	518	100.483091787	4e-173	
Mycgr3G92934_Mycgr3T	EME48333	77	702	88.4920634921	0.0	


>>

150. AKCU01000203_0
Source: Penicillium digitatum Pd1, whole genome shotgun sequencing project.

Number of proteins with BLAST hits to this cluster: 2
MultiGeneBlast score: 2.0
Cumulative Blast bit score: 1210

Table of genes, locations, strands and annotations of subject cluster:
EKV17642	51145	52753	+	hypothetical_protein	no_locus_tag
EKV17643	54916	55116	+	hypothetical_protein	no_locus_tag
EKV17644	55547	55684	-	hypothetical_protein	no_locus_tag
EKV17645	60660	67406	+	Myosin_heavy_chain-like_protein,_putative	no_locus_tag
EKV17646	68571	69511	+	Endosomal_cargo_receptor_(P24),_putative	no_locus_tag
EKV17647	70102	70939	+	hypothetical_protein	no_locus_tag
EKV17648	71030	71891	-	hypothetical_protein	no_locus_tag
EKV17649	72623	80609	+	hypothetical_protein	no_locus_tag
EKV17650	81973	83624	+	hypothetical_protein	no_locus_tag
EKV17651	84814	86027	+	hypothetical_protein	no_locus_tag
EKV17652	87470	89636	-	MFS_lactose_permease,_putative	no_locus_tag
EKV17653	93667	95616	+	Endopolyphosphatase	no_locus_tag
EKV17654	97541	98614	+	hypothetical_protein	no_locus_tag

Table of Blast hits (query gene, subject gene, %identity, blast score, %coverage, e-value):
Mycgr3G100089_Mycgr3	EKV17649	43	1050	58.3409715857	0.0	
Mycgr3G104337_Mycgr3	EKV17648	39	160	98.0079681275	2e-44	


>>

151. AKCT01000066_0
Source: Penicillium digitatum PHI26, whole genome shotgun sequencing project.

Number of proteins with BLAST hits to this cluster: 2
MultiGeneBlast score: 2.0
Cumulative Blast bit score: 1210

Table of genes, locations, strands and annotations of subject cluster:
EKV17380	56318	56455	-	hypothetical_protein	no_locus_tag
EKV17381	61582	68328	+	Myosin_heavy_chain-like_protein,_putative	no_locus_tag
EKV17382	69493	70433	+	Endosomal_cargo_receptor_(P24),_putative	no_locus_tag
EKV17383	71023	71860	+	hypothetical_protein	no_locus_tag
EKV17384	71950	72811	-	hypothetical_protein	no_locus_tag
EKV17385	73543	81529	+	hypothetical_protein	no_locus_tag
EKV17386	82893	83908	+	hypothetical_protein	no_locus_tag
EKV17387	84281	84544	+	hypothetical_protein	no_locus_tag
EKV17388	85806	87019	+	hypothetical_protein	no_locus_tag
EKV17389	88505	90671	-	MFS_lactose_permease,_putative	no_locus_tag
EKV17390	94685	96634	+	Endopolyphosphatase	no_locus_tag
EKV17391	98560	99633	+	hypothetical_protein	no_locus_tag

Table of Blast hits (query gene, subject gene, %identity, blast score, %coverage, e-value):
Mycgr3G100089_Mycgr3	EKV17385	43	1050	58.3409715857	0.0	
Mycgr3G104337_Mycgr3	EKV17384	39	160	98.0079681275	2e-44	


>>

152. KB456260_0
Source: Mycosphaerella populorum SO2202 unplaced genomic scaffold SEPMUscaffold_1, whole genome shotgun sequence.

Number of proteins with BLAST hits to this cluster: 2
MultiGeneBlast score: 2.0
Cumulative Blast bit score: 1208

Table of genes, locations, strands and annotations of subject cluster:
EMF16352	554524	555006	-	acyl-CoA_N-acyltransferase	no_locus_tag
EMF16353	556230	556733	+	hypothetical_protein	no_locus_tag
EMF16355	560467	561345	+	hypothetical_protein	no_locus_tag
EMF16356	562147	563825	+	hypothetical_protein	no_locus_tag
EMF16357	564310	565674	+	hypothetical_protein	no_locus_tag
EMF16358	566495	569078	-	metalloprotease	no_locus_tag
EMF16359	569915	572347	-	elongation_factor_G,_mitochondrial	no_locus_tag
EMF16360	572715	574295	-	DEAD-domain-containing_protein	no_locus_tag
EMF16361	574487	576457	+	Krr1-domain-containing_protein	no_locus_tag
EMF16362	577564	577893	-	hypothetical_protein	no_locus_tag
EMF16363	578602	579195	-	hypothetical_protein	no_locus_tag
EMF16364	580687	584181	+	hypothetical_protein	no_locus_tag
EMF16365	586317	587819	-	hypothetical_protein	no_locus_tag
EMF16366	588585	589721	+	hypothetical_protein	no_locus_tag
EMF16367	590213	591815	-	CDC91_cell_division_cycle_91-like_protein	no_locus_tag
EMF16368	592098	594328	+	Pescadillo_N-domain-containing_protein	no_locus_tag
EMF16369	594842	595237	+	hypothetical_protein	no_locus_tag

Table of Blast hits (query gene, subject gene, %identity, blast score, %coverage, e-value):
Mycgr3G85924_Mycgr3T	EMF16361	56	518	99.8389694042	9e-173	
Mycgr3G92934_Mycgr3T	EMF16360	70	690	98.6111111111	0.0	


>>

153. CH476634_0
Source: Sclerotinia sclerotiorum 1980 scaffold_14 genomic scaffold, whole genome shotgun sequence.

Number of proteins with BLAST hits to this cluster: 2
MultiGeneBlast score: 2.0
Cumulative Blast bit score: 1184

Table of genes, locations, strands and annotations of subject cluster:
EDN93761	46587	47911	-	hypothetical_protein	no_locus_tag
EDN93762	48482	50198	+	hypothetical_protein	no_locus_tag
EDN93763	50591	51544	-	hypothetical_protein	no_locus_tag
EDN93764	53243	53341	+	predicted_protein	no_locus_tag
EDN93765	57844	60564	+	hypothetical_protein	no_locus_tag
EDN93766	61960	62143	-	predicted_protein	no_locus_tag
EDN93767	63381	70210	-	hypothetical_protein	no_locus_tag
EDN93768	70731	73500	+	hypothetical_protein	no_locus_tag
EDN93769	73773	75349	-	hypothetical_protein	no_locus_tag
EDN93770	76378	78036	+	hypothetical_protein	no_locus_tag
EDN93771	78345	80157	-	hypothetical_protein	no_locus_tag
EDN93772	81048	81233	+	predicted_protein	no_locus_tag
EDN93773	81703	82122	+	predicted_protein	no_locus_tag
EDN93774	82682	83549	+	predicted_protein	no_locus_tag
EDN93775	85537	86922	-	predicted_protein	no_locus_tag
EDN93776	87336	87479	-	hypothetical_protein	no_locus_tag
EDN93777	88177	88524	-	hypothetical_protein	no_locus_tag
EDN93778	90986	91195	-	predicted_protein	no_locus_tag
EDN93779	92637	95501	-	predicted_protein	no_locus_tag

Table of Blast hits (query gene, subject gene, %identity, blast score, %coverage, e-value):
Mycgr3G42010_Mycgr3T	EDN93767	45	978	54.3031891656	0.0	
Mycgr3G92938_Mycgr3T	EDN93768	38	206	68.3602771363	4e-57	


>>

154. CH476626_1
Source: Sclerotinia sclerotiorum 1980 scaffold_6 genomic scaffold, whole genome shotgun sequence.

Number of proteins with BLAST hits to this cluster: 2
MultiGeneBlast score: 2.0
Cumulative Blast bit score: 1174

Table of genes, locations, strands and annotations of subject cluster:
EDO03103	1964526	1965781	-	hypothetical_protein	no_locus_tag
EDO03104	1968878	1970633	-	malate_synthase	no_locus_tag
EDO03105	1972100	1972285	+	predicted_protein	no_locus_tag
EDO03106	1974067	1974882	+	predicted_protein	no_locus_tag
EDO03107	1975463	1976386	-	hypothetical_protein	no_locus_tag
EDO03108	1978012	1978536	+	predicted_protein	no_locus_tag
EDO03109	1981916	1982762	+	hypothetical_protein	no_locus_tag
EDO03110	1986634	1987557	+	vacuolar_ATP_synthase_subunit_E	no_locus_tag
EDO03111	1987797	1989784	-	hypothetical_protein	no_locus_tag
EDO03112	1990043	1991105	-	predicted_protein	no_locus_tag
EDO03113	1996827	1997474	+	hypothetical_protein	no_locus_tag
EDO03114	1998616	2004906	+	hypothetical_protein	no_locus_tag
EDO03115	2005351	2005882	-	predicted_protein	no_locus_tag
EDO03116	2006400	2007178	+	predicted_protein	no_locus_tag
EDO03117	2008103	2008552	+	predicted_protein	no_locus_tag
EDO03118	2009507	2009923	-	hypothetical_protein	no_locus_tag
EDO03119	2012361	2015200	-	hypothetical_protein	no_locus_tag
EDO03120	2015676	2015936	+	hypothetical_protein	no_locus_tag
EDO03121	2017041	2019100	+	hypothetical_protein	no_locus_tag
EDO03122	2019705	2020390	-	translation_initiation_factor_1A	no_locus_tag
EDO03123	2020942	2021676	+	hypothetical_protein	no_locus_tag
EDO03124	2022078	2023395	+	hypothetical_protein	no_locus_tag
EDO03125	2023758	2024168	+	hypothetical_protein	no_locus_tag
EDO03126	2024502	2024825	+	hypothetical_protein	no_locus_tag

Table of Blast hits (query gene, subject gene, %identity, blast score, %coverage, e-value):
Mycgr3G31170_Mycgr3T	EDO03109	97	159	100.0	9e-47	
Mycgr3G41426_Mycgr3T	EDO03114	34	1015	105.118110236	0.0	


>>

155. AKHY01000142_0
Source: Aspergillus oryzae 3.042, whole genome shotgun sequencing project.

Number of proteins with BLAST hits to this cluster: 2
MultiGeneBlast score: 2.0
Cumulative Blast bit score: 1173

Table of genes, locations, strands and annotations of subject cluster:
EIT77858	31565	32365	-	hypothetical_protein	no_locus_tag
EIT77947	35832	37569	+	permease_of_the_major_facilitator_superfamily	no_locus_tag
EIT77966	40674	41624	-	hypothetical_protein	no_locus_tag
EIT77877	47206	48984	+	hypothetical_protein	no_locus_tag
EIT77964	50338	58371	-	polyketide_synthase_module	no_locus_tag
EIT77840	59360	59854	+	hypothetical_protein	no_locus_tag
EIT77828	62822	64224	-	FAD_binding_oxidoreductase,_putative	no_locus_tag
EIT77899	65164	65836	+	RING_finger_protein	no_locus_tag
EIT77873	66677	67903	+	putative_cytochrome_C_oxidase_assembly_protein	no_locus_tag
EIT77933	67908	68447	-	molybdopterin_synthase_large_subunit_CnxH	no_locus_tag
EIT77917	68795	69584	-	hypothetical_protein	no_locus_tag
EIT77923	71059	72051	+	short-chain_dehydrogenase/reductase_family_protein,_putative	no_locus_tag
EIT77864	72796	74690	+	alpha-amylase	no_locus_tag
EIT77911	75014	75688	+	hypothetical_protein	no_locus_tag
EIT77929	75858	77203	+	LPS_glycosyltransferase	no_locus_tag
EIT77883	78008	78409	+	hypothetical_protein	no_locus_tag
EIT77846	79109	81629	+	hypothetical_protein	no_locus_tag

Table of Blast hits (query gene, subject gene, %identity, blast score, %coverage, e-value):
Mycgr3G100089_Mycgr3	EIT77964	42	1052	58.1576535289	0.0	
Mycgr3G104337_Mycgr3	EIT77840	43	121	56.1752988048	3e-30	


>>

156. DS989828_0
Source: Arthroderma gypseum CBS 118893 supercont1.7 genomic scaffold, whole genome shotgun sequence.

Number of proteins with BLAST hits to this cluster: 2
MultiGeneBlast score: 2.0
Cumulative Blast bit score: 1171

Table of genes, locations, strands and annotations of subject cluster:
EFR04823	1378330	1378827	-	hypothetical_protein	no_locus_tag
EFR04824	1381280	1381949	-	hypothetical_protein	no_locus_tag
EFR04825	1382184	1385852	+	cell_division_control_protein_25	no_locus_tag
EFR04826	1389449	1391056	-	hypothetical_protein	no_locus_tag
EFR04827	1392766	1394695	+	fatty-acid-CoA_ligase	no_locus_tag
EFR04828	1395051	1402076	-	lovastatin_nonaketide_synthase	no_locus_tag
EFR04829	1402897	1403929	+	hypothetical_protein	no_locus_tag
EFR04830	1404240	1405769	-	hypothetical_protein	no_locus_tag
EFR04831	1406299	1407499	+	hypothetical_protein	no_locus_tag

Table of Blast hits (query gene, subject gene, %identity, blast score, %coverage, e-value):
Mycgr3G100089_Mycgr3	EFR04828	40	987	60.6324472961	0.0	
Mycgr3G104337_Mycgr3	EFR04829	40	184	100.398406375	9e-54	


>>

157. KB644411_4
Source: Penicillium oxalicum 114-2 unplaced genomic scaffold scaffold_4, whole genome shotgun sequence.

Number of proteins with BLAST hits to this cluster: 2
MultiGeneBlast score: 2.0
Cumulative Blast bit score: 1162

Table of genes, locations, strands and annotations of subject cluster:
EPS28501	437265	438400	-	hypothetical_protein	no_locus_tag
EPS28502	439387	440261	+	hypothetical_protein	no_locus_tag
EPS28503	441174	442702	-	hypothetical_protein	no_locus_tag
EPS28504	443123	445676	-	hypothetical_protein	no_locus_tag
EPS28505	447788	449904	+	hypothetical_protein	no_locus_tag
EPS28506	450874	452715	-	putative_beta-1,3-glucanosyltransglycosylase	no_locus_tag
EPS28507	454616	456146	-	hypothetical_protein	no_locus_tag
EPS28508	457201	458070	-	hypothetical_protein	no_locus_tag
EPS28509	458799	466755	+	hypothetical_protein	no_locus_tag
EPS28510	469817	471357	-	hypothetical_protein	no_locus_tag
EPS28511	473337	475644	-	hypothetical_protein	no_locus_tag
EPS28512	476925	479736	-	hypothetical_protein	no_locus_tag
EPS28513	481522	482192	-	hypothetical_protein	no_locus_tag
EPS28514	483534	483890	-	hypothetical_protein	no_locus_tag
EPS28515	485635	485891	+	hypothetical_protein	no_locus_tag

Table of Blast hits (query gene, subject gene, %identity, blast score, %coverage, e-value):
Mycgr3G100089_Mycgr3	EPS28509	41	993	58.6159486709	0.0	
Mycgr3G104337_Mycgr3	EPS28508	39	169	100.0	6e-48	


>>

158. AP007167_0
Source: Aspergillus oryzae RIB40 DNA, SC020.

Number of proteins with BLAST hits to this cluster: 2
MultiGeneBlast score: 2.0
Cumulative Blast bit score: 1145

Table of genes, locations, strands and annotations of subject cluster:
BAE63397	437765	438166	-	not_annotated	AO090020000172
BAE63398	438971	440316	-	not_annotated	AO090020000174
BAE63399	440486	441160	-	not_annotated	AO090020000175
BAE63400	441484	443378	-	not_annotated	AO090020000176
BAE63401	444123	445040	-	not_annotated	AO090020000177
BAE63402	446590	447364	+	not_annotated	AO090020000178
BAE63403	447712	448251	+	not_annotated	AO090020000179
BAE63404	448256	449483	-	not_annotated	AO090020000180
BAE63405	450324	450996	-	not_annotated	AO090020000182
BAE63406	451936	453338	+	not_annotated	AO090020000183
BAE63407	456308	456802	-	not_annotated	AO090020000185
BAE63408	457790	465823	+	not_annotated	AO090020000186
BAE63409	467193	470773	-	not_annotated	AO090020000188
BAE63410	474553	475503	+	not_annotated	AO090020000189
BAE63411	478597	480899	-	not_annotated	AO090020000190
BAE63412	483803	484603	+	not_annotated	AO090020000191

Table of Blast hits (query gene, subject gene, %identity, blast score, %coverage, e-value):
Mycgr3G100089_Mycgr3	BAE63408	42	1055	58.1576535289	0.0	
Mycgr3G104337_Mycgr3	BAE63407	41	90	41.8326693227	4e-19	


>>

159. DS995701_0
Source: Microsporum canis CBS 113480 supercont1.1 genomic scaffold, whole genome shotgun sequence.

Number of proteins with BLAST hits to this cluster: 2
MultiGeneBlast score: 2.0
Cumulative Blast bit score: 1141

Table of genes, locations, strands and annotations of subject cluster:
EEQ27697	1597026	1598921	-	rab_escort_protein	no_locus_tag
EEQ27698	1599728	1600352	-	peptidyl-prolyl_cis-trans_isomerase-like_1	no_locus_tag
EEQ27699	1600772	1602610	+	minor_histocompatibility_antigen_H13	no_locus_tag
EEQ27700	1602807	1604054	-	3'_exoribonuclease_family_protein	no_locus_tag
EEQ27701	1606261	1608552	+	ferric_reductase	no_locus_tag
EEQ27702	1609085	1610203	-	conserved_hypothetical_protein	no_locus_tag
EEQ27703	1611307	1612414	+	PTAC_beta	no_locus_tag
EEQ27704	1613225	1614125	-	tetraspanin	no_locus_tag
EEQ27705	1615187	1616041	-	MADS_box_transcription_factor_Mcm1	no_locus_tag
EEQ27706	1617422	1618819	+	C6_zinc_finger_domain-containing_protein	no_locus_tag
EEQ27707	1619069	1620313	-	carboxy-cis,cis-muconate_cyclase	no_locus_tag
EEQ27708	1622203	1624287	-	DUF803_domain-containing_protein	no_locus_tag
EEQ27709	1624890	1625739	+	vacuolar_ATP_synthase_subunit_E	no_locus_tag
EEQ27710	1626283	1628429	-	conserved_hypothetical_protein	no_locus_tag
EEQ27711	1628972	1629797	+	predicted_protein	no_locus_tag
EEQ27712	1630885	1635526	+	phospholipid-translocating_P-type_ATPase domain-containing protein	no_locus_tag
EEQ27713	1636672	1638128	+	conserved_hypothetical_protein	no_locus_tag
EEQ27714	1638703	1643541	+	helicase_SEN1	no_locus_tag
EEQ27715	1644194	1644763	+	predicted_protein	no_locus_tag
EEQ27716	1646514	1648187	+	conserved_hypothetical_protein	no_locus_tag
EEQ27717	1650441	1653404	+	hypothetical_protein	no_locus_tag
EEQ27718	1653933	1655871	-	inner_membrane_magnesium_transporter_mrs2	no_locus_tag
EEQ27719	1656576	1657714	-	protein_kinase_domain-containing_protein	no_locus_tag
EEQ27720	1658660	1660705	-	proline-rich_protein_LAS17	no_locus_tag
EEQ27721	1661545	1662099	-	hypothetical_protein	no_locus_tag
EEQ27722	1662712	1663413	+	eukaryotic_translation_initiation_factor_1A	no_locus_tag

Table of Blast hits (query gene, subject gene, %identity, blast score, %coverage, e-value):
Mycgr3G31170_Mycgr3T	EEQ27705	96	154	98.75	5e-45	
Mycgr3G41426_Mycgr3T	EEQ27714	45	987	67.1541057368	0.0	


>>

160. AKCU01000499_0
Source: Penicillium digitatum Pd1, whole genome shotgun sequencing project.

Number of proteins with BLAST hits to this cluster: 2
MultiGeneBlast score: 2.0
Cumulative Blast bit score: 1141

Table of genes, locations, strands and annotations of subject cluster:
EKV05518	2550	4166	+	Hexokinase-1	no_locus_tag
EKV05519	5409	5756	-	hypothetical_protein	no_locus_tag
EKV05520	5797	8814	-	Polyketide_synthase,_putative	no_locus_tag
EKV05521	8977	11136	-	Mycocerosic_acid_synthase	no_locus_tag
EKV05522	11663	12626	+	hypothetical_protein	no_locus_tag
EKV05523	13464	13847	+	Acetylxylan_esterase,_putative	no_locus_tag
EKV05524	15765	16394	+	Uridylate_kinase_Ura6	no_locus_tag
EKV05525	16869	18331	-	Eukaryotic_translation_initiation_factor_3_subunit_M	no_locus_tag
EKV05526	18874	19586	-	hypothetical_protein	no_locus_tag
EKV05527	20554	21249	+	Thioesterase_family_protein	no_locus_tag
EKV05528	21799	21960	+	hypothetical_protein	no_locus_tag

Table of Blast hits (query gene, subject gene, %identity, blast score, %coverage, e-value):
Mycgr3G100089_Mycgr3	EKV05521	59	845	30.980751604	0.0	
Mycgr3G104337_Mycgr3	EKV05522	54	296	99.6015936255	3e-97	


>>

161. AKCT01000041_0
Source: Penicillium digitatum PHI26, whole genome shotgun sequencing project.

Number of proteins with BLAST hits to this cluster: 2
MultiGeneBlast score: 2.0
Cumulative Blast bit score: 1141

Table of genes, locations, strands and annotations of subject cluster:
EKV18169	81185	82141	-	hypothetical_protein	no_locus_tag
EKV18170	82928	83525	+	hypothetical_protein	no_locus_tag
EKV18171	84874	86352	+	C6_transcription_factor,_putative	no_locus_tag
EKV18172	87683	88461	+	hypothetical_protein	no_locus_tag
EKV18173	89671	92196	+	hypothetical_protein	no_locus_tag
EKV18174	94693	96309	+	Hexokinase-1	no_locus_tag
EKV18175	97553	97900	-	hypothetical_protein	no_locus_tag
EKV18176	97941	100958	-	Polyketide_synthase,_putative	no_locus_tag
EKV18177	101121	103280	-	Mycocerosic_acid_synthase	no_locus_tag
EKV18178	103807	104770	+	hypothetical_protein	no_locus_tag
EKV18179	105608	105991	+	Acetylxylan_esterase,_putative	no_locus_tag
EKV18180	107927	108556	+	Uridylate_kinase_Ura6	no_locus_tag
EKV18181	109032	110494	-	Eukaryotic_translation_initiation_factor_3_subunit_M	no_locus_tag
EKV18182	111037	111749	-	hypothetical_protein	no_locus_tag
EKV18183	112717	113412	+	Thioesterase_family_protein	no_locus_tag
EKV18184	113962	114123	+	hypothetical_protein	no_locus_tag
EKV18185	115059	116861	-	hypothetical_protein	no_locus_tag
EKV18186	118918	121832	-	Alpha,alpha-trehalose_phosphate_synthase_subunit_TPS3,_putative	no_locus_tag
EKV18187	122386	123577	+	hypothetical_protein	no_locus_tag
EKV18188	123883	124984	+	hypothetical_protein	no_locus_tag

Table of Blast hits (query gene, subject gene, %identity, blast score, %coverage, e-value):
Mycgr3G100089_Mycgr3	EKV18177	59	845	30.980751604	0.0	
Mycgr3G104337_Mycgr3	EKV18178	54	296	99.6015936255	3e-97	


>>

162. KB707685_0
Source: Botryotinia fuckeliana BcDW1 unplaced genomic scaffold Scaffold_13, whole genome shotgun sequence.

Number of proteins with BLAST hits to this cluster: 2
MultiGeneBlast score: 2.0
Cumulative Blast bit score: 1140

Table of genes, locations, strands and annotations of subject cluster:
EMR90825	98897	101312	-	putative_iron-regulated_transporter_protein	no_locus_tag
EMR90826	110789	111547	-	putative_tetraspanin_protein	no_locus_tag
EMR90827	112997	113206	-	hypothetical_protein	no_locus_tag
EMR90828	117395	118244	+	putative_mads_box_protein	no_locus_tag
EMR90829	120310	122007	-	putative_duf803_domain-containing_protein	no_locus_tag
EMR90830	122592	123519	+	putative_vacuolar_atp_synthase_subunit_e protein	no_locus_tag
EMR90831	124344	125768	-	hypothetical_protein	no_locus_tag
EMR90832	128938	133488	+	hypothetical_protein	no_locus_tag
EMR90833	134590	140880	+	putative_helicase_sen1_protein	no_locus_tag
EMR90834	142352	144763	+	hypothetical_protein	no_locus_tag
EMR90835	146858	147180	-	putative_magnesium_ion_transporter_protein	no_locus_tag
EMR90836	149525	152363	-	putative_mus38-like_protein	no_locus_tag
EMR90837	152801	153055	+	hypothetical_protein	no_locus_tag
EMR90838	154077	156172	+	putative_wasp-like_pretein_las17p_protein	no_locus_tag
EMR90839	156779	157464	-	putative_eukaryotic_translation_initiation factor 1a protein	no_locus_tag
EMR90840	157901	160280	+	putative_brca1_c_terminus_domain-containing protein	no_locus_tag
EMR90841	160873	161782	+	putative_short-chain_dehydrogenase_reductase_sdr protein	no_locus_tag

Table of Blast hits (query gene, subject gene, %identity, blast score, %coverage, e-value):
Mycgr3G31170_Mycgr3T	EMR90828	97	159	100.0	1e-46	
Mycgr3G41426_Mycgr3T	EMR90833	33	981	105.005624297	0.0	


>>

163. FQ790288_0
Source: Botryotinia fuckeliana T4 SuperContig_299_1 genomic supercontig.

Number of proteins with BLAST hits to this cluster: 2
MultiGeneBlast score: 2.0
Cumulative Blast bit score: 1140

Table of genes, locations, strands and annotations of subject cluster:
CCD47895	123455	123607	-	hypothetical_protein	BofuT4_uP113990.1
CCD47896	124702	125170	+	hypothetical_protein	BofuT4_P114000.1
CCD47897	134703	135374	-	BcPLS1,_tetraspanin	BofuT4_P114010.1
CCD47898	135828	136383	-	hypothetical_protein	BofuT4_uP114020.1
CCD47899	136820	137029	-	hypothetical_protein	BofuT4_uP114030.1
CCD47900	137429	137819	+	hypothetical_protein	BofuT4_P114040.1
CCD47901	138616	138765	+	hypothetical_protein	BofuT4_uP114050.1
CCD47902	138884	139057	+	hypothetical_protein	BofuT4_uP114060.1
CCD47903	141468	142317	+	similar_to_transcription_factor_MADS	BofuT4_P114070.1
CCD47904	144419	146116	-	similar_to_DUF803_domain-containing_protein	BofuT4_P114080.1
CCD47905	146701	147628	+	similar_to_vacuolar_ATP_synthase_subunit_E (V-ATPase E subunit) (Vacuolar proton pump E subunit)	BofuT4_P114090.1
CCD47906	147856	149877	-	hypothetical_protein	BofuT4_P114100.1
CCD47907	151155	151845	+	hypothetical_protein	BofuT4_uP114110.1
CCD47908	153047	157597	+	similar_to_P-type_ATPase	BofuT4_P114120.1
CCD47909	158699	164989	+	similar_to_similar_to_tRNA-splicing endonuclease	BofuT4_P114130.1
CCD47910	166461	168325	+	hypothetical_protein	BofuT4_P114140.1
CCD47911	171058	171380	-	hypothetical_protein	BofuT4_P114150.1
CCD47912	172042	172538	-	hypothetical_protein	BofuT4_uP114160.1
CCD47913	172582	172755	+	predicted_protein	BofuT4_uP114170.1
CCD47914	173682	174860	-	hypothetical_protein	BofuT4_P114180.1
CCD47915	175056	176672	-	hypothetical_protein	BofuT4_P114190.1
CCD47916	177110	177364	+	hypothetical_protein	BofuT4_P114200.1
CCD47917	177483	177687	-	hypothetical_protein	BofuT4_P114210.1
CCD47918	178386	180481	+	hypothetical_protein	BofuT4_P114220.1
CCD47919	181088	181773	-	similar_to_eukaryotic_translation_initiation factor eIF-1A	BofuT4_P114230.1
CCD47920	182210	182947	+	hypothetical_protein	BofuT4_P114240.1
CCD47921	183278	184589	+	hypothetical_protein	BofuT4_P114250.1

Table of Blast hits (query gene, subject gene, %identity, blast score, %coverage, e-value):
Mycgr3G31170_Mycgr3T	CCD47903	97	159	100.0	1e-46	
Mycgr3G41426_Mycgr3T	CCD47909	33	981	105.005624297	0.0	


>>

164. AABX02000004_1
Source: Neurospora crassa OR74A, whole genome shotgun sequencing project.

Number of proteins with BLAST hits to this cluster: 2
MultiGeneBlast score: 2.0
Cumulative Blast bit score: 1127

Table of genes, locations, strands and annotations of subject cluster:
EAA27048	1094567	1095774	+	predicted_protein	no_locus_tag
EAA27047	1100531	1101790	+	hypothetical_protein	no_locus_tag
EAA27046	1102317	1106049	-	predicted_protein	no_locus_tag
EAA27045	1109962	1111637	-	predicted_protein	no_locus_tag
EAA26702	1114980	1122290	+	conserved_hypothetical_protein	no_locus_tag
EAA26701	1123929	1126123	+	predicted_protein	no_locus_tag
EAA26700	1127978	1129037	+	NADH:ubiquinone_oxidoreductase_21.3c_kD_subunit	no_locus_tag
EAA26699	1129961	1131330	+	NADH:ubiquinone_oxidoreductase_9.6kD_subunit	no_locus_tag
EAA26698	1133088	1135338	-	conserved_hypothetical_protein	no_locus_tag
EAA26697	1142001	1143438	-	hypothetical_protein	no_locus_tag

Table of Blast hits (query gene, subject gene, %identity, blast score, %coverage, e-value):
Mycgr3G100089_Mycgr3	EAA26702	44	942	49.770852429	0.0	
Mycgr3G104337_Mycgr3	EAA27045	41	185	94.0239043825	3e-52	


>>

165. GL891307_1
Source: Neurospora tetrasperma FGSC 2508 unplaced genomic scaffold NEUTE1scaffold_6, whole genome shotgun sequence.

Number of proteins with BLAST hits to this cluster: 2
MultiGeneBlast score: 2.0
Cumulative Blast bit score: 1126

Table of genes, locations, strands and annotations of subject cluster:
EGO54914	3777674	3778339	+	hypothetical_protein	no_locus_tag
EGO54915	3780495	3782872	+	hypothetical_protein	no_locus_tag
EGO54916	3785099	3786305	+	hypothetical_protein	no_locus_tag
EGO54917	3787858	3789130	+	hypothetical_protein	no_locus_tag
EGO54918	3789650	3793378	-	hypothetical_protein	no_locus_tag
EGO54919	3797254	3798952	-	hypothetical_protein	no_locus_tag
EGO54920	3800103	3800267	+	hypothetical_protein	no_locus_tag
EGO54921	3802200	3809510	+	hypothetical_protein	no_locus_tag
EGO54922	3811904	3814087	+	hypothetical_protein	no_locus_tag
EGO54923	3815945	3816978	+	hypothetical_protein	no_locus_tag
EGO54924	3817894	3819369	+	hypothetical_protein	no_locus_tag
EGO54925	3821204	3823451	-	hypothetical_protein	no_locus_tag

Table of Blast hits (query gene, subject gene, %identity, blast score, %coverage, e-value):
Mycgr3G100089_Mycgr3	EGO54921	43	939	49.8625114574	0.0	
Mycgr3G104337_Mycgr3	EGO54919	41	187	94.0239043825	8e-53	


>>

166. GL891269_0
Source: Neurospora tetrasperma FGSC 2509 unplaced genomic scaffold NEUTE2scaffold_7, whole genome shotgun sequence.

Number of proteins with BLAST hits to this cluster: 2
MultiGeneBlast score: 2.0
Cumulative Blast bit score: 1126

Table of genes, locations, strands and annotations of subject cluster:
EGZ67583	60147	62394	+	hypothetical_protein	no_locus_tag
EGZ67584	64849	66324	-	acyl_carrier_protein	no_locus_tag
EGZ67585	67240	68273	-	ferredoxin-like_iron-sulfur_subunit_of mitochondrial complex I	no_locus_tag
EGZ67586	70130	72313	-	hypothetical_protein	no_locus_tag
EGZ67587	74706	82016	-	ketoacyl-synt-domain-containing_protein	no_locus_tag
EGZ67588	83949	84113	-	hypothetical_protein	no_locus_tag
EGZ67589	85259	86956	+	hypothetical_protein	no_locus_tag
EGZ67590	90832	94560	+	hypothetical_protein	no_locus_tag
EGZ67591	95080	96352	-	hypothetical_protein	no_locus_tag
EGZ67592	97904	99110	-	hypothetical_protein	no_locus_tag
EGZ67593	101336	103713	-	hypothetical_protein	no_locus_tag
EGZ67594	105866	106531	-	hypothetical_protein	no_locus_tag

Table of Blast hits (query gene, subject gene, %identity, blast score, %coverage, e-value):
Mycgr3G100089_Mycgr3	EGZ67587	43	939	49.8625114574	0.0	
Mycgr3G104337_Mycgr3	EGZ67589	41	187	94.0239043825	8e-53	


>>

167. AFWA01000005_0
Source: Pneumocystis murina B123, whole genome shotgun sequencing project.

Number of proteins with BLAST hits to this cluster: 2
MultiGeneBlast score: 2.0
Cumulative Blast bit score: 1125

Table of genes, locations, strands and annotations of subject cluster:
EMR10499	202969	204422	-	hypothetical_protein	no_locus_tag
EMR10500	205215	205784	+	hypothetical_protein	no_locus_tag
EMR10501	205947	208005	-	hypothetical_protein	no_locus_tag
EMR10502	209135	212252	+	hypothetical_protein	no_locus_tag
EMR10503	213414	214453	-	hypothetical_protein	no_locus_tag
EMR10504	216311	217133	+	hypothetical_protein	no_locus_tag
EMR10505	218169	219067	-	hypothetical_protein	no_locus_tag
EMR10506	219236	220372	+	hypothetical_protein	no_locus_tag
EMR10507	220559	221712	-	hypothetical_protein	no_locus_tag
EMR10508	222146	223686	+	hypothetical_protein	no_locus_tag
EMR10509	222479	223686	+	hypothetical_protein,_variant	no_locus_tag
EMR10510	224658	225864	-	hypothetical_protein	no_locus_tag
EMR10511	226185	227882	+	hypothetical_protein	no_locus_tag
EMR10512	228304	230503	+	hypothetical_protein	no_locus_tag
EMR10513	231033	232931	+	hypothetical_protein	no_locus_tag
EMR10514	233097	234529	-	hypothetical_protein	no_locus_tag
EMR10515	233097	234529	-	hypothetical_protein,_variant	no_locus_tag
EMR10516	234906	237397	+	hypothetical_protein	no_locus_tag
EMR10517	237800	238517	-	30S_ribosomal_protein_S7e	no_locus_tag
EMR10518	239384	240025	+	hypothetical_protein	no_locus_tag
EMR10519	240079	240792	-	hypothetical_protein	no_locus_tag
EMR10520	241246	242452	-	hypothetical_protein	no_locus_tag
EMR10521	242621	243652	-	hypothetical_protein	no_locus_tag
EMR10522	244011	245516	-	hypothetical_protein	no_locus_tag
EMR10523	246259	246833	+	hypothetical_protein	no_locus_tag
EMR10524	247159	247876	+	hypothetical_protein	no_locus_tag
EMR10525	247924	249824	-	hypothetical_protein	no_locus_tag
EMR10526	247924	249672	-	hypothetical_protein,_variant	no_locus_tag
EMR10527	250212	250801	-	hypothetical_protein	no_locus_tag
EMR10528	251372	252760	+	STE/STE7/MKK_protein_kinase	no_locus_tag
EMR10529	253582	254534	+	hypothetical_protein	no_locus_tag
EMR10530	255312	256082	-	hypothetical_protein	no_locus_tag
EMR10531	255367	256082	-	hypothetical_protein,_variant	no_locus_tag
EMR10532	256210	257804	-	hypothetical_protein	no_locus_tag
EMR10533	257925	259025	+	hypothetical_protein	no_locus_tag
EMR10534	259693	261585	+	hypothetical_protein	no_locus_tag
EMR10536	261917	262634	+	hypothetical_protein	no_locus_tag
EMR10535	262703	263799	-	hypothetical_protein	no_locus_tag
EMR10537	263977	265071	-	30S_ribosomal_protein_S3	no_locus_tag
EMR10538	265463	266186	-	hypothetical_protein	no_locus_tag
EMR10539	266601	272795	-	hypothetical_protein	no_locus_tag

Table of Blast hits (query gene, subject gene, %identity, blast score, %coverage, e-value):
Mycgr3G85924_Mycgr3T	EMR10525	30	188	95.1690821256	1e-48	
Mycgr3G85924_Mycgr3T	EMR10526	29	160	91.6264090177	2e-39	
Mycgr3G92934_Mycgr3T	EMR10508	48	419	84.5238095238	3e-138	
Mycgr3G92934_Mycgr3T	EMR10509	48	358	74.4047619048	6e-116	


>>

168. CABT02000027_0
Source: Sordaria macrospora k-hell, whole genome shotgun sequencing project.

Number of proteins with BLAST hits to this cluster: 2
MultiGeneBlast score: 2.0
Cumulative Blast bit score: 1122

Table of genes, locations, strands and annotations of subject cluster:
CCC14911	315532	316691	+	not annotated	no_locus_tag
CCC14912	322198	326407	+	not annotated	no_locus_tag
CCC14913	328769	329809	+	not annotated	no_locus_tag
CCC14914	330759	331325	+	not annotated	no_locus_tag
CCC14915	331763	333536	+	not annotated	no_locus_tag
CCC14916	334663	336147	-	not annotated	no_locus_tag
CCC14917	338884	346158	+	not annotated	no_locus_tag
CCC14918	347848	350062	+	not annotated	no_locus_tag
CCC14919	356433	358570	+	not annotated	no_locus_tag
CCC14920	361043	362443	-	not annotated	no_locus_tag
CCC14921	363312	364492	-	not annotated	no_locus_tag

Table of Blast hits (query gene, subject gene, %identity, blast score, %coverage, e-value):
Mycgr3G100089_Mycgr3	CCC14917	43	931	49.8166819432	0.0	
Mycgr3G104337_Mycgr3	CCC14916	42	191	94.0239043825	6e-55	


>>

169. EQ962654_1
Source: Talaromyces stipitatus ATCC 10500 scf_1105507295541 genomic scaffold, whole genome shotgun sequence.

Number of proteins with BLAST hits to this cluster: 2
MultiGeneBlast score: 2.0
Cumulative Blast bit score: 1120

Table of genes, locations, strands and annotations of subject cluster:
EED19365	925244	926647	+	3'_exoribonuclease_family_protein	no_locus_tag
EED19366	926738	928593	-	signal_peptide_peptidase,_putative	no_locus_tag
EED19367	928865	929463	+	peptidyl_prolyl_cis-trans_isomerase_(CypC), putative	no_locus_tag
EED19368	930471	932333	+	Rab_geranylgeranyl_transferase_escort_protein, putative	no_locus_tag
EED19369	934457	936076	+	conserved_hypothetical_protein	no_locus_tag
EED19370	937415	940188	+	C6_transcription_factor,_putative	no_locus_tag
EED19371	940426	941262	-	conserved_hypothetical_protein	no_locus_tag
EED19372	943533	944362	+	MADS_box_transcription_factor_Mcm1	no_locus_tag
EED19373	945565	947530	-	DUF803_domain_protein	no_locus_tag
EED19374	948061	948875	+	ATP_synthase_subunit_E,_putative	no_locus_tag
EED19375	949263	951562	-	hypothetical_protein	no_locus_tag
EED19376	952002	952886	-	conserved_hypothetical_protein	no_locus_tag
EED19378	954455	958936	+	phospholipid-translocating_P-type_ATPase domain-containing protein	no_locus_tag
EED19379	960230	962166	+	hypothetical_protein	no_locus_tag
EED19380	962389	966693	+	tRNA-splicing_endonuclease,_putative	no_locus_tag
EED19381	969307	972345	+	conserved_hypothetical_protein	no_locus_tag
EED19382	972576	973916	-	conserved_hypothetical_protein	no_locus_tag
EED19383	975974	977321	-	chitin_biosynthesis_protein_(Chs5),_putative	no_locus_tag
EED19384	978677	979203	+	eukaryotic_translation_initiation_factor_eIF-1A subunit, putative	no_locus_tag
EED19385	979976	983280	-	DNA_repair_protein_RAD1,_putative	no_locus_tag
EED19386	984426	985978	+	cyclin-dependent_protein_kinase_Ssn3,_putative	no_locus_tag
EED19390	986415	988158	-	metaphase-anaphase_transition_protein_(Mlo2), putative	no_locus_tag

Table of Blast hits (query gene, subject gene, %identity, blast score, %coverage, e-value):
Mycgr3G31170_Mycgr3T	EED19372	100	166	100.0	1e-49	
Mycgr3G41426_Mycgr3T	EED19380	46	954	62.879640045	0.0	


>>

170. GL988044_0
Source: Chaetomium thermophilum var. thermophilum DSM 1495 unplaced genomic scaffold scf7180000011819, whole genome shotgun sequence.

Number of proteins with BLAST hits to this cluster: 2
MultiGeneBlast score: 2.0
Cumulative Blast bit score: 1101

Table of genes, locations, strands and annotations of subject cluster:
EGS19539	995262	996433	+	putative_cellulose_binding_protein	no_locus_tag
EGS19540	998209	999672	-	hypothetical_protein	no_locus_tag
EGS19541	1000399	1001476	-	hypothetical_protein	no_locus_tag
EGS19542	1002584	1003019	+	hypothetical_protein	no_locus_tag
EGS19543	1005384	1006851	+	putative_fatty_acid_protein	no_locus_tag
EGS19544	1007633	1008031	+	hypothetical_protein	no_locus_tag
EGS19545	1008659	1011685	-	hypothetical_protein	no_locus_tag
EGS19546	1014304	1015314	-	hypothetical_protein	no_locus_tag
EGS19547	1016981	1022602	+	hypothetical_protein	no_locus_tag
EGS19548	1023653	1027185	+	oxidoreductase-like_protein	no_locus_tag
EGS19549	1027609	1028479	+	hypothetical_protein	no_locus_tag
EGS19550	1029415	1031625	-	zinc_finger_domain-containing_protein	no_locus_tag
EGS19551	1034582	1036196	+	hypothetical_protein	no_locus_tag
EGS19552	1040522	1042198	+	hypothetical_protein	no_locus_tag

Table of Blast hits (query gene, subject gene, %identity, blast score, %coverage, e-value):
Mycgr3G100089_Mycgr3	EGS19547	44	924	48.1668194317	0.0	
Mycgr3G104337_Mycgr3	EGS19546	37	177	103.585657371	2e-50	


>>

171. DS027058_2
Source: Aspergillus clavatus NRRL 1 1099423829804 genomic scaffold, whole genome shotgun sequence.

Number of proteins with BLAST hits to this cluster: 2
MultiGeneBlast score: 2.0
Cumulative Blast bit score: 1062

Table of genes, locations, strands and annotations of subject cluster:
EAW08900	919134	944153	+	nonribosomal_peptide_synthase,_putative	no_locus_tag
EAW08901	946418	947301	+	SRF-type_transcription_factor_(Umc1),_putative	no_locus_tag
EAW08902	948473	950445	-	DUF803_domain_protein	no_locus_tag
EAW08903	951055	951877	+	ATP_synthase_subunit_E,_putative	no_locus_tag
EAW08904	952346	954740	-	hypothetical_protein	no_locus_tag
EAW08905	958692	963397	+	phospholipid-translocating_P-type_ATPase domain-containing protein	no_locus_tag
EAW08906	964758	971399	+	tRNA-splicing_endonuclease,_putative	no_locus_tag
EAW08907	975010	977736	+	conserved_hypothetical_protein	no_locus_tag
EAW08908	978488	979219	+	conserved_hypothetical_protein	no_locus_tag
EAW08909	979638	981241	+	aminotransferase,_putative	no_locus_tag
EAW08910	985265	987455	+	G1/S-specific_cyclin_Pcl5,_putative	no_locus_tag
EAW08911	989017	989943	+	conserved_hypothetical_protein	no_locus_tag
EAW08912	991032	992832	+	NCS1_allantoate_transporter	no_locus_tag

Table of Blast hits (query gene, subject gene, %identity, blast score, %coverage, e-value):
Mycgr3G31170_Mycgr3T	EAW08901	98	162	100.0	3e-48	
Mycgr3G41426_Mycgr3T	EAW08906	52	900	48.48143982	0.0	


>>

172. GG692437_0
Source: Ajellomyces capsulatus H143 genomic scaffold supercont2.19, whole genome shotgun sequence.

Number of proteins with BLAST hits to this cluster: 2
MultiGeneBlast score: 2.0
Cumulative Blast bit score: 1018

Table of genes, locations, strands and annotations of subject cluster:
EER36810	157448	158039	+	predicted_protein	no_locus_tag
EER36811	160494	161803	+	ferric_reductase	no_locus_tag
EER36812	163215	164788	-	GNAT_family_acetyltransferase	no_locus_tag
EER36813	165471	166677	+	conserved_hypothetical_protein	no_locus_tag
EER36814	168129	169156	-	tetraspanin	no_locus_tag
EER36815	170997	172335	-	C6_zinc_finger_protein	no_locus_tag
EER36816	174087	174523	+	conserved_hypothetical_protein	no_locus_tag
EER36817	175383	176567	+	conserved_hypothetical_protein	no_locus_tag
EER36818	177381	178311	+	MADS_box_transcription_factor_Mcm1	no_locus_tag
EER36819	179522	179766	+	hypothetical_protein	no_locus_tag
EER36820	181051	183234	-	DUF803_domain-containing_protein	no_locus_tag
EER36821	183686	184613	+	vacuolar_ATP_synthase_subunit_E	no_locus_tag
EER36822	185182	187664	-	conserved_hypothetical_protein	no_locus_tag
EER36823	188857	189943	-	serine/threonine_protein_phosphatase	no_locus_tag
EER36824	191986	196653	+	phospholipid-translocating_P-type_ATPase domain-containing protein	no_locus_tag
EER36825	198510	205256	+	helicase_SEN1	no_locus_tag
EER36826	206141	206990	+	predicted_protein	no_locus_tag
EER36827	210111	213257	+	predicted_protein	no_locus_tag
EER36828	213889	215140	-	dihydroorotase	no_locus_tag
EER36829	215638	217086	-	GDSL_lipase/acylhydrolase	no_locus_tag
EER36830	218183	220004	-	leupaxin	no_locus_tag
EER36831	221402	223544	-	inner_membrane_magnesium_transporter_mrs2	no_locus_tag
EER36832	224190	225558	+	conserved_hypothetical_protein	no_locus_tag

Table of Blast hits (query gene, subject gene, %identity, blast score, %coverage, e-value):
Mycgr3G31170_Mycgr3T	EER36818	98	164	100.0	2e-48	
Mycgr3G41426_Mycgr3T	EER36825	53	855	43.0821147357	0.0	


>>

173. AM920437_7
Source: Penicillium chrysogenum Wisconsin 54-1255 complete genome, contig Pc00c22.

Number of proteins with BLAST hits to this cluster: 2
MultiGeneBlast score: 2.0
Cumulative Blast bit score: 1012

Table of genes, locations, strands and annotations of subject cluster:
CAP99714	5715829	5717394	-	not_annotated	Pc22g24260
CAP99715	5717873	5719639	-	not_annotated	Pc22g24270
CAP99716	5720368	5721744	-	unnamed	Pc22g24280
CAP99717	5722781	5723380	+	not_annotated	Pc22g24290
CAP99718	5724438	5725292	+	not_annotated	Pc22g24300
CAP99719	5725511	5726842	-	not_annotated	Pc22g24310
CAP99720	5731268	5732863	+	not_annotated	Pc22g24320
CAP99721	5733676	5734809	+	hypothetical_protein	Pc22g24330
CAP99722	5735120	5735914	+	not_annotated	Pc22g24340
CAP99723	5737550	5739301	-	not_annotated	Pc22g24350
CAP99724	5739818	5740634	+	not_annotated	Pc22g24360
CAP99725	5741006	5743376	-	not_annotated	Pc22g24370
CAP99726	5745881	5750590	+	not_annotated	Pc22g24380
CAP99727	5751745	5758443	+	not_annotated	Pc22g24390
CAP99728	5759388	5760239	+	unnamed	Pc22g24400
CAP99729	5760684	5762431	+	not_annotated	Pc22g24410
CAP99730	5763884	5766004	-	not_annotated	Pc22g24420
CAP99731	5767681	5769430	-	not_annotated	Pc22g24430
CAP99732	5770032	5770702	-	not_annotated	Pc22g24440
CAP99733	5771346	5774252	-	not_annotated	Pc22g24450
CAP99734	5776669	5777806	-	not_annotated	Pc22g24460
CAP99735	5778262	5778845	-	hypothetical_protein	Pc22g24470

Table of Blast hits (query gene, subject gene, %identity, blast score, %coverage, e-value):
Mycgr3G31170_Mycgr3T	CAP99722	98	162	100.0	3e-48	
Mycgr3G41426_Mycgr3T	CAP99727	50	850	48.2564679415	0.0	


>>

174. AKCT01000122_0
Source: Penicillium digitatum PHI26, whole genome shotgun sequencing project.

Number of proteins with BLAST hits to this cluster: 2
MultiGeneBlast score: 2.0
Cumulative Blast bit score: 1012

Table of genes, locations, strands and annotations of subject cluster:
EKV15261	13087	17042	+	hypothetical_protein	no_locus_tag
EKV15262	17596	17849	+	hypothetical_protein	no_locus_tag
EKV15263	18799	19161	+	hypothetical_protein	no_locus_tag
EKV15264	21222	23301	+	G1/S-specific_cyclin_Pcl5,_putative	no_locus_tag
EKV15265	24629	26422	-	NCS1_allantoate_transporter	no_locus_tag
EKV15266	26885	27730	-	hypothetical_protein	no_locus_tag
EKV15267	28635	35287	-	tRNA-splicing_endonuclease,_putative	no_locus_tag
EKV15268	36417	41149	-	hypothetical_protein	no_locus_tag
EKV15269	43794	46167	+	hypothetical_protein	no_locus_tag
EKV15270	46549	47363	-	ATP_synthase_subunit_E,_putative	no_locus_tag
EKV15271	47634	49624	+	hypothetical_protein	no_locus_tag
EKV15272	51313	52098	-	MADS_box_transcription_factor_Mcm1	no_locus_tag
EKV15273	54373	55968	-	hypothetical_protein	no_locus_tag
EKV15274	64996	65907	+	hypothetical_protein	no_locus_tag
EKV15275	68046	68580	-	hypothetical_protein	no_locus_tag
EKV15276	70732	72349	-	MFS_transporter,_putative	no_locus_tag

Table of Blast hits (query gene, subject gene, %identity, blast score, %coverage, e-value):
Mycgr3G31170_Mycgr3T	EKV15272	98	162	100.0	4e-48	
Mycgr3G41426_Mycgr3T	EKV15267	49	850	48.2002249719	0.0	


>>

175. AKCU01000418_0
Source: Penicillium digitatum Pd1, whole genome shotgun sequencing project.

Number of proteins with BLAST hits to this cluster: 2
MultiGeneBlast score: 2.0
Cumulative Blast bit score: 1010

Table of genes, locations, strands and annotations of subject cluster:
EKV10006	1226	1479	+	hypothetical_protein	no_locus_tag
EKV10007	2429	2791	+	hypothetical_protein	no_locus_tag
EKV10008	4852	6931	+	G1/S-specific_cyclin_Pcl5,_putative	no_locus_tag
EKV10009	8259	10054	-	NCS1_allantoate_transporter	no_locus_tag
EKV10010	10517	11362	-	hypothetical_protein	no_locus_tag
EKV10011	12267	18919	-	tRNA-splicing_endonuclease,_putative	no_locus_tag
EKV10012	20049	24781	-	hypothetical_protein	no_locus_tag
EKV10013	27425	29798	+	hypothetical_protein	no_locus_tag
EKV10014	30180	30994	-	ATP_synthase_subunit_E,_putative	no_locus_tag
EKV10015	31265	33255	+	hypothetical_protein	no_locus_tag
EKV10016	34945	35730	-	MADS_box_transcription_factor_Mcm1	no_locus_tag
EKV10017	38002	39597	-	hypothetical_protein	no_locus_tag
EKV10018	48615	49526	+	hypothetical_protein	no_locus_tag
EKV10019	51665	52199	-	hypothetical_protein	no_locus_tag
EKV10020	54352	55969	-	MFS_transporter,_putative	no_locus_tag

Table of Blast hits (query gene, subject gene, %identity, blast score, %coverage, e-value):
Mycgr3G31170_Mycgr3T	EKV10016	98	162	100.0	4e-48	
Mycgr3G41426_Mycgr3T	EKV10011	49	849	48.2002249719	0.0	


>>

176. DS544814_1
Source: Paracoccidioides brasiliensis Pb03 supercont1.12 genomic scaffold, whole genome shotgun sequence.

Number of proteins with BLAST hits to this cluster: 2
MultiGeneBlast score: 2.0
Cumulative Blast bit score: 1001

Table of genes, locations, strands and annotations of subject cluster:
EEH16410	435186	437501	+	ferric_reductase	no_locus_tag
EEH16411	439035	440081	-	conserved_hypothetical_protein	no_locus_tag
EEH16412	440435	440910	-	predicted_protein	no_locus_tag
EEH16413	441262	442469	+	conserved_hypothetical_protein	no_locus_tag
EEH16414	443623	447578	-	tetraspanin	no_locus_tag
EEH16415	450142	451180	+	MADS_box_transcription_factor_Mcm1	no_locus_tag
EEH16416	454132	456380	-	conserved_hypothetical_protein	no_locus_tag
EEH16417	457142	457950	+	vacuolar_ATP_synthase_subunit_E	no_locus_tag
EEH16418	458505	460962	-	conserved_hypothetical_protein	no_locus_tag
EEH16419	462822	463826	-	metallophosphoesterase_domain-containing protein	no_locus_tag
EEH16420	466173	470843	+	P-type_ATPase	no_locus_tag
EEH16421	473405	481190	+	conserved_hypothetical_protein	no_locus_tag
EEH16422	485315	488494	+	predicted_protein	no_locus_tag
EEH16423	489044	490353	-	dihydroorotase	no_locus_tag
EEH16424	490858	492360	-	GDSL_lipase/acylhydrolase_family_protein	no_locus_tag
EEH16425	493138	494582	-	hypothetical_protein	no_locus_tag
EEH16426	496374	498547	-	inner_membrane_magnesium_transporter_mrs2	no_locus_tag
EEH16427	499103	501310	-	conserved_hypothetical_protein	no_locus_tag

Table of Blast hits (query gene, subject gene, %identity, blast score, %coverage, e-value):
Mycgr3G31170_Mycgr3T	EEH16415	100	167	100.0	5e-50	
Mycgr3G41426_Mycgr3T	EEH16421	50	835	48.5939257593	0.0	


>>

177. CH476616_1
Source: Uncinocarpus reesii 1704 scaffold_2 genomic scaffold, whole genome shotgun sequence.

Number of proteins with BLAST hits to this cluster: 2
MultiGeneBlast score: 2.0
Cumulative Blast bit score: 1001

Table of genes, locations, strands and annotations of subject cluster:
EEP79658	4557111	4558958	+	predicted_protein	no_locus_tag
EEP79659	4559225	4563195	-	conserved_hypothetical_protein	no_locus_tag
EEP79660	4565645	4566716	-	predicted_protein	no_locus_tag
EEP79661	4567101	4568592	+	conserved_hypothetical_protein	no_locus_tag
EEP79662	4569101	4569979	-	predicted_protein	no_locus_tag
EEP79663	4570757	4572663	-	conserved_hypothetical_protein	no_locus_tag
EEP79664	4575048	4575899	+	predicted_protein	no_locus_tag
EEP79665	4576943	4577833	+	MCMA_protein	no_locus_tag
EEP79666	4579067	4580995	-	conserved_hypothetical_protein	no_locus_tag
EEP79667	4581737	4582391	+	vacuolar_ATP_synthase_subunit_E	no_locus_tag
EEP79668	4582923	4585219	-	predicted_protein	no_locus_tag
EEP79669	4586552	4591298	+	hypothetical_protein	no_locus_tag
EEP79670	4592600	4599396	+	conserved_hypothetical_protein	no_locus_tag
EEP79671	4600305	4604496	+	predicted_protein	no_locus_tag
EEP79672	4604962	4607058	-	conserved_hypothetical_protein	no_locus_tag
EEP79673	4607328	4609332	-	conserved_hypothetical_protein	no_locus_tag
EEP79674	4610328	4611010	+	eukaryotic_translation_initiation_factor_1A	no_locus_tag
EEP79675	4611689	4615046	-	MUS38_protein	no_locus_tag
EEP79676	4615385	4616769	+	conserved_hypothetical_protein	no_locus_tag
EEP79677	4617395	4618354	+	conserved_hypothetical_protein	no_locus_tag
EEP79678	4619355	4621294	+	conserved_hypothetical_protein	no_locus_tag

Table of Blast hits (query gene, subject gene, %identity, blast score, %coverage, e-value):
Mycgr3G31170_Mycgr3T	EEP79665	82	129	100.0	2e-35	
Mycgr3G41426_Mycgr3T	EEP79670	54	872	43.2508436445	0.0	


>>

178. DS572762_0
Source: Paracoccidioides brasiliensis Pb18 supercont1.13 genomic scaffold, whole genome shotgun sequence.

Number of proteins with BLAST hits to this cluster: 2
MultiGeneBlast score: 2.0
Cumulative Blast bit score: 999

Table of genes, locations, strands and annotations of subject cluster:
EEH43136	443773	447057	+	predicted_protein	no_locus_tag
EEH43137	447090	449405	+	ferric_reductase_transmembrane_component_7	no_locus_tag
EEH43138	450944	451987	-	conserved_hypothetical_protein	no_locus_tag
EEH43139	453166	454373	+	conserved_hypothetical_protein	no_locus_tag
EEH43140	455544	456600	-	tetraspanin	no_locus_tag
EEH43141	457321	458794	-	conserved_hypothetical_protein	no_locus_tag
EEH43142	462082	463123	+	MADS_box_transcription_factor_Mcm1	no_locus_tag
EEH43143	466041	468319	-	DUF803_domain-containing_protein	no_locus_tag
EEH43144	469073	469881	+	vacuolar_ATP_synthase_subunit_E	no_locus_tag
EEH43145	470439	472896	-	conserved_hypothetical_protein	no_locus_tag
EEH43146	473638	475772	-	ser/Thr_protein_phosphatase_family_protein	no_locus_tag
EEH43147	478156	482826	+	phospholipid-transporting_ATPase	no_locus_tag
EEH43148	485389	492226	+	DEAD-box_type_RNA_helicase	no_locus_tag
EEH43149	495310	500451	+	predicted_protein	no_locus_tag
EEH43150	501025	502334	-	dihydroorotase	no_locus_tag
EEH43151	502838	504263	-	GDSL_lipase/acylhydrolase_family_protein	no_locus_tag
EEH43152	505125	506569	-	conserved_hypothetical_protein	no_locus_tag
EEH43153	508361	510554	-	inner_membrane_magnesium_transporter_mrs2	no_locus_tag
EEH43154	511111	513282	-	predicted_protein	no_locus_tag

Table of Blast hits (query gene, subject gene, %identity, blast score, %coverage, e-value):
Mycgr3G31170_Mycgr3T	EEH43142	100	167	100.0	5e-50	
Mycgr3G41426_Mycgr3T	EEH43148	49	832	48.5939257593	0.0	


>>

179. AFQF01002886_0
Source: Fusarium oxysporum Fo5176, whole genome shotgun sequencing project.

Number of proteins with BLAST hits to this cluster: 2
MultiGeneBlast score: 2.0
Cumulative Blast bit score: 992

Table of genes, locations, strands and annotations of subject cluster:
EGU78026	4184	5259	+	hypothetical_protein	no_locus_tag
EGU78027	5426	7136	-	hypothetical_protein	no_locus_tag
EGU78028	8780	10244	-	hypothetical_protein	no_locus_tag
EGU78029	11467	14417	-	hypothetical_protein	no_locus_tag
EGU78030	14802	17716	-	hypothetical_protein	no_locus_tag
EGU78031	18079	19684	-	hypothetical_protein	no_locus_tag
EGU78032	19903	21724	+	hypothetical_protein	no_locus_tag
EGU78033	22102	22731	+	hypothetical_protein	no_locus_tag
EGU78034	23087	24148	+	hypothetical_protein	no_locus_tag
EGU78035	24297	25976	-	hypothetical_protein	no_locus_tag
EGU78036	26431	32436	+	hypothetical_protein	no_locus_tag

Table of Blast hits (query gene, subject gene, %identity, blast score, %coverage, e-value):
Mycgr3G100089_Mycgr3	EGU78036	40	923	58.1576535289	0.0	
Mycgr3G104337_Mycgr3	EGU78033	27	69	54.9800796813	2e-11	


>>

180. KB733479_0
Source: Bipolaris maydis ATCC 48331 unplaced genomic scaffold COCC4scaffold_36, whole genome shotgun sequence.

Number of proteins with BLAST hits to this cluster: 2
MultiGeneBlast score: 2.0
Cumulative Blast bit score: 990

Table of genes, locations, strands and annotations of subject cluster:
ENH99958	16215	18247	+	hypothetical_protein	no_locus_tag
ENH99959	19527	20216	+	hypothetical_protein	no_locus_tag
ENH99960	20447	21172	-	hypothetical_protein	no_locus_tag
ENH99961	23657	25160	+	hypothetical_protein	no_locus_tag
ENH99962	26057	27649	+	glycoside_hydrolase_family_10_protein	no_locus_tag
ENH99963	28749	30662	-	hypothetical_protein	no_locus_tag
ENH99964	30844	32148	+	hypothetical_protein	no_locus_tag
ENH99965	32559	34580	-	hypothetical_protein	no_locus_tag
ENH99966	34828	35504	+	hypothetical_protein	no_locus_tag
ENH99967	35926	36687	+	hypothetical_protein	no_locus_tag
ENH99968	37625	39040	+	hypothetical_protein	no_locus_tag
ENH99969	39445	40960	+	hypothetical_protein	no_locus_tag
ENH99970	41421	43013	+	hypothetical_protein	no_locus_tag
ENH99971	43634	44236	+	hypothetical_protein	no_locus_tag
ENH99972	46047	47312	-	hypothetical_protein	no_locus_tag
ENH99973	47313	47492	-	hypothetical_protein	no_locus_tag
ENH99974	51033	51626	+	hypothetical_protein	no_locus_tag
ENH99975	52102	52992	-	hypothetical_protein	no_locus_tag
ENH99976	53733	54502	-	hypothetical_protein	no_locus_tag
ENH99977	54941	62407	+	hypothetical_protein	no_locus_tag
ENH99978	62947	64764	+	hypothetical_protein	no_locus_tag
ENH99979	65236	67800	-	hypothetical_protein	no_locus_tag
ENH99980	68507	69154	+	hypothetical_protein	no_locus_tag
ENH99981	69807	71949	-	hypothetical_protein	no_locus_tag
ENH99982	73213	74215	+	hypothetical_protein	no_locus_tag
ENH99983	74613	74888	-	hypothetical_protein	no_locus_tag
ENH99984	75985	76713	-	hypothetical_protein	no_locus_tag
ENH99985	77068	80255	-	glycoside_hydrolase_family_31_protein	no_locus_tag
ENH99987	81639	83312	-	hypothetical_protein	no_locus_tag

Table of Blast hits (query gene, subject gene, %identity, blast score, %coverage, e-value):
Mycgr3G100089_Mycgr3	ENH99977	39	897	56.7369385885	0.0	
Mycgr3G104337_Mycgr3	ENH99967	30	93	91.6334661355	2e-19	


>>

181. KB445588_0
Source: Cochliobolus heterostrophus C5 unplaced genomic scaffold COCHEscaffold_20, whole genome shotgun sequence.

Number of proteins with BLAST hits to this cluster: 2
MultiGeneBlast score: 2.0
Cumulative Blast bit score: 990

Table of genes, locations, strands and annotations of subject cluster:
EMD85560	296146	296445	-	hypothetical_protein	no_locus_tag
EMD85561	297479	300666	+	glycoside_hydrolase_family_31_protein	no_locus_tag
EMD85562	301021	301749	+	hypothetical_protein	no_locus_tag
EMD85563	302834	303121	+	hypothetical_protein	no_locus_tag
EMD85564	303519	304521	-	hypothetical_protein	no_locus_tag
EMD85565	305785	307399	+	hypothetical_protein	no_locus_tag
EMD85566	307703	308011	-	hypothetical_protein	no_locus_tag
EMD85567	308596	309243	-	hypothetical_protein	no_locus_tag
EMD85568	309950	312514	+	hypothetical_protein	no_locus_tag
EMD85569	312986	314803	-	hypothetical_protein	no_locus_tag
EMD85570	315343	322809	-	hypothetical_protein	no_locus_tag
EMD85571	323248	324017	+	hypothetical_protein	no_locus_tag
EMD85572	324758	325648	+	hypothetical_protein	no_locus_tag
EMD85573	326124	326717	-	hypothetical_protein	no_locus_tag
EMD85574	330258	330437	+	hypothetical_protein	no_locus_tag
EMD85575	330438	331421	+	hypothetical_protein	no_locus_tag
EMD85576	333283	333522	+	hypothetical_protein	no_locus_tag
EMD85577	333896	334588	-	hypothetical_protein	no_locus_tag
EMD85578	335122	336714	-	hypothetical_protein	no_locus_tag
EMD85579	337175	338690	-	hypothetical_protein	no_locus_tag
EMD85580	339095	340510	-	hypothetical_protein	no_locus_tag
EMD85581	341448	342209	-	hypothetical_protein	no_locus_tag
EMD85582	342631	343307	-	hypothetical_protein	no_locus_tag
EMD85583	343555	345576	+	hypothetical_protein	no_locus_tag
EMD85584	345987	347291	-	hypothetical_protein	no_locus_tag
EMD85585	347473	349386	+	hypothetical_protein	no_locus_tag
EMD85586	350486	352078	-	glycoside_hydrolase_family_10_protein	no_locus_tag
EMD85587	352975	354478	-	hypothetical_protein	no_locus_tag
EMD85588	356963	357688	+	hypothetical_protein	no_locus_tag
EMD85589	357919	358608	-	hypothetical_protein	no_locus_tag
EMD85590	359888	361920	-	hypothetical_protein	no_locus_tag

Table of Blast hits (query gene, subject gene, %identity, blast score, %coverage, e-value):
Mycgr3G100089_Mycgr3	EMD85570	39	897	56.7369385885	0.0	
Mycgr3G104337_Mycgr3	EMD85581	30	93	91.6334661355	2e-19	


>>

182. DS499596_4
Source: Aspergillus fumigatus A1163 scf_000003 genomic scaffold, whole genome shotgun sequence.

Number of proteins with BLAST hits to this cluster: 2
MultiGeneBlast score: 2.0
Cumulative Blast bit score: 989

Table of genes, locations, strands and annotations of subject cluster:
EDP53509	3735284	3736089	-	integral_membrane_protein	no_locus_tag
EDP53510	3736754	3737924	+	alcohol_dehydrogenase,_putative	no_locus_tag
EDP53511	3741340	3743238	+	conserved_hypothetical_protein	no_locus_tag
EDP53512	3743461	3744473	-	conserved_hypothetical_protein	no_locus_tag
EDP53513	3745387	3746733	+	salicylate_hydroxylase,_putative	no_locus_tag
EDP53514	3747121	3748408	+	3-methyl-2-oxobutanoate_dehydrogenase,_putative	no_locus_tag
EDP53515	3749984	3752521	-	DUF1212_domain_membrane_protein	no_locus_tag
EDP53516	3753761	3754392	-	benzodiazepine_receptor_family_protein	no_locus_tag
EDP53517	3755108	3755883	+	DUF341_domain_oxidoreductase,_putative	no_locus_tag
EDP53518	3756174	3764303	+	polyketide_synthase,_putative	no_locus_tag
EDP53519	3764538	3768960	-	ABC_multidrug_transporter,_putative	no_locus_tag
EDP53520	3777918	3779569	+	MFS_transporter,_putative	no_locus_tag
EDP53521	3781715	3783946	-	siderochrome-iron_transporter,_putative	no_locus_tag

Table of Blast hits (query gene, subject gene, %identity, blast score, %coverage, e-value):
Mycgr3G100089_Mycgr3	EDP53518	40	897	56.7827681027	0.0	
Mycgr3G104337_Mycgr3	EDP53517	26	92	91.235059761	3e-19	


>>

183. AAHF01000010_2
Source: Aspergillus fumigatus Af293, whole genome shotgun sequencing project.

Number of proteins with BLAST hits to this cluster: 2
MultiGeneBlast score: 2.0
Cumulative Blast bit score: 988

Table of genes, locations, strands and annotations of subject cluster:
EAL86419	333213	335443	+	siderochrome-iron_transporter,_putative	no_locus_tag
EAL86420	337589	339241	-	MFS_transporter,_putative	no_locus_tag
EAL86423	348200	352621	+	ABC_multidrug_transporter,_putative	no_locus_tag
EAL86424	352856	360985	-	polyketide_synthase,_putative	no_locus_tag
EAL86425	361276	362051	-	DUF341_family_oxidoreductase,_putative	no_locus_tag
EAL86426	362767	363398	+	benzodiazepine_receptor_family_protein	no_locus_tag
EAL86427	364638	367175	+	DUF1212_domain_membrane_protein	no_locus_tag
EAL86428	368751	370038	-	3-methyl-2-oxobutanoate_dehydrogenase,_putative	no_locus_tag
EAL86429	370426	371772	-	salicylate_hydroxylase,_putative	no_locus_tag
EAL86430	372686	373698	+	conserved_hypothetical_protein	no_locus_tag
EAL86431	373921	375819	-	conserved_hypothetical_protein	no_locus_tag
EAL86432	379234	380404	-	alcohol_dehydrogenase,_putative	no_locus_tag
EAL86433	381071	381876	+	integral_membrane_protein	no_locus_tag

Table of Blast hits (query gene, subject gene, %identity, blast score, %coverage, e-value):
Mycgr3G100089_Mycgr3	EAL86424	40	896	56.7369385885	0.0	
Mycgr3G104337_Mycgr3	EAL86425	26	92	91.235059761	3e-19	


>>

184. DS027697_2
Source: Neosartorya fischeri NRRL 181 1099437636265 genomic scaffold, whole genome shotgun sequence.

Number of proteins with BLAST hits to this cluster: 2
MultiGeneBlast score: 2.0
Cumulative Blast bit score: 969

Table of genes, locations, strands and annotations of subject cluster:
EAW16884	508541	510186	-	MFS_transporter,_putative	no_locus_tag
EAW16885	517448	521866	+	ABC_multidrug_transporter,_putative	no_locus_tag
EAW16886	522093	530226	-	polyketide_synthase,_putative	no_locus_tag
EAW16887	530518	531292	-	conserved_hypothetical_protein	no_locus_tag
EAW16888	532012	532579	+	benzodiazepine_receptor_family_protein	no_locus_tag
EAW16889	533861	536401	+	conserved_hypothetical_protein	no_locus_tag
EAW16890	540045	541033	-	2-oxoisovalerate_dehydrogenase	no_locus_tag
EAW16891	541711	543057	-	salicylate_hydroxylase,_putative	no_locus_tag
EAW16892	543963	544970	+	conserved_hypothetical_protein	no_locus_tag
EAW16893	545197	547093	-	conserved_hypothetical_protein	no_locus_tag
EAW16894	548385	549274	+	protein_kinase,_putative	no_locus_tag
EAW16895	550896	552062	-	alcohol_dehydrogenase	no_locus_tag

Table of Blast hits (query gene, subject gene, %identity, blast score, %coverage, e-value):
Mycgr3G100089_Mycgr3	EAW16886	38	879	59.8533455545	0.0	
Mycgr3G104337_Mycgr3	EAW16887	26	90	91.235059761	1e-18	


>>

185. DS572827_0
Source: Paracoccidioides brasiliensis Pb01 supercont1.17 genomic scaffold, whole genome shotgun sequence.

Number of proteins with BLAST hits to this cluster: 2
MultiGeneBlast score: 2.0
Cumulative Blast bit score: 963

Table of genes, locations, strands and annotations of subject cluster:
EEH35097	256550	258723	+	inner_membrane_magnesium_transporter_mrs2	no_locus_tag
EEH35098	259299	261979	+	conserved_hypothetical_protein	no_locus_tag
EEH35099	262828	264263	+	GDSL_lipase/acylhydrolase_family_protein	no_locus_tag
EEH35100	264777	266081	+	dihydroorotase	no_locus_tag
EEH35101	266601	269921	-	predicted_protein	no_locus_tag
EEH35102	273554	274067	-	predicted_protein	no_locus_tag
EEH35103	275041	281805	-	conserved_hypothetical_protein	no_locus_tag
EEH35105	284504	289177	-	phospholipid-translocating_P-type_ATPase domain-containing protein	no_locus_tag
EEH35104	289544	290489	+	predicted_protein	no_locus_tag
EEH35106	291449	292471	+	ser/Thr_protein_phosphatase_family_protein	no_locus_tag
EEH35107	294355	297198	+	conserved_hypothetical_protein	no_locus_tag
EEH35108	297364	298325	-	vacuolar_ATP_synthase_subunit_E	no_locus_tag
EEH35109	298925	301194	+	DUF803_domain-containing_protein	no_locus_tag
EEH35110	303149	303555	-	predicted_protein	no_locus_tag
EEH35111	304225	306738	-	MADS_box_transcription_factor_Mcm1	no_locus_tag
EEH35112	307786	309192	+	C6_zinc_finger_domain-containing_protein	no_locus_tag
EEH35113	310226	310632	-	predicted_protein	no_locus_tag
EEH35114	311054	312095	+	tetraspanin	no_locus_tag
EEH35115	313391	314598	-	conserved_hypothetical_protein	no_locus_tag
EEH35116	315779	316789	+	conserved_hypothetical_protein	no_locus_tag
EEH35117	318357	320678	-	ferric_reductase_transmembrane_component_7	no_locus_tag
EEH35118	322167	324136	-	predicted_protein	no_locus_tag
EEH35119	324906	326216	+	3'_exoribonuclease_family_protein	no_locus_tag
EEH35120	326704	328692	-	peptidase_A22B_family_protein	no_locus_tag

Table of Blast hits (query gene, subject gene, %identity, blast score, %coverage, e-value):
Mycgr3G31170_Mycgr3T	EEH35111	100	164	100.0	3e-46	
Mycgr3G41426_Mycgr3T	EEH35103	48	799	48.5939257593	0.0	


>>

186. DS572697_2
Source: Verticillium dahliae VdLs.17 supercont1.3 genomic scaffold, whole genome shotgun sequence.

Number of proteins with BLAST hits to this cluster: 2
MultiGeneBlast score: 2.0
Cumulative Blast bit score: 942

Table of genes, locations, strands and annotations of subject cluster:
EGY19760	476484	480064	+	hypothetical_protein	no_locus_tag
EGY19761	488538	491077	+	hypothetical_protein	no_locus_tag
EGY19762	492319	492745	+	hypothetical_protein	no_locus_tag
EGY19763	493283	493774	-	hypothetical_protein	no_locus_tag
EGY19764	494395	496461	+	ATP-dependent_RNA_helicase_SUB2	no_locus_tag
EGY19765	497618	498925	-	polygalacturonase	no_locus_tag
EGY19766	500454	501801	+	pectinesterase_family_protein	no_locus_tag
EGY19767	502176	505049	-	modification_methylase_Sau96I	no_locus_tag
EGY19768	506530	508161	+	HhH-GPD_family_base_excision_DNA_repair_protein	no_locus_tag
EGY19769	508949	515383	+	helicase_SEN1	no_locus_tag
EGY19770	516467	516769	+	hypothetical_protein	no_locus_tag
EGY19771	518487	520382	+	hypothetical_protein	no_locus_tag
EGY19772	521291	521972	-	eukaryotic_translation_initiation_factor_1A	no_locus_tag
EGY19773	522701	525219	+	hypothetical_protein	no_locus_tag
EGY19774	526379	527702	+	chitin_biosynthesis_protein_CHS5	no_locus_tag
EGY19775	527912	529003	-	oxidoreductase	no_locus_tag
EGY19776	529724	532936	-	hypothetical_protein	no_locus_tag

Table of Blast hits (query gene, subject gene, %identity, blast score, %coverage, e-value):
Mycgr3G29582_Mycgr3T	EGY19762	68	97	85.3658536585	4e-24	
Mycgr3G41426_Mycgr3T	EGY19769	33	845	99.7750281215	0.0	


>>

187. GL988047_0
Source: Chaetomium thermophilum var. thermophilum DSM 1495 unplaced genomic scaffold scf7180000011822, whole genome shotgun sequence.

Number of proteins with BLAST hits to this cluster: 2
MultiGeneBlast score: 2.0
Cumulative Blast bit score: 940

Table of genes, locations, strands and annotations of subject cluster:
EGS17716	2252408	2255933	+	putative_transcriptional_regulatory_protein	no_locus_tag
EGS17717	2257598	2260374	-	putative_GTP_binding_protein	no_locus_tag
EGS17718	2262039	2265725	-	hypothetical_protein	no_locus_tag
EGS17719	2266576	2267436	-	vacuolar_protein_sorting-associated_protein 21-like protein	no_locus_tag
EGS17720	2268014	2270125	+	hypothetical_protein	no_locus_tag
EGS17721	2271165	2272250	+	hypothetical_protein	no_locus_tag
EGS17722	2272393	2273823	-	transferase-like_protein	no_locus_tag
EGS17723	2278589	2279560	-	hypothetical_protein	no_locus_tag
EGS17724	2284698	2287367	-	hypothetical_protein	no_locus_tag
EGS17725	2289388	2291289	+	hypothetical_protein	no_locus_tag
EGS17726	2291361	2292560	-	hypothetical_protein	no_locus_tag
EGS17727	2296511	2297657	+	oxidoreductase-like_protein	no_locus_tag
EGS17728	2299152	2302397	-	pseudouridine_synthase-like_protein	no_locus_tag
EGS17729	2304759	2307309	+	putative_actin_cross-linking_protein	no_locus_tag
EGS17730	2308212	2310880	-	hypothetical_protein	no_locus_tag

Table of Blast hits (query gene, subject gene, %identity, blast score, %coverage, e-value):
Mycgr3G85924_Mycgr3T	EGS17720	47	351	93.7198067633	1e-107	
Mycgr3G92934_Mycgr3T	EGS17725	60	589	101.587301587	0.0	


>>

188. GL891304_0
Source: Neurospora tetrasperma FGSC 2508 unplaced genomic scaffold NEUTE1scaffold_3, whole genome shotgun sequence.

Number of proteins with BLAST hits to this cluster: 2
MultiGeneBlast score: 2.0
Cumulative Blast bit score: 938

Table of genes, locations, strands and annotations of subject cluster:
EGO57454	1045906	1048223	+	hypothetical_protein	no_locus_tag
EGO57455	1049303	1052604	+	hypothetical_protein	no_locus_tag
EGO57456	1054140	1057607	-	hypothetical_protein	no_locus_tag
EGO57457	1064284	1066440	-	hypothetical_protein	no_locus_tag
EGO57458	1067077	1067915	+	hypothetical_protein	no_locus_tag
EGO57459	1069324	1072844	+	hypothetical_protein	no_locus_tag
EGO57460	1081159	1083690	+	hypothetical_protein	no_locus_tag
EGO57461	1085094	1086128	-	hypothetical_protein	no_locus_tag
EGO57462	1086625	1087772	-	thymine_dioxygenase	no_locus_tag
EGO57463	1088643	1089824	+	uracil-5-carboxylate_decarboxylase	no_locus_tag
EGO57464	1090288	1092219	-	hypothetical_protein	no_locus_tag
EGO57465	1096030	1097618	+	MAP_kinase	no_locus_tag
EGO57466	1099898	1102062	+	hypothetical_protein	no_locus_tag
EGO57467	1103832	1104868	+	hypothetical_protein	no_locus_tag
EGO57468	1105945	1107935	+	hypothetical_protein	no_locus_tag
EGO57469	1110349	1111342	-	hypothetical_protein	no_locus_tag
EGO57470	1112096	1113834	+	hypothetical_protein	no_locus_tag

Table of Blast hits (query gene, subject gene, %identity, blast score, %coverage, e-value):
Mycgr3G85924_Mycgr3T	EGO57457	48	348	97.7455716586	2e-106	
Mycgr3G92934_Mycgr3T	EGO57464	60	590	101.785714286	0.0	


>>

189. GL891236_1
Source: Neurospora tetrasperma FGSC 2509 unplaced genomic scaffold NEUTE2scaffold_4, whole genome shotgun sequence.

Number of proteins with BLAST hits to this cluster: 2
MultiGeneBlast score: 2.0
Cumulative Blast bit score: 938

Table of genes, locations, strands and annotations of subject cluster:
EGZ72273	3894504	3896242	-	hypothetical_protein	no_locus_tag
EGZ72274	3896996	3897989	+	kinase-like_protein	no_locus_tag
EGZ72275	3904469	3904810	-	hypothetical_protein	no_locus_tag
EGZ72276	3906252	3906633	-	hypothetical_protein	no_locus_tag
EGZ72277	3908913	3910501	-	MAP_kinase	no_locus_tag
EGZ72278	3914306	3916237	+	ATP-dependent_RNA_helicase_dbp-8	no_locus_tag
EGZ72279	3916701	3917882	-	uracil-5-carboxylate_decarboxylase	no_locus_tag
EGZ72280	3918753	3919900	+	thymine_dioxygenase	no_locus_tag
EGZ72281	3920397	3921431	+	hypothetical_protein	no_locus_tag
EGZ72282	3922835	3925366	-	hypothetical_protein	no_locus_tag
EGZ72283	3932272	3935792	-	hypothetical_protein	no_locus_tag
EGZ72284	3937201	3938039	-	Rab5-like_protein_ypt51	no_locus_tag
EGZ72285	3938676	3940832	+	hypothetical_protein	no_locus_tag
EGZ72286	3947508	3950975	+	hypothetical_protein	no_locus_tag
EGZ72287	3952508	3955809	-	hypothetical_protein	no_locus_tag
EGZ72288	3956831	3959207	-	amino_acid_transporter	no_locus_tag

Table of Blast hits (query gene, subject gene, %identity, blast score, %coverage, e-value):
Mycgr3G85924_Mycgr3T	EGZ72285	48	348	97.7455716586	2e-106	
Mycgr3G92934_Mycgr3T	EGZ72278	60	590	101.785714286	0.0	


>>

190. AABX02000027_0
Source: Neurospora crassa OR74A, whole genome shotgun sequencing project.

Number of proteins with BLAST hits to this cluster: 2
MultiGeneBlast score: 2.0
Cumulative Blast bit score: 918

Table of genes, locations, strands and annotations of subject cluster:
EDO65105	11176	13408	+	conserved_hypothetical_protein	no_locus_tag
EDO65106	14503	17864	+	conserved_hypothetical_protein	no_locus_tag
EAA26713	19590	23045	-	hypothetical_protein	no_locus_tag
EAA26714	25998	26350	+	predicted_protein	no_locus_tag
EAA26715	29824	31995	-	predicted_protein	no_locus_tag
EAA26716	32671	33509	+	Rab5-like_protein_ypt51	no_locus_tag
EAA26717	34961	38476	+	predicted_protein	no_locus_tag
EAA26718	40050	41407	-	predicted_protein	no_locus_tag
EAA26719	42247	45178	+	predicted_protein	no_locus_tag
EAA26720	46914	49456	+	predicted_protein	no_locus_tag
EAA28070	51593	52648	-	predicted_protein	no_locus_tag
EAA28071	53174	54321	-	thymine_dioxygenase	no_locus_tag
EAA28072	55193	56377	+	uracil-5-carboxylate_decarboxylase	no_locus_tag
EAA28073	56842	58795	-	hypothetical_protein	no_locus_tag
EAA28074	62587	64175	+	MAP_kinase_kinase	no_locus_tag
EAA28075	74453	74814	+	predicted_protein	no_locus_tag
EAA28076	76616	77971	+	predicted_protein	no_locus_tag
EAA28077	78740	80751	+	predicted_protein	no_locus_tag

Table of Blast hits (query gene, subject gene, %identity, blast score, %coverage, e-value):
Mycgr3G85924_Mycgr3T	EAA26715	45	328	104.025764895	2e-98	
Mycgr3G92934_Mycgr3T	EAA28073	60	590	101.785714286	0.0	


>>

191. KB932812_0
Source: Togninia minima UCRPA7 unplaced genomic scaffold PA7_03_scaffold_39, whole genome shotgun sequence.

Number of proteins with BLAST hits to this cluster: 2
MultiGeneBlast score: 2.0
Cumulative Blast bit score: 914

Table of genes, locations, strands and annotations of subject cluster:
EOO03938	607153	608627	+	putative_mfs_hexose_protein	no_locus_tag
EOO03753	611523	613076	-	putative_diacylglycerol_acyltransferase_family protein	no_locus_tag
EOO03858	614249	615296	-	putative_ef-hand_calcium-binding_domain_protein	no_locus_tag
EOO03896	617892	618864	+	putative_polyketide_synthase_protein	no_locus_tag
EOO03974	621680	624201	+	putative_polyketide_synthase_protein	no_locus_tag

Table of Blast hits (query gene, subject gene, %identity, blast score, %coverage, e-value):
Mycgr3G100089_Mycgr3	EOO03974	48	682	37.0760769936	0.0	
Mycgr3G104337_Mycgr3	EOO03858	45	232	96.812749004	1e-71	


>>

192. CU633900_0
Source: Podospora anserina S mat+ genomic DNA chromosome 7, supercontig 1.

Number of proteins with BLAST hits to this cluster: 2
MultiGeneBlast score: 2.0
Cumulative Blast bit score: 873

Table of genes, locations, strands and annotations of subject cluster:
CAP69063	2921561	2923581	-	not_annotated	no_locus_tag
CAP69064	2925096	2927537	+	not_annotated	no_locus_tag
CAP69065	2928147	2931094	-	not_annotated	no_locus_tag
CAP69066	2933590	2936202	+	not_annotated	no_locus_tag
CAP69067	2937938	2939843	-	not_annotated	no_locus_tag
CAP69068	2941183	2942972	+	not_annotated	no_locus_tag
CAP69069	2943152	2944299	-	not_annotated	no_locus_tag
CAP69070	2945097	2945489	+	not_annotated	no_locus_tag
CAP69071	2947650	2949287	-	not_annotated	no_locus_tag
CAP69072	2952267	2952942	-	not_annotated	no_locus_tag
CAP69073	2955867	2957966	-	not_annotated	no_locus_tag
CAP69074	2958987	2959826	+	not_annotated	no_locus_tag
CAP69075	2961453	2963032	+	not_annotated	no_locus_tag
CAP69076	2964064	2966538	+	not_annotated	no_locus_tag
CAP69077	2968077	2972405	+	not_annotated	no_locus_tag
CAP69078	2977762	2978598	+	not_annotated	no_locus_tag

Table of Blast hits (query gene, subject gene, %identity, blast score, %coverage, e-value):
Mycgr3G85924_Mycgr3T	CAP69073	44	296	94.6859903382	9e-87	
Mycgr3G92934_Mycgr3T	CAP69068	62	577	93.6507936508	0.0	


>>

193. DS985215_0
Source: Verticillium albo-atrum VaMs.102 supercont1.2 genomic scaffold, whole genome shotgun sequence.

Number of proteins with BLAST hits to this cluster: 2
MultiGeneBlast score: 2.0
Cumulative Blast bit score: 847

Table of genes, locations, strands and annotations of subject cluster:
EEY15648	939002	939737	-	DNA_repair_protein_rad16	no_locus_tag
EEY15649	942875	946089	+	predicted_protein	no_locus_tag
EEY15650	947116	947964	+	oxidoreductase	no_locus_tag
EEY15651	949006	949570	-	chitin_biosynthesis_protein_CHS5	no_locus_tag
EEY15652	950150	951118	-	predicted_protein	no_locus_tag
EEY15653	951856	952659	+	eukaryotic_translation_initiation_factor_eIF-1A	no_locus_tag
EEY15654	955459	955695	-	conserved_hypothetical_protein	no_locus_tag
EEY15655	958721	965197	-	helicase_sen1	no_locus_tag
EEY15656	966001	967628	-	HhH-GPD_family_base_excision_DNA_repair_protein	no_locus_tag
EEY15657	969110	971839	+	RIP_defective	no_locus_tag
EEY15658	972338	973345	-	pectinesterase_family_protein	no_locus_tag
EEY15659	973830	974456	+	predicted_protein	no_locus_tag
EEY15660	975514	976826	+	polygalacturonase	no_locus_tag
EEY15661	977327	979403	-	ATP-dependent_RNA_helicase_SUB2	no_locus_tag
EEY15662	979987	980478	+	conserved_hypothetical_protein	no_locus_tag
EEY15663	981022	981452	-	conserved_hypothetical_protein	no_locus_tag
EEY15664	982703	982972	-	conserved_hypothetical_protein	no_locus_tag
EEY15665	983392	985252	-	conserved_hypothetical_protein	no_locus_tag
EEY15666	993624	997186	-	conserved_hypothetical_protein	no_locus_tag
EEY15667	999014	1002991	+	BR_serine/threonine-protein_kinase	no_locus_tag

Table of Blast hits (query gene, subject gene, %identity, blast score, %coverage, e-value):
Mycgr3G29582_Mycgr3T	EEY15663	67	96	85.3658536585	1e-23	
Mycgr3G41426_Mycgr3T	EEY15655	32	751	95.8942632171	0.0	


>>

194. CH476607_0
Source: Aspergillus terreus NIH2624 scaffold_14 genomic scaffold, whole genome shotgun sequence.

Number of proteins with BLAST hits to this cluster: 2
MultiGeneBlast score: 2.0
Cumulative Blast bit score: 834

Table of genes, locations, strands and annotations of subject cluster:
EAU30215	209359	211186	+	conserved_hypothetical_protein	no_locus_tag
EAU30216	211340	212632	-	hypothetical_protein	no_locus_tag
EAU30217	213198	214045	-	predicted_protein	no_locus_tag
EAU30218	214627	216858	-	dihydroxyacetone_synthase	no_locus_tag
EAU30219	217702	218516	+	hypothetical_protein	no_locus_tag
EAU30220	219051	220037	-	predicted_protein	no_locus_tag
EAU30221	220897	222399	+	hypothetical_protein	no_locus_tag
EAU30222	222712	224704	+	conserved_hypothetical_protein	no_locus_tag
EAU30223	225294	226274	+	conserved_hypothetical_protein	no_locus_tag
EAU30224	226777	227793	+	2-oxoisovalerate_dehydrogenase_beta_subunit, mitochondrial precursor	no_locus_tag
EAU30225	228330	235615	-	hypothetical_protein	no_locus_tag
EAU30226	236167	236960	-	predicted_protein	no_locus_tag
EAU30227	238223	240341	+	conserved_hypothetical_protein	no_locus_tag
EAU30228	241147	245391	-	hypothetical_protein	no_locus_tag
EAU30229	246888	247413	-	predicted_protein	no_locus_tag
EAU30230	248661	250236	-	conserved_hypothetical_protein	no_locus_tag
EAU30231	252506	254705	+	conserved_hypothetical_protein	no_locus_tag
EAU30232	255246	258145	-	conserved_hypothetical_protein	no_locus_tag

Table of Blast hits (query gene, subject gene, %identity, blast score, %coverage, e-value):
Mycgr3G100089_Mycgr3	EAU30225	37	750	52.4747937672	0.0	
Mycgr3G104337_Mycgr3	EAU30226	26	84	91.235059761	2e-16	


>>

195. DF126459_0
Source: Aspergillus kawachii IFO 4308 DNA, contig: scaffold00013, whole genome shotgun sequence.

Number of proteins with BLAST hits to this cluster: 2
MultiGeneBlast score: 2.0
Cumulative Blast bit score: 830

Table of genes, locations, strands and annotations of subject cluster:
GAA87310	104667	105001	+	hypothetical_protein	no_locus_tag
GAA87311	106065	106706	+	hypothetical_protein	no_locus_tag
GAA87312	106786	108743	-	Zn(II)2Cys6_transcription_factor	no_locus_tag
GAA87313	109432	110907	-	amidohydrolase	no_locus_tag
GAA87314	111992	113842	+	pantothenate_transporter	no_locus_tag
GAA87315	114134	115490	-	similar_to_An01g11590	no_locus_tag
GAA87316	119092	120654	+	feruloyl_esterase_B_precursor	no_locus_tag
GAA87317	121019	122527	+	flavin-containing_amine_oxidasedehydrogenase	no_locus_tag
GAA87318	123689	131921	-	polyketide_synthase	no_locus_tag
GAA87319	132780	133536	-	hypothetical_protein	no_locus_tag
GAA87320	134189	135368	+	integral_membrane_protein	no_locus_tag
GAA87321	136163	139535	+	NRPS-like_enzyme	no_locus_tag
GAA87322	143299	144521	-	polygalacturonase_(PgaI)	no_locus_tag
GAA87323	147303	148841	-	arylsulfatase_A	no_locus_tag
GAA87324	150234	152309	-	FAD_binding_domain_protein	no_locus_tag
GAA87325	153457	155604	-	allantoate_permease	no_locus_tag

Table of Blast hits (query gene, subject gene, %identity, blast score, %coverage, e-value):
Mycgr3G100089_Mycgr3	GAA87318	38	775	58.4784601283	0.0	
Mycgr3G104337_Mycgr3	GAA87319	30	55	59.7609561753	4e-06	


>>

196. AP007157_0
Source: Aspergillus oryzae RIB40 DNA, SC023.

Number of proteins with BLAST hits to this cluster: 2
MultiGeneBlast score: 2.0
Cumulative Blast bit score: 718

Table of genes, locations, strands and annotations of subject cluster:
BAE58593	1943	3463	+	not_annotated	AO090023000001
BAE58594	4189	4966	-	not_annotated	AO090023000002
BAE58595	6228	6920	-	not_annotated	AO090023000003
BAE58596	7651	8039	-	not_annotated	AO090023000004
BAE58597	11234	13940	-	not_annotated	AO090023000006
BAE58598	16001	19716	-	not_annotated	AO090023000007
BAE58599	21131	22662	-	not_annotated	AO090023000008
BAE58600	26595	27755	-	not_annotated	AO090023000010
BAE58601	29813	31114	-	not_annotated	AO090023000011
BAE58602	32362	35300	+	not_annotated	AO090023000012
BAE58603	37175	38521	+	not_annotated	AO090023000013
BAE58604	38934	39578	-	not_annotated	AO090023000014
BAE58605	41238	42632	+	not_annotated	AO090023000015
BAE58606	43863	46717	+	not_annotated	AO090023000016
BAE58607	47536	48006	+	not_annotated	AO090023000017

Table of Blast hits (query gene, subject gene, %identity, blast score, %coverage, e-value):
Mycgr3G42010_Mycgr3T	BAE58599	36	322	20.7951070336	8e-93	
Mycgr3G42010_Mycgr3T	BAE58598	50	282	11.4897335081	7e-81	
Mycgr3G92938_Mycgr3T	BAE58600	29	114	75.9815242494	4e-25	


>>

197. DS547093_0
Source: Laccaria bicolor S238N-H82 LACBIscaffold_3 genomic scaffold, whole genome shotgun sequence.

Number of proteins with BLAST hits to this cluster: 2
MultiGeneBlast score: 2.0
Cumulative Blast bit score: 695

Table of genes, locations, strands and annotations of subject cluster:
EDR13286	1937854	1940047	+	predicted_protein	no_locus_tag
EDR13702	1941601	1944875	-	predicted_protein	no_locus_tag
EDR13703	1945012	1945979	-	predicted_protein	no_locus_tag
EDR13287	1946052	1947320	+	predicted_protein	no_locus_tag
EDR13704	1950107	1951478	-	predicted_protein	no_locus_tag
EDR13288	1951864	1954054	+	predicted_protein	no_locus_tag
EDR13289	1955047	1955571	+	predicted_protein	no_locus_tag
EDR13290	1956040	1956216	+	predicted_protein	no_locus_tag
EDR13291	1957634	1957986	+	predicted_protein	no_locus_tag
EDR13705	1958883	1959394	-	predicted_protein	no_locus_tag
EDR13706	1959734	1960216	-	predicted_protein	no_locus_tag
EDR13707	1960321	1963184	-	predicted_protein	no_locus_tag
EDR13708	1966716	1968482	-	predicted_protein	no_locus_tag
EDR13292	1968759	1970981	+	predicted_protein	no_locus_tag
EDR13709	1971148	1972811	-	predicted_protein	no_locus_tag
EDR13710	1973331	1974025	-	predicted_protein	no_locus_tag
EDR13711	1974241	1975830	-	predicted_protein	no_locus_tag
EDR13712	1975998	1977523	-	predicted_protein	no_locus_tag
EDR13713	1977645	1978883	-	predicted_protein	no_locus_tag
EDR13714	1979115	1979724	-	predicted_protein	no_locus_tag
EDR13715	1979897	1981182	-	predicted_protein	no_locus_tag
EDR13716	1981475	1982495	-	predicted_protein	no_locus_tag
EDR13293	1982675	1988992	+	predicted_protein	no_locus_tag
EDR13717	1989092	1992898	-	predicted_protein	no_locus_tag
EDR13294	1993493	1993901	+	predicted_protein	no_locus_tag
EDR13718	1994244	1999983	-	predicted_protein	no_locus_tag
EDR13719	2000281	2000846	-	predicted_protein	no_locus_tag
EDR13720	2002164	2002999	-	predicted_protein	no_locus_tag
EDR13295	2003110	2006162	+	predicted_protein	no_locus_tag
EDR13296	2007354	2007806	+	predicted_protein	no_locus_tag
EDR13721	2007946	2009907	-	predicted_protein	no_locus_tag

Table of Blast hits (query gene, subject gene, %identity, blast score, %coverage, e-value):
Mycgr3G31170_Mycgr3T	EDR13291	93	154	100.0	1e-46	
Mycgr3G41426_Mycgr3T	EDR13293	31	541	67.1541057368	3e-157	


>>

198. CACQ02006690_0
Source: Colletotrichum higginsianum strain IMI 349063, whole genome shotgun sequencing project.

Number of proteins with BLAST hits to this cluster: 2
MultiGeneBlast score: 2.0
Cumulative Blast bit score: 631

Table of genes, locations, strands and annotations of subject cluster:
CCF44193	203	2840	+	F-box_domain-containing_protein	no_locus_tag
CCF44194	3738	5277	-	RNA_exonuclease	no_locus_tag
CCF44195	7242	8681	-	geranylgeranyl_pyrophosphate_synthetase	no_locus_tag
CCF44196	9380	11270	+	helicase_required_for_RNAi-mediated_heterochromatin_assembly_1	no_locus_tag

Table of Blast hits (query gene, subject gene, %identity, blast score, %coverage, e-value):
Mycgr3G42010_Mycgr3T	CCF44196	37	360	26.5181301879	3e-104	
Mycgr3G92938_Mycgr3T	CCF44195	40	271	82.4480369515	5e-82	


>>

199. GG663369_0
Source: Ajellomyces capsulatus G186AR genomic scaffold supercont2.7, whole genome shotgun sequence.

Number of proteins with BLAST hits to this cluster: 2
MultiGeneBlast score: 2.0
Cumulative Blast bit score: 624

Table of genes, locations, strands and annotations of subject cluster:
EEH06331	1060990	1063353	+	ferric_reductase	no_locus_tag
EEH06332	1064682	1065740	-	conserved_hypothetical_protein	no_locus_tag
EEH06333	1066867	1068073	+	conserved_hypothetical_protein	no_locus_tag
EEH06334	1069589	1070625	-	tetraspanin	no_locus_tag
EEH06335	1072470	1073774	-	C6_zinc_finger_domain-containing_protein	no_locus_tag
EEH06336	1074536	1076052	+	predicted_protein	no_locus_tag
EEH06337	1076931	1078115	+	conserved_hypothetical_protein	no_locus_tag
EEH06338	1078923	1079856	+	MADS_box_transcription_factor_Mcm1	no_locus_tag
EEH06339	1082686	1084760	-	DUF803_domain-containing_protein	no_locus_tag
EEH06340	1085279	1086206	+	vacuolar_ATP_synthase_subunit_E	no_locus_tag
EEH06341	1086816	1089296	-	conserved_hypothetical_protein	no_locus_tag
EEH06342	1090472	1091506	-	serine/threonine_phosphatase	no_locus_tag
EEH06343	1093672	1098340	+	phospholipid-translocating_P-type_ATPase domain-containing protein	no_locus_tag
EEH06344	1099801	1101292	-	protein_kinase	no_locus_tag
EEH06345	1102134	1108881	+	DEAD-box_type_RNA_helicase	no_locus_tag
EEH06346	1110086	1110684	+	predicted_protein	no_locus_tag
EEH06347	1113777	1117046	+	predicted_protein	no_locus_tag
EEH06348	1117558	1118812	-	dihydroorotase	no_locus_tag
EEH06349	1119257	1119571	+	predicted_protein	no_locus_tag
EEH06350	1119829	1120768	-	GDSL_Lipase/Acylhydrolase	no_locus_tag
EEH06351	1121863	1123684	-	leupaxin	no_locus_tag
EEH06352	1125090	1127242	-	inner_membrane_magnesium_transporter_mrs2	no_locus_tag
EEH06353	1128157	1129537	+	predicted_protein	no_locus_tag

Table of Blast hits (query gene, subject gene, %identity, blast score, %coverage, e-value):
Mycgr3G31170_Mycgr3T	EEH06338	98	164	100.0	2e-48	
Mycgr3G41426_Mycgr3T	EEH06345	30	460	49.8312710911	1e-129	


>>

200. DS990642_0
Source: Ajellomyces capsulatus H88 supercont1.7 genomic scaffold, whole genome shotgun sequence.

Number of proteins with BLAST hits to this cluster: 2
MultiGeneBlast score: 2.0
Cumulative Blast bit score: 624

Table of genes, locations, strands and annotations of subject cluster:
EGC49083	1717511	1719874	+	ferric_reductase	no_locus_tag
EGC49084	1720884	1721942	-	GNAT_family_acetyltransferase	no_locus_tag
EGC49085	1723087	1724293	+	conserved_hypothetical_protein	no_locus_tag
EGC49086	1725745	1726772	-	tetraspanin	no_locus_tag
EGC49087	1728665	1730003	-	C6_zinc_finger_domain-containing_protein	no_locus_tag
EGC49088	1731831	1732267	+	conserved_hypothetical_protein	no_locus_tag
EGC49089	1733118	1734302	+	conserved_hypothetical_protein	no_locus_tag
EGC49090	1735126	1736056	+	MADS_box_transcription_factor_Mcm1	no_locus_tag
EGC49091	1738791	1740974	-	DUF803_domain-containing_protein	no_locus_tag
EGC49092	1741426	1742353	+	vacuolar_ATP_synthase_subunit_E	no_locus_tag
EGC49093	1742922	1745404	-	conserved_hypothetical_protein	no_locus_tag
EGC49094	1746597	1747683	-	serine/threonine_protein_phosphatase	no_locus_tag
EGC49095	1749735	1754402	+	phospholipid-translocating_P-type_ATPase	no_locus_tag
EGC49096	1756257	1763003	+	helicase_SEN1	no_locus_tag
EGC49097	1763884	1764736	+	predicted_protein	no_locus_tag
EGC49098	1767857	1771015	+	predicted_protein	no_locus_tag
EGC49099	1771623	1772874	-	dihydroorotase	no_locus_tag
EGC49100	1773379	1774827	-	GDSL_lipase/acylhydrolase	no_locus_tag
EGC49101	1775924	1777745	-	leupaxin	no_locus_tag
EGC49102	1779154	1781296	-	inner_membrane_magnesium_transporter_mrs2	no_locus_tag
EGC49103	1781942	1783310	+	conserved_hypothetical_protein	no_locus_tag

Table of Blast hits (query gene, subject gene, %identity, blast score, %coverage, e-value):
Mycgr3G31170_Mycgr3T	EGC49090	98	164	100.0	2e-48	
Mycgr3G41426_Mycgr3T	EGC49096	30	460	49.8312710911	1e-129	


>>

201. GG749462_0
Source: Ajellomyces dermatitidis ATCC 18188 genomic scaffold supercont1.56, whole genome shotgun sequence.

Number of proteins with BLAST hits to this cluster: 2
MultiGeneBlast score: 2.0
Cumulative Blast bit score: 622

Table of genes, locations, strands and annotations of subject cluster:
EGE84148	154158	156377	+	mitochondrial_inner_membrane_magnesium transporter mrs2	no_locus_tag
EGE84149	157223	159546	+	rho-GTPase-activating_protein	no_locus_tag
EGE84150	160655	162142	+	GDSL_lipase/acylhydrolase	no_locus_tag
EGE84151	162594	163871	+	dihydroorotase	no_locus_tag
EGE84152	164434	167775	-	hypothetical_protein	no_locus_tag
EGE84153	172887	180343	-	tRNA-splicing_endonuclease	no_locus_tag
EGE84154	182229	186884	-	phospholipid-translocating_P-type_ATPase domain-containing protein	no_locus_tag
EGE84155	188220	188710	+	hypothetical_protein	no_locus_tag
EGE84156	189477	190256	+	serine/threonine_protein_phosphatase	no_locus_tag
EGE84157	191419	193902	+	hypothetical_protein	no_locus_tag
EGE84158	194213	194563	-	hypothetical_protein	no_locus_tag
EGE84159	194599	195523	-	vacuolar_ATP_synthase_subunit_E	no_locus_tag
EGE84160	196049	198199	+	DUF803_domain-containing_protein	no_locus_tag
EGE84161	201512	202489	-	MADS_box_transcription_factor_Mcm1	no_locus_tag
EGE84162	205163	206418	+	hypothetical_protein	no_locus_tag
EGE84163	206805	207141	+	hypothetical_protein	no_locus_tag
EGE84164	207730	209207	+	serine_protein_kinase_Sky1	no_locus_tag
EGE84165	212748	214045	+	C6_zinc_finger_domain-containing_protein	no_locus_tag
EGE84166	215665	216674	+	tetraspanin	no_locus_tag
EGE84167	218319	219543	-	transcriptional_activator	no_locus_tag
EGE84168	220674	221753	+	GNAT_family_acetyltransferase	no_locus_tag

Table of Blast hits (query gene, subject gene, %identity, blast score, %coverage, e-value):
Mycgr3G31170_Mycgr3T	EGE84161	100	166	100.0	1e-49	
Mycgr3G41426_Mycgr3T	EGE84153	30	456	49.6062992126	3e-128	


>>

202. GG657463_0
Source: Ajellomyces dermatitidis SLH14081 genomic scaffold supercont1.16, whole genome shotgun sequence.

Number of proteins with BLAST hits to this cluster: 2
MultiGeneBlast score: 2.0
Cumulative Blast bit score: 620

Table of genes, locations, strands and annotations of subject cluster:
EEQ71901	1301969	1304188	+	mitochondrial_inner_membrane_magnesium transporter mrs2	no_locus_tag
EEQ71902	1305082	1307372	+	rho-GTPase-activating_protein	no_locus_tag
EEQ71903	1308492	1309977	+	GDSL_lipase/acylhydrolase	no_locus_tag
EEQ71904	1310432	1311709	+	dihydroorotase	no_locus_tag
EEQ71905	1312278	1315517	-	hypothetical_protein	no_locus_tag
EEQ71906	1320794	1327634	-	tRNA-splicing_endonuclease	no_locus_tag
EEQ71907	1329515	1334169	-	phospholipid-translocating_P-type_ATPase domain-containing protein	no_locus_tag
EEQ71908	1336707	1337486	+	conserved_hypothetical_protein	no_locus_tag
EEQ71909	1338670	1341153	+	conserved_hypothetical_protein	no_locus_tag
EEQ71910	1341850	1342774	-	vacuolar_ATP_synthase_subunit_E	no_locus_tag
EEQ71911	1343307	1345457	+	DUF803_domain-containing_protein	no_locus_tag
EEQ71912	1348343	1349320	-	MADS_box_transcription_factor_Mcm1	no_locus_tag
EEQ71913	1350192	1350740	+	predicted_protein	no_locus_tag
EEQ71914	1357784	1359039	+	conserved_hypothetical_protein	no_locus_tag
EEQ71915	1360312	1361789	+	serine_protein_kinase_Sky1	no_locus_tag
EEQ71916	1366810	1368107	+	C6_zinc_finger_domain-containing_protein	no_locus_tag

Table of Blast hits (query gene, subject gene, %identity, blast score, %coverage, e-value):
Mycgr3G31170_Mycgr3T	EEQ71912	100	166	100.0	1e-49	
Mycgr3G41426_Mycgr3T	EEQ71906	30	454	49.6062992126	9e-128	


>>

203. HE978324_0
Source: Kazachstania naganishii CBS 8797 chromosome 11, complete genome.

Number of proteins with BLAST hits to this cluster: 2
MultiGeneBlast score: 2.0
Cumulative Blast bit score: 598

Table of genes, locations, strands and annotations of subject cluster:
CCK72399	50493	51362	-	hypothetical_protein	KNAG0K00310
CCK72400	51863	52999	+	hypothetical_protein	KNAG0K00320
CCK72401	53878	54981	+	hypothetical_protein	KNAG0K00330
CCK72402	55186	55983	+	hypothetical_protein	KNAG0K00340
CCK72403	56222	58627	+	hypothetical_protein	KNAG0K00350
CCK72404	58785	60377	-	hypothetical_protein	KNAG0K00360
CCK72405	62596	65535	+	hypothetical_protein	KNAG0K00370
CCK72406	65728	66825	+	hypothetical_protein	KNAG0K00380
CCK72407	66964	68445	-	hypothetical_protein	KNAG0K00390
CCK72408	69795	71093	+	hypothetical_protein	KNAG0K00400
CCK72409	71166	71738	+	hypothetical_protein	KNAG0K00410
CCK72410	71859	73397	+	hypothetical_protein	KNAG0K00420
CCK72411	73566	74159	+	hypothetical_protein	KNAG0K00430
CCK72412	74289	75608	+	hypothetical_protein	KNAG0K00440
CCK72413	75675	76478	-	hypothetical_protein	KNAG0K00450
CCK72414	77388	79508	+	hypothetical_protein	KNAG0K00460
CCK72415	79664	80908	-	hypothetical_protein	KNAG0K00470
CCK72416	82114	82653	-	hypothetical_protein	KNAG0K00480
CCK72417	84367	85047	-	hypothetical_protein	KNAG0K00490
CCK72418	85328	85981	-	hypothetical_protein	KNAG0K00500
CCK72419	86667	88943	+	hypothetical_protein	KNAG0K00510
CCK72420	89428	90687	+	hypothetical_protein	KNAG0K00520
CCK72421	91791	93842	-	hypothetical_protein	KNAG0K00530
CCK72422	94316	95308	-	hypothetical_protein	KNAG0K00540
CCK72423	96000	96491	+	hypothetical_protein	KNAG0K00550
CCK72424	96678	99992	-	hypothetical_protein	KNAG0K00560
CCK72425	100355	101266	-	hypothetical_protein	KNAG0K00570
CCK72426	101850	104819	-	hypothetical_protein	KNAG0K00580
CCK72427	105440	106798	-	hypothetical_protein	KNAG0K00590
CCK72428	107533	107958	+	hypothetical_protein	KNAG0K00600
CCK72429	108809	110299	-	hypothetical_protein	KNAG0K00610
CCK72430	111410	112411	-	hypothetical_protein	KNAG0K00620
CCK72431	113522	115378	+	hypothetical_protein	KNAG0K00630

Table of Blast hits (query gene, subject gene, %identity, blast score, %coverage, e-value):
Mycgr3G92934_Mycgr3T	CCK72408	45	363	89.6825396825	6e-117	
Mycgr3G41969_Mycgr3T	CCK72421	33	235	104.95412844	3e-65	


>>

204. GG704912_1
Source: Coccidioides immitis RS genomic scaffold supercont3.2, whole genome shotgun sequence.

Number of proteins with BLAST hits to this cluster: 2
MultiGeneBlast score: 2.0
Cumulative Blast bit score: 594

Table of genes, locations, strands and annotations of subject cluster:
EJB10885	889943	890998	+	hypothetical_protein	no_locus_tag
EAS30532	897178	899185	+	mitochondrial_inner_membrane_magnesium transporter mrs2	no_locus_tag
EAS30533	900054	902693	-	hypothetical_protein	no_locus_tag
EAS30536	907178	913959	-	tRNA-splicing_endonuclease	no_locus_tag
EJB10886	914541	915269	+	hypothetical_protein	no_locus_tag
EAS30537	915546	920294	-	phospholipid-translocating_P-type_ATPase, flippase	no_locus_tag
EAS30538	921975	924332	+	hypothetical_protein	no_locus_tag
EAS30539	924663	925538	-	vacuolar_ATP_synthase_subunit_E	no_locus_tag
EJB10888	926753	928297	+	hypothetical_protein,_variant	no_locus_tag
EJB10890	929475	930349	-	MADS_box_transcription_factor_Mcm1,_variant	no_locus_tag
EAS30542	931619	932556	-	hypothetical_protein	no_locus_tag
EAS30544	933419	934840	+	hypothetical_protein	no_locus_tag
EAS30545	936011	936408	-	hypothetical_protein	no_locus_tag
EJB10891	937802	938205	-	hypothetical_protein	no_locus_tag
EAS30546	939085	940075	+	hypothetical_protein	no_locus_tag
EAS30547	942181	943501	+	hypothetical_protein	no_locus_tag
EAS30548	944612	945188	-	hypothetical_protein	no_locus_tag
EJB10892	945673	946097	-	hypothetical_protein	no_locus_tag
EAS30549	948497	950811	-	hypothetical_protein	no_locus_tag

Table of Blast hits (query gene, subject gene, %identity, blast score, %coverage, e-value):
Mycgr3G31170_Mycgr3T	EJB10890	97	160	100.0	4e-47	
Mycgr3G41426_Mycgr3T	EAS30536	30	434	50.1687289089	3e-121	


>>

205. ACFW01000025_1
Source: Coccidioides posadasii C735 delta SOWgp, whole genome shotgun sequencing project.

Number of proteins with BLAST hits to this cluster: 2
MultiGeneBlast score: 2.0
Cumulative Blast bit score: 594

Table of genes, locations, strands and annotations of subject cluster:
EER27104	642544	645901	+	ERCC4_domain_containing_protein	no_locus_tag
EER27105	646595	647345	-	eukaryotic_translation_initiation_factor_1A,_Y-chromosomal,_putative	no_locus_tag
EER27106	648452	650416	+	WH1_domain_containing_protein	no_locus_tag
EER27107	651205	653213	+	CorA-like_Mg2+_transporter_family_protein	no_locus_tag
EER27108	654064	656235	-	hypothetical_protein	no_locus_tag
EER27109	661179	667960	-	Zinc_knuckle_domain_containing_protein	no_locus_tag
EER27110	669526	674274	-	phospholipid-translocating_P-type_ATPase_domain-containing_protein,_putative	no_locus_tag
EER27111	675945	678293	+	hypothetical_protein	no_locus_tag
EER27112	678624	679491	-	vacuolar_ATP_synthase_subunit_E,_putative	no_locus_tag
EER27113	680547	682265	+	hypothetical_protein	no_locus_tag
EER27114	683443	684313	-	SRF-type_transcription_factor_family_protein	no_locus_tag
EER27115	685586	686437	-	Phospholipase/Carboxylesterase_family_protein	no_locus_tag
EER27116	691566	692199	-	hypothetical_protein	no_locus_tag
EER27117	698299	698658	-	hypothetical_protein	no_locus_tag

Table of Blast hits (query gene, subject gene, %identity, blast score, %coverage, e-value):
Mycgr3G31170_Mycgr3T	EER27114	97	160	100.0	3e-47	
Mycgr3G41426_Mycgr3T	EER27109	30	434	51.4623172103	4e-121	


>>

206. AKHY01000076_1
Source: Aspergillus oryzae 3.042, whole genome shotgun sequencing project.

Number of proteins with BLAST hits to this cluster: 2
MultiGeneBlast score: 2.0
Cumulative Blast bit score: 589

Table of genes, locations, strands and annotations of subject cluster:
EIT82557	245023	246267	+	hypothetical_protein	no_locus_tag
EIT82509	246464	248344	-	signal_peptide_peptidase,_putative	no_locus_tag
EIT82542	248633	249243	+	cyclophilin_type_peptidyl-prolyl_cis-trans_isomerase	no_locus_tag
EIT82506	250479	252310	+	RAB_proteins_geranylgeranyltransferase_component_A	no_locus_tag
EIT82520	257968	259581	+	hypothetical_protein	no_locus_tag
EIT82519	263169	264079	+	regulator_of_arginine_metabolism	no_locus_tag
EIT82523	265424	267096	-	hypothetical_protein	no_locus_tag
EIT82514	267985	268801	+	vacuolar_H+-ATPase_V1_sector,_subunit_E	no_locus_tag
EIT82513	269238	271616	-	hypothetical_protein	no_locus_tag
EIT82534	276107	280822	+	P-type_ATPase	no_locus_tag
EIT82535	281996	288554	+	tRNA-splicing_endonuclease_positive_effector	no_locus_tag

Table of Blast hits (query gene, subject gene, %identity, blast score, %coverage, e-value):
Mycgr3G31170_Mycgr3T	EIT82519	98	163	100.0	2e-48	
Mycgr3G41426_Mycgr3T	EIT82535	30	426	48.8188976378	1e-118	


>>

207. HF679028_0
Source: Fusarium fujikuroi IMI 58289 draft genome, chromosome FFUJ_chr06.

Number of proteins with BLAST hits to this cluster: 2
MultiGeneBlast score: 2.0
Cumulative Blast bit score: 583

Table of genes, locations, strands and annotations of subject cluster:
CCT69487	130052	132030	+	uncharacterized_protein	FFUJ_05375
CCT69488	133737	135131	+	related_to_methyltransferase	FFUJ_05376
CCT70792	135275	135942	-	uncharacterized_protein	FFUJ_05377
CCT69489	137042	138842	+	related_to_sugar_transporter	FFUJ_05378
CCT70722	138914	141059	-	related_to_protein_TOL	FFUJ_05379
CCT69490	141526	142706	+	uncharacterized_protein	FFUJ_05380
CCT70801	142758	145361	-	uncharacterized_protein	FFUJ_05381
CCT69491	146265	146942	-	related_to_vegetatible_incompatibility_protein HET-E-1	FFUJ_05382
CCT69492	147396	148653	-	related_to_epoxide_hydrolase	FFUJ_05383
CCT69493	149354	150613	+	uncharacterized_protein	FFUJ_05384
CCT69494	150641	151812	-	related_to_aldehyde_reductase_II	FFUJ_05385
CCT69495	152504	153615	-	uncharacterized_protein	FFUJ_05386
CCT69496	155528	157063	-	probable_L-amino-acid_oxidase	FFUJ_05387
CCT69497	158509	158979	-	uncharacterized_protein	FFUJ_05388
CCT69498	164251	164694	-	uncharacterized_protein	FFUJ_05389
CCT69499	164989	166747	-	related_to_transporter_protein_HOL1	FFUJ_05390
CCT69500	167564	168554	-	related_to_short_chain_dehydrogenase/reductase	FFUJ_05391
CCT69501	168958	170028	+	related_to_NADPH-dependent_beta-ketoacyl reductase (rhlG)	FFUJ_05392
CCT69502	170438	171385	+	probable_NmrA-like_family_protein	FFUJ_05393
CCT69503	171429	173879	-	uncharacterized_protein	FFUJ_05394
CCT69504	174436	176217	+	related_to_triacylglycerol_lipase_V_precursor	FFUJ_05395
CCT69505	176625	179255	+	related_to_heterokaryon_incompatibility_protein het-6	FFUJ_05396
CCT69506	179324	181348	-	related_to_monooxigenase	FFUJ_05397
CCT69507	182314	183495	+	related_to_monomeric_sarcosine_oxidase	FFUJ_05398
CCT69508	184083	186404	+	uncharacterized_protein	FFUJ_05399
CCT69509	186537	188318	-	related_to_synaptic_vesicle_transporter_SV2 (major facilitator superfamily)	FFUJ_05400

Table of Blast hits (query gene, subject gene, %identity, blast score, %coverage, e-value):
Mycgr3G85918_Mycgr3T	CCT69499	31	207	98.127340824	3e-56	
Mycgr3G71676_Mycgr3T	CCT69492	48	376	99.2346938776	3e-124	


>>

208. KB708021_0
Source: Botryotinia fuckeliana BcDW1 unplaced genomic scaffold Scaffold_349, whole genome shotgun sequence.

Number of proteins with BLAST hits to this cluster: 2
MultiGeneBlast score: 2.0
Cumulative Blast bit score: 571

Table of genes, locations, strands and annotations of subject cluster:
EMR82989	2246	3745	+	putative_fad-dependent_monooxygenase_protein	no_locus_tag
EMR82990	5981	7352	-	putative_tyrosinase_central_domain_protein	no_locus_tag
EMR82991	13212	14489	-	putative_epoxide_hydrolase_protein	no_locus_tag
EMR82992	23181	25020	-	putative_zip_zinc_protein	no_locus_tag
EMR82993	25877	27386	+	putative_major_allergen_asp_f_2-like_protein	no_locus_tag
EMR82994	32457	33419	+	putative_glycoside_hydrolase_family_62_protein	no_locus_tag

Table of Blast hits (query gene, subject gene, %identity, blast score, %coverage, e-value):
Mycgr3G71676_Mycgr3T	EMR82991	48	384	97.9591836735	1e-127	
Mycgr3G42698_Mycgr3T	EMR82990	36	187	108.532423208	1e-52	


>>

209. EQ963480_0
Source: Aspergillus flavus NRRL3357 scf_1106286418846 genomic scaffold, whole genome shotgun sequence.

Number of proteins with BLAST hits to this cluster: 2
MultiGeneBlast score: 2.0
Cumulative Blast bit score: 560

Table of genes, locations, strands and annotations of subject cluster:
EED48999	430626	431088	+	conserved_hypothetical_protein	no_locus_tag
EED49000	433211	435580	+	serine/threonine_protein_kinase,_putative	no_locus_tag
EED49001	437546	439115	-	aminotransferase,_putative	no_locus_tag
EED49002	439548	440247	-	conserved_hypothetical_protein	no_locus_tag
EED49003	440848	443558	-	conserved_hypothetical_protein	no_locus_tag
EED49004	446718	453137	-	tRNA-splicing_endonuclease,_putative	no_locus_tag
EED49005	454569	459284	-	phospholipid-translocating_P-type_ATPase domain-containing protein	no_locus_tag
EED49006	461026	461606	+	hypothetical_protein	no_locus_tag
EED49007	463738	464729	+	conserved_hypothetical_protein	no_locus_tag
EED49008	466621	467437	-	ATP_synthase_subunit_E,_putative	no_locus_tag
EED49009	468265	469998	+	DUF803_domain_protein	no_locus_tag
EED49010	471345	472255	-	MADS_box_transcription_factor_Mcm1	no_locus_tag
EED49011	475842	477455	-	conserved_hypothetical_protein	no_locus_tag
EED49012	483099	484930	-	Rab_geranylgeranyl_transferase_escort_protein, putative	no_locus_tag
EED49013	486162	486772	-	peptidyl_prolyl_cis-trans_isomerase_(CypC), putative	no_locus_tag
EED49014	487061	488941	+	signal_peptide_peptidase,_putative	no_locus_tag

Table of Blast hits (query gene, subject gene, %identity, blast score, %coverage, e-value):
Mycgr3G31170_Mycgr3T	EED49010	98	163	100.0	2e-48	
Mycgr3G41426_Mycgr3T	EED49004	30	397	45.1068616423	3e-109	


>>

210. CP000518_1
Source: Mycobacterium sp. KMS, complete genome.

Number of proteins with BLAST hits to this cluster: 2
MultiGeneBlast score: 2.0
Cumulative Blast bit score: 559

Table of genes, locations, strands and annotations of subject cluster:
ABL93697	4739620	4740366	+	conserved_hypothetical_protein	Mkms_4506
ABL93698	4740377	4740787	+	conserved_hypothetical_protein	Mkms_4507
ABL93699	4740791	4741882	+	dihydrodipicolinate_reductase	Mkms_4508
ABL93700	4741879	4743063	+	cytochrome_P450	Mkms_4509
ABL93701	4743300	4743923	+	transcriptional_regulator,_TetR_family	Mkms_4510
ABL93702	4744102	4744761	+	NAD-dependent_epimerase/dehydratase	Mkms_4511
ABL93703	4744785	4745750	-	alpha/beta_hydrolase_fold_protein	Mkms_4512
ABL93704	4745777	4746208	-	conserved_hypothetical_protein	Mkms_4513
ABL93705	4746212	4746442	-	conserved_hypothetical_protein	Mkms_4514
ABL93706	4746466	4748856	-	ATPase,_P-type_(transporting),_HAD_superfamily, subfamily IC	Mkms_4515
ABL93707	4748917	4750518	-	beta-lactamase	Mkms_4516
ABL93708	4750528	4751646	-	conserved_hypothetical_protein	Mkms_4517
ABL93709	4751649	4752383	-	Enoyl-CoA_hydratase/isomerase	Mkms_4518
ABL93710	4752410	4753918	+	carboxyl_transferase	Mkms_4519
ABL93711	4753919	4754167	-	conserved_hypothetical_protein	Mkms_4520
ABL93712	4754164	4754379	-	conserved_hypothetical_protein	Mkms_4521
ABL93713	4754418	4754849	-	conserved_hypothetical_protein	Mkms_4522
ABL93714	4754859	4755266	-	conserved_hypothetical_protein	Mkms_4523
ABL93715	4755317	4756939	-	AMP-dependent_synthetase_and_ligase	Mkms_4524
ABL93716	4756936	4758633	-	AMP-dependent_synthetase_and_ligase	Mkms_4525
ABL93717	4758682	4759539	+	putative_GAF_sensor_protein	Mkms_4526
ABL93718	4759562	4760665	+	Epoxide_hydrolase_domain_protein	Mkms_4527
ABL93719	4760667	4762037	+	conserved_hypothetical_protein	Mkms_4528
ABL93720	4762122	4763207	+	diguanylate_cyclase	Mkms_4529
ABL93721	4763239	4764114	-	conserved_hypothetical_protein	Mkms_4530
ABL93722	4764238	4766070	-	ABC_transporter_related_protein	Mkms_4531
ABL93723	4766067	4768019	-	ABC_transporter_related_protein	Mkms_4532
ABL93724	4768071	4769954	-	ABC_transporter_related_protein	Mkms_4533
ABL93725	4770030	4770812	+	Ion_transport_2_domain_protein	Mkms_4534
ABL93726	4770839	4771540	+	two_component_transcriptional_regulator,_winged helix family	Mkms_4535
ABL93727	4771543	4772889	+	integral_membrane_sensor_signal_transduction histidine kinase	Mkms_4536
ABL93728	4772961	4773329	-	peptidylprolyl_isomerase,_FKBP-type	Mkms_4537
ABL93729	4773366	4773614	+	conserved_hypothetical_protein	Mkms_4538
ABL93730	4773659	4775158	+	conserved_hypothetical_protein	Mkms_4539
ABL93731	4775190	4775537	+	conserved_hypothetical_protein	Mkms_4540
ABL93732	4775542	4775961	-	transcriptional_regulator,_MarR_family	Mkms_4541
ABL93733	4775951	4777405	-	drug_resistance_transporter,_EmrB/QacA subfamily	Mkms_4542
ABL93734	4777473	4778777	-	citrate_synthase	Mkms_4543
ABL93735	4778873	4779520	-	transcriptional_regulator,_TetR_family	Mkms_4544
ABL93736	4779648	4780310	-	Pyridoxamine_5'-phosphate_oxidase	Mkms_4545
ABL93737	4780371	4781501	+	citrate_synthase	Mkms_4546
ABL93738	4781498	4782115	+	conserved_hypothetical_protein	Mkms_4547

Table of Blast hits (query gene, subject gene, %identity, blast score, %coverage, e-value):
Mycgr3G71676_Mycgr3T	ABL93718	34	209	98.7244897959	7e-60	
Mycgr3G42715_Mycgr3T	ABL93719	41	350	105.02283105	1e-112	


>>

211. CP000384_1
Source: Mycobacterium sp. MCS, complete genome.

Number of proteins with BLAST hits to this cluster: 2
MultiGeneBlast score: 2.0
Cumulative Blast bit score: 559

Table of genes, locations, strands and annotations of subject cluster:
ABG10524	4701173	4701583	+	conserved_hypothetical_protein	Mmcs_4420
ABG10525	4701587	4702678	+	dihydrodipicolinate_reductase	Mmcs_4421
ABG10526	4702675	4703859	+	cytochrome_P450	Mmcs_4422
ABG10527	4704096	4704719	+	transcriptional_regulator,_TetR_family	Mmcs_4423
ABG10528	4704898	4705557	+	NAD-dependent_epimerase/dehydratase	Mmcs_4424
ABG10529	4705581	4706546	-	alpha/beta_hydrolase_fold_protein	Mmcs_4425
ABG10530	4706573	4707004	-	conserved_hypothetical_protein	Mmcs_4426
ABG10531	4707008	4707238	-	hypothetical_protein	Mmcs_4427
ABG10532	4707262	4709652	-	ATPase,_P-type,	Mmcs_4428
ABG10533	4709777	4711378	-	beta-lactamase	Mmcs_4429
ABG10534	4711388	4712506	-	conserved_hypothetical_protein	Mmcs_4430
ABG10535	4712509	4713243	-	Enoyl-CoA_hydratase/isomerase	Mmcs_4431
ABG10536	4713270	4714778	+	carboxyl_transferase	Mmcs_4432
ABG10537	4714779	4715027	-	hypothetical_protein	Mmcs_4433
ABG10538	4715024	4715239	-	conserved_hypothetical_protein	Mmcs_4434
ABG10539	4715278	4715709	-	hypothetical_protein	Mmcs_4435
ABG10540	4715719	4716126	-	hypothetical_protein	Mmcs_4436
ABG10541	4716177	4717799	-	AMP-dependent_synthetase_and_ligase	Mmcs_4437
ABG10542	4717796	4719493	-	AMP-dependent_synthetase_and_ligase	Mmcs_4438
ABG10543	4719542	4720399	+	ATP-dependent_transcriptional_regulator, MalT-like, LuxR family	Mmcs_4439
ABG10544	4720422	4721525	+	Epoxide_hydrolase-like_protein	Mmcs_4440
ABG10545	4721527	4722897	+	conserved_hypothetical_protein	Mmcs_4441
ABG10546	4722982	4724067	+	diguanylate_cyclase	Mmcs_4442
ABG10547	4724099	4724974	-	conserved_hypothetical_protein	Mmcs_4443
ABG10548	4725098	4726930	-	ABC_transporter_related_protein	Mmcs_4444
ABG10549	4726927	4728879	-	ABC_transporter_related_protein	Mmcs_4445
ABG10550	4728931	4730814	-	ABC_transporter_related_protein	Mmcs_4446
ABG10551	4730890	4731672	+	Ion_transport_2	Mmcs_4447
ABG10552	4731699	4732400	+	two_component_transcriptional_regulator,_winged helix family	Mmcs_4448
ABG10553	4732403	4733749	+	periplasmic_sensor_signal_transduction_histidine kinase	Mmcs_4449
ABG10554	4733821	4734189	-	peptidylprolyl_isomerase,_FKBP-type	Mmcs_4450
ABG10555	4734226	4734474	+	conserved_hypothetical_protein	Mmcs_4451
ABG10556	4734519	4736018	+	conserved_hypothetical_protein	Mmcs_4452
ABG10557	4736050	4736397	+	hypothetical_protein	Mmcs_4453
ABG10558	4736402	4736821	-	transcriptional_regulator,_MarR_family	Mmcs_4454
ABG10559	4736811	4738247	-	Drug_resistance_transporter_EmrB/QacA_subfamily	Mmcs_4455
ABG10560	4738333	4739637	-	citrate_synthase	Mmcs_4456
ABG10561	4739733	4740380	-	transcriptional_regulator,_TetR_family	Mmcs_4457
ABG10562	4740508	4741170	-	Pyridoxamine_5'-phosphate_oxidase	Mmcs_4458
ABG10563	4741231	4742361	+	citrate_synthase	Mmcs_4459
ABG10564	4742358	4742975	+	hypothetical_protein	Mmcs_4460

Table of Blast hits (query gene, subject gene, %identity, blast score, %coverage, e-value):
Mycgr3G71676_Mycgr3T	ABG10544	34	209	98.7244897959	7e-60	
Mycgr3G42715_Mycgr3T	ABG10545	41	350	105.02283105	1e-112	


>>

212. CP000580_2
Source: Mycobacterium sp. JLS, complete genome.

Number of proteins with BLAST hits to this cluster: 2
MultiGeneBlast score: 2.0
Cumulative Blast bit score: 557

Table of genes, locations, strands and annotations of subject cluster:
ABO00566	5048915	5049649	+	conserved_hypothetical_protein	Mjls_4800
ABO00567	5049660	5050070	+	conserved_hypothetical_protein	Mjls_4801
ABO00568	5050074	5051165	+	dihydrodipicolinate_reductase	Mjls_4802
ABO00569	5051162	5052346	+	cytochrome_P450	Mjls_4803
ABO00570	5052583	5053206	+	transcriptional_regulator,_TetR_family	Mjls_4804
ABO00571	5053385	5054044	+	NAD-dependent_epimerase/dehydratase	Mjls_4805
ABO00572	5054068	5055033	-	alpha/beta_hydrolase_fold_protein	Mjls_4806
ABO00573	5055060	5055491	-	conserved_hypothetical_protein	Mjls_4807
ABO00574	5055495	5055725	-	hypothetical_protein	Mjls_4808
ABO00575	5055749	5058139	-	ATPase,_P-type_(transporting),_HAD_superfamily, subfamily IC	Mjls_4809
ABO00576	5058264	5059865	-	beta-lactamase	Mjls_4810
ABO00577	5059875	5060993	-	conserved_hypothetical_protein	Mjls_4811
ABO00578	5060996	5061730	-	Enoyl-CoA_hydratase/isomerase	Mjls_4812
ABO00579	5061757	5063265	+	carboxyl_transferase	Mjls_4813
ABO00580	5063266	5063514	-	conserved_hypothetical_protein	Mjls_4814
ABO00581	5063511	5063726	-	conserved_hypothetical_protein	Mjls_4815
ABO00582	5063765	5064196	-	conserved_hypothetical_protein	Mjls_4816
ABO00583	5064206	5064613	-	conserved_hypothetical_protein	Mjls_4817
ABO00584	5064664	5066286	-	AMP-dependent_synthetase_and_ligase	Mjls_4818
ABO00585	5066283	5067980	-	AMP-dependent_synthetase_and_ligase	Mjls_4819
ABO00586	5068030	5068887	+	putative_GAF_sensor_protein	Mjls_4820
ABO00587	5068910	5070013	+	Epoxide_hydrolase_domain_protein	Mjls_4821
ABO00588	5070015	5071385	+	conserved_hypothetical_protein	Mjls_4822
ABO00589	5071696	5072556	+	diguanylate_cyclase	Mjls_4823
ABO00590	5072588	5072917	-	conserved_hypothetical_protein	Mjls_4824
ABO00591	5072875	5073462	-	conserved_hypothetical_protein	Mjls_4825
ABO00592	5073585	5075417	-	ABC_transporter_related_protein	Mjls_4826
ABO00593	5075414	5077339	-	ABC_transporter_related_protein	Mjls_4827
ABO00594	5077391	5079271	-	ABC_transporter_related_protein	Mjls_4828
ABO00595	5079346	5080128	+	Ion_transport_2_domain_protein	Mjls_4829
ABO00596	5080155	5080856	+	two_component_transcriptional_regulator,_winged helix family	Mjls_4830
ABO00597	5080859	5082205	+	integral_membrane_sensor_signal_transduction histidine kinase	Mjls_4831
ABO00598	5082277	5082645	-	peptidylprolyl_isomerase,_FKBP-type	Mjls_4832
ABO00599	5082682	5082930	+	conserved_hypothetical_protein	Mjls_4833
ABO00600	5082975	5084474	+	conserved_hypothetical_protein	Mjls_4834
ABO00601	5084506	5084853	+	conserved_hypothetical_protein	Mjls_4835
ABO00602	5084858	5085277	-	transcriptional_regulator,_MarR_family	Mjls_4836
ABO00603	5085267	5086703	-	drug_resistance_transporter,_EmrB/QacA subfamily	Mjls_4837
ABO00604	5086789	5088093	-	citrate_synthase	Mjls_4838
ABO00605	5088189	5088836	-	transcriptional_regulator,_TetR_family	Mjls_4839
ABO00606	5088964	5089593	-	Pyridoxamine_5'-phosphate_oxidase	Mjls_4840
ABO00607	5089687	5090817	+	citrate_synthase	Mjls_4841
ABO00608	5090814	5091431	+	conserved_hypothetical_protein	Mjls_4842

Table of Blast hits (query gene, subject gene, %identity, blast score, %coverage, e-value):
Mycgr3G71676_Mycgr3T	ABO00587	34	209	98.7244897959	7e-60	
Mycgr3G42715_Mycgr3T	ABO00588	41	348	105.02283105	6e-112	


>>

213. CP003078_0
Source: Mycobacterium smegmatis JS623, complete genome.

Number of proteins with BLAST hits to this cluster: 2
MultiGeneBlast score: 2.0
Cumulative Blast bit score: 548

Table of genes, locations, strands and annotations of subject cluster:
AGB25596	5360224	5360922	+	putative_hydrolase_or_acyltransferase_of	Mycsm_05405
AGB25597	5360938	5361630	+	hypothetical_protein	Mycsm_05406
AGB25598	5361687	5362562	+	gluconolactonase	Mycsm_05407
AGB25599	5362569	5362991	-	hypothetical_protein	Mycsm_05408
AGB25600	5363022	5363567	-	transcriptional_regulator	Mycsm_05409
AGB25601	5363662	5364801	+	2-polyprenyl-6-methoxyphenol_hydroxylase-like oxidoreductase	Mycsm_05410
AGB25602	5364779	5365186	-	hypothetical_protein	Mycsm_05411
AGB25603	5365314	5367248	-	Cu2+-containing_amine_oxidase	Mycsm_05412
AGB25604	5367245	5368696	-	amino_acid_transporter	Mycsm_05413
AGB25605	5368808	5370310	-	NAD-dependent_aldehyde_dehydrogenase	Mycsm_05414
AGB25606	5370542	5371990	+	amino_acid_transporter	Mycsm_05415
AGB25607	5371987	5372703	+	transcriptional_regulator	Mycsm_05416
AGB25608	5372774	5373694	-	hypothetical_protein	Mycsm_05417
AGB25609	5373748	5375361	-	acyl-CoA_synthetase_(AMP-forming)/AMP-acid ligase II	Mycsm_05418
AGB25610	5375358	5377049	-	acyl-CoA_synthetase/AMP-acid_ligase	Mycsm_05419
AGB25611	5377108	5377944	+	response_regulator_containing_a_CheY-like receiver domain and an HTH DNA-binding domain	Mycsm_05420
AGB25612	5377999	5378481	+	molecular_chaperone_(small_heat_shock_protein)	Mycsm_05421
AGB25613	5378758	5379390	+	hypothetical_protein	Mycsm_05422
AGB25614	5379394	5380503	+	putative_hydrolase_or_acyltransferase_of	Mycsm_05423
AGB25615	5380504	5381877	+	hypothetical_protein	Mycsm_05424
AGB25616	5382007	5383830	-	ABC-type_multidrug_transport_system,_ATPase_and permease component	Mycsm_05425
AGB25617	5383827	5385746	-	ABC-type_multidrug_transport_system,_ATPase_and permease component	Mycsm_05426
AGB25618	5385973	5386521	-	chromate_transport_protein_ChrA	Mycsm_05427
AGB25619	5386518	5387081	-	chromate_transport_protein_ChrA	Mycsm_05428
AGB25620	5387074	5388063	-	phosphatidylserine/phosphatidylglycerophosphate/ cardiolipin synthase	Mycsm_05429
AGB25621	5388224	5388925	+	response_regulator_with_CheY-like_receiver domain and winged-helix DNA-binding domain	Mycsm_05430
AGB25622	5388929	5390269	+	signal_transduction_histidine_kinase	Mycsm_05431
AGB25623	5390350	5390712	-	FKBP-type_peptidyl-prolyl_cis-trans_isomerase	Mycsm_05432
AGB25624	5390736	5390984	+	Protein_of_unknown_function_(DUF2630)	Mycsm_05433
AGB25625	5390981	5392549	+	phytoene_dehydrogenase-like_oxidoreductase	Mycsm_05434
AGB25626	5392546	5395686	-	adenylate/guanylate_cyclase_family_protein	Mycsm_05435
AGB25627	5395735	5396154	-	transcriptional_regulator	Mycsm_05436
AGB25628	5396144	5397598	-	drug_resistance_transporter,_EmrB/QacA subfamily	Mycsm_05437
AGB25629	5397739	5399046	-	citrate_synthase_I,_hexameric_type	Mycsm_05438
AGB25630	5399142	5399804	-	transcriptional_regulator	Mycsm_05439
AGB25631	5399865	5401157	-	protein_of_unknown_function_(DUF894)	Mycsm_05440
AGB25632	5401157	5401813	-	Pyridoxamine_5'-phosphate_oxidase	Mycsm_05441

Table of Blast hits (query gene, subject gene, %identity, blast score, %coverage, e-value):
Mycgr3G71676_Mycgr3T	AGB25614	33	206	98.7244897959	6e-59	
Mycgr3G42715_Mycgr3T	AGB25615	39	342	105.707762557	1e-109	


>>

214. JH126399_0
Source: Cordyceps militaris CM01 unplaced genomic scaffold CCM_S00001, whole genome shotgun sequence.

Number of proteins with BLAST hits to this cluster: 2
MultiGeneBlast score: 2.0
Cumulative Blast bit score: 524

Table of genes, locations, strands and annotations of subject cluster:
EGX95385	125630	126577	+	Protein_kinase-like_domain	no_locus_tag
EGX95386	128275	130069	-	uracil_permease	no_locus_tag
EGX95387	132457	135716	+	importin_beta-5_subunit,_putative	no_locus_tag
EGX95388	136207	137515	-	PI31_proteasome_regulator	no_locus_tag
EGX95389	138751	140433	+	Major_facilitator_superfamily_transporter	no_locus_tag
EGX95390	140873	143164	-	ankyrin_repeat_and_SAM_domain_containing_protein 6	no_locus_tag
EGX95391	144474	145236	+	mitotic_spindle_checkpoint_protein_(Mad2B), putative	no_locus_tag
EGX95392	145455	147779	-	AAA_family_ATPase,_putative	no_locus_tag
EGX95393	147915	149562	+	hypothetical_protein	no_locus_tag
EGX95394	149912	150841	+	hypothetical_protein	no_locus_tag
EGX95395	166189	167156	-	hypothetical_protein	no_locus_tag

Table of Blast hits (query gene, subject gene, %identity, blast score, %coverage, e-value):
Mycgr3G42010_Mycgr3T	EGX95392	55	291	11.3149847095	1e-79	
Mycgr3G92938_Mycgr3T	EGX95393	34	233	97.92147806	7e-68	


>>

215. KE145369_0
Source: Glarea lozoyensis ATCC 20868 chromosome Unknown GLAREA5, whole genome shotgun sequence.

Number of proteins with BLAST hits to this cluster: 2
MultiGeneBlast score: 2.0
Cumulative Blast bit score: 518

Table of genes, locations, strands and annotations of subject cluster:
EPE27491	272799	274301	+	hypothetical_protein	no_locus_tag
EPE27492	275167	278214	+	P-loop_containing_nucleoside_triphosphate hydrolase	no_locus_tag
EPE27493	278442	279233	-	hypothetical_protein	no_locus_tag
EPE27494	280283	281744	+	S-adenosyl-L-methionine-dependent methyltransferase	no_locus_tag
EPE27495	282744	283427	+	peptidase_M48_Ste24p	no_locus_tag
EPE27496	284250	285376	+	NAD(P)-binding_Rossmann-fold_containing_protein	no_locus_tag
EPE27497	285663	288405	+	Zn2/Cys6_DNA-binding_protein	no_locus_tag
EPE27498	289770	291650	-	Di-copper_centre-containing	no_locus_tag
EPE27499	293387	297823	-	hypothetical_protein	no_locus_tag
EPE27500	298159	298911	-	hypothetical_protein	no_locus_tag
EPE27501	300215	301531	+	hypothetical_protein	no_locus_tag
EPE27502	301946	303676	+	hypothetical_protein	no_locus_tag
EPE27503	304097	306007	-	MFS_general_substrate_transporter	no_locus_tag
EPE27504	308466	309868	-	S-adenosyl-L-methionine-dependent methyltransferase	no_locus_tag
EPE27505	311868	315363	+	Ribonuclease_H-like_protein	no_locus_tag
EPE27506	315803	316321	+	hypothetical_protein	no_locus_tag
EPE27507	317465	321368	-	CheY-like_protein	no_locus_tag
EPE27508	322426	324354	-	FAD/NAD(P)-binding_protein	no_locus_tag
EPE27509	324714	326112	+	Creatinase/aminopeptidase	no_locus_tag

Table of Blast hits (query gene, subject gene, %identity, blast score, %coverage, e-value):
Mycgr3G85918_Mycgr3T	EPE27503	36	347	97.3782771536	4e-109	
Mycgr3G42698_Mycgr3T	EPE27498	33	171	108.19112628	2e-46	


>>

216. HF679032_0
Source: Fusarium fujikuroi IMI 58289 draft genome, chromosome FFUJ_chr10.

Number of proteins with BLAST hits to this cluster: 2
MultiGeneBlast score: 2.0
Cumulative Blast bit score: 517

Table of genes, locations, strands and annotations of subject cluster:
CCT74199	96643	97247	-	related_to_scytalone_dehydratase	FFUJ_10241
CCT74200	97598	98494	+	related_to_peroxisomal_short-chain_alcohol dehydrogenase	FFUJ_10242
CCT74201	99450	102382	+	related_to_chitinase	FFUJ_10243
CCT74202	102936	104123	-	uncharacterized_protein	FFUJ_10244
CCT74203	104778	106023	-	uncharacterized_protein	FFUJ_10245
CCT74204	106593	108572	-	related_to_proteoglycan	FFUJ_10246
CCT74205	110008	111020	+	uncharacterized_protein	FFUJ_10247
CCT74206	112007	113400	+	related_to_salicylate_1-monooxygenase	FFUJ_10248
CCT74207	113534	115814	-	related_to_monooxigenase	FFUJ_10249
CCT74208	116367	117696	+	related_to_alcohol/sorbitol_dehydrogenase	FFUJ_10250
CCT74209	118087	119259	+	related_to_reductases	FFUJ_10251
CCT74210	120051	122263	+	related_to_Copper_amine_oxidase_1	FFUJ_10252
CCT74211	122674	124932	-	uncharacterized_protein	FFUJ_10253
CCT74212	125643	127234	+	related_to_permease_of_the_major_facilitator superfamily	FFUJ_10254
CCT74213	127627	128842	+	uncharacterized_protein	FFUJ_10255
CCT74214	129359	131170	-	related_to_3-hydroxybutyryl-CoA_dehydrogenase	FFUJ_10256
CCT74215	132717	134124	-	putative_NADH_cytb-reductase	FFUJ_10257
CCT74216	134987	136748	+	monooxygenase	FFUJ_10258
CCT74217	137026	138713	+	related_to_tetracycline_efflux_protein_(otrb)	FFUJ_10259
CCT74218	138921	140458	-	related_to_6-hydroxy-D-nicotine_oxidase	FFUJ_10260
CCT75122	141200	142157	+	probable_glutathione_S-transferase	FFUJ_10261
CCT74219	142412	143443	-	uncharacterized_protein	FFUJ_10262
CCT74220	144301	146907	+	uncharacterized_protein	FFUJ_10263

Table of Blast hits (query gene, subject gene, %identity, blast score, %coverage, e-value):
Mycgr3G11468_Mycgr3T	CCT74211	34	193	100.566572238	5e-52	
Mycgr3G71679_Mycgr3T	CCT74208	44	324	101.098901099	9e-105	


>>

217. AP007166_0
Source: Aspergillus oryzae RIB40 DNA, SC113.

Number of proteins with BLAST hits to this cluster: 2
MultiGeneBlast score: 2.0
Cumulative Blast bit score: 517

Table of genes, locations, strands and annotations of subject cluster:
BAE62712	180251	180706	+	not_annotated	AO090120000082
BAE62713	182254	185340	+	not_annotated	AO090120000083
BAE62714	187356	188887	-	not_annotated	AO090120000084
BAE62715	189320	189730	-	not_annotated	AO090120000085
BAE62716	190620	193330	-	not_annotated	AO090120000086
BAE62717	195790	202723	-	not_annotated	AO090120000087
BAE62718	204340	209055	-	not_annotated	AO090120000088
BAE62719	213616	215994	+	not_annotated	AO090120000090
BAE62720	216431	217247	-	not_annotated	AO090120000091
BAE62721	217829	219808	+	not_annotated	AO090120000093
BAE62722	221157	222072	-	not_annotated	AO090120000095
BAE62723	225659	227272	-	not_annotated	AO090120000096
BAE62724	232921	234753	-	not_annotated	AO090120000098
BAE62725	235985	236595	-	not_annotated	AO090120000099
BAE62726	236884	238764	+	not_annotated	AO090120000100
BAE62727	238961	240205	-	not_annotated	AO090120000101

Table of Blast hits (query gene, subject gene, %identity, blast score, %coverage, e-value):
Mycgr3G31170_Mycgr3T	BAE62722	98	163	100.0	2e-48	
Mycgr3G41426_Mycgr3T	BAE62717	30	354	41.5635545557	8e-96	


>>

218. KB908855_0
Source: Setosphaeria turcica Et28A unplaced genomic scaffold SETTUscaffold_7, whole genome shotgun sequence.

Number of proteins with BLAST hits to this cluster: 2
MultiGeneBlast score: 2.0
Cumulative Blast bit score: 507

Table of genes, locations, strands and annotations of subject cluster:
EOA82011	974049	974912	-	hypothetical_protein	no_locus_tag
EOA82012	975720	977771	-	hypothetical_protein	no_locus_tag
EOA82013	979519	981718	+	hypothetical_protein	no_locus_tag
EOA82014	984682	985500	-	hypothetical_protein	no_locus_tag
EOA82015	986440	992415	-	hypothetical_protein	no_locus_tag
EOA82016	993139	996942	-	hypothetical_protein	no_locus_tag
EOA82017	997318	998644	-	hypothetical_protein	no_locus_tag
EOA82018	1000710	1001312	+	hypothetical_protein	no_locus_tag
EOA82019	1002401	1003757	+	hypothetical_protein	no_locus_tag
EOA82020	1004603	1005278	-	hypothetical_protein	no_locus_tag
EOA82021	1009149	1010700	+	hypothetical_protein	no_locus_tag
EOA82022	1011262	1014391	-	hypothetical_protein	no_locus_tag
EOA82023	1014930	1016157	+	hypothetical_protein	no_locus_tag
EOA82024	1018287	1019970	+	hypothetical_protein	no_locus_tag
EOA82025	1020671	1023515	+	hypothetical_protein	no_locus_tag

Table of Blast hits (query gene, subject gene, %identity, blast score, %coverage, e-value):
Mycgr3G42010_Mycgr3T	EOA82015	28	342	46.2210572302	1e-91	
Mycgr3G42698_Mycgr3T	EOA82019	31	165	112.969283276	4e-44	


>>

219. FQ790251_0
Source: Botryotinia fuckeliana T4 SuperContig_87_1 genomic supercontig.

Number of proteins with BLAST hits to this cluster: 2
MultiGeneBlast score: 2.0
Cumulative Blast bit score: 500

Table of genes, locations, strands and annotations of subject cluster:
CCD43012	211510	212708	-	hypothetical_protein	BofuT4_P070880.1
CCD43013	213255	213557	-	hypothetical_protein	BofuT4_P070890.1
CCD43014	214213	215056	-	carbohydrate_esterase_family_5_protein	BofuT4P87000007001
CCD43015	217665	218261	+	hypothetical_protein	BofuT4_P070910.1
CCD43016	227148	227440	+	hypothetical_protein	BofuT4_uP070920.1
CCD43017	227688	228775	+	similar_to_prolyl_aminopeptidase	BofuT4_P070930.1
CCD43018	234635	236006	+	similar_to_tyrosinase_central_domain_protein	BofuT4_P070940.1
CCD43019	238216	239715	-	similar_to_monooxygenase_FAD-binding	BofuT4_P070950.1
CCD43020	241893	242458	+	hypothetical_protein	BofuT4_P070960.1
CCD43021	243654	244762	+	hypothetical_protein	BofuT4_P070970.1
CCD43022	252888	253767	+	hypothetical_protein	BofuT4_P070980.1

Table of Blast hits (query gene, subject gene, %identity, blast score, %coverage, e-value):
Mycgr3G71676_Mycgr3T	CCD43017	50	313	77.0408163265	7e-101	
Mycgr3G42698_Mycgr3T	CCD43018	36	187	108.532423208	1e-52	


>>

220. KE145357_0
Source: Glarea lozoyensis ATCC 20868 chromosome Unknown GLAREA14, whole genome shotgun sequence.

Number of proteins with BLAST hits to this cluster: 2
MultiGeneBlast score: 2.0
Cumulative Blast bit score: 487

Table of genes, locations, strands and annotations of subject cluster:
EPE33993	1264799	1265368	-	protein_of_unknown_function_UPF0157	no_locus_tag
EPE33994	1265848	1267668	-	hypothetical_protein	no_locus_tag
EPE33995	1268795	1272362	-	ARM_repeat-containing_protein	no_locus_tag
EPE33996	1273482	1275927	+	CYTH-like_phosphatase	no_locus_tag
EPE33997	1276462	1278357	-	MFS_general_substrate_transporter	no_locus_tag
EPE33998	1279770	1283070	+	(Trans)glycosidase	no_locus_tag
EPE33999	1283830	1285192	+	(Trans)glycosidase	no_locus_tag
EPE34000	1285283	1286909	-	Acyl-CoA_dehydrogenase_NM	no_locus_tag
EPE34001	1288145	1289125	-	hypothetical_protein	no_locus_tag
EPE34002	1289891	1291353	-	Six-hairpin_glycosidase	no_locus_tag
EPE34003	1292836	1294182	-	FAD/NAD(P)-binding_protein	no_locus_tag
EPE34004	1294863	1296047	-	GroES-like_protein	no_locus_tag
EPE34005	1297261	1298338	-	hypothetical_protein	no_locus_tag
EPE34006	1298808	1299674	+	hypothetical_protein	no_locus_tag
EPE34007	1300785	1301447	-	hypothetical_protein	no_locus_tag
EPE34008	1301989	1302849	-	hypothetical_protein	no_locus_tag
EPE34009	1303987	1306887	-	hypothetical_protein	no_locus_tag
EPE34010	1308415	1310471	-	hypothetical_protein	no_locus_tag

Table of Blast hits (query gene, subject gene, %identity, blast score, %coverage, e-value):
Mycgr3G71681_Mycgr3T	EPE33999	48	405	95.6097560976	5e-135	
Mycgr3G92938_Mycgr3T	EPE34001	29	82	52.8868360277	2e-14	


>>

221. KB726994_0
Source: Fusarium oxysporum f. sp. cubense race 4 unplaced genomic scaffold scaffold63, whole genome shotgun sequence.

Number of proteins with BLAST hits to this cluster: 2
MultiGeneBlast score: 2.0
Cumulative Blast bit score: 481

Table of genes, locations, strands and annotations of subject cluster:
EMT62888	44200	45957	-	Cytochrome_P450_4F6	no_locus_tag
EMT62889	46812	48219	+	NADH-cytochrome_b5_reductase_1	no_locus_tag
EMT62890	48957	49161	+	Plasma_membrane_proteolipid_3	no_locus_tag
EMT62891	49883	51010	+	hypothetical_protein	no_locus_tag
EMT62892	51124	51328	+	Plasma_membrane_proteolipid_3	no_locus_tag
EMT62893	52050	53648	+	hypothetical_protein	no_locus_tag
EMT62894	54696	56507	+	3-hydroxybutyryl-CoA_dehydrogenase	no_locus_tag
EMT62895	56761	58409	+	3-hydroxybutyryl-CoA_dehydrogenase	no_locus_tag
EMT62896	58702	59915	-	hypothetical_protein	no_locus_tag
EMT62897	60285	61911	-	Major_facilitator_superfamily_domain-containing protein 7-a	no_locus_tag
EMT62898	62402	64871	+	hypothetical_protein	no_locus_tag
EMT62899	65581	67797	-	Copper_amine_oxidase_1	no_locus_tag
EMT62900	68458	69657	-	hypothetical_protein	no_locus_tag
EMT62901	70059	71378	-	Diacetyl_reductase_[(R)-acetoin_forming]	no_locus_tag
EMT62902	71948	74253	+	Putative_sterigmatocystin_biosynthesis monooxygenase stcW	no_locus_tag
EMT62903	74374	75589	-	Salicylate_hydroxylase	no_locus_tag
EMT62904	77113	78546	+	Polygalacturonase	no_locus_tag
EMT62905	82611	83842	+	hypothetical_protein	no_locus_tag
EMT62906	84440	85336	+	hypothetical_protein	no_locus_tag
EMT62907	86025	89629	-	Chitotriosidase-1	no_locus_tag
EMT62908	90943	92703	+	Lectin-B	no_locus_tag

Table of Blast hits (query gene, subject gene, %identity, blast score, %coverage, e-value):
Mycgr3G11468_Mycgr3T	EMT62898	33	192	100.566572238	5e-52	
Mycgr3G71679_Mycgr3T	EMT62901	44	290	100.549450549	1e-91	


>>

222. AFQF01000390_0
Source: Fusarium oxysporum Fo5176, whole genome shotgun sequencing project.

Number of proteins with BLAST hits to this cluster: 2
MultiGeneBlast score: 2.0
Cumulative Blast bit score: 481

Table of genes, locations, strands and annotations of subject cluster:
EGU88480	1039	2644	-	hypothetical_protein	no_locus_tag
EGU88481	3135	5602	+	hypothetical_protein	no_locus_tag
EGU88482	6226	8525	-	hypothetical_protein	no_locus_tag
EGU88483	9353	10553	-	hypothetical_protein	no_locus_tag
EGU88484	10956	12288	-	hypothetical_protein	no_locus_tag
EGU88485	12847	15152	+	hypothetical_protein	no_locus_tag
EGU88486	15273	16662	-	hypothetical_protein	no_locus_tag
EGU88487	18010	19443	+	hypothetical_protein	no_locus_tag
EGU88488	20280	21292	-	hypothetical_protein	no_locus_tag
EGU88489	21786	23017	+	hypothetical_protein	no_locus_tag
EGU88490	23615	24511	+	hypothetical_protein	no_locus_tag
EGU88491	25203	28837	-	hypothetical_protein	no_locus_tag
EGU88492	30123	31926	+	hypothetical_protein	no_locus_tag
EGU88493	32277	33169	-	hypothetical_protein	no_locus_tag

Table of Blast hits (query gene, subject gene, %identity, blast score, %coverage, e-value):
Mycgr3G11468_Mycgr3T	EGU88481	34	187	92.3512747875	3e-50	
Mycgr3G71679_Mycgr3T	EGU88484	43	295	103.296703297	2e-93	


>>

223. KB730083_0
Source: Fusarium oxysporum f. sp. cubense race 1 unplaced genomic scaffold scaffold97, whole genome shotgun sequence.

Number of proteins with BLAST hits to this cluster: 2
MultiGeneBlast score: 2.0
Cumulative Blast bit score: 477

Table of genes, locations, strands and annotations of subject cluster:
ENH73486	537867	539559	-	Putative_transporter_C3H1.06c	no_locus_tag
ENH73487	539834	541591	-	Cytochrome_P450_4F6	no_locus_tag
ENH73488	542448	543855	+	NADH-cytochrome_b5_reductase_1	no_locus_tag
ENH73489	544615	544819	+	Plasma_membrane_proteolipid_3	no_locus_tag
ENH73490	545539	547135	+	hypothetical_protein	no_locus_tag
ENH73491	548192	550003	+	3-hydroxybutyryl-CoA_dehydrogenase	no_locus_tag
ENH73492	550296	551513	-	hypothetical_protein	no_locus_tag
ENH73493	551904	553509	-	Major_facilitator_superfamily_domain-containing protein 7-a	no_locus_tag
ENH73494	554000	556430	+	hypothetical_protein	no_locus_tag
ENH73495	557145	559359	-	Copper_amine_oxidase_1	no_locus_tag
ENH73496	560192	561392	-	hypothetical_protein	no_locus_tag
ENH73497	561796	563116	-	Diacetyl_reductase_[(R)-acetoin_forming]	no_locus_tag
ENH73498	563687	565992	+	Putative_sterigmatocystin_biosynthesis monooxygenase stcW	no_locus_tag
ENH73499	566113	567328	-	Salicylate_hydroxylase	no_locus_tag
ENH73500	568863	570296	+	hypothetical_protein	no_locus_tag
ENH73501	571126	572106	-	hypothetical_protein	no_locus_tag
ENH73502	572617	573848	+	hypothetical_protein	no_locus_tag
ENH73503	574423	575316	+	hypothetical_protein	no_locus_tag
ENH73504	576020	579590	-	Putative_chitinase_3	no_locus_tag
ENH73505	580906	582666	+	Lectin-B	no_locus_tag

Table of Blast hits (query gene, subject gene, %identity, blast score, %coverage, e-value):
Mycgr3G11468_Mycgr3T	ENH73494	34	187	92.3512747875	4e-50	
Mycgr3G71679_Mycgr3T	ENH73497	44	290	99.4505494505	1e-91	


>>

224. AQGS01001233_1
Source: Dactylellina haptotyla CBS 200.50, whole genome shotgun sequencing project.

Number of proteins with BLAST hits to this cluster: 2
MultiGeneBlast score: 2.0
Cumulative Blast bit score: 424

Table of genes, locations, strands and annotations of subject cluster:
EPS35158	484168	485715	-	hypothetical_protein	no_locus_tag
EPS35222	486985	488935	-	hypothetical_protein	no_locus_tag
EPS35065	493471	493895	+	hypothetical_protein	no_locus_tag
EPS35277	500798	502462	-	hypothetical_protein	no_locus_tag
EPS35114	506883	508427	-	hypothetical_protein	no_locus_tag
EPS35189	509923	513603	+	hypothetical_protein	no_locus_tag
EPS35063	514581	515090	-	hypothetical_protein	no_locus_tag
EPS35211	518856	520495	-	hypothetical_protein	no_locus_tag
EPS35101	522209	522894	+	hypothetical_protein	no_locus_tag
EPS35120	523879	524976	-	hypothetical_protein	no_locus_tag
EPS35104	526683	528662	+	hypothetical_protein	no_locus_tag

Table of Blast hits (query gene, subject gene, %identity, blast score, %coverage, e-value):
Mycgr3G109328_Mycgr3	EPS35277	40	151	98.2300884956	1e-40	
Mycgr3G71679_Mycgr3T	EPS35114	41	273	102.197802198	4e-85	


>>

225. ADOT01000322_0
Source: Arthrobotrys oligospora ATCC 24927, whole genome shotgun sequencing project.

Number of proteins with BLAST hits to this cluster: 2
MultiGeneBlast score: 2.0
Cumulative Blast bit score: 424

Table of genes, locations, strands and annotations of subject cluster:
EGX43038	244651	248227	+	hypothetical_protein	no_locus_tag
EGX43039	248684	249401	-	hypothetical_protein	no_locus_tag
EGX43040	251006	252876	+	hypothetical_protein	no_locus_tag
EGX43041	257035	257587	+	hypothetical_protein	no_locus_tag
EGX43042	258723	262362	-	hypothetical_protein	no_locus_tag
EGX43043	263610	265233	+	hypothetical_protein	no_locus_tag
EGX43044	268381	270039	+	hypothetical_protein	no_locus_tag
EGX43045	282221	284255	+	hypothetical_protein	no_locus_tag
EGX43046	284927	285871	-	hypothetical_protein	no_locus_tag
EGX43047	288454	289708	+	hypothetical_protein	no_locus_tag

Table of Blast hits (query gene, subject gene, %identity, blast score, %coverage, e-value):
Mycgr3G109328_Mycgr3	EGX43044	38	159	110.17699115	2e-43	
Mycgr3G71679_Mycgr3T	EGX43043	40	265	102.472527473	8e-82	


>>

226. JH795283_0
Source: Magnaporthe oryzae P131 unplaced genomic scaffold P131_scaffold00916, whole genome shotgun sequence.

Number of proteins with BLAST hits to this cluster: 2
MultiGeneBlast score: 2.0
Cumulative Blast bit score: 415

Table of genes, locations, strands and annotations of subject cluster:
ELQ63939	34774	35448	-	hypothetical_protein	no_locus_tag
ELQ63940	36386	38871	-	pre-rRNA-processing_protein_ESF1	no_locus_tag
ELQ63941	39458	41518	-	hypothetical_protein	no_locus_tag
ELQ63942	42381	46001	+	phenylacetone_monooxygenase	no_locus_tag
ELQ63943	46686	47618	+	xanthoxin_dehydrogenase	no_locus_tag
ELQ63944	47670	49079	-	(R)-specific_carbonyl_reductase	no_locus_tag
ELQ63945	49990	51778	+	hypothetical_protein	no_locus_tag
ELQ63946	51952	53776	-	isotrichodermin_C-15_hydroxylase	no_locus_tag
ELQ63947	54743	59360	-	AAA_family_ATPase	no_locus_tag
ELQ63948	60798	61506	+	hypothetical_protein	no_locus_tag

Table of Blast hits (query gene, subject gene, %identity, blast score, %coverage, e-value):
Mycgr3G42010_Mycgr3T	ELQ63947	42	343	21.2319790301	2e-94	
Mycgr3G92938_Mycgr3T	ELQ63948	28	72	48.4988452656	2e-11	


>>

227. JH793600_0
Source: Magnaporthe oryzae Y34 unplaced genomic scaffold Y34_scaffold00217, whole genome shotgun sequence.

Number of proteins with BLAST hits to this cluster: 2
MultiGeneBlast score: 2.0
Cumulative Blast bit score: 415

Table of genes, locations, strands and annotations of subject cluster:
ELQ42264	15484	16855	-	glycerol-3-phosphate_dehydrogenase	no_locus_tag
ELQ42265	18467	18697	-	hypothetical_protein	no_locus_tag
ELQ42266	18980	20384	-	hypothetical_protein	no_locus_tag
ELQ42267	21055	22410	-	hypothetical_protein	no_locus_tag
ELQ42268	24524	29770	+	glycogen_debranching_enzyme	no_locus_tag
ELQ42269	30908	31776	-	hypothetical_protein	no_locus_tag
ELQ42270	33562	33708	-	hypothetical_protein	no_locus_tag
ELQ42271	35058	35766	-	hypothetical_protein	no_locus_tag
ELQ42272	37204	41821	+	AAA_family_ATPase	no_locus_tag
ELQ42273	42788	44612	+	isotrichodermin_C-15_hydroxylase	no_locus_tag
ELQ42274	44786	46244	-	hypothetical_protein	no_locus_tag
ELQ42275	47155	48563	+	(R)-specific_carbonyl_reductase	no_locus_tag
ELQ42276	48615	49547	-	xanthoxin_dehydrogenase	no_locus_tag
ELQ42277	50232	53853	-	phenylacetone_monooxygenase	no_locus_tag
ELQ42278	54716	56776	+	hypothetical_protein	no_locus_tag
ELQ42279	57363	59848	+	pre-rRNA-processing_protein_ESF1	no_locus_tag
ELQ42280	60786	61460	+	hypothetical_protein	no_locus_tag
ELQ42281	61666	63320	-	hypothetical_protein	no_locus_tag

Table of Blast hits (query gene, subject gene, %identity, blast score, %coverage, e-value):
Mycgr3G42010_Mycgr3T	ELQ42272	42	343	21.2319790301	2e-94	
Mycgr3G92938_Mycgr3T	ELQ42271	28	72	48.4988452656	2e-11	


>>

228. CM001235_1
Source: Magnaporthe oryzae 70-15 chromosome 5, whole genome shotgun sequence.

Number of proteins with BLAST hits to this cluster: 2
MultiGeneBlast score: 2.0
Cumulative Blast bit score: 403

Table of genes, locations, strands and annotations of subject cluster:
EHA49492	4241623	4242903	-	hypothetical_protein	no_locus_tag
EHA49493	4243574	4244929	-	hypothetical_protein	no_locus_tag
EHA49494	4249730	4254721	+	glycogen_debranching_enzymye	no_locus_tag
EHA49495	4255861	4256729	-	hypothetical_protein	no_locus_tag
EHA49496	4259675	4260722	-	hypothetical_protein	no_locus_tag
EHA49497	4262160	4264340	+	AAA_family_ATPase	no_locus_tag
EHA49498	4265299	4266062	+	hypothetical_protein	no_locus_tag
EHA49499	4267744	4269568	+	isotrichodermin_C-15_hydroxylase	no_locus_tag
EHA49500	4269742	4271203	-	hypothetical_protein	no_locus_tag
EHA49501	4272554	4273522	+	R-specific_carbonyl_reductase	no_locus_tag
EHA49502	4273574	4274506	-	short-chain_dehydrogenase/reductase_SDR	no_locus_tag
EHA49503	4275191	4277014	-	phenylacetone_monooxygenase	no_locus_tag
EHA49504	4277634	4278812	-	metallo-beta-lactamase_superfamily_protein	no_locus_tag
EHA49505	4279675	4281735	+	hypothetical_protein	no_locus_tag
EHA49506	4282323	4284509	+	hypothetical_protein	no_locus_tag

Table of Blast hits (query gene, subject gene, %identity, blast score, %coverage, e-value):
Mycgr3G42010_Mycgr3T	EHA49497	46	341	16.9506334644	8e-97	
Mycgr3G92938_Mycgr3T	EHA49496	28	62	49.6535796767	7e-08	


>>

229. JH767594_0
Source: Coniosporium apollinis CBS 100218 chromosome Unknown supercont1.41, whole genome shotgun sequence.

Number of proteins with BLAST hits to this cluster: 2
MultiGeneBlast score: 2.0
Cumulative Blast bit score: 393

Table of genes, locations, strands and annotations of subject cluster:
EON68202	31497	33429	-	hypothetical_protein	no_locus_tag
EON68203	34038	35597	+	hypothetical_protein	no_locus_tag
EON68204	36128	36892	+	3-oxoacyl-[acyl-carrier_protein]_reductase	no_locus_tag
EON68205	37320	38605	-	hypothetical_protein	no_locus_tag
EON68206	38826	39748	+	hypothetical_protein	no_locus_tag
EON68207	39935	40417	+	hypothetical_protein	no_locus_tag
EON68208	41224	42403	-	hypothetical_protein	no_locus_tag
EON68209	42719	44553	-	glucose-6-phosphate_isomerase	no_locus_tag
EON68210	45316	47504	-	AGC/AKT_protein_kinase	no_locus_tag
EON68211	48192	49868	+	hypothetical_protein	no_locus_tag
EON68212	50668	52239	+	hypothetical_protein	no_locus_tag
EON68213	54227	55033	+	hypothetical_protein	no_locus_tag
EON68214	56175	58819	+	3-isopropylmalate_dehydratase	no_locus_tag

Table of Blast hits (query gene, subject gene, %identity, blast score, %coverage, e-value):
Mycgr3G85918_Mycgr3T	EON68202	27	189	106.741573034	1e-49	
Mycgr3G71676_Mycgr3T	EON68205	35	204	101.275510204	8e-58	


>>

230. GG698901_0
Source: Nectria haematococca mpVI 77-13-4 chromosome 1 genomic scaffold NECHAsca_8_chr1_1_0, whole genome shotgun sequence.

Number of proteins with BLAST hits to this cluster: 2
MultiGeneBlast score: 2.0
Cumulative Blast bit score: 391

Table of genes, locations, strands and annotations of subject cluster:
EEU44020	97945	99980	-	hypothetical_protein	no_locus_tag
EEU44021	100473	101307	-	hypothetical_protein	no_locus_tag
EEU43816	101972	103695	+	hypothetical_protein	no_locus_tag
EEU44022	104491	106489	-	hypothetical_protein	no_locus_tag
EEU44023	108259	108675	-	hypothetical_protein	no_locus_tag
EEU43817	109087	110563	+	hypothetical_protein	no_locus_tag
EEU43818	111036	112182	+	hypothetical_protein	no_locus_tag
EEU44024	112643	114919	-	predicted_protein	no_locus_tag
EEU44025	115648	117750	-	hypothetical_protein	no_locus_tag
EEU43819	118742	121136	+	hypothetical_protein	no_locus_tag
EEU44026	121696	122965	-	hypothetical_protein	no_locus_tag
EEU44027	123445	124696	-	hypothetical_protein	no_locus_tag
EEU43820	125309	127397	+	hypothetical_protein	no_locus_tag
EEU43821	128020	129344	+	hypothetical_protein	no_locus_tag
EEU44028	129504	132864	-	hypothetical_protein	no_locus_tag
EEU43822	134399	135816	+	hypothetical_protein	no_locus_tag
EEU44029	135906	137682	-	predicted_protein	no_locus_tag
EEU44030	138773	141960	-	predicted_protein	no_locus_tag
EEU43823	142511	147286	+	hypothetical_protein	no_locus_tag
EEU43824	147745	149333	+	hypothetical_protein	no_locus_tag

Table of Blast hits (query gene, subject gene, %identity, blast score, %coverage, e-value):
Mycgr3G85918_Mycgr3T	EEU44025	26	165	93.4456928839	3e-41	
Mycgr3G71676_Mycgr3T	EEU43821	37	226	100.0	6e-66	


>>

231. DS231619_1
Source: Pyrenophora tritici-repentis Pt-1C-BFP supercont1.5 genomic scaffold, whole genome shotgun sequence.

Number of proteins with BLAST hits to this cluster: 2
MultiGeneBlast score: 2.0
Cumulative Blast bit score: 386

Table of genes, locations, strands and annotations of subject cluster:
EDU48571	1009898	1010605	+	synaptobrevin	no_locus_tag
EDU48572	1011799	1014527	+	hypothetical_protein	no_locus_tag
EDU48573	1014911	1016317	+	conserved_hypothetical_protein	no_locus_tag
EDU48574	1016635	1017668	+	conserved_hypothetical_protein	no_locus_tag
EDU48575	1018451	1020107	+	pisatin_demethylase	no_locus_tag
EDU48576	1020494	1021099	+	ADP-ribose_pyrophosphatase	no_locus_tag
EDU48577	1021683	1022873	+	conserved_hypothetical_protein	no_locus_tag
EDU48578	1023273	1023679	+	predicted_protein	no_locus_tag
EDU48579	1025053	1025905	-	conserved_hypothetical_protein	no_locus_tag
EDU48580	1026490	1026975	-	conserved_hypothetical_protein	no_locus_tag
EDU48581	1027225	1028432	-	NADP-dependent_alcohol_dehydrogenase_C	no_locus_tag
EDU48582	1029654	1030821	+	sorbitol_dehydrogenase	no_locus_tag
EDU48583	1031698	1035781	-	serine/threonine-protein_kinase_GIN4	no_locus_tag
EDU48584	1037851	1039074	-	specific_RNA_polymerase_II_transcription_factor	no_locus_tag
EDU48585	1040865	1041158	+	predicted_protein	no_locus_tag
EDU48586	1041928	1042847	-	predicted_protein	no_locus_tag
EDU48587	1045903	1046459	-	predicted_protein	no_locus_tag
EDU48588	1050816	1051841	+	conserved_hypothetical_protein	no_locus_tag
EDU48589	1052859	1053108	-	conserved_hypothetical_protein	no_locus_tag
EDU48590	1054794	1057607	-	conserved_hypothetical_protein	no_locus_tag
EDU48591	1058730	1059447	-	predicted_protein	no_locus_tag
EDU48592	1060173	1060850	-	conserved_hypothetical_protein	no_locus_tag
EDU48593	1061780	1065217	-	structural_maintenance_of_chromosomes_protein_5	no_locus_tag
EDU48594	1065653	1067776	-	serine/threonine-protein_kinase_cot-1	no_locus_tag
EDU48595	1068374	1069730	-	hypothetical_protein	no_locus_tag
EDU48596	1071192	1072885	+	fumarate_hydratase,_mitochondrial_precursor	no_locus_tag

Table of Blast hits (query gene, subject gene, %identity, blast score, %coverage, e-value):
Mycgr3G71679_Mycgr3T	EDU48582	42	283	100.0	4e-89	
Mycgr3G92941_Mycgr3T	EDU48588	28	103	49.6124031008	6e-21	


>>

232. DF126500_0
Source: Aspergillus kawachii IFO 4308 DNA, contig: scaffold00054, whole genome shotgun sequence.

Number of proteins with BLAST hits to this cluster: 2
MultiGeneBlast score: 2.0
Cumulative Blast bit score: 379

Table of genes, locations, strands and annotations of subject cluster:
GAA92672	35601	37091	+	acetolactate_synthase	no_locus_tag
GAA92673	37796	39284	-	similar_to_Pc03g00170	no_locus_tag
GAA92674	40182	41803	+	FAD-dependent_oxygenase	no_locus_tag
GAA92675	42160	42912	-	decarboxylase_Dec1	no_locus_tag
GAA92676	44241	46097	-	GABA_permease	no_locus_tag
GAA92677	47091	48455	+	integral_membrane_protein	no_locus_tag
GAA92678	48662	50316	-	amidase	no_locus_tag
GAA92679	51836	52840	+	hypothetical_protein	no_locus_tag
GAA92680	54071	54490	+	hypothetical_protein	no_locus_tag
GAA92681	54773	56545	-	MFS_transporter	no_locus_tag
GAA92682	57521	58897	-	similar_to_An03g00310	no_locus_tag
GAA92683	60912	63545	-	hypothetical_protein	no_locus_tag
GAA92684	69255	70741	-	oxidoreductase	no_locus_tag
GAA92685	72315	73693	+	tyrosinase	no_locus_tag
GAA92686	73815	74636	-	hypothetical_protein	no_locus_tag
GAA92687	75975	77150	-	similar_to_An03g00260	no_locus_tag
GAA92688	78148	78917	+	hypothetical_protein	no_locus_tag
GAA92689	79814	81848	+	similar_to_An03g00240	no_locus_tag
GAA92690	82117	84093	-	amino_acid_permease	no_locus_tag
GAA92691	85207	86077	+	similar_to_An03g00210	no_locus_tag
GAA92692	86148	86846	-	hypothetical_protein	no_locus_tag
GAA92693	88409	89779	+	pectin_lyase_(PelB)	no_locus_tag
GAA92694	90762	92143	+	monocarboxylate_transporter	no_locus_tag

Table of Blast hits (query gene, subject gene, %identity, blast score, %coverage, e-value):
Mycgr3G85918_Mycgr3T	GAA92681	27	196	98.5018726592	4e-52	
Mycgr3G42698_Mycgr3T	GAA92685	33	183	111.604095563	4e-51	


>>

233. ACJE01000015_0
Source: Aspergillus niger ATCC 1015, whole genome shotgun sequencing project.

Number of proteins with BLAST hits to this cluster: 2
MultiGeneBlast score: 2.0
Cumulative Blast bit score: 359

Table of genes, locations, strands and annotations of subject cluster:
EHA20918	91474	93097	-	hypothetical_protein	no_locus_tag
EHA20919	94384	95755	-	hypothetical_protein	no_locus_tag
EHA20920	97297	97980	+	hypothetical_protein	no_locus_tag
EHA20921	98036	98650	-	hypothetical_protein	no_locus_tag
EHA20922	100096	102007	+	hypothetical_protein	no_locus_tag
EHA20923	102279	104304	-	hypothetical_protein	no_locus_tag
EHA20924	105192	106458	-	hypothetical_protein	no_locus_tag
EHA20925	107932	108315	+	hypothetical_protein	no_locus_tag
EHA20926	110930	112867	-	hypothetical_protein	no_locus_tag
EHA20927	114451	115946	+	hypothetical_protein	no_locus_tag
EHA20928	116436	117707	+	hypothetical_protein	no_locus_tag
EHA20929	119093	120469	+	hypothetical_protein	no_locus_tag
EHA20930	121375	123204	+	hypothetical_protein	no_locus_tag
EHA20931	123559	123978	-	hypothetical_protein	no_locus_tag
EHA20932	124955	126058	-	hypothetical_protein	no_locus_tag
EHA20933	126425	127507	+	hypothetical_protein	no_locus_tag
EHA20934	127589	128755	-	hypothetical_protein	no_locus_tag
EHA20935	129174	130639	+	flavo_protein_monooxygenase	no_locus_tag
EHA20936	131285	134305	+	dehydrogenase	no_locus_tag
EHA20937	135559	136566	-	hypothetical_protein	no_locus_tag
EHA20938	137960	139613	+	amidase	no_locus_tag
EHA20939	140024	141180	-	hypothetical_protein	no_locus_tag
EHA20940	142176	144026	+	hypothetical_protein	no_locus_tag

Table of Blast hits (query gene, subject gene, %identity, blast score, %coverage, e-value):
Mycgr3G85918_Mycgr3T	EHA20930	27	185	100.0	4e-48	
Mycgr3G42698_Mycgr3T	EHA20926	32	174	108.873720137	2e-46	


>>

234. CABT02000006_0
[truncated: 27,417 more chars]
