# Supplementary material for: In silico prediction and characterization of secondary metabolite biosynthetic gene clusters in the wheat pathogen Zymoseptoria tritici
Source: BMC Genomics. 2017 Aug 17;18:631. doi: 10.1186/s12864-017-3969-y (PMC5561558; doi:10.1186/s12864-017-3969-y)
Supplement: Supplementary file 2 — Subtelomeric co-ordinates and genes in the Z. tritici genome. Genome co-ordinates within 300 kb of each chromosome end are given. All genes located in these regions are provided. (XLSX 153 kb) [file 12864_2017_3969_MOESM2_ESM.xlsx]

## Sheet: Coordinates
Accession	Chromosome number	Sequence-length	Subtelomere left arm	Subtelomere right arm
CM001196.1	1	6088797	1:1:300000	1:5788797:6088797
CM001197.1	2	3860111	2:1:300000	2:3560111:3860111
CM001198.1	3	3505381	3:1:300000	3:3205381:3505381
CM001199.1	4	2880011	4:1:300000	4:2580011:2880011
CM001200.1	5	2861803	5:1:300000	5:2561803:2861803
CM001201.1	6	2674951	6:1:300000	6:2374951:2674951
CM001202.1	7	2665280	7:1:300000	7:2365280:2665280
CM001203.1	8	2443572	8:1:300000	8:2143572:2443572
CM001204.1	9	2142475	9:1:300000	9:1842475:2142475
CM001205.1	10	1682575	10:1:300000	10:1382575:1682575
CM001206.1	11	1624292	11:1:300000	11:1324292:1624292
CM001207.1	12	1462624	12:1:300000	12:1162624:1462624
CM001208.1	13	1185774	13:1:300000	13:885774:1185774
CM001209.1	14	773098	14:1:300000	14:473098:773098
CM001210.1	15	639501	15:1:300000	15:339501:639501
CM001211.1	16	607044	16:1:300000	16:307044:607044
CM001212.1	17	584099	17:1:300000	17:284099:584099
CM001213.1	18	573698	18:1:300000	18:273698:573698
CM001214.1	19	549847	19:1:300000	19:249847:549847
CM001215.1	20	472105	20:1:300000	20:172105:472105
CM001216.1	21	409213	21:1:300000	21:109213:409213

## Sheet: Genes
Gene stable ID	Transcript stable ID	Gene name	Chromosome/scaffold name	Gene start (bp)	Gene end (bp)	Gene description
Mycgr3G32211	Mycgr3T32211		1	83873	84103	Putative uncharacterized protein [Source:UniProtKB/TrEMBL;Acc:F9WXB1]
Mycgr3G88584	Mycgr3T88584		1	110070	111032	Putative uncharacterized protein [Source:UniProtKB/TrEMBL;Acc:F9WXB2]
Mycgr3G88585	Mycgr3T88585		1	112306	117149	Putative uncharacterized protein [Source:UniProtKB/TrEMBL;Acc:F9WXB3]
Mycgr3G88586	Mycgr3T88586		1	117450	118798	Putative uncharacterized protein [Source:UniProtKB/TrEMBL;Acc:F9WXB4]
Mycgr3G51803	Mycgr3T51803		1	120032	120827	Putative uncharacterized protein [Source:UniProtKB/TrEMBL;Acc:F9WXB5]
Mycgr3G64857	Mycgr3T64857		1	122904	124219	Putative uncharacterized protein [Source:UniProtKB/TrEMBL;Acc:F9WXB6]
Mycgr3G51809	Mycgr3T51809	HDA2402	1	125004	126676	Histone deacetylase [Source:UniProtKB/TrEMBL;Acc:F9WXB7]
Mycgr3G51814	Mycgr3T51814	CSN5	1	127131	129527	26S proteasome regulatory complex [Source:UniProtKB/TrEMBL;Acc:F9WXB8]
Mycgr3G33309	Mycgr3T33309		1	130943	131722	Putative uncharacterized protein [Source:UniProtKB/TrEMBL;Acc:F9WXB9]
Mycgr3G88592	Mycgr3T88592		1	132334	134113	Putative uncharacterized protein [Source:UniProtKB/TrEMBL;Acc:F9WXC0]
Mycgr3G29736	Mycgr3T29736		1	134457	134624	Putative uncharacterized protein [Source:UniProtKB/TrEMBL;Acc:F9WXC1]
Mycgr3G101983	Mycgr3T101983		1	136289	137026	Putative uncharacterized protein [Source:UniProtKB/TrEMBL;Acc:F9WXC2]
Mycgr3G31341	Mycgr3T31341		1	138344	140192	Putative uncharacterized protein [Source:UniProtKB/TrEMBL;Acc:F9WXC3]
Mycgr3G106732	Mycgr3T106732		1	140837	144759	Putative uncharacterized protein [Source:UniProtKB/TrEMBL;Acc:F9WXC4]
Mycgr3G88597	Mycgr3T88597		1	145496	146929	Putative uncharacterized protein [Source:UniProtKB/TrEMBL;Acc:F9WXC5]
Mycgr3G88598	Mycgr3T88598		1	148830	150020	Putative uncharacterized protein [Source:UniProtKB/TrEMBL;Acc:F9WXC6]
Mycgr3G106733	Mycgr3T106733		1	150985	151793	Putative uncharacterized protein [Source:UniProtKB/TrEMBL;Acc:F9WXC7]
Mycgr3G32337	Mycgr3T32337		1	153146	154180	Putative uncharacterized protein [Source:UniProtKB/TrEMBL;Acc:F9WXC8]
Mycgr3G88601	Mycgr3T88601		1	154820	155431	Putative uncharacterized protein [Source:UniProtKB/TrEMBL;Acc:F9WXC9]
Mycgr3G26212	Mycgr3T26212		1	156911	157888	Putative uncharacterized protein [Source:UniProtKB/TrEMBL;Acc:F9WXD0]
EFMGRG00000000103	EFMGRT00000000103	tRNA-Arg	1	159330	159402	tRNA-Arg for anticodon UCU [Source:TRNASCAN_SE;Acc:tRNA-Arg]
Mycgr3G88603	Mycgr3T88603		1	160833	162631	Putative uncharacterized protein [Source:UniProtKB/TrEMBL;Acc:F9WXD1]
Mycgr3G64873	Mycgr3T64873		1	175975	177190	Putative uncharacterized protein [Source:UniProtKB/TrEMBL;Acc:F9WXD2]
Mycgr3G83301	Mycgr3T83301		1	178948	179706	Putative uncharacterized protein [Source:UniProtKB/TrEMBL;Acc:F9WXD3]
Mycgr3G88606	Mycgr3T88606		1	180980	182648	Putative uncharacterized protein [Source:UniProtKB/TrEMBL;Acc:F9WXD4]
Mycgr3G18918	Mycgr3T18918		1	190068	190558	Putative uncharacterized protein [Source:UniProtKB/TrEMBL;Acc:F9WXD5]
Mycgr3G64875	Mycgr3T64875		1	192544	193464	Peptide methionine sulfoxide reductase [Source:UniProtKB/TrEMBL;Acc:F9WXD6]
Mycgr3G33362	Mycgr3T33362		1	195007	197547	Putative uncharacterized protein [Source:UniProtKB/TrEMBL;Acc:F9WXD7]
Mycgr3G106738	Mycgr3T106738		1	198416	200151	Putative uncharacterized protein [Source:UniProtKB/TrEMBL;Acc:F9WXD8]
Mycgr3G88611	Mycgr3T88611		1	200954	202334	Putative uncharacterized protein [Source:UniProtKB/TrEMBL;Acc:F9WXD9]
Mycgr3G83303	Mycgr3T83303		1	203107	205260	Putative major facilitator superfamily transporter [Source:UniProtKB/TrEMBL;Acc:F9WXE0]
Mycgr3G88613	Mycgr3T88613		1	206531	211224	Putative uncharacterized protein [Source:UniProtKB/TrEMBL;Acc:F9WXE1]
Mycgr3G88614	Mycgr3T88614		1	211916	212437	Putative uncharacterized protein [Source:UniProtKB/TrEMBL;Acc:F9WXE2]
Mycgr3G106740	Mycgr3T106740		1	213893	216649	Putative uncharacterized protein [Source:UniProtKB/TrEMBL;Acc:F9WXE3]
Mycgr3G64883	Mycgr3T64883		1	217709	218599	Putative uncharacterized protein [Source:UniProtKB/TrEMBL;Acc:F9WXE4]
Mycgr3G64888	Mycgr3T64888	HMG1	1	219853	223342	Hmg1, hmg-CoA reductase [Source:UniProtKB/TrEMBL;Acc:F9WXE5]
Mycgr3G88617	Mycgr3T88617		1	223670	228117	Putative uncharacterized protein [Source:UniProtKB/TrEMBL;Acc:F9WXE6]
Mycgr3G32193	Mycgr3T32193	HDA2401	1	228769	230163	Histone deacetylase [Source:UniProtKB/TrEMBL;Acc:F9WXE7]
Mycgr3G101989	Mycgr3T101989		1	230740	231672	Putative uncharacterized protein [Source:UniProtKB/TrEMBL;Acc:F9WXE8]
Mycgr3G88619	Mycgr3T88619		1	234190	235022	Putative uncharacterized protein [Source:UniProtKB/TrEMBL;Acc:F9WXE9]
Mycgr3G88620	Mycgr3T88620		1	236211	236654	Putative uncharacterized protein [Source:UniProtKB/TrEMBL;Acc:F9WXF0]
Mycgr3G106743	Mycgr3T106743		1	237862	238780	Putative uncharacterized protein [Source:UniProtKB/TrEMBL;Acc:F9WXF1]
Mycgr3G88622	Mycgr3T88622		1	239195	240148	Putative uncharacterized protein [Source:UniProtKB/TrEMBL;Acc:F9WXF2]
Mycgr3G88623	Mycgr3T88623		1	243152	243579	Putative uncharacterized protein [Source:UniProtKB/TrEMBL;Acc:F9WXF3]
Mycgr3G88624	Mycgr3T88624		1	246303	246675	Putative uncharacterized protein [Source:UniProtKB/TrEMBL;Acc:F9WXF4]
Mycgr3G14095	Mycgr3T14095		1	249695	250903	Putative uncharacterized protein [Source:UniProtKB/TrEMBL;Acc:F9WZF7]
Mycgr3G106745	Mycgr3T106745		1	256937	259403	Putative uncharacterized protein [Source:UniProtKB/TrEMBL;Acc:F9WZF8]
Mycgr3G88627	Mycgr3T88627		1	261698	262024	Putative uncharacterized protein [Source:UniProtKB/TrEMBL;Acc:F9WZF9]
Mycgr3G88628	Mycgr3T88628		1	262670	264418	Putative uncharacterized protein [Source:UniProtKB/TrEMBL;Acc:F9WZG0]
Mycgr3G88629	Mycgr3T88629		1	265655	266656	Putative uncharacterized protein [Source:UniProtKB/TrEMBL;Acc:F9WZG1]
Mycgr3G88630	Mycgr3T88630		1	269253	270098	Putative uncharacterized protein [Source:UniProtKB/TrEMBL;Acc:F9WZG2]
Mycgr3G98146	Mycgr3T98146		1	271488	273014	Putative uncharacterized protein [Source:UniProtKB/TrEMBL;Acc:F9WZG3]
Mycgr3G64902	Mycgr3T64902		1	273584	275194	Putative uncharacterized protein [Source:UniProtKB/TrEMBL;Acc:F9WZG4]
Mycgr3G32213	Mycgr3T32213		1	278572	283062	Putative ABC transporter [Source:UniProtKB/TrEMBL;Acc:F9WZG5]
Mycgr3G20530	Mycgr3T20530		1	283847	286630	SNF2 family DNA-dependent ATPase domain-containing protein [Source:UniProtKB/TrEMBL;Acc:F9WZG6]
EFMGRG00000000131	EFMGRT00000000131	tRNA-Leu	1	287230	287353	tRNA-Leu for anticodon CAA [Source:TRNASCAN_SE;Acc:tRNA-Leu]
Mycgr3G64907	Mycgr3T64907		1	288986	290279	Putative uncharacterized protein [Source:UniProtKB/TrEMBL;Acc:F9WZG7]
Mycgr3G64910	Mycgr3T64910		1	290539	292471	Putative uncharacterized protein [Source:UniProtKB/TrEMBL;Acc:F9WZG8]
Mycgr3G16140	Mycgr3T16140		1	292916	294108	Putative uncharacterized protein [Source:UniProtKB/TrEMBL;Acc:F9WZG9]
Mycgr3G98150	Mycgr3T98150		1	296026	297950	Putative uncharacterized protein [Source:UniProtKB/TrEMBL;Acc:F9WZH0]
Mycgr3G90262	Mycgr3T90262		1	5790864	5792208	Signal peptide-containing protein [Source:UniProtKB/TrEMBL;Acc:F9WX97]
Mycgr3G102982	Mycgr3T102982		1	5795498	5796147	Putative uncharacterized protein [Source:UniProtKB/TrEMBL;Acc:F9WX98]
Mycgr3G107781	Mycgr3T107781		1	5798140	5800504	Putative uncharacterized protein [Source:UniProtKB/TrEMBL;Acc:F9WX99]
Mycgr3G107782	Mycgr3T107782		1	5802037	5803245	Putative uncharacterized protein [Source:UniProtKB/TrEMBL;Acc:F9WXA0]
Mycgr3G54524	Mycgr3T54524		1	5803517	5804491	Putative uncharacterized protein [Source:UniProtKB/TrEMBL;Acc:F9WXA1]
Mycgr3G20359	Mycgr3T20359	MGSUL4	1	5806411	5808950	MGSUL4, putative sulphate permease 4 [Source:UniProtKB/TrEMBL;Acc:F9WXA2]
Mycgr3G102983	Mycgr3T102983		1	5811008	5811549	Putative uncharacterized protein [Source:UniProtKB/TrEMBL;Acc:F9WXA3]
Mycgr3G90268	Mycgr3T90268		1	5813976	5814902	Putative uncharacterized protein [Source:UniProtKB/TrEMBL;Acc:F9WXA4]
Mycgr3G67605	Mycgr3T67605		1	5816821	5820453	Putative uncharacterized protein [Source:UniProtKB/TrEMBL;Acc:F9WXA5]
Mycgr3G102985	Mycgr3T102985		1	5820708	5821161	Putative uncharacterized protein [Source:UniProtKB/TrEMBL;Acc:F9WXA6]
Mycgr3G35166	Mycgr3T35166		1	5821221	5823579	Putative uncharacterized protein [Source:UniProtKB/TrEMBL;Acc:F9WXA7]
Mycgr3G102988	Mycgr3T102988		1	5823845	5824357	Putative uncharacterized protein [Source:UniProtKB/TrEMBL;Acc:F9WXA8]
Mycgr3G98919	Mycgr3T98919		1	5824553	5826421	Putative uncharacterized protein [Source:UniProtKB/TrEMBL;Acc:F9WXA9]
Mycgr3G31787	Mycgr3T31787		1	5826710	5827735	Putative uncharacterized protein [Source:UniProtKB/TrEMBL;Acc:F9WXB0]
Mycgr3G35259	Mycgr3T35259		1	5828428	5828607	Putative uncharacterized protein [Source:UniProtKB/TrEMBL;Acc:F9X1L3]
Mycgr3G90273	Mycgr3T90273		1	5829322	5829669	Putative uncharacterized protein [Source:UniProtKB/TrEMBL;Acc:F9X1L4]
Mycgr3G54540	Mycgr3T54540		1	5830689	5832772	Vacuolar sorting protein 9-like protein [Source:UniProtKB/TrEMBL;Acc:F9X1L5]
Mycgr3G67618	Mycgr3T67618		1	5832919	5834249	Putative uncharacterized protein [Source:UniProtKB/TrEMBL;Acc:F9X1L6]
Mycgr3G102990	Mycgr3T102990	PGK1	1	5834515	5836120	Phosphoglycerate kinase [Source:UniProtKB/TrEMBL;Acc:F9X1L7]
Mycgr3G67622	Mycgr3T67622		1	5837210	5839546	Putative uncharacterized protein [Source:UniProtKB/TrEMBL;Acc:F9X1L8]
Mycgr3G107785	Mycgr3T107785		1	5840808	5842592	Putative uncharacterized protein [Source:UniProtKB/TrEMBL;Acc:F9X1L9]
Mycgr3G90276	Mycgr3T90276		1	5843086	5843799	Putative uncharacterized protein [Source:UniProtKB/TrEMBL;Acc:F9X1M0]
Mycgr3G90277	Mycgr3T90277		1	5843963	5849277	Putative uncharacterized protein [Source:UniProtKB/TrEMBL;Acc:F9X1M1]
Mycgr3G90278	Mycgr3T90278		1	5850681	5853383	Putative uncharacterized protein [Source:UniProtKB/TrEMBL;Acc:F9X1M2]
Mycgr3G18034	Mycgr3T18034		1	5855425	5856047	Putative uncharacterized protein [Source:UniProtKB/TrEMBL;Acc:F9X1M3]
Mycgr3G54552	Mycgr3T54552		1	5857982	5859201	Putative uncharacterized protein [Source:UniProtKB/TrEMBL;Acc:F9X1M4]
Mycgr3G107787	Mycgr3T107787		1	5860053	5862951	Putative uncharacterized protein [Source:UniProtKB/TrEMBL;Acc:F9X1M5]
Mycgr3G54556	Mycgr3T54556		1	5864536	5867226	K+-channel ERG-like protein [Source:UniProtKB/TrEMBL;Acc:F9X1M6]
Mycgr3G107789	Mycgr3T107789		1	5870360	5874127	Putative uncharacterized protein [Source:UniProtKB/TrEMBL;Acc:F9X1M7]
Mycgr3G107790	Mycgr3T107790		1	5875711	5877764	Putative uncharacterized protein [Source:UniProtKB/TrEMBL;Acc:F9X1M8]
Mycgr3G23624	Mycgr3T23624		1	5878343	5879647	Putative uncharacterized protein [Source:UniProtKB/TrEMBL;Acc:F9X1M9]
Mycgr3G19573	Mycgr3T19573		1	5880157	5880417	Putative uncharacterized protein [Source:UniProtKB/TrEMBL;Acc:F9X1N0]
EFMGRG00000000021	EFMGRT00000000021	tRNA-Tyr	1	5885378	5885449	tRNA-Tyr for anticodon AUA [Source:TRNASCAN_SE;Acc:tRNA-Tyr]
Mycgr3G34129	Mycgr3T34129		1	5891700	5891879	Putative uncharacterized protein [Source:UniProtKB/TrEMBL;Acc:F9X1N1]
Mycgr3G67635	Mycgr3T67635		1	5894666	5897495	Putative uncharacterized protein [Source:UniProtKB/TrEMBL;Acc:F9X1N2]
Mycgr3G102996	Mycgr3T102996		1	5897780	5898982	Putative uncharacterized protein [Source:UniProtKB/TrEMBL;Acc:F9X1N3]
Mycgr3G67639	Mycgr3T67639		1	5900175	5901727	Putative uncharacterized protein [Source:UniProtKB/TrEMBL;Acc:F9X1N4]
Mycgr3G98925	Mycgr3T98925		1	5902340	5903851	Putative uncharacterized protein [Source:UniProtKB/TrEMBL;Acc:F9X1N5]
Mycgr3G67645	Mycgr3T67645		1	5904459	5905781	Putative uncharacterized protein [Source:UniProtKB/TrEMBL;Acc:F9X1N6]
Mycgr3G84343	Mycgr3T84343		1	5906274	5907340	Putative uncharacterized protein [Source:UniProtKB/TrEMBL;Acc:F9X1N7]
Mycgr3G20893	Mycgr3T20893		1	5916155	5918279	Putative uncharacterized protein [Source:UniProtKB/TrEMBL;Acc:F9X1N8]
Mycgr3G34998	Mycgr3T34998		1	5921183	5922383	Putative uncharacterized protein [Source:UniProtKB/TrEMBL;Acc:F9X1N9]
Mycgr3G98927	Mycgr3T98927		1	5922812	5923372	Putative uncharacterized protein [Source:UniProtKB/TrEMBL;Acc:F9X1P0]
Mycgr3G107794	Mycgr3T107794		1	5923898	5925761	Putative uncharacterized protein [Source:UniProtKB/TrEMBL;Acc:F9X1P1]
Mycgr3G33442	Mycgr3T33442		1	5926218	5926514	Putative uncharacterized protein [Source:UniProtKB/TrEMBL;Acc:F9X1P2]
Mycgr3G90294	Mycgr3T90294		1	5927085	5928180	Putative uncharacterized protein [Source:UniProtKB/TrEMBL;Acc:F9X1P3]
Mycgr3G32667	Mycgr3T32667		1	5928374	5929870	Putative uncharacterized protein [Source:UniProtKB/TrEMBL;Acc:F9X1P4]
Mycgr3G33113	Mycgr3T33113		1	5930451	5931671	Putative uncharacterized protein [Source:UniProtKB/TrEMBL;Acc:F9X1P5]
Mycgr3G34505	Mycgr3T34505		1	5932184	5933533	Putative uncharacterized protein [Source:UniProtKB/TrEMBL;Acc:F9X1P6]
Mycgr3G24430	Mycgr3T24430		1	5934250	5935331	Integral membrane protein [Source:UniProtKB/TrEMBL;Acc:F9X1P7]
Mycgr3G67654	Mycgr3T67654		1	5940031	5940603	Putative uncharacterized protein [Source:UniProtKB/TrEMBL;Acc:F9X1P9]
Mycgr3G34068	Mycgr3T34068		1	5951338	5951577	Putative uncharacterized protein [Source:UniProtKB/TrEMBL;Acc:F9X1Q0]
Mycgr3G90301	Mycgr3T90301		1	5955638	5957031	Putative uncharacterized protein [Source:UniProtKB/TrEMBL;Acc:F9X1Q1]
Mycgr3G90302	Mycgr3T90302		1	5957957	5959045	Putative uncharacterized protein [Source:UniProtKB/TrEMBL;Acc:F9X1Q2]
Mycgr3G34026	Mycgr3T34026	CYP-73	1	5959664	5961363	Putative P450 monooxygenase [Source:UniProtKB/TrEMBL;Acc:F9X1Q3]
Mycgr3G107795	Mycgr3T107795		1	5979526	5982177	Putative uncharacterized protein [Source:UniProtKB/TrEMBL;Acc:F9X1Q4]
Mycgr3G67658	Mycgr3T67658		1	5983144	5984691	Putative uncharacterized protein [Source:UniProtKB/TrEMBL;Acc:F9X1Q5]
Mycgr3G54587	Mycgr3T54587	BTG	1	5985333	5987452	Beta glucosidase [Source:UniProtKB/TrEMBL;Acc:F9X1Q6]
Mycgr3G90306	Mycgr3T90306		1	5988847	5989320	Putative uncharacterized protein [Source:UniProtKB/TrEMBL;Acc:F9X1Q7]
Mycgr3G98928	Mycgr3T98928		1	5991252	5992231	Putative uncharacterized protein [Source:UniProtKB/TrEMBL;Acc:F9X1Q8]
Mycgr3G67666	Mycgr3T67666		1	5992477	5993566	Putative uncharacterized protein [Source:UniProtKB/TrEMBL;Acc:F9X1Q9]
Mycgr3G67669	Mycgr3T67669		1	5997143	5999462	Putative uncharacterized protein [Source:UniProtKB/TrEMBL;Acc:F9X1R0]
Mycgr3G107800	Mycgr3T107800		1	6001610	6003852	Putative uncharacterized protein [Source:UniProtKB/TrEMBL;Acc:F9X1R1]
Mycgr3G79161	Mycgr3T79161		1	6005954	6006585	Putative uncharacterized protein [Source:UniProtKB/TrEMBL;Acc:F9X1R2]
EFMGRG00000000067	EFMGRT00000000067	tRNA-Pseudo	1	6086238	6086314	tRNA-Pseudo for anticodon UGA [Source:TRNASCAN_SE;Acc:tRNA-Pseudo]
Mycgr3G90311	Mycgr3T90311		2	28420	28803	Putative uncharacterized protein [Source:UniProtKB/TrEMBL;Acc:F9X3A3]
Mycgr3G107801	Mycgr3T107801		2	31258	33486	Putative uncharacterized protein [Source:UniProtKB/TrEMBL;Acc:F9X3A4]
Mycgr3G36990	Mycgr3T36990		2	33887	34825	Putative uncharacterized protein [Source:UniProtKB/TrEMBL;Acc:F9X3A5]
Mycgr3G37108	Mycgr3T37108		2	35810	37234	Putative uncharacterized protein [Source:UniProtKB/TrEMBL;Acc:F9X3A6]
Mycgr3G67679	Mycgr3T67679		2	37394	38476	Putative uncharacterized protein [Source:UniProtKB/TrEMBL;Acc:F9X3A7]
Mycgr3G67680	Mycgr3T67680		2	41117	43119	Putative uncharacterized protein [Source:UniProtKB/TrEMBL;Acc:F9X3A8]
Mycgr3G98933	Mycgr3T98933		2	43969	45871	Putative uncharacterized protein [Source:UniProtKB/TrEMBL;Acc:F9X3A9]
Mycgr3G67686	Mycgr3T67686		2	55392	58297	Protease [Source:UniProtKB/TrEMBL;Acc:F9X3B0]
Mycgr3G84359	Mycgr3T84359		2	58408	59399	Putative uncharacterized protein [Source:UniProtKB/TrEMBL;Acc:F9X3B1]
Mycgr3G37018	Mycgr3T37018		2	59923	61476	Putative uncharacterized protein [Source:UniProtKB/TrEMBL;Acc:F9X3B2]
Mycgr3G27344	Mycgr3T27344		2	63519	64340	Putative uncharacterized protein [Source:UniProtKB/TrEMBL;Acc:F9X3B3]
Mycgr3G35902	Mycgr3T35902		2	65374	66377	Putative uncharacterized protein [Source:UniProtKB/TrEMBL;Acc:F9X3B4]
Mycgr3G37187	Mycgr3T37187		2	67252	68589	Putative uncharacterized protein [Source:UniProtKB/TrEMBL;Acc:F9X3B5]
Mycgr3G35619	Mycgr3T35619		2	70077	71873	Putative uncharacterized protein [Source:UniProtKB/TrEMBL;Acc:F9X1W7]
Mycgr3G103001	Mycgr3T103001		2	73971	74781	Putative uncharacterized protein [Source:UniProtKB/TrEMBL;Acc:F9X1W8]
Mycgr3G67691	Mycgr3T67691		2	75209	77038	Putative uncharacterized protein [Source:UniProtKB/TrEMBL;Acc:F9X1W9]
Mycgr3G103004	Mycgr3T103004		2	77061	77411	Putative uncharacterized protein [Source:UniProtKB/TrEMBL;Acc:F9X1X0]
Mycgr3G107808	Mycgr3T107808		2	77471	78626	Putative uncharacterized protein [Source:UniProtKB/TrEMBL;Acc:F9X1X1]
Mycgr3G37296	Mycgr3T37296		2	80071	82476	Putative uncharacterized protein [Source:UniProtKB/TrEMBL;Acc:F9X1X2]
Mycgr3G54621	Mycgr3T54621		2	83434	84546	Putative uncharacterized protein [Source:UniProtKB/TrEMBL;Acc:F9X1X3]
Mycgr3G103006	Mycgr3T103006		2	84979	85638	Putative uncharacterized protein [Source:UniProtKB/TrEMBL;Acc:F9X1X4]
Mycgr3G67700	Mycgr3T67700		2	86072	87260	Putative uncharacterized protein [Source:UniProtKB/TrEMBL;Acc:F9X1X5]
Mycgr3G90328	Mycgr3T90328		2	89430	90215	Putative uncharacterized protein [Source:UniProtKB/TrEMBL;Acc:F9X1X6]
Mycgr3G90329	Mycgr3T90329		2	90713	92091	Putative uncharacterized protein [Source:UniProtKB/TrEMBL;Acc:F9X1X7]
Mycgr3G107811	Mycgr3T107811		2	93145	95400	Putative uncharacterized protein [Source:UniProtKB/TrEMBL;Acc:F9X1X8]
Mycgr3G90331	Mycgr3T90331		2	95885	97982	Putative uncharacterized protein [Source:UniProtKB/TrEMBL;Acc:F9X1X9]
Mycgr3G107812	Mycgr3T107812		2	98374	99085	Putative uncharacterized protein [Source:UniProtKB/TrEMBL;Acc:F9X1Y0]
Mycgr3G67705	Mycgr3T67705		2	99528	101786	Putative FRE ferric reductase-like transmembrane component [Source:UniProtKB/TrEMBL;Acc:F9X1Y1]
Mycgr3G84369	Mycgr3T84369		2	103528	107876
Mycgr3G25671	Mycgr3T25671		2	123001	124107	Putative uncharacterized protein [Source:UniProtKB/TrEMBL;Acc:F9X1Y3]
Mycgr3G9788	Mycgr3T9788	PKS9	2	124641	131878	Polyketide synthase [Source:UniProtKB/TrEMBL;Acc:F9X1Y4]
Mycgr3G90337	Mycgr3T90337		2	133146	133741	Putative uncharacterized protein [Source:UniProtKB/TrEMBL;Acc:F9X1Y5]
Mycgr3G90338	Mycgr3T90338		2	134255	135981	Putative uncharacterized protein [Source:UniProtKB/TrEMBL;Acc:F9X1Y6]
Mycgr3G37119	Mycgr3T37119		2	136455	137210	Putative uncharacterized protein [Source:UniProtKB/TrEMBL;Acc:F9X1Y7]
Mycgr3G36644	Mycgr3T36644	CYP-63	2	138259	140037	Putative P450 monooxygenase [Source:UniProtKB/TrEMBL;Acc:F9X1Y8]
Mycgr3G35451	Mycgr3T35451		2	140750	142914	Putative multicopper oxidase [Source:UniProtKB/TrEMBL;Acc:F9X1Y9]
Mycgr3G36350	Mycgr3T36350		2	144093	146209	Putative uncharacterized protein [Source:UniProtKB/TrEMBL;Acc:F9X1Z0]
Mycgr3G15254	Mycgr3T15254	KSD1	2	148574	149728	Ketoacyl synthase domain-containing protein [Source:UniProtKB/TrEMBL;Acc:F9X1Z1]
Mycgr3G90342	Mycgr3T90342		2	151184	152475	Putative uncharacterized protein [Source:UniProtKB/TrEMBL;Acc:F9X1Z2]
Mycgr3G67708	Mycgr3T67708		2	153197	157676	Putative ABC transporter [Source:UniProtKB/TrEMBL;Acc:F9X1Z3]
Mycgr3G35508	Mycgr3T35508		2	158033	159019	Putative uncharacterized protein [Source:UniProtKB/TrEMBL;Acc:F9X1Z4]
Mycgr3G90345	Mycgr3T90345		2	178505	180377	Putative uncharacterized protein [Source:UniProtKB/TrEMBL;Acc:F9X1Z5]
Mycgr3G90346	Mycgr3T90346		2	184261	185028	Putative uncharacterized protein [Source:UniProtKB/TrEMBL;Acc:F9X1Z6]
Mycgr3G84372	Mycgr3T84372		2	187099	188280	Putative uncharacterized protein [Source:UniProtKB/TrEMBL;Acc:F9X1Z7]
Mycgr3G103011	Mycgr3T103011		2	192944	194913	Putative uncharacterized protein [Source:UniProtKB/TrEMBL;Acc:F9X1Z8]
Mycgr3G107817	Mycgr3T107817		2	195346	196966	Putative uncharacterized protein [Source:UniProtKB/TrEMBL;Acc:F9X1Z9]
Mycgr3G90350	Mycgr3T90350		2	201782	203749	Putative uncharacterized protein [Source:UniProtKB/TrEMBL;Acc:F9X200]
Mycgr3G107818	Mycgr3T107818		2	205349	206768	Putative uncharacterized protein [Source:UniProtKB/TrEMBL;Acc:F9X201]
Mycgr3G67718	Mycgr3T67718		2	207249	208672	Putative uncharacterized protein [Source:UniProtKB/TrEMBL;Acc:F9X202]
Mycgr3G90353	Mycgr3T90353		2	209087	216152	Putative uncharacterized protein [Source:UniProtKB/TrEMBL;Acc:F9X203]
Mycgr3G90354	Mycgr3T90354		2	216638	217469	Putative uncharacterized protein [Source:UniProtKB/TrEMBL;Acc:F9X204]
Mycgr3G67720	Mycgr3T67720		2	217950	218620	Putative uncharacterized protein [Source:UniProtKB/TrEMBL;Acc:F9X205]
Mycgr3G36978	Mycgr3T36978		2	219579	220555	Putative beta-Ig-H3/fasciclin [Source:UniProtKB/TrEMBL;Acc:F9X206]
Mycgr3G24965	Mycgr3T24965		2	220752	222063	Putative uncharacterized protein [Source:UniProtKB/TrEMBL;Acc:F9X207]
Mycgr3G84377	Mycgr3T84377	GLIT	2	222377	223458	Putative pyridine nucleotide-disulfide oxidoreductase [Source:UniProtKB/TrEMBL;Acc:F9X208]
Mycgr3G36631	Mycgr3T36631	CYP-39	2	223927	225453	Putative P450 monooxygenase [Source:UniProtKB/TrEMBL;Acc:F9X209]
Mycgr3G35967	Mycgr3T35967	GLIK	2	225881	226729	Gliotoxin biosynthesis protein [Source:UniProtKB/TrEMBL;Acc:F9X210]
Mycgr3G35698	Mycgr3T35698	GLIG	2	226989	227851	Putative glutathione S-transferase [Source:UniProtKB/TrEMBL;Acc:F9X211]
Mycgr3G35526	Mycgr3T35526	GLIM	2	228110	229432	Putative O-methyltransferase [Source:UniProtKB/TrEMBL;Acc:F9X212]
Mycgr3G79179	Mycgr3T79179		2	236725	239971	Putative uncharacterized protein [Source:UniProtKB/TrEMBL;Acc:F9X213]
Mycgr3G37024	Mycgr3T37024	CYP-41	2	260654	262314	Putative P450 monooxygenase [Source:UniProtKB/TrEMBL;Acc:F9X214]
Mycgr3G90360	Mycgr3T90360		2	262688	264623	Putative uncharacterized protein [Source:UniProtKB/TrEMBL;Acc:F9X215]
Mycgr3G37004	Mycgr3T37004	ACCS1	2	265190	266575	Aminocyclopropane-1-carboxylate synthase-like protein [Source:UniProtKB/TrEMBL;Acc:F9X216]
Mycgr3G90362	Mycgr3T90362		2	267065	278751
Mycgr3G19958	Mycgr3T19958	NRPS4	2	279286	284183	Putative uncharacterized protein NRPS4 [Source:UniProtKB/TrEMBL;Acc:F9X219]
Mycgr3G90364	Mycgr3T90364		2	286992	288500	Putative uncharacterized protein [Source:UniProtKB/TrEMBL;Acc:F9X220]
Mycgr3G98945	Mycgr3T98945		2	291331	292380	Putative uncharacterized protein [Source:UniProtKB/TrEMBL;Acc:F9X2I3]
Mycgr3G35581	Mycgr3T35581		2	292961	294038	Putative uncharacterized protein [Source:UniProtKB/TrEMBL;Acc:F9X2I4]
Mycgr3G37539	Mycgr3T37539		2	294583	295236	Putative uncharacterized protein [Source:UniProtKB/TrEMBL;Acc:F9X2I5]
Mycgr3G30845	Mycgr3T30845		2	297074	297418	Putative uncharacterized protein [Source:UniProtKB/TrEMBL;Acc:F9X2I6]
Mycgr3G91247	Mycgr3T91247		2	3562510	3565684	Putative uncharacterized protein [Source:UniProtKB/TrEMBL;Acc:F9X4V6]
Mycgr3G91248	Mycgr3T91248		2	3568410	3571229	Putative uncharacterized protein [Source:UniProtKB/TrEMBL;Acc:F9X4V7]
Mycgr3G12167	Mycgr3T12167		2	3588178	3589872	Putative uncharacterized protein [Source:UniProtKB/TrEMBL;Acc:F9X4V8]
Mycgr3G103500	Mycgr3T103500		2	3590551	3591015	Putative uncharacterized protein [Source:UniProtKB/TrEMBL;Acc:F9X4V9]
Mycgr3G69129	Mycgr3T69129		2	3604918	3622226	Putative uncharacterized protein [Source:UniProtKB/TrEMBL;Acc:F9X4W0]
Mycgr3G91252	Mycgr3T91252		2	3631943	3632476	Putative uncharacterized protein [Source:UniProtKB/TrEMBL;Acc:F9X4W1]
Mycgr3G35656	Mycgr3T35656		2	3637296	3638957	Putative uncharacterized protein [Source:UniProtKB/TrEMBL;Acc:F9X4W2]
Mycgr3G35881	Mycgr3T35881		2	3639098	3640318	Putative uncharacterized protein [Source:UniProtKB/TrEMBL;Acc:F9X4W3]
Mycgr3G91254	Mycgr3T91254		2	3640599	3641114	Putative uncharacterized protein [Source:UniProtKB/TrEMBL;Acc:F9X4W4]
Mycgr3G37542	Mycgr3T37542		2	3642204	3643250	Putative uncharacterized protein [Source:UniProtKB/TrEMBL;Acc:F9X4W5]
Mycgr3G69132	Mycgr3T69132		2	3645482	3648640	Putative uncharacterized protein [Source:UniProtKB/TrEMBL;Acc:F9X4W6]
Mycgr3G108362	Mycgr3T108362		2	3649405	3650497	Putative uncharacterized protein [Source:UniProtKB/TrEMBL;Acc:F9X4W7]
Mycgr3G103502	Mycgr3T103502		2	3656110	3657925	Putative uncharacterized protein [Source:UniProtKB/TrEMBL;Acc:F9X4W8]
Mycgr3G25102	Mycgr3T25102		2	3658104	3659143	Putative uncharacterized protein [Source:UniProtKB/TrEMBL;Acc:F9X4W9]
Mycgr3G103505	Mycgr3T103505		2	3659553	3661632	Putative uncharacterized protein [Source:UniProtKB/TrEMBL;Acc:F9X4X0]
Mycgr3G69140	Mycgr3T69140		2	3662482	3663234	Putative uncharacterized protein [Source:UniProtKB/TrEMBL;Acc:F9X4X1]
Mycgr3G69142	Mycgr3T69142		2	3664863	3668003	Putative HAM-2, hyphal anastomosis-2 protein [Source:UniProtKB/TrEMBL;Acc:F9X4X2]
Mycgr3G28056	Mycgr3T28056		2	3668858	3669262	Putative uncharacterized protein [Source:UniProtKB/TrEMBL;Acc:F9X4X3]
Mycgr3G108367	Mycgr3T108367		2	3670350	3674403	Putative uncharacterized protein [Source:UniProtKB/TrEMBL;Acc:F9X4X4]
Mycgr3G91263	Mycgr3T91263		2	3674777	3675478	Putative uncharacterized protein [Source:UniProtKB/TrEMBL;Acc:F9X4X5]
Mycgr3G103509	Mycgr3T103509		2	3675858	3676433	Putative uncharacterized protein [Source:UniProtKB/TrEMBL;Acc:F9X4X6]
Mycgr3G36641	Mycgr3T36641		2	3677613	3678173	Putative uncharacterized protein [Source:UniProtKB/TrEMBL;Acc:F9X4X7]
Mycgr3G69151	Mycgr3T69151		2	3678743	3679416	Putative uncharacterized protein [Source:UniProtKB/TrEMBL;Acc:F9X4X8]
Mycgr3G10632	Mycgr3T10632		2	3680192	3682672	SNF2 family DNA-dependent ATPase domain-containing protein [Source:UniProtKB/TrEMBL;Acc:F9X4X9]
Mycgr3G37202	Mycgr3T37202		2	3683102	3683805	Putative uncharacterized protein [Source:UniProtKB/TrEMBL;Acc:F9X4Y0]
Mycgr3G69157	Mycgr3T69157		2	3684530	3685224	Putative uncharacterized protein [Source:UniProtKB/TrEMBL;Acc:F9X4Y1]
Mycgr3G69159	Mycgr3T69159		2	3693804	3695606	Putative uncharacterized protein [Source:UniProtKB/TrEMBL;Acc:F9X4Y2]
Mycgr3G103512	Mycgr3T103512		2	3707056	3708585	Putative endoglucanase-4 [Source:UniProtKB/TrEMBL;Acc:F9X4Y3]
Mycgr3G69164	Mycgr3T69164		2	3709257	3709906	Putative uncharacterized protein [Source:UniProtKB/TrEMBL;Acc:F9X4Y4]
Mycgr3G37110	Mycgr3T37110		2	3710079	3711184	Putative uncharacterized protein [Source:UniProtKB/TrEMBL;Acc:F9X4Y5]
Mycgr3G69167	Mycgr3T69167		2	3712737	3713540	Putative uncharacterized protein [Source:UniProtKB/TrEMBL;Acc:F9X4Y6]
Mycgr3G69170	Mycgr3T69170		2	3714287	3715989	Putative uncharacterized protein [Source:UniProtKB/TrEMBL;Acc:F9X4Y7]
Mycgr3G91272	Mycgr3T91272		2	3717745	3721626	Putative uncharacterized protein [Source:UniProtKB/TrEMBL;Acc:F9X4Y8]
Mycgr3G99349	Mycgr3T99349		2	3722542	3724374	Putative uncharacterized protein [Source:UniProtKB/TrEMBL;Acc:F9X4Y9]
Mycgr3G37376	Mycgr3T37376		2	3726850	3727122	Putative uncharacterized protein [Source:UniProtKB/TrEMBL;Acc:F9X4Z0]
Mycgr3G84922	Mycgr3T84922		2	3729389	3731093	Putative uncharacterized protein [Source:UniProtKB/TrEMBL;Acc:F9X4Z1]
Mycgr3G91275	Mycgr3T91275		2	3734324	3735283	Putative uncharacterized protein [Source:UniProtKB/TrEMBL;Acc:F9X4Z2]
Mycgr3G99350	Mycgr3T99350		2	3737327	3737965	Putative uncharacterized protein [Source:UniProtKB/TrEMBL;Acc:F9X4Z3]
Mycgr3G36290	Mycgr3T36290		2	3745055	3747143	Putative uncharacterized protein [Source:UniProtKB/TrEMBL;Acc:F9X4Z4]
Mycgr3G20674	Mycgr3T20674	SDG2404	2	3748704	3751160	Histone methyltransferase [Source:UniProtKB/TrEMBL;Acc:F9X4Z5]
Mycgr3G108377	Mycgr3T108377		2	3753560	3754954	Putative uncharacterized protein [Source:UniProtKB/TrEMBL;Acc:F9X4Z6]
Mycgr3G69185	Mycgr3T69185		2	3755491	3756466	Putative uncharacterized protein [Source:UniProtKB/TrEMBL;Acc:F9X4Z7]
Mycgr3G26456	Mycgr3T26456		2	3757026	3757856	Putative uncharacterized protein [Source:UniProtKB/TrEMBL;Acc:F9X4Z8]
Mycgr3G91281	Mycgr3T91281		2	3758085	3759117	Putative uncharacterized protein [Source:UniProtKB/TrEMBL;Acc:F9X4Z9]
Mycgr3G103519	Mycgr3T103519		2	3764917	3765455	Putative uncharacterized protein [Source:UniProtKB/TrEMBL;Acc:F9X500]
Mycgr3G69186	Mycgr3T69186		2	3768678	3770800	Putative uncharacterized protein [Source:UniProtKB/TrEMBL;Acc:F9X501]
Mycgr3G37351	Mycgr3T37351		2	3776750	3779173	Putative uncharacterized protein [Source:UniProtKB/TrEMBL;Acc:F9X502]
Mycgr3G91285	Mycgr3T91285		2	3780747	3781139	Putative uncharacterized protein [Source:UniProtKB/TrEMBL;Acc:F9X503]
Mycgr3G91286	Mycgr3T91286		2	3784918	3786192	Putative uncharacterized protein [Source:UniProtKB/TrEMBL;Acc:F9X504]
Mycgr3G91287	Mycgr3T91287		2	3786934	3789312	Putative uncharacterized protein [Source:UniProtKB/TrEMBL;Acc:F9X505]
Mycgr3G103520	Mycgr3T103520		2	3790037	3791034	Putative uncharacterized protein [Source:UniProtKB/TrEMBL;Acc:F9X506]
Mycgr3G99354	Mycgr3T99354		2	3791291	3792298	Putative uncharacterized protein [Source:UniProtKB/TrEMBL;Acc:F9X507]
EFMGRG00000000064	EFMGRT00000000064	tRNA-Cys	2	3823218	3823294	tRNA-Cys for anticodon ACA [Source:TRNASCAN_SE;Acc:tRNA-Cys]
EFMGRG00000000075	EFMGRT00000000075	tRNA-Cys	2	3845888	3845964	tRNA-Cys for anticodon ACA [Source:TRNASCAN_SE;Acc:tRNA-Cys]
Mycgr3G91290	Mycgr3T91290		2	3851966	3852274	Putative uncharacterized protein [Source:UniProtKB/TrEMBL;Acc:F9X508]
EFMGRG00000000071	EFMGRT00000000071	tRNA-Cys	2	3856621	3856692	tRNA-Cys for anticodon ACA [Source:TRNASCAN_SE;Acc:tRNA-Cys]
Mycgr3G27860	Mycgr3T27860		3	21101	21748	Putative uncharacterized protein [Source:UniProtKB/TrEMBL;Acc:F9X765]
Mycgr3G39655	Mycgr3T39655	GPCR	3	22565	23977	G-protein coupled receptorG-protein-coupled receptor [Source:UniProtKB/TrEMBL;Acc:F9X766]
Mycgr3G56101	Mycgr3T56101		3	24544	26306	Putative uncharacterized protein [Source:UniProtKB/TrEMBL;Acc:F9X767]
Mycgr3G108384	Mycgr3T108384		3	26475	27111	Putative uncharacterized protein [Source:UniProtKB/TrEMBL;Acc:F9X768]
Mycgr3G91293	Mycgr3T91293		3	27330	27794	Putative uncharacterized protein [Source:UniProtKB/TrEMBL;Acc:F9X769]
Mycgr3G103523	Mycgr3T103523		3	28708	30433	Putative uncharacterized protein [Source:UniProtKB/TrEMBL;Acc:F9X770]
Mycgr3G103524	Mycgr3T103524		3	32161	33187	Putative uncharacterized protein [Source:UniProtKB/TrEMBL;Acc:F9X5B7]
Mycgr3G69205	Mycgr3T69205		3	33419	35394	Putative uncharacterized protein [Source:UniProtKB/TrEMBL;Acc:F9X5B8]
Mycgr3G84937	Mycgr3T84937		3	35986	36204	Putative uncharacterized protein [Source:UniProtKB/TrEMBL;Acc:F9X5B9]
Mycgr3G37793	Mycgr3T37793		3	36201	37481	Putative uncharacterized protein [Source:UniProtKB/TrEMBL;Acc:F9X5C0]
Mycgr3G84938	Mycgr3T84938		3	38455	39794	Putative uncharacterized protein [Source:UniProtKB/TrEMBL;Acc:F9X5C1]
Mycgr3G103528	Mycgr3T103528		3	40202	41706	Putative uncharacterized protein [Source:UniProtKB/TrEMBL;Acc:F9X5C2]
Mycgr3G18943	Mycgr3T18943		3	43647	44116	Putative uncharacterized protein [Source:UniProtKB/TrEMBL;Acc:F9X5C3]
Mycgr3G29277	Mycgr3T29277		3	47732	48121	Putative uncharacterized protein [Source:UniProtKB/TrEMBL;Acc:F9X5C4]
Mycgr3G79738	Mycgr3T79738		3	48706	49206	Putative uncharacterized protein [Source:UniProtKB/TrEMBL;Acc:F9X5C5]
Mycgr3G30068	Mycgr3T30068		3	49684	50587	Putative uncharacterized protein [Source:UniProtKB/TrEMBL;Acc:F9X5C6]
Mycgr3G56118	Mycgr3T56118		3	51472	52317	Putative uncharacterized protein [Source:UniProtKB/TrEMBL;Acc:F9X5C7]
Mycgr3G69215	Mycgr3T69215		3	53507	55389	Putative uncharacterized protein [Source:UniProtKB/TrEMBL;Acc:F9X5C8]
Mycgr3G79746	Mycgr3T79746		3	55468	55976	Putative uncharacterized protein [Source:UniProtKB/TrEMBL;Acc:F9X5C9]
Mycgr3G103539	Mycgr3T103539		3	56282	56787	Putative uncharacterized protein [Source:UniProtKB/TrEMBL;Acc:F9X5D0]
Mycgr3G79751	Mycgr3T79751		3	57722	58321	Putative uncharacterized protein [Source:UniProtKB/TrEMBL;Acc:F9X5D1]
Mycgr3G39114	Mycgr3T39114		3	60012	60415	Putative uncharacterized protein [Source:UniProtKB/TrEMBL;Acc:F9X5D2]
Mycgr3G91303	Mycgr3T91303		3	61181	64547	Putative uncharacterized protein [Source:UniProtKB/TrEMBL;Acc:F9X5D3]
EFMGRG00000000073	EFMGRT00000000073	tRNA-Cys	3	69731	69802	tRNA-Cys for anticodon ACA [Source:TRNASCAN_SE;Acc:tRNA-Cys]
Mycgr3G91304	Mycgr3T91304		3	71459	72892	Putative uncharacterized protein [Source:UniProtKB/TrEMBL;Acc:F9X5D4]
Mycgr3G108391	Mycgr3T108391		3	73975	75794	Putative uncharacterized protein [Source:UniProtKB/TrEMBL;Acc:F9X5D5]
Mycgr3G108392	Mycgr3T108392		3	75914	77827	Putative uncharacterized protein [Source:UniProtKB/TrEMBL;Acc:F9X5D6]
Mycgr3G69219	Mycgr3T69219		3	78651	79871	Putative uncharacterized protein [Source:UniProtKB/TrEMBL;Acc:F9X5D7]
Mycgr3G69221	Mycgr3T69221		3	79962	80684	Putative uncharacterized protein [Source:UniProtKB/TrEMBL;Acc:F9X5D8]
Mycgr3G99365	Mycgr3T99365		3	81649	83781	Putative uncharacterized protein [Source:UniProtKB/TrEMBL;Acc:F9X5D9]
Mycgr3G108395	Mycgr3T108395		3	84393	85402	Putative uncharacterized protein [Source:UniProtKB/TrEMBL;Acc:F9X5E0]
Mycgr3G69227	Mycgr3T69227	PAFA2401	3	86252	87717	Paf1 complex protein [Source:UniProtKB/TrEMBL;Acc:F9X5E1]
Mycgr3G84945	Mycgr3T84945		3	88327	92751	Putative uncharacterized protein [Source:UniProtKB/TrEMBL;Acc:F9X5E2]
Mycgr3G38199	Mycgr3T38199		3	93213	94683	Putative uncharacterized protein [Source:UniProtKB/TrEMBL;Acc:F9X5E3]
Mycgr3G23237	Mycgr3T23237	CYP-67	3	95180	96698	Putative P450 monooxygenase [Source:UniProtKB/TrEMBL;Acc:F9X5E4]
Mycgr3G17842	Mycgr3T17842		3	96980	97696	Putative uncharacterized protein [Source:UniProtKB/TrEMBL;Acc:F9X5E5]
Mycgr3G27346	Mycgr3T27346		3	98472	99167	Putative uncharacterized protein [Source:UniProtKB/TrEMBL;Acc:F9X5E6]
Mycgr3G28269	Mycgr3T28269		3	100432	100956	Putative uncharacterized protein [Source:UniProtKB/TrEMBL;Acc:F9X5E7]
Mycgr3G15744	Mycgr3T15744		3	103162	104190	Putative uncharacterized protein [Source:UniProtKB/TrEMBL;Acc:F9X5E8]
Mycgr3G108397	Mycgr3T108397		3	104757	106973	Putative uncharacterized protein [Source:UniProtKB/TrEMBL;Acc:F9X5E9]
Mycgr3G39565	Mycgr3T39565		3	107310	108350	Putative uncharacterized protein [Source:UniProtKB/TrEMBL;Acc:F9X5F0]
Mycgr3G37741	Mycgr3T37741		3	108398	109573	Putative uncharacterized protein [Source:UniProtKB/TrEMBL;Acc:F9X5F1]
Mycgr3G108398	Mycgr3T108398		3	109789	111129	Putative uncharacterized protein [Source:UniProtKB/TrEMBL;Acc:F9X5F2]
Mycgr3G108399	Mycgr3T108399		3	111392	112473	Putative uncharacterized protein [Source:UniProtKB/TrEMBL;Acc:F9X5F3]
Mycgr3G69232	Mycgr3T69232		3	138792	140280	Putative uncharacterized protein [Source:UniProtKB/TrEMBL;Acc:F9X5F4]
Mycgr3G69233	Mycgr3T69233		3	143772	146248	Putative uncharacterized protein [Source:UniProtKB/TrEMBL;Acc:F9X5F6]
Mycgr3G91321	Mycgr3T91321		3	151655	153806	Ca2+-modulated nonselective cation channel polycystin [Source:UniProtKB/TrEMBL;Acc:F9X5F7]
Mycgr3G108402	Mycgr3T108402		3	154379	156127	Putative uncharacterized protein [Source:UniProtKB/TrEMBL;Acc:F9X5F8]
Mycgr3G108403	Mycgr3T108403	FAS1	3	156545	162355	Fatty acid synthase subunit alpha [Source:UniProtKB/TrEMBL;Acc:F9X5F9]
Mycgr3G69244	Mycgr3T69244		3	163853	170201	Putative uncharacterized protein [Source:UniProtKB/TrEMBL;Acc:F9X5G0]
Mycgr3G69248	Mycgr3T69248		3	170753	173631	Putative uncharacterized protein [Source:UniProtKB/TrEMBL;Acc:F9X5G1]
Mycgr3G108406	Mycgr3T108406		3	174434	175509	Putative uncharacterized protein [Source:UniProtKB/TrEMBL;Acc:F9X5G2]
Mycgr3G91327	Mycgr3T91327		3	176121	176664	Putative uncharacterized protein [Source:UniProtKB/TrEMBL;Acc:F9X5G3]
Mycgr3G38202	Mycgr3T38202		3	177273	178500	Putative uncharacterized protein [Source:UniProtKB/TrEMBL;Acc:F9X5G4]
Mycgr3G103545	Mycgr3T103545		3	179895	180659	Putative uncharacterized protein [Source:UniProtKB/TrEMBL;Acc:F9X5G5]
Mycgr3G38036	Mycgr3T38036		3	181171	182427	Putative uncharacterized protein [Source:UniProtKB/TrEMBL;Acc:F9X5G6]
Mycgr3G38718	Mycgr3T38718		3	183884	185725	Putative uncharacterized protein [Source:UniProtKB/TrEMBL;Acc:F9X5G7]
Mycgr3G99376	Mycgr3T99376		3	185815	186872	Putative uncharacterized protein [Source:UniProtKB/TrEMBL;Acc:F9X5G8]
Mycgr3G69260	Mycgr3T69260	ARP2405	3	187023	188377	Actin-related protein, ARP6 class [Source:UniProtKB/TrEMBL;Acc:F9X5G9]
Mycgr3G37747	Mycgr3T37747		3	190436	190836	Putative uncharacterized protein [Source:UniProtKB/TrEMBL;Acc:F9X5H0]
Mycgr3G69263	Mycgr3T69263		3	191147	192198	Putative uncharacterized protein [Source:UniProtKB/TrEMBL;Acc:F9X5Y3]
Mycgr3G91335	Mycgr3T91335		3	192722	193495	Putative uncharacterized protein [Source:UniProtKB/TrEMBL;Acc:F9X5Y4]
Mycgr3G37854	Mycgr3T37854		3	193727	194926	Putative uncharacterized protein [Source:UniProtKB/TrEMBL;Acc:F9X5Y5]
Mycgr3G99379	Mycgr3T99379		3	195884	197585	Putative uncharacterized protein [Source:UniProtKB/TrEMBL;Acc:F9X5Y6]
Mycgr3G79756	Mycgr3T79756		3	199770	200456	Putative uncharacterized protein [Source:UniProtKB/TrEMBL;Acc:F9X5Y7]
Mycgr3G91339	Mycgr3T91339		3	202134	203608	Putative uncharacterized protein [Source:UniProtKB/TrEMBL;Acc:F9X5Y8]
Mycgr3G84968	Mycgr3T84968		3	204927	206812	Putative uncharacterized protein [Source:UniProtKB/TrEMBL;Acc:F9X5Y9]
Mycgr3G37790	Mycgr3T37790		3	210254	212102	Putative uncharacterized protein [Source:UniProtKB/TrEMBL;Acc:F9X5Z0]
Mycgr3G91342	Mycgr3T91342		3	212654	214526	Putative uncharacterized protein [Source:UniProtKB/TrEMBL;Acc:F9X5Z1]
Mycgr3G27487	Mycgr3T27487		3	216565	217190	Putative uncharacterized protein [Source:UniProtKB/TrEMBL;Acc:F9X5Z2]
EFMGRG00000000107	EFMGRT00000000107	tRNA-Tyr	3	218559	218694	tRNA-Tyr for anticodon AUA [Source:TRNASCAN_SE;Acc:tRNA-Tyr]
Mycgr3G91344	Mycgr3T91344		3	219490	220822	Putative uncharacterized protein [Source:UniProtKB/TrEMBL;Acc:F9X5Z3]
Mycgr3G84970	Mycgr3T84970		3	221994	223499	Putative uncharacterized protein [Source:UniProtKB/TrEMBL;Acc:F9X5Z4]
Mycgr3G91346	Mycgr3T91346		3	224921	225715	Putative uncharacterized protein [Source:UniProtKB/TrEMBL;Acc:F9X5Z5]
Mycgr3G38577	Mycgr3T38577		3	226879	231068	Putative uncharacterized protein [Source:UniProtKB/TrEMBL;Acc:F9X5Z6]
Mycgr3G69270	Mycgr3T69270		3	231273	233068	Putative uncharacterized protein [Source:UniProtKB/TrEMBL;Acc:F9X5Z7]
Mycgr3G91350	Mycgr3T91350		3	234974	237636	Putative uncharacterized protein [Source:UniProtKB/TrEMBL;Acc:F9X5Z9]
Mycgr3G91351	Mycgr3T91351		3	239137	242951	Putative uncharacterized protein [Source:UniProtKB/TrEMBL;Acc:F9X600]
Mycgr3G108416	Mycgr3T108416		3	243532	246556	Putative uncharacterized protein [Source:UniProtKB/TrEMBL;Acc:F9X601]
Mycgr3G39492	Mycgr3T39492	MGOPT4	3	247969	250643	Oligopeptide transporter [Source:UniProtKB/TrEMBL;Acc:F9X602]
Mycgr3G108417	Mycgr3T108417		3	251679	252508	Putative uncharacterized protein [Source:UniProtKB/TrEMBL;Acc:F9X603]
Mycgr3G69273	Mycgr3T69273		3	253255	253879	Putative uncharacterized protein [Source:UniProtKB/TrEMBL;Acc:F9X604]
Mycgr3G103549	Mycgr3T103549		3	254034	256288	Putative uncharacterized protein [Source:UniProtKB/TrEMBL;Acc:F9X605]
Mycgr3G39000	Mycgr3T39000		3	256884	258433	Putative uncharacterized protein [Source:UniProtKB/TrEMBL;Acc:F9X606]
Mycgr3G39691	Mycgr3T39691		3	258607	258972	Putative uncharacterized protein [Source:UniProtKB/TrEMBL;Acc:F9X607]
Mycgr3G103551	Mycgr3T103551		3	260775	261632	Putative uncharacterized protein [Source:UniProtKB/TrEMBL;Acc:F9X608]
Mycgr3G108421	Mycgr3T108421		3	261897	265866	Putative uncharacterized protein [Source:UniProtKB/TrEMBL;Acc:F9X609]
Mycgr3G91361	Mycgr3T91361		3	266595	267566	Putative uncharacterized protein [Source:UniProtKB/TrEMBL;Acc:F9X610]
Mycgr3G69277	Mycgr3T69277		3	268428	269077	Putative uncharacterized protein [Source:UniProtKB/TrEMBL;Acc:F9X611]
Mycgr3G69281	Mycgr3T69281		3	269620	271710	Putative uncharacterized protein [Source:UniProtKB/TrEMBL;Acc:F9X612]
Mycgr3G28721	Mycgr3T28721		3	272234	272818	Putative uncharacterized protein [Source:UniProtKB/TrEMBL;Acc:F9X613]
Mycgr3G108424	Mycgr3T108424		3	277620	281366	Putative uncharacterized protein [Source:UniProtKB/TrEMBL;Acc:F9X614]
Mycgr3G38624	Mycgr3T38624		3	282178	283056	Putative uncharacterized protein [Source:UniProtKB/TrEMBL;Acc:F9X615]
Mycgr3G108425	Mycgr3T108425		3	283607	286400	Putative uncharacterized protein [Source:UniProtKB/TrEMBL;Acc:F9X616]
Mycgr3G38212	Mycgr3T38212		3	288871	289713	Putative uncharacterized protein [Source:UniProtKB/TrEMBL;Acc:F9X617]
Mycgr3G91369	Mycgr3T91369		3	292322	294884	Putative uncharacterized protein [Source:UniProtKB/TrEMBL;Acc:F9X618]
Mycgr3G24237	Mycgr3T24237		3	296196	297320	Putative uncharacterized protein [Source:UniProtKB/TrEMBL;Acc:F9X619]
Mycgr3G91371	Mycgr3T91371		3	298280	299689	Putative uncharacterized protein [Source:UniProtKB/TrEMBL;Acc:F9X620]
Mycgr3G103942	Mycgr3T103942		3	3206593	3207243	Putative uncharacterized protein [Source:UniProtKB/TrEMBL;Acc:F9X749]
Mycgr3G103943	Mycgr3T103943		3	3207924	3208992	Putative uncharacterized protein [Source:UniProtKB/TrEMBL;Acc:F9X750]
Mycgr3G108869	Mycgr3T108869		3	3211185	3213160	Putative uncharacterized protein [Source:UniProtKB/TrEMBL;Acc:F9X751]
Mycgr3G99738	Mycgr3T99738		3	3213213	3214446	Putative uncharacterized protein [Source:UniProtKB/TrEMBL;Acc:F9X752]
Mycgr3G70478	Mycgr3T70478		3	3217040	3221051	Putative uncharacterized protein [Source:UniProtKB/TrEMBL;Acc:F9X753]
Mycgr3G108872	Mycgr3T108872		3	3222413	3224845	Putative uncharacterized protein [Source:UniProtKB/TrEMBL;Acc:F9X754]
Mycgr3G20760	Mycgr3T20760		3	3225272	3227849	Putative uncharacterized protein [Source:UniProtKB/TrEMBL;Acc:F9X755]
Mycgr3G70482	Mycgr3T70482		3	3228566	3230882	Putative uncharacterized protein [Source:UniProtKB/TrEMBL;Acc:F9X756]
Mycgr3G20505	Mycgr3T20505		3	3232180	3235092	DNA2/NAM7 helicase [Source:UniProtKB/TrEMBL;Acc:F9X757]
Mycgr3G103950	Mycgr3T103950		3	3236025	3238103	Putative uncharacterized protein [Source:UniProtKB/TrEMBL;Acc:F9X758]
Mycgr3G103951	Mycgr3T103951		3	3240234	3240740	Putative uncharacterized protein [Source:UniProtKB/TrEMBL;Acc:F9X759]
Mycgr3G39787	Mycgr3T39787		3	3241415	3241795	Putative uncharacterized protein [Source:UniProtKB/TrEMBL;Acc:F9X760]
EFMGRG00000000024	EFMGRT00000000024	8s_rRNA	3	3241755	3241869	8s_rRNA [Source:RNAMMER;Acc:8s_rRNA]
Mycgr3G108877	Mycgr3T108877		3	3242130	3242635	Putative uncharacterized protein [Source:UniProtKB/TrEMBL;Acc:F9X761]
Mycgr3G57384	Mycgr3T57384		3	3244755	3246800	Putative uncharacterized protein [Source:UniProtKB/TrEMBL;Acc:F9X762]
Mycgr3G80209	Mycgr3T80209		3	3247203	3247817	Putative uncharacterized protein [Source:UniProtKB/TrEMBL;Acc:F9X763]
Mycgr3G85457	Mycgr3T85457	MGPEL3	3	3248792	3249927	Putative pectate lyase [Source:UniProtKB/TrEMBL;Acc:F9X764]
Mycgr3G38510	Mycgr3T38510		3	3250234	3250749	Putative uncharacterized protein [Source:UniProtKB/TrEMBL;Acc:F9X7E4]
Mycgr3G38753	Mycgr3T38753		3	3251910	3253436	Putative uncharacterized protein [Source:UniProtKB/TrEMBL;Acc:F9X7E5]
Mycgr3G92153	Mycgr3T92153		3	3255983	3256474	Putative uncharacterized protein [Source:UniProtKB/TrEMBL;Acc:F9X7E6]
Mycgr3G92154	Mycgr3T92154		3	3257260	3257970	Putative uncharacterized protein [Source:UniProtKB/TrEMBL;Acc:F9X7E7]
Mycgr3G92155	Mycgr3T92155		3	3260528	3261274	Putative uncharacterized protein [Source:UniProtKB/TrEMBL;Acc:F9X7E8]
Mycgr3G92156	Mycgr3T92156		3	3262526	3263958	Putative uncharacterized protein [Source:UniProtKB/TrEMBL;Acc:F9X7E9]
Mycgr3G70491	Mycgr3T70491		3	3265750	3267528	Putative uncharacterized protein [Source:UniProtKB/TrEMBL;Acc:F9X7F0]
Mycgr3G70496	Mycgr3T70496		3	3267907	3268477	Putative uncharacterized protein [Source:UniProtKB/TrEMBL;Acc:F9X7F1]
Mycgr3G70497	Mycgr3T70497		3	3270770	3271893	Putative uncharacterized protein [Source:UniProtKB/TrEMBL;Acc:F9X7F2]
Mycgr3G108882	Mycgr3T108882		3	3272191	3274600	Putative uncharacterized protein [Source:UniProtKB/TrEMBL;Acc:F9X7F3]
Mycgr3G108883	Mycgr3T108883		3	3274683	3275470	Putative uncharacterized protein [Source:UniProtKB/TrEMBL;Acc:F9X7F4]
Mycgr3G92162	Mycgr3T92162		3	3275700	3280502	Putative uncharacterized protein [Source:UniProtKB/TrEMBL;Acc:F9X7F5]
Mycgr3G38880	Mycgr3T38880		3	3288006	3288916	Putative uncharacterized protein [Source:UniProtKB/TrEMBL;Acc:F9X7F6]
Mycgr3G37733	Mycgr3T37733		3	3289247	3290383	Putative uncharacterized protein [Source:UniProtKB/TrEMBL;Acc:F9X7F7]
Mycgr3G92165	Mycgr3T92165		3	3291863	3292639	Putative uncharacterized protein [Source:UniProtKB/TrEMBL;Acc:F9X7F8]
Mycgr3G103957	Mycgr3T103957		3	3295620	3296055	Putative uncharacterized protein [Source:UniProtKB/TrEMBL;Acc:F9X7F9]
Mycgr3G85462	Mycgr3T85462		3	3298378	3299163	Putative uncharacterized protein [Source:UniProtKB/TrEMBL;Acc:F9X7G0]
Mycgr3G38655	Mycgr3T38655		3	3299747	3300734	Putative major intrinsic protein superfamily protein [Source:UniProtKB/TrEMBL;Acc:F9X7G1]
Mycgr3G92168	Mycgr3T92168		3	3302142	3304022	Putative uncharacterized protein [Source:UniProtKB/TrEMBL;Acc:F9X7G2]
EFMGRG00000000136	EFMGRT00000000136	U2	3	3304953	3305067	U2 spliceosomal RNA [Source:RFAM;Acc:RF00004]
Mycgr3G108886	Mycgr3T108886		3	3306039	3307526	Putative uncharacterized protein [Source:UniProtKB/TrEMBL;Acc:F9X7G3]
Mycgr3G70510	Mycgr3T70510		3	3307831	3309434	Putative uncharacterized protein [Source:UniProtKB/TrEMBL;Acc:F9X7G4]
Mycgr3G70513	Mycgr3T70513		3	3313278	3315585	Putative uncharacterized protein [Source:UniProtKB/TrEMBL;Acc:F9X7G5]
Mycgr3G57411	Mycgr3T57411		3	3315703	3318740	Putative uncharacterized protein [Source:UniProtKB/TrEMBL;Acc:F9X7G6]
Mycgr3G92173	Mycgr3T92173		3	3321222	3322225	Putative uncharacterized protein [Source:UniProtKB/TrEMBL;Acc:F9X7G7]
Mycgr3G92174	Mycgr3T92174		3	3322980	3323711	Putative uncharacterized protein [Source:UniProtKB/TrEMBL;Acc:F9X7G8]
Mycgr3G108890	Mycgr3T108890		3	3325236	3326144	Putative uncharacterized protein [Source:UniProtKB/TrEMBL;Acc:F9X7G9]
Mycgr3G99750	Mycgr3T99750		3	3326464	3328678	Putative uncharacterized protein [Source:UniProtKB/TrEMBL;Acc:F9X7H0]
Mycgr3G70521	Mycgr3T70521		3	3329129	3330641	Putative uncharacterized protein [Source:UniProtKB/TrEMBL;Acc:F9X7H1]
Mycgr3G108892	Mycgr3T108892		3	3330746	3332346	Putative uncharacterized protein [Source:UniProtKB/TrEMBL;Acc:F9X7H2]
Mycgr3G70525	Mycgr3T70525		3	3333117	3335319	Putative uncharacterized protein [Source:UniProtKB/TrEMBL;Acc:F9X7H3]
Mycgr3G57422	Mycgr3T57422		3	3336139	3337105	Putative uncharacterized protein [Source:UniProtKB/TrEMBL;Acc:F9X7H4]
Mycgr3G103961	Mycgr3T103961		3	3337310	3338455	Putative uncharacterized protein [Source:UniProtKB/TrEMBL;Acc:F9X7H5]
Mycgr3G70532	Mycgr3T70532		3	3338692	3341378	Putative ABC transporter [Source:UniProtKB/TrEMBL;Acc:F9X7H6]
Mycgr3G70537	Mycgr3T70537		3	3341453	3342933	Putative uncharacterized protein [Source:UniProtKB/TrEMBL;Acc:F9X7H7]
Mycgr3G103966	Mycgr3T103966		3	3343417	3344838	Putative uncharacterized protein [Source:UniProtKB/TrEMBL;Acc:F9X7H8]
Mycgr3G103968	Mycgr3T103968		3	3345237	3347005	Putative uncharacterized protein [Source:UniProtKB/TrEMBL;Acc:F9X7H9]
Mycgr3G70541	Mycgr3T70541		3	3350902	3351959	Putative uncharacterized protein [Source:UniProtKB/TrEMBL;Acc:F9X7I0]
Mycgr3G92186	Mycgr3T92186		3	3352503	3353508	Putative uncharacterized protein [Source:UniProtKB/TrEMBL;Acc:F9X7I1]
Mycgr3G92187	Mycgr3T92187		3	3353952	3355749	Putative major facilitator superfamily transporter [Source:UniProtKB/TrEMBL;Acc:F9X7I2]
Mycgr3G39735	Mycgr3T39735		3	3356311	3358374	Putative uncharacterized protein [Source:UniProtKB/TrEMBL;Acc:F9X7I3]
Mycgr3G39108	Mycgr3T39108		3	3359368	3360126	Putative uncharacterized protein [Source:UniProtKB/TrEMBL;Acc:F9X7I4]
Mycgr3G70544	Mycgr3T70544		3	3360282	3361616	Putative uncharacterized protein [Source:UniProtKB/TrEMBL;Acc:F9X7I5]
Mycgr3G70547	Mycgr3T70547		3	3362785	3364847	Putative uncharacterized protein [Source:UniProtKB/TrEMBL;Acc:F9X7I6]
Mycgr3G103973	Mycgr3T103973		3	3365680	3367000	Putative uncharacterized protein [Source:UniProtKB/TrEMBL;Acc:F9X7I7]
Mycgr3G70550	Mycgr3T70550		3	3367027	3368939	Putative uncharacterized protein [Source:UniProtKB/TrEMBL;Acc:F9X7I8]
Mycgr3G99758	Mycgr3T99758		3	3369394	3370975	Cdc11-like protein [Source:UniProtKB/TrEMBL;Acc:F9X7I9]
Mycgr3G25601	Mycgr3T25601		3	3371541	3372539	Putative uncharacterized protein [Source:UniProtKB/TrEMBL;Acc:F9X7J0]
Mycgr3G92195	Mycgr3T92195		3	3373021	3374389	Putative uncharacterized protein [Source:UniProtKB/TrEMBL;Acc:F9X7J1]
Mycgr3G70555	Mycgr3T70555		3	3374856	3375650	Putative uncharacterized protein [Source:UniProtKB/TrEMBL;Acc:F9X7J2]
Mycgr3G57452	Mycgr3T57452		3	3380001	3381134	Putative uncharacterized protein [Source:UniProtKB/TrEMBL;Acc:F9X7J3]
Mycgr3G70560	Mycgr3T70560		3	3383041	3383819	Putative uncharacterized protein [Source:UniProtKB/TrEMBL;Acc:F9X7J4]
Mycgr3G80233	Mycgr3T80233		3	3384623	3385055	Putative uncharacterized protein [Source:UniProtKB/TrEMBL;Acc:F9X7J5]
Mycgr3G103974	Mycgr3T103974		3	3386636	3387199	Putative uncharacterized protein [Source:UniProtKB/TrEMBL;Acc:F9X7J6]
Mycgr3G108906	Mycgr3T108906		3	3387457	3390239	Putative uncharacterized protein [Source:UniProtKB/TrEMBL;Acc:F9X7J7]
Mycgr3G20004	Mycgr3T20004		3	3391181	3395287	Putative uncharacterized protein [Source:UniProtKB/TrEMBL;Acc:F9X810]
Mycgr3G39401	Mycgr3T39401		3	3395820	3397099	Putative uncharacterized protein [Source:UniProtKB/TrEMBL;Acc:F9X811]
Mycgr3G85479	Mycgr3T85479		3	3400684	3401169	Putative uncharacterized protein [Source:UniProtKB/TrEMBL;Acc:F9X812]
Mycgr3G108908	Mycgr3T108908		3	3408710	3410763	Putative uncharacterized protein [Source:UniProtKB/TrEMBL;Acc:F9X813]
Mycgr3G92203	Mycgr3T92203		3	3412616	3413545	Putative uncharacterized protein [Source:UniProtKB/TrEMBL;Acc:F9X814]
Mycgr3G103979	Mycgr3T103979		3	3414159	3414735	Putative uncharacterized protein [Source:UniProtKB/TrEMBL;Acc:F9X815]
Mycgr3G92205	Mycgr3T92205		3	3414784	3415584	Putative uncharacterized protein [Source:UniProtKB/TrEMBL;Acc:F9X816]
Mycgr3G39504	Mycgr3T39504		3	3418508	3419914	Putative uncharacterized protein [Source:UniProtKB/TrEMBL;Acc:F9X817]
Mycgr3G108910	Mycgr3T108910		3	3422101	3423050	Putative uncharacterized protein [Source:UniProtKB/TrEMBL;Acc:F9X818]
Mycgr3G70572	Mycgr3T70572		3	3425811	3427146	Putative uncharacterized protein [Source:UniProtKB/TrEMBL;Acc:F9X819]
Mycgr3G92209	Mycgr3T92209		3	3429053	3430975	Putative uncharacterized protein [Source:UniProtKB/TrEMBL;Acc:F9X820]
Mycgr3G92210	Mycgr3T92210		3	3431352	3433160	Putative uncharacterized protein [Source:UniProtKB/TrEMBL;Acc:F9X821]
Mycgr3G92211	Mycgr3T92211		3	3434356	3435980	Putative uncharacterized protein [Source:UniProtKB/TrEMBL;Acc:F9X822]
Mycgr3G92212	Mycgr3T92212		3	3437123	3439099	Putative uncharacterized protein [Source:UniProtKB/TrEMBL;Acc:F9X823]
Mycgr3G108912	Mycgr3T108912		3	3440353	3441362	Putative uncharacterized protein [Source:UniProtKB/TrEMBL;Acc:F9X824]
Mycgr3G92214	Mycgr3T92214		3	3441729	3443144	Putative uncharacterized protein [Source:UniProtKB/TrEMBL;Acc:F9X825]
Mycgr3G92215	Mycgr3T92215		3	3443658	3458082	Putative uncharacterized protein [Source:UniProtKB/TrEMBL;Acc:F9X826]
Mycgr3G92216	Mycgr3T92216		3	3459444	3460367	Putative uncharacterized protein [Source:UniProtKB/TrEMBL;Acc:F9X827]
Mycgr3G39363	Mycgr3T39363		3	3462243	3462893	Putative uncharacterized protein [Source:UniProtKB/TrEMBL;Acc:F9X828]
Mycgr3G92218	Mycgr3T92218		3	3463387	3463854	Putative uncharacterized protein [Source:UniProtKB/TrEMBL;Acc:F9X829]
Mycgr3G92219	Mycgr3T92219		3	3464305	3465894	Putative uncharacterized protein [Source:UniProtKB/TrEMBL;Acc:F9X830]
Mycgr3G92220	Mycgr3T92220		3	3500964	3502029	Putative uncharacterized protein [Source:UniProtKB/TrEMBL;Acc:F9X831]
Mycgr3G92221	Mycgr3T92221		4	12877	13759	Signal-peptide-containing protein [Source:UniProtKB/TrEMBL;Acc:F9X9V0]
Mycgr3G39931	Mycgr3T39931		4	21378	22241	Non-ribosomal peptide synthetase [Source:UniProtKB/TrEMBL;Acc:Q1WKM0]
Mycgr3G40534	Mycgr3T40534	NRPS2	4	27381	28337	Non-ribosomal peptide synthetase [Source:UniProtKB/TrEMBL;Acc:F9X9V1]
Mycgr3G85486	Mycgr3T85486		4	30645	32000	Putative siderophore biosynthesis [Source:UniProtKB/TrEMBL;Acc:F9X9V2]
Mycgr3G70577	Mycgr3T70577		4	33020	35151	Putative siderophore-dependent iron transporter [Source:UniProtKB/TrEMBL;Acc:F9X9V3]
Mycgr3G41235	Mycgr3T41235		4	36524	40624	Putative ABC transporter [Source:UniProtKB/TrEMBL;Acc:F9X9V4]
Mycgr3G99766	Mycgr3T99766	MFS	4	41682	43949	MFS1 putative major facilitator superfamily transporter [Source:UniProtKB/TrEMBL;Acc:F9X9V5]
Mycgr3G57478	Mycgr3T57478	SDH4	4	48434	49183	Succinate dehydrogenase flavoprotein subunit [Source:UniProtKB/TrEMBL;Acc:F9X9V6]
Mycgr3G70588	Mycgr3T70588		4	49577	51124	Putative uncharacterized protein [Source:UniProtKB/TrEMBL;Acc:F9X9V7]
Mycgr3G92228	Mycgr3T92228		4	51363	52158	Putative uncharacterized protein [Source:UniProtKB/TrEMBL;Acc:F9X9V8]
Mycgr3G40588	Mycgr3T40588		4	52309	53838	Putative uncharacterized protein [Source:UniProtKB/TrEMBL;Acc:F9X9V9]
Mycgr3G92230	Mycgr3T92230		4	54527	55273	Putative uncharacterized protein [Source:UniProtKB/TrEMBL;Acc:F9X9W0]
Mycgr3G92231	Mycgr3T92231		4	56007	58646	Putative uncharacterized protein [Source:UniProtKB/TrEMBL;Acc:F9X9W1]
Mycgr3G24066	Mycgr3T24066		4	59434	60066	Putative uncharacterized protein [Source:UniProtKB/TrEMBL;Acc:F9X9W2]
Mycgr3G92233	Mycgr3T92233		4	64348	64964	Putative uncharacterized protein [Source:UniProtKB/TrEMBL;Acc:F9X9W3]
Mycgr3G108919	Mycgr3T108919		4	65570	67692	Putative uncharacterized protein [Source:UniProtKB/TrEMBL;Acc:F9X9W4]
Mycgr3G30121	Mycgr3T30121	MGXYL5	4	68441	69463	Beta-xylosidase [Source:UniProtKB/TrEMBL;Acc:F9X9W5]
Mycgr3G57491	Mycgr3T57491	MGLAD2	4	70555	71861	Putative L-Arabinitol 4-dehydrogenase [Source:UniProtKB/TrEMBL;Acc:F9X9W6]
Mycgr3G41275	Mycgr3T41275		4	72027	73739	Putative uncharacterized protein [Source:UniProtKB/TrEMBL;Acc:F9X9W7]
Mycgr3G92237	Mycgr3T92237		4	74153	75741	Putative uncharacterized protein [Source:UniProtKB/TrEMBL;Acc:F9X9W8]
Mycgr3G92238	Mycgr3T92238		4	76278	78109	Putative uncharacterized protein [Source:UniProtKB/TrEMBL;Acc:F9X9W9]
Mycgr3G92239	Mycgr3T92239		4	78990	80462	Putative uncharacterized protein [Source:UniProtKB/TrEMBL;Acc:F9X9X0]
Mycgr3G92240	Mycgr3T92240		4	80907	84219	Putative uncharacterized protein [Source:UniProtKB/TrEMBL;Acc:F9X9X1]
Mycgr3G108921	Mycgr3T108921		4	84746	86118	Putative uncharacterized protein [Source:UniProtKB/TrEMBL;Acc:F9X9X2]
Mycgr3G92242	Mycgr3T92242		4	90957	92874	Putative uncharacterized protein [Source:UniProtKB/TrEMBL;Acc:F9X9X3]
Mycgr3G39846	Mycgr3T39846		4	98324	98539	Putative uncharacterized protein [Source:UniProtKB/TrEMBL;Acc:F9X9X4]
EFMGRG00000000034	EFMGRT00000000034	tRNA-Cys	4	105537	105608	tRNA-Cys for anticodon ACA [Source:TRNASCAN_SE;Acc:tRNA-Cys]
Mycgr3G40275	Mycgr3T40275		4	109781	111165	Putative uncharacterized protein [Source:UniProtKB/TrEMBL;Acc:F9X9X5]
Mycgr3G103995	Mycgr3T103995		4	157260	157600	Putative uncharacterized protein [Source:UniProtKB/TrEMBL;Acc:F9X9X6]
Mycgr3G80260	Mycgr3T80260		4	158118	158849	Putative uncharacterized protein [Source:UniProtKB/TrEMBL;Acc:F9X9X7]
Mycgr3G85500	Mycgr3T85500		4	160583	161450	Putative uncharacterized protein [Source:UniProtKB/TrEMBL;Acc:F9X9X8]
Mycgr3G70606	Mycgr3T70606		4	173360	174889	Putative uncharacterized protein [Source:UniProtKB/TrEMBL;Acc:F9X9X9]
Mycgr3G70608	Mycgr3T70608		4	175239	178029	Putative uncharacterized protein [Source:UniProtKB/TrEMBL;Acc:F9X9Y0]
Mycgr3G108925	Mycgr3T108925		4	178149	179411	Putative uncharacterized protein [Source:UniProtKB/TrEMBL;Acc:F9X9Y1]
Mycgr3G92250	Mycgr3T92250		4	181739	183769	Putative uncharacterized protein [Source:UniProtKB/TrEMBL;Acc:F9X9Y2]
Mycgr3G99777	Mycgr3T99777		4	184196	185561	Putative uncharacterized protein [Source:UniProtKB/TrEMBL;Acc:F9X9Y3]
Mycgr3G40311	Mycgr3T40311		4	185873	188101	Putative uncharacterized protein [Source:UniProtKB/TrEMBL;Acc:F9X9Y4]
Mycgr3G39947	Mycgr3T39947		4	189303	189827	Putative uncharacterized protein [Source:UniProtKB/TrEMBL;Acc:F9X9Y5]
Mycgr3G92253	Mycgr3T92253		4	190636	191298	Putative uncharacterized protein [Source:UniProtKB/TrEMBL;Acc:F9X9Y6]
Mycgr3G108927	Mycgr3T108927		4	192240	193636	Putative uncharacterized protein [Source:UniProtKB/TrEMBL;Acc:F9X9Y7]
Mycgr3G92255	Mycgr3T92255		4	193951	194683	Putative uncharacterized protein [Source:UniProtKB/TrEMBL;Acc:F9X9Y8]
Mycgr3G85505	Mycgr3T85505	MGBGL1	4	195261	197691	Putative beta-glucosidase [Source:UniProtKB/TrEMBL;Acc:F9X9Y9]
Mycgr3G30460	Mycgr3T30460		4	200650	201447	Putative uncharacterized protein [Source:UniProtKB/TrEMBL;Acc:F9X9Z0]
Mycgr3G70620	Mycgr3T70620		4	202366	204162	Putative uncharacterized protein [Source:UniProtKB/TrEMBL;Acc:F9X9Z1]
Mycgr3G17911	Mycgr3T17911		4	204792	205328	Putative uncharacterized protein [Source:UniProtKB/TrEMBL;Acc:F9X832]
Mycgr3G99779	Mycgr3T99779		4	205579	206879	Putative uncharacterized protein [Source:UniProtKB/TrEMBL;Acc:F9X833]
Mycgr3G99780	Mycgr3T99780		4	210293	211106	Putative uncharacterized protein [Source:UniProtKB/TrEMBL;Acc:F9X834]
Mycgr3G108931	Mycgr3T108931		4	222406	223823	Putative uncharacterized protein [Source:UniProtKB/TrEMBL;Acc:F9X835]
Mycgr3G41207	Mycgr3T41207		4	2580198	2583667	Putative uncharacterized protein [Source:UniProtKB/TrEMBL;Acc:F9X960]
Mycgr3G39960	Mycgr3T39960		4	2584748	2585650	Putative uncharacterized protein [Source:UniProtKB/TrEMBL;Acc:F9X961]
Mycgr3G58493	Mycgr3T58493	SNT2401	4	2586422	2590596	Histone deacetylase complex protein [Source:UniProtKB/TrEMBL;Acc:F9X962]
Mycgr3G85889	Mycgr3T85889		4	2591430	2592039	Putative uncharacterized protein [Source:UniProtKB/TrEMBL;Acc:F9X963]
Mycgr3G100065	Mycgr3T100065		4	2592263	2593514	Putative uncharacterized protein [Source:UniProtKB/TrEMBL;Acc:F9X964]
Mycgr3G40054	Mycgr3T40054		4	2595781	2597596	Putative uncharacterized protein [Source:UniProtKB/TrEMBL;Acc:F9X965]
Mycgr3G104322	Mycgr3T104322		4	2600120	2601175	Putative uncharacterized protein [Source:UniProtKB/TrEMBL;Acc:F9X966]
Mycgr3G71618	Mycgr3T71618		4	2601354	2603042	Putative uncharacterized protein [Source:UniProtKB/TrEMBL;Acc:F9X967]
Mycgr3G71621	Mycgr3T71621		4	2604929	2605885	Putative uncharacterized protein [Source:UniProtKB/TrEMBL;Acc:F9X968]
Mycgr3G71623	Mycgr3T71623		4	2605929	2607567	L-galactonate dehydratase [Source:UniProtKB/TrEMBL;Acc:F9X969]
Mycgr3G92872	Mycgr3T92872		4	2607768	2610570	Putative uncharacterized protein [Source:UniProtKB/TrEMBL;Acc:F9X970]
Mycgr3G100069	Mycgr3T100069		4	2612154	2614805	Putative uncharacterized protein [Source:UniProtKB/TrEMBL;Acc:F9X971]
Mycgr3G40773	Mycgr3T40773		4	2615129	2615743	Putative uncharacterized protein [Source:UniProtKB/TrEMBL;Acc:F9X972]
Mycgr3G39975	Mycgr3T39975		4	2617515	2618024	Putative uncharacterized protein [Source:UniProtKB/TrEMBL;Acc:F9X973]
Mycgr3G92874	Mycgr3T92874		4	2619498	2620700	Putative uncharacterized protein [Source:UniProtKB/TrEMBL;Acc:F9X974]
Mycgr3G104325	Mycgr3T104325		4	2620691	2621127	Putative uncharacterized protein [Source:UniProtKB/TrEMBL;Acc:F9X975]
Mycgr3G109310	Mycgr3T109310		4	2622353	2623598	Putative uncharacterized protein [Source:UniProtKB/TrEMBL;Acc:F9X976]
Mycgr3G25073	Mycgr3T25073		4	2624070	2625095	Putative uncharacterized protein [Source:UniProtKB/TrEMBL;Acc:F9X977]
Mycgr3G92877	Mycgr3T92877		4	2630211	2631069	Putative uncharacterized protein [Source:UniProtKB/TrEMBL;Acc:F9X978]
Mycgr3G92878	Mycgr3T92878		4	2631608	2635699	Putative uncharacterized protein [Source:UniProtKB/TrEMBL;Acc:F9X979]
Mycgr3G92879	Mycgr3T92879		4	2636216	2637823	Putative uncharacterized protein [Source:UniProtKB/TrEMBL;Acc:F9X980]
Mycgr3G92880	Mycgr3T92880		4	2641538	2642647	Putative uncharacterized protein [Source:UniProtKB/TrEMBL;Acc:F9X981]
Mycgr3G40631	Mycgr3T40631		4	2671385	2671546	Putative uncharacterized protein [Source:UniProtKB/TrEMBL;Acc:F9X982]
Mycgr3G92882	Mycgr3T92882		4	2674918	2675408	Putative uncharacterized protein [Source:UniProtKB/TrEMBL;Acc:F9X983]
Mycgr3G92883	Mycgr3T92883		4	2676370	2677817	Putative uncharacterized protein [Source:UniProtKB/TrEMBL;Acc:F9X984]
Mycgr3G92884	Mycgr3T92884		4	2681943	2690553	Putative uncharacterized protein [Source:UniProtKB/TrEMBL;Acc:F9X985]
Mycgr3G92885	Mycgr3T92885		4	2691880	2692747	Putative uncharacterized protein [Source:UniProtKB/TrEMBL;Acc:F9X986]
Mycgr3G104327	Mycgr3T104327		4	2694234	2694866	Putative uncharacterized protein [Source:UniProtKB/TrEMBL;Acc:F9X987]
Mycgr3G92886	Mycgr3T92886		4	2696902	2697504	Putative uncharacterized protein [Source:UniProtKB/TrEMBL;Acc:F9X988]
Mycgr3G92887	Mycgr3T92887		4	2698051	2699664	Putative uncharacterized protein [Source:UniProtKB/TrEMBL;Acc:F9X989]
Mycgr3G92888	Mycgr3T92888		4	2701049	2701994	Putative uncharacterized protein [Source:UniProtKB/TrEMBL;Acc:F9X990]
Mycgr3G92889	Mycgr3T92889		4	2702496	2703095	Putative uncharacterized protein [Source:UniProtKB/TrEMBL;Acc:F9X991]
Mycgr3G40769	Mycgr3T40769		4	2703525	2706983	Putative uncharacterized protein [Source:UniProtKB/TrEMBL;Acc:F9X992]
Mycgr3G92891	Mycgr3T92891		4	2707745	2708410	Putative uncharacterized protein [Source:UniProtKB/TrEMBL;Acc:F9X993]
Mycgr3G92892	Mycgr3T92892		4	2709169	2709519	Putative uncharacterized protein [Source:UniProtKB/TrEMBL;Acc:F9X994]
Mycgr3G92893	Mycgr3T92893		4	2710484	2716300	Putative uncharacterized protein [Source:UniProtKB/TrEMBL;Acc:F9X995]
Mycgr3G92894	Mycgr3T92894		4	2718088	2721358	Putative uncharacterized protein [Source:UniProtKB/TrEMBL;Acc:F9X996]
Mycgr3G92895	Mycgr3T92895		4	2722009	2723051	Putative uncharacterized protein [Source:UniProtKB/TrEMBL;Acc:F9X997]
Mycgr3G92896	Mycgr3T92896		4	2723581	2724597	Putative uncharacterized protein [Source:UniProtKB/TrEMBL;Acc:F9X998]
Mycgr3G92897	Mycgr3T92897		4	2725074	2726192	Putative uncharacterized protein [Source:UniProtKB/TrEMBL;Acc:F9X999]
Mycgr3G100072	Mycgr3T100072		4	2726551	2727866	Putative uncharacterized protein [Source:UniProtKB/TrEMBL;Acc:F9X9A0]
Mycgr3G109313	Mycgr3T109313		4	2728066	2732378	Putative uncharacterized protein [Source:UniProtKB/TrEMBL;Acc:F9X9A1]
Mycgr3G109314	Mycgr3T109314		4	2741023	2744474	Putative uncharacterized protein [Source:UniProtKB/TrEMBL;Acc:F9X9A2]
Mycgr3G92901	Mycgr3T92901		4	2745133	2745819	Putative uncharacterized protein [Source:UniProtKB/TrEMBL;Acc:F9X9A3]
Mycgr3G40997	Mycgr3T40997		4	2746499	2747971	Putative uncharacterized protein [Source:UniProtKB/TrEMBL;Acc:F9X9A4]
Mycgr3G92903	Mycgr3T92903		4	2750564	2753118	Putative uncharacterized protein [Source:UniProtKB/TrEMBL;Acc:F9X9A5]
Mycgr3G41244	Mycgr3T41244		4	2757974	2759605	Putative uncharacterized protein [Source:UniProtKB/TrEMBL;Acc:F9X9A6]
Mycgr3G40326	Mycgr3T40326	MGMYO1	4	2763960	2767631	Myosin I heavy chain [Source:UniProtKB/TrEMBL;Acc:F9X9A7]
Mycgr3G30802	Mycgr3T30802		4	2771551	2772066	Putative uncharacterized protein [Source:UniProtKB/TrEMBL;Acc:F9X9A8]
EFMGRG00000000040	EFMGRT00000000040	tRNA-Pro	4	2773149	2773248	tRNA-Pro for anticodon CGG [Source:TRNASCAN_SE;Acc:tRNA-Pro]
Mycgr3G85901	Mycgr3T85901		4	2774431	2775000	Putative uncharacterized protein [Source:UniProtKB/TrEMBL;Acc:F9X9A9]
Mycgr3G100073	Mycgr3T100073		4	2776551	2777096	Putative uncharacterized protein [Source:UniProtKB/TrEMBL;Acc:F9X9B0]
Mycgr3G100074	Mycgr3T100074		4	2777557	2779104	Putative uncharacterized protein [Source:UniProtKB/TrEMBL;Acc:F9X9B1]
Mycgr3G15828	Mycgr3T15828		4	2779947	2780769	Putative uncharacterized protein [Source:UniProtKB/TrEMBL;Acc:F9X9B2]
Mycgr3G92909	Mycgr3T92909		4	2781341	2783378	Putative uncharacterized protein [Source:UniProtKB/TrEMBL;Acc:F9X9B3]
Mycgr3G39911	Mycgr3T39911		4	2784614	2785168	Putative uncharacterized protein [Source:UniProtKB/TrEMBL;Acc:F9X9S6]
Mycgr3G71649	Mycgr3T71649		4	2785263	2787064	Putative uncharacterized protein [Source:UniProtKB/TrEMBL;Acc:F9X9S7]
Mycgr3G109316	Mycgr3T109316		4	2789481	2793238	Putative uncharacterized protein [Source:UniProtKB/TrEMBL;Acc:F9X9S8]
Mycgr3G41081	Mycgr3T41081		4	2793781	2794878	Putative uncharacterized protein [Source:UniProtKB/TrEMBL;Acc:F9X9S9]
Mycgr3G71651	Mycgr3T71651		4	2795273	2796413	Putative uncharacterized protein [Source:UniProtKB/TrEMBL;Acc:F9X9T0]
Mycgr3G92914	Mycgr3T92914		4	2801426	2802906	Putative uncharacterized protein [Source:UniProtKB/TrEMBL;Acc:F9X9T1]
Mycgr3G92915	Mycgr3T92915		4	2804406	2806669	Putative uncharacterized protein [Source:UniProtKB/TrEMBL;Acc:F9X9T2]
Mycgr3G85907	Mycgr3T85907		4	2807183	2808145	Putative uncharacterized protein [Source:UniProtKB/TrEMBL;Acc:F9X9T3]
Mycgr3G71654	Mycgr3T71654		4	2808238	2810050	Putative uncharacterized protein [Source:UniProtKB/TrEMBL;Acc:F9X9T4]
Mycgr3G92917	Mycgr3T92917		4	2811376	2811846	Putative uncharacterized protein [Source:UniProtKB/TrEMBL;Acc:F9X9T5]
Mycgr3G71656	Mycgr3T71656		4	2812666	2814149	Putative uncharacterized protein [Source:UniProtKB/TrEMBL;Acc:F9X9T6]
Mycgr3G40375	Mycgr3T40375		4	2814507	2815220	Putative uncharacterized protein [Source:UniProtKB/TrEMBL;Acc:F9X9T7]
Mycgr3G41034	Mycgr3T41034		4	2815710	2818466	Putative uncharacterized protein [Source:UniProtKB/TrEMBL;Acc:F9X9T8]
Mycgr3G71659	Mycgr3T71659		4	2822800	2824038	Putative uncharacterized protein [Source:UniProtKB/TrEMBL;Acc:F9X9T9]
Mycgr3G92919	Mycgr3T92919		4	2824432	2825298	Putative uncharacterized protein [Source:UniProtKB/TrEMBL;Acc:F9X9U0]
Mycgr3G40096	Mycgr3T40096		4	2826279	2828109	Putative uncharacterized protein [Source:UniProtKB/TrEMBL;Acc:F9X9U1]
Mycgr3G41375	Mycgr3T41375		4	2828952	2830376	Putative major facilitator superfamily transporter [Source:UniProtKB/TrEMBL;Acc:F9X9U2]
Mycgr3G71664	Mycgr3T71664	MGEXG4	4	2830764	2832306	Glycoside hydrolase, family 5 [Source:UniProtKB/TrEMBL;Acc:F9X9U3]
Mycgr3G100080	Mycgr3T100080		4	2834608	2835335	Putative uncharacterized protein [Source:UniProtKB/TrEMBL;Acc:F9X9U4]
Mycgr3G41278	Mycgr3T41278		4	2836074	2839022	Putative uncharacterized protein [Source:UniProtKB/TrEMBL;Acc:F9X9U5]
Mycgr3G40276	Mycgr3T40276		4	2840199	2841090	Putative uncharacterized protein [Source:UniProtKB/TrEMBL;Acc:F9X9U6]
Mycgr3G92924	Mycgr3T92924		4	2857267	2858014	Putative uncharacterized protein [Source:UniProtKB/TrEMBL;Acc:F9X9U7]
Mycgr3G71669	Mycgr3T71669		4	2859294	2860809	Putative uncharacterized protein [Source:UniProtKB/TrEMBL;Acc:F9X9U8]
Mycgr3G92926	Mycgr3T92926	CYP-68	4	2861265	2862581	Putative P450 monooxygenase [Source:UniProtKB/TrEMBL;Acc:F9X9U9]
Mycgr3G109321	Mycgr3T109321		5	78959	81150	Putative uncharacterized protein [Source:UniProtKB/TrEMBL;Acc:F9XAG8]
Mycgr3G58554	Mycgr3T58554		5	81421	82243	Putative uncharacterized protein [Source:UniProtKB/TrEMBL;Acc:F9XAG9]
Mycgr3G100083	Mycgr3T100083		5	82944	84859	Putative uncharacterized protein [Source:UniProtKB/TrEMBL;Acc:F9XAH0]
Mycgr3G85918	Mycgr3T85918		5	85463	87322	Putative uncharacterized protein [Source:UniProtKB/TrEMBL;Acc:F9XAH1]
Mycgr3G71676	Mycgr3T71676		5	88323	89691	Putative uncharacterized protein [Source:UniProtKB/TrEMBL;Acc:F9XAH2]
Mycgr3G71679	Mycgr3T71679		5	90051	91442	Putative uncharacterized protein [Source:UniProtKB/TrEMBL;Acc:F9XAH3]
Mycgr3G71681	Mycgr3T71681		5	92105	94060	Putative uncharacterized protein [Source:UniProtKB/TrEMBL;Acc:F9XAH4]
Mycgr3G58567	Mycgr3T58567		5	94206	95180	Putative uncharacterized protein [Source:UniProtKB/TrEMBL;Acc:F9XAH5]
Mycgr3G92934	Mycgr3T92934		5	95307	96818	Putative uncharacterized protein [Source:UniProtKB/TrEMBL;Acc:F9XAH6]
Mycgr3G85924	Mycgr3T85924		5	96999	99044	Putative uncharacterized protein [Source:UniProtKB/TrEMBL;Acc:F9XAH7]
Mycgr3G104334	Mycgr3T104334		5	99023	99723	Putative uncharacterized protein [Source:UniProtKB/TrEMBL;Acc:F9XAH8]
Mycgr3G42698	Mycgr3T42698		5	100315	101462	Putative uncharacterized protein [Source:UniProtKB/TrEMBL;Acc:F9XAH9]
Mycgr3G42010	Mycgr3T42010		5	101621	108595	Putative uncharacterized protein [Source:UniProtKB/TrEMBL;Acc:F9XAI0]
Mycgr3G92938	Mycgr3T92938		5	108946	110334	Putative uncharacterized protein [Source:UniProtKB/TrEMBL;Acc:F9XAI1]
Mycgr3G109328	Mycgr3T109328		5	111722	112970	Putative uncharacterized protein [Source:UniProtKB/TrEMBL;Acc:F9XAI2]
Mycgr3G42715	Mycgr3T42715		5	113332	114768	Putative uncharacterized protein [Source:UniProtKB/TrEMBL;Acc:F9XAI3]
Mycgr3G92941	Mycgr3T92941		5	115565	118586	Putative uncharacterized protein [Source:UniProtKB/TrEMBL;Acc:F9XAI4]
Mycgr3G11468	Mycgr3T11468		5	120571	121824	Putative uncharacterized protein [Source:UniProtKB/TrEMBL;Acc:F9XAI5]
Mycgr3G100089	Mycgr3T100089	PKS3	5	122247	129292	Polyketide synthase [Source:UniProtKB/TrEMBL;Acc:F9XAI6]
Mycgr3G41969	Mycgr3T41969		5	130690	132388	Putative uncharacterized protein [Source:UniProtKB/TrEMBL;Acc:F9XAI7]
Mycgr3G104337	Mycgr3T104337		5	133492	134908	Putative uncharacterized protein [Source:UniProtKB/TrEMBL;Acc:F9XAI8]
Mycgr3G80635	Mycgr3T80635		5	136828	137420	Putative uncharacterized protein [Source:UniProtKB/TrEMBL;Acc:F9XAI9]
Mycgr3G29582	Mycgr3T29582		5	139379	139694	Putative uncharacterized protein [Source:UniProtKB/TrEMBL;Acc:F9XAJ0]
Mycgr3G31170	Mycgr3T31170	MGMCM1	5	141738	142115	Putative uncharacterized protein MgMcm1 [Source:UniProtKB/TrEMBL;Acc:F9XAJ1]
Mycgr3G41426	Mycgr3T41426		5	144090	149465	Putative uncharacterized protein [Source:UniProtKB/TrEMBL;Acc:F9XAJ2]
Mycgr3G92948	Mycgr3T92948		5	150248	152095	Putative uncharacterized protein [Source:UniProtKB/TrEMBL;Acc:F9XAJ3]
Mycgr3G92949	Mycgr3T92949		5	153452	157215	Putative uncharacterized protein [Source:UniProtKB/TrEMBL;Acc:F9XAJ4]
Mycgr3G71695	Mycgr3T71695	MGAGL3	5	158048	160597	Putative alpha-glucosidase [Source:UniProtKB/TrEMBL;Acc:F9XAJ5]
Mycgr3G109332	Mycgr3T109332		5	167217	168430	Putative uncharacterized protein [Source:UniProtKB/TrEMBL;Acc:F9XAJ6]
Mycgr3G58581	Mycgr3T58581		5	183846	186962	Putative uncharacterized protein [Source:UniProtKB/TrEMBL;Acc:F9XAJ7]
Mycgr3G104341	Mycgr3T104341		5	188742	189332	Putative uncharacterized protein [Source:UniProtKB/TrEMBL;Acc:F9XAJ8]
Mycgr3G24549	Mycgr3T24549		5	189320	190513	Putative uncharacterized protein [Source:UniProtKB/TrEMBL;Acc:F9XAJ9]
EFMGRG00000000111	EFMGRT00000000111	tRNA-Cys	5	199622	199693	tRNA-Cys for anticodon ACA [Source:TRNASCAN_SE;Acc:tRNA-Cys]
Mycgr3G92954	Mycgr3T92954		5	205793	207125	Putative uncharacterized protein [Source:UniProtKB/TrEMBL;Acc:F9XAK0]
Mycgr3G9953	Mycgr3T9953		5	207981	212497	Putative uncharacterized protein [Source:UniProtKB/TrEMBL;Acc:F9XAK1]
Mycgr3G92956	Mycgr3T92956		5	213970	215271	Putative uncharacterized protein [Source:UniProtKB/TrEMBL;Acc:F9XAK2]
Mycgr3G18625	Mycgr3T18625		5	215495	215926	Putative uncharacterized protein [Source:UniProtKB/TrEMBL;Acc:F9XAK3]
Mycgr3G71704	Mycgr3T71704		5	217376	221195	Putative uncharacterized protein [Source:UniProtKB/TrEMBL;Acc:F9XAK4]
Mycgr3G109336	Mycgr3T109336		5	221783	223290	Putative uncharacterized protein [Source:UniProtKB/TrEMBL;Acc:F9XAK5]
Mycgr3G42164	Mycgr3T42164		5	224006	225198	Putative uncharacterized protein [Source:UniProtKB/TrEMBL;Acc:F9XAK6]
Mycgr3G100094	Mycgr3T100094		5	227144	228308	Putative uncharacterized protein [Source:UniProtKB/TrEMBL;Acc:F9XAK7]
Mycgr3G41625	Mycgr3T41625		5	235694	237492	Putative uncharacterized protein [Source:UniProtKB/TrEMBL;Acc:F9XAK8]
Mycgr3G92962	Mycgr3T92962		5	237619	241305	Putative uncharacterized protein [Source:UniProtKB/TrEMBL;Acc:F9XAK9]
Mycgr3G92963	Mycgr3T92963		5	242930	245558	Putative uncharacterized protein [Source:UniProtKB/TrEMBL;Acc:F9XAL0]
Mycgr3G100095	Mycgr3T100095	PUR	5	247712	250551	Glutamine phosphoribosylpyrophosphate amidotransferase [Source:UniProtKB/TrEMBL;Acc:F9XAL1]
Mycgr3G104342	Mycgr3T104342		5	254934	256113	Putative uncharacterized protein [Source:UniProtKB/TrEMBL;Acc:F9XAL2]
Mycgr3G92966	Mycgr3T92966		5	257681	260056	Putative uncharacterized protein [Source:UniProtKB/TrEMBL;Acc:F9XAL3]
Mycgr3G42054	Mycgr3T42054		5	267233	267625	Putative uncharacterized protein [Source:UniProtKB/TrEMBL;Acc:F9XAL4]
Mycgr3G109341	Mycgr3T109341		5	269098	271837	Putative uncharacterized protein [Source:UniProtKB/TrEMBL;Acc:F9XAL5]
Mycgr3G109342	Mycgr3T109342		5	272921	275549	Putative uncharacterized protein [Source:UniProtKB/TrEMBL;Acc:F9XAL6]
Mycgr3G92970	Mycgr3T92970		5	276129	277464	Putative uncharacterized protein [Source:UniProtKB/TrEMBL;Acc:F9XAL7]
Mycgr3G92971	Mycgr3T92971		5	278053	279249	Putative uncharacterized protein [Source:UniProtKB/TrEMBL;Acc:F9XAL8]
Mycgr3G92972	Mycgr3T92972		5	279673	282624	Putative uncharacterized protein [Source:UniProtKB/TrEMBL;Acc:F9XAL9]
Mycgr3G42620	Mycgr3T42620	MGBGL12	5	283742	286510	Putative beta-glucosidase [Source:UniProtKB/TrEMBL;Acc:F9XAM0]
Mycgr3G109344	Mycgr3T109344	GLS-A1	5	287278	289513	Glutaminase A L-glutamine amidohydrolase [Source:UniProtKB/TrEMBL;Acc:F9XAM1]
Mycgr3G109345	Mycgr3T109345		5	292094	293967	Putative uncharacterized protein [Source:UniProtKB/TrEMBL;Acc:F9XAM2]
Mycgr3G22604	Mycgr3T22604		5	294832	296535	Putative uncharacterized protein [Source:UniProtKB/TrEMBL;Acc:F9XAM3]
Mycgr3G92977	Mycgr3T92977		5	299297	299860	Putative uncharacterized protein [Source:UniProtKB/TrEMBL;Acc:F9XAM4]
Mycgr3G104671	Mycgr3T104671		5	2564405	2564818	Putative uncharacterized protein [Source:UniProtKB/TrEMBL;Acc:F9XB36]
Mycgr3G72623	Mycgr3T72623		5	2566214	2567690	Putative uncharacterized protein [Source:UniProtKB/TrEMBL;Acc:F9XB37]
Mycgr3G72625	Mycgr3T72625		5	2567890	2569383	Putative uncharacterized protein [Source:UniProtKB/TrEMBL;Acc:F9XB38]
Mycgr3G93545	Mycgr3T93545		5	2569646	2575387	Putative uncharacterized protein [Source:UniProtKB/TrEMBL;Acc:F9XB39]
Mycgr3G72630	Mycgr3T72630		5	2575757	2577217	Beclin-like protein [Source:UniProtKB/TrEMBL;Acc:F9XB40]
Mycgr3G42292	Mycgr3T42292		5	2579702	2581862	Putative uncharacterized protein [Source:UniProtKB/TrEMBL;Acc:F9XB41]
Mycgr3G72632	Mycgr3T72632		5	2582104	2584098	Lipase-like protein [Source:UniProtKB/TrEMBL;Acc:F9XB42]
Mycgr3G93550	Mycgr3T93550		5	2585151	2589975	Putative uncharacterized protein [Source:UniProtKB/TrEMBL;Acc:F9XB43]
Mycgr3G41798	Mycgr3T41798		5	2590145	2591660	Putative uncharacterized protein [Source:UniProtKB/TrEMBL;Acc:F9XB44]
Mycgr3G42328	Mycgr3T42328		5	2594178	2595937	Putative uncharacterized protein [Source:UniProtKB/TrEMBL;Acc:F9XB45]
Mycgr3G93553	Mycgr3T93553		5	2596933	2597904	Putative uncharacterized protein [Source:UniProtKB/TrEMBL;Acc:F9XB46]
Mycgr3G93554	Mycgr3T93554		5	2601082	2603464	Putative uncharacterized protein [Source:UniProtKB/TrEMBL;Acc:F9XB47]
Mycgr3G72635	Mycgr3T72635		5	2613082	2614713	Putative uncharacterized protein [Source:UniProtKB/TrEMBL;Acc:F9XB48]
Mycgr3G42777	Mycgr3T42777		5	2615958	2616629	Putative uncharacterized protein [Source:UniProtKB/TrEMBL;Acc:F9XB49]
Mycgr3G109679	Mycgr3T109679		5	2618225	2619289	Putative uncharacterized protein [Source:UniProtKB/TrEMBL;Acc:F9XB50]
Mycgr3G42806	Mycgr3T42806		5	2619573	2620052	Putative uncharacterized protein [Source:UniProtKB/TrEMBL;Acc:F9XB51]
Mycgr3G42503	Mycgr3T42503	MGSGA1	5	2620504	2622533	Putative glucan 1,4-alpha-glucosidase [Source:UniProtKB/TrEMBL;Acc:F9XB52]
Mycgr3G80995	Mycgr3T80995		5	2623505	2624525	Putative uncharacterized protein [Source:UniProtKB/TrEMBL;Acc:F9XB53]
Mycgr3G72642	Mycgr3T72642		5	2624697	2626655	Putative uncharacterized protein [Source:UniProtKB/TrEMBL;Acc:F9XB54]
Mycgr3G100364	Mycgr3T100364		5	2626911	2631252	Putative uncharacterized protein [Source:UniProtKB/TrEMBL;Acc:F9XB55]
Mycgr3G72646	Mycgr3T72646		5	2631468	2639399	Putative alpha 1,3 glucan synthase [Source:UniProtKB/TrEMBL;Acc:F9XB56]
Mycgr3G19663	Mycgr3T19663		5	2649600	2650018	Putative uncharacterized protein [Source:UniProtKB/TrEMBL;Acc:F9XB57]
Mycgr3G100367	Mycgr3T100367		5	2650734	2652724	Putative uncharacterized protein [Source:UniProtKB/TrEMBL;Acc:F9XB58]
Mycgr3G93564	Mycgr3T93564		5	2658172	2659120	Putative uncharacterized protein [Source:UniProtKB/TrEMBL;Acc:F9XB59]
Mycgr3G72657	Mycgr3T72657		5	2659505	2660768	Putative uncharacterized protein [Source:UniProtKB/TrEMBL;Acc:F9XB60]
Mycgr3G42345	Mycgr3T42345		5	2661263	2664871	Putative uncharacterized protein [Source:UniProtKB/TrEMBL;Acc:F9XB61]
Mycgr3G104684	Mycgr3T104684		5	2669412	2670335	Putative uncharacterized protein [Source:UniProtKB/TrEMBL;Acc:F9XB62]
Mycgr3G72659	Mycgr3T72659	MGSPR1	5	2690164	2691472	Subtilisin-like protease [Source:UniProtKB/TrEMBL;Acc:F9XB63]
Mycgr3G93569	Mycgr3T93569		5	2693986	2695930	Putative uncharacterized protein [Source:UniProtKB/TrEMBL;Acc:F9XB64]
Mycgr3G72662	Mycgr3T72662		5	2697112	2698194	Putative uncharacterized protein [Source:UniProtKB/TrEMBL;Acc:F9XB65]
Mycgr3G100372	Mycgr3T100372		5	2698924	2699991	Putative uncharacterized protein [Source:UniProtKB/TrEMBL;Acc:F9XB66]
Mycgr3G23658	Mycgr3T23658		5	2700731	2702144	Catalase-like protein [Source:UniProtKB/TrEMBL;Acc:F9XB67]
Mycgr3G86308	Mycgr3T86308		5	2706659	2707660	Putative uncharacterized protein [Source:UniProtKB/TrEMBL;Acc:F9XB68]
Mycgr3G72668	Mycgr3T72668		5	2707889	2709283	Putative uncharacterized protein [Source:UniProtKB/TrEMBL;Acc:F9XB69]
Mycgr3G104688	Mycgr3T104688		5	2711860	2712488	Putative uncharacterized protein [Source:UniProtKB/TrEMBL;Acc:F9XB70]
Mycgr3G93574	Mycgr3T93574		5	2715766	2719507	Putative uncharacterized protein [Source:UniProtKB/TrEMBL;Acc:F9XB71]
Mycgr3G93575	Mycgr3T93575		5	2725183	2727023	Putative uncharacterized protein [Source:UniProtKB/TrEMBL;Acc:F9XB72]
Mycgr3G27796	Mycgr3T27796		5	2727568	2728188	Putative uncharacterized protein [Source:UniProtKB/TrEMBL;Acc:F9XB73]
Mycgr3G41701	Mycgr3T41701		5	2731812	2732707	Putative uncharacterized protein [Source:UniProtKB/TrEMBL;Acc:F9XB74]
Mycgr3G72674	Mycgr3T72674		5	2733172	2734639	Putative uncharacterized protein [Source:UniProtKB/TrEMBL;Acc:F9XB75]
Mycgr3G93579	Mycgr3T93579		5	2734894	2736522	Putative uncharacterized protein [Source:UniProtKB/TrEMBL;Acc:F9XB76]
Mycgr3G41446	Mycgr3T41446		5	2737276	2737923	Putative uncharacterized protein [Source:UniProtKB/TrEMBL;Acc:F9XBI5]
Mycgr3G72679	Mycgr3T72679		5	2739766	2740747	Putative uncharacterized protein [Source:UniProtKB/TrEMBL;Acc:F9XBI6]
Mycgr3G93582	Mycgr3T93582		5	2741308	2742227	Putative uncharacterized protein [Source:UniProtKB/TrEMBL;Acc:F9XBI7]
Mycgr3G72682	Mycgr3T72682		5	2742833	2744508	Putative zinc/cadmium transporter [Source:UniProtKB/TrEMBL;Acc:F9XBI8]
Mycgr3G93584	Mycgr3T93584		5	2748070	2749305	Putative uncharacterized protein [Source:UniProtKB/TrEMBL;Acc:F9XBI9]
Mycgr3G93585	Mycgr3T93585		5	2753009	2755093	Putative uncharacterized protein [Source:UniProtKB/TrEMBL;Acc:F9XBJ0]
Mycgr3G93586	Mycgr3T93586		5	2755561	2756478	Putative uncharacterized protein [Source:UniProtKB/TrEMBL;Acc:F9XBJ1]
Mycgr3G93587	Mycgr3T93587		5	2756855	2758194	Putative uncharacterized protein [Source:UniProtKB/TrEMBL;Acc:F9XBJ2]
Mycgr3G93588	Mycgr3T93588		5	2759113	2765417	Putative uncharacterized protein [Source:UniProtKB/TrEMBL;Acc:F9XBJ3]
Mycgr3G86313	Mycgr3T86313	MGTPK3	5	2767413	2769542	Putative uncharacterized protein MgTpk3 [Source:UniProtKB/TrEMBL;Acc:F9XBJ4]
Mycgr3G109694	Mycgr3T109694		5	2770700	2772427	Putative uncharacterized protein [Source:UniProtKB/TrEMBL;Acc:F9XBJ5]
Mycgr3G59551	Mycgr3T59551	PGI	5	2773357	2775413	Glucose-6-phosphate isomerase [Source:UniProtKB/TrEMBL;Acc:F9XBJ6]
Mycgr3G12986	Mycgr3T12986	HXA2401	5	2775849	2777324	Histone acetyltransferase complex subunit [Source:UniProtKB/TrEMBL;Acc:F9XBJ7]
Mycgr3G93593	Mycgr3T93593		5	2778175	2780950	Putative uncharacterized protein [Source:UniProtKB/TrEMBL;Acc:F9XBJ8]
Mycgr3G93594	Mycgr3T93594		5	2781635	2782501	Putative uncharacterized protein [Source:UniProtKB/TrEMBL;Acc:F9XBJ9]
Mycgr3G42647	Mycgr3T42647	MGGUS1	5	2782783	2784759	Putative beta-glucuronidase [Source:UniProtKB/TrEMBL;Acc:F9XBK0]
Mycgr3G41898	Mycgr3T41898		5	2790680	2791709	Putative uncharacterized protein [Source:UniProtKB/TrEMBL;Acc:F9XBK1]
Mycgr3G104697	Mycgr3T104697		5	2792882	2793612	Putative uncharacterized protein [Source:UniProtKB/TrEMBL;Acc:F9XBK2]
Mycgr3G93598	Mycgr3T93598		5	2793777	2795543	Putative uncharacterized protein [Source:UniProtKB/TrEMBL;Acc:F9XBK3]
Mycgr3G109697	Mycgr3T109697		5	2797490	2800149
EFMGRG00000000092	EFMGRT00000000092	tRNA-Cys	6	5112	5183	tRNA-Cys for anticodon ACA [Source:TRNASCAN_SE;Acc:tRNA-Cys]
Mycgr3G43467	Mycgr3T43467		6	67048	68601	Putative uncharacterized protein [Source:UniProtKB/TrEMBL;Acc:F9XE17]
Mycgr3G72695	Mycgr3T72695		6	69014	69604	Putative uncharacterized protein [Source:UniProtKB/TrEMBL;Acc:F9XE18]
Mycgr3G100383	Mycgr3T100383		6	69597	71596	Putative uncharacterized protein [Source:UniProtKB/TrEMBL;Acc:F9XE19]
Mycgr3G72701	Mycgr3T72701		6	72339	74547	Putative uncharacterized protein [Source:UniProtKB/TrEMBL;Acc:F9XE20]
Mycgr3G43486	Mycgr3T43486		6	75049	75933	Putative uncharacterized protein [Source:UniProtKB/TrEMBL;Acc:F9XE21]
Mycgr3G86328	Mycgr3T86328		6	76073	77900	Putative uncharacterized protein [Source:UniProtKB/TrEMBL;Acc:F9XE22]
Mycgr3G43418	Mycgr3T43418		6	78368	78937	Putative uncharacterized protein [Source:UniProtKB/TrEMBL;Acc:F9XE23]
Mycgr3G44213	Mycgr3T44213		6	79249	80537	Putative uncharacterized protein [Source:UniProtKB/TrEMBL;Acc:F9XE24]
Mycgr3G44386	Mycgr3T44386		6	81006	83850	Putative uncharacterized protein [Source:UniProtKB/TrEMBL;Acc:F9XE25]
Mycgr3G43925	Mycgr3T43925		6	84106	86260	Putative uncharacterized protein [Source:UniProtKB/TrEMBL;Acc:F9XE26]
Mycgr3G44411	Mycgr3T44411		6	86801	87015	Putative uncharacterized protein [Source:UniProtKB/TrEMBL;Acc:F9XE27]
Mycgr3G43059	Mycgr3T43059		6	87406	89533	Putative uncharacterized protein [Source:UniProtKB/TrEMBL;Acc:F9XE28]
Mycgr3G43263	Mycgr3T43263		6	90181	92061	Putative uncharacterized protein [Source:UniProtKB/TrEMBL;Acc:F9XE29]
Mycgr3G72704	Mycgr3T72704		6	92557	93892	Putative uncharacterized protein [Source:UniProtKB/TrEMBL;Acc:F9XE30]
Mycgr3G93609	Mycgr3T93609		6	94059	94688	Putative uncharacterized protein [Source:UniProtKB/TrEMBL;Acc:F9XE31]
Mycgr3G100386	Mycgr3T100386		6	105209	106467	Putative uncharacterized protein [Source:UniProtKB/TrEMBL;Acc:F9XE32]
Mycgr3G43851	Mycgr3T43851		6	106974	108443	Putative uncharacterized protein [Source:UniProtKB/TrEMBL;Acc:F9XE33]
Mycgr3G15904	Mycgr3T15904	MGSPR6	6	108576	109597	Subtilisin-like protease [Source:UniProtKB/TrEMBL;Acc:F9XE34]
Mycgr3G93613	Mycgr3T93613		6	110751	112186	Putative uncharacterized protein [Source:UniProtKB/TrEMBL;Acc:F9XE35]
Mycgr3G72709	Mycgr3T72709	PKS4	6	112528	121853	Polyketide synthase [Source:UniProtKB/TrEMBL;Acc:F9XE36]
Mycgr3G93616	Mycgr3T93616		6	122499	123239	Putative uncharacterized protein [Source:UniProtKB/TrEMBL;Acc:F9XE37]
Mycgr3G93617	Mycgr3T93617		6	124836	125987	Putative uncharacterized protein [Source:UniProtKB/TrEMBL;Acc:F9XE38]
Mycgr3G93618	Mycgr3T93618		6	126642	128398	Putative uncharacterized protein [Source:UniProtKB/TrEMBL;Acc:F9XE39]
Mycgr3G93619	Mycgr3T93619		6	131680	132189	Putative uncharacterized protein [Source:UniProtKB/TrEMBL;Acc:F9XE40]
Mycgr3G44018	Mycgr3T44018		6	134467	135455	Putative uncharacterized protein [Source:UniProtKB/TrEMBL;Acc:F9XE41]
Mycgr3G72713	Mycgr3T72713		6	135906	137678	Putative uncharacterized protein [Source:UniProtKB/TrEMBL;Acc:F9XE42]
Mycgr3G86340	Mycgr3T86340		6	138045	139851	Putative uncharacterized protein [Source:UniProtKB/TrEMBL;Acc:F9XE43]
Mycgr3G93623	Mycgr3T93623		6	140593	141838	Putative uncharacterized protein [Source:UniProtKB/TrEMBL;Acc:F9XE44]
Mycgr3G93624	Mycgr3T93624		6	142562	144129	Putative uncharacterized protein [Source:UniProtKB/TrEMBL;Acc:F9XE45]
Mycgr3G93625	Mycgr3T93625		6	145083	146286	Putative uncharacterized protein [Source:UniProtKB/TrEMBL;Acc:F9XE46]
Mycgr3G109703	Mycgr3T109703		6	148845	150747	Putative major facilitator superfamily transporter [Source:UniProtKB/TrEMBL;Acc:F9XE47]
Mycgr3G109704	Mycgr3T109704		6	152830	154634	Putative uncharacterized protein [Source:UniProtKB/TrEMBL;Acc:F9XE48]
Mycgr3G27161	Mycgr3T27161		6	154790	155575	Putative uncharacterized protein [Source:UniProtKB/TrEMBL;Acc:F9XE49]
Mycgr3G104703	Mycgr3T104703		6	157044	157844	Putative uncharacterized protein [Source:UniProtKB/TrEMBL;Acc:F9XE50]
Mycgr3G104706	Mycgr3T104706		6	158972	159848	Putative uncharacterized protein [Source:UniProtKB/TrEMBL;Acc:F9XE51]
Mycgr3G43638	Mycgr3T43638		6	162136	163125	Putative uncharacterized protein [Source:UniProtKB/TrEMBL;Acc:F9XE52]
Mycgr3G86345	Mycgr3T86345		6	163518	164459	Putative uncharacterized protein [Source:UniProtKB/TrEMBL;Acc:F9XE53]
Mycgr3G93631	Mycgr3T93631		6	165093	167438	COG4 transport protein [Source:UniProtKB/TrEMBL;Acc:F9XE54]
Mycgr3G44328	Mycgr3T44328		6	167996	170251	Putative uncharacterized protein [Source:UniProtKB/TrEMBL;Acc:F9XE55]
Mycgr3G109706	Mycgr3T109706		6	177089	177685	Putative uncharacterized protein [Source:UniProtKB/TrEMBL;Acc:F9XEB0]
Mycgr3G104710	Mycgr3T104710		6	179204	179771	Putative uncharacterized protein [Source:UniProtKB/TrEMBL;Acc:F9XEB1]
Mycgr3G100391	Mycgr3T100391	HSP	6	179819	181205	DNA J-class molecular chaperone [Source:UniProtKB/TrEMBL;Acc:F9XEB2]
Mycgr3G109708	Mycgr3T109708		6	181521	182919	Putative uncharacterized protein [Source:UniProtKB/TrEMBL;Acc:F9XEB3]
Mycgr3G72725	Mycgr3T72725		6	183295	184814	Putative uncharacterized protein [Source:UniProtKB/TrEMBL;Acc:F9XEB4]
Mycgr3G109710	Mycgr3T109710		6	184812	185788	Putative uncharacterized protein [Source:UniProtKB/TrEMBL;Acc:F9XEB5]
Mycgr3G93638	Mycgr3T93638		6	215821	216585	Putative uncharacterized protein [Source:UniProtKB/TrEMBL;Acc:F9XEB6]
Mycgr3G93639	Mycgr3T93639		6	217036	217506	Putative uncharacterized protein [Source:UniProtKB/TrEMBL;Acc:F9XEB7]
Mycgr3G109711	Mycgr3T109711		6	219996	224329	Putative uncharacterized protein [Source:UniProtKB/TrEMBL;Acc:F9XEB8]
Mycgr3G93641	Mycgr3T93641		6	225114	226706	Putative uncharacterized protein [Source:UniProtKB/TrEMBL;Acc:F9XEB9]
Mycgr3G72728	Mycgr3T72728		6	232072	233583	Amino oxidase [Source:UniProtKB/TrEMBL;Acc:F9XEC0]
Mycgr3G72733	Mycgr3T72733		6	234234	235441	Putative uncharacterized protein [Source:UniProtKB/TrEMBL;Acc:F9XEC1]
Mycgr3G104715	Mycgr3T104715		6	237103	239319	Putative uncharacterized protein [Source:UniProtKB/TrEMBL;Acc:F9XEC2]
Mycgr3G109714	Mycgr3T109714		6	240964	243223	Putative uncharacterized protein [Source:UniProtKB/TrEMBL;Acc:F9XEC3]
Mycgr3G43384	Mycgr3T43384	MGGUS2	6	245480	247933	Putative beta-glucuronidase glycoside hydrolase family 2 [Source:UniProtKB/TrEMBL;Acc:F9XEC4]
Mycgr3G93647	Mycgr3T93647		6	250507	251474	Putative uncharacterized protein [Source:UniProtKB/TrEMBL;Acc:F9XEC5]
Mycgr3G59604	Mycgr3T59604	CPA	6	252833	254516	CPA zinc carboxipeptidase A [Source:UniProtKB/TrEMBL;Acc:F9XEC6]
Mycgr3G109716	Mycgr3T109716		6	255344	256256	Putative uncharacterized protein [Source:UniProtKB/TrEMBL;Acc:F9XEC7]
Mycgr3G59611	Mycgr3T59611		6	256502	259185	Putative uncharacterized protein [Source:UniProtKB/TrEMBL;Acc:F9XEC8]
Mycgr3G86354	Mycgr3T86354		6	261788	267604	SWI/SNF chromatin remodeling complex protein [Source:UniProtKB/TrEMBL;Acc:F9XEC9]
Mycgr3G104721	Mycgr3T104721		6	269018	270791	Peptidase M24 [Source:UniProtKB/TrEMBL;Acc:F9XED0]
Mycgr3G109721	Mycgr3T109721		6	272084	275187	Putative uncharacterized protein [Source:UniProtKB/TrEMBL;Acc:F9XED1]
Mycgr3G104723	Mycgr3T104723		6	276467	277113	Putative uncharacterized protein [Source:UniProtKB/TrEMBL;Acc:F9XED2]
Mycgr3G104725	Mycgr3T104725		6	281249	281952	Putative uncharacterized protein [Source:UniProtKB/TrEMBL;Acc:F9XED3]
Mycgr3G72759	Mycgr3T72759		6	283399	284110	Putative uncharacterized protein [Source:UniProtKB/TrEMBL;Acc:F9XED4]
Mycgr3G43578	Mycgr3T43578		6	288165	288743	Putative uncharacterized protein [Source:UniProtKB/TrEMBL;Acc:F9XED5]
Mycgr3G93658	Mycgr3T93658		6	289145	290234	Putative uncharacterized protein [Source:UniProtKB/TrEMBL;Acc:F9XED6]
Mycgr3G44453	Mycgr3T44453		6	291577	293012	Putative uncharacterized protein [Source:UniProtKB/TrEMBL;Acc:F9XED7]
Mycgr3G44262	Mycgr3T44262		6	294769	295779	Putative uncharacterized protein [Source:UniProtKB/TrEMBL;Acc:F9XED8]
Mycgr3G43113	Mycgr3T43113		6	295975	297381	Putative uncharacterized protein [Source:UniProtKB/TrEMBL;Acc:F9XED9]
Mycgr3G109725	Mycgr3T109725		6	297765	298551	Putative uncharacterized protein [Source:UniProtKB/TrEMBL;Acc:F9XEE0]
Mycgr3G94129	Mycgr3T94129		6	2376245	2378296	Putative uncharacterized protein [Source:UniProtKB/TrEMBL;Acc:F9XE95]
Mycgr3G73506	Mycgr3T73506	MG74783	6	2378546	2379729	Putative dolichyl-diphosphooligosaccharide-protein glycotransferase [Source:UniProtKB/TrEMBL;Acc:F9XE96]
Mycgr3G94131	Mycgr3T94131		6	2381173	2381583	Putative uncharacterized protein [Source:UniProtKB/TrEMBL;Acc:F9XE97]
Mycgr3G110004	Mycgr3T110004		6	2381989	2385328	Putative uncharacterized protein [Source:UniProtKB/TrEMBL;Acc:F9XE98]
Mycgr3G73508	Mycgr3T73508		6	2387263	2388704	Putative uncharacterized protein [Source:UniProtKB/TrEMBL;Acc:F9XE99]
Mycgr3G100608	Mycgr3T100608		6	2389171	2390121	Putative uncharacterized protein [Source:UniProtKB/TrEMBL;Acc:F9XEA0]
Mycgr3G86654	Mycgr3T86654		6	2391073	2392821	Putative uncharacterized protein [Source:UniProtKB/TrEMBL;Acc:F9XEA1]
Mycgr3G73513	Mycgr3T73513		6	2393046	2394537	Putative uncharacterized protein [Source:UniProtKB/TrEMBL;Acc:F9XEA2]
Mycgr3G43835	Mycgr3T43835		6	2395080	2395718	Putative uncharacterized protein [Source:UniProtKB/TrEMBL;Acc:F9XEA3]
Mycgr3G94138	Mycgr3T94138		6	2396274	2396984	Putative uncharacterized protein [Source:UniProtKB/TrEMBL;Acc:F9XEA4]
Mycgr3G73517	Mycgr3T73517		6	2397624	2399260	Putative uncharacterized protein [Source:UniProtKB/TrEMBL;Acc:F9XEA5]
Mycgr3G104997	Mycgr3T104997		6	2399354	2400089	Putative uncharacterized protein [Source:UniProtKB/TrEMBL;Acc:F9XEA6]
Mycgr3G105000	Mycgr3T105000		6	2400134	2400866	Putative uncharacterized protein [Source:UniProtKB/TrEMBL;Acc:F9XEA7]
Mycgr3G110009	Mycgr3T110009		6	2403949	2405075	Putative uncharacterized protein [Source:UniProtKB/TrEMBL;Acc:F9XEA8]
Mycgr3G43963	Mycgr3T43963		6	2406641	2408549	Putative uncharacterized protein [Source:UniProtKB/TrEMBL;Acc:F9XEA9]
Mycgr3G110011	Mycgr3T110011		6	2409612	2411615	Putative uncharacterized protein [Source:UniProtKB/TrEMBL;Acc:F9XEG4]
Mycgr3G43539	Mycgr3T43539		6	2412110	2413195	Putative uncharacterized protein [Source:UniProtKB/TrEMBL;Acc:F9XEG5]
EFMGRG00000000045	EFMGRT00000000045	tRNA-Cys	6	2433492	2433563	tRNA-Cys for anticodon ACA [Source:TRNASCAN_SE;Acc:tRNA-Cys]
Mycgr3G110012	Mycgr3T110012		6	2435537	2437703	Putative uncharacterized protein [Source:UniProtKB/TrEMBL;Acc:F9XEG6]
Mycgr3G86659	Mycgr3T86659	MGCYR1	6	2439914	2447630	Adenylate cyclase protein [Source:UniProtKB/TrEMBL;Acc:F9XEG7]
Mycgr3G94146	Mycgr3T94146		6	2448242	2449187	Putative uncharacterized protein [Source:UniProtKB/TrEMBL;Acc:F9XEG8]
Mycgr3G25111	Mycgr3T25111		6	2450162	2450962	Putative uncharacterized protein [Source:UniProtKB/TrEMBL;Acc:F9XEG9]
Mycgr3G73528	Mycgr3T73528		6	2452010	2454163	Putative uncharacterized protein [Source:UniProtKB/TrEMBL;Acc:F9XEH0]
Mycgr3G28226	Mycgr3T28226		6	2454534	2455156	Putative uncharacterized protein [Source:UniProtKB/TrEMBL;Acc:F9XEH1]
Mycgr3G73531	Mycgr3T73531		6	2456389	2459078	Putative uncharacterized protein [Source:UniProtKB/TrEMBL;Acc:F9XEH2]
Mycgr3G100614	Mycgr3T100614		6	2463099	2464365	Putative uncharacterized protein [Source:UniProtKB/TrEMBL;Acc:F9XEH3]
Mycgr3G73536	Mycgr3T73536		6	2464956	2467055	Putative uncharacterized protein [Source:UniProtKB/TrEMBL;Acc:F9XEH4]
Mycgr3G60394	Mycgr3T60394		6	2468673	2470314	Putative uncharacterized protein [Source:UniProtKB/TrEMBL;Acc:F9XEH5]
Mycgr3G110017	Mycgr3T110017		6	2470532	2471859	Putative uncharacterized protein [Source:UniProtKB/TrEMBL;Acc:F9XEH6]
Mycgr3G73544	Mycgr3T73544		6	2472874	2473981	Putative uncharacterized protein [Source:UniProtKB/TrEMBL;Acc:F9XEH7]
Mycgr3G73547	Mycgr3T73547		6	2474235	2475933	Putative uncharacterized protein [Source:UniProtKB/TrEMBL;Acc:F9XEH8]
Mycgr3G110020	Mycgr3T110020		6	2477789	2478594	Putative uncharacterized protein [Source:UniProtKB/TrEMBL;Acc:F9XEH9]
Mycgr3G43194	Mycgr3T43194		6	2479039	2480221	Putative uncharacterized protein [Source:UniProtKB/TrEMBL;Acc:F9XEI0]
Mycgr3G94158	Mycgr3T94158		6	2480806	2481384	Putative uncharacterized protein [Source:UniProtKB/TrEMBL;Acc:F9XEI1]
Mycgr3G81367	Mycgr3T81367		6	2481446	2481907	Putative uncharacterized protein [Source:UniProtKB/TrEMBL;Acc:F9XEI2]
Mycgr3G73550	Mycgr3T73550		6	2483052	2485799	Putative uncharacterized protein [Source:UniProtKB/TrEMBL;Acc:F9XEI3]
Mycgr3G43397	Mycgr3T43397		6	2487393	2488495	Putative uncharacterized protein [Source:UniProtKB/TrEMBL;Acc:F9XEI4]
Mycgr3G100618	Mycgr3T100618		6	2490082	2492894	Putative uncharacterized protein [Source:UniProtKB/TrEMBL;Acc:F9XEI5]
Mycgr3G14038	Mycgr3T14038		6	2506918	2507987	Putative uncharacterized protein [Source:UniProtKB/TrEMBL;Acc:F9XEI6]
Mycgr3G100619	Mycgr3T100619		6	2508066	2509470	Putative uncharacterized protein [Source:UniProtKB/TrEMBL;Acc:F9XEI7]
Mycgr3G73558	Mycgr3T73558		6	2509651	2511426	Putative uncharacterized protein [Source:UniProtKB/TrEMBL;Acc:F9XEI8]
Mycgr3G86671	Mycgr3T86671		6	2511602	2513827	Putative uncharacterized protein [Source:UniProtKB/TrEMBL;Acc:F9XEI9]
Mycgr3G94167	Mycgr3T94167		6	2514780	2517365	Putative uncharacterized protein [Source:UniProtKB/TrEMBL;Acc:F9XEJ0]
Mycgr3G86672	Mycgr3T86672		6	2519326	2521077	Putative uncharacterized protein [Source:UniProtKB/TrEMBL;Acc:F9XEJ1]
Mycgr3G19839	Mycgr3T19839		6	2524774	2530290	Putative uncharacterized protein [Source:UniProtKB/TrEMBL;Acc:F9XEJ2]
Mycgr3G94170	Mycgr3T94170		6	2530942	2531614	Putative uncharacterized protein [Source:UniProtKB/TrEMBL;Acc:F9XEJ3]
Mycgr3G110027	Mycgr3T110027		6	2570938	2573598	Putative uncharacterized protein [Source:UniProtKB/TrEMBL;Acc:F9XEJ4]
Mycgr3G44322	Mycgr3T44322		6	2575460	2576877	Putative uncharacterized protein [Source:UniProtKB/TrEMBL;Acc:F9XEJ5]
Mycgr3G94173	Mycgr3T94173		6	2578060	2579034	Putative uncharacterized protein [Source:UniProtKB/TrEMBL;Acc:F9XEJ6]
Mycgr3G43399	Mycgr3T43399		6	2579406	2581076	Putative uncharacterized protein [Source:UniProtKB/TrEMBL;Acc:F9XEJ7]
Mycgr3G43883	Mycgr3T43883		6	2581189	2583594	Putative uncharacterized protein [Source:UniProtKB/TrEMBL;Acc:F9XEJ8]
Mycgr3G43167	Mycgr3T43167		6	2584035	2588883	Putative uncharacterized protein [Source:UniProtKB/TrEMBL;Acc:F9XEJ9]
Mycgr3G14552	Mycgr3T14552		6	2589166	2590234	Putative uncharacterized protein [Source:UniProtKB/TrEMBL;Acc:F9XEK0]
Mycgr3G94177	Mycgr3T94177		6	2590251	2592427	Putative uncharacterized protein [Source:UniProtKB/TrEMBL;Acc:F9XEK1]
Mycgr3G73568	Mycgr3T73568		6	2592673	2593787	Putative uncharacterized protein [Source:UniProtKB/TrEMBL;Acc:F9XEK2]
Mycgr3G12394	Mycgr3T12394		6	2594346	2595617	Putative uncharacterized protein [Source:UniProtKB/TrEMBL;Acc:F9XEK3]
Mycgr3G60426	Mycgr3T60426		6	2596178	2597450	Putative uncharacterized protein [Source:UniProtKB/TrEMBL;Acc:F9XEK4]
Mycgr3G73576	Mycgr3T73576		6	2597738	2599101	Putative uncharacterized protein [Source:UniProtKB/TrEMBL;Acc:F9XEK5]
Mycgr3G73579	Mycgr3T73579		6	2599234	2600654	Putative uncharacterized protein [Source:UniProtKB/TrEMBL;Acc:F9XEK6]
Mycgr3G73582	Mycgr3T73582		6	2601142	2602301	Putative uncharacterized protein [Source:UniProtKB/TrEMBL;Acc:F9XEK7]
Mycgr3G94183	Mycgr3T94183		6	2607209	2609092	Putative uncharacterized protein [Source:UniProtKB/TrEMBL;Acc:F9XEK8]
Mycgr3G105015	Mycgr3T105015		6	2609502	2610225	Putative uncharacterized protein [Source:UniProtKB/TrEMBL;Acc:F9XEK9]
Mycgr3G94185	Mycgr3T94185		6	2611174	2612973	Putative uncharacterized protein [Source:UniProtKB/TrEMBL;Acc:F9XEL0]
Mycgr3G43806	Mycgr3T43806		6	2613640	2614901	Putative uncharacterized protein [Source:UniProtKB/TrEMBL;Acc:F9XEL1]
Mycgr3G73589	Mycgr3T73589		6	2616065	2618109	Putative uncharacterized protein [Source:UniProtKB/TrEMBL;Acc:F9XEL2]
Mycgr3G21205	Mycgr3T21205		6	2620218	2622855	Putative uncharacterized protein [Source:UniProtKB/TrEMBL;Acc:F9XEL3]
Mycgr3G43593	Mycgr3T43593		6	2623825	2624463	Putative uncharacterized protein [Source:UniProtKB/TrEMBL;Acc:F9XEL4]
Mycgr3G86683	Mycgr3T86683		6	2627099	2629447	Putative uncharacterized protein [Source:UniProtKB/TrEMBL;Acc:F9XEL5]
Mycgr3G100626	Mycgr3T100626		6	2629659	2633068	Putative uncharacterized protein [Source:UniProtKB/TrEMBL;Acc:F9XEL6]
Mycgr3G44078	Mycgr3T44078	MGTLP1	6	2633197	2636346	Peptidase, trypsin-like protein [Source:UniProtKB/TrEMBL;Acc:F9XEL7]
Mycgr3G94193	Mycgr3T94193		6	2639924	2642047	Putative uncharacterized protein [Source:UniProtKB/TrEMBL;Acc:F9XEL8]
Mycgr3G60448	Mycgr3T60448		6	2642653	2643431	Putative uncharacterized protein [Source:UniProtKB/TrEMBL;Acc:F9XEL9]
Mycgr3G94194	Mycgr3T94194		6	2644022	2644803	Putative uncharacterized protein [Source:UniProtKB/TrEMBL;Acc:F9XEM0]
Mycgr3G73598	Mycgr3T73598		6	2646364	2648216	Putative uncharacterized protein [Source:UniProtKB/TrEMBL;Acc:F9XEM1]
Mycgr3G94196	Mycgr3T94196		6	2648434	2653602	Putative uncharacterized protein [Source:UniProtKB/TrEMBL;Acc:F9XEM2]
Mycgr3G94197	Mycgr3T94197		6	2657289	2658881	Putative uncharacterized protein [Source:UniProtKB/TrEMBL;Acc:F9XEM3]
Mycgr3G73600	Mycgr3T73600		7	8762	12445	Putative uncharacterized protein [Source:UniProtKB/TrEMBL;Acc:F9XG60]
Mycgr3G73604	Mycgr3T73604		7	12890	14812	Putative uncharacterized protein [Source:UniProtKB/TrEMBL;Acc:F9XG61]
Mycgr3G110040	Mycgr3T110040		7	14953	16259	Putative uncharacterized protein [Source:UniProtKB/TrEMBL;Acc:F9XG62]
Mycgr3G94201	Mycgr3T94201		7	17641	18372	Putative uncharacterized protein [Source:UniProtKB/TrEMBL;Acc:F9XG63]
Mycgr3G86690	Mycgr3T86690		7	18946	20917	Putative uncharacterized protein [Source:UniProtKB/TrEMBL;Acc:F9XG64]
Mycgr3G105021	Mycgr3T105021		7	21046	22238	Putative uncharacterized protein [Source:UniProtKB/TrEMBL;Acc:F9XG65]
Mycgr3G105024	Mycgr3T105024		7	22562	24342	Putative uncharacterized protein [Source:UniProtKB/TrEMBL;Acc:F9XG66]
Mycgr3G16788	Mycgr3T16788		7	24911	25783	Putative uncharacterized protein [Source:UniProtKB/TrEMBL;Acc:F9XG67]
Mycgr3G44780	Mycgr3T44780	CYP-52	7	26515	28081	Putative P450 monooxygenase [Source:UniProtKB/TrEMBL;Acc:F9XG68]
Mycgr3G12051	Mycgr3T12051		7	29080	30510	Putative uncharacterized protein [Source:UniProtKB/TrEMBL;Acc:F9XG69]
Mycgr3G25122	Mycgr3T25122		7	32993	33970	Putative uncharacterized protein [Source:UniProtKB/TrEMBL;Acc:F9XG70]
Mycgr3G110044	Mycgr3T110044	MFS1	7	36006	38623	Major facilitator superfamily transporter [Source:UniProtKB/TrEMBL;Acc:A4ZGP3]
Mycgr3G73616	Mycgr3T73616	PYC	7	38994	43057	Pyruvate carboxylase [Source:UniProtKB/TrEMBL;Acc:F9XGC6]
Mycgr3G105030	Mycgr3T105030		7	45580	46668	Putative uncharacterized protein [Source:UniProtKB/TrEMBL;Acc:F9XGC7]
Mycgr3G94211	Mycgr3T94211		7	56794	57782	Putative uncharacterized protein [Source:UniProtKB/TrEMBL;Acc:F9XGC8]
Mycgr3G45546	Mycgr3T45546		7	58997	60903	Putative uncharacterized protein [Source:UniProtKB/TrEMBL;Acc:F9XGC9]
Mycgr3G110047	Mycgr3T110047	MGASP4	7	62348	64716	Aspartyl protease [Source:UniProtKB/TrEMBL;Acc:F9XGD0]
EFMGRG00000000126	EFMGRT00000000126	8s_rRNA	7	65031	65145	8s_rRNA [Source:RNAMMER;Acc:8s_rRNA]
Mycgr3G86699	Mycgr3T86699		7	67672	68720	Putative uncharacterized protein [Source:UniProtKB/TrEMBL;Acc:F9XGD1]
Mycgr3G26779	Mycgr3T26779		7	69066	69948	Putative uncharacterized protein [Source:UniProtKB/TrEMBL;Acc:F9XGD2]
Mycgr3G73620	Mycgr3T73620		7	70109	71127	Putative uncharacterized protein [Source:UniProtKB/TrEMBL;Acc:F9XGD3]
Mycgr3G94216	Mycgr3T94216		7	71594	72214	Putative uncharacterized protein [Source:UniProtKB/TrEMBL;Acc:F9XGD4]
Mycgr3G73621	Mycgr3T73621		7	74071	75174	L-asparaginase [Source:UniProtKB/TrEMBL;Acc:F9XGD5]
Mycgr3G110048	Mycgr3T110048		7	79976	80505	Putative uncharacterized protein [Source:UniProtKB/TrEMBL;Acc:F9XGD6]
Mycgr3G73624	Mycgr3T73624		7	80839	81533	Putative uncharacterized protein [Source:UniProtKB/TrEMBL;Acc:F9XGD7]
Mycgr3G94220	Mycgr3T94220		7	82883	83314	Putative uncharacterized protein [Source:UniProtKB/TrEMBL;Acc:F9XGD8]
Mycgr3G60481	Mycgr3T60481		7	84031	84916	Putative uncharacterized protein [Source:UniProtKB/TrEMBL;Acc:F9XGD9]
Mycgr3G45599	Mycgr3T45599		7	87479	90529	Putative uncharacterized protein [Source:UniProtKB/TrEMBL;Acc:F9XGE0]
Mycgr3G94223	Mycgr3T94223		7	91643	94402	Putative uncharacterized protein [Source:UniProtKB/TrEMBL;Acc:F9XGE1]
Mycgr3G94224	Mycgr3T94224		7	95570	96936	Putative uncharacterized protein [Source:UniProtKB/TrEMBL;Acc:F9XGE2]
Mycgr3G86704	Mycgr3T86704		7	97893	98810	Putative uncharacterized protein [Source:UniProtKB/TrEMBL;Acc:F9XGE3]
Mycgr3G94226	Mycgr3T94226		7	99749	100258	Putative uncharacterized protein [Source:UniProtKB/TrEMBL;Acc:F9XGE4]
Mycgr3G44834	Mycgr3T44834		7	107877	108368	Putative uncharacterized protein [Source:UniProtKB/TrEMBL;Acc:F9XGE5]
Mycgr3G110052	Mycgr3T110052		7	118461	119435	Putative uncharacterized protein [Source:UniProtKB/TrEMBL;Acc:F9XGE6]
Mycgr3G29504	Mycgr3T29504		7	123897	124178	Putative uncharacterized protein [Source:UniProtKB/TrEMBL;Acc:F9XGE7]
Mycgr3G45551	Mycgr3T45551		7	132085	132270	Putative uncharacterized protein [Source:UniProtKB/TrEMBL;Acc:F9XGF2]
Mycgr3G81397	Mycgr3T81397		7	133851	134469	Putative uncharacterized protein [Source:UniProtKB/TrEMBL;Acc:F9XGE9]
Mycgr3G94230	Mycgr3T94230		7	134662	137349	Putative uncharacterized protein [Source:UniProtKB/TrEMBL;Acc:F9XGF0]
Mycgr3G44586	Mycgr3T44586		7	156915	157718	Putative uncharacterized protein [Source:UniProtKB/TrEMBL;Acc:F9XGF1]
Mycgr3G45399	Mycgr3T45399		7	170345	170530	Putative uncharacterized protein [Source:UniProtKB/TrEMBL;Acc:F9XGF2]
Mycgr3G94232	Mycgr3T94232		7	181043	184455	Putative uncharacterized protein [Source:UniProtKB/TrEMBL;Acc:F9XGF3]
EFMGRG00000000032	EFMGRT00000000032	8s_rRNA	7	187238	187352	8s_rRNA [Source:RNAMMER;Acc:8s_rRNA]
Mycgr3G86705	Mycgr3T86705		7	190195	191200	Putative uncharacterized protein [Source:UniProtKB/TrEMBL;Acc:F9XGF4]
Mycgr3G10502	Mycgr3T10502		7	192613	195564	Putative uncharacterized protein [Source:UniProtKB/TrEMBL;Acc:F9XGF5]
Mycgr3G73635	Mycgr3T73635		7	196245	198206	Putative uncharacterized protein [Source:UniProtKB/TrEMBL;Acc:F9XGF6]
Mycgr3G86707	Mycgr3T86707		7	198928	199155	Putative uncharacterized protein [Source:UniProtKB/TrEMBL;Acc:F9XGF7]
Mycgr3G30937	Mycgr3T30937		7	199349	199819	Putative uncharacterized protein [Source:UniProtKB/TrEMBL;Acc:F9XGF8]
Mycgr3G86708	Mycgr3T86708	MGSTT4	7	201093	206705	Phosphatidylinositol-4-kinase [Source:UniProtKB/TrEMBL;Acc:F9XGF9]
Mycgr3G45630	Mycgr3T45630		7	212429	213787	Putative uncharacterized protein [Source:UniProtKB/TrEMBL;Acc:F9XGG0]
Mycgr3G100643	Mycgr3T100643		7	215048	215885	Putative uncharacterized protein [Source:UniProtKB/TrEMBL;Acc:F9XGG1]
Mycgr3G105041	Mycgr3T105041		7	216725	217452	Putative uncharacterized protein [Source:UniProtKB/TrEMBL;Acc:F9XGG2]
Mycgr3G94239	Mycgr3T94239		7	217651	218202	Putative uncharacterized protein [Source:UniProtKB/TrEMBL;Acc:F9XGG3]
Mycgr3G110058	Mycgr3T110058		7	220311	222095	Putative uncharacterized protein [Source:UniProtKB/TrEMBL;Acc:F9XGG4]
Mycgr3G110059	Mycgr3T110059		7	222268	224038	Putative uncharacterized protein [Source:UniProtKB/TrEMBL;Acc:F9XGG5]
Mycgr3G45624	Mycgr3T45624		7	227643	227846	Putative uncharacterized protein [Source:UniProtKB/TrEMBL;Acc:F9XGG6]
Mycgr3G105042	Mycgr3T105042		7	228003	228750	Putative uncharacterized protein [Source:UniProtKB/TrEMBL;Acc:F9XGG7]
Mycgr3G73649	Mycgr3T73649		7	229130	231471	Putative uncharacterized protein [Source:UniProtKB/TrEMBL;Acc:F9XGG8]
Mycgr3G100647	Mycgr3T100647	EXG11	7	234265	236055	Putative glucan 1,3-beta-glucosidase [Source:UniProtKB/TrEMBL;Acc:F9XGG9]
Mycgr3G86714	Mycgr3T86714		7	236936	238908	Putative uncharacterized protein [Source:UniProtKB/TrEMBL;Acc:F9XGH0]
Mycgr3G94245	Mycgr3T94245		7	239596	240815	Putative uncharacterized protein [Source:UniProtKB/TrEMBL;Acc:F9XGH1]
Mycgr3G60505	Mycgr3T60505		7	241472	243961	Putative uncharacterized protein [Source:UniProtKB/TrEMBL;Acc:F9XGH2]
Mycgr3G94247	Mycgr3T94247		7	247535	248416	Putative uncharacterized protein [Source:UniProtKB/TrEMBL;Acc:F9XGH3]
Mycgr3G44913	Mycgr3T44913		7	251410	252852	Putative uncharacterized protein [Source:UniProtKB/TrEMBL;Acc:F9XGH4]
Mycgr3G45154	Mycgr3T45154		7	256243	258121	Putative uncharacterized protein [Source:UniProtKB/TrEMBL;Acc:F9XGH5]
Mycgr3G94250	Mycgr3T94250		7	258568	260106	Putative uncharacterized protein [Source:UniProtKB/TrEMBL;Acc:F9XGH6]
Mycgr3G100649	Mycgr3T100649		7	263827	264330	Putative uncharacterized protein [Source:UniProtKB/TrEMBL;Acc:F9XGH7]
Mycgr3G105049	Mycgr3T105049		7	266069	266850	Putative uncharacterized protein [Source:UniProtKB/TrEMBL;Acc:F9XGH8]
Mycgr3G73661	Mycgr3T73661		7	268382	269942	Putative uncharacterized protein [Source:UniProtKB/TrEMBL;Acc:F9XGH9]
Mycgr3G30969	Mycgr3T30969		7	270973	271424	Putative uncharacterized protein [Source:UniProtKB/TrEMBL;Acc:F9XGI0]
Mycgr3G110066	Mycgr3T110066		7	272876	273952	Putative uncharacterized protein [Source:UniProtKB/TrEMBL;Acc:F9XEM4]
Mycgr3G105053	Mycgr3T105053	IDH1	7	275336	276946	Isocitrate dehydrogenase [NAD] subunit 1 [Source:UniProtKB/TrEMBL;Acc:F9XEM5]
Mycgr3G45618	Mycgr3T45618		7	277166	277960	Putative uncharacterized protein [Source:UniProtKB/TrEMBL;Acc:F9XEM6]
Mycgr3G100653	Mycgr3T100653		7	278250	279437	Putative uncharacterized protein [Source:UniProtKB/TrEMBL;Acc:F9XEM7]
Mycgr3G73671	Mycgr3T73671		7	280312	282387	Putative uncharacterized protein [Source:UniProtKB/TrEMBL;Acc:F9XEM8]
Mycgr3G44641	Mycgr3T44641		7	286321	288579	Putative uncharacterized protein [Source:UniProtKB/TrEMBL;Acc:F9XEM9]
Mycgr3G110071	Mycgr3T110071		7	289312	290488	Putative uncharacterized protein [Source:UniProtKB/TrEMBL;Acc:F9XEN0]
Mycgr3G73676	Mycgr3T73676		7	290731	291562	Putative uncharacterized protein [Source:UniProtKB/TrEMBL;Acc:F9XEN1]
Mycgr3G100657	Mycgr3T100657	QA4.2	7	292727	293782	Putative 4-hydroxyphenylpyruvate dioxygenase [Source:UniProtKB/TrEMBL;Acc:F9XEN2]
Mycgr3G73683	Mycgr3T73683		7	294234	295504	Putative uncharacterized protein [Source:UniProtKB/TrEMBL;Acc:F9XEN3]
Mycgr3G45243	Mycgr3T45243		7	295941	296235	Putative uncharacterized protein [Source:UniProtKB/TrEMBL;Acc:F9XEN4]
Mycgr3G110075	Mycgr3T110075		7	297551	299410	Putative uncharacterized protein [Source:UniProtKB/TrEMBL;Acc:F9XEN5]
Mycgr3G94800	Mycgr3T94800		7	2370376	2371245	Putative uncharacterized protein [Source:UniProtKB/TrEMBL;Acc:F9XF73]
Mycgr3G94801	Mycgr3T94801		7	2373514	2374703	Putative uncharacterized protein [Source:UniProtKB/TrEMBL;Acc:F9XF74]
Mycgr3G94802	Mycgr3T94802		7	2376733	2377743	Putative uncharacterized protein [Source:UniProtKB/TrEMBL;Acc:F9XF75]
Mycgr3G94803	Mycgr3T94803		7	2379799	2381663	Putative uncharacterized protein [Source:UniProtKB/TrEMBL;Acc:F9XF76]
Mycgr3G94804	Mycgr3T94804		7	2384556	2385455	Putative uncharacterized protein [Source:UniProtKB/TrEMBL;Acc:F9XF77]
Mycgr3G94805	Mycgr3T94805		7	2387389	2388273	Putative uncharacterized protein [Source:UniProtKB/TrEMBL;Acc:F9XF78]
Mycgr3G94806	Mycgr3T94806		7	2390636	2391747	Putative uncharacterized protein [Source:UniProtKB/TrEMBL;Acc:F9XF79]
Mycgr3G94807	Mycgr3T94807		7	2392176	2393979	Putative uncharacterized protein [Source:UniProtKB/TrEMBL;Acc:F9XF80]
Mycgr3G94808	Mycgr3T94808		7	2394970	2395991	Putative uncharacterized protein [Source:UniProtKB/TrEMBL;Acc:F9XF81]
Mycgr3G94809	Mycgr3T94809		7	2397396	2398388	Putative uncharacterized protein [Source:UniProtKB/TrEMBL;Acc:F9XF82]
Mycgr3G94810	Mycgr3T94810		7	2401066	2402344	Putative uncharacterized protein [Source:UniProtKB/TrEMBL;Acc:F9XF83]
Mycgr3G94811	Mycgr3T94811		7	2403667	2404461	Putative uncharacterized protein [Source:UniProtKB/TrEMBL;Acc:F9XF84]
Mycgr3G94812	Mycgr3T94812		7	2405968	2406351	Putative uncharacterized protein [Source:UniProtKB/TrEMBL;Acc:F9XF85]
Mycgr3G94813	Mycgr3T94813		7	2406904	2408285	Putative uncharacterized protein [Source:UniProtKB/TrEMBL;Acc:F9XF86]
Mycgr3G94814	Mycgr3T94814		7	2409068	2410893	Putative uncharacterized protein [Source:UniProtKB/TrEMBL;Acc:F9XF87]
Mycgr3G94815	Mycgr3T94815		7	2411257	2412292	Putative uncharacterized protein [Source:UniProtKB/TrEMBL;Acc:F9XF88]
Mycgr3G94816	Mycgr3T94816		7	2413410	2413961	Putative uncharacterized protein [Source:UniProtKB/TrEMBL;Acc:F9XF89]
Mycgr3G94817	Mycgr3T94817		7	2414658	2418480	Putative uncharacterized protein [Source:UniProtKB/TrEMBL;Acc:F9XFE4]
Mycgr3G94818	Mycgr3T94818		7	2420130	2421563	Putative uncharacterized protein [Source:UniProtKB/TrEMBL;Acc:F9XFE5]
EFMGRG00000000056	EFMGRT00000000056	U4	7	2422496	2422632	U4 spliceosomal RNA [Source:RFAM;Acc:RF00015]
Mycgr3G94819	Mycgr3T94819		7	2425321	2426094	Putative uncharacterized protein [Source:UniProtKB/TrEMBL;Acc:F9XFE6]
Mycgr3G94820	Mycgr3T94820		7	2427042	2427851	Putative uncharacterized protein [Source:UniProtKB/TrEMBL;Acc:F9XFE7]
Mycgr3G94821	Mycgr3T94821		7	2429017	2430024	Putative uncharacterized protein [Source:UniProtKB/TrEMBL;Acc:F9XFE8]
Mycgr3G94822	Mycgr3T94822		7	2431540	2432257	Putative uncharacterized protein [Source:UniProtKB/TrEMBL;Acc:F9XFE9]
Mycgr3G94823	Mycgr3T94823		7	2434573	2435587	Putative uncharacterized protein [Source:UniProtKB/TrEMBL;Acc:F9XFF0]
Mycgr3G94824	Mycgr3T94824		7	2436677	2437606	Putative uncharacterized protein [Source:UniProtKB/TrEMBL;Acc:F9XFF1]
Mycgr3G94825	Mycgr3T94825		7	2438238	2439194	Putative uncharacterized protein [Source:UniProtKB/TrEMBL;Acc:F9XFF2]
Mycgr3G94826	Mycgr3T94826		7	2440069	2441030	Putative uncharacterized protein [Source:UniProtKB/TrEMBL;Acc:F9XFF3]
Mycgr3G94827	Mycgr3T94827		7	2442208	2444330	Putative uncharacterized protein [Source:UniProtKB/TrEMBL;Acc:F9XFF4]
Mycgr3G94828	Mycgr3T94828		7	2444988	2446015	Putative uncharacterized protein [Source:UniProtKB/TrEMBL;Acc:F9XFF5]
Mycgr3G94829	Mycgr3T94829		7	2449448	2450146	Putative uncharacterized protein [Source:UniProtKB/TrEMBL;Acc:F9XFF6]
Mycgr3G94830	Mycgr3T94830		7	2450774	2451835	Putative uncharacterized protein [Source:UniProtKB/TrEMBL;Acc:F9XFF7]
Mycgr3G94831	Mycgr3T94831		7	2452188	2452905	Putative uncharacterized protein [Source:UniProtKB/TrEMBL;Acc:F9XFF8]
Mycgr3G94832	Mycgr3T94832		7	2453294	2454036	Putative uncharacterized protein [Source:UniProtKB/TrEMBL;Acc:F9XFF9]
Mycgr3G94833	Mycgr3T94833		7	2456488	2457265	Putative uncharacterized protein [Source:UniProtKB/TrEMBL;Acc:F9XFG0]
Mycgr3G94834	Mycgr3T94834		7	2458371	2458984	Putative uncharacterized protein [Source:UniProtKB/TrEMBL;Acc:F9XFG1]
EFMGRG00000000084	EFMGRT00000000084	tRNA-Val	7	2459697	2459828	tRNA-Val for anticodon CAC [Source:TRNASCAN_SE;Acc:tRNA-Val]
Mycgr3G94835	Mycgr3T94835		7	2462202	2463525	Putative uncharacterized protein [Source:UniProtKB/TrEMBL;Acc:F9XFG2]
Mycgr3G94836	Mycgr3T94836		7	2463870	2464263	Putative uncharacterized protein [Source:UniProtKB/TrEMBL;Acc:F9XFG3]
Mycgr3G94837	Mycgr3T94837		7	2464917	2466959	Putative uncharacterized protein [Source:UniProtKB/TrEMBL;Acc:F9XFG4]
Mycgr3G94838	Mycgr3T94838		7	2467740	2469005	Putative uncharacterized protein [Source:UniProtKB/TrEMBL;Acc:F9XFG5]
Mycgr3G94839	Mycgr3T94839		7	2470143	2470641	Putative uncharacterized protein [Source:UniProtKB/TrEMBL;Acc:F9XFG6]
Mycgr3G94840	Mycgr3T94840		7	2476974	2477573	Putative uncharacterized protein [Source:UniProtKB/TrEMBL;Acc:F9XFG7]
Mycgr3G94841	Mycgr3T94841		7	2478104	2478753	Putative uncharacterized protein [Source:UniProtKB/TrEMBL;Acc:F9XFG8]
Mycgr3G94842	Mycgr3T94842		7	2480327	2485764	Putative uncharacterized protein [Source:UniProtKB/TrEMBL;Acc:F9XFG9]
Mycgr3G94843	Mycgr3T94843		7	2488004	2489041	Putative uncharacterized protein [Source:UniProtKB/TrEMBL;Acc:F9XFH0]
Mycgr3G94844	Mycgr3T94844		7	2492784	2493412	Putative uncharacterized protein [Source:UniProtKB/TrEMBL;Acc:F9XFH1]
Mycgr3G94845	Mycgr3T94845		7	2494316	2496925	Putative uncharacterized protein [Source:UniProtKB/TrEMBL;Acc:F9XFH2]
Mycgr3G94846	Mycgr3T94846	MGXYN1	7	2498431	2499777	Putative endo-beta-1,4-xylanase [Source:UniProtKB/TrEMBL;Acc:F9XFH3]
Mycgr3G61141	Mycgr3T61141	MGXYN2	7	2500781	2502585	Putative endo-beta-1,4-xylanase [Source:UniProtKB/TrEMBL;Acc:F9XFH4]
Mycgr3G110299	Mycgr3T110299		7	2506167	2508504	Putative uncharacterized protein [Source:UniProtKB/TrEMBL;Acc:F9XFH5]
Mycgr3G45128	Mycgr3T45128		7	2508793	2509258	Putative uncharacterized protein [Source:UniProtKB/TrEMBL;Acc:F9XFH6]
Mycgr3G94850	Mycgr3T94850		7	2512516	2513357	Putative uncharacterized protein [Source:UniProtKB/TrEMBL;Acc:F9XFH7]
Mycgr3G94851	Mycgr3T94851		7	2550702	2552085	Putative uncharacterized protein [Source:UniProtKB/TrEMBL;Acc:F9XFH8]
Mycgr3G28783	Mycgr3T28783		7	2555130	2555451	Putative uncharacterized protein [Source:UniProtKB/TrEMBL;Acc:F9XFH9]
Mycgr3G94853	Mycgr3T94853		7	2557771	2559466	Putative uncharacterized protein [Source:UniProtKB/TrEMBL;Acc:F9XFI0]
Mycgr3G110300	Mycgr3T110300		7	2561129	2562458	Putative uncharacterized protein [Source:UniProtKB/TrEMBL;Acc:F9XFI1]
Mycgr3G110301	Mycgr3T110301		7	2566479	2567380	Putative uncharacterized protein [Source:UniProtKB/TrEMBL;Acc:F9XFI2]
Mycgr3G100850	Mycgr3T100850		7	2571494	2574930	Putative uncharacterized protein [Source:UniProtKB/TrEMBL;Acc:F9XFI3]
Mycgr3G16430	Mycgr3T16430		7	2575718	2576723	Putative uncharacterized protein [Source:UniProtKB/TrEMBL;Acc:F9XFI4]
Mycgr3G45489	Mycgr3T45489		7	2577096	2579147	Putative uncharacterized protein [Source:UniProtKB/TrEMBL;Acc:F9XFI5]
Mycgr3G45348	Mycgr3T45348	PKS7	7	2581920	2589469	Polyketide synthase [Source:UniProtKB/TrEMBL;Acc:F9XFI6]
Mycgr3G45256	Mycgr3T45256		7	2590017	2591228	Putative uncharacterized protein [Source:UniProtKB/TrEMBL;Acc:F9XFI7]
Mycgr3G45561	Mycgr3T45561		7	2591337	2592281	Putative uncharacterized protein [Source:UniProtKB/TrEMBL;Acc:F9XFI8]
Mycgr3G45185	Mycgr3T45185		7	2592693	2594087	Putative uncharacterized protein [Source:UniProtKB/TrEMBL;Acc:F9XFI9]
Mycgr3G100851	Mycgr3T100851	MGATR3	7	2597608	2601809	ABC transporter [Source:UniProtKB/TrEMBL;Acc:F9XFJ0]
Mycgr3G45271	Mycgr3T45271	CYP-10	7	2603448	2605040	Putative P450 monooxygenase [Source:UniProtKB/TrEMBL;Acc:F9XFJ1]
Mycgr3G44943	Mycgr3T44943		7	2605773	2606813	Putative uncharacterized protein [Source:UniProtKB/TrEMBL;Acc:F9XFJ2]
Mycgr3G44980	Mycgr3T44980		7	2607080	2608068	Putative uncharacterized protein [Source:UniProtKB/TrEMBL;Acc:F9XFJ3]
Mycgr3G94866	Mycgr3T94866		8	26555	29995	Putative uncharacterized protein [Source:UniProtKB/TrEMBL;Acc:F9XHR4]
Mycgr3G46398	Mycgr3T46398		8	31101	32677	Putative uncharacterized protein [Source:UniProtKB/TrEMBL;Acc:F9XHR5]
Mycgr3G94868	Mycgr3T94868		8	33274	34107	Putative uncharacterized protein [Source:UniProtKB/TrEMBL;Acc:F9XHR6]
Mycgr3G94869	Mycgr3T94869		8	35822	36378	Putative uncharacterized protein [Source:UniProtKB/TrEMBL;Acc:F9XHR7]
Mycgr3G46959	Mycgr3T46959		8	36881	37909	Putative uncharacterized protein [Source:UniProtKB/TrEMBL;Acc:F9XHR8]
Mycgr3G61154	Mycgr3T61154		8	38200	38769	Putative uncharacterized protein [Source:UniProtKB/TrEMBL;Acc:F9XHR9]
Mycgr3G94872	Mycgr3T94872		8	43581	44138	Putative uncharacterized protein [Source:UniProtKB/TrEMBL;Acc:F9XHS0]
Mycgr3G94873	Mycgr3T94873		8	47650	49475	Putative uncharacterized protein [Source:UniProtKB/TrEMBL;Acc:F9XHS1]
Mycgr3G61156	Mycgr3T61156		8	50081	51995	Putative uncharacterized protein [Source:UniProtKB/TrEMBL;Acc:F9XHS2]
Mycgr3G74317	Mycgr3T74317		8	52217	55002	Putative uncharacterized protein [Source:UniProtKB/TrEMBL;Acc:F9XHS3]
Mycgr3G16314	Mycgr3T16314		8	56070	56781	Putative uncharacterized protein [Source:UniProtKB/TrEMBL;Acc:F9XHS4]
Mycgr3G100854	Mycgr3T100854		8	57168	58555	Putative uncharacterized protein [Source:UniProtKB/TrEMBL;Acc:F9XHS5]
Mycgr3G74323	Mycgr3T74323		8	73384	74170	Putative uncharacterized protein [Source:UniProtKB/TrEMBL;Acc:F9XHS6]
Mycgr3G94877	Mycgr3T94877		8	74878	76011	Putative uncharacterized protein [Source:UniProtKB/TrEMBL;Acc:F9XHS7]
Mycgr3G105321	Mycgr3T105321		8	76192	76745	Putative uncharacterized protein [Source:UniProtKB/TrEMBL;Acc:F9XHS8]
Mycgr3G94878	Mycgr3T94878		8	76855	77391	Putative uncharacterized protein [Source:UniProtKB/TrEMBL;Acc:F9XHS9]
Mycgr3G110308	Mycgr3T110308		8	78178	80233	Putative uncharacterized protein [Source:UniProtKB/TrEMBL;Acc:F9XHT0]
Mycgr3G46275	Mycgr3T46275		8	82212	83213	Putative uncharacterized protein [Source:UniProtKB/TrEMBL;Acc:F9XHT1]
Mycgr3G87000	Mycgr3T87000		8	84684	86026	Putative uncharacterized protein [Source:UniProtKB/TrEMBL;Acc:F9XHT2]
Mycgr3G74327	Mycgr3T74327		8	86122	87941	Putative major facilitator superfamily transporter [Source:UniProtKB/TrEMBL;Acc:F9XHT3]
Mycgr3G94883	Mycgr3T94883		8	89209	93994	Putative uncharacterized protein [Source:UniProtKB/TrEMBL;Acc:F9XHT4]
Mycgr3G94884	Mycgr3T94884		8	137203	139618	Putative uncharacterized protein [Source:UniProtKB/TrEMBL;Acc:F9XHT5]
Mycgr3G105323	Mycgr3T105323	MGABN1	8	140967	142117	Putative Arabinan endo-1,5-alpha-L-arabinosidase [Source:UniProtKB/TrEMBL;Acc:F9XHT6]
Mycgr3G94886	Mycgr3T94886		8	142525	143073	Putative uncharacterized protein [Source:UniProtKB/TrEMBL;Acc:F9XHT7]
Mycgr3G94887	Mycgr3T94887		8	143636	144346	Putative uncharacterized protein [Source:UniProtKB/TrEMBL;Acc:F9XHT8]
Mycgr3G74334	Mycgr3T74334	MGCYP-42	8	144641	146578	CYP-42 P450 monooxygenase [Source:UniProtKB/TrEMBL;Acc:F9XHT9]
Mycgr3G74336	Mycgr3T74336	PEP-S10.2	8	152490	154641	Secreted peptidase S10 [Source:UniProtKB/TrEMBL;Acc:F9XHU0]
Mycgr3G46880	Mycgr3T46880		8	154738	156378	Putative uncharacterized protein [Source:UniProtKB/TrEMBL;Acc:F9XHU1]
Mycgr3G110313	Mycgr3T110313		8	157653	158477	Putative uncharacterized protein [Source:UniProtKB/TrEMBL;Acc:F9XHU2]
Mycgr3G94892	Mycgr3T94892		8	158968	160188	Putative uncharacterized protein [Source:UniProtKB/TrEMBL;Acc:F9XHU3]
Mycgr3G94893	Mycgr3T94893		8	160877	161797	Putative uncharacterized protein [Source:UniProtKB/TrEMBL;Acc:F9XHU4]
Mycgr3G74342	Mycgr3T74342		8	162201	162933	Putative uncharacterized protein [Source:UniProtKB/TrEMBL;Acc:F9XHU5]
Mycgr3G46710	Mycgr3T46710		8	163286	164902	Putative major facilitator superfamily transporter [Source:UniProtKB/TrEMBL;Acc:F9XHU6]
Mycgr3G74344	Mycgr3T74344		8	165345	167088	Putative uncharacterized protein [Source:UniProtKB/TrEMBL;Acc:F9XHU7]
Mycgr3G74348	Mycgr3T74348		8	167314	168311	Putative uncharacterized protein [Source:UniProtKB/TrEMBL;Acc:F9XHU8]
Mycgr3G74352	Mycgr3T74352		8	169790	174559	Putative uncharacterized protein [Source:UniProtKB/TrEMBL;Acc:F9XHU9]
Mycgr3G87006	Mycgr3T87006		8	175353	176647	Putative uncharacterized protein [Source:UniProtKB/TrEMBL;Acc:F9XHV0]
Mycgr3G94898	Mycgr3T94898		8	178258	179523	Putative uncharacterized protein [Source:UniProtKB/TrEMBL;Acc:F9XHV1]
Mycgr3G74353	Mycgr3T74353		8	181523	182800	Putative uncharacterized protein [Source:UniProtKB/TrEMBL;Acc:F9XHV2]
Mycgr3G23428	Mycgr3T23428		8	183339	184448	Putative uncharacterized protein [Source:UniProtKB/TrEMBL;Acc:F9XHV3]
Mycgr3G74360	Mycgr3T74360		8	184916	186893	Putative uncharacterized protein [Source:UniProtKB/TrEMBL;Acc:F9XHV4]
Mycgr3G74362	Mycgr3T74362		8	188036	189272	SUR1-like protein [Source:UniProtKB/TrEMBL;Acc:F9XHV5]
Mycgr3G46279	Mycgr3T46279		8	189870	190891	Putative uncharacterized protein [Source:UniProtKB/TrEMBL;Acc:F9XHV6]
Mycgr3G46958	Mycgr3T46958		8	191088	192553	Putative uncharacterized protein [Source:UniProtKB/TrEMBL;Acc:F9XHV7]
Mycgr3G47065	Mycgr3T47065		8	192764	193426	Putative uncharacterized protein [Source:UniProtKB/TrEMBL;Acc:F9XHV8]
Mycgr3G81713	Mycgr3T81713		8	193903	194632	Putative uncharacterized protein [Source:UniProtKB/TrEMBL;Acc:F9XI13]
Mycgr3G46105	Mycgr3T46105		8	195458	198053	Putative uncharacterized protein [Source:UniProtKB/TrEMBL;Acc:F9XI14]
Mycgr3G110319	Mycgr3T110319		8	198954	199966	Putative uncharacterized protein [Source:UniProtKB/TrEMBL;Acc:F9XI15]
Mycgr3G110320	Mycgr3T110320		8	200179	201103	Acidic nuclear protein [Source:UniProtKB/TrEMBL;Acc:F9XI16]
Mycgr3G74367	Mycgr3T74367		8	201325	202746	Putative uncharacterized protein [Source:UniProtKB/TrEMBL;Acc:F9XI17]
Mycgr3G74369	Mycgr3T74369		8	203101	203734	Putative uncharacterized protein [Source:UniProtKB/TrEMBL;Acc:F9XI18]
Mycgr3G27172	Mycgr3T27172		8	204273	204834	Putative uncharacterized protein [Source:UniProtKB/TrEMBL;Acc:F9XI19]
Mycgr3G74372	Mycgr3T74372		8	205886	207611	Putative uncharacterized protein [Source:UniProtKB/TrEMBL;Acc:F9XI20]
Mycgr3G94907	Mycgr3T94907		8	208415	209429	Putative uncharacterized protein [Source:UniProtKB/TrEMBL;Acc:F9XI21]
Mycgr3G81715	Mycgr3T81715		8	217573	218123	Putative uncharacterized protein [Source:UniProtKB/TrEMBL;Acc:F9XI22]
Mycgr3G94908	Mycgr3T94908		8	221729	223069	Putative uncharacterized protein [Source:UniProtKB/TrEMBL;Acc:F9XI23]
Mycgr3G94909	Mycgr3T94909		8	225074	226707	Putative uncharacterized protein [Source:UniProtKB/TrEMBL;Acc:F9XI24]
Mycgr3G94910	Mycgr3T94910		8	227384	228106	Putative uncharacterized protein [Source:UniProtKB/TrEMBL;Acc:F9XI25]
Mycgr3G105330	Mycgr3T105330		8	230893	232102	Putative uncharacterized protein [Source:UniProtKB/TrEMBL;Acc:F9XI26]
Mycgr3G94912	Mycgr3T94912		8	233844	234956	Putative uncharacterized protein [Source:UniProtKB/TrEMBL;Acc:F9XI27]
Mycgr3G27623	Mycgr3T27623		8	238342	238860	Putative uncharacterized protein [Source:UniProtKB/TrEMBL;Acc:F9XI28]
Mycgr3G74379	Mycgr3T74379		8	239226	240452	Putative uncharacterized protein [Source:UniProtKB/TrEMBL;Acc:F9XI29]
Mycgr3G46865	Mycgr3T46865		8	240596	242192	Putative uncharacterized protein [Source:UniProtKB/TrEMBL;Acc:F9XI30]
Mycgr3G94915	Mycgr3T94915		8	243184	246088	Putative uncharacterized protein [Source:UniProtKB/TrEMBL;Acc:F9XI31]
Mycgr3G94916	Mycgr3T94916		8	248472	251019	Putative uncharacterized protein [Source:UniProtKB/TrEMBL;Acc:F9XI32]
Mycgr3G21181	Mycgr3T21181		8	254731	256620	Putative uncharacterized protein [Source:UniProtKB/TrEMBL;Acc:F9XI33]
Mycgr3G110326	Mycgr3T110326		8	257004	258776	Putative uncharacterized protein [Source:UniProtKB/TrEMBL;Acc:F9XI34]
Mycgr3G27250	Mycgr3T27250		8	258743	259518	Putative uncharacterized protein [Source:UniProtKB/TrEMBL;Acc:F9XI35]
Mycgr3G87018	Mycgr3T87018		8	260380	261300	Putative uncharacterized protein [Source:UniProtKB/TrEMBL;Acc:F9XI36]
Mycgr3G46015	Mycgr3T46015		8	261843	262738	Putative uncharacterized protein [Source:UniProtKB/TrEMBL;Acc:F9XI37]
Mycgr3G46281	Mycgr3T46281		8	264605	266308	Putative uncharacterized protein [Source:UniProtKB/TrEMBL;Acc:F9XI38]
Mycgr3G61231	Mycgr3T61231		8	266571	268206	Putative uncharacterized protein [Source:UniProtKB/TrEMBL;Acc:F9XI39]
Mycgr3G100869	Mycgr3T100869		8	273698	275728
Mycgr3G110329	Mycgr3T110329		8	273698	274773	Putative uncharacterized protein [Source:UniProtKB/TrEMBL;Acc:F9XI40]
Mycgr3G94925	Mycgr3T94925		8	287654	288189	Putative uncharacterized protein [Source:UniProtKB/TrEMBL;Acc:F9XI41]
Mycgr3G29061	Mycgr3T29061		8	288224	288673	Putative uncharacterized protein [Source:UniProtKB/TrEMBL;Acc:F9XI42]
EFMGRG00000000025	EFMGRT00000000025	tRNA-Arg	8	290109	290187	tRNA-Arg for anticodon UCU [Source:TRNASCAN_SE;Acc:tRNA-Arg]
Mycgr3G74399	Mycgr3T74399		8	295257	297146	Putative uncharacterized protein [Source:UniProtKB/TrEMBL;Acc:F9XI43]
Mycgr3G105608	Mycgr3T105608	FLO	8	2146951	2148878	Flocculin/mucin-like [Source:UniProtKB/TrEMBL;Acc:F9XHB8]
Mycgr3G105609	Mycgr3T105609		8	2150285	2151994	Putative uncharacterized protein [Source:UniProtKB/TrEMBL;Acc:F9XHB9]
Mycgr3G62028	Mycgr3T62028	MG94486	8	2153429	2154875	Alpha-1, 2-mannosyltransferase glycoside hydrolase family 15 [Source:UniProtKB/TrEMBL;Acc:F9XHC0]
Mycgr3G62030	Mycgr3T62030		8	2155092	2158019	Putative uncharacterized protein [Source:UniProtKB/TrEMBL;Acc:F9XHC1]
Mycgr3G101103	Mycgr3T101103		8	2158213	2159689	Putative uncharacterized protein [Source:UniProtKB/TrEMBL;Acc:F9XHC2]
Mycgr3G95448	Mycgr3T95448		8	2160969	2166700	Putative uncharacterized protein [Source:UniProtKB/TrEMBL;Acc:F9XHC3]
Mycgr3G110625	Mycgr3T110625		8	2167078	2168183	Putative uncharacterized protein [Source:UniProtKB/TrEMBL;Acc:F9XHC4]
EFMGRG00000000091	EFMGRT00000000091	tRNA-Gly	8	2168929	2169010	tRNA-Gly for anticodon GCC [Source:TRNASCAN_SE;Acc:tRNA-Gly]
Mycgr3G75203	Mycgr3T75203		8	2169731	2171739	Putative uncharacterized protein [Source:UniProtKB/TrEMBL;Acc:F9XHC5]
Mycgr3G75204	Mycgr3T75204		8	2172045	2172956	Putative uncharacterized protein [Source:UniProtKB/TrEMBL;Acc:F9XHC6]
Mycgr3G46378	Mycgr3T46378		8	2174415	2175616	Putative uncharacterized protein [Source:UniProtKB/TrEMBL;Acc:F9XHC7]
Mycgr3G46257	Mycgr3T46257		8	2176931	2177245	Putative uncharacterized protein [Source:UniProtKB/TrEMBL;Acc:F9XHC8]
Mycgr3G105616	Mycgr3T105616		8	2191795	2192773	Putative uncharacterized protein [Source:UniProtKB/TrEMBL;Acc:F9XHC9]
Mycgr3G110629	Mycgr3T110629	ERG7	8	2207543	2210080	ERG7, lanosterol synthase [Source:UniProtKB/TrEMBL;Acc:F9XHD0]
Mycgr3G101108	Mycgr3T101108		8	2211904	2215129	RNA binding zinc finger protein, RanBP2-type [Source:UniProtKB/TrEMBL;Acc:F9XHD1]
Mycgr3G95456	Mycgr3T95456		8	2215319	2220268	Putative uncharacterized protein [Source:UniProtKB/TrEMBL;Acc:F9XHD2]
Mycgr3G62049	Mycgr3T62049		8	2224550	2226488	Putative uncharacterized protein [Source:UniProtKB/TrEMBL;Acc:F9XHD3]
Mycgr3G110632	Mycgr3T110632		8	2228433	2230370	AMP-extracellular domain-containing protein [Source:UniProtKB/TrEMBL;Acc:F9XHD4]
Mycgr3G110633	Mycgr3T110633		8	2231125	2232357	Putative uncharacterized protein [Source:UniProtKB/TrEMBL;Acc:F9XHD5]
Mycgr3G95460	Mycgr3T95460		8	2234666	2236384	Putative uncharacterized protein [Source:UniProtKB/TrEMBL;Acc:F9XHD6]
Mycgr3G62055	Mycgr3T62055		8	2237872	2238682	Putative uncharacterized protein [Source:UniProtKB/TrEMBL;Acc:F9XHD7]
Mycgr3G110635	Mycgr3T110635		8	2239364	2240622	Putative uncharacterized protein [Source:UniProtKB/TrEMBL;Acc:F9XHD8]
Mycgr3G45968	Mycgr3T45968		8	2244123	2245217	Putative uncharacterized protein [Source:UniProtKB/TrEMBL;Acc:F9XHD9]
Mycgr3G110636	Mycgr3T110636		8	2246679	2249016	Putative uncharacterized protein [Source:UniProtKB/TrEMBL;Acc:F9XHE0]
Mycgr3G46412	Mycgr3T46412		8	2249945	2252426	Peptidase M3A and M3B, thimet/oligopeptidase F [Source:UniProtKB/TrEMBL;Acc:F9XHE1]
Mycgr3G110638	Mycgr3T110638		8	2255256	2258023	Putative uncharacterized protein [Source:UniProtKB/TrEMBL;Acc:F9XHE2]
Mycgr3G95467	Mycgr3T95467		8	2258218	2258899	Putative uncharacterized protein [Source:UniProtKB/TrEMBL;Acc:F9XHE3]
Mycgr3G46743	Mycgr3T46743		8	2259639	2261647	Putative uncharacterized protein [Source:UniProtKB/TrEMBL;Acc:F9XHE4]
Mycgr3G75229	Mycgr3T75229		8	2264155	2265521	Putative uncharacterized protein [Source:UniProtKB/TrEMBL;Acc:F9XHE5]
Mycgr3G101114	Mycgr3T101114	CYP-20	8	2266427	2268272	Putative P450 monooxygenase [Source:UniProtKB/TrEMBL;Acc:F9XHE6]
Mycgr3G45976	Mycgr3T45976		8	2346378	2348024	Putative uncharacterized protein [Source:UniProtKB/TrEMBL;Acc:F9XHE7]
Mycgr3G75234	Mycgr3T75234		8	2348500	2350073	Putative uncharacterized protein [Source:UniProtKB/TrEMBL;Acc:F9XHE8]
Mycgr3G75239	Mycgr3T75239		8	2350262	2350877	Putative uncharacterized protein [Source:UniProtKB/TrEMBL;Acc:F9XHE9]
Mycgr3G75240	Mycgr3T75240		8	2351312	2352800	Putative uncharacterized protein [Source:UniProtKB/TrEMBL;Acc:F9XHF0]
Mycgr3G110642	Mycgr3T110642		8	2352913	2359499	Putative uncharacterized protein [Source:UniProtKB/TrEMBL;Acc:F9XHF1]
Mycgr3G46937	Mycgr3T46937		8	2361229	2362665	Putative uncharacterized protein [Source:UniProtKB/TrEMBL;Acc:F9XHF2]
Mycgr3G18217	Mycgr3T18217		8	2362940	2363562	Putative uncharacterized protein [Source:UniProtKB/TrEMBL;Acc:F9XHF3]
Mycgr3G45767	Mycgr3T45767		8	2372493	2374211	Putative uncharacterized protein [Source:UniProtKB/TrEMBL;Acc:F9XHF4]
Mycgr3G95476	Mycgr3T95476		8	2428148	2429237	Putative uncharacterized protein [Source:UniProtKB/TrEMBL;Acc:F9XPK4]
Mycgr3G27248	Mycgr3T27248		9	20208	20915	Putative uncharacterized protein [Source:UniProtKB/TrEMBL;Acc:F9XJQ7]
Mycgr3G95478	Mycgr3T95478		9	31928	32638	Putative uncharacterized protein [Source:UniProtKB/TrEMBL;Acc:F9XJQ8]
Mycgr3G47874	Mycgr3T47874		9	33291	34018	Putative uncharacterized protein [Source:UniProtKB/TrEMBL;Acc:F9XJQ9]
Mycgr3G105629	Mycgr3T105629		9	34404	35640	Putative uncharacterized protein [Source:UniProtKB/TrEMBL;Acc:F9XJR0]
Mycgr3G110645	Mycgr3T110645		9	35745	37917	Putative uncharacterized protein [Source:UniProtKB/TrEMBL;Acc:F9XJR1]
Mycgr3G47581	Mycgr3T47581		9	38715	39344	Putative uncharacterized protein [Source:UniProtKB/TrEMBL;Acc:F9XJR2]
Mycgr3G62083	Mycgr3T62083		9	39689	42231	Putative uncharacterized protein [Source:UniProtKB/TrEMBL;Acc:F9XJR3]
Mycgr3G30712	Mycgr3T30712		9	43728	44196	Putative uncharacterized protein [Source:UniProtKB/TrEMBL;Acc:F9XJR4]
Mycgr3G47177	Mycgr3T47177		9	44502	47069	Putative uncharacterized protein [Source:UniProtKB/TrEMBL;Acc:F9XJR5]
Mycgr3G47912	Mycgr3T47912		9	48211	48678	Putative uncharacterized protein [Source:UniProtKB/TrEMBL;Acc:F9XJR6]
Mycgr3G19562	Mycgr3T19562		9	48808	49014	Putative uncharacterized protein [Source:UniProtKB/TrEMBL;Acc:F9XJR7]
Mycgr3G47419	Mycgr3T47419		9	49087	49236	Putative uncharacterized protein [Source:UniProtKB/TrEMBL;Acc:F9XJR8]
Mycgr3G47591	Mycgr3T47591		9	50375	52582	Putative uncharacterized protein [Source:UniProtKB/TrEMBL;Acc:F9XJR9]
Mycgr3G105631	Mycgr3T105631		9	111308	111872
Mycgr3G101121	Mycgr3T101121		9	117664	119724	Putative uncharacterized protein [Source:UniProtKB/TrEMBL;Acc:F9XJS1]
Mycgr3G47262	Mycgr3T47262		9	120746	122995	Putative uncharacterized protein [Source:UniProtKB/TrEMBL;Acc:F9XJS2]
Mycgr3G110650	Mycgr3T110650		9	123913	126384	Putative uncharacterized protein [Source:UniProtKB/TrEMBL;Acc:F9XJS3]
Mycgr3G95491	Mycgr3T95491		9	127261	127691	Hydrophobin-like protein [Source:UniProtKB/TrEMBL;Acc:F9XJS4]
Mycgr3G95492	Mycgr3T95492		9	128063	128654	Putative uncharacterized protein [Source:UniProtKB/TrEMBL;Acc:F9XJS5]
Mycgr3G105632	Mycgr3T105632		9	129921	130381	Putative uncharacterized protein [Source:UniProtKB/TrEMBL;Acc:F9XJS6]
Mycgr3G47771	Mycgr3T47771		9	133038	133469	Putative uncharacterized protein [Source:UniProtKB/TrEMBL;Acc:F9XJS7]
Mycgr3G48162	Mycgr3T48162		9	133747	134708	Putative uncharacterized protein [Source:UniProtKB/TrEMBL;Acc:F9XJS8]
Mycgr3G82033	Mycgr3T82033		9	135059	135594	Putative uncharacterized protein [Source:UniProtKB/TrEMBL;Acc:F9XJS9]
Mycgr3G101124	Mycgr3T101124		9	137659	139163	Putative uncharacterized protein [Source:UniProtKB/TrEMBL;Acc:F9XJT0]
Mycgr3G110654	Mycgr3T110654		9	139376	141778	Putative uncharacterized protein [Source:UniProtKB/TrEMBL;Acc:F9XJT1]
Mycgr3G47131	Mycgr3T47131		9	141711	143592	Putative uncharacterized protein [Source:UniProtKB/TrEMBL;Acc:F9XJT2]
Mycgr3G47858	Mycgr3T47858		9	144435	146027	Putative uncharacterized protein [Source:UniProtKB/TrEMBL;Acc:F9XJT3]
Mycgr3G47480	Mycgr3T47480		9	146718	147190	Putative uncharacterized protein [Source:UniProtKB/TrEMBL;Acc:F9XJT4]
Mycgr3G28261	Mycgr3T28261		9	148724	149263	Putative uncharacterized protein [Source:UniProtKB/TrEMBL;Acc:F9XJT5]
Mycgr3G47757	Mycgr3T47757		9	150718	152284	Putative uncharacterized protein [Source:UniProtKB/TrEMBL;Acc:F9XJT6]
Mycgr3G47406	Mycgr3T47406		9	152883	154864	Putative uncharacterized protein [Source:UniProtKB/TrEMBL;Acc:F9XJT7]
Mycgr3G95504	Mycgr3T95504		9	156014	157949	Putative uncharacterized protein [Source:UniProtKB/TrEMBL;Acc:F9XJT8]
Mycgr3G48122	Mycgr3T48122	ALD3	9	158850	160466	Aldehyde dehydrogenase [Source:UniProtKB/TrEMBL;Acc:F9XJT9]
Mycgr3G82038	Mycgr3T82038		9	161708	162366	Putative uncharacterized protein [Source:UniProtKB/TrEMBL;Acc:F9XJU0]
Mycgr3G47972	Mycgr3T47972	CYP-59	9	165133	166842	Putative P450 monooxygenase [Source:UniProtKB/TrEMBL;Acc:F9XJU1]
Mycgr3G48129	Mycgr3T48129		9	167134	167549	Hydrophobin-like protein [Source:UniProtKB/TrEMBL;Acc:F9XJU2]
Mycgr3G75274	Mycgr3T75274		9	170682	172491	Putative uncharacterized protein [Source:UniProtKB/TrEMBL;Acc:F9XJU3]
Mycgr3G48216	Mycgr3T48216		9	172974	174075	Putative uncharacterized protein [Source:UniProtKB/TrEMBL;Acc:F9XJU4]
Mycgr3G17511	Mycgr3T17511		9	174627	175343	Putative uncharacterized protein [Source:UniProtKB/TrEMBL;Acc:F9XJU5]
Mycgr3G95511	Mycgr3T95511		9	176820	178221	Putative uncharacterized protein [Source:UniProtKB/TrEMBL;Acc:F9XJU6]
Mycgr3G95512	Mycgr3T95512		9	180356	181156	Putative uncharacterized protein [Source:UniProtKB/TrEMBL;Acc:F9XJU7]
Mycgr3G95513	Mycgr3T95513		9	184109	185160	Putative uncharacterized protein [Source:UniProtKB/TrEMBL;Acc:F9XJU8]
Mycgr3G95514	Mycgr3T95514		9	185621	185938	Putative uncharacterized protein [Source:UniProtKB/TrEMBL;Acc:F9XJU9]
Mycgr3G95515	Mycgr3T95515		9	187056	187777	Putative uncharacterized protein [Source:UniProtKB/TrEMBL;Acc:F9XJV0]
Mycgr3G47511	Mycgr3T47511		9	208842	209761	Putative uncharacterized protein [Source:UniProtKB/TrEMBL;Acc:F9XJV1]
Mycgr3G105643	Mycgr3T105643		9	210517	211961	Putative uncharacterized protein [Source:UniProtKB/TrEMBL;Acc:F9XJV2]
Mycgr3G105645	Mycgr3T105645		9	212293	213991	Putative uncharacterized protein [Source:UniProtKB/TrEMBL;Acc:F9XJV3]
Mycgr3G75286	Mycgr3T75286		9	214195	215380	Putative uncharacterized protein [Source:UniProtKB/TrEMBL;Acc:F9XJV4]
Mycgr3G75289	Mycgr3T75289	MG61467	9	215575	217089	Mannosyltransferase alg2-like protein [Source:UniProtKB/TrEMBL;Acc:F9XJV5]
Mycgr3G47106	Mycgr3T47106		9	217598	218617	Putative uncharacterized protein [Source:UniProtKB/TrEMBL;Acc:F9XIY7]
Mycgr3G95520	Mycgr3T95520		9	219175	219996	Putative uncharacterized protein [Source:UniProtKB/TrEMBL;Acc:F9XIY8]
Mycgr3G95521	Mycgr3T95521		9	220530	222184	Putative uncharacterized protein [Source:UniProtKB/TrEMBL;Acc:F9XIY9]
Mycgr3G47196	Mycgr3T47196		9	222569	223153	Putative uncharacterized protein [Source:UniProtKB/TrEMBL;Acc:F9XIZ0]
Mycgr3G75295	Mycgr3T75295		9	223363	224516	Putative uncharacterized protein [Source:UniProtKB/TrEMBL;Acc:F9XIZ1]
Mycgr3G95524	Mycgr3T95524		9	224774	226895	Putative uncharacterized protein [Source:UniProtKB/TrEMBL;Acc:F9XIZ2]
Mycgr3G95525	Mycgr3T95525		9	227344	229075	Putative uncharacterized protein [Source:UniProtKB/TrEMBL;Acc:F9XIZ3]
Mycgr3G95526	Mycgr3T95526		9	229502	230109	Putative uncharacterized protein [Source:UniProtKB/TrEMBL;Acc:F9XIZ4]
Mycgr3G95527	Mycgr3T95527		9	253722	255161	Putative uncharacterized protein [Source:UniProtKB/TrEMBL;Acc:F9XIZ5]
Mycgr3G95528	Mycgr3T95528		9	256234	257271	Putative uncharacterized protein [Source:UniProtKB/TrEMBL;Acc:F9XIZ6]
Mycgr3G62128	Mycgr3T62128		9	258448	259143	Putative uncharacterized protein [Source:UniProtKB/TrEMBL;Acc:F9XIZ7]
Mycgr3G75299	Mycgr3T75299	MGRAS2	9	265714	267308	Putative uncharacterized protein MgRas2 [Source:UniProtKB/TrEMBL;Acc:F9XIZ8]
Mycgr3G95531	Mycgr3T95531		9	269244	270545	Putative uncharacterized protein [Source:UniProtKB/TrEMBL;Acc:F9XIZ9]
Mycgr3G101134	Mycgr3T101134		9	272794	273739	Putative uncharacterized protein [Source:UniProtKB/TrEMBL;Acc:F9XJ00]
Mycgr3G10419	Mycgr3T10419		9	274876	277563	Putative uncharacterized protein [Source:UniProtKB/TrEMBL;Acc:F9XJ01]
Mycgr3G95533	Mycgr3T95533		9	278524	280175	Putative uncharacterized protein [Source:UniProtKB/TrEMBL;Acc:F9XJ02]
Mycgr3G95534	Mycgr3T95534		9	286012	287937	Putative uncharacterized protein [Source:UniProtKB/TrEMBL;Acc:F9XJ03]
Mycgr3G95535	Mycgr3T95535		9	289111	289979	Putative uncharacterized protein [Source:UniProtKB/TrEMBL;Acc:F9XJ04]
Mycgr3G95536	Mycgr3T95536		9	290692	291520	Putative uncharacterized protein [Source:UniProtKB/TrEMBL;Acc:F9XJ05]
Mycgr3G95537	Mycgr3T95537		9	292714	293256	Putative uncharacterized protein [Source:UniProtKB/TrEMBL;Acc:F9XJ06]
Mycgr3G105646	Mycgr3T105646		9	294128	294916	Putative uncharacterized protein [Source:UniProtKB/TrEMBL;Acc:F9XJ07]
Mycgr3G110666	Mycgr3T110666		9	295309	299517	Putative uncharacterized protein [Source:UniProtKB/TrEMBL;Acc:F9XJ08]
Mycgr3G47312	Mycgr3T47312		9	1843015	1843383	Putative uncharacterized protein [Source:UniProtKB/TrEMBL;Acc:F9XKC1]
Mycgr3G105798	Mycgr3T105798		9	1843515	1844393	Putative uncharacterized protein [Source:UniProtKB/TrEMBL;Acc:F9XKC2]
Mycgr3G47411	Mycgr3T47411		9	1863335	1864858	Putative uncharacterized protein [Source:UniProtKB/TrEMBL;Acc:F9XKC3]
Mycgr3G75897	Mycgr3T75897		9	1865564	1866724	Putative uncharacterized protein [Source:UniProtKB/TrEMBL;Acc:F9XKC4]
Mycgr3G47142	Mycgr3T47142		9	1867711	1873031	Putative uncharacterized protein [Source:UniProtKB/TrEMBL;Acc:F9XKC5]
Mycgr3G75902	Mycgr3T75902		9	1875990	1877545	Putative uncharacterized protein [Source:UniProtKB/TrEMBL;Acc:F9XKC6]
Mycgr3G82231	Mycgr3T82231		9	1879973	1880716
Mycgr3G23202	Mycgr3T23202		9	1882025	1883752	Putative uncharacterized protein [Source:UniProtKB/TrEMBL;Acc:F9XKC8]
Mycgr3G18172	Mycgr3T18172		9	1884832	1885440
Mycgr3G105802	Mycgr3T105802		9	1886951	1887430	Putative uncharacterized protein [Source:UniProtKB/TrEMBL;Acc:F9XKC9]
Mycgr3G95947	Mycgr3T95947		9	1887504	1887917	Putative uncharacterized protein [Source:UniProtKB/TrEMBL;Acc:F9XKD0]
Mycgr3G47266	Mycgr3T47266	CYP-11	9	1902129	1903775	Putative P450 monooxygenase [Source:UniProtKB/TrEMBL;Acc:F9XKD1]
Mycgr3G87633	Mycgr3T87633		9	1904879	1906030	Putative uncharacterized protein [Source:UniProtKB/TrEMBL;Acc:F9XKD2]
Mycgr3G75907	Mycgr3T75907		9	1906527	1907894	Putative uncharacterized protein [Source:UniProtKB/TrEMBL;Acc:F9XKD3]
Mycgr3G75909	Mycgr3T75909		9	1908057	1909986	Integrins alpha chain [Source:UniProtKB/TrEMBL;Acc:F9XKD4]
Mycgr3G95951	Mycgr3T95951		9	1912202	1916743	Putative uncharacterized protein [Source:UniProtKB/TrEMBL;Acc:F9XKD5]
Mycgr3G95952	Mycgr3T95952		9	1917576	1918814	Putative uncharacterized protein [Source:UniProtKB/TrEMBL;Acc:F9XKD6]
Mycgr3G47776	Mycgr3T47776		9	1919905	1921237	Putative uncharacterized protein [Source:UniProtKB/TrEMBL;Acc:F9XKD7]
Mycgr3G105803	Mycgr3T105803		9	1921459	1922169	Putative uncharacterized protein [Source:UniProtKB/TrEMBL;Acc:F9XKD8]
Mycgr3G95955	Mycgr3T95955		9	1924866	1930604	Putative uncharacterized protein [Source:UniProtKB/TrEMBL;Acc:F9XKD9]
Mycgr3G110884	Mycgr3T110884		9	1931276	1932006	Putative uncharacterized protein [Source:UniProtKB/TrEMBL;Acc:F9XKE0]
Mycgr3G95957	Mycgr3T95957		9	1932921	1934798	Putative uncharacterized protein [Source:UniProtKB/TrEMBL;Acc:F9XKE1]
Mycgr3G95958	Mycgr3T95958		9	1935437	1935838	Putative uncharacterized protein [Source:UniProtKB/TrEMBL;Acc:F9XKE2]
Mycgr3G110885	Mycgr3T110885		9	1965438	1970170	Putative uncharacterized protein [Source:UniProtKB/TrEMBL;Acc:F9XKE3]
Mycgr3G95960	Mycgr3T95960		9	1970553	1972009	Putative uncharacterized protein [Source:UniProtKB/TrEMBL;Acc:F9XKE4]
Mycgr3G87635	Mycgr3T87635		9	1972735	1973497	Putative uncharacterized protein [Source:UniProtKB/TrEMBL;Acc:F9XKE5]
Mycgr3G110886	Mycgr3T110886		9	1973739	1974443	Putative uncharacterized protein [Source:UniProtKB/TrEMBL;Acc:F9XKE6]
Mycgr3G110887	Mycgr3T110887		9	1975470	1976460	Putative uncharacterized protein [Source:UniProtKB/TrEMBL;Acc:F9XKE7]
Mycgr3G110888	Mycgr3T110888		9	1976717	1978575	Putative uncharacterized protein [Source:UniProtKB/TrEMBL;Acc:F9XKE8]
Mycgr3G75916	Mycgr3T75916		9	1978865	1981189	Putative uncharacterized protein [Source:UniProtKB/TrEMBL;Acc:F9XKE9]
Mycgr3G19642	Mycgr3T19642		9	1981678	1981830	Putative uncharacterized protein [Source:UniProtKB/TrEMBL;Acc:F9XKF0]
Mycgr3G18768	Mycgr3T18768		9	1982118	1982591	Putative uncharacterized protein [Source:UniProtKB/TrEMBL;Acc:F9XKF1]
Mycgr3G62743	Mycgr3T62743		9	1984521	1986220	Putative uncharacterized protein [Source:UniProtKB/TrEMBL;Acc:F9XKF2]
Mycgr3G75921	Mycgr3T75921		9	1988068	1990110	Putative major facilitator superfamily transporter [Source:UniProtKB/TrEMBL;Acc:F9XKF3]
Mycgr3G75924	Mycgr3T75924		9	1991013	1992902	Putative uncharacterized protein [Source:UniProtKB/TrEMBL;Acc:F9XKF4]
Mycgr3G75925	Mycgr3T75925	NPR1	9	1993900	1996264	NPR1 nitrogen permease reactivator protein from HOG pathway [Source:UniProtKB/TrEMBL;Acc:F9XKF5]
Mycgr3G87640	Mycgr3T87640		9	2002799	2016604	Putative uncharacterized protein [Source:UniProtKB/TrEMBL;Acc:F9XKF6]
Mycgr3G62752	Mycgr3T62752		9	2016721	2018510	Putative uncharacterized protein [Source:UniProtKB/TrEMBL;Acc:F9XKF7]
Mycgr3G62755	Mycgr3T62755	RHO4	9	2019010	2020326	Ras GTPase [Source:UniProtKB/TrEMBL;Acc:F9XKF8]
Mycgr3G29184	Mycgr3T29184		9	2020513	2020846	Putative uncharacterized protein [Source:UniProtKB/TrEMBL;Acc:F9XKF9]
Mycgr3G48243	Mycgr3T48243		9	2021083	2022477	Putative uncharacterized protein [Source:UniProtKB/TrEMBL;Acc:F9XKG0]
Mycgr3G75935	Mycgr3T75935		9	2026645	2029619	Putative uncharacterized protein [Source:UniProtKB/TrEMBL;Acc:F9XKG1]
Mycgr3G105805	Mycgr3T105805		9	2029730	2030546	Putative uncharacterized protein [Source:UniProtKB/TrEMBL;Acc:F9XKG2]
Mycgr3G75941	Mycgr3T75941		9	2032703	2034418	Putative uncharacterized protein [Source:UniProtKB/TrEMBL;Acc:F9XKG3]
Mycgr3G75944	Mycgr3T75944		9	2035049	2036145	Putative uncharacterized protein [Source:UniProtKB/TrEMBL;Acc:F9XKG4]
Mycgr3G95977	Mycgr3T95977		9	2036753	2037275	Putative uncharacterized protein [Source:UniProtKB/TrEMBL;Acc:F9XKG5]
Mycgr3G75949	Mycgr3T75949		9	2037903	2040049	Putative uncharacterized protein [Source:UniProtKB/TrEMBL;Acc:F9XKG6]
Mycgr3G105810	Mycgr3T105810		9	2041279	2041850	Putative uncharacterized protein [Source:UniProtKB/TrEMBL;Acc:F9XKG7]
Mycgr3G47206	Mycgr3T47206		9	2041876	2043181	Putative uncharacterized protein [Source:UniProtKB/TrEMBL;Acc:F9XKG8]
Mycgr3G75953	Mycgr3T75953		9	2045204	2048454	Putative uncharacterized protein [Source:UniProtKB/TrEMBL;Acc:F9XKG9]
Mycgr3G62778	Mycgr3T62778		9	2048659	2049431	Putative uncharacterized protein [Source:UniProtKB/TrEMBL;Acc:F9XKH0]
Mycgr3G48051	Mycgr3T48051		9	2050594	2052569	Putative uncharacterized protein [Source:UniProtKB/TrEMBL;Acc:F9XKH1]
Mycgr3G48212	Mycgr3T48212		9	2054414	2055748	Putative uncharacterized protein [Source:UniProtKB/TrEMBL;Acc:F9XKH2]
Mycgr3G95982	Mycgr3T95982		9	2058791	2060467	Putative uncharacterized protein [Source:UniProtKB/TrEMBL;Acc:F9XKH3]
Mycgr3G95983	Mycgr3T95983		9	2063627	2065499	Putative uncharacterized protein [Source:UniProtKB/TrEMBL;Acc:F9XKH4]
Mycgr3G105813	Mycgr3T105813		9	2066025	2066695	Putative uncharacterized protein [Source:UniProtKB/TrEMBL;Acc:F9XKH5]
Mycgr3G48130	Mycgr3T48130		9	2077836	2078945	Putative uncharacterized protein [Source:UniProtKB/TrEMBL;Acc:F9XKH6]
Mycgr3G75961	Mycgr3T75961	MGLAC1	9	2079967	2083267	Putative beta-galactosidase [Source:UniProtKB/TrEMBL;Acc:F9XKH7]
Mycgr3G47991	Mycgr3T47991		9	2083426	2084280	Putative uncharacterized protein [Source:UniProtKB/TrEMBL;Acc:F9XKH8]
Mycgr3G95988	Mycgr3T95988		9	2086710	2087907	Putative uncharacterized protein [Source:UniProtKB/TrEMBL;Acc:F9XKH9]
Mycgr3G101325	Mycgr3T101325		9	2087972	2088933	Putative uncharacterized protein [Source:UniProtKB/TrEMBL;Acc:F9XKI0]
Mycgr3G101326	Mycgr3T101326		9	2089779	2090593	Putative uncharacterized protein [Source:UniProtKB/TrEMBL;Acc:F9XKI1]
Mycgr3G105817	Mycgr3T105817		9	2092225	2092890	Putative uncharacterized protein [Source:UniProtKB/TrEMBL;Acc:F9XKI2]
Mycgr3G47875	Mycgr3T47875		9	2095094	2097268	Tyrosinase [Source:UniProtKB/TrEMBL;Acc:F9XKI3]
Mycgr3G110909	Mycgr3T110909	MGSUL8	9	2109196	2114114	MGSUL8 sulphite reductase [Source:UniProtKB/TrEMBL;Acc:F9XKI4]
Mycgr3G95993	Mycgr3T95993		9	2115047	2117715	Putative uncharacterized protein [Source:UniProtKB/TrEMBL;Acc:F9XKI5]
Mycgr3G95994	Mycgr3T95994		9	2119242	2122639	Putative uncharacterized protein [Source:UniProtKB/TrEMBL;Acc:F9XKI6]
Mycgr3G95995	Mycgr3T95995		10	20780	21717	Putative uncharacterized protein [Source:UniProtKB/TrEMBL;Acc:F9XKI7]
Mycgr3G95996	Mycgr3T95996		10	23198	24463	Putative uncharacterized protein [Source:UniProtKB/TrEMBL;Acc:F9XKI8]
Mycgr3G95997	Mycgr3T95997		10	25726	26399	Putative uncharacterized protein [Source:UniProtKB/TrEMBL;Acc:F9XKI9]
Mycgr3G95998	Mycgr3T95998		10	27035	27616	Putative uncharacterized protein [Source:UniProtKB/TrEMBL;Acc:F9XKJ0]
Mycgr3G95999	Mycgr3T95999		10	28733	31196	Putative uncharacterized protein [Source:UniProtKB/TrEMBL;Acc:F9XKJ1]
Mycgr3G49178	Mycgr3T49178		10	36787	37388	Putative uncharacterized protein [Source:UniProtKB/TrEMBL;Acc:F9XKJ2]
Mycgr3G87654	Mycgr3T87654		10	39064	40708	Putative uncharacterized protein [Source:UniProtKB/TrEMBL;Acc:F9XKJ3]
Mycgr3G96002	Mycgr3T96002		10	41465	42170	Putative uncharacterized protein [Source:UniProtKB/TrEMBL;Acc:F9XKJ4]
Mycgr3G96003	Mycgr3T96003		10	43952	47634	Putative uncharacterized protein [Source:UniProtKB/TrEMBL;Acc:F9XKJ5]
Mycgr3G96004	Mycgr3T96004		10	54526	55419	Putative uncharacterized protein [Source:UniProtKB/TrEMBL;Acc:F9XKJ6]
Mycgr3G96005	Mycgr3T96005		10	56072	56520	Putative uncharacterized protein [Source:UniProtKB/TrEMBL;Acc:F9XKJ7]
Mycgr3G105822	Mycgr3T105822		10	57917	59051	Putative uncharacterized protein [Source:UniProtKB/TrEMBL;Acc:F9XKJ8]
Mycgr3G30842	Mycgr3T30842		10	59056	59556	Putative uncharacterized protein [Source:UniProtKB/TrEMBL;Acc:F9XKJ9]
Mycgr3G96008	Mycgr3T96008		10	59935	60971	Putative uncharacterized protein [Source:UniProtKB/TrEMBL;Acc:F9XKK0]
Mycgr3G96009	Mycgr3T96009		10	61886	64264	Putative uncharacterized protein [Source:UniProtKB/TrEMBL;Acc:F9XKK1]
Mycgr3G96010	Mycgr3T96010		10	64940	67044	Putative uncharacterized protein [Source:UniProtKB/TrEMBL;Acc:F9XKK2]
Mycgr3G96011	Mycgr3T96011		10	67915	69050	Putative uncharacterized protein [Source:UniProtKB/TrEMBL;Acc:F9XKK3]
Mycgr3G96012	Mycgr3T96012		10	69755	70149	Putative uncharacterized protein [Source:UniProtKB/TrEMBL;Acc:F9XKK4]
Mycgr3G62800	Mycgr3T62800		10	72522	74465	Putative uncharacterized protein [Source:UniProtKB/TrEMBL;Acc:F9XKK5]
Mycgr3G87659	Mycgr3T87659		10	76829	78054	Putative uncharacterized protein [Source:UniProtKB/TrEMBL;Acc:F9XKK6]
Mycgr3G96015	Mycgr3T96015		10	81685	83026	Putative uncharacterized protein [Source:UniProtKB/TrEMBL;Acc:F9XKK7]
Mycgr3G110914	Mycgr3T110914		10	84418	85464	Putative uncharacterized protein [Source:UniProtKB/TrEMBL;Acc:F9XKK8]
Mycgr3G87660	Mycgr3T87660		10	85729	86667	Putative uncharacterized protein [Source:UniProtKB/TrEMBL;Acc:F9XKK9]
Mycgr3G75982	Mycgr3T75982		10	88131	89193	Putative uncharacterized protein [Source:UniProtKB/TrEMBL;Acc:F9XKL0]
Mycgr3G105825	Mycgr3T105825		10	89414	90099	Putative uncharacterized protein [Source:UniProtKB/TrEMBL;Acc:F9XKL1]
Mycgr3G105826	Mycgr3T105826		10	107365	108215	Putative uncharacterized protein [Source:UniProtKB/TrEMBL;Acc:F9XKL2]
Mycgr3G96020	Mycgr3T96020		10	109064	110386	Putative uncharacterized protein [Source:UniProtKB/TrEMBL;Acc:F9XKL3]
Mycgr3G96021	Mycgr3T96021		10	112173	113451	Putative uncharacterized protein [Source:UniProtKB/TrEMBL;Acc:F9XKL4]
Mycgr3G96022	Mycgr3T96022		10	113876	115496	Putative uncharacterized protein [Source:UniProtKB/TrEMBL;Acc:F9XKL5]
Mycgr3G48527	Mycgr3T48527		10	116443	117209	Putative uncharacterized protein [Source:UniProtKB/TrEMBL;Acc:F9XKL6]
Mycgr3G49038	Mycgr3T49038		10	118046	120252	Putative uncharacterized protein [Source:UniProtKB/TrEMBL;Acc:F9XKL7]
Mycgr3G75985	Mycgr3T75985		10	121074	121736	Putative uncharacterized protein [Source:UniProtKB/TrEMBL;Acc:F9XKL8]
Mycgr3G110918	Mycgr3T110918		10	122009	122430	Putative uncharacterized protein [Source:UniProtKB/TrEMBL;Acc:F9XKL9]
Mycgr3G110919	Mycgr3T110919		10	123988	127935	Putative uncharacterized protein [Source:UniProtKB/TrEMBL;Acc:F9XKM0]
Mycgr3G62811	Mycgr3T62811		10	128968	131000	Putative uncharacterized protein [Source:UniProtKB/TrEMBL;Acc:F9XKM1]
Mycgr3G75991	Mycgr3T75991	MGSTT4	10	131177	133505	Phosphatidylinositol 4-kinase, PI signaling pathway [Source:UniProtKB/TrEMBL;Acc:F9XKX4]
Mycgr3G110922	Mycgr3T110922		10	134184	136001	Putative uncharacterized protein [Source:UniProtKB/TrEMBL;Acc:F9XKX5]
Mycgr3G75993	Mycgr3T75993		10	136047	137524	Putative uncharacterized protein [Source:UniProtKB/TrEMBL;Acc:F9XKX6]
Mycgr3G96032	Mycgr3T96032		10	138043	141936	Putative uncharacterized protein [Source:UniProtKB/TrEMBL;Acc:F9XKX7]
Mycgr3G62823	Mycgr3T62823		10	143223	145570	Cell division control protein 3/GTP binding protein [Source:UniProtKB/TrEMBL;Acc:F9XKX8]
Mycgr3G101338	Mycgr3T101338		10	146044	148083	Putative uncharacterized protein [Source:UniProtKB/TrEMBL;Acc:F9XKX9]
Mycgr3G105835	Mycgr3T105835		10	148275	148978	Putative uncharacterized protein [Source:UniProtKB/TrEMBL;Acc:F9XKY0]
Mycgr3G11011	Mycgr3T11011		10	149022	150920	Putative uncharacterized protein [Source:UniProtKB/TrEMBL;Acc:F9XKY1]
Mycgr3G76010	Mycgr3T76010		10	151590	153559	SWI/SNF complex protein [Source:UniProtKB/TrEMBL;Acc:F9XKY2]
Mycgr3G76012	Mycgr3T76012		10	154120	157425	SNF2 family DNA-dependent ATPase domain-containing protein [Source:UniProtKB/TrEMBL;Acc:F9XKY3]
Mycgr3G105839	Mycgr3T105839		10	158391	159136	Putative uncharacterized protein [Source:UniProtKB/TrEMBL;Acc:F9XKY4]
Mycgr3G87670	Mycgr3T87670		10	161859	162943	Putative uncharacterized protein [Source:UniProtKB/TrEMBL;Acc:F9XKY5]
Mycgr3G76018	Mycgr3T76018	MGSRV2	10	163413	165412	Adenylate cyclase-associated protein [Source:UniProtKB/TrEMBL;Acc:F9XKY6]
Mycgr3G76021	Mycgr3T76021		10	165789	167034	Putative uncharacterized protein [Source:UniProtKB/TrEMBL;Acc:F9XKY7]
Mycgr3G110931	Mycgr3T110931		10	168686	172779	Putative uncharacterized protein [Source:UniProtKB/TrEMBL;Acc:F9XKY8]
Mycgr3G105843	Mycgr3T105843		10	175134	176001	Putative uncharacterized protein [Source:UniProtKB/TrEMBL;Acc:F9XKY9]
Mycgr3G110933	Mycgr3T110933	MGSUL3	10	176701	179587	MGSUL3 probable sulphate transporter [Source:UniProtKB/TrEMBL;Acc:F9XKZ0]
Mycgr3G49121	Mycgr3T49121		10	179812	181005	Putative uncharacterized protein [Source:UniProtKB/TrEMBL;Acc:F9XKZ1]
Mycgr3G101342	Mycgr3T101342		10	183062	188039	UDP-N-ACETYLGLUCOSAMINE--peptide N-ACETYLGLUCOSAMINYLtransferase [Source:UniProtKB/TrEMBL;Acc:F9XKZ2]
Mycgr3G62856	Mycgr3T62856		10	193537	194375	Putative uncharacterized protein [Source:UniProtKB/TrEMBL;Acc:F9XKZ3]
Mycgr3G76036	Mycgr3T76036		10	197586	199723	Putative uncharacterized protein [Source:UniProtKB/TrEMBL;Acc:F9XKZ4]
Mycgr3G105844	Mycgr3T105844		10	199829	201323	Putative uncharacterized protein [Source:UniProtKB/TrEMBL;Acc:F9XKZ5]
Mycgr3G110937	Mycgr3T110937		10	201634	203965	Putative uncharacterized protein [Source:UniProtKB/TrEMBL;Acc:F9XKZ6]
Mycgr3G30556	Mycgr3T30556		10	204917	205636	Putative uncharacterized protein [Source:UniProtKB/TrEMBL;Acc:F9XKZ7]
Mycgr3G76039	Mycgr3T76039		10	205950	207937	Tubulin alpha chain [Source:UniProtKB/Swiss-Prot;Acc:O94128]
Mycgr3G105851	Mycgr3T105851		10	208399	209981	Putative uncharacterized protein [Source:UniProtKB/TrEMBL;Acc:F9XKZ9]
Mycgr3G62864	Mycgr3T62864		10	210535	212074	Small GTP-binding protein [Source:UniProtKB/TrEMBL;Acc:F9XL00]
Mycgr3G96052	Mycgr3T96052		10	212782	215379	Putative uncharacterized protein [Source:UniProtKB/TrEMBL;Acc:F9XL01]
Mycgr3G76044	Mycgr3T76044		10	215882	218854	Putative uncharacterized protein [Source:UniProtKB/TrEMBL;Acc:F9XL02]
Mycgr3G49129	Mycgr3T49129		10	219957	221494	Putative uncharacterized protein [Source:UniProtKB/TrEMBL;Acc:F9XL03]
Mycgr3G96055	Mycgr3T96055		10	222250	223065	Putative uncharacterized protein [Source:UniProtKB/TrEMBL;Acc:F9XL04]
Mycgr3G17853	Mycgr3T17853		10	223704	224207	Putative uncharacterized protein [Source:UniProtKB/TrEMBL;Acc:F9XL05]
Mycgr3G62869	Mycgr3T62869		10	225433	226455	Putative uncharacterized protein [Source:UniProtKB/TrEMBL;Acc:F9XL06]
Mycgr3G87682	Mycgr3T87682		10	227062	228519	Putative uncharacterized protein [Source:UniProtKB/TrEMBL;Acc:F9XL07]
Mycgr3G87683	Mycgr3T87683		10	228839	229402	Putative uncharacterized protein [Source:UniProtKB/TrEMBL;Acc:F9XL08]
Mycgr3G110944	Mycgr3T110944		10	229663	231691	Putative uncharacterized protein [Source:UniProtKB/TrEMBL;Acc:F9XL09]
Mycgr3G110945	Mycgr3T110945	PRS1	10	232314	234224	Ribose-phosphate PYROPHOSPHOKINASE pyrophosphate synthetase [Source:UniProtKB/TrEMBL;Acc:F9XL10]
Mycgr3G48345	Mycgr3T48345		10	235330	236249	Putative uncharacterized protein [Source:UniProtKB/TrEMBL;Acc:F9XL11]
Mycgr3G82293	Mycgr3T82293		10	236812	237448	Putative uncharacterized protein [Source:UniProtKB/TrEMBL;Acc:F9XL12]
Mycgr3G48403	Mycgr3T48403		10	237765	241079	Putative uncharacterized protein [Source:UniProtKB/TrEMBL;Acc:F9XL13]
Mycgr3G101353	Mycgr3T101353		10	241634	242685	Putative uncharacterized protein [Source:UniProtKB/TrEMBL;Acc:F9XL14]
Mycgr3G76066	Mycgr3T76066		10	242951	244538	Putative uncharacterized protein [Source:UniProtKB/TrEMBL;Acc:F9XL15]
Mycgr3G96065	Mycgr3T96065		10	245202	246059	Putative uncharacterized protein [Source:UniProtKB/TrEMBL;Acc:F9XL16]
Mycgr3G76068	Mycgr3T76068		10	246488	248448	Putative uncharacterized protein [Source:UniProtKB/TrEMBL;Acc:F9XL17]
Mycgr3G49090	Mycgr3T49090		10	252637	254271	Putative uncharacterized protein [Source:UniProtKB/TrEMBL;Acc:F9XL18]
Mycgr3G76071	Mycgr3T76071	MGPHO4	10	259965	262164	Phosphate-repressible phosphate permease [Source:UniProtKB/TrEMBL;Acc:F9XL19]
Mycgr3G105867	Mycgr3T105867		10	264902	265889	Putative uncharacterized protein [Source:UniProtKB/TrEMBL;Acc:F9XL20]
Mycgr3G96071	Mycgr3T96071		10	266540	267736	Putative uncharacterized protein [Source:UniProtKB/TrEMBL;Acc:F9XL21]
Mycgr3G87692	Mycgr3T87692		10	268271	269119	Putative uncharacterized protein [Source:UniProtKB/TrEMBL;Acc:F9XL22]
Mycgr3G48763	Mycgr3T48763		10	269850	271643	Putative uncharacterized protein [Source:UniProtKB/TrEMBL;Acc:F9XL23]
Mycgr3G96074	Mycgr3T96074		10	272686	274331	Putative uncharacterized protein [Source:UniProtKB/TrEMBL;Acc:F9XL24]
Mycgr3G96075	Mycgr3T96075		10	274647	276360	Putative uncharacterized protein [Source:UniProtKB/TrEMBL;Acc:F9XL25]
Mycgr3G101356	Mycgr3T101356		10	278181	280313	Putative FRE ferric reductase-like transmembrane component [Source:UniProtKB/TrEMBL;Acc:F9XL26]
Mycgr3G96077	Mycgr3T96077		10	281208	286883	AMP-binding protein [Source:UniProtKB/TrEMBL;Acc:F9XL27]
Mycgr3G87695	Mycgr3T87695		10	288888	290025	Putative uncharacterized protein [Source:UniProtKB/TrEMBL;Acc:F9XL82]
Mycgr3G76076	Mycgr3T76076		10	290499	294653	Putative uncharacterized protein [Source:UniProtKB/TrEMBL;Acc:F9XL83]
Mycgr3G101358	Mycgr3T101358		10	294942	296896	Putative uncharacterized protein [Source:UniProtKB/TrEMBL;Acc:F9XL84]
Mycgr3G96080	Mycgr3T96080		10	298133	298852	Putative uncharacterized protein [Source:UniProtKB/TrEMBL;Acc:F9XL85]
Mycgr3G96384	Mycgr3T96384		10	1382903	1383596	Putative uncharacterized protein [Source:UniProtKB/TrEMBL;Acc:F9XLY4]
Mycgr3G48331	Mycgr3T48331		10	1384588	1386072	Putative uncharacterized protein [Source:UniProtKB/TrEMBL;Acc:F9XLY5]
Mycgr3G106023	Mycgr3T106023		10	1387337	1388027	Putative uncharacterized protein [Source:UniProtKB/TrEMBL;Acc:F9XLY6]
Mycgr3G96387	Mycgr3T96387		10	1391716	1396077	Putative uncharacterized protein [Source:UniProtKB/TrEMBL;Acc:F9XLY7]
Mycgr3G48290	Mycgr3T48290		10	1396439	1397586	Putative uncharacterized protein [Source:UniProtKB/TrEMBL;Acc:F9XLY8]
Mycgr3G96389	Mycgr3T96389		10	1433970	1434464	Putative uncharacterized protein [Source:UniProtKB/TrEMBL;Acc:F9XLY9]
Mycgr3G76564	Mycgr3T76564		10	1434564	1435817	Putative uncharacterized protein [Source:UniProtKB/TrEMBL;Acc:F9XLZ0]
Mycgr3G63387	Mycgr3T63387		10	1436111	1437155	Putative uncharacterized protein [Source:UniProtKB/TrEMBL;Acc:F9XLZ1]
Mycgr3G48855	Mycgr3T48855	CYP-46	10	1437567	1439416	Putative P450 monooxygenase [Source:UniProtKB/TrEMBL;Acc:F9XLZ2]
Mycgr3G76570	Mycgr3T76570		10	1440011	1441659	Putative major facilitator superfamily transporter [Source:UniProtKB/TrEMBL;Acc:F9XLZ3]
Mycgr3G48965	Mycgr3T48965	ALS2	10	1442061	1443747	5-aminolevulinate synthase [Source:UniProtKB/TrEMBL;Acc:F9XLZ4]
Mycgr3G48819	Mycgr3T48819		10	1444870	1445821	Putative uncharacterized protein [Source:UniProtKB/TrEMBL;Acc:F9XLZ5]
Mycgr3G49166	Mycgr3T49166	SPT3	10	1445965	1447668	Serine palmitoyl CoA transferase subunit LcbA [Source:UniProtKB/TrEMBL;Acc:F9XLZ6]
Mycgr3G101493	Mycgr3T101493	PKS5	10	1448653	1456017	Polyketide synthase [Source:UniProtKB/TrEMBL;Acc:F9XLZ7]
Mycgr3G48687	Mycgr3T48687	CYP-8	10	1460785	1462504	Putative P450 monooxygenase [Source:UniProtKB/TrEMBL;Acc:F9XLZ8]
Mycgr3G76577	Mycgr3T76577		10	1464720	1466107	Putative uncharacterized protein [Source:UniProtKB/TrEMBL;Acc:F9XLZ9]
Mycgr3G76579	Mycgr3T76579	CYP-19	10	1466514	1468337	Putative P450 monooxygenase [Source:UniProtKB/TrEMBL;Acc:F9XM00]
Mycgr3G29567	Mycgr3T29567		10	1468719	1468967	Putative uncharacterized protein [Source:UniProtKB/TrEMBL;Acc:F9XM01]
Mycgr3G49046	Mycgr3T49046		10	1469160	1469840	Putative uncharacterized protein [Source:UniProtKB/TrEMBL;Acc:F9XKS6]
Mycgr3G106026	Mycgr3T106026		10	1470613	1471303	Putative uncharacterized protein [Source:UniProtKB/TrEMBL;Acc:F9XKS7]
Mycgr3G96400	Mycgr3T96400		10	1473012	1474574	Putative uncharacterized protein [Source:UniProtKB/TrEMBL;Acc:F9XKS8]
Mycgr3G96401	Mycgr3T96401		10	1475101	1476009	Putative uncharacterized protein [Source:UniProtKB/TrEMBL;Acc:F9XKS9]
Mycgr3G96402	Mycgr3T96402		10	1476382	1477263	Putative uncharacterized protein [Source:UniProtKB/TrEMBL;Acc:F9XKT0]
Mycgr3G49158	Mycgr3T49158		10	1477645	1478863	Putative uncharacterized protein [Source:UniProtKB/TrEMBL;Acc:F9XKT1]
Mycgr3G48517	Mycgr3T48517		10	1479378	1480511	Putative uncharacterized protein [Source:UniProtKB/TrEMBL;Acc:F9XKT2]
Mycgr3G28234	Mycgr3T28234		10	1481172	1481624	Putative uncharacterized protein [Source:UniProtKB/TrEMBL;Acc:F9XKT3]
Mycgr3G48308	Mycgr3T48308		10	1481649	1481960	Putative uncharacterized protein [Source:UniProtKB/TrEMBL;Acc:F9XKT4]
Mycgr3G111138	Mycgr3T111138		10	1485221	1485838	Putative uncharacterized protein [Source:UniProtKB/TrEMBL;Acc:F9XKT5]
Mycgr3G63400	Mycgr3T63400		10	1486035	1487402	Putative uncharacterized protein [Source:UniProtKB/TrEMBL;Acc:F9XKT6]
Mycgr3G48799	Mycgr3T48799		10	1487802	1488281	Putative uncharacterized protein [Source:UniProtKB/TrEMBL;Acc:F9XKT7]
Mycgr3G48415	Mycgr3T48415	P3,4O	10	1488520	1489255	Protocatechuate 3,4-dioxygenase, P3,4O [Source:UniProtKB/TrEMBL;Acc:F9XKT8]
Mycgr3G48791	Mycgr3T48791		10	1496898	1500304	Putative uncharacterized protein [Source:UniProtKB/TrEMBL;Acc:F9XKT9]
Mycgr3G49006	Mycgr3T49006		10	1500785	1501711	Putative uncharacterized protein [Source:UniProtKB/TrEMBL;Acc:F9XKU0]
Mycgr3G96410	Mycgr3T96410		10	1501915	1502307	Putative uncharacterized protein [Source:UniProtKB/TrEMBL;Acc:F9XKU1]
Mycgr3G48921	Mycgr3T48921		10	1502501	1503661	Putative uncharacterized protein [Source:UniProtKB/TrEMBL;Acc:F9XKU2]
Mycgr3G48841	Mycgr3T48841	MGNTC2	10	1506956	1508869	Putative neutral trehalase [Source:UniProtKB/TrEMBL;Acc:F9XKU3]
Mycgr3G48353	Mycgr3T48353		10	1510493	1511401	Putative uncharacterized protein [Source:UniProtKB/TrEMBL;Acc:F9XKU4]
Mycgr3G96414	Mycgr3T96414		10	1513098	1513857	Putative uncharacterized protein [Source:UniProtKB/TrEMBL;Acc:F9XKU5]
Mycgr3G96415	Mycgr3T96415		10	1515290	1518737	Putative uncharacterized protein [Source:UniProtKB/TrEMBL;Acc:F9XKU6]
Mycgr3G29529	Mycgr3T29529		10	1521254	1521418	Putative uncharacterized protein [Source:UniProtKB/TrEMBL;Acc:F9XKU7]
Mycgr3G48782	Mycgr3T48782		10	1522128	1523503	Putative uncharacterized protein [Source:UniProtKB/TrEMBL;Acc:F9XKU8]
Mycgr3G48453	Mycgr3T48453		10	1525634	1526852	Putative uncharacterized protein [Source:UniProtKB/TrEMBL;Acc:F9XKU9]
Mycgr3G96417	Mycgr3T96417		10	1533417	1535147	Putative uncharacterized protein [Source:UniProtKB/TrEMBL;Acc:F9XKV0]
Mycgr3G96418	Mycgr3T96418		10	1535393	1539135	Putative uncharacterized protein [Source:UniProtKB/TrEMBL;Acc:F9XKV1]
Mycgr3G96419	Mycgr3T96419		10	1539619	1540317	Putative uncharacterized protein [Source:UniProtKB/TrEMBL;Acc:F9XKV2]
Mycgr3G76589	Mycgr3T76589	MGEND2	10	1542406	1543537	Putative endo-beta-1,4-glucanase [Source:UniProtKB/TrEMBL;Acc:F9XKV3]
Mycgr3G27196	Mycgr3T27196		10	1544692	1545617	Putative uncharacterized protein [Source:UniProtKB/TrEMBL;Acc:F9XKV4]
Mycgr3G48752	Mycgr3T48752		10	1546136	1547184	Putative uncharacterized protein [Source:UniProtKB/TrEMBL;Acc:F9XKV5]
Mycgr3G96423	Mycgr3T96423		10	1586061	1588572	Putative uncharacterized protein [Source:UniProtKB/TrEMBL;Acc:F9XKV6]
Mycgr3G87900	Mycgr3T87900		10	1589583	1590222	Putative uncharacterized protein [Source:UniProtKB/TrEMBL;Acc:F9XKV7]
Mycgr3G63409	Mycgr3T63409		10	1591221	1592012	Putative uncharacterized protein [Source:UniProtKB/TrEMBL;Acc:F9XKV8]
Mycgr3G82481	Mycgr3T82481		10	1592027	1592423
Mycgr3G48401	Mycgr3T48401		10	1592993	1594456	Putative uncharacterized protein [Source:UniProtKB/TrEMBL;Acc:F9XKV9]
Mycgr3G96426	Mycgr3T96426		10	1596325	1597349	Putative uncharacterized protein [Source:UniProtKB/TrEMBL;Acc:F9XKW0]
Mycgr3G96427	Mycgr3T96427		10	1600430	1600985	Putative uncharacterized protein [Source:UniProtKB/TrEMBL;Acc:F9XKW1]
Mycgr3G76594	Mycgr3T76594		10	1602398	1603674	Putative uncharacterized protein [Source:UniProtKB/TrEMBL;Acc:F9XKW2]
Mycgr3G13719	Mycgr3T13719		10	1604603	1605691	Putative uncharacterized protein [Source:UniProtKB/TrEMBL;Acc:F9XKW3]
Mycgr3G48350	Mycgr3T48350		10	1607626	1609430	Putative uncharacterized protein [Source:UniProtKB/TrEMBL;Acc:F9XKW4]
Mycgr3G48668	Mycgr3T48668		10	1610220	1611360	Putative uncharacterized protein [Source:UniProtKB/TrEMBL;Acc:F9XKW5]
Mycgr3G101499	Mycgr3T101499		10	1611732	1612920	Putative uncharacterized protein [Source:UniProtKB/TrEMBL;Acc:F9XKW6]
Mycgr3G96433	Mycgr3T96433		10	1613827	1616527	Putative uncharacterized protein [Source:UniProtKB/TrEMBL;Acc:F9XKW7]
Mycgr3G96434	Mycgr3T96434		10	1617228	1618238	Putative uncharacterized protein [Source:UniProtKB/TrEMBL;Acc:F9XKW8]
Mycgr3G48544	Mycgr3T48544		10	1619472	1619660	Putative uncharacterized protein [Source:UniProtKB/TrEMBL;Acc:F9XKW9]
Mycgr3G87907	Mycgr3T87907		10	1651418	1653348	Putative uncharacterized protein [Source:UniProtKB/TrEMBL;Acc:F9XKX0]
Mycgr3G76604	Mycgr3T76604		10	1653740	1655784	Receptor-activated Ca2+-permeable cation channel [Source:UniProtKB/TrEMBL;Acc:F9XKX1]
Mycgr3G96436	Mycgr3T96436		10	1657363	1660956	Putative uncharacterized protein [Source:UniProtKB/TrEMBL;Acc:F9XKX2]
Mycgr3G96437	Mycgr3T96437		10	1661128	1662066	Putative uncharacterized protein [Source:UniProtKB/TrEMBL;Acc:F9XKX3]
Mycgr3G96438	Mycgr3T96438		11	12765	13813	Putative uncharacterized protein [Source:UniProtKB/TrEMBL;Acc:F9XMD7]
Mycgr3G96439	Mycgr3T96439		11	14422	16654	Putative uncharacterized protein [Source:UniProtKB/TrEMBL;Acc:F9XMD8]
Mycgr3G49811	Mycgr3T49811		11	17766	18792	Putative uncharacterized protein [Source:UniProtKB/TrEMBL;Acc:F9XMD9]
Mycgr3G96440	Mycgr3T96440		11	45665	47388	Putative uncharacterized protein [Source:UniProtKB/TrEMBL;Acc:F9XME0]
Mycgr3G106029	Mycgr3T106029		11	48547	48950	Putative uncharacterized protein [Source:UniProtKB/TrEMBL;Acc:F9XME1]
Mycgr3G63422	Mycgr3T63422		11	49156	49788	Putative uncharacterized protein [Source:UniProtKB/TrEMBL;Acc:F9XME2]
Mycgr3G76608	Mycgr3T76608		11	50538	52940	Putative uncharacterized protein [Source:UniProtKB/TrEMBL;Acc:F9XME3]
Mycgr3G25320	Mycgr3T25320		11	53805	55590	Chitinase glycoside hydrolase family 18 [Source:UniProtKB/TrEMBL;Acc:F9XME4]
Mycgr3G76609	Mycgr3T76609		11	56696	57524	Putative uncharacterized protein [Source:UniProtKB/TrEMBL;Acc:F9XME5]
Mycgr3G101503	Mycgr3T101503		11	57960	61165	Putative uncharacterized protein [Source:UniProtKB/TrEMBL;Acc:F9XME6]
Mycgr3G20337	Mycgr3T20337		11	62996	66208	Putative uncharacterized protein [Source:UniProtKB/TrEMBL;Acc:F9XME7]
Mycgr3G87913	Mycgr3T87913		11	66795	68784	Putative uncharacterized protein [Source:UniProtKB/TrEMBL;Acc:F9XME8]
Mycgr3G76618	Mycgr3T76618		11	70931	71756	Putative uncharacterized protein [Source:UniProtKB/TrEMBL;Acc:F9XME9]
Mycgr3G96450	Mycgr3T96450		11	75175	75975	Putative uncharacterized protein [Source:UniProtKB/TrEMBL;Acc:F9XMF0]
Mycgr3G106034	Mycgr3T106034		11	77005	77574	Putative uncharacterized protein [Source:UniProtKB/TrEMBL;Acc:F9XMF1]
Mycgr3G96451	Mycgr3T96451		11	77713	79659	Putative uncharacterized protein [Source:UniProtKB/TrEMBL;Acc:F9XMF2]
Mycgr3G29267	Mycgr3T29267		11	80650	80988	Putative uncharacterized protein [Source:UniProtKB/TrEMBL;Acc:F9XMF3]
Mycgr3G23211	Mycgr3T23211		11	81638	83062	Putative uncharacterized protein [Source:UniProtKB/TrEMBL;Acc:F9XMF4]
Mycgr3G49733	Mycgr3T49733		11	83426	87920	Putative uncharacterized protein [Source:UniProtKB/TrEMBL;Acc:F9XMF5]
Mycgr3G49617	Mycgr3T49617		11	88868	89149	Putative uncharacterized protein [Source:UniProtKB/TrEMBL;Acc:F9XMF6]
Mycgr3G106037	Mycgr3T106037		11	90666	91608	Putative uncharacterized protein [Source:UniProtKB/TrEMBL;Acc:F9XMF7]
Mycgr3G76625	Mycgr3T76625		11	94015	97883	Putative uncharacterized protein [Source:UniProtKB/TrEMBL;Acc:F9XMF8]
Mycgr3G76628	Mycgr3T76628		11	98574	100969	Putative uncharacterized protein [Source:UniProtKB/TrEMBL;Acc:F9XMF9]
Mycgr3G82500	Mycgr3T82500		11	102104	103155	Putative uncharacterized protein [Source:UniProtKB/TrEMBL;Acc:F9XMG0]
Mycgr3G82501	Mycgr3T82501		11	103247	103763	Putative uncharacterized protein [Source:UniProtKB/TrEMBL;Acc:F9XMG1]
Mycgr3G49575	Mycgr3T49575		11	104344	105242	Putative uncharacterized protein [Source:UniProtKB/TrEMBL;Acc:F9XMG2]
Mycgr3G106046	Mycgr3T106046		11	105704	106421	Putative uncharacterized protein [Source:UniProtKB/TrEMBL;Acc:F9XMG3]
Mycgr3G111159	Mycgr3T111159		11	111589	112854	Putative uncharacterized protein [Source:UniProtKB/TrEMBL;Acc:F9XMG4]
Mycgr3G96461	Mycgr3T96461		11	113282	114067	Putative uncharacterized protein [Source:UniProtKB/TrEMBL;Acc:F9XMG5]
Mycgr3G106049	Mycgr3T106049		11	114223	114826	Putative uncharacterized protein [Source:UniProtKB/TrEMBL;Acc:F9XMG6]
Mycgr3G111160	Mycgr3T111160		11	127047	130808	Putative uncharacterized protein [Source:UniProtKB/TrEMBL;Acc:F9XMG7]
Mycgr3G111161	Mycgr3T111161		11	135120	137849	Putative uncharacterized protein [Source:UniProtKB/TrEMBL;Acc:F9XMG8]
Mycgr3G111162	Mycgr3T111162		11	138362	139804	Putative uncharacterized protein [Source:UniProtKB/TrEMBL;Acc:F9XMG9]
Mycgr3G49989	Mycgr3T49989		11	140248	141100	Putative uncharacterized protein [Source:UniProtKB/TrEMBL;Acc:F9XMH0]
Mycgr3G96466	Mycgr3T96466		11	148062	149048	Putative uncharacterized protein [Source:UniProtKB/TrEMBL;Acc:F9XMH1]
Mycgr3G96467	Mycgr3T96467		11	150089	150859	Putative uncharacterized protein [Source:UniProtKB/TrEMBL;Acc:F9XMH2]
Mycgr3G49946	Mycgr3T49946		11	160111	161001	Putative uncharacterized protein [Source:UniProtKB/TrEMBL;Acc:F9XMH3]
Mycgr3G14307	Mycgr3T14307		11	161738	163102	Putative uncharacterized protein [Source:UniProtKB/TrEMBL;Acc:F9XMH4]
Mycgr3G111164	Mycgr3T111164		11	164739	166922	Putative uncharacterized protein [Source:UniProtKB/TrEMBL;Acc:F9XMH5]
Mycgr3G63449	Mycgr3T63449		11	168388	169446	Putative uncharacterized protein [Source:UniProtKB/TrEMBL;Acc:F9XMH6]
Mycgr3G111166	Mycgr3T111166		11	170056	172649	Putative uncharacterized protein [Source:UniProtKB/TrEMBL;Acc:F9XMH7]
Mycgr3G76636	Mycgr3T76636		11	176796	179619	Putative uncharacterized protein [Source:UniProtKB/TrEMBL;Acc:F9XMH8]
Mycgr3G96474	Mycgr3T96474		11	183591	185568	Putative uncharacterized protein [Source:UniProtKB/TrEMBL;Acc:F9XMH9]
Mycgr3G82510	Mycgr3T82510		11	185800	186889	Putative uncharacterized protein [Source:UniProtKB/TrEMBL;Acc:F9XMI0]
Mycgr3G106055	Mycgr3T106055	ACO1	11	187114	190203	Aconitate hydratase [Source:UniProtKB/TrEMBL;Acc:F9XMI1]
Mycgr3G49475	Mycgr3T49475		11	190540	190905	Putative uncharacterized protein [Source:UniProtKB/TrEMBL;Acc:F9XMI2]
Mycgr3G96477	Mycgr3T96477		11	191705	194973	Putative uncharacterized protein [Source:UniProtKB/TrEMBL;Acc:F9XMI3]
Mycgr3G106057	Mycgr3T106057		11	196904	197361	Putative uncharacterized protein [Source:UniProtKB/TrEMBL;Acc:F9XMI4]
Mycgr3G106061	Mycgr3T106061		11	197553	198677	Putative uncharacterized protein [Source:UniProtKB/TrEMBL;Acc:F9XMI5]
Mycgr3G49796	Mycgr3T49796		11	199165	201739	Putative uncharacterized protein [Source:UniProtKB/TrEMBL;Acc:F9XMI6]
Mycgr3G49833	Mycgr3T49833	RDR2403	11	202399	206395	RNA-directed RNA polymerase [Source:UniProtKB/TrEMBL;Acc:F9XMI7]
Mycgr3G49284	Mycgr3T49284		11	208440	209319	Putative uncharacterized protein [Source:UniProtKB/TrEMBL;Acc:F9XMI8]
Mycgr3G76646	Mycgr3T76646		11	209654	210560	Putative uncharacterized protein [Source:UniProtKB/TrEMBL;Acc:F9XMI9]
Mycgr3G49589	Mycgr3T49589		11	210707	213130	Putative uncharacterized protein [Source:UniProtKB/TrEMBL;Acc:F9XMJ0]
Mycgr3G49868	Mycgr3T49868		11	216202	218838	Putative uncharacterized protein [Source:UniProtKB/TrEMBL;Acc:F9XMJ1]
Mycgr3G101514	Mycgr3T101514		11	218842	220069	Putative uncharacterized protein [Source:UniProtKB/TrEMBL;Acc:F9XMJ2]
Mycgr3G111173	Mycgr3T111173		11	220386	221114	Putative uncharacterized protein [Source:UniProtKB/TrEMBL;Acc:F9XMJ3]
Mycgr3G76651	Mycgr3T76651	MGWCO1	11	222416	225920	Blue-light-activated transcription factor [Source:UniProtKB/TrEMBL;Acc:F9XMJ4]
Mycgr3G96486	Mycgr3T96486		11	226390	227839	Putative uncharacterized protein [Source:UniProtKB/TrEMBL;Acc:F9XMJ5]
Mycgr3G76652	Mycgr3T76652		11	229909	231191	Putative uncharacterized protein [Source:UniProtKB/TrEMBL;Acc:F9XMJ6]
Mycgr3G76657	Mycgr3T76657		11	232283	233486	Ras small GTPase [Source:UniProtKB/TrEMBL;Acc:F9XMJ7]
Mycgr3G49750	Mycgr3T49750	MGCHI2	11	234885	236323	Putative Chitinase, class V [Source:UniProtKB/TrEMBL;Acc:F9XMJ8]
Mycgr3G19570	Mycgr3T19570		11	238955	239110	Putative uncharacterized protein [Source:UniProtKB/TrEMBL;Acc:F9XMJ9]
Mycgr3G49704	Mycgr3T49704	MGBCK1	11	245087	246016	Serine/threonine kinase [Source:UniProtKB/TrEMBL;Acc:F9XMK0]
Mycgr3G111177	Mycgr3T111177		11	248078	257866	Putative uncharacterized protein [Source:UniProtKB/TrEMBL;Acc:F9XMK1]
Mycgr3G111178	Mycgr3T111178		11	260941	263387	Putative uncharacterized protein [Source:UniProtKB/TrEMBL;Acc:F9XMK2]
Mycgr3G106067	Mycgr3T106067		11	264262	265814	Putative uncharacterized protein [Source:UniProtKB/TrEMBL;Acc:F9XMK3]
Mycgr3G96494	Mycgr3T96494		11	266091	266465	Putative uncharacterized protein [Source:UniProtKB/TrEMBL;Acc:F9XMK4]
Mycgr3G76665	Mycgr3T76665		11	267236	269146	Putative uncharacterized protein [Source:UniProtKB/TrEMBL;Acc:F9XMK5]
Mycgr3G49728	Mycgr3T49728		11	270253	271303	Putative uncharacterized protein [Source:UniProtKB/TrEMBL;Acc:F9XMK6]
Mycgr3G96497	Mycgr3T96497		11	272173	277432	Putative uncharacterized protein [Source:UniProtKB/TrEMBL;Acc:F9XMK7]
Mycgr3G111181	Mycgr3T111181		11	278676	283454	Putative uncharacterized protein [Source:UniProtKB/TrEMBL;Acc:F9XMK8]
Mycgr3G101520	Mycgr3T101520		11	283767	284782	Putative uncharacterized protein [Source:UniProtKB/TrEMBL;Acc:F9XMK9]
Mycgr3G76672	Mycgr3T76672		11	285227	286770	Putative uncharacterized protein [Source:UniProtKB/TrEMBL;Acc:F9XML0]
Mycgr3G76675	Mycgr3T76675	MGSCP5.1	11	287573	289664	Serine carboxypeptidase [Source:UniProtKB/TrEMBL;Acc:F9XML1]
Mycgr3G49536	Mycgr3T49536		11	291037	292761	ATP-dependent DNA helicase RecQ [Source:UniProtKB/TrEMBL;Acc:F9XML2]
Mycgr3G63492	Mycgr3T63492		11	295021	296923	Putative uncharacterized protein [Source:UniProtKB/TrEMBL;Acc:F9XML3]
Mycgr3G49869	Mycgr3T49869		11	296989	297610	Putative uncharacterized protein [Source:UniProtKB/TrEMBL;Acc:F9XML4]
Mycgr3G106214	Mycgr3T106214		11	1324503	1325142	Putative uncharacterized protein [Source:UniProtKB/TrEMBL;Acc:F9XM49]
Mycgr3G101652	Mycgr3T101652		11	1326756	1327372	Putative uncharacterized protein [Source:UniProtKB/TrEMBL;Acc:F9XM50]
Mycgr3G49510	Mycgr3T49510	TAN	11	1328072	1329987	Tannase [Source:UniProtKB/TrEMBL;Acc:F9XM51]
Mycgr3G111338	Mycgr3T111338		11	1330227	1332449	Putative uncharacterized protein [Source:UniProtKB/TrEMBL;Acc:F9XM52]
Mycgr3G88121	Mycgr3T88121		11	1334969	1336080	Putative uncharacterized protein [Source:UniProtKB/TrEMBL;Acc:F9XM53]
Mycgr3G77069	Mycgr3T77069		11	1336775	1337809	Putative uncharacterized protein [Source:UniProtKB/TrEMBL;Acc:F9XM54]
Mycgr3G106219	Mycgr3T106219		11	1338039	1340137	1,3-beta-glucanosyltransferase putative [Source:UniProtKB/TrEMBL;Acc:F9XM55]
Mycgr3G101655	Mycgr3T101655	BGS1	11	1342358	1349201	1,3-beta-glucan synthase [Source:UniProtKB/TrEMBL;Acc:F9XM56]
Mycgr3G77074	Mycgr3T77074		11	1349428	1350986	Putative uncharacterized protein [Source:UniProtKB/TrEMBL;Acc:F9XM57]
Mycgr3G111342	Mycgr3T111342		11	1352423	1353506	Putative uncharacterized protein [Source:UniProtKB/TrEMBL;Acc:F9XM58]
Mycgr3G49574	Mycgr3T49574		11	1360720	1361547	Putative uncharacterized protein [Source:UniProtKB/TrEMBL;Acc:F9XM59]
Mycgr3G82700	Mycgr3T82700		11	1363020	1364637	Putative uncharacterized protein [Source:UniProtKB/TrEMBL;Acc:F9XM60]
Mycgr3G77079	Mycgr3T77079		11	1366228	1367285	Putative uncharacterized protein [Source:UniProtKB/TrEMBL;Acc:F9XM61]
Mycgr3G49768	Mycgr3T49768		11	1367732	1369965	Putative uncharacterized protein [Source:UniProtKB/TrEMBL;Acc:F9XM62]
Mycgr3G96803	Mycgr3T96803		11	1370555	1377229	Putative uncharacterized protein [Source:UniProtKB/TrEMBL;Acc:F9XM63]
Mycgr3G96804	Mycgr3T96804		11	1380917	1383155	Peptidase aspartic [Source:UniProtKB/TrEMBL;Acc:F9XM64]
Mycgr3G63892	Mycgr3T63892		11	1383429	1384553	Putative uncharacterized protein [Source:UniProtKB/TrEMBL;Acc:F9XM65]
Mycgr3G88127	Mycgr3T88127		11	1385031	1386008	Putative uncharacterized protein [Source:UniProtKB/TrEMBL;Acc:F9XM66]
Mycgr3G96806	Mycgr3T96806		11	1387841	1390735	Putative uncharacterized protein [Source:UniProtKB/TrEMBL;Acc:F9XM67]
Mycgr3G111345	Mycgr3T111345		11	1391879	1394489	Putative uncharacterized protein [Source:UniProtKB/TrEMBL;Acc:F9XM68]
Mycgr3G49854	Mycgr3T49854		11	1395169	1396065	Putative uncharacterized protein [Source:UniProtKB/TrEMBL;Acc:F9XM69]
Mycgr3G77082	Mycgr3T77082		11	1396388	1398338	Putative uncharacterized protein [Source:UniProtKB/TrEMBL;Acc:F9XM70]
Mycgr3G50077	Mycgr3T50077		11	1398751	1399940	Putative uncharacterized protein [Source:UniProtKB/TrEMBL;Acc:F9XM71]
Mycgr3G96811	Mycgr3T96811		11	1401670	1402279	Putative uncharacterized protein [Source:UniProtKB/TrEMBL;Acc:F9XM72]
Mycgr3G106227	Mycgr3T106227		11	1403911	1404431	Putative uncharacterized protein [Source:UniProtKB/TrEMBL;Acc:F9XM73]
Mycgr3G96812	Mycgr3T96812		11	1409945	1410853	Putative uncharacterized protein [Source:UniProtKB/TrEMBL;Acc:F9XM74]
Mycgr3G96813	Mycgr3T96813		11	1411894	1412388	Putative uncharacterized protein [Source:UniProtKB/TrEMBL;Acc:F9XM75]
Mycgr3G96814	Mycgr3T96814		11	1413713	1415420	Putative uncharacterized protein [Source:UniProtKB/TrEMBL;Acc:F9XM76]
Mycgr3G82703	Mycgr3T82703		11	1416461	1417119	Putative uncharacterized protein [Source:UniProtKB/TrEMBL;Acc:F9XM77]
Mycgr3G77085	Mycgr3T77085		11	1417301	1418983	Putative uncharacterized protein [Source:UniProtKB/TrEMBL;Acc:F9XM78]
Mycgr3G77089	Mycgr3T77089		11	1419020	1421098	Putative uncharacterized protein [Source:UniProtKB/TrEMBL;Acc:F9XM79]
Mycgr3G106229	Mycgr3T106229		11	1424161	1424838	Putative uncharacterized protein [Source:UniProtKB/TrEMBL;Acc:F9XM80]
Mycgr3G111350	Mycgr3T111350		11	1425970	1427262	Putative uncharacterized protein [Source:UniProtKB/TrEMBL;Acc:F9XM81]
Mycgr3G101662	Mycgr3T101662		11	1431402	1433103	Putative uncharacterized protein [Source:UniProtKB/TrEMBL;Acc:F9XM82]
Mycgr3G96820	Mycgr3T96820		11	1433774	1434319	Putative uncharacterized protein [Source:UniProtKB/TrEMBL;Acc:F9XM83]
Mycgr3G111352	Mycgr3T111352		11	1434705	1435678	Putative uncharacterized protein [Source:UniProtKB/TrEMBL;Acc:F9XM84]
Mycgr3G63909	Mycgr3T63909	SLN1	11	1440513	1443719	Histidine kinase sensor [Source:UniProtKB/TrEMBL;Acc:F9XM85]
Mycgr3G96825	Mycgr3T96825		11	1445285	1452255	Putative uncharacterized protein [Source:UniProtKB/TrEMBL;Acc:F9XM86]
Mycgr3G77102	Mycgr3T77102		11	1452940	1454178	Putative uncharacterized protein [Source:UniProtKB/TrEMBL;Acc:F9XM87]
Mycgr3G101664	Mycgr3T101664		11	1454629	1455604	Putative uncharacterized protein [Source:UniProtKB/TrEMBL;Acc:F9XM88]
Mycgr3G10006	Mycgr3T10006		11	1456630	1460214	Putative uncharacterized protein [Source:UniProtKB/TrEMBL;Acc:F9XM89]
Mycgr3G101665	Mycgr3T101665		11	1460861	1462793	Putative uncharacterized protein [Source:UniProtKB/TrEMBL;Acc:F9XM90]
Mycgr3G77111	Mycgr3T77111		11	1462962	1464648	Putative uncharacterized protein [Source:UniProtKB/TrEMBL;Acc:F9XM91]
Mycgr3G106231	Mycgr3T106231		11	1469937	1470567	Putative uncharacterized protein [Source:UniProtKB/TrEMBL;Acc:F9XM92]
Mycgr3G49829	Mycgr3T49829	MGSUL2	11	1472624	1474805	MGSUL2 probable sulphate transporter 2 [Source:UniProtKB/TrEMBL;Acc:F9XM93]
Mycgr3G77113	Mycgr3T77113		11	1476457	1478013	Putative uncharacterized protein [Source:UniProtKB/TrEMBL;Acc:F9XM94]
Mycgr3G111361	Mycgr3T111361		11	1480387	1482301	Putative uncharacterized protein [Source:UniProtKB/TrEMBL;Acc:F9XM95]
Mycgr3G96834	Mycgr3T96834		11	1482755	1488544	Putative uncharacterized protein [Source:UniProtKB/TrEMBL;Acc:F9XM96]
Mycgr3G77116	Mycgr3T77116		11	1489398	1490090	Putative uncharacterized protein [Source:UniProtKB/TrEMBL;Acc:F9XM97]
Mycgr3G96836	Mycgr3T96836		11	1490649	1494110	Putative uncharacterized protein [Source:UniProtKB/TrEMBL;Acc:F9XM98]
Mycgr3G111364	Mycgr3T111364		11	1494776	1495634	Putative uncharacterized protein [Source:UniProtKB/TrEMBL;Acc:F9XM99]
Mycgr3G96838	Mycgr3T96838		11	1496722	1497317	Putative uncharacterized protein [Source:UniProtKB/TrEMBL;Acc:F9XMA0]
Mycgr3G101670	Mycgr3T101670	TAFV2401	11	1497530	1500384	Transcription initiation factor TFIID, subunit TAF5 [Source:UniProtKB/TrEMBL;Acc:F9XMA1]
Mycgr3G77121	Mycgr3T77121		11	1500716	1503806	Putative uncharacterized protein [Source:UniProtKB/TrEMBL;Acc:F9XMA2]
Mycgr3G19375	Mycgr3T19375		11	1504526	1504696	Putative uncharacterized protein [Source:UniProtKB/TrEMBL;Acc:F9XMA3]
Mycgr3G101672	Mycgr3T101672		11	1508342	1508980	Putative uncharacterized protein [Source:UniProtKB/TrEMBL;Acc:F9XMA4]
Mycgr3G63935	Mycgr3T63935		11	1509953	1510987	Putative uncharacterized protein [Source:UniProtKB/TrEMBL;Acc:F9XMA5]
Mycgr3G96844	Mycgr3T96844		11	1513272	1513781	Putative uncharacterized protein [Source:UniProtKB/TrEMBL;Acc:F9XMA6]
Mycgr3G96845	Mycgr3T96845		11	1515667	1516208	Putative uncharacterized protein [Source:UniProtKB/TrEMBL;Acc:F9XMA7]
Mycgr3G96846	Mycgr3T96846		11	1517548	1518139	Putative uncharacterized protein [Source:UniProtKB/TrEMBL;Acc:F9XMA8]
Mycgr3G96847	Mycgr3T96847		11	1518462	1519457	Putative uncharacterized protein [Source:UniProtKB/TrEMBL;Acc:F9XMA9]
Mycgr3G77127	Mycgr3T77127		11	1520621	1521952	Putative uncharacterized protein [Source:UniProtKB/TrEMBL;Acc:F9XMB0]
Mycgr3G88148	Mycgr3T88148		11	1523069	1523824	Putative uncharacterized protein [Source:UniProtKB/TrEMBL;Acc:F9XMB1]
Mycgr3G28152	Mycgr3T28152		11	1524088	1524732	Putative uncharacterized protein [Source:UniProtKB/TrEMBL;Acc:F9XMB2]
EFMGRG00000000039	EFMGRT00000000039	tRNA-Undet	11	1525290	1525397	tRNA-Undet for anticodon ??? [Source:TRNASCAN_SE;Acc:tRNA-Undet]
Mycgr3G50032	Mycgr3T50032		11	1528853	1529581	Putative uncharacterized protein [Source:UniProtKB/TrEMBL;Acc:F9XMB3]
Mycgr3G96851	Mycgr3T96851		11	1531871	1533832	Putative uncharacterized protein [Source:UniProtKB/TrEMBL;Acc:F9XMB4]
Mycgr3G50078	Mycgr3T50078		11	1534724	1535533	Putative uncharacterized protein [Source:UniProtKB/TrEMBL;Acc:F9XMB5]
Mycgr3G106236	Mycgr3T106236		11	1538050	1538664	Putative uncharacterized protein [Source:UniProtKB/TrEMBL;Acc:F9XMB6]
Mycgr3G23191	Mycgr3T23191		11	1539151	1540491	Putative uncharacterized protein [Source:UniProtKB/TrEMBL;Acc:F9XMB7]
Mycgr3G49939	Mycgr3T49939		11	1542670	1544266	Putative uncharacterized protein [Source:UniProtKB/TrEMBL;Acc:F9XMB8]
Mycgr3G63945	Mycgr3T63945		11	1545193	1546702	Putative uncharacterized protein [Source:UniProtKB/TrEMBL;Acc:F9XMB9]
Mycgr3G18814	Mycgr3T18814		11	1547253	1547531	Putative uncharacterized protein [Source:UniProtKB/TrEMBL;Acc:F9XMC0]
EFMGRG00000000044	EFMGRT00000000044	tRNA-Undet	11	1548035	1548162	tRNA-Undet for anticodon ??? [Source:TRNASCAN_SE;Acc:tRNA-Undet]
EFMGRG00000000055	EFMGRT00000000055	tRNA-Leu	11	1549054	1549185	tRNA-Leu for anticodon CAA [Source:TRNASCAN_SE;Acc:tRNA-Leu]
Mycgr3G96856	Mycgr3T96856		11	1549958	1552524	Putative uncharacterized protein [Source:UniProtKB/TrEMBL;Acc:F9XMC1]
Mycgr3G106239	Mycgr3T106239		11	1553759	1554390	Putative uncharacterized protein [Source:UniProtKB/TrEMBL;Acc:F9XMC2]
Mycgr3G50110	Mycgr3T50110		11	1557277	1557851	Putative uncharacterized protein [Source:UniProtKB/TrEMBL;Acc:F9XMC3]
Mycgr3G96858	Mycgr3T96858		11	1563611	1564605	Putative uncharacterized protein [Source:UniProtKB/TrEMBL;Acc:F9XMC4]
Mycgr3G77140	Mycgr3T77140		11	1564977	1566679	Putative uncharacterized protein [Source:UniProtKB/TrEMBL;Acc:F9XMC5]
Mycgr3G77145	Mycgr3T77145		11	1566923	1568392	Putative uncharacterized protein [Source:UniProtKB/TrEMBL;Acc:F9XMC6]
Mycgr3G15769	Mycgr3T15769		11	1569173	1570154	Putative uncharacterized protein [Source:UniProtKB/TrEMBL;Acc:F9XMC7]
Mycgr3G106242	Mycgr3T106242		11	1572215	1572852	Putative uncharacterized protein [Source:UniProtKB/TrEMBL;Acc:F9XMC8]
EFMGRG00000000105	EFMGRT00000000105	tRNA-Cys	11	1578242	1578313	tRNA-Cys for anticodon ACA [Source:TRNASCAN_SE;Acc:tRNA-Cys]
Mycgr3G88157	Mycgr3T88157		11	1583460	1584452	Putative uncharacterized protein [Source:UniProtKB/TrEMBL;Acc:F9XMC9]
Mycgr3G49587	Mycgr3T49587		11	1584680	1587713	Putative uncharacterized protein [Source:UniProtKB/TrEMBL;Acc:F9XMD0]
Mycgr3G50149	Mycgr3T50149		11	1588320	1590097	Putative uncharacterized protein [Source:UniProtKB/TrEMBL;Acc:F9XMD1]
Mycgr3G96865	Mycgr3T96865		11	1605734	1606196	Putative uncharacterized protein [Source:UniProtKB/TrEMBL;Acc:F9XMD2]
Mycgr3G49899	Mycgr3T49899	MGBGL5	11	1606522	1608440	Putative beta-glucosidase [Source:UniProtKB/TrEMBL;Acc:F9XMD3]
Mycgr3G77151	Mycgr3T77151		11	1608714	1609676	Putative uncharacterized protein [Source:UniProtKB/TrEMBL;Acc:F9XMD4]
Mycgr3G96867	Mycgr3T96867		11	1610006	1610742	Putative uncharacterized protein [Source:UniProtKB/TrEMBL;Acc:F9XMD5]
Mycgr3G96868	Mycgr3T96868		11	1612967	1613437	Putative uncharacterized protein [Source:UniProtKB/TrEMBL;Acc:F9XMD6]
Mycgr3G50260	Mycgr3T50260		12	21345	21524	Putative uncharacterized protein [Source:UniProtKB/TrEMBL;Acc:F9XPB9]
Mycgr3G96869	Mycgr3T96869		12	29845	30818	Putative uncharacterized protein [Source:UniProtKB/TrEMBL;Acc:F9XPC0]
Mycgr3G96870	Mycgr3T96870		12	31110	31540	Putative uncharacterized protein [Source:UniProtKB/TrEMBL;Acc:F9XPC1]
Mycgr3G101681	Mycgr3T101681		12	32088	33105	Putative uncharacterized protein [Source:UniProtKB/TrEMBL;Acc:F9XPC2]
Mycgr3G77156	Mycgr3T77156		12	34357	35736	Putative uncharacterized protein [Source:UniProtKB/TrEMBL;Acc:F9XPC3]
Mycgr3G50563	Mycgr3T50563		12	36854	37684	Putative uncharacterized protein [Source:UniProtKB/TrEMBL;Acc:F9XPC4]
Mycgr3G50200	Mycgr3T50200		12	49390	53484	Putative uncharacterized protein [Source:UniProtKB/TrEMBL;Acc:F9XPC5]
Mycgr3G77157	Mycgr3T77157	MVD1	12	54860	56069	MVD1, mevalonate pyrophosphate decarboxylase [Source:UniProtKB/TrEMBL;Acc:F9XPC6]
Mycgr3G111377	Mycgr3T111377		12	56272	57063	Putative uncharacterized protein [Source:UniProtKB/TrEMBL;Acc:F9XPC7]
Mycgr3G96876	Mycgr3T96876		12	58248	58777	Putative uncharacterized protein [Source:UniProtKB/TrEMBL;Acc:F9XPC8]
Mycgr3G96877	Mycgr3T96877		12	59418	61332	Putative uncharacterized protein [Source:UniProtKB/TrEMBL;Acc:F9XPC9]
Mycgr3G111379	Mycgr3T111379		12	68444	74868	Putative uncharacterized protein [Source:UniProtKB/TrEMBL;Acc:F9XPD0]
Mycgr3G77167	Mycgr3T77167		12	75139	76179	Putative uncharacterized protein [Source:UniProtKB/TrEMBL;Acc:F9XPD1]
Mycgr3G63982	Mycgr3T63982		12	76430	78078	Putative uncharacterized protein [Source:UniProtKB/TrEMBL;Acc:F9XPD2]
Mycgr3G106248	Mycgr3T106248		12	117560	117888	Putative uncharacterized protein [Source:UniProtKB/TrEMBL;Acc:F9XPD3]
Mycgr3G96882	Mycgr3T96882		12	119578	119997	Putative uncharacterized protein [Source:UniProtKB/TrEMBL;Acc:F9XPD4]
Mycgr3G111382	Mycgr3T111382		12	121814	122850	Putative uncharacterized protein [Source:UniProtKB/TrEMBL;Acc:F9XPD5]
Mycgr3G77172	Mycgr3T77172		12	122820	124208	Putative uncharacterized protein [Source:UniProtKB/TrEMBL;Acc:F9XPD6]
Mycgr3G10742	Mycgr3T10742		12	125065	127605	Putative uncharacterized protein [Source:UniProtKB/TrEMBL;Acc:F9XPD7]
Mycgr3G77175	Mycgr3T77175		12	128768	131812	Putative uncharacterized protein [Source:UniProtKB/TrEMBL;Acc:F9XPD8]
Mycgr3G96887	Mycgr3T96887		12	134991	135587	Putative uncharacterized protein [Source:UniProtKB/TrEMBL;Acc:F9XPD9]
Mycgr3G77177	Mycgr3T77177		12	137291	138278	Putative uncharacterized protein [Source:UniProtKB/TrEMBL;Acc:F9XPE0]
Mycgr3G96889	Mycgr3T96889		12	139718	144553	Putative uncharacterized protein [Source:UniProtKB/TrEMBL;Acc:F9XPE1]
Mycgr3G63992	Mycgr3T63992		12	144946	147578	Putative uncharacterized protein [Source:UniProtKB/TrEMBL;Acc:F9XPE2]
Mycgr3G111387	Mycgr3T111387		12	147628	149004	Putative uncharacterized protein [Source:UniProtKB/TrEMBL;Acc:F9XPE3]
Mycgr3G106251	Mycgr3T106251		12	149551	150571	Putative uncharacterized protein [Source:UniProtKB/TrEMBL;Acc:F9XPE4]
Mycgr3G50591	Mycgr3T50591		12	152570	152878	Putative uncharacterized protein [Source:UniProtKB/TrEMBL;Acc:F9XPE5]
Mycgr3G22021	Mycgr3T22021		12	153406	155160	Putative uncharacterized protein [Source:UniProtKB/TrEMBL;Acc:F9XPE6]
Mycgr3G101693	Mycgr3T101693	MGLAC5	12	157368	159218	Putative beta-galactosidase glycoside hydrolase family 35 [Source:UniProtKB/TrEMBL;Acc:F9XPE7]
Mycgr3G50352	Mycgr3T50352		12	159958	161713	Putative uncharacterized protein [Source:UniProtKB/TrEMBL;Acc:F9XPE8]
Mycgr3G50311	Mycgr3T50311		12	161784	162926	Putative uncharacterized protein [Source:UniProtKB/TrEMBL;Acc:F9XPE9]
Mycgr3G101694	Mycgr3T101694		12	163490	164961	Putative uncharacterized protein [Source:UniProtKB/TrEMBL;Acc:F9XPF0]
Mycgr3G88181	Mycgr3T88181		12	165058	167679	Putative uncharacterized protein [Source:UniProtKB/TrEMBL;Acc:F9XPF1]
Mycgr3G77196	Mycgr3T77196	MGRHA1	12	168340	170199	Putative endo-rhamnogalacturonase [Source:UniProtKB/TrEMBL;Acc:F9XPF2]
Mycgr3G50851	Mycgr3T50851		12	170866	172332	Putative uncharacterized protein [Source:UniProtKB/TrEMBL;Acc:F9XPF3]
Mycgr3G96900	Mycgr3T96900		12	172719	176623	Putative uncharacterized protein [Source:UniProtKB/TrEMBL;Acc:F9XPF4]
Mycgr3G106257	Mycgr3T106257		12	176773	177370	Putative uncharacterized protein [Source:UniProtKB/TrEMBL;Acc:F9XPF5]
Mycgr3G106260	Mycgr3T106260		12	179276	180049	Putative uncharacterized protein [Source:UniProtKB/TrEMBL;Acc:F9XPF6]
Mycgr3G96901	Mycgr3T96901		12	181724	182128	Putative uncharacterized protein [Source:UniProtKB/TrEMBL;Acc:F9XPF7]
Mycgr3G96902	Mycgr3T96902		12	184622	186648	Putative uncharacterized protein [Source:UniProtKB/TrEMBL;Acc:F9XPF8]
Mycgr3G96903	Mycgr3T96903		12	187387	187871	Putative uncharacterized protein [Source:UniProtKB/TrEMBL;Acc:F9XPF9]
Mycgr3G96904	Mycgr3T96904		12	188489	189524	Putative uncharacterized protein [Source:UniProtKB/TrEMBL;Acc:F9XPG0]
Mycgr3G50503	Mycgr3T50503		12	194272	195467	Putative uncharacterized protein [Source:UniProtKB/TrEMBL;Acc:F9XPG1]
Mycgr3G77200	Mycgr3T77200		12	196336	197112	Putative uncharacterized protein [Source:UniProtKB/TrEMBL;Acc:F9XPG2]
Mycgr3G88187	Mycgr3T88187		12	197403	198315	Putative uncharacterized protein [Source:UniProtKB/TrEMBL;Acc:F9XPG3]
Mycgr3G77203	Mycgr3T77203	BLA	12	198715	200641	Putative secreted beta-lactamase [Source:UniProtKB/TrEMBL;Acc:F9XPG4]
Mycgr3G106268	Mycgr3T106268		12	201438	202715	Putative uncharacterized protein [Source:UniProtKB/TrEMBL;Acc:F9XPG5]
Mycgr3G111394	Mycgr3T111394		12	204944	207162	Putative uncharacterized protein [Source:UniProtKB/TrEMBL;Acc:F9XPG6]
Mycgr3G50425	Mycgr3T50425		12	208091	209065	Putative uncharacterized protein [Source:UniProtKB/TrEMBL;Acc:F9XPG7]
Mycgr3G96910	Mycgr3T96910		12	210789	211298	Hydrophobin-like protein [Source:UniProtKB/TrEMBL;Acc:F9XPG8]
Mycgr3G50695	Mycgr3T50695		12	211747	212502	Putative uncharacterized protein [Source:UniProtKB/TrEMBL;Acc:F9XPG9]
Mycgr3G28180	Mycgr3T28180		12	215380	218310	Putative uncharacterized protein [Source:UniProtKB/TrEMBL;Acc:F9XPH0]
Mycgr3G77210	Mycgr3T77210		12	222414	223896	Putative uncharacterized protein [Source:UniProtKB/TrEMBL;Acc:F9XPH1]
Mycgr3G96914	Mycgr3T96914		12	224089	225335	Putative uncharacterized protein [Source:UniProtKB/TrEMBL;Acc:F9XPH2]
Mycgr3G111396	Mycgr3T111396		12	226578	230036	Putative uncharacterized protein [Source:UniProtKB/TrEMBL;Acc:F9XPH3]
Mycgr3G111397	Mycgr3T111397		12	231072	232913	Putative uncharacterized protein [Source:UniProtKB/TrEMBL;Acc:F9XPH4]
Mycgr3G50710	Mycgr3T50710		12	234387	234593	Putative uncharacterized protein [Source:UniProtKB/TrEMBL;Acc:F9XPH5]
Mycgr3G50617	Mycgr3T50617		12	235983	236195	Putative uncharacterized protein [Source:UniProtKB/TrEMBL;Acc:F9XPH6]
Mycgr3G77213	Mycgr3T77213		12	237083	240563	Putative uncharacterized protein [Source:UniProtKB/TrEMBL;Acc:F9XPH7]
Mycgr3G101702	Mycgr3T101702		12	240847	241781	Putative uncharacterized protein [Source:UniProtKB/TrEMBL;Acc:F9XPH8]
Mycgr3G111399	Mycgr3T111399	CYP-28	12	241980	243760	Putative P450 monooxygenase [Source:UniProtKB/TrEMBL;Acc:F9XPH9]
Mycgr3G50647	Mycgr3T50647		12	245567	246566	Putative uncharacterized protein [Source:UniProtKB/TrEMBL;Acc:F9XPI0]
Mycgr3G30085	Mycgr3T30085		12	247683	248894	Putative uncharacterized protein [Source:UniProtKB/TrEMBL;Acc:F9XPI1]
Mycgr3G50692	Mycgr3T50692		12	249340	253506	Putative uncharacterized protein [Source:UniProtKB/TrEMBL;Acc:F9XPI2]
Mycgr3G77226	Mycgr3T77226		12	254006	256080	Putative uncharacterized protein [Source:UniProtKB/TrEMBL;Acc:F9XPI3]
Mycgr3G18839	Mycgr3T18839		12	256368	256799	Putative uncharacterized protein [Source:UniProtKB/TrEMBL;Acc:F9XPI4]
Mycgr3G77228	Mycgr3T77228		12	257671	258598	Putative uncharacterized protein [Source:UniProtKB/TrEMBL;Acc:F9XPI5]
Mycgr3G106276	Mycgr3T106276		12	258846	259801	Putative uncharacterized protein [Source:UniProtKB/TrEMBL;Acc:F9XPI6]
Mycgr3G106278	Mycgr3T106278		12	262461	263853	Putative uncharacterized protein [Source:UniProtKB/TrEMBL;Acc:F9XPI7]
EFMGRG00000000135	EFMGRT00000000135	tRNA-Cys	12	268977	269048	tRNA-Cys for anticodon ACA [Source:TRNASCAN_SE;Acc:tRNA-Cys]
Mycgr3G96927	Mycgr3T96927		12	270825	273698	Putative uncharacterized protein [Source:UniProtKB/TrEMBL;Acc:F9XPI8]
Mycgr3G101708	Mycgr3T101708		12	276418	289950
Mycgr3G88201	Mycgr3T88201	ACO2	12	290252	292743	Aconitate hydratase [Source:UniProtKB/TrEMBL;Acc:F9XPJ5]
Mycgr3G77247	Mycgr3T77247		12	293402	294195	Putative uncharacterized protein [Source:UniProtKB/TrEMBL;Acc:F9XPJ6]
Mycgr3G77248	Mycgr3T77248		12	296588	297255	Putative uncharacterized protein [Source:UniProtKB/TrEMBL;Acc:F9XPJ7]
Mycgr3G77251	Mycgr3T77251	MGERP1	12	297777	298591	Erp like protein [Source:UniProtKB/TrEMBL;Acc:F9XPJ8]
Mycgr3G97171	Mycgr3T97171		12	1164086	1167928	Putative uncharacterized protein [Source:UniProtKB/TrEMBL;Acc:F9XP41]
EFMGRG00000000089	EFMGRT00000000089	tRNA-Cys	12	1184625	1184696	tRNA-Cys for anticodon ACA [Source:TRNASCAN_SE;Acc:tRNA-Cys]
Mycgr3G50896	Mycgr3T50896		12	1186551	1188213	Putative uncharacterized protein [Source:UniProtKB/TrEMBL;Acc:F9XP42]
Mycgr3G27411	Mycgr3T27411	MGPTP7	12	1189226	1189819	Tyrosine protein phosphatase 7 [Source:UniProtKB/TrEMBL;Acc:F9XP43]
Mycgr3G50184	Mycgr3T50184		12	1192563	1193218	Putative uncharacterized protein [Source:UniProtKB/TrEMBL;Acc:F9XP44]
Mycgr3G106397	Mycgr3T106397	MGRHO1	12	1193868	1195581	Belong to Rho subfamily [Source:UniProtKB/TrEMBL;Acc:F9XP45]
Mycgr3G97176	Mycgr3T97176		12	1199175	1200011	Putative uncharacterized protein [Source:UniProtKB/TrEMBL;Acc:F9XP46]
Mycgr3G111542	Mycgr3T111542		12	1203570	1205609	Putative uncharacterized protein [Source:UniProtKB/TrEMBL;Acc:F9XP47]
Mycgr3G97178	Mycgr3T97178		12	1206471	1206827	Putative uncharacterized protein [Source:UniProtKB/TrEMBL;Acc:F9XP48]
Mycgr3G97179	Mycgr3T97179		12	1208995	1211634	Putative uncharacterized protein [Source:UniProtKB/TrEMBL;Acc:F9XP49]
Mycgr3G97180	Mycgr3T97180		12	1212028	1213795	Putative uncharacterized protein [Source:UniProtKB/TrEMBL;Acc:F9XP50]
Mycgr3G50840	Mycgr3T50840		12	1214255	1215478	Putative uncharacterized protein [Source:UniProtKB/TrEMBL;Acc:F9XP51]
Mycgr3G64379	Mycgr3T64379		12	1217075	1218890	Putative uncharacterized protein [Source:UniProtKB/TrEMBL;Acc:F9XP52]
Mycgr3G106402	Mycgr3T106402		12	1218975	1219569	Putative uncharacterized protein [Source:UniProtKB/TrEMBL;Acc:F9XP53]
Mycgr3G106403	Mycgr3T106403		12	1220733	1221546	Putative uncharacterized protein [Source:UniProtKB/TrEMBL;Acc:F9XP54]
Mycgr3G97182	Mycgr3T97182		12	1225143	1226371	Putative uncharacterized protein [Source:UniProtKB/TrEMBL;Acc:F9XP55]
Mycgr3G106406	Mycgr3T106406		12	1228707	1229682	Putative uncharacterized protein [Source:UniProtKB/TrEMBL;Acc:F9XP56]
Mycgr3G101803	Mycgr3T101803		12	1231514	1232979	Putative uncharacterized protein [Source:UniProtKB/TrEMBL;Acc:F9XP57]
Mycgr3G18783	Mycgr3T18783		12	1233263	1233805	Putative uncharacterized protein [Source:UniProtKB/TrEMBL;Acc:F9XP58]
Mycgr3G50257	Mycgr3T50257		12	1237528	1238252	Putative uncharacterized protein [Source:UniProtKB/TrEMBL;Acc:F9XP59]
Mycgr3G50330	Mycgr3T50330	MGPTP2	12	1241995	1243112	Tyrosine protein phosphatase 2 [Source:UniProtKB/TrEMBL;Acc:F9XP60]
Mycgr3G50302	Mycgr3T50302	MGPP2CL-3	12	1244107	1245963	MgPP2CL-3, protein phosphatase 2C-like protein 3 [Source:UniProtKB/TrEMBL;Acc:F9XP61]
Mycgr3G106407	Mycgr3T106407		12	1246224	1247037	Putative uncharacterized protein [Source:UniProtKB/TrEMBL;Acc:F9XP62]
Mycgr3G111548	Mycgr3T111548		12	1247441	1248370	Putative uncharacterized protein [Source:UniProtKB/TrEMBL;Acc:F9XP63]
Mycgr3G111549	Mycgr3T111549		12	1249062	1251260	Putative uncharacterized protein [Source:UniProtKB/TrEMBL;Acc:F9XP64]
Mycgr3G19203	Mycgr3T19203		12	1251701	1252093	Putative uncharacterized protein [Source:UniProtKB/TrEMBL;Acc:F9XP65]
Mycgr3G106408	Mycgr3T106408		12	1252708	1253402	Putative uncharacterized protein [Source:UniProtKB/TrEMBL;Acc:F9XP66]
Mycgr3G111551	Mycgr3T111551		12	1253966	1257814	Putative uncharacterized protein [Source:UniProtKB/TrEMBL;Acc:F9XP67]
Mycgr3G77587	Mycgr3T77587		12	1258248	1260523	Putative uncharacterized protein [Source:UniProtKB/TrEMBL;Acc:F9XP68]
Mycgr3G97196	Mycgr3T97196		12	1261122	1265197	Putative uncharacterized protein [Source:UniProtKB/TrEMBL;Acc:F9XP69]
Mycgr3G97197	Mycgr3T97197		12	1265859	1266539	Putative uncharacterized protein [Source:UniProtKB/TrEMBL;Acc:F9XP70]
Mycgr3G106410	Mycgr3T106410		12	1267583	1268185	Putative uncharacterized protein [Source:UniProtKB/TrEMBL;Acc:F9XP71]
Mycgr3G50206	Mycgr3T50206		12	1270870	1277838	Putative uncharacterized protein [Source:UniProtKB/TrEMBL;Acc:F9XP72]
Mycgr3G50860	Mycgr3T50860		12	1278210	1278644	Putative uncharacterized protein [Source:UniProtKB/TrEMBL;Acc:F9XP73]
Mycgr3G50731	Mycgr3T50731		12	1279041	1279350	Putative uncharacterized protein [Source:UniProtKB/TrEMBL;Acc:F9XP74]
Mycgr3G28401	Mycgr3T28401		12	1283701	1284039	Putative uncharacterized protein [Source:UniProtKB/TrEMBL;Acc:F9XP75]
Mycgr3G50597	Mycgr3T50597		12	1290539	1291855	Putative uncharacterized protein [Source:UniProtKB/TrEMBL;Acc:F9XP76]
Mycgr3G97203	Mycgr3T97203		12	1292248	1295156	Putative uncharacterized protein [Source:UniProtKB/TrEMBL;Acc:F9XP77]
Mycgr3G64401	Mycgr3T64401		12	1298418	1299962	Putative uncharacterized protein [Source:UniProtKB/TrEMBL;Acc:F9XP78]
Mycgr3G28664	Mycgr3T28664		12	1301023	1301322	Putative uncharacterized protein [Source:UniProtKB/TrEMBL;Acc:F9XP79]
Mycgr3G111557	Mycgr3T111557		12	1304565	1306798	Putative uncharacterized protein [Source:UniProtKB/TrEMBL;Acc:F9XP80]
Mycgr3G111558	Mycgr3T111558		12	1308365	1309616	Putative uncharacterized protein [Source:UniProtKB/TrEMBL;Acc:F9XP81]
Mycgr3G97209	Mycgr3T97209		12	1309881	1310509	Putative uncharacterized protein [Source:UniProtKB/TrEMBL;Acc:F9XP82]
Mycgr3G97210	Mycgr3T97210		12	1310764	1311327	Putative uncharacterized protein [Source:UniProtKB/TrEMBL;Acc:F9XP83]
Mycgr3G111559	Mycgr3T111559		12	1311904	1315342	Putative uncharacterized protein [Source:UniProtKB/TrEMBL;Acc:F9XP84]
Mycgr3G97212	Mycgr3T97212		12	1315822	1319608	Putative uncharacterized protein [Source:UniProtKB/TrEMBL;Acc:F9XP85]
Mycgr3G88345	Mycgr3T88345		12	1319853	1322775	Putative uncharacterized protein [Source:UniProtKB/TrEMBL;Acc:F9XP86]
Mycgr3G97214	Mycgr3T97214		12	1323781	1324352	Putative uncharacterized protein [Source:UniProtKB/TrEMBL;Acc:F9XP87]
Mycgr3G97215	Mycgr3T97215		12	1326586	1328764	Putative uncharacterized protein [Source:UniProtKB/TrEMBL;Acc:F9XP88]
Mycgr3G106416	Mycgr3T106416		12	1329323	1330169	Putative uncharacterized protein [Source:UniProtKB/TrEMBL;Acc:F9XP89]
Mycgr3G77604	Mycgr3T77604		12	1334338	1335167	Putative uncharacterized protein [Source:UniProtKB/TrEMBL;Acc:F9XP90]
Mycgr3G50742	Mycgr3T50742		12	1337003	1338395	Putative uncharacterized protein [Source:UniProtKB/TrEMBL;Acc:F9XP91]
Mycgr3G106418	Mycgr3T106418		12	1338851	1339441	Putative uncharacterized protein [Source:UniProtKB/TrEMBL;Acc:F9XP92]
Mycgr3G50274	Mycgr3T50274		12	1339622	1340315	Putative uncharacterized protein [Source:UniProtKB/TrEMBL;Acc:F9XP93]
Mycgr3G30178	Mycgr3T30178		12	1341538	1342461	Putative uncharacterized protein [Source:UniProtKB/TrEMBL;Acc:F9XP94]
Mycgr3G50818	Mycgr3T50818		12	1343513	1344418	Putative uncharacterized protein [Source:UniProtKB/TrEMBL;Acc:F9XP95]
Mycgr3G11445	Mycgr3T11445		12	1348790	1350493	Putative uncharacterized protein [Source:UniProtKB/TrEMBL;Acc:F9XP96]
Mycgr3G106420	Mycgr3T106420		12	1351012	1352034	Putative uncharacterized protein [Source:UniProtKB/TrEMBL;Acc:F9XP97]
Mycgr3G77616	Mycgr3T77616		12	1356114	1359309	Putative uncharacterized protein [Source:UniProtKB/TrEMBL;Acc:F9XP98]
Mycgr3G82924	Mycgr3T82924		12	1359863	1360346	Putative uncharacterized protein [Source:UniProtKB/TrEMBL;Acc:F9XP99]
Mycgr3G82925	Mycgr3T82925		12	1361580	1362222	Putative uncharacterized protein [Source:UniProtKB/TrEMBL;Acc:F9XPA0]
Mycgr3G111565	Mycgr3T111565		12	1362909	1364030	Putative uncharacterized protein [Source:UniProtKB/TrEMBL;Acc:F9XPA1]
Mycgr3G77625	Mycgr3T77625		12	1364333	1365364	Putative uncharacterized protein [Source:UniProtKB/TrEMBL;Acc:F9XPA2]
Mycgr3G97226	Mycgr3T97226		12	1365442	1366917	Putative uncharacterized protein [Source:UniProtKB/TrEMBL;Acc:F9XPA3]
Mycgr3G50467	Mycgr3T50467		12	1369380	1369922	Putative uncharacterized protein [Source:UniProtKB/TrEMBL;Acc:F9XPA4]
Mycgr3G17882	Mycgr3T17882		12	1370902	1371648	Putative phosphopantothenoylcysteine decarboxylase [Source:UniProtKB/TrEMBL;Acc:F9XPA5]
Mycgr3G77629	Mycgr3T77629		12	1372159	1372873	Putative uncharacterized protein [Source:UniProtKB/TrEMBL;Acc:F9XPA6]
Mycgr3G111569	Mycgr3T111569		12	1381720	1382849	Putative uncharacterized protein [Source:UniProtKB/TrEMBL;Acc:F9XPA7]
Mycgr3G106430	Mycgr3T106430		12	1386044	1387106	Putative uncharacterized protein [Source:UniProtKB/TrEMBL;Acc:F9XPA8]
Mycgr3G77635	Mycgr3T77635		12	1387526	1389581	Putative uncharacterized protein [Source:UniProtKB/TrEMBL;Acc:F9XPA9]
Mycgr3G97233	Mycgr3T97233		12	1390535	1391335	Putative uncharacterized protein [Source:UniProtKB/TrEMBL;Acc:F9XPB0]
Mycgr3G111572	Mycgr3T111572		12	1391845	1392996	Putative uncharacterized protein [Source:UniProtKB/TrEMBL;Acc:F9XPB1]
Mycgr3G97235	Mycgr3T97235		12	1396815	1399038	Putative uncharacterized protein [Source:UniProtKB/TrEMBL;Acc:F9XPB2]
Mycgr3G77642	Mycgr3T77642		12	1401396	1403876	Putative uncharacterized protein [Source:UniProtKB/TrEMBL;Acc:F9XPB3]
Mycgr3G97237	Mycgr3T97237		12	1405626	1408602	Putative uncharacterized protein [Source:UniProtKB/TrEMBL;Acc:F9XPB4]
Mycgr3G14514	Mycgr3T14514		12	1409070	1411166	Putative uncharacterized protein [Source:UniProtKB/TrEMBL;Acc:F9XPB5]
Mycgr3G111575	Mycgr3T111575		12	1411529	1412890	Cdc 10 like protein [Source:UniProtKB/TrEMBL;Acc:F9XPB6]
Mycgr3G82936	Mycgr3T82936		12	1414307	1415305	Putative uncharacterized protein [Source:UniProtKB/TrEMBL;Acc:F9XPB7]
Mycgr3G77647	Mycgr3T77647	MGBGL13	12	1415678	1418242	Putative beta-glucosidase [Source:UniProtKB/TrEMBL;Acc:F9XPB8]
Mycgr3G97241	Mycgr3T97241		13	8823	9892	Putative uncharacterized protein [Source:UniProtKB/TrEMBL;Acc:F9XPK4]
Mycgr3G97242	Mycgr3T97242		13	19646	20282	Putative uncharacterized protein [Source:UniProtKB/TrEMBL;Acc:F9XPK5]
Mycgr3G97243	Mycgr3T97243		13	38293	39342	Putative uncharacterized protein [Source:UniProtKB/TrEMBL;Acc:F9XPK6]
Mycgr3G51459	Mycgr3T51459		13	51114	53003	Putative uncharacterized protein [Source:UniProtKB/TrEMBL;Acc:F9XPK7]
Mycgr3G88369	Mycgr3T88369		13	53603	55004	Putative uncharacterized protein [Source:UniProtKB/TrEMBL;Acc:F9XPK8]
Mycgr3G106436	Mycgr3T106436		13	55059	55775	Putative uncharacterized protein [Source:UniProtKB/TrEMBL;Acc:F9XPK9]
Mycgr3G97246	Mycgr3T97246		13	58934	59329	Putative uncharacterized protein [Source:UniProtKB/TrEMBL;Acc:F9XPL0]
Mycgr3G51531	Mycgr3T51531		13	67414	67992	Putative uncharacterized protein [Source:UniProtKB/TrEMBL;Acc:F9XPL1]
Mycgr3G51365	Mycgr3T51365		13	68793	69297	Putative uncharacterized protein [Source:UniProtKB/TrEMBL;Acc:F9XPL2]
Mycgr3G51527	Mycgr3T51527		13	70093	71415	Putative uncharacterized protein [Source:UniProtKB/TrEMBL;Acc:F9XPL3]
Mycgr3G82939	Mycgr3T82939		13	80824	81373	Putative uncharacterized protein [Source:UniProtKB/TrEMBL;Acc:F9XPL4]
Mycgr3G88373	Mycgr3T88373		13	98546	99638	Putative uncharacterized protein [Source:UniProtKB/TrEMBL;Acc:F9XPL5]
Mycgr3G77658	Mycgr3T77658		13	100910	102375	Putative uncharacterized protein [Source:UniProtKB/TrEMBL;Acc:F9XPL6]
Mycgr3G51536	Mycgr3T51536		13	102612	103640	Putative uncharacterized protein [Source:UniProtKB/TrEMBL;Acc:F9XPL7]
Mycgr3G77663	Mycgr3T77663		13	103692	105098	Putative uncharacterized protein [Source:UniProtKB/TrEMBL;Acc:F9XPL8]
Mycgr3G51568	Mycgr3T51568		13	106617	108437	Putative uncharacterized protein [Source:UniProtKB/TrEMBL;Acc:F9XPL9]
Mycgr3G12471	Mycgr3T12471		13	110662	112218	Putative uncharacterized protein [Source:UniProtKB/TrEMBL;Acc:F9XPM0]
Mycgr3G77668	Mycgr3T77668		13	113640	114384	Putative uncharacterized protein [Source:UniProtKB/TrEMBL;Acc:F9XPM1]
Mycgr3G18057	Mycgr3T18057		13	117408	118177	Putative uncharacterized protein [Source:UniProtKB/TrEMBL;Acc:F9XPM2]
Mycgr3G77672	Mycgr3T77672		13	119021	119829	Putative uncharacterized protein [Source:UniProtKB/TrEMBL;Acc:F9XPM3]
Mycgr3G106442	Mycgr3T106442		13	125307	126563	Putative uncharacterized protein [Source:UniProtKB/TrEMBL;Acc:F9XPM4]
Mycgr3G77678	Mycgr3T77678		13	126878	128617	Putative uncharacterized protein [Source:UniProtKB/TrEMBL;Acc:F9XPM5]
Mycgr3G88378	Mycgr3T88378		13	128836	129585	Putative uncharacterized protein [Source:UniProtKB/TrEMBL;Acc:F9XPM6]
Mycgr3G97259	Mycgr3T97259		13	130259	130945	Putative uncharacterized protein [Source:UniProtKB/TrEMBL;Acc:F9XPM7]
Mycgr3G111586	Mycgr3T111586		13	131833	133438	Putative uncharacterized protein [Source:UniProtKB/TrEMBL;Acc:F9XPM8]
Mycgr3G97261	Mycgr3T97261		13	134701	135574	Putative uncharacterized protein [Source:UniProtKB/TrEMBL;Acc:F9XPM9]
Mycgr3G106445	Mycgr3T106445		13	136802	137670	Putative uncharacterized protein [Source:UniProtKB/TrEMBL;Acc:F9XPN0]
Mycgr3G97262	Mycgr3T97262		13	140593	141036	Putative uncharacterized protein [Source:UniProtKB/TrEMBL;Acc:F9XPN1]
Mycgr3G51107	Mycgr3T51107		13	141408	142595	Putative uncharacterized protein [Source:UniProtKB/TrEMBL;Acc:F9XPN2]
Mycgr3G51380	Mycgr3T51380		13	145320	146997	Putative uncharacterized protein [Source:UniProtKB/TrEMBL;Acc:F9XPN3]
Mycgr3G97265	Mycgr3T97265		13	148077	148814	Putative uncharacterized protein [Source:UniProtKB/TrEMBL;Acc:F9XPN4]
Mycgr3G77684	Mycgr3T77684		13	152321	154524	Putative uncharacterized protein [Source:UniProtKB/TrEMBL;Acc:F9XPN5]
Mycgr3G50993	Mycgr3T50993		13	156441	156977	Putative uncharacterized protein [Source:UniProtKB/TrEMBL;Acc:F9XPN6]
Mycgr3G64493	Mycgr3T64493		13	157949	158716	Putative uncharacterized protein [Source:UniProtKB/TrEMBL;Acc:F9XPN7]
Mycgr3G77689	Mycgr3T77689		13	160173	162396	Putative uncharacterized protein [Source:UniProtKB/TrEMBL;Acc:F9XPN8]
Mycgr3G77694	Mycgr3T77694		13	163597	164741	Putative uncharacterized protein [Source:UniProtKB/TrEMBL;Acc:F9XPN9]
Mycgr3G101835	Mycgr3T101835		13	165942	167518	Putative uncharacterized protein [Source:UniProtKB/TrEMBL;Acc:F9XPP0]
Mycgr3G111591	Mycgr3T111591		13	168664	171381	Putative uncharacterized protein [Source:UniProtKB/TrEMBL;Acc:F9XPP1]
Mycgr3G77698	Mycgr3T77698		13	173192	174181	Putative uncharacterized protein [Source:UniProtKB/TrEMBL;Acc:F9XPP2]
Mycgr3G77701	Mycgr3T77701		13	174543	175801	Putative uncharacterized protein [Source:UniProtKB/TrEMBL;Acc:F9XPP3]
Mycgr3G101837	Mycgr3T101837		13	176051	181361	Putative uncharacterized protein [Source:UniProtKB/TrEMBL;Acc:F9XPP4]
Mycgr3G77707	Mycgr3T77707		13	181533	183056	Putative uncharacterized protein [Source:UniProtKB/TrEMBL;Acc:F9XPP5]
Mycgr3G106447	Mycgr3T106447		13	186210	187884	Putative uncharacterized protein [Source:UniProtKB/TrEMBL;Acc:F9XAU3]
Mycgr3G106449	Mycgr3T106449		13	191929	192505	Putative uncharacterized protein [Source:UniProtKB/TrEMBL;Acc:F9XPP7]
Mycgr3G106452	Mycgr3T106452		13	194500	195930	Putative uncharacterized protein [Source:UniProtKB/TrEMBL;Acc:F9XPP8]
Mycgr3G97279	Mycgr3T97279		13	196308	198072	Putative uncharacterized protein [Source:UniProtKB/TrEMBL;Acc:F9XPP9]
Mycgr3G82958	Mycgr3T82958		13	203788	204357	Putative uncharacterized protein [Source:UniProtKB/TrEMBL;Acc:F9XPQ0]
Mycgr3G97280	Mycgr3T97280		13	206740	208180	Putative uncharacterized protein [Source:UniProtKB/TrEMBL;Acc:F9XPQ1]
Mycgr3G51114	Mycgr3T51114		13	208710	209079	Putative uncharacterized protein [Source:UniProtKB/TrEMBL;Acc:F9XPQ2]
Mycgr3G111597	Mycgr3T111597		13	209373	211559	Putative uncharacterized protein [Source:UniProtKB/TrEMBL;Acc:F9XPQ3]
Mycgr3G97283	Mycgr3T97283		13	214105	214752	Putative uncharacterized protein [Source:UniProtKB/TrEMBL;Acc:F9XPQ4]
Mycgr3G97284	Mycgr3T97284		13	216384	217575	Putative uncharacterized protein [Source:UniProtKB/TrEMBL;Acc:F9XPQ5]
Mycgr3G111598	Mycgr3T111598		13	219526	222271	Putative uncharacterized protein [Source:UniProtKB/TrEMBL;Acc:F9XPQ6]
Mycgr3G88390	Mycgr3T88390		13	222493	223410	Putative uncharacterized protein [Source:UniProtKB/TrEMBL;Acc:F9XPQ7]
Mycgr3G97287	Mycgr3T97287		13	224540	225333	Putative uncharacterized protein [Source:UniProtKB/TrEMBL;Acc:F9XPQ8]
Mycgr3G106454	Mycgr3T106454		13	226671	227285	Putative uncharacterized protein [Source:UniProtKB/TrEMBL;Acc:F9XPQ9]
Mycgr3G106456	Mycgr3T106456		13	227690	228433	Putative uncharacterized protein [Source:UniProtKB/TrEMBL;Acc:F9XPR0]
Mycgr3G51199	Mycgr3T51199		13	231219	233161	Putative uncharacterized protein [Source:UniProtKB/TrEMBL;Acc:F9XPR1]
Mycgr3G97289	Mycgr3T97289		13	233760	234882	Putative uncharacterized protein [Source:UniProtKB/TrEMBL;Acc:F9XPR2]
Mycgr3G111600	Mycgr3T111600		13	235003	237463	Putative uncharacterized protein [Source:UniProtKB/TrEMBL;Acc:F9XPR3]
Mycgr3G111601	Mycgr3T111601		13	240516	242260	Putative uncharacterized protein [Source:UniProtKB/TrEMBL;Acc:F9XPR4]
Mycgr3G77714	Mycgr3T77714		13	242737	243699	Putative uncharacterized protein [Source:UniProtKB/TrEMBL;Acc:F9XPR5]
Mycgr3G51298	Mycgr3T51298		13	244624	245790	Putative uncharacterized protein [Source:UniProtKB/TrEMBL;Acc:F9XPR6]
Mycgr3G77716	Mycgr3T77716		13	254193	255400	Putative uncharacterized protein [Source:UniProtKB/TrEMBL;Acc:F9XPR7]
Mycgr3G97295	Mycgr3T97295		13	255793	256563	Putative uncharacterized protein [Source:UniProtKB/TrEMBL;Acc:F9XPR8]
EFMGRG00000000082	EFMGRT00000000082	tRNA-Pro	13	256114	256201	tRNA-Pro for anticodon CGG [Source:TRNASCAN_SE;Acc:tRNA-Pro]
Mycgr3G51007	Mycgr3T51007		13	256929	258485	Putative uncharacterized protein [Source:UniProtKB/TrEMBL;Acc:F9XPR9]
Mycgr3G97297	Mycgr3T97297		13	259956	260414	Putative uncharacterized protein [Source:UniProtKB/TrEMBL;Acc:F9XPS0]
Mycgr3G64524	Mycgr3T64524	GTC2401	13	260956	264278	FACT complex protein [Source:UniProtKB/TrEMBL;Acc:F9XPS1]
Mycgr3G64526	Mycgr3T64526		13	264569	266088	Putative uncharacterized protein [Source:UniProtKB/TrEMBL;Acc:F9XPS2]
Mycgr3G111606	Mycgr3T111606		13	266875	268493	Putative uncharacterized protein [Source:UniProtKB/TrEMBL;Acc:F9XPS3]
Mycgr3G77725	Mycgr3T77725		13	269275	270713	Putative uncharacterized protein [Source:UniProtKB/TrEMBL;Acc:F9XPS4]
Mycgr3G101849	Mycgr3T101849		13	270790	272523	Putative uncharacterized protein [Source:UniProtKB/TrEMBL;Acc:F9XPS5]
Mycgr3G97302	Mycgr3T97302		13	281258	282639	Putative uncharacterized protein [Source:UniProtKB/TrEMBL;Acc:F9XPS6]
Mycgr3G88401	Mycgr3T88401		13	282926	284218	Putative uncharacterized protein [Source:UniProtKB/TrEMBL;Acc:F9XPS7]
Mycgr3G18037	Mycgr3T18037		13	284815	285201	Putative uncharacterized protein [Source:UniProtKB/TrEMBL;Acc:F9XPS8]
Mycgr3G97305	Mycgr3T97305		13	285617	286171	Putative uncharacterized protein [Source:UniProtKB/TrEMBL;Acc:F9XPS9]
Mycgr3G101850	Mycgr3T101850		13	287226	287726	Putative uncharacterized protein [Source:UniProtKB/TrEMBL;Acc:F9XPT0]
Mycgr3G101851	Mycgr3T101851	MGSUL7	13	288814	289773	MGSUL7 PAPS reductase [Source:UniProtKB/TrEMBL;Acc:F9XPT1]
Mycgr3G111611	Mycgr3T111611	MGSUL5	13	290404	293570	MGSUL5 ATP sulfurylase [Source:UniProtKB/TrEMBL;Acc:F9XPT2]
Mycgr3G64546	Mycgr3T64546		13	294051	295714	Putative uncharacterized protein [Source:UniProtKB/TrEMBL;Acc:F9XPT3]
Mycgr3G50963	Mycgr3T50963	SLA2	13	296366	299603	SLA2 Src like adaptor 2 [Source:UniProtKB/TrEMBL;Acc:F9XPT4]
Mycgr3G22320	Mycgr3T22320		13	886431	888200	Putative uncharacterized protein [Source:UniProtKB/TrEMBL;Acc:F9XQC8]
Mycgr3G97486	Mycgr3T97486		13	888840	890573	Putative uncharacterized protein [Source:UniProtKB/TrEMBL;Acc:F9XQC9]
Mycgr3G64785	Mycgr3T64785		13	891529	893793	Putative uncharacterized protein [Source:UniProtKB/TrEMBL;Acc:F9XQD0]
Mycgr3G111706	Mycgr3T111706		13	896098	897641	Putative uncharacterized protein [Source:UniProtKB/TrEMBL;Acc:F9XQD1]
Mycgr3G111708	Mycgr3T111708		13	902216	904313	Putative uncharacterized protein [Source:UniProtKB/TrEMBL;Acc:F9XQD2]
Mycgr3G106553	Mycgr3T106553		13	908629	909273	Putative uncharacterized protein [Source:UniProtKB/TrEMBL;Acc:F9XQD3]
Mycgr3G83064	Mycgr3T83064		13	920892	921712	Putative uncharacterized protein [Source:UniProtKB/TrEMBL;Acc:F9XQD4]
Mycgr3G111710	Mycgr3T111710		13	922489	923384	Putative uncharacterized protein [Source:UniProtKB/TrEMBL;Acc:F9XQD5]
Mycgr3G97493	Mycgr3T97493		13	924067	924747	Putative uncharacterized protein [Source:UniProtKB/TrEMBL;Acc:F9XQD6]
Mycgr3G97494	Mycgr3T97494		13	925693	927753	Putative uncharacterized protein [Source:UniProtKB/TrEMBL;Acc:F9XQD7]
Mycgr3G106556	Mycgr3T106556		13	948888	949399	Putative uncharacterized protein [Source:UniProtKB/TrEMBL;Acc:F9XQD8]
Mycgr3G101913	Mycgr3T101913		13	952272	954533	Putative uncharacterized protein [Source:UniProtKB/TrEMBL;Acc:F9XQD9]
Mycgr3G51174	Mycgr3T51174		13	955534	956594	Putative uncharacterized protein [Source:UniProtKB/TrEMBL;Acc:F9XQE0]
Mycgr3G77988	Mycgr3T77988		13	957394	958217	Putative uncharacterized protein [Source:UniProtKB/TrEMBL;Acc:F9XQE1]
Mycgr3G106559	Mycgr3T106559		13	958415	959407	Putative uncharacterized protein [Source:UniProtKB/TrEMBL;Acc:F9XQE2]
Mycgr3G97498	Mycgr3T97498		13	960690	961190	Putative uncharacterized protein [Source:UniProtKB/TrEMBL;Acc:F9XQE3]
Mycgr3G111713	Mycgr3T111713		13	961604	962281	Putative uncharacterized protein [Source:UniProtKB/TrEMBL;Acc:F9XQE4]
Mycgr3G97500	Mycgr3T97500		13	963149	963639	Putative uncharacterized protein [Source:UniProtKB/TrEMBL;Acc:F9XQE5]
Mycgr3G111714	Mycgr3T111714		13	964130	966547	Putative uncharacterized protein [Source:UniProtKB/TrEMBL;Acc:F9XQE6]
Mycgr3G51197	Mycgr3T51197		13	966549	967064	Putative uncharacterized protein [Source:UniProtKB/TrEMBL;Acc:F9XQE7]
Mycgr3G97502	Mycgr3T97502		13	967386	968603	Putative uncharacterized protein [Source:UniProtKB/TrEMBL;Acc:F9XQE8]
Mycgr3G111715	Mycgr3T111715		13	976138	977174	Putative uncharacterized protein [Source:UniProtKB/TrEMBL;Acc:F9XQE9]
Mycgr3G106562	Mycgr3T106562		13	978582	979172	Putative uncharacterized protein [Source:UniProtKB/TrEMBL;Acc:F9XQF0]
Mycgr3G111717	Mycgr3T111717		13	980795	982617	Putative uncharacterized protein [Source:UniProtKB/TrEMBL;Acc:F9XQF1]
Mycgr3G18598	Mycgr3T18598		13	983005	983397	Putative uncharacterized protein [Source:UniProtKB/TrEMBL;Acc:F9XQF2]
Mycgr3G106564	Mycgr3T106564		13	984213	985555	Putative uncharacterized protein [Source:UniProtKB/TrEMBL;Acc:F9XQF3]
Mycgr3G106565	Mycgr3T106565		13	986223	987007	Putative uncharacterized protein [Source:UniProtKB/TrEMBL;Acc:F9XQF4]
Mycgr3G78009	Mycgr3T78009		13	987345	988094	Putative uncharacterized protein [Source:UniProtKB/TrEMBL;Acc:F9XQF5]
Mycgr3G64814	Mycgr3T64814		13	992000	992761	Putative uncharacterized protein [Source:UniProtKB/TrEMBL;Acc:F9XQF6]
Mycgr3G50989	Mycgr3T50989		13	994132	995115	Putative uncharacterized protein [Source:UniProtKB/TrEMBL;Acc:F9XQF7]
Mycgr3G78014	Mycgr3T78014		13	998891	1001064	Putative uncharacterized protein [Source:UniProtKB/TrEMBL;Acc:F9XQF8]
Mycgr3G97511	Mycgr3T97511		13	1002268	1005251	Putative uncharacterized protein [Source:UniProtKB/TrEMBL;Acc:F9XQF9]
Mycgr3G29505	Mycgr3T29505		13	1005821	1005979	Putative uncharacterized protein [Source:UniProtKB/TrEMBL;Acc:F9XQG0]
Mycgr3G51492	Mycgr3T51492		13	1023689	1024444	Putative uncharacterized protein [Source:UniProtKB/TrEMBL;Acc:F9XQG1]
Mycgr3G30783	Mycgr3T30783		13	1025389	1025923	Putative uncharacterized protein [Source:UniProtKB/TrEMBL;Acc:F9XQG2]
Mycgr3G31208	Mycgr3T31208		13	1027664	1027846	Putative uncharacterized protein [Source:UniProtKB/TrEMBL;Acc:F9XQG3]
Mycgr3G78016	Mycgr3T78016		13	1053081	1056491	Putative uncharacterized protein [Source:UniProtKB/TrEMBL;Acc:F9XQG4]
Mycgr3G13612	Mycgr3T13612		13	1056848	1058199	Putative uncharacterized protein [Source:UniProtKB/TrEMBL;Acc:F9XQG5]
Mycgr3G51562	Mycgr3T51562		13	1058812	1060411	Putative uncharacterized protein [Source:UniProtKB/TrEMBL;Acc:F9XQG6]
Mycgr3G12516	Mycgr3T12516		13	1061424	1062730	Putative uncharacterized protein [Source:UniProtKB/TrEMBL;Acc:F9XQG7]
Mycgr3G78023	Mycgr3T78023	MGCDA1	13	1064269	1065225	Putative uncharacterized protein MgCda1 [Source:UniProtKB/TrEMBL;Acc:F9XQG8]
Mycgr3G97518	Mycgr3T97518		13	1066460	1068243	Putative uncharacterized protein [Source:UniProtKB/TrEMBL;Acc:F9XQG9]
Mycgr3G83081	Mycgr3T83081		13	1086309	1086905	Putative uncharacterized protein [Source:UniProtKB/TrEMBL;Acc:F9XQH0]
Mycgr3G88505	Mycgr3T88505		13	1089167	1090272	Putative uncharacterized protein [Source:UniProtKB/TrEMBL;Acc:F9XQH1]
Mycgr3G51346	Mycgr3T51346		13	1090731	1092547	Putative uncharacterized protein [Source:UniProtKB/TrEMBL;Acc:F9XQH2]
Mycgr3G14682	Mycgr3T14682		13	1093497	1094502	Putative uncharacterized protein [Source:UniProtKB/TrEMBL;Acc:F9XQH3]
Mycgr3G78024	Mycgr3T78024		13	1095456	1097659	Putative uncharacterized protein [Source:UniProtKB/TrEMBL;Acc:F9XQH4]
Mycgr3G51472	Mycgr3T51472		13	1097892	1099554	Putative uncharacterized protein [Source:UniProtKB/TrEMBL;Acc:F9XQH5]
Mycgr3G97523	Mycgr3T97523		13	1108381	1110419	Putative uncharacterized protein [Source:UniProtKB/TrEMBL;Acc:F9XQH6]
Mycgr3G97524	Mycgr3T97524		13	1110704	1112251	Putative uncharacterized protein [Source:UniProtKB/TrEMBL;Acc:F9XQH7]
Mycgr3G97525	Mycgr3T97525		13	1114143	1114912	Putative uncharacterized protein [Source:UniProtKB/TrEMBL;Acc:F9XQH8]
Mycgr3G97526	Mycgr3T97526		13	1116277	1116950	Putative uncharacterized protein [Source:UniProtKB/TrEMBL;Acc:F9XQH9]
Mycgr3G97527	Mycgr3T97527		13	1118153	1121027	Putative uncharacterized protein [Source:UniProtKB/TrEMBL;Acc:F9XQI0]
Mycgr3G31113	Mycgr3T31113		13	1123599	1123835	Putative uncharacterized protein [Source:UniProtKB/TrEMBL;Acc:F9XQI1]
Mycgr3G51545	Mycgr3T51545		13	1126071	1128010	Putative uncharacterized protein [Source:UniProtKB/TrEMBL;Acc:F9XQI2]
Mycgr3G101921	Mycgr3T101921		13	1128226	1131608	Putative uncharacterized protein [Source:UniProtKB/TrEMBL;Acc:F9XQI3]
Mycgr3G106573	Mycgr3T106573		13	1132526	1133982	Putative uncharacterized protein [Source:UniProtKB/TrEMBL;Acc:F9XQI4]
Mycgr3G12838	Mycgr3T12838		13	1134425	1136156	Putative uncharacterized protein [Source:UniProtKB/TrEMBL;Acc:F9XQI5]
Mycgr3G111728	Mycgr3T111728		13	1138015	1139970	Putative uncharacterized protein [Source:UniProtKB/TrEMBL;Acc:F9XQI6]
Mycgr3G97532	Mycgr3T97532		13	1149603	1150793	Putative uncharacterized protein [Source:UniProtKB/TrEMBL;Acc:F9XQI7]
Mycgr3G97533	Mycgr3T97533		14	50109	51209	Putative uncharacterized protein [Source:UniProtKB/TrEMBL;Acc:F9XQI8]
Mycgr3G97535	Mycgr3T97535		14	70700	76183	Putative uncharacterized protein [Source:UniProtKB/TrEMBL;Acc:F9XQI9]
Mycgr3G97536	Mycgr3T97536		14	79805	81731	Putative uncharacterized protein [Source:UniProtKB/TrEMBL;Acc:F9XQJ0]
Mycgr3G106576	Mycgr3T106576		14	84400	84864	Putative uncharacterized protein [Source:UniProtKB/TrEMBL;Acc:F9XQJ1]
Mycgr3G97538	Mycgr3T97538		14	90943	91751	Putative uncharacterized protein [Source:UniProtKB/TrEMBL;Acc:F9XQJ2]
Mycgr3G97539	Mycgr3T97539		14	92817	94679	Putative uncharacterized protein [Source:UniProtKB/TrEMBL;Acc:F9XQJ3]
Mycgr3G97540	Mycgr3T97540		14	95283	96980	Putative uncharacterized protein [Source:UniProtKB/TrEMBL;Acc:F9XQJ4]
Mycgr3G97541	Mycgr3T97541		14	97491	97958	Putative uncharacterized protein [Source:UniProtKB/TrEMBL;Acc:F9XQJ5]
Mycgr3G106579	Mycgr3T106579		14	101582	102135	Putative uncharacterized protein [Source:UniProtKB/TrEMBL;Acc:F9XQJ6]
Mycgr3G97542	Mycgr3T97542		14	109183	110887	Putative uncharacterized protein [Source:UniProtKB/TrEMBL;Acc:F9XQJ7]
Mycgr3G97543	Mycgr3T97543		14	121522	121839	Putative uncharacterized protein [Source:UniProtKB/TrEMBL;Acc:F9XQJ8]
Mycgr3G101925	Mycgr3T101925		14	123421	124036	Putative uncharacterized protein [Source:UniProtKB/TrEMBL;Acc:F9XQJ9]
Mycgr3G111731	Mycgr3T111731		14	127225	128559	Putative uncharacterized protein [Source:UniProtKB/TrEMBL;Acc:F9XQK0]
Mycgr3G111732	Mycgr3T111732		14	142357	143605	Putative uncharacterized protein [Source:UniProtKB/TrEMBL;Acc:F9XQK1]
Mycgr3G97547	Mycgr3T97547		14	144492	146165	Putative uncharacterized protein [Source:UniProtKB/TrEMBL;Acc:F9XQK2]
Mycgr3G111733	Mycgr3T111733		14	149433	150879	Putative uncharacterized protein [Source:UniProtKB/TrEMBL;Acc:F9XQK3]
Mycgr3G97549	Mycgr3T97549		14	151097	154729	Putative uncharacterized protein [Source:UniProtKB/TrEMBL;Acc:F9XQK4]
Mycgr3G97550	Mycgr3T97550		14	155615	156586	Putative uncharacterized protein [Source:UniProtKB/TrEMBL;Acc:F9XQK5]
EFMGRG00000000001	EFMGRT00000000001	tRNA-Cys	14	162360	162431	tRNA-Cys for anticodon ACA [Source:TRNASCAN_SE;Acc:tRNA-Cys]
Mycgr3G106583	Mycgr3T106583		14	167714	168349	Putative uncharacterized protein [Source:UniProtKB/TrEMBL;Acc:F9XQK6]
Mycgr3G111734	Mycgr3T111734		14	169605	170282	Putative uncharacterized protein [Source:UniProtKB/TrEMBL;Acc:F9XQK7]
Mycgr3G97552	Mycgr3T97552		14	170583	171548	Putative uncharacterized protein [Source:UniProtKB/TrEMBL;Acc:F9XQK8]
Mycgr3G97553	Mycgr3T97553		14	172130	173035	Putative uncharacterized protein [Source:UniProtKB/TrEMBL;Acc:F9XQK9]
Mycgr3G97554	Mycgr3T97554		14	177891	179198	Putative uncharacterized protein [Source:UniProtKB/TrEMBL;Acc:F9XQL0]
Mycgr3G106585	Mycgr3T106585		14	179716	180144	Putative uncharacterized protein [Source:UniProtKB/TrEMBL;Acc:F9XQL1]
EFMGRG00000000130	EFMGRT00000000130	tRNA-Cys	14	181527	181598	tRNA-Cys for anticodon ACA [Source:TRNASCAN_SE;Acc:tRNA-Cys]
Mycgr3G97555	Mycgr3T97555		14	187486	189583	Putative uncharacterized protein [Source:UniProtKB/TrEMBL;Acc:F9XQL2]
Mycgr3G97556	Mycgr3T97556		14	189826	190326	Putative uncharacterized protein [Source:UniProtKB/TrEMBL;Acc:F9XQL3]
Mycgr3G106587	Mycgr3T106587		14	194157	194647	Putative uncharacterized protein [Source:UniProtKB/TrEMBL;Acc:F9XQL4]
Mycgr3G97557	Mycgr3T97557		14	194693	195613	Putative uncharacterized protein [Source:UniProtKB/TrEMBL;Acc:F9XQL5]
Mycgr3G106588	Mycgr3T106588		14	196518	197363	Putative uncharacterized protein [Source:UniProtKB/TrEMBL;Acc:F9XQL6]
Mycgr3G97558	Mycgr3T97558		14	197571	198639	Putative uncharacterized protein [Source:UniProtKB/TrEMBL;Acc:F9XQL7]
Mycgr3G97559	Mycgr3T97559		14	201758	202290	Putative uncharacterized protein [Source:UniProtKB/TrEMBL;Acc:F9XQL8]
Mycgr3G97560	Mycgr3T97560		14	203365	204876	Putative uncharacterized protein [Source:UniProtKB/TrEMBL;Acc:F9XQL9]
Mycgr3G111735	Mycgr3T111735		14	208219	208748	Putative uncharacterized protein [Source:UniProtKB/TrEMBL;Acc:F9XQM0]
Mycgr3G97562	Mycgr3T97562		14	211772	213133	Putative uncharacterized protein [Source:UniProtKB/TrEMBL;Acc:F9XQM1]
Mycgr3G111736	Mycgr3T111736		14	251372	253769	Putative uncharacterized protein [Source:UniProtKB/TrEMBL;Acc:F9XQM2]
Mycgr3G97564	Mycgr3T97564		14	254727	255916	Putative uncharacterized protein [Source:UniProtKB/TrEMBL;Acc:F9XQM3]
Mycgr3G11476	Mycgr3T11476		14	257369	259264	Putative uncharacterized protein [Source:UniProtKB/TrEMBL;Acc:F9XQM4]
Mycgr3G97566	Mycgr3T97566		14	259613	261007	Putative uncharacterized protein [Source:UniProtKB/TrEMBL;Acc:F9XQM5]
Mycgr3G97567	Mycgr3T97567		14	261574	263802	Putative uncharacterized protein [Source:UniProtKB/TrEMBL;Acc:F9XQM6]
Mycgr3G97568	Mycgr3T97568		14	265215	265892	Putative uncharacterized protein [Source:UniProtKB/TrEMBL;Acc:F9XQM7]
Mycgr3G17480	Mycgr3T17480		14	268043	268834	Putative uncharacterized protein [Source:UniProtKB/TrEMBL;Acc:F9XQM8]
Mycgr3G51649	Mycgr3T51649		14	269488	269985	Putative uncharacterized protein [Source:UniProtKB/TrEMBL;Acc:F9XQM9]
Mycgr3G51666	Mycgr3T51666		14	273920	274204	Putative uncharacterized protein [Source:UniProtKB/TrEMBL;Acc:F9XQN0]
Mycgr3G28114	Mycgr3T28114		14	274942	275271	Putative uncharacterized protein [Source:UniProtKB/TrEMBL;Acc:F9XQN1]
Mycgr3G51637	Mycgr3T51637		14	279229	279870	Putative uncharacterized protein [Source:UniProtKB/TrEMBL;Acc:F9XQN2]
Mycgr3G51668	Mycgr3T51668		14	286752	286931	Putative uncharacterized protein [Source:UniProtKB/TrEMBL;Acc:F9XQN3]
Mycgr3G18496	Mycgr3T18496		14	475594	475899	Putative uncharacterized protein [Source:UniProtKB/TrEMBL;Acc:F9XQR0]
Mycgr3G78038	Mycgr3T78038		14	484990	486503	Putative uncharacterized protein [Source:UniProtKB/TrEMBL;Acc:F9XQR1]
Mycgr3G51638	Mycgr3T51638		14	489564	491805	Putative uncharacterized protein [Source:UniProtKB/TrEMBL;Acc:F9XQR2]
Mycgr3G97592	Mycgr3T97592		14	498848	499787	Putative uncharacterized protein [Source:UniProtKB/TrEMBL;Acc:F9XQR3]
Mycgr3G101931	Mycgr3T101931		14	500123	501457	Putative uncharacterized protein [Source:UniProtKB/TrEMBL;Acc:F9XQR4]
Mycgr3G51590	Mycgr3T51590		14	518717	518961	Putative uncharacterized protein [Source:UniProtKB/TrEMBL;Acc:F9XQR5]
Mycgr3G51582	Mycgr3T51582		14	519471	519844	Putative uncharacterized protein [Source:UniProtKB/TrEMBL;Acc:F9XQR6]
Mycgr3G51654	Mycgr3T51654		14	536666	536898	Putative uncharacterized protein [Source:UniProtKB/TrEMBL;Acc:F9XQR7]
Mycgr3G97594	Mycgr3T97594		14	549170	549844	Putative uncharacterized protein [Source:UniProtKB/TrEMBL;Acc:F9XQR8]
EFMGRG00000000113	EFMGRT00000000113	tRNA-Cys	14	551295	551366	tRNA-Cys for anticodon ACA [Source:TRNASCAN_SE;Acc:tRNA-Cys]
Mycgr3G51613	Mycgr3T51613		14	557571	558191	Putative uncharacterized protein [Source:UniProtKB/TrEMBL;Acc:F9XQR9]
Mycgr3G51651	Mycgr3T51651		14	559217	561709	Putative uncharacterized protein [Source:UniProtKB/TrEMBL;Acc:F9XQS0]
Mycgr3G16974	Mycgr3T16974		14	570963	571934	Putative uncharacterized protein [Source:UniProtKB/TrEMBL;Acc:F9XQS1]
Mycgr3G51580	Mycgr3T51580		14	573748	576901	Putative uncharacterized protein [Source:UniProtKB/TrEMBL;Acc:F9XQS2]
Mycgr3G51599	Mycgr3T51599		14	577460	578017	Putative uncharacterized protein [Source:UniProtKB/TrEMBL;Acc:F9XQS3]
Mycgr3G51621	Mycgr3T51621		14	578747	578986	Putative uncharacterized protein [Source:UniProtKB/TrEMBL;Acc:F9XQS4]
Mycgr3G51600	Mycgr3T51600		14	581946	582623	Putative uncharacterized protein [Source:UniProtKB/TrEMBL;Acc:F9XQS5]
Mycgr3G97599	Mycgr3T97599		14	582648	584055	Putative uncharacterized protein [Source:UniProtKB/TrEMBL;Acc:F9XQS6]
EFMGRG00000000023	EFMGRT00000000023	tRNA-Cys	14	594335	594406	tRNA-Cys for anticodon ACA [Source:TRNASCAN_SE;Acc:tRNA-Cys]
Mycgr3G51659	Mycgr3T51659		14	604396	604947	Putative uncharacterized protein [Source:UniProtKB/TrEMBL;Acc:F9XQS7]
Mycgr3G51634	Mycgr3T51634		14	605988	606476	Putative uncharacterized protein [Source:UniProtKB/TrEMBL;Acc:F9XQS8]
Mycgr3G51611	Mycgr3T51611		14	607673	608180	Putative uncharacterized protein [Source:UniProtKB/TrEMBL;Acc:F9XQS9]
Mycgr3G106592	Mycgr3T106592		14	612264	612915	Putative uncharacterized protein [Source:UniProtKB/TrEMBL;Acc:F9XQT0]
Mycgr3G111739	Mycgr3T111739		14	615797	617929	Putative uncharacterized protein [Source:UniProtKB/TrEMBL;Acc:F9XQT1]
Mycgr3G97602	Mycgr3T97602		14	621643	624372	Putative uncharacterized protein [Source:UniProtKB/TrEMBL;Acc:F9XQT2]
Mycgr3G111740	Mycgr3T111740		14	645453	651605	Putative uncharacterized protein [Source:UniProtKB/TrEMBL;Acc:F9XQT3]
Mycgr3G106593	Mycgr3T106593		14	654341	654812	Putative uncharacterized protein [Source:UniProtKB/TrEMBL;Acc:F9XQT4]
Mycgr3G106596	Mycgr3T106596		14	655912	656189	Putative uncharacterized protein [Source:UniProtKB/TrEMBL;Acc:F9XQT5]
Mycgr3G97605	Mycgr3T97605		14	658472	659271	Putative uncharacterized protein [Source:UniProtKB/TrEMBL;Acc:F9XQT6]
Mycgr3G97606	Mycgr3T97606		14	660162	660539	Putative uncharacterized protein [Source:UniProtKB/TrEMBL;Acc:F9XQT7]
Mycgr3G106598	Mycgr3T106598		14	668801	670705	Putative uncharacterized protein [Source:UniProtKB/TrEMBL;Acc:F9XQT8]
Mycgr3G106599	Mycgr3T106599		14	671189	671736	Putative uncharacterized protein [Source:UniProtKB/TrEMBL;Acc:F9XQT9]
Mycgr3G97608	Mycgr3T97608		14	673866	676009	Putative uncharacterized protein [Source:UniProtKB/TrEMBL;Acc:F9XQU0]
Mycgr3G97609	Mycgr3T97609		14	677859	678305	Putative uncharacterized protein [Source:UniProtKB/TrEMBL;Acc:F9XQU1]
Mycgr3G97610	Mycgr3T97610		14	679140	681502	Putative uncharacterized protein [Source:UniProtKB/TrEMBL;Acc:F9XQU2]
Mycgr3G30708	Mycgr3T30708		14	682986	683423	Putative uncharacterized protein [Source:UniProtKB/TrEMBL;Acc:F9XQU3]
Mycgr3G101933	Mycgr3T101933		14	686485	687032	Putative uncharacterized protein [Source:UniProtKB/TrEMBL;Acc:F9XQU4]
Mycgr3G106603	Mycgr3T106603		14	687558	688113	Putative uncharacterized protein [Source:UniProtKB/TrEMBL;Acc:F9XQU5]
Mycgr3G97613	Mycgr3T97613		14	692027	692921	Putative uncharacterized protein [Source:UniProtKB/TrEMBL;Acc:F9XQU6]
Mycgr3G51578	Mycgr3T51578		14	693341	693499	Putative uncharacterized protein [Source:UniProtKB/TrEMBL;Acc:F9XQU7]
Mycgr3G83119	Mycgr3T83119		14	724444	725263	Putative uncharacterized protein [Source:UniProtKB/TrEMBL;Acc:F9XQU8]
Mycgr3G97615	Mycgr3T97615		14	727782	728411	Putative uncharacterized protein [Source:UniProtKB/TrEMBL;Acc:F9XQU9]
Mycgr3G83120	Mycgr3T83120		14	730908	731422	Putative uncharacterized protein [Source:UniProtKB/TrEMBL;Acc:F9XQV0]
Mycgr3G97616	Mycgr3T97616		14	735127	736138	Putative uncharacterized protein [Source:UniProtKB/TrEMBL;Acc:F9XQV1]
Mycgr3G51685	Mycgr3T51685		15	28076	28270	Putative uncharacterized protein [Source:UniProtKB/TrEMBL;Acc:F9XR14]
Mycgr3G97617	Mycgr3T97617		15	31596	35281	Putative uncharacterized protein [Source:UniProtKB/TrEMBL;Acc:F9XR15]
Mycgr3G97618	Mycgr3T97618		15	68842	70683	Putative uncharacterized protein [Source:UniProtKB/TrEMBL;Acc:F9XR16]
Mycgr3G97619	Mycgr3T97619		15	74178	74763	Putative uncharacterized protein [Source:UniProtKB/TrEMBL;Acc:F9XR17]
Mycgr3G97621	Mycgr3T97621		15	81418	85531	Putative uncharacterized protein [Source:UniProtKB/TrEMBL;Acc:F9XR18]
Mycgr3G97622	Mycgr3T97622		15	97861	98871	Putative uncharacterized protein [Source:UniProtKB/TrEMBL;Acc:F9XR19]
Mycgr3G97623	Mycgr3T97623		15	100610	101512	Putative uncharacterized protein [Source:UniProtKB/TrEMBL;Acc:F9XR20]
Mycgr3G97624	Mycgr3T97624		15	114574	116262	Putative uncharacterized protein [Source:UniProtKB/TrEMBL;Acc:F9XR21]
Mycgr3G97625	Mycgr3T97625		15	119361	119798	Putative uncharacterized protein [Source:UniProtKB/TrEMBL;Acc:F9XR22]
Mycgr3G97626	Mycgr3T97626		15	128547	129079	Putative uncharacterized protein [Source:UniProtKB/TrEMBL;Acc:F9XR23]
Mycgr3G97627	Mycgr3T97627		15	129705	131229	Putative uncharacterized protein [Source:UniProtKB/TrEMBL;Acc:F9XR24]
Mycgr3G97628	Mycgr3T97628		15	132236	132610	Putative uncharacterized protein [Source:UniProtKB/TrEMBL;Acc:F9XR25]
Mycgr3G51688	Mycgr3T51688		15	137937	183350	Putative uncharacterized protein [Source:UniProtKB/TrEMBL;Acc:F9XR26]
Mycgr3G97634	Mycgr3T97634		15	184037	184671	Putative uncharacterized protein [Source:UniProtKB/TrEMBL;Acc:F9XR27]
Mycgr3G97635	Mycgr3T97635		15	205466	206475	Putative uncharacterized protein [Source:UniProtKB/TrEMBL;Acc:F9XR28]
Mycgr3G97636	Mycgr3T97636		15	207076	208792	Putative uncharacterized protein [Source:UniProtKB/TrEMBL;Acc:F9XR29]
Mycgr3G97637	Mycgr3T97637		15	218416	218907	Putative uncharacterized protein [Source:UniProtKB/TrEMBL;Acc:F9XR30]
Mycgr3G97638	Mycgr3T97638		15	222113	224193	Putative uncharacterized protein [Source:UniProtKB/TrEMBL;Acc:F9XR31]
Mycgr3G97639	Mycgr3T97639		15	231168	232067	Putative uncharacterized protein [Source:UniProtKB/TrEMBL;Acc:F9XR32]
Mycgr3G97640	Mycgr3T97640		15	233320	234656	Putative uncharacterized protein [Source:UniProtKB/TrEMBL;Acc:F9XR33]
Mycgr3G97641	Mycgr3T97641		15	236318	237073	Putative uncharacterized protein [Source:UniProtKB/TrEMBL;Acc:F9XR34]
Mycgr3G97642	Mycgr3T97642		15	240864	242639	Putative uncharacterized protein [Source:UniProtKB/TrEMBL;Acc:F9XR35]
Mycgr3G88532	Mycgr3T88532		15	256828	257118	Putative uncharacterized protein [Source:UniProtKB/TrEMBL;Acc:F9XR36]
Mycgr3G51695	Mycgr3T51695		15	257142	257345	Putative uncharacterized protein [Source:UniProtKB/TrEMBL;Acc:F9XR37]
Mycgr3G97643	Mycgr3T97643		15	259956	261132	Putative uncharacterized protein [Source:UniProtKB/TrEMBL;Acc:F9XQV2]
Mycgr3G106608	Mycgr3T106608		15	261836	262493	Putative uncharacterized protein [Source:UniProtKB/TrEMBL;Acc:F9XQV3]
Mycgr3G106610	Mycgr3T106610		15	265658	266359	Putative uncharacterized protein [Source:UniProtKB/TrEMBL;Acc:F9XQV4]
Mycgr3G111745	Mycgr3T111745		15	266725	268343	Putative uncharacterized protein [Source:UniProtKB/TrEMBL;Acc:F9XQV5]
Mycgr3G97646	Mycgr3T97646		15	277211	278471	Putative uncharacterized protein [Source:UniProtKB/TrEMBL;Acc:F9XQV6]
Mycgr3G106612	Mycgr3T106612		15	280135	280979	Putative uncharacterized protein [Source:UniProtKB/TrEMBL;Acc:F9XQV7]
Mycgr3G83134	Mycgr3T83134		15	281301	281911	Putative uncharacterized protein [Source:UniProtKB/TrEMBL;Acc:F9XQV8]
Mycgr3G111747	Mycgr3T111747		15	285604	286524	Putative uncharacterized protein [Source:UniProtKB/TrEMBL;Acc:F9XQV9]
Mycgr3G97649	Mycgr3T97649		15	287016	287746	Putative uncharacterized protein [Source:UniProtKB/TrEMBL;Acc:F9XQW0]
Mycgr3G97650	Mycgr3T97650		15	288440	289597	Putative uncharacterized protein [Source:UniProtKB/TrEMBL;Acc:F9XQW1]
Mycgr3G97651	Mycgr3T97651		15	293730	294705	Putative uncharacterized protein [Source:UniProtKB/TrEMBL;Acc:F9XQW2]
Mycgr3G97657	Mycgr3T97657		15	346207	347709	Putative uncharacterized protein [Source:UniProtKB/TrEMBL;Acc:F9XQW8]
Mycgr3G97658	Mycgr3T97658		15	348901	349779	Putative uncharacterized protein [Source:UniProtKB/TrEMBL;Acc:F9XQW9]
Mycgr3G51687	Mycgr3T51687		15	351996	352259	Putative uncharacterized protein [Source:UniProtKB/TrEMBL;Acc:F9XQX0]
Mycgr3G97659	Mycgr3T97659		15	352261	352728	Putative uncharacterized protein [Source:UniProtKB/TrEMBL;Acc:F9XQX1]
[truncated: 502 more rows]
