# Supplementary material for: In silico prediction and characterization of secondary metabolite biosynthetic gene clusters in the wheat pathogen Zymoseptoria tritici
Source: BMC Genomics. 2017 Aug 17;18:631. doi: 10.1186/s12864-017-3969-y (PMC5561558; doi:10.1186/s12864-017-3969-y)
Supplement: Supplementary file 3 — FungalGeneClusteRs gene co-expression analysis. All co-regulated loci are given (Table 1), secondary metabolite co-regulated loci (Table 2), and FPKM expression values for each co-regulated secondary metabolite gene (Additional file 3: Table S3, [6]). (XLSX 143 kb) [file 12864_2017_3969_MOESM3_ESM.xlsx]

## Sheet: FungalClusteR Output
Ascend order	FungalGeneClusterS Cluster Number	Chromosome	Gene	Skipped	Gene name
1	1	7	Mycgr3G73758	no	None
2	1	7	Mycgr3G94324	no	None
3	1	7	Mycgr3G44609	no	None
4	1	7	Mycgr3G94326	no	None
5	1	7	Mycgr3G60611	no	None
6	1	7	Mycgr3G86766	no	None
7	1	7	Mycgr3G105083	no	None
8	1	7	Mycgr3G94330	no	None
9	1	7	Mycgr3G45397	no	None
10	2	10	Mycgr3G76506	no	None
11	2	10	Mycgr3G18438	no	None
12	2	10	Mycgr3G106004	no	None
13	2	10	Mycgr3G12841	no	None
14	2	10	Mycgr3G106008	no	None
15	2	10	Mycgr3G96334	no	None
16	2	10	Mycgr3G82455	no	None
17	2	10	Mycgr3G101477	no	None
18	3	4	Mycgr3G104097	no	None
19	3	4	Mycgr3G39964	no	None
20	3	4	Mycgr3G18718	no	None
21	3	4	Mycgr3G92436	no	None
22	3	4	Mycgr3G104099	no	None
23	3	4	Mycgr3G40386	no	None
24	3	4	Mycgr3G40947	no	None
25	4	7	Mycgr3G73972	no	None
26	4	7	Mycgr3G94456	no	None
27	4	7	Mycgr3G60824	no	None
28	4	7	Mycgr3G44746	no	None
29	4	7	Mycgr3G105193	no	None
30	4	7	Mycgr3G94458	no	None
31	4	7	Mycgr3G27413	no	None
32	5	1	Mycgr3G78133	no	None
33	5	1	Mycgr3G33498	no	None
34	5	1	Mycgr3G32207	no	None
35	5	1	Mycgr3G65104	no	CHS3
36	5	1	Mycgr3G65107	no	None
37	5	1	Mycgr3G88790	no	None
38	6	1	Mycgr3G65881	no	CYP-64
39	6	1	Mycgr3G34236	no	GGS2
40	6	1	Mycgr3G23748	no	None
41	6	1	Mycgr3G89270	no	None
42	6	1	Mycgr3G34461	no	CYP-58
43	6	1	Mycgr3G65882	no	None
44	7	2	Mycgr3G69070	no	None
45	7	2	Mycgr3G108333	no	CIT1
46	7	2	Mycgr3G91197	no	None
47	7	2	Mycgr3G103470	no	None
48	7	2	Mycgr3G108336	no	None
49	7	2	Mycgr3G37073	no	None
50	8	4	Mycgr3G39869	no	None
51	8	4	Mycgr3G92614	no	None
52	8	4	Mycgr3G40021	no	None
53	8	4	Mycgr3G40103	no	MGSCP2
54	8	4	Mycgr3G22352	no	None
55	8	4	Mycgr3G17135	no	None
56	9	9	Mycgr3G47929	no	MGATR7
57	9	9	Mycgr3G75370	no	None
58	9	9	Mycgr3G48164	no	None
59	9	9	Mycgr3G95601	no	None
60	9	9	Mycgr3G17219	no	None
61	9	9	Mycgr3G75376	no	None
62	10	9	Mycgr3G75752	no	None
63	10	9	Mycgr3G75755	no	None
64	10	9	Mycgr3G95857	no	None
65	10	9	Mycgr3G95859	no	None
66	10	9	Mycgr3G75758	no	None
67	10	9	Mycgr3G62587	no	CDH
68	11	1	Mycgr3G64907	no	None
69	11	1	Mycgr3G64910	no	None
70	11	1	Mycgr3G16140	no	None
71	11	1	Mycgr3G98150	no	None
72	11	1	Mycgr3G31323	no	None
73	12	1	Mycgr3G88650	no	None
74	12	1	Mycgr3G106752	no	None
75	12	1	Mycgr3G31674	no	None
76	12	1	Mycgr3G32102	no	None
77	12	1	Mycgr3G106753	no	None
78	13	1	Mycgr3G32789	no	HAF2401
79	13	1	Mycgr3G107483	no	None
80	13	1	Mycgr3G102724	no	None
81	13	1	Mycgr3G66834	no	None
82	13	1	Mycgr3G102725	no	None
83	14	1	Mycgr3G84166	no	None
84	14	1	Mycgr3G102841	no	None
85	14	1	Mycgr3G32685	no	None
86	14	1	Mycgr3G102842	no	None
87	14	1	Mycgr3G98802	no	None
88	15	2	Mycgr3G25671	no	None
89	15	2	Mycgr3G9788	no	PKS9
90	15	2	Mycgr3G90337	no	None
91	15	2	Mycgr3G15254	no	KSD1
92	15	2	Mycgr3G90342	no	None
93	16	2	Mycgr3G90715	no	None
94	16	2	Mycgr3G68318	no	None
95	16	2	Mycgr3G68319	no	None
96	16	2	Mycgr3G108040	no	None
97	16	2	Mycgr3G68326	no	None
98	17	5	Mycgr3G100120	no	None
99	17	5	Mycgr3G85966	no	None
100	17	5	Mycgr3G104372	no	None
101	17	5	Mycgr3G109373	no	None
102	17	5	Mycgr3G42395	no	None
103	18	6	Mycgr3G44154	no	None
104	18	6	Mycgr3G43729	no	None
105	18	6	Mycgr3G43805	no	None
106	18	6	Mycgr3G11027	no	None
107	18	6	Mycgr3G23069	no	None
108	19	6	Mycgr3G93945	no	None
109	19	6	Mycgr3G43420	no	ACP1
110	19	6	Mycgr3G104882	no	None
111	19	6	Mycgr3G104884	no	None
112	19	6	Mycgr3G44256	no	None
113	20	7	Mycgr3G44760	no	CYP-16
114	20	7	Mycgr3G24349	no	None
115	20	7	Mycgr3G74111	no	None
116	20	7	Mycgr3G94547	no	None
117	20	7	Mycgr3G74113	no	None
118	21	8	Mycgr3G95085	no	None
119	21	8	Mycgr3G46530	no	None
120	21	8	Mycgr3G110409	no	None
121	21	8	Mycgr3G95088	no	None
122	21	8	Mycgr3G95089	no	None
123	22	9	Mycgr3G95635	no	None
124	22	9	Mycgr3G95636	no	None
125	22	9	Mycgr3G105689	no	None
126	22	9	Mycgr3G95637	no	None
127	22	9	Mycgr3G47222	no	None
128	23	9	Mycgr3G47221	no	None
129	23	9	Mycgr3G75847	no	ERG8
130	23	9	Mycgr3G101297	no	None
131	23	9	Mycgr3G75855	no	None
132	23	9	Mycgr3G75856	no	None
133	24	1	Mycgr3G65543	no	None
134	24	1	Mycgr3G83550	no	None
135	24	1	Mycgr3G102206	no	None
136	24	1	Mycgr3G102207	no	None
137	25	1	Mycgr3G98331	no	None
138	25	1	Mycgr3G65563	no	None
139	25	1	Mycgr3G14647	no	None
140	25	1	Mycgr3G65568	no	None
141	26	1	Mycgr3G66122	no	None
142	26	1	Mycgr3G107215	no	None
143	26	1	Mycgr3G83763	no	None
144	26	1	Mycgr3G66126	no	None
145	27	1	Mycgr3G78562	no	None
146	27	1	Mycgr3G28618	no	None
147	27	1	Mycgr3G102441	no	None
148	27	1	Mycgr3G107220	no	None
149	28	1	Mycgr3G66540	no	None
150	28	1	Mycgr3G102612	no	None
151	28	1	Mycgr3G34830	no	None
152	28	1	Mycgr3G53484	no	None
153	29	1	Mycgr3G66635	no	None
154	29	1	Mycgr3G102657	no	None
155	29	1	Mycgr3G102658	no	None
156	29	1	Mycgr3G53585	no	None
157	30	1	Mycgr3G34335	no	None
158	30	1	Mycgr3G102798	no	None
159	30	1	Mycgr3G102800	no	None
160	30	1	Mycgr3G84117	no	None
161	31	1	Mycgr3G67138	no	None
162	31	1	Mycgr3G84158	no	None
163	31	1	Mycgr3G89975	no	MGSUL6
164	31	1	Mycgr3G32730	no	None
165	32	1	Mycgr3G67423	no	None
166	32	1	Mycgr3G67427	no	None
167	32	1	Mycgr3G102916	no	None
168	32	1	Mycgr3G29087	no	None
169	33	2	Mycgr3G67764	no	None
170	33	2	Mycgr3G103030	no	None
171	33	2	Mycgr3G98957	no	NPKA
172	33	2	Mycgr3G107840	no	None
173	34	2	Mycgr3G90420	no	None
174	34	2	Mycgr3G11143	no	None
175	34	2	Mycgr3G67803	no	None
176	34	2	Mycgr3G107854	no	None
177	35	2	Mycgr3G68129	no	None
178	35	2	Mycgr3G35500	no	None
179	35	2	Mycgr3G99061	no	None
180	35	2	Mycgr3G68137	no	None
181	36	2	Mycgr3G55383	no	HKX2
182	36	2	Mycgr3G108101	no	None
183	36	2	Mycgr3G90811	no	None
184	36	2	Mycgr3G90812	no	None
185	37	2	Mycgr3G36927	no	None
186	37	2	Mycgr3G79489	no	None
187	37	2	Mycgr3G68535	no	None
188	37	2	Mycgr3G55454	no	None
189	38	2	Mycgr3G84691	no	None
190	38	2	Mycgr3G55479	no	None
191	38	2	Mycgr3G68568	no	None
192	38	2	Mycgr3G68570	no	None
193	39	2	Mycgr3G68720	no	None
194	39	2	Mycgr3G103356	no	None
195	39	2	Mycgr3G35394	no	None
196	39	2	Mycgr3G37224	no	None
197	40	3	Mycgr3G56546	no	None
198	40	3	Mycgr3G69648	no	None
199	40	3	Mycgr3G38341	no	None
200	40	3	Mycgr3G91583	no	None
201	41	3	Mycgr3G38371	no	None
202	41	3	Mycgr3G38460	no	None
203	41	3	Mycgr3G69836	no	None
204	41	3	Mycgr3G91716	no	None
205	42	3	Mycgr3G108869	no	None
206	42	3	Mycgr3G99738	no	None
207	42	3	Mycgr3G70478	no	None
208	42	3	Mycgr3G108872	no	None
209	43	4	Mycgr3G80321	no	None
210	43	4	Mycgr3G40431	no	None
211	43	4	Mycgr3G40264	no	None
212	43	4	Mycgr3G70772	no	None
213	44	4	Mycgr3G92349	no	None
214	44	4	Mycgr3G70785	no	CYP-24
215	44	4	Mycgr3G57682	no	None
216	44	4	Mycgr3G108989	no	None
217	45	4	Mycgr3G41307	no	MGBGL9
218	45	4	Mycgr3G104094	no	None
219	45	4	Mycgr3G70899	no	None
220	45	4	Mycgr3G41306	no	None
221	46	4	Mycgr3G109095	no	None
222	46	4	Mycgr3G71065	no	None
223	46	4	Mycgr3G104143	no	None
224	46	4	Mycgr3G71071	no	None
225	47	5	Mycgr3G11468	no	None
226	47	5	Mycgr3G100089	no	PKS3
227	47	5	Mycgr3G41969	no	None
228	47	5	Mycgr3G104337	no	None
229	48	5	Mycgr3G93237	no	None
230	48	5	Mycgr3G28863	no	None
231	48	5	Mycgr3G100224	no	None
232	48	5	Mycgr3G104520	no	None
233	49	5	Mycgr3G42243	no	None
234	49	5	Mycgr3G93541	no	None
235	49	5	Mycgr3G104669	no	None
236	49	5	Mycgr3G100355	no	None
237	50	6	Mycgr3G72709	no	PKS4
238	50	6	Mycgr3G44018	no	None
239	50	6	Mycgr3G72713	no	None
240	50	6	Mycgr3G86340	no	None
241	51	6	Mycgr3G109965	no	None
242	51	6	Mycgr3G44375	no	None
243	51	6	Mycgr3G100580	no	None
244	51	6	Mycgr3G94054	no	None
245	52	6	Mycgr3G94185	no	None
246	52	6	Mycgr3G43806	no	None
247	52	6	Mycgr3G73589	no	None
248	52	6	Mycgr3G21205	no	None
249	53	7	Mycgr3G94526	no	None
250	53	7	Mycgr3G13559	no	None
251	53	7	Mycgr3G24171	no	None
252	53	7	Mycgr3G44905	no	None
253	54	8	Mycgr3G81999	no	None
254	54	8	Mycgr3G75170	no	None
255	54	8	Mycgr3G95423	no	None
256	54	8	Mycgr3G110613	no	None
257	55	9	Mycgr3G105810	no	None
258	55	9	Mycgr3G75953	no	None
259	55	9	Mycgr3G48051	no	None
260	55	9	Mycgr3G48212	no	None
261	56	10	Mycgr3G111039	no	None
262	56	10	Mycgr3G24587	no	None
263	56	10	Mycgr3G111040	no	None
264	56	10	Mycgr3G48833	no	None
265	57	10	Mycgr3G63387	no	None
266	57	10	Mycgr3G49166	no	SPT3
267	57	10	Mycgr3G101493	no	PKS5
268	57	10	Mycgr3G48687	no	CYP-8
269	58	12	Mycgr3G101693	no	MGLAC5
270	58	12	Mycgr3G50352	no	None
271	58	12	Mycgr3G50311	no	None
272	58	12	Mycgr3G101694	no	None
273	59	13	Mycgr3G51381	no	None
274	59	13	Mycgr3G51069	no	None
275	59	13	Mycgr3G51250	no	None
276	59	13	Mycgr3G106469	no	None
277	60	17	Mycgr3G97786	no	None
278	60	17	Mycgr3G111762	no	None
279	60	17	Mycgr3G97790	no	None
280	60	17	Mycgr3G97797	no	None
281	61	1	Mycgr3G101989	no	None
282	61	1	Mycgr3G88619	no	None
283	61	1	Mycgr3G106743	no	None
284	62	1	Mycgr3G65354	no	None
285	62	1	Mycgr3G33386	no	DCW1
286	62	1	Mycgr3G83481	no	None
287	63	1	Mycgr3G31813	no	None
288	63	1	Mycgr3G34686	no	None
289	63	1	Mycgr3G89160	no	None
290	64	1	Mycgr3G65814	no	None
291	64	1	Mycgr3G78410	no	None
292	64	1	Mycgr3G102303	no	None
293	65	1	Mycgr3G89280	no	None
294	65	1	Mycgr3G78442	no	None
295	65	1	Mycgr3G31514	no	None
296	66	1	Mycgr3G89429	no	None
297	66	1	Mycgr3G53126	no	None
298	66	1	Mycgr3G66188	no	None
299	67	1	Mycgr3G53300	no	None
300	67	1	Mycgr3G102540	no	None
301	67	1	Mycgr3G102541	no	None
302	68	1	Mycgr3G14239	no	None
303	68	1	Mycgr3G54143	no	MGAGL2
304	68	1	Mycgr3G35119	no	None
305	69	1	Mycgr3G32527	no	None
306	69	1	Mycgr3G20676	no	None
307	69	1	Mycgr3G67324	no	CYP-14
308	70	2	Mycgr3G103260	no	PRP4
309	70	2	Mycgr3G103262	no	None
310	70	2	Mycgr3G68429	no	None
311	71	2	Mycgr3G99279	no	SPT2
312	71	2	Mycgr3G108274	no	None
313	71	2	Mycgr3G68948	no	None
314	72	2	Mycgr3G103423	no	None
315	72	2	Mycgr3G91101	no	None
316	72	2	Mycgr3G68955	no	None
317	73	3	Mycgr3G69205	no	None
318	73	3	Mycgr3G84938	no	None
319	73	3	Mycgr3G103528	no	None
320	74	3	Mycgr3G37732	no	None
321	74	3	Mycgr3G108533	no	None
322	74	3	Mycgr3G108534	no	None
323	75	3	Mycgr3G69770	no	None
324	75	3	Mycgr3G11773	no	None
325	75	3	Mycgr3G103694	no	None
326	76	4	Mycgr3G71033	no	None
327	76	4	Mycgr3G92510	no	None
328	76	4	Mycgr3G57931	no	MGSCP160
329	77	4	Mycgr3G92648	no	None
330	77	4	Mycgr3G71265	no	None
331	77	4	Mycgr3G99959	no	None
332	78	4	Mycgr3G58200	no	None
333	78	4	Mycgr3G58203	no	None
334	78	4	Mycgr3G104222	no	None
335	79	4	Mycgr3G92832	no	None
336	79	4	Mycgr3G40002	no	None
337	79	4	Mycgr3G92834	no	None
338	80	5	Mycgr3G100226	no	None
339	80	5	Mycgr3G100227	no	None
340	80	5	Mycgr3G104522	no	None
341	81	5	Mycgr3G109531	no	None
342	81	5	Mycgr3G42649	no	None
343	81	5	Mycgr3G41530	no	None
344	82	5	Mycgr3G72395	no	None
345	82	5	Mycgr3G93371	no	None
346	82	5	Mycgr3G104605	no	None
347	83	6	Mycgr3G93624	no	None
348	83	6	Mycgr3G93625	no	None
349	83	6	Mycgr3G109703	no	None
350	84	6	Mycgr3G81110	no	None
351	84	6	Mycgr3G72903	no	None
352	84	6	Mycgr3G59769	no	None
353	85	6	Mycgr3G43642	no	CYP-38
354	85	6	Mycgr3G26083	no	None
355	85	6	Mycgr3G44313	no	NRPS5
356	86	7	Mycgr3G73676	no	None
357	86	7	Mycgr3G100657	no	QA4.2
358	86	7	Mycgr3G73683	no	None
359	87	7	Mycgr3G94280	no	None
360	87	7	Mycgr3G73708	no	None
361	87	7	Mycgr3G86741	no	None
362	88	8	Mycgr3G101007	no	EPL2401
363	88	8	Mycgr3G95225	no	None
364	88	8	Mycgr3G74856	no	None
365	89	8	Mycgr3G46212	no	None
366	89	8	Mycgr3G110515	no	None
367	89	8	Mycgr3G110516	no	None
368	90	8	Mycgr3G11785	no	None
369	90	8	Mycgr3G75056	no	None
370	90	8	Mycgr3G45707	no	KYN2
371	91	10	Mycgr3G62978	no	HPS1
372	91	10	Mycgr3G87728	no	None
373	91	10	Mycgr3G105888	no	None
374	92	10	Mycgr3G111048	no	None
375	92	10	Mycgr3G111049	no	None
376	92	10	Mycgr3G96231	no	None
377	93	11	Mycgr3G49555	no	None
378	93	11	Mycgr3G76728	no	MGCET1
379	93	11	Mycgr3G106091	no	None
380	94	12	Mycgr3G97034	no	None
381	94	12	Mycgr3G97035	no	None
382	94	12	Mycgr3G30771	no	None
383	95	12	Mycgr3G97179	no	None
384	95	12	Mycgr3G97180	no	None
385	95	12	Mycgr3G50840	no	None
386	96	12	Mycgr3G106402	no	None
387	96	12	Mycgr3G106403	no	None
388	96	12	Mycgr3G106406	no	None
389	97	12	Mycgr3G111557	no	None
390	97	12	Mycgr3G97210	no	None
391	97	12	Mycgr3G111559	no	None
392	98	13	Mycgr3G111657	no	None
393	98	13	Mycgr3G101876	no	None
394	98	13	Mycgr3G51406	no	None
395	99	13	Mycgr3G51018	no	PKS8
396	99	13	Mycgr3G88456	no	MGAMY1
397	99	13	Mycgr3G97426	no	None

## Sheet: Common to Sec met and co reg
Cluster number Cairns et al Table 1	Gene stable ID	Gene name	Gene start (bp)	Chromosome/scaffold name	Gene end (bp)
3	Mycgr3G65881	CYP-64	2432302	1	2434171
3	Mycgr3G34236	GGS2	2434609	1	2435607
3	Mycgr3G23748		2436906	1	2438578
7	Mycgr3G67477	PKS10	5538546	1	5547675
7	Mycgr3G34247	CYP-13	5553510	1	5555121
7	Mycgr3G32934		5555852	1	5557017
8	Mycgr3G25671		123001	2	124107
8	Mycgr3G9788	PKS9	124641	2	131878
8	Mycgr3G90337		133146	2	133741
8	Mycgr3G15254	KSD1	148574	2	149728
12	Mycgr3G103260	PRP4	1940321	2	1941058
12	Mycgr3G103262		1941162	2	1941642
12	Mycgr3G68429		1947594	2	1949578
13	Mycgr3G70475		3204721	3	3206344
13	Mycgr3G103942		3206593	3	3207243
13	Mycgr3G108869		3211185	3	3213160
15	Mycgr3G11468		120571	5	121824
15	Mycgr3G100089	PKS3	122247	5	129292
15	Mycgr3G41969		130690	5	132388
15	Mycgr3G104337		133492	5	134908
16	Mycgr3G93237		1324951	5	1325554
16	Mycgr3G28863		1325818	5	1326335
16	Mycgr3G100224		1327042	5	1330043
16	Mycgr3G100226		1334255	5	1336293
16	Mycgr3G100227		1336939	5	1339028
16	Mycgr3G104522		1339391	5	1339939
16	Mycgr3G109512		1352292	5	1353578
17	Mycgr3G72709	PKS4	112528	6	121853
17	Mycgr3G44018		134467	6	135455
17	Mycgr3G72713		135906	6	137678
17	Mycgr3G86340		138045	6	139851
17	Mycgr3G93624		142562	6	144129
17	Mycgr3G93625		145083	6	146286
17	Mycgr3G109703		148845	6	150747
18	Mycgr3G44154		310922	6	311707
18	Mycgr3G43729		315201	6	316479
18	Mycgr3G43805		317169	6	318230
18	Mycgr3G11027		318326	6	320221
18	Mycgr3G23069		321402	6	322897
18	Mycgr3G43304		336860	6	337712
18	Mycgr3G12048		338390	6	339841
19	Mycgr3G43642	CYP-38	1821703	6	1823008
19	Mycgr3G26083		1824348	6	1825172
19	Mycgr3G44313	NRPS5	1825623	6	1829090
23	Mycgr3G47929	MGATR7	535562	9	542086
23	Mycgr3G75370		542645	9	546473
23	Mycgr3G48164		546781	9	547286
23	Mycgr3G95601		547575	9	548671
23	Mycgr3G17219		549555	9	550364
23	Mycgr3G75376		550638	9	551504
23	Mycgr3G105682		595651	9	596134
23	Mycgr3G87428		624087	9	624488
23	Mycgr3G47899		624651	9	626231
23	Mycgr3G95635		701101	9	704639
23	Mycgr3G95636		705132	9	706300
23	Mycgr3G105689		706392	9	706841
23	Mycgr3G95637		707138	9	708006
23	Mycgr3G47222		708158	9	708850
26	Mycgr3G48694		427694	10	428563
26	Mycgr3G110974		430301	10	432444
26	Mycgr3G62978	HPS1	448503	10	457362
26	Mycgr3G87728		459259	10	460865
26	Mycgr3G105888		461406	10	463044
27	Mycgr3G63387		1436111	10	1437155
27	Mycgr3G49166	SPT3	1445965	10	1447668
27	Mycgr3G101493	PKS5	1448653	10	1456017
27	Mycgr3G48687	CYP-8	1460785	10	1462504
27	Mycgr3G96400		1473012	10	1474574
28	Mycgr3G49555		409058	11	412465
28	Mycgr3G76728	MGCET1	413046	11	414907
28	Mycgr3G106091		415550	11	417462
31	Mycgr3G101693	MGLAC5	157368	12	159218
31	Mycgr3G50352		159958	12	161713
31	Mycgr3G50311		161784	12	162926
31	Mycgr3G101694		163490	12	164961
33	Mycgr3G51018	PKS8	679175	13	687407
33	Mycgr3G88456	MGAMY1	692328	13	694049
33	Mycgr3G97426		695275	13	696221

## Sheet: Expression data
Cluster number Table 1	Gene stable ID	CDB	PDB	Day1	Day4	Day9	Day14	Day21	Ave	Ipr annotation	Gene name	Gene start (bp)	Chromosome/scaffold name	Gene end (bp)	JGI gene	Secreted (Y/N)	locus
3	Mycgr3G65881	8.8474	5.59537	11.0518	9.82886	11.1359	3.22284	1.52611	7.31547	Cytochrome P450	CYP-64	2432302	1	2434171	estExt_Genewise1Plus.C_chr_11525	Y	1:2432301-2434171
3	Mycgr3G34236	3.66975	2.66976	8.61845	6.71377	6.49668	1.46171	1.35274	4.42612	Polyprenyl synthetase	GGS2	2434609	1	2435607	e_gw1.1.3103.1	N	1:2434608-2435607
3	Mycgr3G23748	1.20962	1.42398	3.28773	6.26505	14.9349	2.42413	0.536728	4.29745	Aldehyde dehydrogenase		2436906	1	2438578	gw1.1.2699.1	N	1:2436905-2438578
7	Mycgr3G67477	2.08397	5.58303	1.24586	1.74017	1.59102	0.919087	0.326532	1.9271	Acyl transferase region	PKS10	5538546	1	5547675	estExt_Genewise1Plus.C_chr_13803	N	1:5538545-5547675
7	Mycgr3G34247	10.5803	36.1901	6.92539	5.21147	7.28661	7.23605	3.39278	10.9747	Cytochrome P450	CYP-13	5553510	1	5555121	e_gw1.1.671.1	N	1:5553509-5555121
7	Mycgr3G32934	16.8923	36.4873	8.71397	6.43312	8.05119	6.06598	2.77434	12.2026	Zinc-containing alcohol dehydrogenase superfamily		5555852	1	5557017	e_gw1.1.3106.1	N	1:5555851-5557017
8	Mycgr3G25671	0.127624	0.0150107	1.39937	18.4512	7.06868	1.51047	0.339393	4.13025	Generic methyltransferase		123001	2	124107	gw1.2.1785.1	N	2:123000-124107
8	Mycgr3G9788	0.116586	0.121013	1.14798	2.75715	1.50071	0.219474	0.0434178	0.843762	#N/A	PKS9	124641	2	131878	#N/A	#N/A	2:124640-131878
8	Mycgr3G90337	3.36396	1.50716	3.29316	7.70875	7.5392	1.17689	0.332077	3.56017	Scytalone dehydratase		133146	2	133741	fgenesh1_pg.C_chr_2000027	N	2:133145-133741
8	Mycgr3G15254	0.167031	0.069129	0.417672	5.49231	3.53828	0.647049	0.31567	1.52102	Beta-ketoacyl synthase	KSD1	148574	2	149728	gw1.2.566.1	N	2:148573-149728
12	Mycgr3G103260	12.7222	24.9893	7.89978	14.9798	15.5719	12.8224	14.0115	14.7138	Protein kinase	PRP4	1940321	2	1941058	estExt_fgenesh1_kg.C_chr_20284	N	2:1940320-1941058
12	Mycgr3G103262	19.925	35.57	10.1974	25.6619	21.6999	19.9916	21.2033	22.0356	#N/A		1941162	2	1941642	estExt_fgenesh1_kg.C_chr_20286	N	2:1941161-1941642
12	Mycgr3G68429	48.2597	152.088	49.9633	45.2516	22.6484	27.992	12.4667	51.2385	Protein kinase		1947594	2	1949578	estExt_Genewise1Plus.C_chr_21194	N	2:1947593-1949578
13	Mycgr3G70475	60.4838	198.014	7.72619	36.2317	19.3204	39.9907	58.9501	60.1024	Calcium-binding EF-hand		3204721	3	3206344	estExt_Genewise1Plus.C_chr_31979	N	3:3204720-3206344
13	Mycgr3G103942	312.765	619.413	111.158	137.397	67.7387	50.5926	108.494	201.08	Phospholipase D/Transphosphatidylase		3206593	3	3207243	estExt_fgenesh1_kg.C_chr_30464	N	3:3206592-3207243
13	Mycgr3G108869	1.93794	4.22707	0.938108	0.694057	1.15383	0.884669	1.51719	1.62184	#N/A		3211185	3	3213160	estExt_fgenesh1_pg.C_chr_30840	N	3:3211184-3213160
15	Mycgr3G11468	1.46687	0.481084	1.68801	3.16194	0.547609	0.735852	0.699875	1.25446	Fungal specific transcription factor		120571	5	121824	gw1.5.139.1	N	5:120570-121824
15	Mycgr3G100089	6.69913	0.933949	14.6057	5.93269	2.41958	1.47502	2.41911	4.92645	Acyl transferase region	PKS3	122247	5	129292	estExt_fgenesh1_pm.C_chr_50012	N	5:122246-129292
15	Mycgr3G41969	4.33158	0.874753	7.73346	7.26219	1.83353	1.51155	2.43101	3.71115	Lysophospholipase, catalytic region		130690	5	132388	e_gw1.5.224.1	Y	5:130689-132388
15	Mycgr3G104337	2.24128	0.809152	12.0835	7.51508	2.31393	3.61279	3.29362	4.55276	#N/A		133492	5	134908	estExt_fgenesh1_kg.C_chr_50007	N	5:133491-134908
16	Mycgr3G93237	7.22602	6.37575	20.3568	20.5955	16.978	19.7032	53.7767	20.716	Histidine triad (HIT) protein		1324951	5	1325554	fgenesh1_pg.C_chr_5000311	N	5:1324950-1325554
16	Mycgr3G28863	6.41022	6.9061	6.09101	8.54896	12.9856	18.0704	43.2924	14.615	#N/A		1325818	5	1326335	gw1.5.1519.1	N	5:1325817-1326335
16	Mycgr3G100224	16.0167	7.03426	13.7859	18.156	19.0041	21.0588	28.3161	17.6246	Importin-beta, N-terminal		1327042	5	1330043	estExt_fgenesh1_pm.C_chr_50183	N	5:1327041-1330043
16	Mycgr3G100226	1.04281	1.04242	4.08491	10.9522	3.60398	3.28084	6.08798	4.29931	Pyruvate decarboxylase		1334255	5	1336293	estExt_fgenesh1_pm.C_chr_50186	N	5:1334254-1336293
16	Mycgr3G100227	1.17214	1.01603	7.14728	13.752	3.8314	3.58399	9.32754	5.69005	AMP-dependent synthetase and ligase		1336939	5	1339028	estExt_fgenesh1_pm.C_chr_50187	N	5:1336938-1339028
16	Mycgr3G104522	2.51895	1.76836	12.8448	59.2724	5.45527	7.51116	21.4009	15.8245	NULL		1339391	5	1339939	estExt_fgenesh1_kg.C_chr_50206	N	5:1339390-1339939
16	Mycgr3G109512	17.4065	17.2979	37.9074	93.0304	23.4549	30.9581	11.9716	33.1467	Esterase/lipase/thioesterase		1352292	5	1353578	estExt_fgenesh1_pg.C_chr_50315	N	5:1352291-1353578
17	Mycgr3G72709	0.938052	0.928863	3.80191	1.58659	2.63341	61.3492	2.2491	10.4982	Acyl transferase region	PKS4	112528	6	121853	estExt_Genewise1Plus.C_chr_60054	N	6:112527-121853
17	Mycgr3G44018	2.18882	4.94188	6.2839	3.06895	14.2392	77.0801	8.17158	16.5678	RTA1 like protein		134467	6	135455	e_gw1.6.1219.1	N	6:134466-135455
17	Mycgr3G72713	6.24698	10.0746	15.3269	6.40666	19.9911	51.3699	11.3218	17.2483	Retinal pigment epithelial membrane protein		135906	6	137678	estExt_Genewise1Plus.C_chr_60062	N	6:135905-137678
17	Mycgr3G86340	0.921148	1.78319	6.33962	2.03579	7.83272	69.3902	3.93636	13.177	#N/A		138045	6	139851	fgenesh1_pm.C_chr_6000019	N	6:138044-139851
17	Mycgr3G93624	1.30007	2.77293	1.2139	3.72951	5.65886	40.0276	2.37243	8.15361	#N/A		142562	6	144129	fgenesh1_pg.C_chr_6000024	N	6:142561-144129
17	Mycgr3G93625	2.29515	3.31663	8.92488	3.7094	9.00289	42.231	1.42899	10.1298	#N/A		145083	6	146286	fgenesh1_pg.C_chr_6000025	N	6:145082-146286
17	Mycgr3G109703	1.75462	9.64994	4.18648	1.75866	3.69836	37.6627	5.68162	9.19891	Major facilitator superfamily		148845	6	150747	estExt_fgenesh1_pg.C_chr_60026	N	6:148844-150747
18	Mycgr3G44154	0.806651	0.13627	2.1826	8.82632	34.9597	6.82334	2.14897	7.98341	Glucose/ribitol dehydrogenase		310922	6	311707	e_gw1.6.540.1	N	6:310921-311707
18	Mycgr3G43729	0.215819	0.0951133	0.832688	2.18994	20.7115	7.16394	0.286645	4.49938	3-isopropylmalate dehydrogenase		315201	6	316479	e_gw1.6.1148.1	N	6:315200-316479
18	Mycgr3G43805	0.831334	0.379356	2.47511	2.56661	25.4578	9.16008	0.37806	5.89262	Aminotransferase, class IV		317169	6	318230	e_gw1.6.416.1	N	6:317168-318230
18	Mycgr3G11027	86.0099	85.1817	2.55567	5.85208	18.3268	10.0169	10.5478	31.213	Cytochrome b-245, heavy chain		318326	6	320221	estExt_fgenesh1_pg.C_chr_70434	N	7:1754116-1756878
18	Mycgr3G23069	0.598736	0.374213	1.39537	1.85401	3.78625	1.20402	0.159937	1.33893	Major facilitator superfamily		321402	6	322897	gw1.6.948.1	N	6:321401-322897
18	Mycgr3G43304	1.75265	1.49324	0.690853	5.91769	13.2645	4.29236	1.36618	4.11107	Thioesterase		336860	6	337712	e_gw1.6.538.1	N	6:336859-337712
18	Mycgr3G12048	1.03589	0.654182	0.337928	3.83785	15.843	1.79293	1.16537	3.52388	Alpha-isopropylmalate/homocitrate synthase		338390	6	339841	gw1.6.162.1	N	6:338389-339841
19	Mycgr3G43642	0.583289	0.764651	1.61906	5.22148	2.2997	0.573348	0.357737	1.63132	Cytochrome P450	CYP-38	1821703	6	1823008	e_gw1.6.392.1	N	6:1821702-1823008
19	Mycgr3G26083	0.394651	0.271059	0.704283	3.38395	0.593346	0.38076	0.241356	0.852772	AMP-dependent synthetase and ligase		1824348	6	1825172	gw1.6.1179.1	N	6:1824347-1825172
19	Mycgr3G44313	0.517934	0.391112	0.988547	2.68789	1.28413	0.29761	0.30378	0.924429	AMP-dependent synthetase and ligase	NRPS5	1825623	6	1829090	e_gw1.6.45.1	N	6:1825622-1829090
23	Mycgr3G47929	160.411	173.413	2.96299	2.92219	10.6097	2.28763	0.0240651	50.3758	AAA ATPase	MGATR7	535562	9	542086	e_gw1.9.8.1	N	9:535561-542086
23	Mycgr3G75370	322.824	225.187	2.88344	1.93399	11.52	2.50175	0.0483593	80.9855	AMP-dependent synthetase and ligase		542645	9	546473	estExt_Genewise1Plus.C_chr_90235	N	9:542644-546473
23	Mycgr3G48164	961.946	901.983	87.1166	59.8558	253.393	79.1552	9.7435	336.17	#N/A		546781	9	547286	e_gw1.9.567.1	N	9:546780-547286
23	Mycgr3G95601	197.481	195.735	22.0367	5.22387	54.9373	17.9238	1.71234	70.7214	#N/A		547575	9	548671	fgenesh1_pg.C_chr_9000125	N	9:547574-548671
23	Mycgr3G17219	154.704	67.3273	45.3966	33.9614	48.6297	49.8626	40.5139	62.9136	Ribosomal protein S2		549555	9	550364	gw1.9.423.1	N	9:549554-550364
23	Mycgr3G75376	359.97	323.78	205.786	197.91	277.44	263.636	199.212	261.105	Rieske [2Fe-2S] region		550638	9	551504	estExt_Genewise1Plus.C_chr_90242	N	9:550637-551504
23	Mycgr3G105682	4.82676	20.8279	56.3158	140.274	646.345	405.745	12.9745	183.901	#N/A		595651	9	596134	estExt_fgenesh1_kg.C_chr_90062	Y	9:595650-596134
23	Mycgr3G87428	2.33545	1.56444	4.18392	11.0036	20.4957	9.08757	2.30883	7.28279	#N/A		624087	9	624488	fgenesh1_pm.C_chr_9000070	N	9:624086-624488
23	Mycgr3G47899	0.890256	1.00288	2.34351	2.16981	4.78057	1.8212	0.682169	1.95577	Peptidase U34, dipeptidase		624651	9	626231	e_gw1.9.778.1	Y	9:624650-626231
23	Mycgr3G95635	0.199885	0.145737	0.515934	0.452296	0.648913	1.1475	5.18246	1.18468	#N/A		701101	9	704639	fgenesh1_pg.C_chr_9000159	N	9:701100-704639
23	Mycgr3G95636	2.84478	5.82245	3.77303	11.646	5.80017	8.38804	26.3841	9.23694	Esterase/lipase/thioesterase		705132	9	706300	fgenesh1_pg.C_chr_9000160	Y	9:705131-706300
23	Mycgr3G105689	2.32035	3.53492	2.18447	12.3359	5.6983	8.19968	19.2816	7.65075	#N/A		706392	9	706841	estExt_fgenesh1_kg.C_chr_90073	Y	9:706391-706841
23	Mycgr3G95637	15.9414	8.92057	17.3553	18.4358	7.7879	65.126	234.966	52.6476	Glucose/ribitol dehydrogenase		707138	9	708006	fgenesh1_pg.C_chr_9000161	N	9:707137-708006
23	Mycgr3G47222	4.49645	4.47736	9.65061	4.54032	3.66615	7.74765	21.8968	8.06791	DNA-binding HORMA		708158	9	708850	e_gw1.9.1008.1	N	9:708157-708850
26	Mycgr3G48694	62.8141	269.343	28.4297	51.5701	37.0839	40.6699	66.2	79.4444	#N/A		427694	10	428563	e_gw1.10.354.1	N	10:427693-428563
26	Mycgr3G110974	22.7136	72.3678	36.0078	18.6511	33.8477	18.811	14.8871	31.0409	#N/A		430301	10	432444	estExt_fgenesh1_pg.C_chr_100125	N	10:430300-432444
26	Mycgr3G62978	4.0115	7.58939	9.93252	3.12733	39.3226	8.7483	2.74265	10.782	Acyl transferase region	HPS1	448503	10	457362	estExt_Genewise1.C_chr_100280	N	10:448502-457362
26	Mycgr3G87728	4.49135	12.6022	23.1995	5.4401	94.1055	31.2033	10.147	25.8841	General substrate transporter		459259	10	460865	fgenesh1_pm.C_chr_10000075	N	10:459258-460865
26	Mycgr3G105888	42.2795	122.11	79.6551	54.5349	317.199	148.016	164.951	132.678	Isoflavone reductase		461406	10	463044	estExt_fgenesh1_kg.C_chr_100071	N	10:461405-463044
27	Mycgr3G63387	1.69762	3.85042	6.14868	1.36966	16.2196	72.1906	1.18288	14.6656	Phytanoyl-CoA dioxygenase		1436111	10	1437155	estExt_Genewise1.C_chr_100884	N	10:1436110-1437155
27	Mycgr3G49166	7.02864	5.33925	9.40254	11.5529	5.44328	5.73548	4.80118	7.04332	Transcription initiation factor IID, 18 kDa subunit	SPT3	1445965	10	1447668	e_gw1.6.1205.1	N	6:1502055-1503174
27	Mycgr3G101493	0.507951	0.282696	2.01202	1.09805	13.9585	13.5248	0.489998	4.55343	Acyl transferase region	PKS5	1448653	10	1456017	estExt_fgenesh1_pm.C_chr_100233	N	10:1448652-1456017
27	Mycgr3G48687	0.392291	0.16635	0.910428	2.44453	5.71647	19.5421	0.530541	4.24324	Cytochrome P450	CYP-8	1460785	10	1462504	e_gw1.10.640.1	Y	10:1460784-1462504
27	Mycgr3G96400	0.812827	1.37864	1.51291	0.766177	1.05635	2.25494	4.46531	1.74959	#N/A		1473012	10	1474574	fgenesh1_pg.C_chr_10000406	N	10:1473011-1474574
28	Mycgr3G49555	2.42093	1.27195	3.62944	2.63864	0.721755	6.37149	13.1616	4.31654	AMP-dependent synthetase and ligase		409058	11	412465	e_gw1.11.580.1	N	11:409057-412465
28	Mycgr3G76728	15.7484	11.6215	12.1545	1.00353	1.50969	91.9576	159.064	41.8656	3-dehydroquinate synthase	MGCET1	413046	11	414907	estExt_Genewise1Plus.C_chr_110211	N	11:413045-414907
28	Mycgr3G106091	6.73219	0.988531	18.1079	10.5853	10.3473	42.478	75.4491	23.5269	#N/A		415550	11	417462	estExt_fgenesh1_kg.C_chr_110069	N	11:415549-417462
31	Mycgr3G101693	1.68356	1.04354	3.33717	2.7068	27.4748	6.44337	2.35653	6.43511	Glycoside hydrolase, family 35	MGLAC5	157368	12	159218	estExt_fgenesh1_pm.C_chr_120015	N	12:157367-159218
31	Mycgr3G50352	2.54962	1.57039	4.71778	8.65416	20.3155	8.64747	5.17956	7.37635	General substrate transporter		159958	12	161713	e_gw1.12.202.1	N	12:159957-161713
31	Mycgr3G50311	1.75238	1.12101	4.53507	3.54402	8.95707	2.92837	1.65121	3.49845	#N/A		161784	12	162926	e_gw1.12.356.1	Y	12:161783-162926
31	Mycgr3G101694	5.2163	2.9803	13.5284	7.89034	22.699	9.45953	5.84144	9.65933	Sulfatase		163490	12	164961	estExt_fgenesh1_pm.C_chr_120018	N	12:163489-164961
33	Mycgr3G51018	1.91977	3.41102	2.90289	4.73722	13.9799	3.60574	1.53594	4.58464	Acyl transferase region	PKS8	679175	13	687407	e_gw1.13.3.1	N	13:679174-687407
33	Mycgr3G88456	1.81923	2.53961	1.75906	6.80525	21.4683	6.66769	1.4102	6.06705	Alpha amylase, catalytic region	MGAMY1	692328	13	694049	fgenesh1_pm.C_chr_13000088	N	13:692327-694049
33	Mycgr3G97426	2.81292	2.39257	2.94215	27.4996	51.5231	21.1889	6.31266	16.3817	#N/A		695275	13	696221	fgenesh1_pg.C_chr_13000186	Y	13:695274-696221
