# Supplementary material for: In silico prediction and characterization of secondary metabolite biosynthetic gene clusters in the wheat pathogen Zymoseptoria tritici
Source: BMC Genomics. 2017 Aug 17;18:631. doi: 10.1186/s12864-017-3969-y (PMC5561558; doi:10.1186/s12864-017-3969-y)
Supplement: Supplementary file 4 — All putative secondary metabolite genes predicted in this study. (XLSX 59 kb) [file 12864_2017_3969_MOESM4_ESM.xlsx]

## Sheet: SecMet Genes
Gene stable ID	Transcript stable ID	Gene name	Cluster number	Chromosome/scaffold name	Gene start (bp)	Gene end (bp)	Gene description
Mycgr3G89185	Mycgr3T89185		1	1	2172553	2173003	Putative uncharacterized protein [Source:UniProtKB/TrEMBL;Acc:F9WZZ5]
Mycgr3G107069	Mycgr3T107069		1	1	2173209	2175704	Putative FRE ferric reductase-like transmembrane component [Source:UniProtKB/TrEMBL;Acc:F9WZZ6]
Mycgr3G102276	Mycgr3T102276		1	1	2175878	2177141	Putative uncharacterized protein [Source:UniProtKB/TrEMBL;Acc:F9WZZ7]
Mycgr3G34982	Mycgr3T34982		1	1	2179138	2181288	Glucose-methanol-choline oxidoreductase [Source:UniProtKB/TrEMBL;Acc:F9WZZ8]
Mycgr3G89189	Mycgr3T89189		1	1	2185647	2189560	Putative uncharacterized protein [Source:UniProtKB/TrEMBL;Acc:F9X000]
Mycgr3G65725	Mycgr3T65725		1	1	2189682	2191185	Putative uncharacterized protein [Source:UniProtKB/TrEMBL;Acc:F9X001]
Mycgr3G107072	Mycgr3T107072		1	1	2191438	2195655	Putative uncharacterized protein [Source:UniProtKB/TrEMBL;Acc:F9X002]
Mycgr3G98385	Mycgr3T98385		1	1	2197464	2198878	Putative uncharacterized protein [Source:UniProtKB/TrEMBL;Acc:F9X003]
Mycgr3G102281	Mycgr3T102281		1	1	2201654	2202793	Putative uncharacterized protein [Source:UniProtKB/TrEMBL;Acc:F9X004]
Mycgr3G52682	Mycgr3T52682		1	1	2203130	2207216	Putative uncharacterized protein [Source:UniProtKB/TrEMBL;Acc:F9X005]
Mycgr3G52686	Mycgr3T52686		1	1	2208099	2209354	Putative uncharacterized protein [Source:UniProtKB/TrEMBL;Acc:F9X006]
Mycgr3G32432	Mycgr3T32432		1	1	2210894	2212738	Putative uncharacterized protein [Source:UniProtKB/TrEMBL;Acc:F9X007]
Mycgr3G23189	Mycgr3T23189		2	1	2306586	2307590	Putative uncharacterized protein [Source:UniProtKB/TrEMBL;Acc:F9X0W4]
Mycgr3G65806	Mycgr3T65806		2	1	2308952	2310597	Putative FRE ferric reductase-like transmembrane component [Source:UniProtKB/TrEMBL;Acc:F9X0W5]
Mycgr3G32913	Mycgr3T32913		3	1	2366583	2367026	Putative uncharacterized protein [Source:UniProtKB/TrEMBL;Acc:F9X0Y5]
Mycgr3G52792	Mycgr3T52792		3	1	2367110	2369002	Putative uncharacterized protein [Source:UniProtKB/TrEMBL;Acc:F9X0Y6]
Mycgr3G65848	Mycgr3T65848		3	1	2369307	2372837	Putative uncharacterized protein [Source:UniProtKB/TrEMBL;Acc:F9X0Y7]
Mycgr3G65850	Mycgr3T65850	ERG9	3	1	2373262	2375020	ERG9, squalene synthase [Source:UniProtKB/TrEMBL;Acc:F9X0Y8]
Mycgr3G29486	Mycgr3T29486		3	1	2377471	2377779	Putative uncharacterized protein [Source:UniProtKB/TrEMBL;Acc:F9X0Y9]
Mycgr3G65854	Mycgr3T65854		3	1	2378074	2379411	Putative uncharacterized protein [Source:UniProtKB/TrEMBL;Acc:F9X0Z0]
Mycgr3G98417	Mycgr3T98417		3	1	2380802	2382007	Putative uncharacterized protein [Source:UniProtKB/TrEMBL;Acc:F9X0Z1]
Mycgr3G65859	Mycgr3T65859		3	1	2383322	2386790	Putative ABC transporter [Source:UniProtKB/TrEMBL;Acc:F9X0Z2]
Mycgr3G102314	Mycgr3T102314		3	1	2389886	2390641	Putative uncharacterized protein [Source:UniProtKB/TrEMBL;Acc:F9X0Z3]
Mycgr3G65863	Mycgr3T65863		3	1	2391192	2392508	Putative uncharacterized protein [Source:UniProtKB/TrEMBL;Acc:F9X0Z4]
Mycgr3G83678	Mycgr3T83678		3	1	2392822	2394200	Putative uncharacterized protein [Source:UniProtKB/TrEMBL;Acc:F9X0Z5]
Mycgr3G89257	Mycgr3T89257		3	1	2398669	2400886	Putative uncharacterized protein [Source:UniProtKB/TrEMBL;Acc:F9X0Z6]
Mycgr3G34630	Mycgr3T34630		3	1	2401678	2403765	Putative uncharacterized protein [Source:UniProtKB/TrEMBL;Acc:F9WWD7]
Mycgr3G107116	Mycgr3T107116		3	1	2404145	2405696	Putative uncharacterized protein [Source:UniProtKB/TrEMBL;Acc:F9WWD8]
Mycgr3G65866	Mycgr3T65866		3	1	2406406	2407182	Putative uncharacterized protein [Source:UniProtKB/TrEMBL;Acc:F9WWD9]
Mycgr3G98421	Mycgr3T98421		3	1	2407486	2409128	Putative uncharacterized protein [Source:UniProtKB/TrEMBL;Acc:F9WWE0]
Mycgr3G102318	Mycgr3T102318	TKL1	3	1	2409339	2411917	Putative uncharacterized protein TKL1 [Source:UniProtKB/TrEMBL;Acc:F9WWE1]
Mycgr3G89261	Mycgr3T89261		3	1	2412530	2414701	Putative uncharacterized protein [Source:UniProtKB/TrEMBL;Acc:F9WWE2]
Mycgr3G33196	Mycgr3T33196		3	1	2415221	2417395	Putative uncharacterized protein [Source:UniProtKB/TrEMBL;Acc:F9WWE3]
Mycgr3G98423	Mycgr3T98423		3	1	2417654	2419068	Putative uncharacterized protein [Source:UniProtKB/TrEMBL;Acc:F9WWE4]
Mycgr3G65875	Mycgr3T65875		3	1	2419805	2420799	Putative uncharacterized protein [Source:UniProtKB/TrEMBL;Acc:F9WWE5]
Mycgr3G65878	Mycgr3T65878		3	1	2421233	2422637	Putative uncharacterized protein [Source:UniProtKB/TrEMBL;Acc:F9WWE6]
Mycgr3G33235	Mycgr3T33235		3	1	2423300	2424224	Putative uncharacterized protein [Source:UniProtKB/TrEMBL;Acc:F9WWE7]
Mycgr3G89267	Mycgr3T89267		3	1	2429515	2430495	Zinc finger protein [Source:UniProtKB/TrEMBL;Acc:F9WWE8]
Mycgr3G102326	Mycgr3T102326		3	1	2430482	2430800	Putative uncharacterized protein [Source:UniProtKB/TrEMBL;Acc:F9WWE9]
Mycgr3G65881	Mycgr3T65881	CYP-64	3	1	2432302	2434171	Putative P450 monooxygenase [Source:UniProtKB/TrEMBL;Acc:F9WWF0]
Mycgr3G34236	Mycgr3T34236	GGS2	3	1	2434609	2435607	Geranylgeranyl diphosphate synthase 2 [Source:UniProtKB/TrEMBL;Acc:F9WWF1]
Mycgr3G23748	Mycgr3T23748		3	1	2436906	2438578	Aldehyde dehydrogenase-like protein [Source:UniProtKB/TrEMBL;Acc:F9WWF2]
Mycgr3G89608	Mycgr3T89608		4	1	3518416	3520164	Putative uncharacterized protein [Source:UniProtKB/TrEMBL;Acc:F9WZC6]
Mycgr3G35039	Mycgr3T35039		4	1	3521267	3521862	Putative uncharacterized protein [Source:UniProtKB/TrEMBL;Acc:F9WZC7]
Mycgr3G102585	Mycgr3T102585		4	1	3522197	3523306	Putative uncharacterized protein [Source:UniProtKB/TrEMBL;Acc:F9WZC8]
Mycgr3G89611	Mycgr3T89611		4	1	3524220	3525184	Putative uncharacterized protein [Source:UniProtKB/TrEMBL;Acc:F9WZC9]
Mycgr3G28186	Mycgr3T28186		4	1	3526060	3526634	Putative uncharacterized protein [Source:UniProtKB/TrEMBL;Acc:F9WZD0]
Mycgr3G33739	Mycgr3T33739		4	1	3527092	3527677	Putative uncharacterized protein [Source:UniProtKB/TrEMBL;Acc:F9WZD1]
Mycgr3G33174	Mycgr3T33174	GGS1	4	1	3528040	3529071	Geranylgeranyl diphosphate synthase 1 [Source:UniProtKB/TrEMBL;Acc:F9WZD2]
Mycgr3G107351	Mycgr3T107351		4	1	3530413	3532174	Putative uncharacterized protein [Source:UniProtKB/TrEMBL;Acc:F9WZD3]
Mycgr3G66489	Mycgr3T66489		4	1	3534041	3535837	Putative uncharacterized protein [Source:UniProtKB/TrEMBL;Acc:F9WZD4]
Mycgr3G107411	Mycgr3T107411		5	1	3821874	3823696	Putative uncharacterized protein [Source:UniProtKB/TrEMBL;Acc:F9X168]
Mycgr3G107412	Mycgr3T107412		5	1	3824215	3824975	Putative uncharacterized protein [Source:UniProtKB/TrEMBL;Acc:F9X169]
Mycgr3G66652	Mycgr3T66652		5	1	3825175	3826589	Putative uncharacterized protein [Source:UniProtKB/TrEMBL;Acc:F9X170]
Mycgr3G66656	Mycgr3T66656		5	1	3826931	3829040	Putative uncharacterized protein [Source:UniProtKB/TrEMBL;Acc:F9X171]
Mycgr3G33027	Mycgr3T33027		5	1	3830405	3831196	Putative uncharacterized protein [Source:UniProtKB/TrEMBL;Acc:F9X172]
Mycgr3G83965	Mycgr3T83965		5	1	3831799	3837569	Putative uncharacterized protein [Source:UniProtKB/TrEMBL;Acc:F9X173]
Mycgr3G66658	Mycgr3T66658		5	1	3837898	3839492	Putative uncharacterized protein [Source:UniProtKB/TrEMBL;Acc:F9X174]
Mycgr3G26410	Mycgr3T26410		5	1	3839584	3840345	Putative uncharacterized protein [Source:UniProtKB/TrEMBL;Acc:F9X175]
Mycgr3G31911	Mycgr3T31911		5	1	3840795	3842045	Putative uncharacterized protein [Source:UniProtKB/TrEMBL;Acc:F9X176]
Mycgr3G89702	Mycgr3T89702		5	1	3842408	3843692	Putative uncharacterized protein [Source:UniProtKB/TrEMBL;Acc:F9X177]
Mycgr3G89703	Mycgr3T89703		5	1	3854441	3856440	Putative uncharacterized protein [Source:UniProtKB/TrEMBL;Acc:F9X178]
Mycgr3G89704	Mycgr3T89704		5	1	3856940	3857474	Putative uncharacterized protein [Source:UniProtKB/TrEMBL;Acc:F9X179]
Mycgr3G89705	Mycgr3T89705		5	1	3858650	3859188	Putative uncharacterized protein [Source:UniProtKB/TrEMBL;Acc:F9X180]
Mycgr3G107417	Mycgr3T107417		5	1	3859826	3860702	Putative uncharacterized protein [Source:UniProtKB/TrEMBL;Acc:F9X181]
Mycgr3G90067	Mycgr3T90067		6	1	5128643	5129818	Putative uncharacterized protein [Source:UniProtKB/TrEMBL;Acc:F9WX27]
Mycgr3G31474	Mycgr3T31474		6	1	5132226	5132459	Putative uncharacterized protein [Source:UniProtKB/TrEMBL;Acc:F9WX28]
Mycgr3G98830	Mycgr3T98830		6	1	5132888	5135093	Putative uncharacterized protein [Source:UniProtKB/TrEMBL;Acc:F9WX29]
Mycgr3G34756	Mycgr3T34756		6	1	5141421	5142547	Putative uncharacterized protein [Source:UniProtKB/TrEMBL;Acc:F9WX30]
Mycgr3G16590	Mycgr3T16590		6	1	5147216	5147974	Putative uncharacterized protein [Source:UniProtKB/TrEMBL;Acc:F9WX31]
Mycgr3G67286	Mycgr3T67286		6	1	5150660	5152246	Putative uncharacterized protein [Source:UniProtKB/TrEMBL;Acc:F9WX32]
Mycgr3G54222	Mycgr3T54222		6	1	5153297	5155228	Putative uncharacterized protein [Source:UniProtKB/TrEMBL;Acc:F9WX33]
Mycgr3G34632	Mycgr3T34632		6	1	5157322	5159526	Putative uncharacterized protein [Source:UniProtKB/TrEMBL;Acc:F9WX34]
Mycgr3G84209	Mycgr3T84209		6	1	5159841	5161094	Putative uncharacterized protein [Source:UniProtKB/TrEMBL;Acc:F9WX35]
Mycgr3G34232	Mycgr3T34232		6	1	5161734	5162622	Putative uncharacterized protein [Source:UniProtKB/TrEMBL;Acc:F9WX36]
Mycgr3G32616	Mycgr3T32616		6	1	5162955	5164817	Putative uncharacterized protein [Source:UniProtKB/TrEMBL;Acc:F9WX37]
Mycgr3G102874	Mycgr3T102874		6	1	5165455	5165870	Putative uncharacterized protein [Source:UniProtKB/TrEMBL;Acc:F9WX38]
Mycgr3G32708	Mycgr3T32708		6	1	5167088	5168461	Putative uncharacterized protein [Source:UniProtKB/TrEMBL;Acc:F9WX39]
Mycgr3G34239	Mycgr3T34239		6	1	5169428	5170042	Putative uncharacterized protein [Source:UniProtKB/TrEMBL;Acc:F9WX40]
Mycgr3G84210	Mycgr3T84210		6	1	5170144	5171076	Putative uncharacterized protein [Source:UniProtKB/TrEMBL;Acc:F9WX41]
Mycgr3G84211	Mycgr3T84211		6	1	5178369	5179157	Putative uncharacterized protein [Source:UniProtKB/TrEMBL;Acc:F9WX42]
Mycgr3G33631	Mycgr3T33631		6	1	5179219	5180056	Putative uncharacterized protein [Source:UniProtKB/TrEMBL;Acc:F9WX43]
Mycgr3G84213	Mycgr3T84213		6	1	5180606	5182299	Putative uncharacterized protein [Source:UniProtKB/TrEMBL;Acc:F9WX44]
Mycgr3G84214	Mycgr3T84214		6	1	5182529	5183849	CSN4 COP9 signalosome complex subunit 4 [Source:UniProtKB/TrEMBL;Acc:F9WX45]
Mycgr3G90085	Mycgr3T90085		6	1	5184407	5185036	Putative uncharacterized protein [Source:UniProtKB/TrEMBL;Acc:F9WX46]
Mycgr3G33784	Mycgr3T33784		6	1	5185615	5187163	ABC transporter-like protein [Source:UniProtKB/TrEMBL;Acc:F9WX47]
Mycgr3G90087	Mycgr3T90087		6	1	5187511	5188824	Putative peroxidase [Source:UniProtKB/TrEMBL;Acc:F9WX48]
Mycgr3G107669	Mycgr3T107669		6	1	5190671	5192491	Putative uncharacterized protein [Source:UniProtKB/TrEMBL;Acc:F9WX49]
Mycgr3G90183	Mycgr3T90183		7	1	5513274	5515350	Putative uncharacterized protein [Source:UniProtKB/TrEMBL;Acc:F9X1G2]
Mycgr3G107731	Mycgr3T107731		7	1	5517163	5523886	Putative uncharacterized protein [Source:UniProtKB/TrEMBL;Acc:F9X1G3]
Mycgr3G67467	Mycgr3T67467		7	1	5524934	5526679	Putative uncharacterized protein [Source:UniProtKB/TrEMBL;Acc:F9X1G4]
Mycgr3G31918	Mycgr3T31918		7	1	5527062	5528290	Putative uncharacterized protein [Source:UniProtKB/TrEMBL;Acc:F9X1G5]
Mycgr3G31902	Mycgr3T31902		7	1	5528745	5529767	Putative uncharacterized protein [Source:UniProtKB/TrEMBL;Acc:F9X1G6]
Mycgr3G67469	Mycgr3T67469		7	1	5530156	5532229	Putative uncharacterized protein [Source:UniProtKB/TrEMBL;Acc:F9X1G7]
Mycgr3G54399	Mycgr3T54399		7	1	5534908	5536906	Putative uncharacterized protein [Source:UniProtKB/TrEMBL;Acc:F9X1G8]
Mycgr3G102936	Mycgr3T102936		7	1	5537164	5538252	Putative uncharacterized protein [Source:UniProtKB/TrEMBL;Acc:F9X1G9]
Mycgr3G67477	Mycgr3T67477	PKS10	7	1	5538546	5547675	Polyketide synthase [Source:UniProtKB/TrEMBL;Acc:F9X1H0]
Mycgr3G34531	Mycgr3T34531		7	1	5548686	5549776	Putative uncharacterized protein [Source:UniProtKB/TrEMBL;Acc:F9X1H1]
Mycgr3G34954	Mycgr3T34954		7	1	5550950	5552735	Putative major facilitator superfamily transporter [Source:UniProtKB/TrEMBL;Acc:F9X1H2]
Mycgr3G34247	Mycgr3T34247	CYP-13	7	1	5553510	5555121	Putative P450 monooxygenase [Source:UniProtKB/TrEMBL;Acc:F9X1H3]
Mycgr3G32934	Mycgr3T32934		7	1	5555852	5557017	Putative uncharacterized protein [Source:UniProtKB/TrEMBL;Acc:F9X1H4]
Mycgr3G84279	Mycgr3T84279		7	1	5557765	5558697	Putative uncharacterized protein [Source:UniProtKB/TrEMBL;Acc:F9X1H5]
Mycgr3G107737	Mycgr3T107737		7	1	5560208	5561206	Putative uncharacterized protein [Source:UniProtKB/TrEMBL;Acc:F9X1H6]
Mycgr3G107738	Mycgr3T107738		7	1	5561697	5562953	Putative uncharacterized protein [Source:UniProtKB/TrEMBL;Acc:F9X1H7]
Mycgr3G67482	Mycgr3T67482		7	1	5564070	5566181	Putative uncharacterized protein [Source:UniProtKB/TrEMBL;Acc:F9X1H8]
Mycgr3G107801	Mycgr3T107801		8	2	31258	33486	Putative uncharacterized protein [Source:UniProtKB/TrEMBL;Acc:F9X3A4]
Mycgr3G36990	Mycgr3T36990		8	2	33887	34825	Putative uncharacterized protein [Source:UniProtKB/TrEMBL;Acc:F9X3A5]
Mycgr3G37108	Mycgr3T37108		8	2	35810	37234	Putative uncharacterized protein [Source:UniProtKB/TrEMBL;Acc:F9X3A6]
Mycgr3G67679	Mycgr3T67679		8	2	37394	38476	Putative uncharacterized protein [Source:UniProtKB/TrEMBL;Acc:F9X3A7]
Mycgr3G67680	Mycgr3T67680		8	2	41117	43119	Putative uncharacterized protein [Source:UniProtKB/TrEMBL;Acc:F9X3A8]
Mycgr3G98933	Mycgr3T98933		8	2	43969	45871	Putative uncharacterized protein [Source:UniProtKB/TrEMBL;Acc:F9X3A9]
Mycgr3G67686	Mycgr3T67686		8	2	55392	58297	Protease [Source:UniProtKB/TrEMBL;Acc:F9X3B0]
Mycgr3G84359	Mycgr3T84359		8	2	58408	59399	Putative uncharacterized protein [Source:UniProtKB/TrEMBL;Acc:F9X3B1]
Mycgr3G37018	Mycgr3T37018		8	2	59923	61476	Putative uncharacterized protein [Source:UniProtKB/TrEMBL;Acc:F9X3B2]
Mycgr3G27344	Mycgr3T27344		8	2	63519	64340	Putative uncharacterized protein [Source:UniProtKB/TrEMBL;Acc:F9X3B3]
Mycgr3G35902	Mycgr3T35902		8	2	65374	66377	Putative uncharacterized protein [Source:UniProtKB/TrEMBL;Acc:F9X3B4]
Mycgr3G37187	Mycgr3T37187		8	2	67252	68589	Putative uncharacterized protein [Source:UniProtKB/TrEMBL;Acc:F9X3B5]
Mycgr3G35619	Mycgr3T35619		8	2	70077	71873	Putative uncharacterized protein [Source:UniProtKB/TrEMBL;Acc:F9X1W7]
Mycgr3G103001	Mycgr3T103001		8	2	73971	74781	Putative uncharacterized protein [Source:UniProtKB/TrEMBL;Acc:F9X1W8]
Mycgr3G67691	Mycgr3T67691		8	2	75209	77038	Putative uncharacterized protein [Source:UniProtKB/TrEMBL;Acc:F9X1W9]
Mycgr3G103004	Mycgr3T103004		8	2	77061	77411	Putative uncharacterized protein [Source:UniProtKB/TrEMBL;Acc:F9X1X0]
Mycgr3G107808	Mycgr3T107808		8	2	77471	78626	Putative uncharacterized protein [Source:UniProtKB/TrEMBL;Acc:F9X1X1]
Mycgr3G37296	Mycgr3T37296		8	2	80071	82476	Putative uncharacterized protein [Source:UniProtKB/TrEMBL;Acc:F9X1X2]
Mycgr3G54621	Mycgr3T54621		8	2	83434	84546	Putative uncharacterized protein [Source:UniProtKB/TrEMBL;Acc:F9X1X3]
Mycgr3G103006	Mycgr3T103006		8	2	84979	85638	Putative uncharacterized protein [Source:UniProtKB/TrEMBL;Acc:F9X1X4]
Mycgr3G67700	Mycgr3T67700		8	2	86072	87260	Putative uncharacterized protein [Source:UniProtKB/TrEMBL;Acc:F9X1X5]
Mycgr3G90328	Mycgr3T90328		8	2	89430	90215	Putative uncharacterized protein [Source:UniProtKB/TrEMBL;Acc:F9X1X6]
Mycgr3G90329	Mycgr3T90329		8	2	90713	92091	Putative uncharacterized protein [Source:UniProtKB/TrEMBL;Acc:F9X1X7]
Mycgr3G107811	Mycgr3T107811		8	2	93145	95400	Putative uncharacterized protein [Source:UniProtKB/TrEMBL;Acc:F9X1X8]
Mycgr3G90331	Mycgr3T90331		8	2	95885	97982	Putative uncharacterized protein [Source:UniProtKB/TrEMBL;Acc:F9X1X9]
Mycgr3G107812	Mycgr3T107812		8	2	98374	99085	Putative uncharacterized protein [Source:UniProtKB/TrEMBL;Acc:F9X1Y0]
Mycgr3G67705	Mycgr3T67705		8	2	99528	101786	Putative FRE ferric reductase-like transmembrane component [Source:UniProtKB/TrEMBL;Acc:F9X1Y1]
Mycgr3G84369	Mycgr3T84369		8	2	103528	107876
Mycgr3G25671	Mycgr3T25671		8	2	123001	124107	Putative uncharacterized protein [Source:UniProtKB/TrEMBL;Acc:F9X1Y3]
Mycgr3G9788	Mycgr3T9788	PKS9	8	2	124641	131878	Polyketide synthase [Source:UniProtKB/TrEMBL;Acc:F9X1Y4]
Mycgr3G90337	Mycgr3T90337		8	2	133146	133741	Putative uncharacterized protein [Source:UniProtKB/TrEMBL;Acc:F9X1Y5]
Mycgr3G90338	Mycgr3T90338		8	2	134255	135981	Putative uncharacterized protein [Source:UniProtKB/TrEMBL;Acc:F9X1Y6]
Mycgr3G37119	Mycgr3T37119		8	2	136455	137210	Putative uncharacterized protein [Source:UniProtKB/TrEMBL;Acc:F9X1Y7]
Mycgr3G36644	Mycgr3T36644	CYP-63	8	2	138259	140037	Putative P450 monooxygenase [Source:UniProtKB/TrEMBL;Acc:F9X1Y8]
Mycgr3G35451	Mycgr3T35451		8	2	140750	142914	Putative multicopper oxidase [Source:UniProtKB/TrEMBL;Acc:F9X1Y9]
Mycgr3G36350	Mycgr3T36350		8	2	144093	146209	Putative uncharacterized protein [Source:UniProtKB/TrEMBL;Acc:F9X1Z0]
Mycgr3G15254	Mycgr3T15254	KSD1	8	2	148574	149728	Ketoacyl synthase domain-containing protein [Source:UniProtKB/TrEMBL;Acc:F9X1Z1]
Mycgr3G84377	Mycgr3T84377	GLIT	9	2	222377	223458	Putative pyridine nucleotide-disulfide oxidoreductase [Source:UniProtKB/TrEMBL;Acc:F9X208]
Mycgr3G36631	Mycgr3T36631	CYP-39	9	2	223927	225453	Putative P450 monooxygenase [Source:UniProtKB/TrEMBL;Acc:F9X209]
Mycgr3G35967	Mycgr3T35967	GLIK	9	2	225881	226729	Gliotoxin biosynthesis protein [Source:UniProtKB/TrEMBL;Acc:F9X210]
Mycgr3G35698	Mycgr3T35698	GLIG	9	2	226989	227851	Putative glutathione S-transferase [Source:UniProtKB/TrEMBL;Acc:F9X211]
Mycgr3G35526	Mycgr3T35526	GLIM	9	2	228110	229432	Putative O-methyltransferase [Source:UniProtKB/TrEMBL;Acc:F9X212]
Mycgr3G79179	Mycgr3T79179		9	2	236725	239971	Putative uncharacterized protein [Source:UniProtKB/TrEMBL;Acc:F9X213]
Mycgr3G37024	Mycgr3T37024	CYP-41	9	2	260654	262314	Putative P450 monooxygenase [Source:UniProtKB/TrEMBL;Acc:F9X214]
Mycgr3G90360	Mycgr3T90360		9	2	262688	264623	Putative uncharacterized protein [Source:UniProtKB/TrEMBL;Acc:F9X215]
Mycgr3G37004	Mycgr3T37004	ACCS1	9	2	265190	266575	Aminocyclopropane-1-carboxylate synthase-like protein [Source:UniProtKB/TrEMBL;Acc:F9X216]
Mycgr3G90362	Mycgr3T90362		9	2	267065	278751
Mycgr3G19958	Mycgr3T19958	NRPS4	9	2	279286	284183	Putative uncharacterized protein NRPS4 [Source:UniProtKB/TrEMBL;Acc:F9X219]
Mycgr3G90364	Mycgr3T90364		9	2	286992	288500	Putative uncharacterized protein [Source:UniProtKB/TrEMBL;Acc:F9X220]
Mycgr3G98945	Mycgr3T98945		9	2	291331	292380	Putative uncharacterized protein [Source:UniProtKB/TrEMBL;Acc:F9X2I3]
Mycgr3G35581	Mycgr3T35581		9	2	292961	294038	Putative uncharacterized protein [Source:UniProtKB/TrEMBL;Acc:F9X2I4]
Mycgr3G37539	Mycgr3T37539		9	2	294583	295236	Putative uncharacterized protein [Source:UniProtKB/TrEMBL;Acc:F9X2I5]
Mycgr3G30845	Mycgr3T30845		9	2	297074	297418	Putative uncharacterized protein [Source:UniProtKB/TrEMBL;Acc:F9X2I6]
Mycgr3G107824	Mycgr3T107824		9	2	300527	301848	Putative uncharacterized protein [Source:UniProtKB/TrEMBL;Acc:F9X2I7]
Mycgr3G107825	Mycgr3T107825	KYN1	9	2	303385	305258	Putative kynureninase [Source:UniProtKB/TrEMBL;Acc:F9X2I8]
Mycgr3G54658	Mycgr3T54658		9	2	305532	310014	Putative uncharacterized protein [Source:UniProtKB/TrEMBL;Acc:F9X2I9]
Mycgr3G98959	Mycgr3T98959		10	2	420337	422153	Putative uncharacterized protein [Source:UniProtKB/TrEMBL;Acc:F9X2L7]
Mycgr3G67775	Mycgr3T67775		10	2	422328	423453	Putative uncharacterized protein [Source:UniProtKB/TrEMBL;Acc:F9X2L8]
Mycgr3G98961	Mycgr3T98961		10	2	423720	424788	Putative uncharacterized protein [Source:UniProtKB/TrEMBL;Acc:F9X2L9]
Mycgr3G35447	Mycgr3T35447		10	2	427564	428871	Putative uncharacterized protein [Source:UniProtKB/TrEMBL;Acc:F9X2M0]
Mycgr3G84402	Mycgr3T84402		10	2	429154	431323	Putative uncharacterized protein [Source:UniProtKB/TrEMBL;Acc:F9X2M1]
Mycgr3G67785	Mycgr3T67785		10	2	433742	437702	Putative ABC transporter [Source:UniProtKB/TrEMBL;Acc:F9X2M3]
Mycgr3G36951	Mycgr3T36951	NRPS1	10	2	439283	453243	Putative Non-ribosomal peptide synthetase [Source:UniProtKB/TrEMBL;Acc:F9X2M4]
Mycgr3G103034	Mycgr3T103034		10	2	453755	455566	Putative uncharacterized protein [Source:UniProtKB/TrEMBL;Acc:F9X2M5]
Mycgr3G28587	Mycgr3T28587		10	2	455916	456450	Putative uncharacterized protein [Source:UniProtKB/TrEMBL;Acc:F9X2M6]
Mycgr3G67791	Mycgr3T67791		10	2	456769	458726	Putative uncharacterized protein [Source:UniProtKB/TrEMBL;Acc:F9X2M7]
Mycgr3G90404	Mycgr3T90404		10	2	459143	460416	Putative uncharacterized protein [Source:UniProtKB/TrEMBL;Acc:F9X2M8]
Mycgr3G67795	Mycgr3T67795	TOR1	10	2	461149	468432	TOR1 phosphatidylinositol 3-kinase [Source:UniProtKB/TrEMBL;Acc:F9X2M9]
Mycgr3G90406	Mycgr3T90406		10	2	468869	471319	Putative uncharacterized protein [Source:UniProtKB/TrEMBL;Acc:F9X2N0]
Mycgr3G31119	Mycgr3T31119		10	2	471658	471819	Putative uncharacterized protein [Source:UniProtKB/TrEMBL;Acc:F9X2N1]
Mycgr3G35862	Mycgr3T35862		11	2	1008626	1010053	Peptidase M24 [Source:UniProtKB/TrEMBL;Acc:F9X2P8]
Mycgr3G35932	Mycgr3T35932		11	2	1010594	1012246	Putative uncharacterized protein [Source:UniProtKB/TrEMBL;Acc:F9X2P9]
Mycgr3G36335	Mycgr3T36335		11	2	1013898	1014320	Putative uncharacterized protein [Source:UniProtKB/TrEMBL;Acc:F9X2Q0]
Mycgr3G84494	Mycgr3T84494		11	2	1014611	1016256	Putative major facilitator superfamily transporter [Source:UniProtKB/TrEMBL;Acc:F9X2Q1]
Mycgr3G68030	Mycgr3T68030		11	2	1016623	1018363	Putative uncharacterized protein [Source:UniProtKB/TrEMBL;Acc:F9X2Q2]
Mycgr3G35528	Mycgr3T35528		11	2	1025441	1026407	Putative uncharacterized protein [Source:UniProtKB/TrEMBL;Acc:F9X2Q3]
Mycgr3G90558	Mycgr3T90558		11	2	1026842	1040878	Putative uncharacterized protein [Source:UniProtKB/TrEMBL;Acc:F9X2Q4]
Mycgr3G68036	Mycgr3T68036		11	2	1041170	1042421	Putative uncharacterized protein [Source:UniProtKB/TrEMBL;Acc:F9X2Q5]
Mycgr3G36449	Mycgr3T36449		11	2	1042943	1045006	Putative uncharacterized protein [Source:UniProtKB/TrEMBL;Acc:F9X2Q6]
Mycgr3G90561	Mycgr3T90561		11	2	1045245	1046984	Putative uncharacterized protein [Source:UniProtKB/TrEMBL;Acc:F9X2Q7]
Mycgr3G35535	Mycgr3T35535		11	2	1047744	1048299	Putative uncharacterized protein [Source:UniProtKB/TrEMBL;Acc:F9X2Q8]
Mycgr3G9942	Mycgr3T9942		11	2	1048443	1052480	Putative ABC transporter [Source:UniProtKB/TrEMBL;Acc:F9X2Q9]
Mycgr3G23761	Mycgr3T23761		11	2	1057230	1058615	Putative uncharacterized protein [Source:UniProtKB/TrEMBL;Acc:F9X2R0]
Mycgr3G68421	Mycgr3T68421		12	2	1934751	1938296	Putative uncharacterized protein [Source:UniProtKB/TrEMBL;Acc:F9X3P1]
Mycgr3G103260	Mycgr3T103260	PRP4	12	2	1940321	1941058	Serine/threonine protein kinase [Source:UniProtKB/TrEMBL;Acc:F9X3P2]
Mycgr3G103262	Mycgr3T103262		12	2	1941162	1941642	Putative uncharacterized protein [Source:UniProtKB/TrEMBL;Acc:F9X3P3]
Mycgr3G68429	Mycgr3T68429		12	2	1947594	1949578	Putative uncharacterized protein [Source:UniProtKB/TrEMBL;Acc:F9X3P4]
Mycgr3G55345	Mycgr3T55345		12	2	1964576	1965520	Putative uncharacterized protein [Source:UniProtKB/TrEMBL;Acc:F9X3P5]
Mycgr3G90785	Mycgr3T90785		12	2	1966036	1967143	Putative uncharacterized protein [Source:UniProtKB/TrEMBL;Acc:F9X3P6]
Mycgr3G90786	Mycgr3T90786		12	2	1968003	1969427	Putative uncharacterized protein [Source:UniProtKB/TrEMBL;Acc:F9X3P7]
Mycgr3G68433	Mycgr3T68433		12	2	1969932	1973382	Putative uncharacterized protein [Source:UniProtKB/TrEMBL;Acc:F9X3P8]
Mycgr3G90788	Mycgr3T90788		12	2	1973872	1975059	Putative uncharacterized protein [Source:UniProtKB/TrEMBL;Acc:F9X3P9]
Mycgr3G29227	Mycgr3T29227		12	2	1990316	1990621	Putative uncharacterized protein [Source:UniProtKB/TrEMBL;Acc:F9X3Q0]
Mycgr3G103264	Mycgr3T103264		12	2	1992714	1993521	Putative uncharacterized protein [Source:UniProtKB/TrEMBL;Acc:F9X3Q1]
Mycgr3G79452	Mycgr3T79452		12	2	1993848	1994145	Putative uncharacterized protein [Source:UniProtKB/TrEMBL;Acc:F9X3Q2]
Mycgr3G108090	Mycgr3T108090		12	2	1997117	1998457	Putative uncharacterized protein [Source:UniProtKB/TrEMBL;Acc:F9X3Q3]
Mycgr3G84644	Mycgr3T84644	SKY1	12	2	1999481	2001820	Serine/threonine protein kinase, CMGC family [Source:UniProtKB/TrEMBL;Acc:F9X3Q4]
Mycgr3G36271	Mycgr3T36271	ERG25	12	2	2003038	2003996	ERG25, C-4 methyl sterol oxidase [Source:UniProtKB/TrEMBL;Acc:F9X3Q5]
Mycgr3G84646	Mycgr3T84646		12	2	2004703	2006781	Putative uncharacterized protein [Source:UniProtKB/TrEMBL;Acc:F9X3Q6]
Mycgr3G103270	Mycgr3T103270		12	2	2009353	2009893	Putative uncharacterized protein [Source:UniProtKB/TrEMBL;Acc:F9X3Q7]
Mycgr3G99145	Mycgr3T99145		12	2	2010084	2011344	Putative uncharacterized protein [Source:UniProtKB/TrEMBL;Acc:F9X3Q8]
Mycgr3G25746	Mycgr3T25746		12	2	2011964	2013153	Putative uncharacterized protein [Source:UniProtKB/TrEMBL;Acc:F9X3Q9]
Mycgr3G108094	Mycgr3T108094		12	2	2013492	2018012	Putative uncharacterized protein [Source:UniProtKB/TrEMBL;Acc:F9X3R0]
Mycgr3G103274	Mycgr3T103274		12	2	2018098	2018750	Putative uncharacterized protein [Source:UniProtKB/TrEMBL;Acc:F9X3R1]
Mycgr3G21922	Mycgr3T21922		12	2	2018850	2020307	Putative uncharacterized protein [Source:UniProtKB/TrEMBL;Acc:F9X3R2]
Mycgr3G103278	Mycgr3T103278		12	2	2021734	2022748	Putative uncharacterized protein [Source:UniProtKB/TrEMBL;Acc:F9X3R3]
Mycgr3G36941	Mycgr3T36941		12	2	2024313	2025478	Putative uncharacterized protein [Source:UniProtKB/TrEMBL;Acc:F9X3R4]
Mycgr3G90801	Mycgr3T90801		12	2	2027009	2027878	Putative uncharacterized protein [Source:UniProtKB/TrEMBL;Acc:F9X3R5]
Mycgr3G37570	Mycgr3T37570		12	2	2028620	2029135	Putative uncharacterized protein [Source:UniProtKB/TrEMBL;Acc:F9X3R6]
Mycgr3G90803	Mycgr3T90803		12	2	2031715	2032371	Putative uncharacterized protein [Source:UniProtKB/TrEMBL;Acc:F9X3R7]
Mycgr3G99148	Mycgr3T99148	LYS2	12	2	2032893	2036462	Large subunit of alpha-aminoadipate reductase [Source:UniProtKB/TrEMBL;Acc:F9X3R8]
Mycgr3G68456	Mycgr3T68456		12	2	2037945	2039912	Putative uncharacterized protein [Source:UniProtKB/TrEMBL;Acc:F9X3R9]
Mycgr3G68458	Mycgr3T68458		12	2	2040265	2042436	Putative uncharacterized protein [Source:UniProtKB/TrEMBL;Acc:F9X3S0]
Mycgr3G84654	Mycgr3T84654		12	2	2044191	2046004	Putative uncharacterized protein [Source:UniProtKB/TrEMBL;Acc:F9X3S1]
Mycgr3G57362	Mycgr3T57362		13	3	3181477	3183052	Putative uncharacterized protein [Source:UniProtKB/TrEMBL;Acc:F9X739]
Mycgr3G92130	Mycgr3T92130		13	3	3184562	3185266	Putative uncharacterized protein [Source:UniProtKB/TrEMBL;Acc:F9X740]
Mycgr3G39086	Mycgr3T39086		13	3	3187686	3188893	Putative uncharacterized protein [Source:UniProtKB/TrEMBL;Acc:F9X741]
Mycgr3G39149	Mycgr3T39149	KSD2	13	3	3190853	3192248	Ketoacyl synthase domain-containing protein [Source:UniProtKB/TrEMBL;Acc:F9X742]
Mycgr3G108865	Mycgr3T108865		13	3	3192513	3194129	Putative uncharacterized protein [Source:UniProtKB/TrEMBL;Acc:F9X743]
Mycgr3G108866	Mycgr3T108866		13	3	3194727	3195964	Putative uncharacterized protein [Source:UniProtKB/TrEMBL;Acc:F9X744]
Mycgr3G70471	Mycgr3T70471		13	3	3199316	3200271	Putative uncharacterized protein [Source:UniProtKB/TrEMBL;Acc:F9X745]
Mycgr3G38483	Mycgr3T38483		13	3	3200446	3201663	Putative uncharacterized protein [Source:UniProtKB/TrEMBL;Acc:F9X746]
Mycgr3G92136	Mycgr3T92136		13	3	3203515	3203999	Putative uncharacterized protein [Source:UniProtKB/TrEMBL;Acc:F9X747]
Mycgr3G70475	Mycgr3T70475		13	3	3204721	3206344	Putative uncharacterized protein [Source:UniProtKB/TrEMBL;Acc:F9X748]
Mycgr3G103942	Mycgr3T103942		13	3	3206593	3207243	Putative uncharacterized protein [Source:UniProtKB/TrEMBL;Acc:F9X749]
Mycgr3G103943	Mycgr3T103943		13	3	3207924	3208992	Putative uncharacterized protein [Source:UniProtKB/TrEMBL;Acc:F9X750]
Mycgr3G108869	Mycgr3T108869		13	3	3211185	3213160	Putative uncharacterized protein [Source:UniProtKB/TrEMBL;Acc:F9X751]
Mycgr3G92221	Mycgr3T92221		14	4	12877	13759	Signal-peptide-containing protein [Source:UniProtKB/TrEMBL;Acc:F9X9V0]
Mycgr3G39931	Mycgr3T39931		14	4	21378	22241	Non-ribosomal peptide synthetase [Source:UniProtKB/TrEMBL;Acc:Q1WKM0]
Mycgr3G40534	Mycgr3T40534	NRPS2	14	4	27381	28337	Non-ribosomal peptide synthetase [Source:UniProtKB/TrEMBL;Acc:F9X9V1]
Mycgr3G85486	Mycgr3T85486		14	4	30645	32000	Putative siderophore biosynthesis [Source:UniProtKB/TrEMBL;Acc:F9X9V2]
Mycgr3G70577	Mycgr3T70577		14	4	33020	35151	Putative siderophore-dependent iron transporter [Source:UniProtKB/TrEMBL;Acc:F9X9V3]
Mycgr3G41235	Mycgr3T41235		14	4	36524	40624	Putative ABC transporter [Source:UniProtKB/TrEMBL;Acc:F9X9V4]
Mycgr3G99766	Mycgr3T99766	MFS	14	4	41682	43949	MFS1 putative major facilitator superfamily transporter [Source:UniProtKB/TrEMBL;Acc:F9X9V5]
Mycgr3G85918	Mycgr3T85918		15	5	85463	87322	Putative uncharacterized protein [Source:UniProtKB/TrEMBL;Acc:F9XAH1]
Mycgr3G71676	Mycgr3T71676		15	5	88323	89691	Putative uncharacterized protein [Source:UniProtKB/TrEMBL;Acc:F9XAH2]
Mycgr3G71679	Mycgr3T71679		15	5	90051	91442	Putative uncharacterized protein [Source:UniProtKB/TrEMBL;Acc:F9XAH3]
Mycgr3G71681	Mycgr3T71681		15	5	92105	94060	Putative uncharacterized protein [Source:UniProtKB/TrEMBL;Acc:F9XAH4]
Mycgr3G58567	Mycgr3T58567		15	5	94206	95180	Putative uncharacterized protein [Source:UniProtKB/TrEMBL;Acc:F9XAH5]
Mycgr3G92934	Mycgr3T92934		15	5	95307	96818	Putative uncharacterized protein [Source:UniProtKB/TrEMBL;Acc:F9XAH6]
Mycgr3G85924	Mycgr3T85924		15	5	96999	99044	Putative uncharacterized protein [Source:UniProtKB/TrEMBL;Acc:F9XAH7]
Mycgr3G104334	Mycgr3T104334		15	5	99023	99723	Putative uncharacterized protein [Source:UniProtKB/TrEMBL;Acc:F9XAH8]
Mycgr3G42698	Mycgr3T42698		15	5	100315	101462	Putative uncharacterized protein [Source:UniProtKB/TrEMBL;Acc:F9XAH9]
Mycgr3G42010	Mycgr3T42010		15	5	101621	108595	Putative uncharacterized protein [Source:UniProtKB/TrEMBL;Acc:F9XAI0]
Mycgr3G92938	Mycgr3T92938		15	5	108946	110334	Putative uncharacterized protein [Source:UniProtKB/TrEMBL;Acc:F9XAI1]
Mycgr3G109328	Mycgr3T109328		15	5	111722	112970	Putative uncharacterized protein [Source:UniProtKB/TrEMBL;Acc:F9XAI2]
Mycgr3G42715	Mycgr3T42715		15	5	113332	114768	Putative uncharacterized protein [Source:UniProtKB/TrEMBL;Acc:F9XAI3]
Mycgr3G92941	Mycgr3T92941		15	5	115565	118586	Putative uncharacterized protein [Source:UniProtKB/TrEMBL;Acc:F9XAI4]
Mycgr3G11468	Mycgr3T11468		15	5	120571	121824	Putative uncharacterized protein [Source:UniProtKB/TrEMBL;Acc:F9XAI5]
Mycgr3G100089	Mycgr3T100089	PKS3	15	5	122247	129292	Polyketide synthase [Source:UniProtKB/TrEMBL;Acc:F9XAI6]
Mycgr3G41969	Mycgr3T41969		15	5	130690	132388	Putative uncharacterized protein [Source:UniProtKB/TrEMBL;Acc:F9XAI7]
Mycgr3G104337	Mycgr3T104337		15	5	133492	134908	Putative uncharacterized protein [Source:UniProtKB/TrEMBL;Acc:F9XAI8]
Mycgr3G80635	Mycgr3T80635		15	5	136828	137420	Putative uncharacterized protein [Source:UniProtKB/TrEMBL;Acc:F9XAI9]
Mycgr3G29582	Mycgr3T29582		15	5	139379	139694	Putative uncharacterized protein [Source:UniProtKB/TrEMBL;Acc:F9XAJ0]
Mycgr3G31170	Mycgr3T31170	MGMCM1	15	5	141738	142115	Putative uncharacterized protein MgMcm1 [Source:UniProtKB/TrEMBL;Acc:F9XAJ1]
Mycgr3G41426	Mycgr3T41426		15	5	144090	149465	Putative uncharacterized protein [Source:UniProtKB/TrEMBL;Acc:F9XAJ2]
Mycgr3G41440	Mycgr3T41440		16	5	1291545	1293512	Putative uncharacterized protein [Source:UniProtKB/TrEMBL;Acc:F9XCA4]
Mycgr3G100220	Mycgr3T100220		16	5	1298633	1299569	Putative uncharacterized protein [Source:UniProtKB/TrEMBL;Acc:F9XCA5]
Mycgr3G41948	Mycgr3T41948		16	5	1300127	1301480	Putative uncharacterized protein [Source:UniProtKB/TrEMBL;Acc:F9XCA6]
Mycgr3G93231	Mycgr3T93231		16	5	1301816	1302451	Putative uncharacterized protein [Source:UniProtKB/TrEMBL;Acc:F9XCA7]
Mycgr3G104513	Mycgr3T104513		16	5	1302989	1303718	Putative uncharacterized protein [Source:UniProtKB/TrEMBL;Acc:F9XCA8]
Mycgr3G93233	Mycgr3T93233		16	5	1303812	1305343	Putative uncharacterized protein [Source:UniProtKB/TrEMBL;Acc:F9XCA9]
Mycgr3G41913	Mycgr3T41913		16	5	1306683	1307451	Putative uncharacterized protein [Source:UniProtKB/TrEMBL;Acc:F9XCB0]
Mycgr3G93235	Mycgr3T93235		16	5	1309417	1316541	Putative uncharacterized protein [Source:UniProtKB/TrEMBL;Acc:F9XCB1]
Mycgr3G42966	Mycgr3T42966		16	5	1318674	1319876	Putative uncharacterized protein [Source:UniProtKB/TrEMBL;Acc:F9XCB2]
Mycgr3G104515	Mycgr3T104515		16	5	1321320	1322102	Putative uncharacterized protein [Source:UniProtKB/TrEMBL;Acc:F9XCB3]
Mycgr3G59030	Mycgr3T59030		16	5	1322314	1324422	Putative uncharacterized protein [Source:UniProtKB/TrEMBL;Acc:F9XCB4]
Mycgr3G93237	Mycgr3T93237		16	5	1324951	1325554	Putative uncharacterized protein [Source:UniProtKB/TrEMBL;Acc:F9XCB5]
Mycgr3G28863	Mycgr3T28863		16	5	1325818	1326335	Putative uncharacterized protein [Source:UniProtKB/TrEMBL;Acc:F9XCB6]
Mycgr3G100224	Mycgr3T100224		16	5	1327042	1330043	Putative uncharacterized protein [Source:UniProtKB/TrEMBL;Acc:F9XCB7]
Mycgr3G104520	Mycgr3T104520		16	5	1330400	1331158	Putative uncharacterized protein [Source:UniProtKB/TrEMBL;Acc:F9XCB8]
Mycgr3G86102	Mycgr3T86102		16	5	1331122	1331897	Putative uncharacterized protein [Source:UniProtKB/TrEMBL;Acc:F9XCB9]
Mycgr3G72169	Mycgr3T72169		16	5	1332196	1333224	ROT1-like protein [Source:UniProtKB/TrEMBL;Acc:F9XCC0]
Mycgr3G100226	Mycgr3T100226		16	5	1334255	1336293	Putative uncharacterized protein [Source:UniProtKB/TrEMBL;Acc:F9XCC1]
Mycgr3G100227	Mycgr3T100227		16	5	1336939	1339028	Putative uncharacterized protein [Source:UniProtKB/TrEMBL;Acc:F9XCC2]
Mycgr3G104522	Mycgr3T104522		16	5	1339391	1339939	Putative uncharacterized protein [Source:UniProtKB/TrEMBL;Acc:F9XCC3]
Mycgr3G29670	Mycgr3T29670		16	5	1342393	1342542	Putative uncharacterized protein [Source:UniProtKB/TrEMBL;Acc:F9XCH8]
Mycgr3G93245	Mycgr3T93245		16	5	1344733	1345371	Putative uncharacterized protein [Source:UniProtKB/TrEMBL;Acc:F9XCH9]
Mycgr3G93246	Mycgr3T93246		16	5	1345824	1348457	Putative uncharacterized protein [Source:UniProtKB/TrEMBL;Acc:F9XCI0]
Mycgr3G109512	Mycgr3T109512		16	5	1352292	1353578	Putative uncharacterized protein [Source:UniProtKB/TrEMBL;Acc:F9XCI1]
Mycgr3G23163	Mycgr3T23163		16	5	1358710	1360307	Putative uncharacterized protein [Source:UniProtKB/TrEMBL;Acc:F9XCI2]
Mycgr3G20279	Mycgr3T20279		16	5	1361531	1364287	Putative uncharacterized protein [Source:UniProtKB/TrEMBL;Acc:F9XCI3]
Mycgr3G17138	Mycgr3T17138		16	5	1365119	1365805	Putative uncharacterized protein [Source:UniProtKB/TrEMBL;Acc:F9XCI4]
Mycgr3G93251	Mycgr3T93251		16	5	1366001	1367761	Putative uncharacterized protein [Source:UniProtKB/TrEMBL;Acc:F9XCI5]
Mycgr3G59052	Mycgr3T59052		16	5	1371189	1374993	Putative uncharacterized protein [Source:UniProtKB/TrEMBL;Acc:F9XCI6]
Mycgr3G86108	Mycgr3T86108		16	5	1376143	1377295	Putative uncharacterized protein [Source:UniProtKB/TrEMBL;Acc:F9XCI7]
Mycgr3G109515	Mycgr3T109515		16	5	1378729	1380182	Putative uncharacterized protein [Source:UniProtKB/TrEMBL;Acc:F9XCI8]
Mycgr3G72701	Mycgr3T72701		17	6	72339	74547	Putative uncharacterized protein [Source:UniProtKB/TrEMBL;Acc:F9XE20]
Mycgr3G43486	Mycgr3T43486		17	6	75049	75933	Putative uncharacterized protein [Source:UniProtKB/TrEMBL;Acc:F9XE21]
Mycgr3G86328	Mycgr3T86328		17	6	76073	77900	Putative uncharacterized protein [Source:UniProtKB/TrEMBL;Acc:F9XE22]
Mycgr3G43418	Mycgr3T43418		17	6	78368	78937	Putative uncharacterized protein [Source:UniProtKB/TrEMBL;Acc:F9XE23]
Mycgr3G44213	Mycgr3T44213		17	6	79249	80537	Putative uncharacterized protein [Source:UniProtKB/TrEMBL;Acc:F9XE24]
Mycgr3G44386	Mycgr3T44386		17	6	81006	83850	Putative uncharacterized protein [Source:UniProtKB/TrEMBL;Acc:F9XE25]
Mycgr3G43925	Mycgr3T43925		17	6	84106	86260	Putative uncharacterized protein [Source:UniProtKB/TrEMBL;Acc:F9XE26]
Mycgr3G44411	Mycgr3T44411		17	6	86801	87015	Putative uncharacterized protein [Source:UniProtKB/TrEMBL;Acc:F9XE27]
Mycgr3G43059	Mycgr3T43059		17	6	87406	89533	Putative uncharacterized protein [Source:UniProtKB/TrEMBL;Acc:F9XE28]
Mycgr3G43263	Mycgr3T43263		17	6	90181	92061	Putative uncharacterized protein [Source:UniProtKB/TrEMBL;Acc:F9XE29]
Mycgr3G72704	Mycgr3T72704		17	6	92557	93892	Putative uncharacterized protein [Source:UniProtKB/TrEMBL;Acc:F9XE30]
Mycgr3G93609	Mycgr3T93609		17	6	94059	94688	Putative uncharacterized protein [Source:UniProtKB/TrEMBL;Acc:F9XE31]
Mycgr3G100386	Mycgr3T100386		17	6	105209	106467	Putative uncharacterized protein [Source:UniProtKB/TrEMBL;Acc:F9XE32]
Mycgr3G43851	Mycgr3T43851		17	6	106974	108443	Putative uncharacterized protein [Source:UniProtKB/TrEMBL;Acc:F9XE33]
Mycgr3G15904	Mycgr3T15904	MGSPR6	17	6	108576	109597	Subtilisin-like protease [Source:UniProtKB/TrEMBL;Acc:F9XE34]
Mycgr3G93613	Mycgr3T93613		17	6	110751	112186	Putative uncharacterized protein [Source:UniProtKB/TrEMBL;Acc:F9XE35]
Mycgr3G72709	Mycgr3T72709	PKS4	17	6	112528	121853	Polyketide synthase [Source:UniProtKB/TrEMBL;Acc:F9XE36]
Mycgr3G93616	Mycgr3T93616		17	6	122499	123239	Putative uncharacterized protein [Source:UniProtKB/TrEMBL;Acc:F9XE37]
Mycgr3G93617	Mycgr3T93617		17	6	124836	125987	Putative uncharacterized protein [Source:UniProtKB/TrEMBL;Acc:F9XE38]
Mycgr3G93618	Mycgr3T93618		17	6	126642	128398	Putative uncharacterized protein [Source:UniProtKB/TrEMBL;Acc:F9XE39]
Mycgr3G93619	Mycgr3T93619		17	6	131680	132189	Putative uncharacterized protein [Source:UniProtKB/TrEMBL;Acc:F9XE40]
Mycgr3G44018	Mycgr3T44018		17	6	134467	135455	Putative uncharacterized protein [Source:UniProtKB/TrEMBL;Acc:F9XE41]
Mycgr3G72713	Mycgr3T72713		17	6	135906	137678	Putative uncharacterized protein [Source:UniProtKB/TrEMBL;Acc:F9XE42]
Mycgr3G86340	Mycgr3T86340		17	6	138045	139851	Putative uncharacterized protein [Source:UniProtKB/TrEMBL;Acc:F9XE43]
Mycgr3G93623	Mycgr3T93623		17	6	140593	141838	Putative uncharacterized protein [Source:UniProtKB/TrEMBL;Acc:F9XE44]
Mycgr3G93624	Mycgr3T93624		17	6	142562	144129	Putative uncharacterized protein [Source:UniProtKB/TrEMBL;Acc:F9XE45]
Mycgr3G93625	Mycgr3T93625		17	6	145083	146286	Putative uncharacterized protein [Source:UniProtKB/TrEMBL;Acc:F9XE46]
Mycgr3G109703	Mycgr3T109703		17	6	148845	150747	Putative major facilitator superfamily transporter [Source:UniProtKB/TrEMBL;Acc:F9XE47]
Mycgr3G109704	Mycgr3T109704		17	6	152830	154634	Putative uncharacterized protein [Source:UniProtKB/TrEMBL;Acc:F9XE48]
Mycgr3G27161	Mycgr3T27161		17	6	154790	155575	Putative uncharacterized protein [Source:UniProtKB/TrEMBL;Acc:F9XE49]
Mycgr3G104703	Mycgr3T104703		17	6	157044	157844	Putative uncharacterized protein [Source:UniProtKB/TrEMBL;Acc:F9XE50]
Mycgr3G104706	Mycgr3T104706		17	6	158972	159848	Putative uncharacterized protein [Source:UniProtKB/TrEMBL;Acc:F9XE51]
Mycgr3G43638	Mycgr3T43638		17	6	162136	163125	Putative uncharacterized protein [Source:UniProtKB/TrEMBL;Acc:F9XE52]
Mycgr3G86345	Mycgr3T86345		17	6	163518	164459	Putative uncharacterized protein [Source:UniProtKB/TrEMBL;Acc:F9XE53]
Mycgr3G93631	Mycgr3T93631		17	6	165093	167438	COG4 transport protein [Source:UniProtKB/TrEMBL;Acc:F9XE54]
Mycgr3G44328	Mycgr3T44328		17	6	167996	170251	Putative uncharacterized protein [Source:UniProtKB/TrEMBL;Acc:F9XE55]
Mycgr3G72759	Mycgr3T72759		18	6	283399	284110	Putative uncharacterized protein [Source:UniProtKB/TrEMBL;Acc:F9XED4]
Mycgr3G43578	Mycgr3T43578		18	6	288165	288743	Putative uncharacterized protein [Source:UniProtKB/TrEMBL;Acc:F9XED5]
Mycgr3G93658	Mycgr3T93658		18	6	289145	290234	Putative uncharacterized protein [Source:UniProtKB/TrEMBL;Acc:F9XED6]
Mycgr3G44453	Mycgr3T44453		18	6	291577	293012	Putative uncharacterized protein [Source:UniProtKB/TrEMBL;Acc:F9XED7]
Mycgr3G44262	Mycgr3T44262		18	6	294769	295779	Putative uncharacterized protein [Source:UniProtKB/TrEMBL;Acc:F9XED8]
Mycgr3G43113	Mycgr3T43113		18	6	295975	297381	Putative uncharacterized protein [Source:UniProtKB/TrEMBL;Acc:F9XED9]
Mycgr3G109725	Mycgr3T109725		18	6	297765	298551	Putative uncharacterized protein [Source:UniProtKB/TrEMBL;Acc:F9XEE0]
Mycgr3G93663	Mycgr3T93663		18	6	299695	301101	Putative uncharacterized protein [Source:UniProtKB/TrEMBL;Acc:F9XEE1]
Mycgr3G86361	Mycgr3T86361		18	6	302980	304903	Putative uncharacterized protein [Source:UniProtKB/TrEMBL;Acc:F9XEE2]
Mycgr3G29667	Mycgr3T29667		18	6	306171	306326	Putative uncharacterized protein [Source:UniProtKB/TrEMBL;Acc:F9XEE3]
Mycgr3G43786	Mycgr3T43786		18	6	309813	310621	Putative uncharacterized protein [Source:UniProtKB/TrEMBL;Acc:F9XEE4]
Mycgr3G44154	Mycgr3T44154		18	6	310922	311707	Putative uncharacterized protein [Source:UniProtKB/TrEMBL;Acc:F9XEE5]
Mycgr3G86363	Mycgr3T86363		18	6	312759	315135	Putative uncharacterized protein [Source:UniProtKB/TrEMBL;Acc:F9XEE6]
Mycgr3G43729	Mycgr3T43729		18	6	315201	316479	Putative uncharacterized protein [Source:UniProtKB/TrEMBL;Acc:F9XEE7]
Mycgr3G43805	Mycgr3T43805		18	6	317169	318230	Putative uncharacterized protein [Source:UniProtKB/TrEMBL;Acc:F9XEE8]
Mycgr3G11027	Mycgr3T11027		18	6	318326	320221	Putative uncharacterized protein [Source:UniProtKB/TrEMBL;Acc:F9XEE9]
Mycgr3G23069	Mycgr3T23069		18	6	321402	322897	Putative major facilitator superfamily transporter [Source:UniProtKB/TrEMBL;Acc:F9XEF0]
Mycgr3G72768	Mycgr3T72768		18	6	323167	335569	Putative uncharacterized protein [Source:UniProtKB/TrEMBL;Acc:F9XEF1]
Mycgr3G43304	Mycgr3T43304		18	6	336860	337712	Putative uncharacterized protein [Source:UniProtKB/TrEMBL;Acc:F9XEF2]
Mycgr3G12048	Mycgr3T12048		18	6	338390	339841	Putative uncharacterized protein [Source:UniProtKB/TrEMBL;Acc:F9XEF3]
Mycgr3G43977	Mycgr3T43977		18	6	340624	341098	Putative uncharacterized protein [Source:UniProtKB/TrEMBL;Acc:F9XEF4]
Mycgr3G12465	Mycgr3T12465		18	6	344644	346260	Putative uncharacterized protein [Source:UniProtKB/TrEMBL;Acc:F9XEF5]
Mycgr3G72776	Mycgr3T72776		18	6	346604	349431	Putative uncharacterized protein [Source:UniProtKB/TrEMBL;Acc:F9XEF6]
Mycgr3G86368	Mycgr3T86368		18	6	349910	352537	Putative uncharacterized protein [Source:UniProtKB/TrEMBL;Acc:F9XEF7]
EFMGRG00000000003	EFMGRT00000000003	tRNA-Cys	19	6	1808394	1808470	tRNA-Cys for anticodon ACA [Source:TRNASCAN_SE;Acc:tRNA-Cys]
Mycgr3G73324	Mycgr3T73324	HHK2P	19	6	1810820	1816822	Histidine kinase HHK2p [Source:UniProtKB/TrEMBL;Acc:F9XDR5]
Mycgr3G94011	Mycgr3T94011		19	6	1818307	1818975	Putative uncharacterized protein [Source:UniProtKB/TrEMBL;Acc:F9XDR6]
Mycgr3G100559	Mycgr3T100559		19	6	1819315	1821696	Carboxylesterase [Source:UniProtKB/TrEMBL;Acc:F9XDR7]
Mycgr3G43642	Mycgr3T43642	CYP-38	19	6	1821703	1823008	Putative P450 monooxygenase [Source:UniProtKB/TrEMBL;Acc:F9XDR8]
Mycgr3G26083	Mycgr3T26083		19	6	1824348	1825172	Putative uncharacterized protein [Source:UniProtKB/TrEMBL;Acc:F9XDR9]
Mycgr3G44313	Mycgr3T44313	NRPS5	19	6	1825623	1829090	NRPS5 single domain, non-ribosomal peptide synthase-like protein [Source:UniProtKB/TrEMBL;Acc:F9XDS0]
Mycgr3G73331	Mycgr3T73331	TR1	19	6	1830142	1831883	Beta ketoadipate:succinyl-CoA transferase, TR1 [Source:UniProtKB/TrEMBL;Acc:F9XDS1]
Mycgr3G13483	Mycgr3T13483		19	6	1832526	1834142	Putative uncharacterized protein [Source:UniProtKB/TrEMBL;Acc:F9XDS2]
Mycgr3G94017	Mycgr3T94017		19	6	1835353	1836408	Putative uncharacterized protein [Source:UniProtKB/TrEMBL;Acc:F9XDS3]
Mycgr3G73335	Mycgr3T73335		19	6	1837027	1838027	Putative uncharacterized protein [Source:UniProtKB/TrEMBL;Acc:F9XDS4]
Mycgr3G104930	Mycgr3T104930	HAM2403	19	6	1838710	1839454	Histone acetyltransferase, MYST family [Source:UniProtKB/TrEMBL;Acc:F9XDS5]
Mycgr3G86584	Mycgr3T86584		19	6	1839800	1841259	Putative uncharacterized protein [Source:UniProtKB/TrEMBL;Acc:F9XDS6]
Mycgr3G109942	Mycgr3T109942		19	6	1842500	1844637	Putative uncharacterized protein [Source:UniProtKB/TrEMBL;Acc:F9XDS7]
Mycgr3G81286	Mycgr3T81286		19	6	1844712	1845239	Putative uncharacterized protein [Source:UniProtKB/TrEMBL;Acc:F9XDS8]
EFMGRG00000000004	EFMGRT00000000004	tRNA-Glu	19	6	1845140	1845230	tRNA-Glu for anticodon CUC [Source:TRNASCAN_SE;Acc:tRNA-Glu]
Mycgr3G100592	Mycgr3T100592	CYP-6	20	6	2243873	2245389	Putative P450 monooxygenase [Source:UniProtKB/TrEMBL;Acc:F9XE16]
Mycgr3G43227	Mycgr3T43227		20	6	2248530	2249572	Putative uncharacterized protein [Source:UniProtKB/TrEMBL;Acc:F9XE56]
Mycgr3G109986	Mycgr3T109986	GND1	20	6	2250134	2252416	6-PHOSPHOGLUCONATE dehydrogenase [Source:UniProtKB/TrEMBL;Acc:F9XE57]
Mycgr3G94097	Mycgr3T94097		20	6	2254126	2255345	Putative uncharacterized protein [Source:UniProtKB/TrEMBL;Acc:F9XE58]
Mycgr3G60318	Mycgr3T60318		20	6	2255835	2257928	Putative uncharacterized protein [Source:UniProtKB/TrEMBL;Acc:F9XE59]
Mycgr3G109989	Mycgr3T109989		20	6	2259280	2262834	Putative uncharacterized protein [Source:UniProtKB/TrEMBL;Acc:F9XE60]
Mycgr3G94100	Mycgr3T94100		20	6	2267538	2270529	Putative uncharacterized protein [Source:UniProtKB/TrEMBL;Acc:F9XE61]
Mycgr3G43818	Mycgr3T43818		20	6	2272576	2275875	Putative uncharacterized protein [Source:UniProtKB/TrEMBL;Acc:F9XE62]
Mycgr3G94102	Mycgr3T94102		20	6	2277801	2278779	Putative uncharacterized protein [Source:UniProtKB/TrEMBL;Acc:F9XE63]
Mycgr3G110301	Mycgr3T110301		21	7	2566479	2567380	Putative uncharacterized protein [Source:UniProtKB/TrEMBL;Acc:F9XFI2]
Mycgr3G100850	Mycgr3T100850		21	7	2571494	2574930	Putative uncharacterized protein [Source:UniProtKB/TrEMBL;Acc:F9XFI3]
Mycgr3G16430	Mycgr3T16430		21	7	2575718	2576723	Putative uncharacterized protein [Source:UniProtKB/TrEMBL;Acc:F9XFI4]
Mycgr3G45489	Mycgr3T45489		21	7	2577096	2579147	Putative uncharacterized protein [Source:UniProtKB/TrEMBL;Acc:F9XFI5]
Mycgr3G45348	Mycgr3T45348	PKS7	21	7	2581920	2589469	Polyketide synthase [Source:UniProtKB/TrEMBL;Acc:F9XFI6]
Mycgr3G45256	Mycgr3T45256		21	7	2590017	2591228	Putative uncharacterized protein [Source:UniProtKB/TrEMBL;Acc:F9XFI7]
Mycgr3G45561	Mycgr3T45561		21	7	2591337	2592281	Putative uncharacterized protein [Source:UniProtKB/TrEMBL;Acc:F9XFI8]
Mycgr3G45185	Mycgr3T45185		21	7	2592693	2594087	Putative uncharacterized protein [Source:UniProtKB/TrEMBL;Acc:F9XFI9]
Mycgr3G100851	Mycgr3T100851	MGATR3	21	7	2597608	2601809	ABC transporter [Source:UniProtKB/TrEMBL;Acc:F9XFJ0]
Mycgr3G45271	Mycgr3T45271	CYP-10	21	7	2603448	2605040	Putative P450 monooxygenase [Source:UniProtKB/TrEMBL;Acc:F9XFJ1]
Mycgr3G44943	Mycgr3T44943		21	7	2605773	2606813	Putative uncharacterized protein [Source:UniProtKB/TrEMBL;Acc:F9XFJ2]
Mycgr3G44980	Mycgr3T44980		21	7	2607080	2608068	Putative uncharacterized protein [Source:UniProtKB/TrEMBL;Acc:F9XFJ3]
Mycgr3G45976	Mycgr3T45976		22	8	2346378	2348024	Putative uncharacterized protein [Source:UniProtKB/TrEMBL;Acc:F9XHE7]
Mycgr3G75234	Mycgr3T75234		22	8	2348500	2350073	Putative uncharacterized protein [Source:UniProtKB/TrEMBL;Acc:F9XHE8]
Mycgr3G75239	Mycgr3T75239		22	8	2350262	2350877	Putative uncharacterized protein [Source:UniProtKB/TrEMBL;Acc:F9XHE9]
Mycgr3G75240	Mycgr3T75240		22	8	2351312	2352800	Putative uncharacterized protein [Source:UniProtKB/TrEMBL;Acc:F9XHF0]
Mycgr3G110642	Mycgr3T110642		22	8	2352913	2359499	Putative uncharacterized protein [Source:UniProtKB/TrEMBL;Acc:F9XHF1]
Mycgr3G46937	Mycgr3T46937		22	8	2361229	2362665	Putative uncharacterized protein [Source:UniProtKB/TrEMBL;Acc:F9XHF2]
Mycgr3G18217	Mycgr3T18217		22	8	2362940	2363562	Putative uncharacterized protein [Source:UniProtKB/TrEMBL;Acc:F9XHF3]
Mycgr3G45767	Mycgr3T45767		22	8	2372493	2374211	Putative uncharacterized protein [Source:UniProtKB/TrEMBL;Acc:F9XHF4]
Mycgr3G75359	Mycgr3T75359		23	9	483924	485710	Putative uncharacterized protein [Source:UniProtKB/TrEMBL;Acc:F9XJ58]
Mycgr3G95586	Mycgr3T95586		23	9	486068	487579	Putative uncharacterized protein [Source:UniProtKB/TrEMBL;Acc:F9XJ59]
Mycgr3G95587	Mycgr3T95587		23	9	488468	490893	Putative uncharacterized protein [Source:UniProtKB/TrEMBL;Acc:F9XJ60]
Mycgr3G95588	Mycgr3T95588		23	9	491843	493654	Putative uncharacterized protein [Source:UniProtKB/TrEMBL;Acc:F9XJ61]
Mycgr3G95589	Mycgr3T95589		23	9	494539	499056	Putative uncharacterized protein [Source:UniProtKB/TrEMBL;Acc:F9XJ62]
Mycgr3G95590	Mycgr3T95590		23	9	499739	501421	Putative uncharacterized protein [Source:UniProtKB/TrEMBL;Acc:F9XJ63]
Mycgr3G95591	Mycgr3T95591		23	9	502021	503802	Putative uncharacterized protein [Source:UniProtKB/TrEMBL;Acc:F9XJ64]
Mycgr3G95592	Mycgr3T95592		23	9	507100	508295	Putative uncharacterized protein [Source:UniProtKB/TrEMBL;Acc:F9XJ65]
Mycgr3G105669	Mycgr3T105669		23	9	518970	519417	Putative uncharacterized protein [Source:UniProtKB/TrEMBL;Acc:F9XJ66]
Mycgr3G75360	Mycgr3T75360		23	9	519436	524064	Protein kinase WD40 [Source:UniProtKB/TrEMBL;Acc:F9XJ67]
Mycgr3G105672	Mycgr3T105672		23	9	524566	525265	Putative uncharacterized protein [Source:UniProtKB/TrEMBL;Acc:F9XJ68]
Mycgr3G95595	Mycgr3T95595		23	9	525592	526395	Putative uncharacterized protein [Source:UniProtKB/TrEMBL;Acc:F9XJ69]
Mycgr3G95596	Mycgr3T95596		23	9	527146	527652	Putative uncharacterized protein [Source:UniProtKB/TrEMBL;Acc:F9XJ70]
Mycgr3G75366	Mycgr3T75366		23	9	528297	529759	Putative uncharacterized protein [Source:UniProtKB/TrEMBL;Acc:F9XJ71]
Mycgr3G24569	Mycgr3T24569		23	9	531487	532635	Putative uncharacterized protein [Source:UniProtKB/TrEMBL;Acc:F9XJ72]
Mycgr3G47929	Mycgr3T47929	MGATR7	23	9	535562	542086	ABC transporter 7 [Source:UniProtKB/TrEMBL;Acc:A5H456]
Mycgr3G75370	Mycgr3T75370		23	9	542645	546473	Putative uncharacterized protein [Source:UniProtKB/TrEMBL;Acc:F9XJ74]
Mycgr3G48164	Mycgr3T48164		23	9	546781	547286	Putative uncharacterized protein [Source:UniProtKB/TrEMBL;Acc:F9XJ75]
Mycgr3G95601	Mycgr3T95601		23	9	547575	548671	Putative uncharacterized protein [Source:UniProtKB/TrEMBL;Acc:F9XJ76]
Mycgr3G17219	Mycgr3T17219		23	9	549555	550364	Putative uncharacterized protein [Source:UniProtKB/TrEMBL;Acc:F9XJ77]
Mycgr3G75376	Mycgr3T75376		23	9	550638	551504	Putative uncharacterized protein [Source:UniProtKB/TrEMBL;Acc:F9XJ78]
Mycgr3G28514	Mycgr3T28514		23	9	552003	552611	Putative uncharacterized protein [Source:UniProtKB/TrEMBL;Acc:F9XJ79]
Mycgr3G62211	Mycgr3T62211		23	9	553425	555396	Putative uncharacterized protein [Source:UniProtKB/TrEMBL;Acc:F9XJ80]
Mycgr3G101160	Mycgr3T101160		23	9	572776	575367	Putative uncharacterized protein [Source:UniProtKB/TrEMBL;Acc:F9XJ81]
Mycgr3G105677	Mycgr3T105677		23	9	577525	578458	Putative uncharacterized protein [Source:UniProtKB/TrEMBL;Acc:F9XJ82]
Mycgr3G101162	Mycgr3T101162		23	9	579587	581106	Putative uncharacterized protein [Source:UniProtKB/TrEMBL;Acc:F9XJ83]
Mycgr3G95609	Mycgr3T95609		23	9	583782	584468	Putative uncharacterized protein [Source:UniProtKB/TrEMBL;Acc:F9XJ84]
Mycgr3G105682	Mycgr3T105682		23	9	595651	596134	Putative uncharacterized protein [Source:UniProtKB/TrEMBL;Acc:F9XJ85]
Mycgr3G95610	Mycgr3T95610		23	9	597786	598831	Putative uncharacterized protein [Source:UniProtKB/TrEMBL;Acc:F9XJ86]
Mycgr3G95611	Mycgr3T95611		23	9	605261	607233	Putative uncharacterized protein [Source:UniProtKB/TrEMBL;Acc:F9XJ87]
Mycgr3G48237	Mycgr3T48237		23	9	612734	614525	Putative major facilitator superfamily transporter [Source:UniProtKB/TrEMBL;Acc:F9XJ88]
Mycgr3G87428	Mycgr3T87428		23	9	624087	624488	Putative uncharacterized protein [Source:UniProtKB/TrEMBL;Acc:F9XJ89]
Mycgr3G47899	Mycgr3T47899		23	9	624651	626231	Putative uncharacterized protein [Source:UniProtKB/TrEMBL;Acc:F9XJ90]
Mycgr3G47688	Mycgr3T47688		23	9	627874	629412	Putative uncharacterized protein [Source:UniProtKB/TrEMBL;Acc:F9XJ91]
Mycgr3G26160	Mycgr3T26160		23	9	629926	630777	Putative uncharacterized protein [Source:UniProtKB/TrEMBL;Acc:F9XJ92]
Mycgr3G87430	Mycgr3T87430		23	9	631376	632866	Putative uncharacterized protein [Source:UniProtKB/TrEMBL;Acc:F9XJ93]
Mycgr3G47978	Mycgr3T47978		23	9	634418	636247	Putative uncharacterized protein [Source:UniProtKB/TrEMBL;Acc:F9XJ94]
Mycgr3G75388	Mycgr3T75388		23	9	636927	639653	Putative uncharacterized protein [Source:UniProtKB/TrEMBL;Acc:F9XJE9]
Mycgr3G105683	Mycgr3T105683		23	9	640257	640852	Putative uncharacterized protein [Source:UniProtKB/TrEMBL;Acc:F9XJF0]
Mycgr3G105685	Mycgr3T105685		23	9	642477	643188	Putative uncharacterized protein [Source:UniProtKB/TrEMBL;Acc:F9XJF1]
Mycgr3G75392	Mycgr3T75392		23	9	644909	645985	Putative uncharacterized protein [Source:UniProtKB/TrEMBL;Acc:F9XJF2]
Mycgr3G87434	Mycgr3T87434		23	9	646351	647225	Putative uncharacterized protein [Source:UniProtKB/TrEMBL;Acc:F9XJF3]
Mycgr3G87435	Mycgr3T87435		23	9	651414	652751	Putative uncharacterized protein [Source:UniProtKB/TrEMBL;Acc:F9XJF4]
Mycgr3G95620	Mycgr3T95620		23	9	653377	653834	Putative uncharacterized protein [Source:UniProtKB/TrEMBL;Acc:F9XJF5]
Mycgr3G95621	Mycgr3T95621		23	9	654919	657056	Peptidase M28 [Source:UniProtKB/TrEMBL;Acc:F9XJF6]
Mycgr3G110699	Mycgr3T110699		23	9	657217	661173	Putative uncharacterized protein [Source:UniProtKB/TrEMBL;Acc:F9XJF7]
Mycgr3G101169	Mycgr3T101169		23	9	661333	662417	Putative uncharacterized protein [Source:UniProtKB/TrEMBL;Acc:F9XJF8]
Mycgr3G110701	Mycgr3T110701		23	9	663040	665199	Putative uncharacterized protein [Source:UniProtKB/TrEMBL;Acc:F9XJF9]
Mycgr3G95625	Mycgr3T95625		23	9	667182	668397	Putative uncharacterized protein [Source:UniProtKB/TrEMBL;Acc:F9XJG0]
Mycgr3G47515	Mycgr3T47515		23	9	669000	670214	Putative uncharacterized protein [Source:UniProtKB/TrEMBL;Acc:F9XJG1]
Mycgr3G95627	Mycgr3T95627		23	9	676893	679900	Putative uncharacterized protein [Source:UniProtKB/TrEMBL;Acc:F9XJG2]
Mycgr3G48067	Mycgr3T48067		23	9	680484	682965	Putative uncharacterized protein [Source:UniProtKB/TrEMBL;Acc:F9XJG3]
Mycgr3G18277	Mycgr3T18277		23	9	683267	683830	Putative uncharacterized protein [Source:UniProtKB/TrEMBL;Acc:F9XJG4]
Mycgr3G110702	Mycgr3T110702	NUF2	23	9	684308	685892	Nuf2 like protein [Source:UniProtKB/TrEMBL;Acc:F9XJG5]
Mycgr3G95631	Mycgr3T95631		23	9	686917	690524	Ca2+-modulated nonselective cation channel polycystin [Source:UniProtKB/TrEMBL;Acc:F9XJG6]
Mycgr3G75413	Mycgr3T75413		23	9	691009	694016	Putative uncharacterized protein [Source:UniProtKB/TrEMBL;Acc:F9XJG7]
Mycgr3G75416	Mycgr3T75416		23	9	696036	697189	Putative uncharacterized protein [Source:UniProtKB/TrEMBL;Acc:F9XJG8]
Mycgr3G110705	Mycgr3T110705		23	9	697334	700571	Putative uncharacterized protein [Source:UniProtKB/TrEMBL;Acc:F9XJG9]
Mycgr3G95635	Mycgr3T95635		23	9	701101	704639	Putative uncharacterized protein [Source:UniProtKB/TrEMBL;Acc:F9XJH0]
Mycgr3G95636	Mycgr3T95636		23	9	705132	706300	Putative uncharacterized protein [Source:UniProtKB/TrEMBL;Acc:F9XJH1]
Mycgr3G105689	Mycgr3T105689		23	9	706392	706841	Putative uncharacterized protein [Source:UniProtKB/TrEMBL;Acc:F9XJH2]
Mycgr3G95637	Mycgr3T95637		23	9	707138	708006	Putative uncharacterized protein [Source:UniProtKB/TrEMBL;Acc:F9XJH3]
Mycgr3G47222	Mycgr3T47222		23	9	708158	708850	Putative uncharacterized protein [Source:UniProtKB/TrEMBL;Acc:F9XJH4]
Mycgr3G47930	Mycgr3T47930		23	9	709314	712451	Putative uncharacterized protein [Source:UniProtKB/TrEMBL;Acc:F9XJH5]
Mycgr3G47119	Mycgr3T47119		23	9	712724	714190	Putative uncharacterized protein [Source:UniProtKB/TrEMBL;Acc:F9XJH6]
Mycgr3G62567	Mycgr3T62567		24	9	1474679	1477149	Putative uncharacterized protein [Source:UniProtKB/TrEMBL;Acc:F9XJE1]
Mycgr3G101270	Mycgr3T101270		24	9	1477873	1480635	DDHD domain-containing protein [Source:UniProtKB/TrEMBL;Acc:F9XJE2]
Mycgr3G101271	Mycgr3T101271		24	9	1480807	1483860	Putative uncharacterized protein [Source:UniProtKB/TrEMBL;Acc:F9XJE3]
Mycgr3G110826	Mycgr3T110826		24	9	1484039	1485160	Putative uncharacterized protein [Source:UniProtKB/TrEMBL;Acc:F9XJE4]
Mycgr3G95845	Mycgr3T95845		24	9	1485727	1488662	Putative uncharacterized protein [Source:UniProtKB/TrEMBL;Acc:F9XJE5]
Mycgr3G47599	Mycgr3T47599		24	9	1489702	1493724	Putative uncharacterized protein [Source:UniProtKB/TrEMBL;Acc:F9XJE6]
Mycgr3G47832	Mycgr3T47832	PKS2	24	9	1494054	1502264	Polyketide synthase [Source:UniProtKB/TrEMBL;Acc:F9XJE7]
Mycgr3G47392	Mycgr3T47392		24	9	1502858	1503818	Putative uncharacterized protein [Source:UniProtKB/TrEMBL;Acc:F9XJE8]
Mycgr3G47151	Mycgr3T47151		24	9	1504740	1506383
Mycgr3G95850	Mycgr3T95850		24	9	1507247	1508554	Putative uncharacterized protein [Source:UniProtKB/TrEMBL;Acc:F9XJK4]
Mycgr3G110828	Mycgr3T110828		24	9	1509705	1511928	Putative uncharacterized protein [Source:UniProtKB/TrEMBL;Acc:F9XJK5]
Mycgr3G95852	Mycgr3T95852		24	9	1515961	1516611	Putative uncharacterized protein [Source:UniProtKB/TrEMBL;Acc:F9XJK6]
Mycgr3G76101	Mycgr3T76101		25	10	341276	342289	Putative uncharacterized protein [Source:UniProtKB/TrEMBL;Acc:F9XL97]
Mycgr3G96092	Mycgr3T96092		25	10	342575	344755	Putative uncharacterized protein [Source:UniProtKB/TrEMBL;Acc:F9XL98]
Mycgr3G101365	Mycgr3T101365		25	10	346566	347729	Putative uncharacterized protein [Source:UniProtKB/TrEMBL;Acc:F9XL99]
Mycgr3G96094	Mycgr3T96094		25	10	348378	349517	Putative uncharacterized protein [Source:UniProtKB/TrEMBL;Acc:F9XLA0]
Mycgr3G96095	Mycgr3T96095		25	10	350128	351876	Putative uncharacterized protein [Source:UniProtKB/TrEMBL;Acc:F9XLA1]
Mycgr3G96096	Mycgr3T96096		25	10	352797	353756	Putative uncharacterized protein [Source:UniProtKB/TrEMBL;Acc:F9XLA2]
Mycgr3G96097	Mycgr3T96097		25	10	354137	355729	Putative uncharacterized protein [Source:UniProtKB/TrEMBL;Acc:F9XLA3]
Mycgr3G101366	Mycgr3T101366		25	10	357048	361261	Putative uncharacterized protein [Source:UniProtKB/TrEMBL;Acc:F9XLA4]
Mycgr3G76111	Mycgr3T76111		25	10	363470	365601	Putative uncharacterized protein [Source:UniProtKB/TrEMBL;Acc:F9XLA5]
Mycgr3G49226	Mycgr3T49226		25	10	366774	367869	Putative uncharacterized protein [Source:UniProtKB/TrEMBL;Acc:F9XLA6]
Mycgr3G96101	Mycgr3T96101		25	10	369766	370561	Putative uncharacterized protein [Source:UniProtKB/TrEMBL;Acc:F9XLA7]
Mycgr3G96102	Mycgr3T96102		25	10	371003	372940	Putative uncharacterized protein [Source:UniProtKB/TrEMBL;Acc:F9XLA8]
Mycgr3G96103	Mycgr3T96103		25	10	375022	378798	Putative uncharacterized protein [Source:UniProtKB/TrEMBL;Acc:F9XLA9]
Mycgr3G76112	Mycgr3T76112		25	10	380621	381801	Putative uncharacterized protein [Source:UniProtKB/TrEMBL;Acc:F9XLB0]
Mycgr3G48650	Mycgr3T48650		25	10	382310	383234	Putative uncharacterized protein [Source:UniProtKB/TrEMBL;Acc:F9XLB1]
Mycgr3G110965	Mycgr3T110965		25	10	383786	385734	Putative uncharacterized protein [Source:UniProtKB/TrEMBL;Acc:F9XLB2]
Mycgr3G28547	Mycgr3T28547		25	10	386658	387176	Putative uncharacterized protein [Source:UniProtKB/TrEMBL;Acc:F9XLB3]
Mycgr3G23780	Mycgr3T23780	DOT2401	25	10	388033	389235	Nucleosomal histone H3-Lys79 methylase [Source:UniProtKB/TrEMBL;Acc:F9XLB4]
Mycgr3G105878	Mycgr3T105878		25	10	391192	391646	Putative uncharacterized protein [Source:UniProtKB/TrEMBL;Acc:F9XLB5]
Mycgr3G76119	Mycgr3T76119		25	10	393325	394250	Putative uncharacterized protein [Source:UniProtKB/TrEMBL;Acc:F9XLB6]
Mycgr3G76122	Mycgr3T76122		25	10	395873	399407	Putative uncharacterized protein [Source:UniProtKB/TrEMBL;Acc:F9XLB7]
Mycgr3G76127	Mycgr3T76127		25	10	400077	400886	Putative uncharacterized protein [Source:UniProtKB/TrEMBL;Acc:F9XLB8]
Mycgr3G48377	Mycgr3T48377		25	10	401677	404229	SWI/SNF chromatin remodeling complex component [Source:UniProtKB/TrEMBL;Acc:F9XLB9]
Mycgr3G87715	Mycgr3T87715	CYP-44	25	10	406059	407745	Putative P450 monooxygenase [Source:UniProtKB/TrEMBL;Acc:F9XLC0]
Mycgr3G76129	Mycgr3T76129	GGS3	25	10	408146	409872	Geranylgeranyl diphosphate synthase 3 [Source:UniProtKB/TrEMBL;Acc:F9XLC1]
Mycgr3G48935	Mycgr3T48935	CYP-57	25	10	411399	413165	Putative P450 monooxygenase [Source:UniProtKB/TrEMBL;Acc:F9XLC2]
Mycgr3G30635	Mycgr3T30635		25	10	416597	416857	Putative uncharacterized protein [Source:UniProtKB/TrEMBL;Acc:F9XLC3]
Mycgr3G62954	Mycgr3T62954		25	10	417205	417862	Putative uncharacterized protein [Source:UniProtKB/TrEMBL;Acc:F9XLC4]
Mycgr3G87717	Mycgr3T87717		25	10	418037	419193	Putative uncharacterized protein [Source:UniProtKB/TrEMBL;Acc:F9XLC5]
Mycgr3G76141	Mycgr3T76141		26	10	425702	427006	Putative uncharacterized protein [Source:UniProtKB/TrEMBL;Acc:F9XLD0]
Mycgr3G48694	Mycgr3T48694		26	10	427694	428563	Putative uncharacterized protein [Source:UniProtKB/TrEMBL;Acc:F9XLD1]
Mycgr3G48997	Mycgr3T48997		26	10	428617	429687	Putative uncharacterized protein [Source:UniProtKB/TrEMBL;Acc:F9XLD2]
Mycgr3G110974	Mycgr3T110974		26	10	430301	432444	Putative uncharacterized protein [Source:UniProtKB/TrEMBL;Acc:F9XLD3]
Mycgr3G76143	Mycgr3T76143		26	10	434492	436433	Putative uncharacterized protein [Source:UniProtKB/TrEMBL;Acc:F9XLD4]
Mycgr3G96123	Mycgr3T96123		26	10	437422	438857	Putative uncharacterized protein [Source:UniProtKB/TrEMBL;Acc:F9XLD5]
Mycgr3G76146	Mycgr3T76146		26	10	439622	440422	Putative uncharacterized protein [Source:UniProtKB/TrEMBL;Acc:F9XLJ0]
Mycgr3G76149	Mycgr3T76149		26	10	440463	442177	Putative uncharacterized protein [Source:UniProtKB/TrEMBL;Acc:F9XLJ1]
Mycgr3G105887	Mycgr3T105887		26	10	442624	443820	Putative uncharacterized protein [Source:UniProtKB/TrEMBL;Acc:F9XLJ2]
Mycgr3G96127	Mycgr3T96127		26	10	444419	445102	Putative uncharacterized protein [Source:UniProtKB/TrEMBL;Acc:F9XLJ3]
EFMGRG00000000115	EFMGRT00000000115	8s_rRNA	26	10	445270	445384	8s_rRNA [Source:RNAMMER;Acc:8s_rRNA]
Mycgr3G62978	Mycgr3T62978	HPS1	26	10	448503	457362	Putative hybrid polyketide synthetase/nonribosomal peptide synthetase [Source:UniProtKB/TrEMBL;Acc:F9XLJ4]
Mycgr3G87728	Mycgr3T87728		26	10	459259	460865	Putative major facilitator superfamily transporter [Source:UniProtKB/TrEMBL;Acc:F9XLJ5]
Mycgr3G105888	Mycgr3T105888		26	10	461406	463044	Putative uncharacterized protein [Source:UniProtKB/TrEMBL;Acc:F9XLJ6]
Mycgr3G110980	Mycgr3T110980		26	10	469481	473757	Putative uncharacterized protein [Source:UniProtKB/TrEMBL;Acc:F9XLJ7]
Mycgr3G96131	Mycgr3T96131		26	10	474588	476205	Putative uncharacterized protein [Source:UniProtKB/TrEMBL;Acc:F9XLJ8]
Mycgr3G49004	Mycgr3T49004		26	10	476527	477261	Putative uncharacterized protein [Source:UniProtKB/TrEMBL;Acc:F9XLJ9]
Mycgr3G28145	Mycgr3T28145		26	10	479959	480456	Putative uncharacterized protein [Source:UniProtKB/TrEMBL;Acc:F9XLK0]
Mycgr3G96134	Mycgr3T96134		26	10	481157	481765	Putative uncharacterized protein [Source:UniProtKB/TrEMBL;Acc:F9XLK1]
Mycgr3G96135	Mycgr3T96135		26	10	483076	485734	Putative uncharacterized protein [Source:UniProtKB/TrEMBL;Acc:F9XLK2]
Mycgr3G49054	Mycgr3T49054		27	10	1274562	1278003	Putative uncharacterized protein [Source:UniProtKB/TrEMBL;Acc:F9XLV7]
Mycgr3G111124	Mycgr3T111124		27	10	1281343	1282341	Putative uncharacterized protein [Source:UniProtKB/TrEMBL;Acc:F9XLV8]
Mycgr3G96361	Mycgr3T96361		27	10	1283033	1284806	Putative uncharacterized protein [Source:UniProtKB/TrEMBL;Acc:F9XLV9]
Mycgr3G96362	Mycgr3T96362		27	10	1286156	1289185	Putative uncharacterized protein [Source:UniProtKB/TrEMBL;Acc:F9XLW0]
Mycgr3G96363	Mycgr3T96363		27	10	1289798	1291500	Putative uncharacterized protein [Source:UniProtKB/TrEMBL;Acc:F9XLW1]
Mycgr3G76546	Mycgr3T76546		27	10	1294114	1295625	Putative uncharacterized protein [Source:UniProtKB/TrEMBL;Acc:F9XLW2]
Mycgr3G48390	Mycgr3T48390		27	10	1296781	1297650	Putative uncharacterized protein [Source:UniProtKB/TrEMBL;Acc:F9XLW3]
Mycgr3G96366	Mycgr3T96366		27	10	1298210	1298977	Putative uncharacterized protein [Source:UniProtKB/TrEMBL;Acc:F9XLW4]
Mycgr3G96367	Mycgr3T96367		27	10	1299752	1300408	Putative uncharacterized protein [Source:UniProtKB/TrEMBL;Acc:F9XLW5]
Mycgr3G96368	Mycgr3T96368		27	10	1300842	1304693	Putative uncharacterized protein [Source:UniProtKB/TrEMBL;Acc:F9XLW6]
Mycgr3G96369	Mycgr3T96369		27	10	1305364	1306554	Putative uncharacterized protein [Source:UniProtKB/TrEMBL;Acc:F9XLW7]
EFMGRG00000000093	EFMGRT00000000093	tRNA-Cys	27	10	1308217	1308288	tRNA-Cys for anticodon ACA [Source:TRNASCAN_SE;Acc:tRNA-Cys]
Mycgr3G96370	Mycgr3T96370		27	10	1332381	1332974	Putative uncharacterized protein [Source:UniProtKB/TrEMBL;Acc:F9XLW8]
Mycgr3G96371	Mycgr3T96371		27	10	1333466	1334167	Putative uncharacterized protein [Source:UniProtKB/TrEMBL;Acc:F9XLW9]
Mycgr3G96372	Mycgr3T96372		27	10	1334648	1335304	Putative uncharacterized protein [Source:UniProtKB/TrEMBL;Acc:F9XLX0]
Mycgr3G48386	Mycgr3T48386		27	10	1337217	1339430	Putative uncharacterized protein [Source:UniProtKB/TrEMBL;Acc:F9XLX1]
Mycgr3G106021	Mycgr3T106021		27	10	1340279	1340634	Putative uncharacterized protein [Source:UniProtKB/TrEMBL;Acc:F9XLX2]
Mycgr3G96374	Mycgr3T96374		27	10	1340926	1343381	Putative uncharacterized protein [Source:UniProtKB/TrEMBL;Acc:F9XLX3]
Mycgr3G111127	Mycgr3T111127		27	10	1344166	1348257	Putative uncharacterized protein [Source:UniProtKB/TrEMBL;Acc:F9XLX4]
Mycgr3G96376	Mycgr3T96376	MGLEN1	27	10	1348702	1349767	Lipolytic enzyme, G-D-S-L [Source:UniProtKB/TrEMBL;Acc:F9XLX5]
Mycgr3G96377	Mycgr3T96377		27	10	1351052	1352589	Putative uncharacterized protein [Source:UniProtKB/TrEMBL;Acc:F9XLX6]
EFMGRG00000000132	EFMGRT00000000132	tRNA-Cys	27	10	1354759	1354830	tRNA-Cys for anticodon ACA [Source:TRNASCAN_SE;Acc:tRNA-Cys]
Mycgr3G76553	Mycgr3T76553		27	10	1359998	1361728	Putative uncharacterized protein [Source:UniProtKB/TrEMBL;Acc:F9XLX7]
Mycgr3G101489	Mycgr3T101489		27	10	1362082	1364051	Putative uncharacterized protein [Source:UniProtKB/TrEMBL;Acc:F9XLX8]
Mycgr3G48520	Mycgr3T48520	SDH3_2	27	10	1364961	1365341	Succinate dehydrogenase cytochrome B subunit [Source:UniProtKB/TrEMBL;Acc:F9XLX9]
Mycgr3G96380	Mycgr3T96380		27	10	1367579	1370356	Putative uncharacterized protein [Source:UniProtKB/TrEMBL;Acc:F9XLY0]
Mycgr3G76558	Mycgr3T76558		27	10	1374019	1375759	Putative uncharacterized protein [Source:UniProtKB/TrEMBL;Acc:F9XLY1]
Mycgr3G48553	Mycgr3T48553		27	10	1377321	1378660	Putative uncharacterized protein [Source:UniProtKB/TrEMBL;Acc:F9XLY2]
Mycgr3G111130	Mycgr3T111130	ABFA	27	10	1379647	1381988	ABFa alfa-L-arabinofuranosidase-A [Source:UniProtKB/TrEMBL;Acc:F9XLY3]
Mycgr3G96384	Mycgr3T96384		27	10	1382903	1383596	Putative uncharacterized protein [Source:UniProtKB/TrEMBL;Acc:F9XLY4]
Mycgr3G48331	Mycgr3T48331		27	10	1384588	1386072	Putative uncharacterized protein [Source:UniProtKB/TrEMBL;Acc:F9XLY5]
Mycgr3G106023	Mycgr3T106023		27	10	1387337	1388027	Putative uncharacterized protein [Source:UniProtKB/TrEMBL;Acc:F9XLY6]
Mycgr3G96387	Mycgr3T96387		27	10	1391716	1396077	Putative uncharacterized protein [Source:UniProtKB/TrEMBL;Acc:F9XLY7]
Mycgr3G48290	Mycgr3T48290		27	10	1396439	1397586	Putative uncharacterized protein [Source:UniProtKB/TrEMBL;Acc:F9XLY8]
Mycgr3G96389	Mycgr3T96389		27	10	1433970	1434464	Putative uncharacterized protein [Source:UniProtKB/TrEMBL;Acc:F9XLY9]
Mycgr3G76564	Mycgr3T76564		27	10	1434564	1435817	Putative uncharacterized protein [Source:UniProtKB/TrEMBL;Acc:F9XLZ0]
Mycgr3G63387	Mycgr3T63387		27	10	1436111	1437155	Putative uncharacterized protein [Source:UniProtKB/TrEMBL;Acc:F9XLZ1]
Mycgr3G48855	Mycgr3T48855	CYP-46	27	10	1437567	1439416	Putative P450 monooxygenase [Source:UniProtKB/TrEMBL;Acc:F9XLZ2]
Mycgr3G76570	Mycgr3T76570		27	10	1440011	1441659	Putative major facilitator superfamily transporter [Source:UniProtKB/TrEMBL;Acc:F9XLZ3]
Mycgr3G48965	Mycgr3T48965	ALS2	27	10	1442061	1443747	5-aminolevulinate synthase [Source:UniProtKB/TrEMBL;Acc:F9XLZ4]
Mycgr3G48819	Mycgr3T48819		27	10	1444870	1445821	Putative uncharacterized protein [Source:UniProtKB/TrEMBL;Acc:F9XLZ5]
Mycgr3G49166	Mycgr3T49166	SPT3	27	10	1445965	1447668	Serine palmitoyl CoA transferase subunit LcbA [Source:UniProtKB/TrEMBL;Acc:F9XLZ6]
Mycgr3G101493	Mycgr3T101493	PKS5	27	10	1448653	1456017	Polyketide synthase [Source:UniProtKB/TrEMBL;Acc:F9XLZ7]
Mycgr3G48687	Mycgr3T48687	CYP-8	27	10	1460785	1462504	Putative P450 monooxygenase [Source:UniProtKB/TrEMBL;Acc:F9XLZ8]
Mycgr3G76577	Mycgr3T76577		27	10	1464720	1466107	Putative uncharacterized protein [Source:UniProtKB/TrEMBL;Acc:F9XLZ9]
Mycgr3G76579	Mycgr3T76579	CYP-19	27	10	1466514	1468337	Putative P450 monooxygenase [Source:UniProtKB/TrEMBL;Acc:F9XM00]
Mycgr3G29567	Mycgr3T29567		27	10	1468719	1468967	Putative uncharacterized protein [Source:UniProtKB/TrEMBL;Acc:F9XM01]
Mycgr3G49046	Mycgr3T49046		27	10	1469160	1469840	Putative uncharacterized protein [Source:UniProtKB/TrEMBL;Acc:F9XKS6]
Mycgr3G106026	Mycgr3T106026		27	10	1470613	1471303	Putative uncharacterized protein [Source:UniProtKB/TrEMBL;Acc:F9XKS7]
Mycgr3G96400	Mycgr3T96400		27	10	1473012	1474574	Putative uncharacterized protein [Source:UniProtKB/TrEMBL;Acc:F9XKS8]
Mycgr3G96401	Mycgr3T96401		27	10	1475101	1476009	Putative uncharacterized protein [Source:UniProtKB/TrEMBL;Acc:F9XKS9]
Mycgr3G96402	Mycgr3T96402		27	10	1476382	1477263	Putative uncharacterized protein [Source:UniProtKB/TrEMBL;Acc:F9XKT0]
Mycgr3G49158	Mycgr3T49158		27	10	1477645	1478863	Putative uncharacterized protein [Source:UniProtKB/TrEMBL;Acc:F9XKT1]
Mycgr3G48517	Mycgr3T48517		27	10	1479378	1480511	Putative uncharacterized protein [Source:UniProtKB/TrEMBL;Acc:F9XKT2]
Mycgr3G111204	Mycgr3T111204		28	11	393046	396384	Putative uncharacterized protein [Source:UniProtKB/TrEMBL;Acc:F9XMP8]
Mycgr3G76723	Mycgr3T76723		28	11	397325	399112	Putative uncharacterized protein [Source:UniProtKB/TrEMBL;Acc:F9XMP9]
Mycgr3G14773	Mycgr3T14773		28	11	400793	401899	Putative uncharacterized protein [Source:UniProtKB/TrEMBL;Acc:F9XMQ0]
Mycgr3G96536	Mycgr3T96536		28	11	404099	404649	Hydrophobin-like protein [Source:UniProtKB/TrEMBL;Acc:F9XMQ1]
Mycgr3G63538	Mycgr3T63538		28	11	406944	408438	Putative uncharacterized protein [Source:UniProtKB/TrEMBL;Acc:F9XMQ2]
Mycgr3G49555	Mycgr3T49555		28	11	409058	412465	Putative uncharacterized protein [Source:UniProtKB/TrEMBL;Acc:F9XMQ3]
Mycgr3G76728	Mycgr3T76728	MGCET1	28	11	413046	414907	3-dehydroquinate synthase [Source:UniProtKB/TrEMBL;Acc:F9XMQ4]
Mycgr3G106091	Mycgr3T106091		28	11	415550	417462	Putative uncharacterized protein [Source:UniProtKB/TrEMBL;Acc:F9XMQ5]
Mycgr3G96541	Mycgr3T96541		28	11	418281	420033	Putative uncharacterized protein [Source:UniProtKB/TrEMBL;Acc:F9XMQ6]
Mycgr3G49830	Mycgr3T49830		28	11	420161	423584	Putative uncharacterized protein [Source:UniProtKB/TrEMBL;Acc:F9XMQ7]
Mycgr3G96543	Mycgr3T96543		28	11	424893	425437	Hydrophobin-like protein [Source:UniProtKB/TrEMBL;Acc:F9XMQ8]
Mycgr3G96544	Mycgr3T96544		28	11	426962	429601	Putative uncharacterized protein [Source:UniProtKB/TrEMBL;Acc:F9XMQ9]
Mycgr3G50126	Mycgr3T50126		29	11	566694	567897	Putative uncharacterized protein [Source:UniProtKB/TrEMBL;Acc:F9XMV6]
Mycgr3G30084	Mycgr3T30084		29	11	568325	569131	Putative uncharacterized protein [Source:UniProtKB/TrEMBL;Acc:F9XMV7]
Mycgr3G111231	Mycgr3T111231		29	11	569124	569917	Putative uncharacterized protein [Source:UniProtKB/TrEMBL;Acc:F9XMV8]
Mycgr3G96588	Mycgr3T96588		29	11	570835	572265	Putative uncharacterized protein [Source:UniProtKB/TrEMBL;Acc:F9XMV9]
Mycgr3G50123	Mycgr3T50123		29	11	574401	576048	Putative uncharacterized protein [Source:UniProtKB/TrEMBL;Acc:F9XMW0]
Mycgr3G49914	Mycgr3T49914		29	11	578773	582075
Mycgr3G96591	Mycgr3T96591		29	11	584834	585795	Putative uncharacterized protein [Source:UniProtKB/TrEMBL;Acc:F9XMW2]
Mycgr3G96592	Mycgr3T96592	PKS1	29	11	586456	593034	Polyketide synthase [Source:UniProtKB/TrEMBL;Acc:F9XMW3]
Mycgr3G96593	Mycgr3T96593		29	11	595714	596031	Putative uncharacterized protein [Source:UniProtKB/TrEMBL;Acc:F9XMW4]
Mycgr3G87993	Mycgr3T87993		29	11	600309	603354	Putative uncharacterized protein [Source:UniProtKB/TrEMBL;Acc:F9XMW5]
Mycgr3G87994	Mycgr3T87994		29	11	604612	605471	Putative uncharacterized protein [Source:UniProtKB/TrEMBL;Acc:F9XMW6]
Mycgr3G111233	Mycgr3T111233		29	11	605976	607319	Putative uncharacterized protein [Source:UniProtKB/TrEMBL;Acc:F9XMW7]
Mycgr3G49783	Mycgr3T49783		29	11	608709	609611	Putative uncharacterized protein [Source:UniProtKB/TrEMBL;Acc:F9XMW8]
Mycgr3G111234	Mycgr3T111234		29	11	610113	611143	Putative uncharacterized protein [Source:UniProtKB/TrEMBL;Acc:F9XMW9]
Mycgr3G76868	Mycgr3T76868		30	11	823532	825074	Putative uncharacterized protein [Source:UniProtKB/TrEMBL;Acc:F9XN33]
Mycgr3G111263	Mycgr3T111263		30	11	825106	826450	Putative uncharacterized protein [Source:UniProtKB/TrEMBL;Acc:F9XN34]
Mycgr3G50053	Mycgr3T50053		30	11	827129	827794	Putative uncharacterized protein [Source:UniProtKB/TrEMBL;Acc:F9XN35]
Mycgr3G49627	Mycgr3T49627		30	11	830726	831888	Putative uncharacterized protein [Source:UniProtKB/TrEMBL;Acc:F9XN36]
Mycgr3G49848	Mycgr3T49848		30	11	834252	835785	Putative uncharacterized protein [Source:UniProtKB/TrEMBL;Acc:F9XN37]
Mycgr3G26999	Mycgr3T26999		30	11	836224	837131	Putative uncharacterized protein [Source:UniProtKB/TrEMBL;Acc:F9XN38]
Mycgr3G18448	Mycgr3T18448		30	11	840277	841109	Putative uncharacterized protein [Source:UniProtKB/TrEMBL;Acc:F9XN39]
Mycgr3G49896	Mycgr3T49896		30	11	843335	843535	Putative uncharacterized protein [Source:UniProtKB/TrEMBL;Acc:F9XN40]
Mycgr3G111265	Mycgr3T111265		30	11	844120	845322	Putative uncharacterized protein [Source:UniProtKB/TrEMBL;Acc:F9XN41]
Mycgr3G50095	Mycgr3T50095		30	11	849800	852913	Putative uncharacterized protein [Source:UniProtKB/TrEMBL;Acc:F9XN42]
Mycgr3G76870	Mycgr3T76870		30	11	855171	856904	Putative uncharacterized protein [Source:UniProtKB/TrEMBL;Acc:F9XN43]
Mycgr3G25825	Mycgr3T25825		30	11	857336	858307	Putative uncharacterized protein [Source:UniProtKB/TrEMBL;Acc:F9XN44]
Mycgr3G101589	Mycgr3T101589		30	11	859004	860179	Putative uncharacterized protein [Source:UniProtKB/TrEMBL;Acc:F9XN45]
Mycgr3G101590	Mycgr3T101590		30	11	862174	865923	Putative uncharacterized protein [Source:UniProtKB/TrEMBL;Acc:F9XN46]
Mycgr3G50050	Mycgr3T50050		30	11	865920	867230	Putative uncharacterized protein [Source:UniProtKB/TrEMBL;Acc:F9XN47]
Mycgr3G101591	Mycgr3T101591		30	11	867260	868675	Putative uncharacterized protein [Source:UniProtKB/TrEMBL;Acc:F9XN48]
Mycgr3G101592	Mycgr3T101592		30	11	869705	870823	Putative uncharacterized protein [Source:UniProtKB/TrEMBL;Acc:F9XN49]
Mycgr3G96672	Mycgr3T96672		30	11	877878	878879	Putative uncharacterized protein [Source:UniProtKB/TrEMBL;Acc:F9XN50]
Mycgr3G88038	Mycgr3T88038		30	11	880197	882172	Putative uncharacterized protein [Source:UniProtKB/TrEMBL;Acc:F9XN51]
Mycgr3G63693	Mycgr3T63693		30	11	883296	885183	Putative uncharacterized protein [Source:UniProtKB/TrEMBL;Acc:F9XN52]
Mycgr3G49843	Mycgr3T49843		30	11	886580	888062	Putative uncharacterized protein [Source:UniProtKB/TrEMBL;Acc:F9XN53]
Mycgr3G106132	Mycgr3T106132		30	11	893154	893639	Putative uncharacterized protein [Source:UniProtKB/TrEMBL;Acc:F9XN54]
Mycgr3G96676	Mycgr3T96676		30	11	894840	896366	Putative uncharacterized protein [Source:UniProtKB/TrEMBL;Acc:F9XN55]
Mycgr3G96677	Mycgr3T96677		30	11	897216	898548	Putative uncharacterized protein [Source:UniProtKB/TrEMBL;Acc:F9XN56]
Mycgr3G63697	Mycgr3T63697		30	11	901386	902957	Putative uncharacterized protein [Source:UniProtKB/TrEMBL;Acc:F9XN57]
Mycgr3G106133	Mycgr3T106133		30	11	903205	903799	Putative uncharacterized protein [Source:UniProtKB/TrEMBL;Acc:F9XN58]
Mycgr3G29441	Mycgr3T29441		30	11	905328	905597	Putative uncharacterized protein [Source:UniProtKB/TrEMBL;Acc:F9XN59]
Mycgr3G76890	Mycgr3T76890		30	11	906075	908865	Putative uncharacterized protein [Source:UniProtKB/TrEMBL;Acc:F9XN60]
Mycgr3G76893	Mycgr3T76893		30	11	908581	913435	Putative uncharacterized protein [Source:UniProtKB/TrEMBL;Acc:F9XN61]
Mycgr3G63707	Mycgr3T63707		30	11	915662	917882	Putative uncharacterized protein [Source:UniProtKB/TrEMBL;Acc:F9XN62]
Mycgr3G101693	Mycgr3T101693	MGLAC5	31	12	157368	159218	Putative beta-galactosidase glycoside hydrolase family 35 [Source:UniProtKB/TrEMBL;Acc:F9XPE7]
Mycgr3G50352	Mycgr3T50352		31	12	159958	161713	Putative uncharacterized protein [Source:UniProtKB/TrEMBL;Acc:F9XPE8]
Mycgr3G50311	Mycgr3T50311		31	12	161784	162926	Putative uncharacterized protein [Source:UniProtKB/TrEMBL;Acc:F9XPE9]
Mycgr3G101694	Mycgr3T101694		31	12	163490	164961	Putative uncharacterized protein [Source:UniProtKB/TrEMBL;Acc:F9XPF0]
Mycgr3G88181	Mycgr3T88181		31	12	165058	167679	Putative uncharacterized protein [Source:UniProtKB/TrEMBL;Acc:F9XPF1]
Mycgr3G77196	Mycgr3T77196	MGRHA1	31	12	168340	170199	Putative endo-rhamnogalacturonase [Source:UniProtKB/TrEMBL;Acc:F9XPF2]
Mycgr3G50851	Mycgr3T50851		31	12	170866	172332	Putative uncharacterized protein [Source:UniProtKB/TrEMBL;Acc:F9XPF3]
Mycgr3G96900	Mycgr3T96900		31	12	172719	176623	Putative uncharacterized protein [Source:UniProtKB/TrEMBL;Acc:F9XPF4]
Mycgr3G106257	Mycgr3T106257		31	12	176773	177370	Putative uncharacterized protein [Source:UniProtKB/TrEMBL;Acc:F9XPF5]
Mycgr3G106260	Mycgr3T106260		31	12	179276	180049	Putative uncharacterized protein [Source:UniProtKB/TrEMBL;Acc:F9XPF6]
Mycgr3G96901	Mycgr3T96901		31	12	181724	182128	Putative uncharacterized protein [Source:UniProtKB/TrEMBL;Acc:F9XPF7]
Mycgr3G96902	Mycgr3T96902		31	12	184622	186648	Putative uncharacterized protein [Source:UniProtKB/TrEMBL;Acc:F9XPF8]
Mycgr3G96903	Mycgr3T96903		31	12	187387	187871	Putative uncharacterized protein [Source:UniProtKB/TrEMBL;Acc:F9XPF9]
Mycgr3G96904	Mycgr3T96904		31	12	188489	189524	Putative uncharacterized protein [Source:UniProtKB/TrEMBL;Acc:F9XPG0]
Mycgr3G50503	Mycgr3T50503		31	12	194272	195467	Putative uncharacterized protein [Source:UniProtKB/TrEMBL;Acc:F9XPG1]
Mycgr3G77304	Mycgr3T77304		32	12	434096	437508	Putative uncharacterized protein [Source:UniProtKB/TrEMBL;Acc:F9XNH7]
Mycgr3G77308	Mycgr3T77308		32	12	438803	442618	Ras guanine-nucleotide exchange protein [Source:UniProtKB/TrEMBL;Acc:F9XNH8]
Mycgr3G111436	Mycgr3T111436		32	12	449738	450556	CH5 domain-containing protein [Source:UniProtKB/TrEMBL;Acc:F9XNH9]
Mycgr3G88222	Mycgr3T88222		32	12	450788	452175	Putative uncharacterized protein [Source:UniProtKB/TrEMBL;Acc:F9XNI0]
Mycgr3G77312	Mycgr3T77312		32	12	452443	456987	Non-ribosomal peptide synthetase-like protein [Source:UniProtKB/TrEMBL;Acc:F9XNI1]
Mycgr3G111438	Mycgr3T111438	BPL	32	12	458468	459824	Biotin protein ligase [Source:UniProtKB/TrEMBL;Acc:F9XNI2]
Mycgr3G111439	Mycgr3T111439		32	12	460125	462432	Putative uncharacterized protein [Source:UniProtKB/TrEMBL;Acc:F9XNI3]
Mycgr3G96981	Mycgr3T96981		32	12	464283	465680	Putative uncharacterized protein [Source:UniProtKB/TrEMBL;Acc:F9XNI4]
Mycgr3G50361	Mycgr3T50361		32	12	471738	471899	Putative uncharacterized protein [Source:UniProtKB/TrEMBL;Acc:F9XNI5]
Mycgr3G106502	Mycgr3T106502		33	13	656107	656761	Putative uncharacterized protein [Source:UniProtKB/TrEMBL;Acc:F9XQ53]
Mycgr3G51378	Mycgr3T51378		33	13	657491	658485	Putative uncharacterized protein [Source:UniProtKB/TrEMBL;Acc:F9XQ54]
Mycgr3G97416	Mycgr3T97416		33	13	659626	661284	Putative uncharacterized protein [Source:UniProtKB/TrEMBL;Acc:F9XQ55]
Mycgr3G88451	Mycgr3T88451		33	13	661521	662343	Putative uncharacterized protein [Source:UniProtKB/TrEMBL;Acc:F9XQ56]
Mycgr3G64667	Mycgr3T64667		33	13	663290	664098	Putative uncharacterized protein [Source:UniProtKB/TrEMBL;Acc:F9XQ57]
Mycgr3G97419	Mycgr3T97419		33	13	664709	668989	Putative uncharacterized protein [Source:UniProtKB/TrEMBL;Acc:F9XQ58]
Mycgr3G77869	Mycgr3T77869		33	13	669641	671484	Putative uncharacterized protein [Source:UniProtKB/TrEMBL;Acc:F9XQ59]
Mycgr3G12260	Mycgr3T12260		33	13	672732	674537	Putative uncharacterized protein [Source:UniProtKB/TrEMBL;Acc:F9XQ60]
Mycgr3G64677	Mycgr3T64677		33	13	674981	675801	Putative uncharacterized protein [Source:UniProtKB/TrEMBL;Acc:F9XQ61]
Mycgr3G106509	Mycgr3T106509		33	13	675800	676819	Putative uncharacterized protein [Source:UniProtKB/TrEMBL;Acc:F9XQ62]
Mycgr3G51018	Mycgr3T51018	PKS8	33	13	679175	687407	Polyketide synthase [Source:UniProtKB/TrEMBL;Acc:F9XQ63]
Mycgr3G31035	Mycgr3T31035	CYP72	33	13	690371	690640	Putative P450 monooxygenase [Source:UniProtKB/TrEMBL;Acc:F9XQ64]
Mycgr3G88456	Mycgr3T88456	MGAMY1	33	13	692328	694049	Putative alpha-amylase [Source:UniProtKB/TrEMBL;Acc:F9XQ65]
Mycgr3G97426	Mycgr3T97426		33	13	695275	696221	Putative uncharacterized protein [Source:UniProtKB/TrEMBL;Acc:F9XQ66]
Mycgr3G106512	Mycgr3T106512		33	13	696411	697513	Putative uncharacterized protein [Source:UniProtKB/TrEMBL;Acc:F9XQ67]
Mycgr3G77882	Mycgr3T77882		33	13	703194	707507	Putative uncharacterized protein [Source:UniProtKB/TrEMBL;Acc:F9XQ68]
Mycgr3G101885	Mycgr3T101885	CYP-45	33	13	708218	712077	Putative P450 monooxygenase [Source:UniProtKB/TrEMBL;Acc:F9XQ69]
Mycgr3G97526	Mycgr3T97526		34	13	1116277	1116950	Putative uncharacterized protein [Source:UniProtKB/TrEMBL;Acc:F9XQH9]
Mycgr3G97527	Mycgr3T97527		34	13	1118153	1121027	Putative uncharacterized protein [Source:UniProtKB/TrEMBL;Acc:F9XQI0]
Mycgr3G31113	Mycgr3T31113		34	13	1123599	1123835	Putative uncharacterized protein [Source:UniProtKB/TrEMBL;Acc:F9XQI1]
Mycgr3G51545	Mycgr3T51545		34	13	1126071	1128010	Putative uncharacterized protein [Source:UniProtKB/TrEMBL;Acc:F9XQI2]
Mycgr3G101921	Mycgr3T101921		34	13	1128226	1131608	Putative uncharacterized protein [Source:UniProtKB/TrEMBL;Acc:F9XQI3]
Mycgr3G106573	Mycgr3T106573		34	13	1132526	1133982	Putative uncharacterized protein [Source:UniProtKB/TrEMBL;Acc:F9XQI4]
Mycgr3G12838	Mycgr3T12838		34	13	1134425	1136156	Putative uncharacterized protein [Source:UniProtKB/TrEMBL;Acc:F9XQI5]
Mycgr3G111728	Mycgr3T111728		34	13	1138015	1139970	Putative uncharacterized protein [Source:UniProtKB/TrEMBL;Acc:F9XQI6]

## Sheet: Sheet1
Mycgr3G111204	Mycgr3T111204		28	11	393046	396384	Putative uncharacterized protein [Source:UniProtKB/TrEMBL;Acc:F9XMP8]
Mycgr3G76723	Mycgr3T76723		28	11	397325	399112	Putative uncharacterized protein [Source:UniProtKB/TrEMBL;Acc:F9XMP9]										1	1	:	2172553	:	2212738	1:2172553:2212738
Mycgr3G14773	Mycgr3T14773		28	11	400793	401899	Putative uncharacterized protein [Source:UniProtKB/TrEMBL;Acc:F9XMQ0]										2	1	:	2306586	:	2310597	1:2306586:2310597
Mycgr3G96536	Mycgr3T96536		28	11	404099	404649	Hydrophobin-like protein [Source:UniProtKB/TrEMBL;Acc:F9XMQ1]										3	1	:	2366583	:	2438578	1:2366583:2438578
Mycgr3G63538	Mycgr3T63538		28	11	406944	408438	Putative uncharacterized protein [Source:UniProtKB/TrEMBL;Acc:F9XMQ2]										4	1	:	3518416	:	3535837	1:3518416:3535837
Mycgr3G49555	Mycgr3T49555		28	11	409058	412465	Putative uncharacterized protein [Source:UniProtKB/TrEMBL;Acc:F9XMQ3]										5	1	:	3821874	:	3860702	1:3821874:3860702
Mycgr3G76728	Mycgr3T76728	MGCET1	28	11	413046	414907	3-dehydroquinate synthase [Source:UniProtKB/TrEMBL;Acc:F9XMQ4]										6	1	:	5128643	:	5192491	1:5128643:5192491
Mycgr3G106091	Mycgr3T106091		28	11	415550	417462	Putative uncharacterized protein [Source:UniProtKB/TrEMBL;Acc:F9XMQ5]										7	1	:	5513274	:	5566181	1:5513274:5566181
Mycgr3G96541	Mycgr3T96541		28	11	418281	420033	Putative uncharacterized protein [Source:UniProtKB/TrEMBL;Acc:F9XMQ6]										8	2	:	31258	:	149728	2:31258:149728
Mycgr3G49830	Mycgr3T49830		28	11	420161	423584	Putative uncharacterized protein [Source:UniProtKB/TrEMBL;Acc:F9XMQ7]										9	2	:	222377	:	310014	2:222377:310014
Mycgr3G96543	Mycgr3T96543		28	11	424893	425437	Hydrophobin-like protein [Source:UniProtKB/TrEMBL;Acc:F9XMQ8]										10	2	:	420337	:	471819	2:420337:471819
Mycgr3G96544	Mycgr3T96544		28	11	426962	429601	Putative uncharacterized protein [Source:UniProtKB/TrEMBL;Acc:F9XMQ9]										11	2	:	1008626	:	1058615	2:1008626:1058615
Mycgr3G50126	Mycgr3T50126		29	11	566694	567897	Putative uncharacterized protein [Source:UniProtKB/TrEMBL;Acc:F9XMV6]										12	2	:	1934751	:	2046004	2:1934751:2046004
Mycgr3G30084	Mycgr3T30084		29	11	568325	569131	Putative uncharacterized protein [Source:UniProtKB/TrEMBL;Acc:F9XMV7]										13	3	:	3181477	:	3213160	3:3181477:3213160
Mycgr3G111231	Mycgr3T111231		29	11	569124	569917	Putative uncharacterized protein [Source:UniProtKB/TrEMBL;Acc:F9XMV8]										14	4	:	12877	:	43949	4:12877:43949
Mycgr3G96588	Mycgr3T96588		29	11	570835	572265	Putative uncharacterized protein [Source:UniProtKB/TrEMBL;Acc:F9XMV9]										15	5	:	85463	:	149465	5:85463:149465
Mycgr3G50123	Mycgr3T50123		29	11	574401	576048	Putative uncharacterized protein [Source:UniProtKB/TrEMBL;Acc:F9XMW0]										16	5	:	1291545	:	1380182	5:1291545:1380182
Mycgr3G49914	Mycgr3T49914		29	11	578773	582075											17	6	:	72339	:	170251	6:72339:170251
Mycgr3G96591	Mycgr3T96591		29	11	584834	585795	Putative uncharacterized protein [Source:UniProtKB/TrEMBL;Acc:F9XMW2]										18	6	:	283399	:	352537	6:283399:352537
Mycgr3G96592	Mycgr3T96592	PKS1	29	11	586456	593034	Polyketide synthase [Source:UniProtKB/TrEMBL;Acc:F9XMW3]										19	6	:	1808394	:	1845239	6:1808394:1845239
Mycgr3G96593	Mycgr3T96593		29	11	595714	596031	Putative uncharacterized protein [Source:UniProtKB/TrEMBL;Acc:F9XMW4]										20	6	:	2243873	:	2278779	6:2243873:2278779
Mycgr3G87993	Mycgr3T87993		29	11	600309	603354	Putative uncharacterized protein [Source:UniProtKB/TrEMBL;Acc:F9XMW5]										21	7	:	2566479	:	2608068	7:2566479:2608068
Mycgr3G87994	Mycgr3T87994		29	11	604612	605471	Putative uncharacterized protein [Source:UniProtKB/TrEMBL;Acc:F9XMW6]										22	8	:	2346378	:	2374211	8:2346378:2374211
Mycgr3G111233	Mycgr3T111233		29	11	605976	607319	Putative uncharacterized protein [Source:UniProtKB/TrEMBL;Acc:F9XMW7]										23	9	:	483924	:	714190	9:483924:714190
Mycgr3G49783	Mycgr3T49783		29	11	608709	609611	Putative uncharacterized protein [Source:UniProtKB/TrEMBL;Acc:F9XMW8]										24	9	:	1474679	:	1516611	9:1474679:1516611
Mycgr3G111234	Mycgr3T111234		29	11	610113	611143	Putative uncharacterized protein [Source:UniProtKB/TrEMBL;Acc:F9XMW9]										25	10	:	341276	:	419193	10:341276:419193
Mycgr3G76868	Mycgr3T76868		30	11	823532	825074	Putative uncharacterized protein [Source:UniProtKB/TrEMBL;Acc:F9XN33]										26	10	:	425702	:	485734	10:425702:485734
Mycgr3G111263	Mycgr3T111263		30	11	825106	826450	Putative uncharacterized protein [Source:UniProtKB/TrEMBL;Acc:F9XN34]										27	10	:	1274562	:	1480511	10:1274562:1480511
Mycgr3G50053	Mycgr3T50053		30	11	827129	827794	Putative uncharacterized protein [Source:UniProtKB/TrEMBL;Acc:F9XN35]										28	11	:	393046	:	429601	11:393046:429601
Mycgr3G49627	Mycgr3T49627		30	11	830726	831888	Putative uncharacterized protein [Source:UniProtKB/TrEMBL;Acc:F9XN36]										29	11	:	566694	:	611143	11:566694:611143
Mycgr3G49848	Mycgr3T49848		30	11	834252	835785	Putative uncharacterized protein [Source:UniProtKB/TrEMBL;Acc:F9XN37]										30	11	:	823532	:	917882	11:823532:917882
Mycgr3G26999	Mycgr3T26999		30	11	836224	837131	Putative uncharacterized protein [Source:UniProtKB/TrEMBL;Acc:F9XN38]										31	12	:	157368	:	195467	12:157368:195467
Mycgr3G18448	Mycgr3T18448		30	11	840277	841109	Putative uncharacterized protein [Source:UniProtKB/TrEMBL;Acc:F9XN39]										32	12	:	434096	:	471899	12:434096:471899
Mycgr3G49896	Mycgr3T49896		30	11	843335	843535	Putative uncharacterized protein [Source:UniProtKB/TrEMBL;Acc:F9XN40]										33	13	:	656107	:	712077	13:656107:712077
Mycgr3G111265	Mycgr3T111265		30	11	844120	845322	Putative uncharacterized protein [Source:UniProtKB/TrEMBL;Acc:F9XN41]										34	13	:	1116277	:	1139970	13:1116277:1139970
Mycgr3G50095	Mycgr3T50095		30	11	849800	852913	Putative uncharacterized protein [Source:UniProtKB/TrEMBL;Acc:F9XN42]
Mycgr3G76870	Mycgr3T76870		30	11	855171	856904	Putative uncharacterized protein [Source:UniProtKB/TrEMBL;Acc:F9XN43]
Mycgr3G25825	Mycgr3T25825		30	11	857336	858307	Putative uncharacterized protein [Source:UniProtKB/TrEMBL;Acc:F9XN44]
Mycgr3G101589	Mycgr3T101589		30	11	859004	860179	Putative uncharacterized protein [Source:UniProtKB/TrEMBL;Acc:F9XN45]
Mycgr3G101590	Mycgr3T101590		30	11	862174	865923	Putative uncharacterized protein [Source:UniProtKB/TrEMBL;Acc:F9XN46]
Mycgr3G50050	Mycgr3T50050		30	11	865920	867230	Putative uncharacterized protein [Source:UniProtKB/TrEMBL;Acc:F9XN47]
Mycgr3G101591	Mycgr3T101591		30	11	867260	868675	Putative uncharacterized protein [Source:UniProtKB/TrEMBL;Acc:F9XN48]
Mycgr3G101592	Mycgr3T101592		30	11	869705	870823	Putative uncharacterized protein [Source:UniProtKB/TrEMBL;Acc:F9XN49]
Mycgr3G96672	Mycgr3T96672		30	11	877878	878879	Putative uncharacterized protein [Source:UniProtKB/TrEMBL;Acc:F9XN50]
Mycgr3G88038	Mycgr3T88038		30	11	880197	882172	Putative uncharacterized protein [Source:UniProtKB/TrEMBL;Acc:F9XN51]
Mycgr3G63693	Mycgr3T63693		30	11	883296	885183	Putative uncharacterized protein [Source:UniProtKB/TrEMBL;Acc:F9XN52]
Mycgr3G49843	Mycgr3T49843		30	11	886580	888062	Putative uncharacterized protein [Source:UniProtKB/TrEMBL;Acc:F9XN53]
Mycgr3G106132	Mycgr3T106132		30	11	893154	893639	Putative uncharacterized protein [Source:UniProtKB/TrEMBL;Acc:F9XN54]
Mycgr3G96676	Mycgr3T96676		30	11	894840	896366	Putative uncharacterized protein [Source:UniProtKB/TrEMBL;Acc:F9XN55]
Mycgr3G96677	Mycgr3T96677		30	11	897216	898548	Putative uncharacterized protein [Source:UniProtKB/TrEMBL;Acc:F9XN56]
Mycgr3G63697	Mycgr3T63697		30	11	901386	902957	Putative uncharacterized protein [Source:UniProtKB/TrEMBL;Acc:F9XN57]
Mycgr3G106133	Mycgr3T106133		30	11	903205	903799	Putative uncharacterized protein [Source:UniProtKB/TrEMBL;Acc:F9XN58]
Mycgr3G29441	Mycgr3T29441		30	11	905328	905597	Putative uncharacterized protein [Source:UniProtKB/TrEMBL;Acc:F9XN59]
Mycgr3G76890	Mycgr3T76890		30	11	906075	908865	Putative uncharacterized protein [Source:UniProtKB/TrEMBL;Acc:F9XN60]
Mycgr3G76893	Mycgr3T76893		30	11	908581	913435	Putative uncharacterized protein [Source:UniProtKB/TrEMBL;Acc:F9XN61]
Mycgr3G63707	Mycgr3T63707		30	11	915662	917882	Putative uncharacterized protein [Source:UniProtKB/TrEMBL;Acc:F9XN62]
Mycgr3G101693	Mycgr3T101693	MGLAC5	31	12	157368	159218	Putative beta-galactosidase glycoside hydrolase family 35 [Source:UniProtKB/TrEMBL;Acc:F9XPE7]
Mycgr3G50352	Mycgr3T50352		31	12	159958	161713	Putative uncharacterized protein [Source:UniProtKB/TrEMBL;Acc:F9XPE8]
Mycgr3G50311	Mycgr3T50311		31	12	161784	162926	Putative uncharacterized protein [Source:UniProtKB/TrEMBL;Acc:F9XPE9]
Mycgr3G101694	Mycgr3T101694		31	12	163490	164961	Putative uncharacterized protein [Source:UniProtKB/TrEMBL;Acc:F9XPF0]
Mycgr3G88181	Mycgr3T88181		31	12	165058	167679	Putative uncharacterized protein [Source:UniProtKB/TrEMBL;Acc:F9XPF1]
Mycgr3G77196	Mycgr3T77196	MGRHA1	31	12	168340	170199	Putative endo-rhamnogalacturonase [Source:UniProtKB/TrEMBL;Acc:F9XPF2]
Mycgr3G50851	Mycgr3T50851		31	12	170866	172332	Putative uncharacterized protein [Source:UniProtKB/TrEMBL;Acc:F9XPF3]
Mycgr3G96900	Mycgr3T96900		31	12	172719	176623	Putative uncharacterized protein [Source:UniProtKB/TrEMBL;Acc:F9XPF4]
Mycgr3G106257	Mycgr3T106257		31	12	176773	177370	Putative uncharacterized protein [Source:UniProtKB/TrEMBL;Acc:F9XPF5]
Mycgr3G106260	Mycgr3T106260		31	12	179276	180049	Putative uncharacterized protein [Source:UniProtKB/TrEMBL;Acc:F9XPF6]
Mycgr3G96901	Mycgr3T96901		31	12	181724	182128	Putative uncharacterized protein [Source:UniProtKB/TrEMBL;Acc:F9XPF7]
Mycgr3G96902	Mycgr3T96902		31	12	184622	186648	Putative uncharacterized protein [Source:UniProtKB/TrEMBL;Acc:F9XPF8]
Mycgr3G96903	Mycgr3T96903		31	12	187387	187871	Putative uncharacterized protein [Source:UniProtKB/TrEMBL;Acc:F9XPF9]
Mycgr3G96904	Mycgr3T96904		31	12	188489	189524	Putative uncharacterized protein [Source:UniProtKB/TrEMBL;Acc:F9XPG0]
Mycgr3G50503	Mycgr3T50503		31	12	194272	195467	Putative uncharacterized protein [Source:UniProtKB/TrEMBL;Acc:F9XPG1]
Mycgr3G77304	Mycgr3T77304		32	12	434096	437508	Putative uncharacterized protein [Source:UniProtKB/TrEMBL;Acc:F9XNH7]
Mycgr3G77308	Mycgr3T77308		32	12	438803	442618	Ras guanine-nucleotide exchange protein [Source:UniProtKB/TrEMBL;Acc:F9XNH8]
Mycgr3G111436	Mycgr3T111436		32	12	449738	450556	CH5 domain-containing protein [Source:UniProtKB/TrEMBL;Acc:F9XNH9]
Mycgr3G88222	Mycgr3T88222		32	12	450788	452175	Putative uncharacterized protein [Source:UniProtKB/TrEMBL;Acc:F9XNI0]
Mycgr3G77312	Mycgr3T77312		32	12	452443	456987	Non-ribosomal peptide synthetase-like protein [Source:UniProtKB/TrEMBL;Acc:F9XNI1]
Mycgr3G111438	Mycgr3T111438	BPL	32	12	458468	459824	Biotin protein ligase [Source:UniProtKB/TrEMBL;Acc:F9XNI2]
Mycgr3G111439	Mycgr3T111439		32	12	460125	462432	Putative uncharacterized protein [Source:UniProtKB/TrEMBL;Acc:F9XNI3]
Mycgr3G96981	Mycgr3T96981		32	12	464283	465680	Putative uncharacterized protein [Source:UniProtKB/TrEMBL;Acc:F9XNI4]
Mycgr3G50361	Mycgr3T50361		32	12	471738	471899	Putative uncharacterized protein [Source:UniProtKB/TrEMBL;Acc:F9XNI5]
Mycgr3G106502	Mycgr3T106502		33	13	656107	656761	Putative uncharacterized protein [Source:UniProtKB/TrEMBL;Acc:F9XQ53]
Mycgr3G51378	Mycgr3T51378		33	13	657491	658485	Putative uncharacterized protein [Source:UniProtKB/TrEMBL;Acc:F9XQ54]
Mycgr3G97416	Mycgr3T97416		33	13	659626	661284	Putative uncharacterized protein [Source:UniProtKB/TrEMBL;Acc:F9XQ55]
Mycgr3G88451	Mycgr3T88451		33	13	661521	662343	Putative uncharacterized protein [Source:UniProtKB/TrEMBL;Acc:F9XQ56]
Mycgr3G64667	Mycgr3T64667		33	13	663290	664098	Putative uncharacterized protein [Source:UniProtKB/TrEMBL;Acc:F9XQ57]
Mycgr3G97419	Mycgr3T97419		33	13	664709	668989	Putative uncharacterized protein [Source:UniProtKB/TrEMBL;Acc:F9XQ58]
Mycgr3G77869	Mycgr3T77869		33	13	669641	671484	Putative uncharacterized protein [Source:UniProtKB/TrEMBL;Acc:F9XQ59]
Mycgr3G12260	Mycgr3T12260		33	13	672732	674537	Putative uncharacterized protein [Source:UniProtKB/TrEMBL;Acc:F9XQ60]
Mycgr3G64677	Mycgr3T64677		33	13	674981	675801	Putative uncharacterized protein [Source:UniProtKB/TrEMBL;Acc:F9XQ61]
Mycgr3G106509	Mycgr3T106509		33	13	675800	676819	Putative uncharacterized protein [Source:UniProtKB/TrEMBL;Acc:F9XQ62]
Mycgr3G51018	Mycgr3T51018	PKS8	33	13	679175	687407	Polyketide synthase [Source:UniProtKB/TrEMBL;Acc:F9XQ63]
Mycgr3G31035	Mycgr3T31035	CYP72	33	13	690371	690640	Putative P450 monooxygenase [Source:UniProtKB/TrEMBL;Acc:F9XQ64]
Mycgr3G88456	Mycgr3T88456	MGAMY1	33	13	692328	694049	Putative alpha-amylase [Source:UniProtKB/TrEMBL;Acc:F9XQ65]
Mycgr3G97426	Mycgr3T97426		33	13	695275	696221	Putative uncharacterized protein [Source:UniProtKB/TrEMBL;Acc:F9XQ66]
Mycgr3G106512	Mycgr3T106512		33	13	696411	697513	Putative uncharacterized protein [Source:UniProtKB/TrEMBL;Acc:F9XQ67]
Mycgr3G77882	Mycgr3T77882		33	13	703194	707507	Putative uncharacterized protein [Source:UniProtKB/TrEMBL;Acc:F9XQ68]
Mycgr3G101885	Mycgr3T101885	CYP-45	33	13	708218	712077	Putative P450 monooxygenase [Source:UniProtKB/TrEMBL;Acc:F9XQ69]
Mycgr3G97526	Mycgr3T97526		34	13	1116277	1116950	Putative uncharacterized protein [Source:UniProtKB/TrEMBL;Acc:F9XQH9]
Mycgr3G97527	Mycgr3T97527		34	13	1118153	1121027	Putative uncharacterized protein [Source:UniProtKB/TrEMBL;Acc:F9XQI0]
Mycgr3G31113	Mycgr3T31113		34	13	1123599	1123835	Putative uncharacterized protein [Source:UniProtKB/TrEMBL;Acc:F9XQI1]
Mycgr3G51545	Mycgr3T51545		34	13	1126071	1128010	Putative uncharacterized protein [Source:UniProtKB/TrEMBL;Acc:F9XQI2]
Mycgr3G101921	Mycgr3T101921		34	13	1128226	1131608	Putative uncharacterized protein [Source:UniProtKB/TrEMBL;Acc:F9XQI3]
Mycgr3G106573	Mycgr3T106573		34	13	1132526	1133982	Putative uncharacterized protein [Source:UniProtKB/TrEMBL;Acc:F9XQI4]
Mycgr3G12838	Mycgr3T12838		34	13	1134425	1136156	Putative uncharacterized protein [Source:UniProtKB/TrEMBL;Acc:F9XQI5]
Mycgr3G111728	Mycgr3T111728		34	13	1138015	1139970	Putative uncharacterized protein [Source:UniProtKB/TrEMBL;Acc:F9XQI6]
