# Supplementary material for: In silico prediction and characterization of secondary metabolite biosynthetic gene clusters in the wheat pathogen Zymoseptoria tritici
Source: BMC Genomics. 2017 Aug 17;18:631. doi: 10.1186/s12864-017-3969-y (PMC5561558; doi:10.1186/s12864-017-3969-y)
Supplement: Supplementary file 5 — Genes encoding predicted ABC or MFS transporters located in putative secondary metabolite clusters. (XLSX 13 kb) [file 12864_2017_3969_MOESM5_ESM.xlsx]

## Sheet: Sheet2
Gene stable ID	Transcript stable ID	Gene name	Cluster number Table 1	Chromosome/scaffold name	Gene start (bp)	Gene end (bp)	Gene description
Mycgr3G65725	Mycgr3T65725		1	1	2189682	2191185	Putative uncharacterized protein [Source:UniProtKB/TrEMBL;Acc:F9X001]
Mycgr3G102585	Mycgr3T102585		4	1	3522197	3523306	Putative uncharacterized protein [Source:UniProtKB/TrEMBL;Acc:F9WZC8]
Mycgr3G66489	Mycgr3T66489		4	1	3534041	3535837	Putative uncharacterized protein [Source:UniProtKB/TrEMBL;Acc:F9WZD4]
Mycgr3G34756	Mycgr3T34756		6	1	5141421	5142547	Putative uncharacterized protein [Source:UniProtKB/TrEMBL;Acc:F9WX30]
Mycgr3G32616	Mycgr3T32616		6	1	5162955	5164817	Putative uncharacterized protein [Source:UniProtKB/TrEMBL;Acc:F9WX37]
Mycgr3G33784	Mycgr3T33784		6	1	5185615	5187163	ABC transporter-like protein [Source:UniProtKB/TrEMBL;Acc:F9WX47]
Mycgr3G67467	Mycgr3T67467		7	1	5524934	5526679	Putative uncharacterized protein [Source:UniProtKB/TrEMBL;Acc:F9X1G4]
Mycgr3G67469	Mycgr3T67469		7	1	5530156	5532229	Putative uncharacterized protein [Source:UniProtKB/TrEMBL;Acc:F9X1G7]
Mycgr3G34954	Mycgr3T34954		7	1	5550950	5552735	Putative major facilitator superfamily transporter [Source:UniProtKB/TrEMBL;Acc:F9X1H2]
Mycgr3G67680	Mycgr3T67680		8	2	41117	43119	Putative uncharacterized protein [Source:UniProtKB/TrEMBL;Acc:F9X3A8]
Mycgr3G107812	Mycgr3T107812		8	2	98374	99085	Putative uncharacterized protein [Source:UniProtKB/TrEMBL;Acc:F9X1Y0]
Mycgr3G84369	Mycgr3T84369		8	2	103528	107876
Mycgr3G67785	Mycgr3T67785		10	2	433742	437702	Putative ABC transporter [Source:UniProtKB/TrEMBL;Acc:F9X2M3]
Mycgr3G67791	Mycgr3T67791		10	2	456769	458726	Putative uncharacterized protein [Source:UniProtKB/TrEMBL;Acc:F9X2M7]
Mycgr3G90404	Mycgr3T90404		10	2	459143	460416	Putative uncharacterized protein [Source:UniProtKB/TrEMBL;Acc:F9X2M8]
Mycgr3G35932	Mycgr3T35932		11	2	1010594	1012246	Putative uncharacterized protein [Source:UniProtKB/TrEMBL;Acc:F9X2P9]
Mycgr3G84494	Mycgr3T84494		11	2	1014611	1016256	Putative major facilitator superfamily transporter [Source:UniProtKB/TrEMBL;Acc:F9X2Q1]
Mycgr3G9942	Mycgr3T9942		11	2	1048443	1052480	Putative ABC transporter [Source:UniProtKB/TrEMBL;Acc:F9X2Q9]
Mycgr3G23761	Mycgr3T23761		11	2	1057230	1058615	Putative uncharacterized protein [Source:UniProtKB/TrEMBL;Acc:F9X2R0]
Mycgr3G108865	Mycgr3T108865		13	3	3192513	3194129	Putative uncharacterized protein [Source:UniProtKB/TrEMBL;Acc:F9X743]
Mycgr3G41235	Mycgr3T41235		14	4	36524	40624	Putative ABC transporter [Source:UniProtKB/TrEMBL;Acc:F9X9V4]
Mycgr3G99766	Mycgr3T99766	MFS	14	4	41682	43949	MFS1 putative major facilitator superfamily transporter [Source:UniProtKB/TrEMBL;Acc:F9X9V5]
Mycgr3G85918	Mycgr3T85918		15	5	85463	87322	Putative uncharacterized protein [Source:UniProtKB/TrEMBL;Acc:F9XAH1]
Mycgr3G86328	Mycgr3T86328		17	6	76073	77900	Putative uncharacterized protein [Source:UniProtKB/TrEMBL;Acc:F9XE22]
Mycgr3G43925	Mycgr3T43925		17	6	84106	86260	Putative uncharacterized protein [Source:UniProtKB/TrEMBL;Acc:F9XE26]
Mycgr3G109703	Mycgr3T109703		17	6	148845	150747	Putative major facilitator superfamily transporter [Source:UniProtKB/TrEMBL;Acc:F9XE47]
Mycgr3G44453	Mycgr3T44453		18	6	291577	293012	Putative uncharacterized protein [Source:UniProtKB/TrEMBL;Acc:F9XED7]
Mycgr3G23069	Mycgr3T23069		18	6	321402	322897	Putative major facilitator superfamily transporter [Source:UniProtKB/TrEMBL;Acc:F9XEF0]
Mycgr3G60318	Mycgr3T60318		20	6	2255835	2257928	Putative uncharacterized protein [Source:UniProtKB/TrEMBL;Acc:F9XE59]
Mycgr3G45489	Mycgr3T45489		21	7	2577096	2579147	Putative uncharacterized protein [Source:UniProtKB/TrEMBL;Acc:F9XFI5]
Mycgr3G75240	Mycgr3T75240		22	8	2351312	2352800	Putative uncharacterized protein [Source:UniProtKB/TrEMBL;Acc:F9XHF0]
Mycgr3G46937	Mycgr3T46937		22	8	2361229	2362665	Putative uncharacterized protein [Source:UniProtKB/TrEMBL;Acc:F9XHF2]
Mycgr3G48237	Mycgr3T48237		23	9	612734	614525	Putative major facilitator superfamily transporter [Source:UniProtKB/TrEMBL;Acc:F9XJ88]
Mycgr3G47688	Mycgr3T47688		23	9	627874	629412	Putative uncharacterized protein [Source:UniProtKB/TrEMBL;Acc:F9XJ91]
Mycgr3G47978	Mycgr3T47978		23	9	634418	636247	Putative uncharacterized protein [Source:UniProtKB/TrEMBL;Acc:F9XJ94]
Mycgr3G47151	Mycgr3T47151		24	9	1504740	1506383
Mycgr3G76112	Mycgr3T76112		25	10	380621	381801	Putative uncharacterized protein [Source:UniProtKB/TrEMBL;Acc:F9XLB0]
Mycgr3G76143	Mycgr3T76143		26	10	434492	436433	Putative uncharacterized protein [Source:UniProtKB/TrEMBL;Acc:F9XLD4]
Mycgr3G76149	Mycgr3T76149		26	10	440463	442177	Putative uncharacterized protein [Source:UniProtKB/TrEMBL;Acc:F9XLJ1]
Mycgr3G87728	Mycgr3T87728		26	10	459259	460865	Putative major facilitator superfamily transporter [Source:UniProtKB/TrEMBL;Acc:F9XLJ5]
Mycgr3G49054	Mycgr3T49054		27	10	1274562	1278003	Putative uncharacterized protein [Source:UniProtKB/TrEMBL;Acc:F9XLV7]
Mycgr3G76558	Mycgr3T76558		27	10	1374019	1375759	Putative uncharacterized protein [Source:UniProtKB/TrEMBL;Acc:F9XLY1]
Mycgr3G76570	Mycgr3T76570		27	10	1440011	1441659	Putative major facilitator superfamily transporter [Source:UniProtKB/TrEMBL;Acc:F9XLZ3]
Mycgr3G49848	Mycgr3T49848		30	11	834252	835785	Putative uncharacterized protein [Source:UniProtKB/TrEMBL;Acc:F9XN37]
Mycgr3G101589	Mycgr3T101589		30	11	859004	860179	Putative uncharacterized protein [Source:UniProtKB/TrEMBL;Acc:F9XN45]
Mycgr3G101590	Mycgr3T101590		30	11	862174	865923	Putative uncharacterized protein [Source:UniProtKB/TrEMBL;Acc:F9XN46]
Mycgr3G50352	Mycgr3T50352		31	12	159958	161713	Putative uncharacterized protein [Source:UniProtKB/TrEMBL;Acc:F9XPE8]
Mycgr3G88181	Mycgr3T88181		31	12	165058	167679	Putative uncharacterized protein [Source:UniProtKB/TrEMBL;Acc:F9XPF1]
Mycgr3G50851	Mycgr3T50851		31	12	170866	172332	Putative uncharacterized protein [Source:UniProtKB/TrEMBL;Acc:F9XPF3]
Mycgr3G64667	Mycgr3T64667		34	13	663290	664098	Putative uncharacterized protein [Source:UniProtKB/TrEMBL;Acc:F9XQ57]
