# Supplementary material for: In silico prediction and characterization of secondary metabolite biosynthetic gene clusters in the wheat pathogen Zymoseptoria tritici
Source: BMC Genomics. 2017 Aug 17;18:631. doi: 10.1186/s12864-017-3969-y (PMC5561558; doi:10.1186/s12864-017-3969-y)
Supplement: Supplementary file 6 — Genes encoding predicted transcription factors located in putative secondary metabolite clusters. (XLSX 9 kb) [file 12864_2017_3969_MOESM6_ESM.xlsx]

## Sheet: Sec met Transcription factors 
Gene stable ID	Transcript Stable ID	Gene Name	Gene start (bp)	Gene end (bp)	Chromosome/scaffold name	Cluster Number Table 1	Description
Mycgr3G34632	Mycgr3T34632		5157322	5159526	1	6	Putative uncharacterized protein [Source:UniProtKB/TrEMBL;Acc:F9WX34]
Mycgr3G67482	Mycgr3T67482		5564070	5566181	1	7	Putative uncharacterized protein [Source:UniProtKB/TrEMBL;Acc:F9X1H8]
Mycgr3G90362	Mycgr3T90362		267065	278751	2	8
Mycgr3G68421	Mycgr3T68421		1934751	1938296	2	12	Putative uncharacterized protein [Source:UniProtKB/TrEMBL;Acc:F9X3P1]
Mycgr3G84654	Mycgr3T84654		2044191	2046004	2	12	Putative uncharacterized protein [Source:UniProtKB/TrEMBL;Acc:F9X3S1]
Mycgr3G11468	Mycgr3T11468		120571	121824	5	15	Putative uncharacterized protein [Source:UniProtKB/TrEMBL;Acc:F9XAI5]
Mycgr3G31170	Mycgr3T31170	MGMCM1	141738	142115	5	15	Putative uncharacterized protein MgMcm1 [Source:UniProtKB/TrEMBL;Acc:F9XAJ1]
Mycgr3G41440	Mycgr3T41440		1291545	1293512	5	16	Putative uncharacterized protein [Source:UniProtKB/TrEMBL;Acc:F9XCA4]
Mycgr3G41913	Mycgr3T41913		1306683	1307451	5	16	Putative uncharacterized protein [Source:UniProtKB/TrEMBL;Acc:F9XCB0]
Mycgr3G59030	Mycgr3T59030		1322314	1324422	5	16	Putative uncharacterized protein [Source:UniProtKB/TrEMBL;Acc:F9XCB4]
Mycgr3G44386	Mycgr3T44386		81006	83850	6	17	Putative uncharacterized protein [Source:UniProtKB/TrEMBL;Acc:F9XE25]
Mycgr3G94100	Mycgr3T94100		2267538	2270529	6	20	Putative uncharacterized protein [Source:UniProtKB/TrEMBL;Acc:F9XE61]
Mycgr3G75413	Mycgr3T75413		691009	694016	9	23	Putative uncharacterized protein [Source:UniProtKB/TrEMBL;Acc:F9XJG7]
Mycgr3G47599	Mycgr3T47599		1489702	1493724	9	24	Putative uncharacterized protein [Source:UniProtKB/TrEMBL;Acc:F9XJE6]
Mycgr3G48377	Mycgr3T48377		401677	404229	10	25	SWI/SNF chromatin remodeling complex component [Source:UniProtKB/TrEMBL;Acc:F9XLB9]
Mycgr3G87993	Mycgr3T87993		600309	603354	11	29	Putative uncharacterized protein [Source:UniProtKB/TrEMBL;Acc:F9XMW5]
Mycgr3G76870	Mycgr3T76870		855171	856904	11	30	Putative uncharacterized protein [Source:UniProtKB/TrEMBL;Acc:F9XN43]
Mycgr3G63697	Mycgr3T63697		901386	902957	11	30	Putative uncharacterized protein [Source:UniProtKB/TrEMBL;Acc:F9XN57]
