# Supplementary material for: In silico prediction and characterization of secondary metabolite biosynthetic gene clusters in the wheat pathogen Zymoseptoria tritici
Source: BMC Genomics. 2017 Aug 17;18:631. doi: 10.1186/s12864-017-3969-y (PMC5561558; doi:10.1186/s12864-017-3969-y)
Supplement: Supplementary file 7 — Genes residing in secondary metabolite loci with at least one paralogue that also resides in a biosynthetic gene cluster. (XLSX 20 kb) [file 12864_2017_3969_MOESM7_ESM.xlsx]

## Sheet: para and SM
Gene stable ID	Zymoseptoria tritici paralogue gene stable ID	Zymoseptoria tritici paralogue associated gene name	Zymoseptoria tritici paralogue protein or transcript ID	Zymoseptoria tritici paralogue chromosome/scaffold name	Zymoseptoria tritici paralogue chromosome/scaffold start (bp)	Zymoseptoria tritici paralogue chromosome/scaffold end (bp)	Paralogue query protein or transcript ID	Paralogue last common ancestor with Zymoseptoria tritici	Zymoseptoria tritici paralogue homology type	Paralogue %id. target Zymoseptoria tritici gene identical to query gene	Paralogue %id. query gene identical to target Zymoseptoria tritici gene	Chromosome/scaffold name	Gene Start (bp)	Gene End (bp)	Strand
Mycgr3G102874	Mycgr3G67286		Mycgr3P67286	1	5150660	5152246	Mycgr3P102874	Dikarya	within_species_paralog	37.7049	11.7347	1	5165455	5165870	1
Mycgr3G34247	Mycgr3G65881	CYP-64	Mycgr3P65881	1	2432302	2434171	Mycgr3P34247	leotiomyceta	within_species_paralog	28.8703	27.7108	1	5553510	5555121	-1
Mycgr3G65881	Mycgr3G34247	CYP-13	Mycgr3P34247	1	5553510	5555121	Mycgr3P65881	leotiomyceta	within_species_paralog	27.7108	28.8703	1	2432302	2434171	-1
Mycgr3G67286	Mycgr3G102874		Mycgr3P102874	1	5165455	5165870	Mycgr3P67286	Dikarya	within_species_paralog	11.7347	37.7049	1	5150660	5152246	-1
Mycgr3G19958	Mycgr3G16590		Mycgr3P16590	1	5147216	5147974	Mycgr3P19958	leotiomyceta	within_species_paralog	7.17518	43.8735	2	279286	284183	1
Mycgr3G67705	Mycgr3G107069		Mycgr3P107069	1	2173209	2175704	Mycgr3P67705	Dikarya	within_species_paralog	33.4274	37.8594	2	99528	101786	1
Mycgr3G39931	Mycgr3G16590		Mycgr3P16590	1	5147216	5147974	Mycgr3P39931	Dikarya	within_species_paralog	19.0972	21.7391	4	21378	22241	-1
Mycgr3G100850	Mycgr3G34982		Mycgr3P34982	1	2179138	2181288	Mycgr3P100850	Ascomycota	within_species_paralog	24.5675	24.5675	7	2571494	2574930	1
Mycgr3G62978	Mycgr3G67477	PKS10	Mycgr3P67477	1	5538546	5547675	Mycgr3P62978	leotiomyceta	within_species_paralog	28.7466	29.3872	10	448503	457362	-1
Mycgr3G76579	Mycgr3G34247	CYP-13	Mycgr3P34247	1	5553510	5555121	Mycgr3P76579	leotiomyceta	within_species_paralog	25.7692	28.0335	10	1466514	1468337	1
Mycgr3G76579	Mycgr3G65881	CYP-64	Mycgr3P65881	1	2432302	2434171	Mycgr3P76579	leotiomyceta	within_species_paralog	27.5	28.7149	10	1466514	1468337	1
Mycgr3G63538	Mycgr3G90087		Mycgr3P90087	1	5187511	5188824	Mycgr3P63538	Dikarya	within_species_paralog	29.7778	32.0574	11	406944	408438	1
Mycgr3G107069	Mycgr3G67705		Mycgr3P67705	2	99528	101786	Mycgr3P107069	Dikarya	within_species_paralog	37.8594	33.4274	1	2173209	2175704	-1
Mycgr3G16590	Mycgr3G19958	NRPS4	Mycgr3P19958	2	279286	284183	Mycgr3P16590	leotiomyceta	within_species_paralog	43.8735	7.17518	1	5147216	5147974	-1
Mycgr3G27344	Mycgr3G35619		Mycgr3P35619	2	70077	71873	Mycgr3P27344	Zymoseptoria	within_species_paralog	37.9562	17.3913	2	63519	64340	-1
Mycgr3G35451	Mycgr3G36350		Mycgr3P36350	2	144093	146209	Mycgr3P35451	leotiomyceta	within_species_paralog	25.2542	26.8468	2	140750	142914	-1
Mycgr3G35619	Mycgr3G27344		Mycgr3P27344	2	63519	64340	Mycgr3P35619	Zymoseptoria	within_species_paralog	17.3913	37.9562	2	70077	71873	1
Mycgr3G36350	Mycgr3G35451		Mycgr3P35451	2	140750	142914	Mycgr3P36350	leotiomyceta	within_species_paralog	26.8468	25.2542	2	144093	146209	1
Mycgr3G39931	Mycgr3G19958	NRPS4	Mycgr3P19958	2	279286	284183	Mycgr3P39931	Dikarya	within_species_paralog	28.4722	5.30058	4	21378	22241	-1
Mycgr3G72768	Mycgr3G90558		Mycgr3P90558	2	1026842	1040878	Mycgr3P72768	Pezizomycotina	within_species_paralog	24.5854	23.0032	6	323167	335569	-1
Mycgr3G45271	Mycgr3G36644	CYP-63	Mycgr3P36644	2	138259	140037	Mycgr3P45271	leotiomyceta	within_species_paralog	34.4423	34.308	7	2603448	2605040	1
Mycgr3G45561	Mycgr3G90360		Mycgr3P90360	2	262688	264623	Mycgr3P45561	Zymoseptoria	within_species_paralog	42.9936	35.5263	7	2591337	2592281	-1
Mycgr3G47119	Mycgr3G37108		Mycgr3P37108	2	35810	37234	Mycgr3P47119	leotiomyceta	within_species_paralog	35.5319	36.6228	9	712724	714190	-1
Mycgr3G47832	Mycgr3G90362		Mycgr3P90362	2	267065	278751	Mycgr3P47832	leotiomyceta	within_species_paralog	28.7418	26.5553	9	1494054	1502264	-1
Mycgr3G51018	Mycgr3G90362		Mycgr3P90362	2	267065	278751	Mycgr3P51018	leotiomyceta	within_species_paralog	28.7185	26.7686	13	679175	687407	-1
Mycgr3G16590	Mycgr3G39931		Mycgr3P39931	4	21378	22241	Mycgr3P16590	Dikarya	within_species_paralog	21.7391	19.0972	1	5147216	5147974	-1
Mycgr3G19958	Mycgr3G39931		Mycgr3P39931	4	21378	22241	Mycgr3P19958	Dikarya	within_species_paralog	5.30058	28.4722	2	279286	284183	1
Mycgr3G26083	Mycgr3G40534	NRPS2	Mycgr3P40534	4	27381	28337	Mycgr3P26083	Fungi	within_species_paralog	22.5455	19.4357	6	1824348	1825172	1
Mycgr3G44313	Mycgr3G40534	NRPS2	Mycgr3P40534	4	27381	28337	Mycgr3P44313	Fungi	within_species_paralog	6.14719	22.2571	6	1825623	1829090	-1
Mycgr3G96900	Mycgr3G40534	NRPS2	Mycgr3P40534	4	27381	28337	Mycgr3P96900	Fungi	within_species_paralog	6.87773	19.7492	12	172719	176623	1
Mycgr3G72709	Mycgr3G100089	PKS3	Mycgr3P100089	5	122247	129292	Mycgr3P72709	leotiomyceta	within_species_paralog	25.2347	29.5736	6	112528	121853	-1
Mycgr3G90558	Mycgr3G72768		Mycgr3P72768	6	323167	335569	Mycgr3P90558	Pezizomycotina	within_species_paralog	23.0032	24.5854	2	1026842	1040878	-1
Mycgr3G40534	Mycgr3G26083		Mycgr3P26083	6	1824348	1825172	Mycgr3P40534	Fungi	within_species_paralog	19.4357	22.5455	4	27381	28337	-1
Mycgr3G40534	Mycgr3G44313	NRPS5	Mycgr3P44313	6	1825623	1829090	Mycgr3P40534	Fungi	within_species_paralog	22.2571	6.14719	4	27381	28337	-1
Mycgr3G100089	Mycgr3G72709	PKS4	Mycgr3P72709	6	112528	121853	Mycgr3P100089	leotiomyceta	within_species_paralog	29.5736	25.2347	5	122247	129292	-1
Mycgr3G26083	Mycgr3G44313	NRPS5	Mycgr3P44313	6	1825623	1829090	Mycgr3P26083	Zymoseptoria	within_species_paralog	29.4545	7.01299	6	1824348	1825172	1
Mycgr3G43059	Mycgr3G44386		Mycgr3P44386	6	81006	83850	Mycgr3P43059	leotiomyceta	within_species_paralog	28.8889	24.4668	6	87406	89533	1
Mycgr3G43851	Mycgr3G72701		Mycgr3P72701	6	72339	74547	Mycgr3P43851	Dikarya	within_species_paralog	30.8612	18.042	6	106974	108443	1
Mycgr3G44313	Mycgr3G26083		Mycgr3P26083	6	1824348	1825172	Mycgr3P44313	Zymoseptoria	within_species_paralog	7.01299	29.4545	6	1825623	1829090	-1
Mycgr3G44386	Mycgr3G43059		Mycgr3P43059	6	87406	89533	Mycgr3P44386	leotiomyceta	within_species_paralog	24.4668	28.8889	6	81006	83850	1
Mycgr3G72701	Mycgr3G43851		Mycgr3P43851	6	106974	108443	Mycgr3P72701	Dikarya	within_species_paralog	18.042	30.8612	6	72339	74547	1
Mycgr3G47151	Mycgr3G109703		Mycgr3P109703	6	148845	150747	Mycgr3P47151	Mycosphaerellaceae	within_species_paralog	40.9639	28.5235	9	1504740	1506383	1
Mycgr3G47392	Mycgr3G93616		Mycgr3P93616	6	122499	123239	Mycgr3P47392	leotiomyceta	within_species_paralog	23.3607	27.6699	9	1502858	1503818	1
Mycgr3G48935	Mycgr3G43642	CYP-38	Mycgr3P43642	6	1821703	1823008	Mycgr3P48935	Pezizomycotina	within_species_paralog	16.2791	23.0964	10	411399	413165	1
Mycgr3G96900	Mycgr3G26083		Mycgr3P26083	6	1824348	1825172	Mycgr3P96900	leotiomyceta	within_species_paralog	5.67686	18.9091	12	172719	176623	1
Mycgr3G96900	Mycgr3G44313	NRPS5	Mycgr3P44313	6	1825623	1829090	Mycgr3P96900	leotiomyceta	within_species_paralog	14.4105	11.4286	12	172719	176623	1
Mycgr3G34982	Mycgr3G100850		Mycgr3P100850	7	2571494	2574930	Mycgr3P34982	Ascomycota	within_species_paralog	24.5675	24.5675	1	2179138	2181288	-1
Mycgr3G36644	Mycgr3G45271	CYP-10	Mycgr3P45271	7	2603448	2605040	Mycgr3P36644	leotiomyceta	within_species_paralog	34.308	34.4423	2	138259	140037	-1
Mycgr3G90360	Mycgr3G45561		Mycgr3P45561	7	2591337	2592281	Mycgr3P90360	Zymoseptoria	within_species_paralog	35.5263	42.9936	2	262688	264623	-1
Mycgr3G101493	Mycgr3G45348	PKS7	Mycgr3P45348	7	2581920	2589469	Mycgr3P101493	leotiomyceta	within_species_paralog	30.0167	29.9167	10	1448653	1456017	1
Mycgr3G37108	Mycgr3G47119		Mycgr3P47119	9	712724	714190	Mycgr3P37108	leotiomyceta	within_species_paralog	36.6228	35.5319	2	35810	37234	1
Mycgr3G90362	Mycgr3G47832	PKS2	Mycgr3P47832	9	1494054	1502264	Mycgr3P90362	leotiomyceta	within_species_paralog	26.5553	28.7418	2	267065	278751	-1
Mycgr3G109703	Mycgr3G47151		Mycgr3P47151	9	1504740	1506383	Mycgr3P109703	Mycosphaerellaceae	within_species_paralog	28.5235	40.9639	6	148845	150747	1
Mycgr3G93616	Mycgr3G47392		Mycgr3P47392	9	1502858	1503818	Mycgr3P93616	leotiomyceta	within_species_paralog	27.6699	23.3607	6	122499	123239	1
Mycgr3G95586	Mycgr3G95590		Mycgr3P95590	9	499739	501421	Mycgr3P95586	Zymoseptoria tritici IPO323	within_species_paralog	21.67	23.3405	9	486068	487579	-1
Mycgr3G95586	Mycgr3G95589		Mycgr3P95589	9	494539	499056	Mycgr3P95586	Zymoseptoria tritici IPO323	within_species_paralog	26.2425	11.0092	9	486068	487579	-1
Mycgr3G95586	Mycgr3G95588		Mycgr3P95588	9	491843	493654	Mycgr3P95586	Zymoseptoria	within_species_paralog	35.7853	29.8507	9	486068	487579	-1
Mycgr3G95587	Mycgr3G95591		Mycgr3P95591	9	502021	503802	Mycgr3P95587	Zymoseptoria tritici IPO323	within_species_paralog	20.788	26.8421	9	488468	490893	-1
Mycgr3G95588	Mycgr3G95586		Mycgr3P95586	9	486068	487579	Mycgr3P95588	Zymoseptoria	within_species_paralog	29.8507	35.7853	9	491843	493654	-1
Mycgr3G95588	Mycgr3G95590		Mycgr3P95590	9	499739	501421	Mycgr3P95588	Zymoseptoria	within_species_paralog	17.7446	22.9122	9	491843	493654	-1
Mycgr3G95588	Mycgr3G95589		Mycgr3P95589	9	494539	499056	Mycgr3P95588	Zymoseptoria	within_species_paralog	25.7048	12.9274	9	491843	493654	-1
Mycgr3G95589	Mycgr3G95586		Mycgr3P95586	9	486068	487579	Mycgr3P95589	Zymoseptoria tritici IPO323	within_species_paralog	11.0092	26.2425	9	494539	499056	1
Mycgr3G95589	Mycgr3G95590		Mycgr3P95590	9	499739	501421	Mycgr3P95589	Zymoseptoria tritici IPO323	within_species_paralog	10.0083	25.6959	9	494539	499056	1
Mycgr3G95589	Mycgr3G95588		Mycgr3P95588	9	491843	493654	Mycgr3P95589	Zymoseptoria	within_species_paralog	12.9274	25.7048	9	494539	499056	1
Mycgr3G95590	Mycgr3G95586		Mycgr3P95586	9	486068	487579	Mycgr3P95590	Zymoseptoria tritici IPO323	within_species_paralog	23.3405	21.67	9	499739	501421	1
Mycgr3G95590	Mycgr3G95589		Mycgr3P95589	9	494539	499056	Mycgr3P95590	Zymoseptoria tritici IPO323	within_species_paralog	25.6959	10.0083	9	499739	501421	1
Mycgr3G95590	Mycgr3G95588		Mycgr3P95588	9	491843	493654	Mycgr3P95590	Zymoseptoria	within_species_paralog	22.9122	17.7446	9	499739	501421	1
Mycgr3G95591	Mycgr3G95587		Mycgr3P95587	9	488468	490893	Mycgr3P95591	Zymoseptoria tritici IPO323	within_species_paralog	26.8421	20.788	9	502021	503802	-1
Mycgr3G95609	Mycgr3G95611		Mycgr3P95611	9	605261	607233	Mycgr3P95609	Zymoseptoria	within_species_paralog	22.807	12.8079	9	583782	584468	1
Mycgr3G95611	Mycgr3G95609		Mycgr3P95609	9	583782	584468	Mycgr3P95611	Zymoseptoria	within_species_paralog	12.8079	22.807	9	605261	607233	1
Mycgr3G76546	Mycgr3G24569		Mycgr3P24569	9	531487	532635	Mycgr3P76546	Dothideomycetes	within_species_paralog	22.0044	26.3708	10	1294114	1295625	-1
Mycgr3G51018	Mycgr3G47832	PKS2	Mycgr3P47832	9	1494054	1502264	Mycgr3P51018	leotiomyceta	within_species_paralog	31.9985	32.2816	13	679175	687407	-1
Mycgr3G34247	Mycgr3G76579	CYP-19	Mycgr3P76579	10	1466514	1468337	Mycgr3P34247	leotiomyceta	within_species_paralog	28.0335	25.7692	1	5553510	5555121	-1
Mycgr3G65881	Mycgr3G76579	CYP-19	Mycgr3P76579	10	1466514	1468337	Mycgr3P65881	leotiomyceta	within_species_paralog	28.7149	27.5	1	2432302	2434171	-1
Mycgr3G67477	Mycgr3G62978	HPS1	Mycgr3P62978	10	448503	457362	Mycgr3P67477	leotiomyceta	within_species_paralog	29.3872	28.7466	1	5538546	5547675	-1
Mycgr3G43642	Mycgr3G48935	CYP-57	Mycgr3P48935	10	411399	413165	Mycgr3P43642	Pezizomycotina	within_species_paralog	23.0964	16.2791	6	1821703	1823008	-1
Mycgr3G45348	Mycgr3G101493	PKS5	Mycgr3P101493	10	1448653	1456017	Mycgr3P45348	leotiomyceta	within_species_paralog	29.9167	30.0167	7	2581920	2589469	-1
Mycgr3G24569	Mycgr3G76546		Mycgr3P76546	10	1294114	1295625	Mycgr3P24569	Dothideomycetes	within_species_paralog	26.3708	22.0044	9	531487	532635	-1
Mycgr3G96095	Mycgr3G96097		Mycgr3P96097	10	354137	355729	Mycgr3P96095	Zymoseptoria tritici IPO323	within_species_paralog	25.4296	27.9245	10	350128	351876	1
Mycgr3G96097	Mycgr3G96095		Mycgr3P96095	10	350128	351876	Mycgr3P96097	Zymoseptoria tritici IPO323	within_species_paralog	27.9245	25.4296	10	354137	355729	1
Mycgr3G96102	Mycgr3G96103		Mycgr3P96103	10	375022	378798	Mycgr3P96102	Zymoseptoria	within_species_paralog	26.1343	14.2857	10	371003	372940	-1
Mycgr3G96103	Mycgr3G96102		Mycgr3P96102	10	371003	372940	Mycgr3P96103	Zymoseptoria	within_species_paralog	14.2857	26.1343	10	375022	378798	-1
Mycgr3G96366	Mycgr3G96367		Mycgr3P96367	10	1299752	1300408	Mycgr3P96366	Zymoseptoria tritici IPO323	within_species_paralog	24.3137	28.4404	10	1298210	1298977	-1
Mycgr3G96367	Mycgr3G96366		Mycgr3P96366	10	1298210	1298977	Mycgr3P96367	Zymoseptoria tritici IPO323	within_species_paralog	28.4404	24.3137	10	1299752	1300408	-1
Mycgr3G96371	Mycgr3G96372		Mycgr3P96372	10	1334648	1335304	Mycgr3P96371	Zymoseptoria	within_species_paralog	27.897	29.8165	10	1333466	1334167	1
Mycgr3G96372	Mycgr3G96371		Mycgr3P96371	10	1333466	1334167	Mycgr3P96372	Zymoseptoria	within_species_paralog	29.8165	27.897	10	1334648	1335304	1
Mycgr3G96400	Mycgr3G96402		Mycgr3P96402	10	1476382	1477263	Mycgr3P96400	Zymoseptoria	within_species_paralog	20.7692	36.8601	10	1473012	1474574	-1
Mycgr3G96400	Mycgr3G96401		Mycgr3P96401	10	1475101	1476009	Mycgr3P96400	Zymoseptoria	within_species_paralog	20.1923	34.7682	10	1473012	1474574	-1
Mycgr3G96401	Mycgr3G96402		Mycgr3P96402	10	1476382	1477263	Mycgr3P96401	Zymoseptoria	within_species_paralog	40.7285	41.9795	10	1475101	1476009	-1
Mycgr3G96401	Mycgr3G96400		Mycgr3P96400	10	1473012	1474574	Mycgr3P96401	Zymoseptoria	within_species_paralog	34.7682	20.1923	10	1475101	1476009	-1
Mycgr3G96402	Mycgr3G96401		Mycgr3P96401	10	1475101	1476009	Mycgr3P96402	Zymoseptoria	within_species_paralog	41.9795	40.7285	10	1476382	1477263	-1
Mycgr3G96402	Mycgr3G96400		Mycgr3P96400	10	1473012	1474574	Mycgr3P96402	Zymoseptoria	within_species_paralog	36.8601	20.7692	10	1476382	1477263	-1
Mycgr3G90087	Mycgr3G63538		Mycgr3P63538	11	406944	408438	Mycgr3P90087	Dikarya	within_species_paralog	32.0574	29.7778	1	5187511	5188824	-1
Mycgr3G40534	Mycgr3G96900		Mycgr3P96900	12	172719	176623	Mycgr3P40534	Fungi	within_species_paralog	19.7492	6.87773	4	27381	28337	-1
Mycgr3G26083	Mycgr3G96900		Mycgr3P96900	12	172719	176623	Mycgr3P26083	leotiomyceta	within_species_paralog	18.9091	5.67686	6	1824348	1825172	1
Mycgr3G44313	Mycgr3G96900		Mycgr3P96900	12	172719	176623	Mycgr3P44313	leotiomyceta	within_species_paralog	11.4286	14.4105	6	1825623	1829090	-1
Mycgr3G96901	Mycgr3G96904		Mycgr3P96904	12	188489	189524	Mycgr3P96901	Zymoseptoria tritici IPO323	within_species_paralog	36.5672	26.6304	12	181724	182128	-1
Mycgr3G96904	Mycgr3G96901		Mycgr3P96901	12	181724	182128	Mycgr3P96904	Zymoseptoria tritici IPO323	within_species_paralog	26.6304	36.5672	12	188489	189524	1
Mycgr3G90362	Mycgr3G51018	PKS8	Mycgr3P51018	13	679175	687407	Mycgr3P90362	leotiomyceta	within_species_paralog	26.7686	28.7185	2	267065	278751	-1
Mycgr3G47832	Mycgr3G51018	PKS8	Mycgr3P51018	13	679175	687407	Mycgr3P47832	leotiomyceta	within_species_paralog	32.2816	31.9985	9	1494054	1502264	-1
